# Supplementary material for: The 2022 Lady Estelle Wolfson lectureship on neurofilaments
Source: J Neurochem. 2022 Sep 19;163(3):179–219. doi: 10.1111/jnc.15682 (PMC9826399; doi:10.1111/jnc.15682)
Supplement: Supplementary file 1 — Supplementary material S1 [file JNC-163-179-s001.gz › NFL_6bc3d_relaxed_rank_1_model_2.pdb]

ATOM      1  N   MET A   1     -37.141 -12.479   9.385  1.00 51.61           N  
ATOM      2  H   MET A   1     -36.428 -11.771   9.281  1.00 51.61           H  
ATOM      3  H2  MET A   1     -38.005 -12.103   9.023  1.00 51.61           H  
ATOM      4  H3  MET A   1     -37.258 -12.690  10.365  1.00 51.61           H  
ATOM      5  CA  MET A   1     -36.781 -13.694   8.622  1.00 51.61           C  
ATOM      6  HA  MET A   1     -35.825 -14.081   8.977  1.00 51.61           H  
ATOM      7  C   MET A   1     -36.622 -13.327   7.157  1.00 51.61           C  
ATOM      8  CB  MET A   1     -37.835 -14.812   8.746  1.00 51.61           C  
ATOM      9  HB2 MET A   1     -37.617 -15.567   7.991  1.00 51.61           H  
ATOM     10  HB3 MET A   1     -38.828 -14.410   8.545  1.00 51.61           H  
ATOM     11  O   MET A   1     -37.618 -13.209   6.463  1.00 51.61           O  
ATOM     12  CG  MET A   1     -37.846 -15.508  10.108  1.00 51.61           C  
ATOM     13  HG2 MET A   1     -36.838 -15.840  10.356  1.00 51.61           H  
ATOM     14  HG3 MET A   1     -38.167 -14.792  10.864  1.00 51.61           H  
ATOM     15  SD  MET A   1     -38.960 -16.938  10.175  1.00 51.61           S  
ATOM     16  CE  MET A   1     -37.965 -18.207   9.339  1.00 51.61           C  
ATOM     17  HE1 MET A   1     -37.021 -18.342   9.867  1.00 51.61           H  
ATOM     18  HE2 MET A   1     -38.512 -19.150   9.342  1.00 51.61           H  
ATOM     19  HE3 MET A   1     -37.771 -17.913   8.308  1.00 51.61           H  
ATOM     20  N   SER A   2     -35.382 -13.140   6.716  1.00 41.17           N  
ATOM     21  H   SER A   2     -34.623 -13.076   7.379  1.00 41.17           H  
ATOM     22  CA  SER A   2     -34.957 -13.243   5.314  1.00 41.17           C  
ATOM     23  HA  SER A   2     -35.314 -14.184   4.894  1.00 41.17           H  
ATOM     24  C   SER A   2     -33.430 -13.263   5.328  1.00 41.17           C  
ATOM     25  CB  SER A   2     -35.498 -12.111   4.427  1.00 41.17           C  
ATOM     26  HB2 SER A   2     -36.576 -12.225   4.311  1.00 41.17           H  
ATOM     27  HB3 SER A   2     -35.041 -12.169   3.439  1.00 41.17           H  
ATOM     28  O   SER A   2     -32.771 -12.230   5.327  1.00 41.17           O  
ATOM     29  OG  SER A   2     -35.232 -10.851   4.996  1.00 41.17           O  
ATOM     30  HG  SER A   2     -34.284 -10.700   4.961  1.00 41.17           H  
ATOM     31  N   SER A   3     -32.885 -14.466   5.478  1.00 40.81           N  
ATOM     32  H   SER A   3     -33.487 -15.277   5.479  1.00 40.81           H  
ATOM     33  CA  SER A   3     -31.461 -14.765   5.404  1.00 40.81           C  
ATOM     34  HA  SER A   3     -30.887 -14.050   5.993  1.00 40.81           H  
ATOM     35  C   SER A   3     -31.010 -14.703   3.946  1.00 40.81           C  
ATOM     36  CB  SER A   3     -31.240 -16.181   5.960  1.00 40.81           C  
ATOM     37  HB2 SER A   3     -30.215 -16.499   5.766  1.00 40.81           H  
ATOM     38  HB3 SER A   3     -31.407 -16.173   7.037  1.00 40.81           H  
ATOM     39  O   SER A   3     -31.395 -15.573   3.164  1.00 40.81           O  
ATOM     40  OG  SER A   3     -32.154 -17.084   5.353  1.00 40.81           O  
ATOM     41  HG  SER A   3     -31.987 -17.043   4.409  1.00 40.81           H  
ATOM     42  N   PHE A   4     -30.192 -13.717   3.588  1.00 47.23           N  
ATOM     43  H   PHE A   4     -29.959 -12.994   4.254  1.00 47.23           H  
ATOM     44  CA  PHE A   4     -29.357 -13.803   2.394  1.00 47.23           C  
ATOM     45  HA  PHE A   4     -29.661 -14.670   1.808  1.00 47.23           H  
ATOM     46  C   PHE A   4     -27.921 -14.068   2.838  1.00 47.23           C  
ATOM     47  CB  PHE A   4     -29.540 -12.594   1.470  1.00 47.23           C  
ATOM     48  HB2 PHE A   4     -28.567 -12.282   1.088  1.00 47.23           H  
ATOM     49  HB3 PHE A   4     -29.955 -11.752   2.025  1.00 47.23           H  
ATOM     50  O   PHE A   4     -27.276 -13.255   3.489  1.00 47.23           O  
ATOM     51  CG  PHE A   4     -30.428 -12.930   0.285  1.00 47.23           C  
ATOM     52  CD1 PHE A   4     -29.858 -13.470  -0.885  1.00 47.23           C  
ATOM     53  HD1 PHE A   4     -28.789 -13.609  -0.952  1.00 47.23           H  
ATOM     54  CD2 PHE A   4     -31.823 -12.761   0.365  1.00 47.23           C  
ATOM     55  HD2 PHE A   4     -32.263 -12.354   1.263  1.00 47.23           H  
ATOM     56  CE1 PHE A   4     -30.676 -13.826  -1.972  1.00 47.23           C  
ATOM     57  HE1 PHE A   4     -30.231 -14.228  -2.870  1.00 47.23           H  
ATOM     58  CE2 PHE A   4     -32.641 -13.115  -0.724  1.00 47.23           C  
ATOM     59  HE2 PHE A   4     -33.710 -12.970  -0.665  1.00 47.23           H  
ATOM     60  CZ  PHE A   4     -32.068 -13.647  -1.893  1.00 47.23           C  
ATOM     61  HZ  PHE A   4     -32.694 -13.910  -2.732  1.00 47.23           H  
ATOM     62  N   SER A   5     -27.493 -15.291   2.556  1.00 38.98           N  
ATOM     63  H   SER A   5     -28.098 -15.885   2.007  1.00 38.98           H  
ATOM     64  CA  SER A   5     -26.179 -15.856   2.813  1.00 38.98           C  
ATOM     65  HA  SER A   5     -25.924 -15.738   3.866  1.00 38.98           H  
ATOM     66  C   SER A   5     -25.114 -15.172   1.957  1.00 38.98           C  
ATOM     67  CB  SER A   5     -26.252 -17.353   2.478  1.00 38.98           C  
ATOM     68  HB2 SER A   5     -25.248 -17.766   2.380  1.00 38.98           H  
ATOM     69  HB3 SER A   5     -26.765 -17.869   3.289  1.00 38.98           H  
ATOM     70  O   SER A   5     -25.180 -15.220   0.730  1.00 38.98           O  
ATOM     71  OG  SER A   5     -26.986 -17.554   1.278  1.00 38.98           O  
ATOM     72  HG  SER A   5     -26.455 -17.196   0.563  1.00 38.98           H  
ATOM     73  N   TYR A   6     -24.125 -14.579   2.620  1.00 40.67           N  
ATOM     74  H   TYR A   6     -24.184 -14.534   3.627  1.00 40.67           H  
ATOM     75  CA  TYR A   6     -22.860 -14.155   2.030  1.00 40.67           C  
ATOM     76  HA  TYR A   6     -23.040 -13.721   1.047  1.00 40.67           H  
ATOM     77  C   TYR A   6     -21.960 -15.389   1.889  1.00 40.67           C  
ATOM     78  CB  TYR A   6     -22.255 -13.078   2.943  1.00 40.67           C  
ATOM     79  HB2 TYR A   6     -23.009 -12.312   3.120  1.00 40.67           H  
ATOM     80  HB3 TYR A   6     -22.017 -13.520   3.911  1.00 40.67           H  
ATOM     81  O   TYR A   6     -21.587 -16.007   2.886  1.00 40.67           O  
ATOM     82  CG  TYR A   6     -21.022 -12.388   2.398  1.00 40.67           C  
ATOM     83  CD1 TYR A   6     -19.739 -12.762   2.844  1.00 40.67           C  
ATOM     84  HD1 TYR A   6     -19.630 -13.569   3.554  1.00 40.67           H  
ATOM     85  CD2 TYR A   6     -21.169 -11.328   1.483  1.00 40.67           C  
ATOM     86  HD2 TYR A   6     -22.151 -11.024   1.154  1.00 40.67           H  
ATOM     87  CE1 TYR A   6     -18.602 -12.065   2.388  1.00 40.67           C  
ATOM     88  HE1 TYR A   6     -17.619 -12.336   2.745  1.00 40.67           H  
ATOM     89  CE2 TYR A   6     -20.034 -10.639   1.016  1.00 40.67           C  
ATOM     90  HE2 TYR A   6     -20.133  -9.812   0.328  1.00 40.67           H  
ATOM     91  OH  TYR A   6     -17.668 -10.311   1.030  1.00 40.67           O  
ATOM     92  HH  TYR A   6     -16.858 -10.554   1.485  1.00 40.67           H  
ATOM     93  CZ  TYR A   6     -18.751 -10.999   1.473  1.00 40.67           C  
ATOM     94  N   GLU A   7     -21.671 -15.793   0.654  1.00 38.12           N  
ATOM     95  H   GLU A   7     -22.010 -15.250  -0.128  1.00 38.12           H  
ATOM     96  CA  GLU A   7     -20.829 -16.951   0.345  1.00 38.12           C  
ATOM     97  HA  GLU A   7     -20.771 -17.582   1.232  1.00 38.12           H  
ATOM     98  C   GLU A   7     -19.421 -16.463  -0.050  1.00 38.12           C  
ATOM     99  CB  GLU A   7     -21.519 -17.813  -0.725  1.00 38.12           C  
ATOM    100  HB2 GLU A   7     -21.464 -17.324  -1.698  1.00 38.12           H  
ATOM    101  HB3 GLU A   7     -22.569 -17.897  -0.443  1.00 38.12           H  
ATOM    102  O   GLU A   7     -19.286 -15.746  -1.045  1.00 38.12           O  
ATOM    103  CG  GLU A   7     -20.940 -19.235  -0.816  1.00 38.12           C  
ATOM    104  HG2 GLU A   7     -20.756 -19.599   0.195  1.00 38.12           H  
ATOM    105  HG3 GLU A   7     -19.982 -19.195  -1.335  1.00 38.12           H  
ATOM    106  CD  GLU A   7     -21.884 -20.224  -1.529  1.00 38.12           C  
ATOM    107  OE1 GLU A   7     -21.689 -21.447  -1.337  1.00 38.12           O  
ATOM    108  OE2 GLU A   7     -22.801 -19.771  -2.253  1.00 38.12           O  
ATOM    109  N   PRO A   8     -18.357 -16.802   0.706  1.00 45.57           N  
ATOM    110  CA  PRO A   8     -16.997 -16.388   0.383  1.00 45.57           C  
ATOM    111  HA  PRO A   8     -17.005 -15.368  -0.000  1.00 45.57           H  
ATOM    112  C   PRO A   8     -16.404 -17.330  -0.671  1.00 45.57           C  
ATOM    113  CB  PRO A   8     -16.206 -16.414   1.703  1.00 45.57           C  
ATOM    114  HB2 PRO A   8     -15.388 -17.133   1.660  1.00 45.57           H  
ATOM    115  HB3 PRO A   8     -15.809 -15.425   1.932  1.00 45.57           H  
ATOM    116  O   PRO A   8     -16.110 -18.493  -0.392  1.00 45.57           O  
ATOM    117  CG  PRO A   8     -17.215 -16.841   2.771  1.00 45.57           C  
ATOM    118  HG2 PRO A   8     -17.586 -15.957   3.289  1.00 45.57           H  
ATOM    119  HG3 PRO A   8     -16.778 -17.542   3.482  1.00 45.57           H  
ATOM    120  CD  PRO A   8     -18.358 -17.477   1.992  1.00 45.57           C  
ATOM    121  HD2 PRO A   8     -18.167 -18.540   1.843  1.00 45.57           H  
ATOM    122  HD3 PRO A   8     -19.282 -17.329   2.550  1.00 45.57           H  
ATOM    123  N   TYR A   9     -16.179 -16.827  -1.883  1.00 41.46           N  
ATOM    124  H   TYR A   9     -16.491 -15.888  -2.084  1.00 41.46           H  
ATOM    125  CA  TYR A   9     -15.420 -17.555  -2.896  1.00 41.46           C  
ATOM    126  HA  TYR A   9     -15.706 -18.606  -2.862  1.00 41.46           H  
ATOM    127  C   TYR A   9     -13.920 -17.473  -2.597  1.00 41.46           C  
ATOM    128  CB  TYR A   9     -15.756 -17.043  -4.305  1.00 41.46           C  
ATOM    129  HB2 TYR A   9     -15.854 -15.958  -4.291  1.00 41.46           H  
ATOM    130  HB3 TYR A   9     -14.928 -17.281  -4.972  1.00 41.46           H  
ATOM    131  O   TYR A   9     -13.256 -16.501  -2.946  1.00 41.46           O  
ATOM    132  CG  TYR A   9     -17.008 -17.667  -4.888  1.00 41.46           C  
ATOM    133  CD1 TYR A   9     -16.913 -18.864  -5.626  1.00 41.46           C  
ATOM    134  HD1 TYR A   9     -15.951 -19.330  -5.779  1.00 41.46           H  
ATOM    135  CD2 TYR A   9     -18.265 -17.073  -4.670  1.00 41.46           C  
ATOM    136  HD2 TYR A   9     -18.347 -16.175  -4.076  1.00 41.46           H  
ATOM    137  CE1 TYR A   9     -18.074 -19.460  -6.157  1.00 41.46           C  
ATOM    138  HE1 TYR A   9     -18.019 -20.382  -6.716  1.00 41.46           H  
ATOM    139  CE2 TYR A   9     -19.429 -17.673  -5.188  1.00 41.46           C  
ATOM    140  HE2 TYR A   9     -20.394 -17.231  -4.990  1.00 41.46           H  
ATOM    141  OH  TYR A   9     -20.453 -19.460  -6.424  1.00 41.46           O  
ATOM    142  HH  TYR A   9     -21.240 -19.068  -6.037  1.00 41.46           H  
ATOM    143  CZ  TYR A   9     -19.334 -18.867  -5.934  1.00 41.46           C  
ATOM    144  N   TYR A  10     -13.370 -18.543  -2.020  1.00 38.13           N  
ATOM    145  H   TYR A  10     -13.992 -19.253  -1.661  1.00 38.13           H  
ATOM    146  CA  TYR A  10     -11.953 -18.872  -2.150  1.00 38.13           C  
ATOM    147  HA  TYR A  10     -11.473 -18.091  -2.740  1.00 38.13           H  
ATOM    148  C   TYR A  10     -11.765 -20.187  -2.916  1.00 38.13           C  
ATOM    149  CB  TYR A  10     -11.228 -18.891  -0.792  1.00 38.13           C  
ATOM    150  HB2 TYR A  10     -11.915 -19.229  -0.016  1.00 38.13           H  
ATOM    151  HB3 TYR A  10     -10.417 -19.618  -0.836  1.00 38.13           H  
ATOM    152  O   TYR A  10     -12.333 -21.222  -2.585  1.00 38.13           O  
ATOM    153  CG  TYR A  10     -10.616 -17.556  -0.402  1.00 38.13           C  
ATOM    154  CD1 TYR A  10      -9.389 -17.150  -0.966  1.00 38.13           C  
ATOM    155  HD1 TYR A  10      -8.877 -17.784  -1.674  1.00 38.13           H  
ATOM    156  CD2 TYR A  10     -11.274 -16.718   0.519  1.00 38.13           C  
ATOM    157  HD2 TYR A  10     -12.222 -17.017   0.940  1.00 38.13           H  
ATOM    158  CE1 TYR A  10      -8.825 -15.908  -0.613  1.00 38.13           C  
ATOM    159  HE1 TYR A  10      -7.890 -15.577  -1.039  1.00 38.13           H  
ATOM    160  CE2 TYR A  10     -10.711 -15.476   0.877  1.00 38.13           C  
ATOM    161  HE2 TYR A  10     -11.221 -14.830   1.576  1.00 38.13           H  
ATOM    162  OH  TYR A  10      -8.930 -13.873   0.635  1.00 38.13           O  
ATOM    163  HH  TYR A  10      -9.469 -13.358   1.239  1.00 38.13           H  
ATOM    164  CZ  TYR A  10      -9.485 -15.068   0.307  1.00 38.13           C  
ATOM    165  N   SER A  11     -10.832 -20.121  -3.870  1.00 33.29           N  
ATOM    166  H   SER A  11     -10.498 -19.188  -4.067  1.00 33.29           H  
ATOM    167  CA  SER A  11     -10.050 -21.216  -4.454  1.00 33.29           C  
ATOM    168  HA  SER A  11      -9.233 -20.709  -4.967  1.00 33.29           H  
ATOM    169  C   SER A  11     -10.709 -22.097  -5.524  1.00 33.29           C  
ATOM    170  CB  SER A  11      -9.372 -22.036  -3.344  1.00 33.29           C  
ATOM    171  HB2 SER A  11      -9.468 -21.518  -2.390  1.00 33.29           H  
ATOM    172  HB3 SER A  11      -9.837 -23.017  -3.246  1.00 33.29           H  
ATOM    173  O   SER A  11     -11.335 -23.117  -5.257  1.00 33.29           O  
ATOM    174  OG  SER A  11      -7.991 -22.171  -3.628  1.00 33.29           O  
ATOM    175  HG  SER A  11      -7.534 -22.234  -2.786  1.00 33.29           H  
ATOM    176  N   THR A  12     -10.409 -21.790  -6.791  1.00 32.08           N  
ATOM    177  H   THR A  12      -9.974 -20.897  -6.971  1.00 32.08           H  
ATOM    178  CA  THR A  12     -10.222 -22.835  -7.807  1.00 32.08           C  
ATOM    179  HA  THR A  12     -10.290 -23.805  -7.315  1.00 32.08           H  
ATOM    180  C   THR A  12      -8.823 -22.718  -8.392  1.00 32.08           C  
ATOM    181  CB  THR A  12     -11.305 -22.852  -8.886  1.00 32.08           C  
ATOM    182  HB  THR A  12     -11.309 -21.911  -9.436  1.00 32.08           H  
ATOM    183  O   THR A  12      -8.455 -21.761  -9.067  1.00 32.08           O  
ATOM    184  CG2 THR A  12     -11.124 -24.032  -9.848  1.00 32.08           C  
ATOM    185 HG21 THR A  12     -11.100 -24.969  -9.292  1.00 32.08           H  
ATOM    186 HG22 THR A  12     -10.204 -23.915 -10.420  1.00 32.08           H  
ATOM    187 HG23 THR A  12     -11.963 -24.053 -10.544  1.00 32.08           H  
ATOM    188  OG1 THR A  12     -12.549 -23.057  -8.271  1.00 32.08           O  
ATOM    189  HG1 THR A  12     -12.519 -22.688  -7.385  1.00 32.08           H  
ATOM    190  N   SER A  13      -8.033 -23.734  -8.073  1.00 38.64           N  
ATOM    191  H   SER A  13      -8.417 -24.438  -7.460  1.00 38.64           H  
ATOM    192  CA  SER A  13      -6.649 -23.934  -8.455  1.00 38.64           C  
ATOM    193  HA  SER A  13      -6.061 -23.075  -8.132  1.00 38.64           H  
ATOM    194  C   SER A  13      -6.508 -24.112  -9.970  1.00 38.64           C  
ATOM    195  CB  SER A  13      -6.148 -25.193  -7.729  1.00 38.64           C  
ATOM    196  HB2 SER A  13      -6.483 -26.083  -8.262  1.00 38.64           H  
ATOM    197  HB3 SER A  13      -5.058 -25.190  -7.714  1.00 38.64           H  
ATOM    198  O   SER A  13      -6.864 -25.157 -10.520  1.00 38.64           O  
ATOM    199  OG  SER A  13      -6.647 -25.280  -6.404  1.00 38.64           O  
ATOM    200  HG  SER A  13      -6.432 -24.482  -5.916  1.00 38.64           H  
ATOM    201  N   TYR A  14      -5.898 -23.142 -10.652  1.00 37.97           N  
ATOM    202  H   TYR A  14      -5.705 -22.262 -10.196  1.00 37.97           H  
ATOM    203  CA  TYR A  14      -5.386 -23.368 -12.001  1.00 37.97           C  
ATOM    204  HA  TYR A  14      -6.114 -23.977 -12.538  1.00 37.97           H  
ATOM    205  C   TYR A  14      -4.092 -24.189 -11.936  1.00 37.97           C  
ATOM    206  CB  TYR A  14      -5.267 -22.059 -12.798  1.00 37.97           C  
ATOM    207  HB2 TYR A  14      -4.339 -22.063 -13.370  1.00 37.97           H  
ATOM    208  HB3 TYR A  14      -5.219 -21.207 -12.119  1.00 37.97           H  
ATOM    209  O   TYR A  14      -2.981 -23.677 -11.838  1.00 37.97           O  
ATOM    210  CG  TYR A  14      -6.412 -21.876 -13.778  1.00 37.97           C  
ATOM    211  CD1 TYR A  14      -6.346 -22.476 -15.053  1.00 37.97           C  
ATOM    212  HD1 TYR A  14      -5.477 -23.054 -15.331  1.00 37.97           H  
ATOM    213  CD2 TYR A  14      -7.554 -21.141 -13.406  1.00 37.97           C  
ATOM    214  HD2 TYR A  14      -7.614 -20.691 -12.427  1.00 37.97           H  
ATOM    215  CE1 TYR A  14      -7.413 -22.323 -15.960  1.00 37.97           C  
ATOM    216  HE1 TYR A  14      -7.382 -22.774 -16.941  1.00 37.97           H  
ATOM    217  CE2 TYR A  14      -8.620 -20.982 -14.314  1.00 37.97           C  
ATOM    218  HE2 TYR A  14      -9.487 -20.406 -14.027  1.00 37.97           H  
ATOM    219  OH  TYR A  14      -9.564 -21.421 -16.483  1.00 37.97           O  
ATOM    220  HH  TYR A  14     -10.266 -20.868 -16.132  1.00 37.97           H  
ATOM    221  CZ  TYR A  14      -8.548 -21.570 -15.595  1.00 37.97           C  
ATOM    222  N   LYS A  15      -4.251 -25.513 -12.035  1.00 38.81           N  
ATOM    223  H   LYS A  15      -5.204 -25.843 -11.981  1.00 38.81           H  
ATOM    224  CA  LYS A  15      -3.211 -26.435 -12.505  1.00 38.81           C  
ATOM    225  HA  LYS A  15      -2.317 -26.331 -11.889  1.00 38.81           H  
ATOM    226  C   LYS A  15      -2.852 -26.068 -13.950  1.00 38.81           C  
ATOM    227  CB  LYS A  15      -3.742 -27.887 -12.451  1.00 38.81           C  
ATOM    228  HB2 LYS A  15      -3.342 -28.441 -13.300  1.00 38.81           H  
ATOM    229  HB3 LYS A  15      -4.827 -27.880 -12.553  1.00 38.81           H  
ATOM    230  O   LYS A  15      -3.580 -26.437 -14.872  1.00 38.81           O  
ATOM    231  CG  LYS A  15      -3.344 -28.670 -11.196  1.00 38.81           C  
ATOM    232  HG2 LYS A  15      -2.260 -28.787 -11.179  1.00 38.81           H  
ATOM    233  HG3 LYS A  15      -3.658 -28.124 -10.306  1.00 38.81           H  
ATOM    234  CD  LYS A  15      -4.015 -30.054 -11.214  1.00 38.81           C  
ATOM    235  HD2 LYS A  15      -5.090 -29.917 -11.099  1.00 38.81           H  
ATOM    236  HD3 LYS A  15      -3.820 -30.543 -12.169  1.00 38.81           H  
ATOM    237  CE  LYS A  15      -3.480 -30.933 -10.078  1.00 38.81           C  
ATOM    238  HE2 LYS A  15      -3.553 -30.371  -9.147  1.00 38.81           H  
ATOM    239  HE3 LYS A  15      -2.423 -31.134 -10.257  1.00 38.81           H  
ATOM    240  NZ  LYS A  15      -4.239 -32.205  -9.956  1.00 38.81           N  
ATOM    241  HZ1 LYS A  15      -4.197 -32.740 -10.811  1.00 38.81           H  
ATOM    242  HZ2 LYS A  15      -3.866 -32.762  -9.201  1.00 38.81           H  
ATOM    243  HZ3 LYS A  15      -5.206 -32.009  -9.740  1.00 38.81           H  
ATOM    244  N   ARG A  16      -1.697 -25.437 -14.180  1.00 35.38           N  
ATOM    245  H   ARG A  16      -1.194 -25.054 -13.392  1.00 35.38           H  
ATOM    246  CA  ARG A  16      -1.019 -25.500 -15.484  1.00 35.38           C  
ATOM    247  HA  ARG A  16      -1.614 -26.159 -16.117  1.00 35.38           H  
ATOM    248  C   ARG A  16       0.339 -26.178 -15.310  1.00 35.38           C  
ATOM    249  CB  ARG A  16      -0.996 -24.136 -16.199  1.00 35.38           C  
ATOM    250  HB2 ARG A  16      -1.901 -23.580 -15.956  1.00 35.38           H  
ATOM    251  HB3 ARG A  16      -0.133 -23.561 -15.861  1.00 35.38           H  
ATOM    252  O   ARG A  16       1.093 -25.893 -14.390  1.00 35.38           O  
ATOM    253  CG  ARG A  16      -0.945 -24.341 -17.725  1.00 35.38           C  
ATOM    254  HG2 ARG A  16      -0.077 -24.961 -17.948  1.00 35.38           H  
ATOM    255  HG3 ARG A  16      -1.834 -24.875 -18.062  1.00 35.38           H  
ATOM    256  CD  ARG A  16      -0.788 -23.041 -18.529  1.00 35.38           C  
ATOM    257  HD2 ARG A  16      -0.169 -23.276 -19.395  1.00 35.38           H  
ATOM    258  HD3 ARG A  16      -0.251 -22.306 -17.930  1.00 35.38           H  
ATOM    259  NE  ARG A  16      -2.069 -22.468 -19.002  1.00 35.38           N  
ATOM    260  HE  ARG A  16      -2.894 -22.647 -18.447  1.00 35.38           H  
ATOM    261  NH1 ARG A  16      -1.197 -21.275 -20.771  1.00 35.38           N  
ATOM    262 HH11 ARG A  16      -1.325 -20.608 -21.518  1.00 35.38           H  
ATOM    263 HH12 ARG A  16      -0.263 -21.539 -20.494  1.00 35.38           H  
ATOM    264  NH2 ARG A  16      -3.384 -21.190 -20.373  1.00 35.38           N  
ATOM    265 HH21 ARG A  16      -3.469 -20.525 -21.129  1.00 35.38           H  
ATOM    266 HH22 ARG A  16      -4.197 -21.384 -19.806  1.00 35.38           H  
ATOM    267  CZ  ARG A  16      -2.212 -21.654 -20.042  1.00 35.38           C  
ATOM    268  N   ARG A  17       0.546 -27.190 -16.148  1.00 34.61           N  
ATOM    269  H   ARG A  17      -0.098 -27.261 -16.923  1.00 34.61           H  
ATOM    270  CA  ARG A  17       1.585 -28.214 -16.055  1.00 34.61           C  
ATOM    271  HA  ARG A  17       1.573 -28.653 -15.058  1.00 34.61           H  
ATOM    272  C   ARG A  17       2.972 -27.619 -16.295  1.00 34.61           C  
ATOM    273  CB  ARG A  17       1.319 -29.303 -17.110  1.00 34.61           C  
ATOM    274  HB2 ARG A  17       1.446 -28.867 -18.100  1.00 34.61           H  
ATOM    275  HB3 ARG A  17       2.074 -30.081 -16.994  1.00 34.61           H  
ATOM    276  O   ARG A  17       3.186 -26.982 -17.322  1.00 34.61           O  
ATOM    277  CG  ARG A  17      -0.071 -29.952 -17.040  1.00 34.61           C  
ATOM    278  HG2 ARG A  17      -0.231 -30.397 -16.058  1.00 34.61           H  
ATOM    279  HG3 ARG A  17      -0.828 -29.187 -17.212  1.00 34.61           H  
ATOM    280  CD  ARG A  17      -0.194 -31.031 -18.125  1.00 34.61           C  
ATOM    281  HD2 ARG A  17       0.390 -30.730 -18.995  1.00 34.61           H  
ATOM    282  HD3 ARG A  17       0.220 -31.963 -17.740  1.00 34.61           H  
ATOM    283  NE  ARG A  17      -1.595 -31.215 -18.553  1.00 34.61           N  
ATOM    284  HE  ARG A  17      -2.254 -30.502 -18.274  1.00 34.61           H  
ATOM    285  NH1 ARG A  17      -1.300 -33.156 -19.746  1.00 34.61           N  
ATOM    286 HH11 ARG A  17      -0.330 -33.174 -19.465  1.00 34.61           H  
ATOM    287 HH12 ARG A  17      -1.662 -33.869 -20.363  1.00 34.61           H  
ATOM    288  NH2 ARG A  17      -3.296 -32.157 -19.740  1.00 34.61           N  
ATOM    289 HH21 ARG A  17      -3.914 -31.404 -19.471  1.00 34.61           H  
ATOM    290 HH22 ARG A  17      -3.639 -32.881 -20.354  1.00 34.61           H  
ATOM    291  CZ  ARG A  17      -2.055 -32.173 -19.340  1.00 34.61           C  
ATOM    292  N   TYR A  18       3.907 -27.951 -15.413  1.00 35.66           N  
ATOM    293  H   TYR A  18       3.621 -28.417 -14.564  1.00 35.66           H  
ATOM    294  CA  TYR A  18       5.317 -28.064 -15.762  1.00 35.66           C  
ATOM    295  HA  TYR A  18       5.654 -27.153 -16.257  1.00 35.66           H  
ATOM    296  C   TYR A  18       5.487 -29.249 -16.721  1.00 35.66           C  
ATOM    297  CB  TYR A  18       6.148 -28.274 -14.484  1.00 35.66           C  
ATOM    298  HB2 TYR A  18       5.599 -28.895 -13.777  1.00 35.66           H  
ATOM    299  HB3 TYR A  18       7.051 -28.825 -14.747  1.00 35.66           H  
ATOM    300  O   TYR A  18       5.052 -30.361 -16.418  1.00 35.66           O  
ATOM    301  CG  TYR A  18       6.573 -26.988 -13.804  1.00 35.66           C  
ATOM    302  CD1 TYR A  18       7.882 -26.505 -14.004  1.00 35.66           C  
ATOM    303  HD1 TYR A  18       8.578 -27.057 -14.619  1.00 35.66           H  
ATOM    304  CD2 TYR A  18       5.678 -26.270 -12.985  1.00 35.66           C  
ATOM    305  HD2 TYR A  18       4.673 -26.630 -12.825  1.00 35.66           H  
ATOM    306  CE1 TYR A  18       8.299 -25.308 -13.394  1.00 35.66           C  
ATOM    307  HE1 TYR A  18       9.305 -24.944 -13.545  1.00 35.66           H  
ATOM    308  CE2 TYR A  18       6.094 -25.071 -12.373  1.00 35.66           C  
ATOM    309  HE2 TYR A  18       5.422 -24.507 -11.743  1.00 35.66           H  
ATOM    310  OH  TYR A  18       7.790 -23.430 -11.985  1.00 35.66           O  
ATOM    311  HH  TYR A  18       8.700 -23.196 -12.178  1.00 35.66           H  
ATOM    312  CZ  TYR A  18       7.403 -24.588 -12.577  1.00 35.66           C  
ATOM    313  N   VAL A  19       6.112 -29.009 -17.873  1.00 35.25           N  
ATOM    314  H   VAL A  19       6.373 -28.057 -18.083  1.00 35.25           H  
ATOM    315  CA  VAL A  19       6.809 -30.050 -18.632  1.00 35.25           C  
ATOM    316  HA  VAL A  19       6.826 -30.963 -18.038  1.00 35.25           H  
ATOM    317  C   VAL A  19       8.244 -29.584 -18.799  1.00 35.25           C  
ATOM    318  CB  VAL A  19       6.146 -30.418 -19.970  1.00 35.25           C  
ATOM    319  HB  VAL A  19       6.005 -29.521 -20.573  1.00 35.25           H  
ATOM    320  O   VAL A  19       8.551 -28.623 -19.496  1.00 35.25           O  
ATOM    321  CG1 VAL A  19       7.002 -31.423 -20.759  1.00 35.25           C  
ATOM    322 HG11 VAL A  19       7.947 -30.965 -21.051  1.00 35.25           H  
ATOM    323 HG12 VAL A  19       7.209 -32.305 -20.153  1.00 35.25           H  
ATOM    324 HG13 VAL A  19       6.481 -31.722 -21.669  1.00 35.25           H  
ATOM    325  CG2 VAL A  19       4.781 -31.075 -19.719  1.00 35.25           C  
ATOM    326 HG21 VAL A  19       4.903 -31.964 -19.101  1.00 35.25           H  
ATOM    327 HG22 VAL A  19       4.326 -31.350 -20.671  1.00 35.25           H  
ATOM    328 HG23 VAL A  19       4.125 -30.370 -19.208  1.00 35.25           H  
ATOM    329  N   GLU A  20       9.086 -30.295 -18.077  1.00 32.85           N  
ATOM    330  H   GLU A  20       8.684 -31.041 -17.527  1.00 32.85           H  
ATOM    331  CA  GLU A  20      10.532 -30.282 -18.058  1.00 32.85           C  
ATOM    332  HA  GLU A  20      10.915 -29.269 -18.179  1.00 32.85           H  
ATOM    333  C   GLU A  20      11.043 -31.198 -19.179  1.00 32.85           C  
ATOM    334  CB  GLU A  20      10.858 -30.817 -16.654  1.00 32.85           C  
ATOM    335  HB2 GLU A  20      10.363 -30.160 -15.939  1.00 32.85           H  
ATOM    336  HB3 GLU A  20      10.418 -31.809 -16.555  1.00 32.85           H  
ATOM    337  O   GLU A  20      10.579 -32.331 -19.301  1.00 32.85           O  
ATOM    338  CG  GLU A  20      12.327 -30.905 -16.249  1.00 32.85           C  
ATOM    339  HG2 GLU A  20      12.791 -29.932 -16.411  1.00 32.85           H  
ATOM    340  HG3 GLU A  20      12.830 -31.633 -16.886  1.00 32.85           H  
ATOM    341  CD  GLU A  20      12.472 -31.313 -14.767  1.00 32.85           C  
ATOM    342  OE1 GLU A  20      13.615 -31.219 -14.269  1.00 32.85           O  
ATOM    343  OE2 GLU A  20      11.462 -31.733 -14.155  1.00 32.85           O  
ATOM    344  N   THR A  21      11.994 -30.735 -19.995  1.00 37.24           N  
ATOM    345  H   THR A  21      12.299 -29.780 -19.880  1.00 37.24           H  
ATOM    346  CA  THR A  21      12.915 -31.607 -20.754  1.00 37.24           C  
ATOM    347  HA  THR A  21      13.055 -32.508 -20.158  1.00 37.24           H  
ATOM    348  C   THR A  21      14.295 -30.939 -20.878  1.00 37.24           C  
ATOM    349  CB  THR A  21      12.395 -32.044 -22.138  1.00 37.24           C  
ATOM    350  HB  THR A  21      13.219 -32.459 -22.719  1.00 37.24           H  
ATOM    351  O   THR A  21      14.398 -29.722 -20.723  1.00 37.24           O  
ATOM    352  CG2 THR A  21      11.312 -33.119 -22.087  1.00 37.24           C  
ATOM    353 HG21 THR A  21      10.365 -32.684 -21.765  1.00 37.24           H  
ATOM    354 HG22 THR A  21      11.177 -33.535 -23.086  1.00 37.24           H  
ATOM    355 HG23 THR A  21      11.600 -33.916 -21.402  1.00 37.24           H  
ATOM    356  OG1 THR A  21      11.892 -30.957 -22.858  1.00 37.24           O  
ATOM    357  HG1 THR A  21      11.337 -30.455 -22.257  1.00 37.24           H  
ATOM    358  N   PRO A  22      15.379 -31.723 -21.051  1.00 46.51           N  
ATOM    359  CA  PRO A  22      16.614 -31.497 -20.306  1.00 46.51           C  
ATOM    360  HA  PRO A  22      16.433 -30.783 -19.502  1.00 46.51           H  
ATOM    361  C   PRO A  22      17.813 -31.003 -21.141  1.00 46.51           C  
ATOM    362  CB  PRO A  22      16.893 -32.873 -19.690  1.00 46.51           C  
ATOM    363  HB2 PRO A  22      16.241 -33.024 -18.829  1.00 46.51           H  
ATOM    364  HB3 PRO A  22      17.935 -33.011 -19.403  1.00 46.51           H  
ATOM    365  O   PRO A  22      17.973 -31.344 -22.305  1.00 46.51           O  
ATOM    366  CG  PRO A  22      16.496 -33.837 -20.805  1.00 46.51           C  
ATOM    367  HG2 PRO A  22      17.335 -33.979 -21.487  1.00 46.51           H  
ATOM    368  HG3 PRO A  22      16.165 -34.795 -20.405  1.00 46.51           H  
ATOM    369  CD  PRO A  22      15.369 -33.106 -21.525  1.00 46.51           C  
ATOM    370  HD2 PRO A  22      15.538 -33.134 -22.601  1.00 46.51           H  
ATOM    371  HD3 PRO A  22      14.437 -33.618 -21.287  1.00 46.51           H  
ATOM    372  N   ARG A  23      18.697 -30.271 -20.447  1.00 39.79           N  
ATOM    373  H   ARG A  23      18.288 -29.837 -19.632  1.00 39.79           H  
ATOM    374  CA  ARG A  23      20.173 -30.395 -20.384  1.00 39.79           C  
ATOM    375  HA  ARG A  23      20.539 -29.429 -20.037  1.00 39.79           H  
ATOM    376  C   ARG A  23      20.953 -30.709 -21.679  1.00 39.79           C  
ATOM    377  CB  ARG A  23      20.497 -31.451 -19.293  1.00 39.79           C  
ATOM    378  HB2 ARG A  23      20.854 -32.376 -19.747  1.00 39.79           H  
ATOM    379  HB3 ARG A  23      19.582 -31.701 -18.757  1.00 39.79           H  
ATOM    380  O   ARG A  23      20.946 -31.840 -22.145  1.00 39.79           O  
ATOM    381  CG  ARG A  23      21.500 -31.001 -18.227  1.00 39.79           C  
ATOM    382  HG2 ARG A  23      22.459 -30.763 -18.686  1.00 39.79           H  
ATOM    383  HG3 ARG A  23      21.108 -30.118 -17.723  1.00 39.79           H  
ATOM    384  CD  ARG A  23      21.670 -32.140 -17.208  1.00 39.79           C  
ATOM    385  HD2 ARG A  23      20.679 -32.491 -16.920  1.00 39.79           H  
ATOM    386  HD3 ARG A  23      22.205 -32.963 -17.682  1.00 39.79           H  
ATOM    387  NE  ARG A  23      22.396 -31.706 -15.999  1.00 39.79           N  
ATOM    388  HE  ARG A  23      22.930 -30.852 -16.066  1.00 39.79           H  
ATOM    389  NH1 ARG A  23      21.665 -33.377 -14.592  1.00 39.79           N  
ATOM    390 HH11 ARG A  23      21.122 -33.771 -15.346  1.00 39.79           H  
ATOM    391 HH12 ARG A  23      21.600 -33.768 -13.663  1.00 39.79           H  
ATOM    392  NH2 ARG A  23      23.000 -31.776 -13.803  1.00 39.79           N  
ATOM    393 HH21 ARG A  23      22.928 -32.196 -12.887  1.00 39.79           H  
ATOM    394 HH22 ARG A  23      23.500 -30.905 -13.906  1.00 39.79           H  
ATOM    395  CZ  ARG A  23      22.352 -32.288 -14.810  1.00 39.79           C  
ATOM    396  N   VAL A  24      21.859 -29.796 -22.050  1.00 35.06           N  
ATOM    397  H   VAL A  24      21.667 -28.833 -21.813  1.00 35.06           H  
ATOM    398  CA  VAL A  24      23.277 -30.128 -22.317  1.00 35.06           C  
ATOM    399  HA  VAL A  24      23.575 -30.881 -21.587  1.00 35.06           H  
ATOM    400  C   VAL A  24      24.169 -28.904 -22.083  1.00 35.06           C  
ATOM    401  CB  VAL A  24      23.576 -30.726 -23.717  1.00 35.06           C  
ATOM    402  HB  VAL A  24      24.537 -30.334 -24.050  1.00 35.06           H  
ATOM    403  O   VAL A  24      24.132 -27.931 -22.825  1.00 35.06           O  
ATOM    404  CG1 VAL A  24      23.760 -32.250 -23.652  1.00 35.06           C  
ATOM    405 HG11 VAL A  24      22.816 -32.747 -23.428  1.00 35.06           H  
ATOM    406 HG12 VAL A  24      24.500 -32.509 -22.895  1.00 35.06           H  
ATOM    407 HG13 VAL A  24      24.113 -32.610 -24.618  1.00 35.06           H  
ATOM    408  CG2 VAL A  24      22.549 -30.375 -24.798  1.00 35.06           C  
ATOM    409 HG21 VAL A  24      22.419 -29.294 -24.841  1.00 35.06           H  
ATOM    410 HG22 VAL A  24      21.590 -30.848 -24.587  1.00 35.06           H  
ATOM    411 HG23 VAL A  24      22.905 -30.722 -25.768  1.00 35.06           H  
ATOM    412  N   HIS A  25      24.998 -28.991 -21.042  1.00 37.02           N  
ATOM    413  H   HIS A  25      24.961 -29.842 -20.500  1.00 37.02           H  
ATOM    414  CA  HIS A  25      26.244 -28.240 -20.913  1.00 37.02           C  
ATOM    415  HA  HIS A  25      26.196 -27.301 -21.463  1.00 37.02           H  
ATOM    416  C   HIS A  25      27.367 -29.118 -21.456  1.00 37.02           C  
ATOM    417  CB  HIS A  25      26.565 -27.975 -19.431  1.00 37.02           C  
ATOM    418  HB2 HIS A  25      27.587 -27.602 -19.363  1.00 37.02           H  
ATOM    419  HB3 HIS A  25      26.528 -28.913 -18.878  1.00 37.02           H  
ATOM    420  O   HIS A  25      27.461 -30.269 -21.031  1.00 37.02           O  
ATOM    421  CG  HIS A  25      25.678 -26.981 -18.742  1.00 37.02           C  
ATOM    422  CD2 HIS A  25      24.496 -27.248 -18.109  1.00 37.02           C  
ATOM    423  HD2 HIS A  25      24.010 -28.211 -18.048  1.00 37.02           H  
ATOM    424  ND1 HIS A  25      25.949 -25.645 -18.554  1.00 37.02           N  
ATOM    425  HD1 HIS A  25      26.741 -25.130 -18.910  1.00 37.02           H  
ATOM    426  CE1 HIS A  25      24.947 -25.118 -17.831  1.00 37.02           C  
ATOM    427  HE1 HIS A  25      24.869 -24.083 -17.532  1.00 37.02           H  
ATOM    428  NE2 HIS A  25      24.042 -26.064 -17.531  1.00 37.02           N  
ATOM    429  N   ILE A  26      28.263 -28.567 -22.275  1.00 36.24           N  
ATOM    430  H   ILE A  26      28.067 -27.660 -22.672  1.00 36.24           H  
ATOM    431  CA  ILE A  26      29.658 -29.014 -22.333  1.00 36.24           C  
ATOM    432  HA  ILE A  26      29.897 -29.498 -21.386  1.00 36.24           H  
ATOM    433  C   ILE A  26      30.532 -27.763 -22.449  1.00 36.24           C  
ATOM    434  CB  ILE A  26      29.936 -30.056 -23.447  1.00 36.24           C  
ATOM    435  HB  ILE A  26      29.722 -29.603 -24.415  1.00 36.24           H  
ATOM    436  O   ILE A  26      30.386 -26.956 -23.363  1.00 36.24           O  
ATOM    437  CG1 ILE A  26      29.044 -31.309 -23.286  1.00 36.24           C  
ATOM    438 HG12 ILE A  26      28.002 -31.002 -23.376  1.00 36.24           H  
ATOM    439 HG13 ILE A  26      29.201 -31.744 -22.299  1.00 36.24           H  
ATOM    440  CG2 ILE A  26      31.421 -30.460 -23.415  1.00 36.24           C  
ATOM    441 HG21 ILE A  26      31.714 -30.802 -22.423  1.00 36.24           H  
ATOM    442 HG22 ILE A  26      31.633 -31.241 -24.146  1.00 36.24           H  
ATOM    443 HG23 ILE A  26      32.031 -29.606 -23.711  1.00 36.24           H  
ATOM    444  CD1 ILE A  26      29.238 -32.409 -24.331  1.00 36.24           C  
ATOM    445 HD11 ILE A  26      29.209 -31.980 -25.333  1.00 36.24           H  
ATOM    446 HD12 ILE A  26      28.435 -33.139 -24.237  1.00 36.24           H  
ATOM    447 HD13 ILE A  26      30.186 -32.924 -24.177  1.00 36.24           H  
ATOM    448  N   SER A  27      31.403 -27.598 -21.460  1.00 35.06           N  
ATOM    449  H   SER A  27      31.480 -28.343 -20.783  1.00 35.06           H  
ATOM    450  CA  SER A  27      32.512 -26.656 -21.452  1.00 35.06           C  
ATOM    451  HA  SER A  27      32.169 -25.677 -21.787  1.00 35.06           H  
ATOM    452  C   SER A  27      33.635 -27.149 -22.369  1.00 35.06           C  
ATOM    453  CB  SER A  27      33.037 -26.559 -20.012  1.00 35.06           C  
ATOM    454  HB2 SER A  27      32.234 -26.216 -19.360  1.00 35.06           H  
ATOM    455  HB3 SER A  27      33.851 -25.836 -19.973  1.00 35.06           H  
ATOM    456  O   SER A  27      33.764 -28.346 -22.608  1.00 35.06           O  
ATOM    457  OG  SER A  27      33.507 -27.819 -19.557  1.00 35.06           O  
ATOM    458  HG  SER A  27      33.837 -27.731 -18.660  1.00 35.06           H  
ATOM    459  N   SER A  28      34.516 -26.246 -22.801  1.00 30.63           N  
ATOM    460  H   SER A  28      34.167 -25.303 -22.895  1.00 30.63           H  
ATOM    461  CA  SER A  28      35.952 -26.333 -22.488  1.00 30.63           C  
ATOM    462  HA  SER A  28      36.085 -25.815 -21.537  1.00 30.63           H  
ATOM    463  C   SER A  28      36.830 -25.645 -23.539  1.00 30.63           C  
ATOM    464  CB  SER A  28      36.486 -27.754 -22.260  1.00 30.63           C  
ATOM    465  HB2 SER A  28      36.480 -28.303 -23.202  1.00 30.63           H  
ATOM    466  HB3 SER A  28      35.873 -28.279 -21.528  1.00 30.63           H  
ATOM    467  O   SER A  28      36.770 -25.898 -24.736  1.00 30.63           O  
ATOM    468  OG  SER A  28      37.791 -27.705 -21.732  1.00 30.63           O  
ATOM    469  HG  SER A  28      38.236 -28.514 -21.996  1.00 30.63           H  
ATOM    470  N   VAL A  29      37.656 -24.774 -22.976  1.00 37.02           N  
ATOM    471  H   VAL A  29      37.487 -24.676 -21.986  1.00 37.02           H  
ATOM    472  CA  VAL A  29      38.926 -24.173 -23.382  1.00 37.02           C  
ATOM    473  HA  VAL A  29      38.718 -23.138 -23.652  1.00 37.02           H  
ATOM    474  C   VAL A  29      39.753 -24.789 -24.536  1.00 37.02           C  
ATOM    475  CB  VAL A  29      39.806 -24.169 -22.104  1.00 37.02           C  
ATOM    476  HB  VAL A  29      40.784 -23.763 -22.361  1.00 37.02           H  
ATOM    477  O   VAL A  29      39.941 -25.996 -24.638  1.00 37.02           O  
ATOM    478  CG1 VAL A  29      39.222 -23.259 -21.013  1.00 37.02           C  
ATOM    479 HG11 VAL A  29      39.073 -22.255 -21.410  1.00 37.02           H  
ATOM    480 HG12 VAL A  29      38.270 -23.636 -20.641  1.00 37.02           H  
ATOM    481 HG13 VAL A  29      39.918 -23.198 -20.176  1.00 37.02           H  
ATOM    482  CG2 VAL A  29      40.004 -25.544 -21.442  1.00 37.02           C  
ATOM    483 HG21 VAL A  29      39.114 -25.825 -20.880  1.00 37.02           H  
ATOM    484 HG22 VAL A  29      40.221 -26.313 -22.183  1.00 37.02           H  
ATOM    485 HG23 VAL A  29      40.836 -25.493 -20.740  1.00 37.02           H  
ATOM    486  N   ARG A  30      40.478 -23.868 -25.201  1.00 35.45           N  
ATOM    487  H   ARG A  30      40.007 -22.979 -25.295  1.00 35.45           H  
ATOM    488  CA  ARG A  30      41.957 -23.806 -25.368  1.00 35.45           C  
ATOM    489  HA  ARG A  30      42.201 -22.792 -25.050  1.00 35.45           H  
ATOM    490  C   ARG A  30      42.525 -23.936 -26.794  1.00 35.45           C  
ATOM    491  CB  ARG A  30      42.725 -24.760 -24.413  1.00 35.45           C  
ATOM    492  HB2 ARG A  30      43.052 -25.643 -24.961  1.00 35.45           H  
ATOM    493  HB3 ARG A  30      42.079 -25.110 -23.607  1.00 35.45           H  
ATOM    494  O   ARG A  30      42.287 -24.915 -27.481  1.00 35.45           O  
ATOM    495  CG  ARG A  30      43.930 -24.092 -23.738  1.00 35.45           C  
ATOM    496  HG2 ARG A  30      43.576 -23.214 -23.198  1.00 35.45           H  
ATOM    497  HG3 ARG A  30      44.661 -23.781 -24.484  1.00 35.45           H  
ATOM    498  CD  ARG A  30      44.586 -25.063 -22.744  1.00 35.45           C  
ATOM    499  HD2 ARG A  30      45.255 -25.737 -23.280  1.00 35.45           H  
ATOM    500  HD3 ARG A  30      43.810 -25.677 -22.287  1.00 35.45           H  
ATOM    501  NE  ARG A  30      45.282 -24.344 -21.656  1.00 35.45           N  
ATOM    502  HE  ARG A  30      44.691 -23.999 -20.913  1.00 35.45           H  
ATOM    503  NH1 ARG A  30      47.456 -24.546 -22.384  1.00 35.45           N  
ATOM    504 HH11 ARG A  30      47.138 -25.080 -23.180  1.00 35.45           H  
ATOM    505 HH12 ARG A  30      48.443 -24.391 -22.237  1.00 35.45           H  
ATOM    506  NH2 ARG A  30      47.019 -23.482 -20.471  1.00 35.45           N  
ATOM    507 HH21 ARG A  30      48.008 -23.310 -20.357  1.00 35.45           H  
ATOM    508 HH22 ARG A  30      46.377 -23.144 -19.768  1.00 35.45           H  
ATOM    509  CZ  ARG A  30      46.578 -24.130 -21.513  1.00 35.45           C  
ATOM    510  N   SER A  31      43.482 -23.028 -27.055  1.00 33.62           N  
ATOM    511  H   SER A  31      43.480 -22.220 -26.449  1.00 33.62           H  
ATOM    512  CA  SER A  31      44.603 -23.093 -28.021  1.00 33.62           C  
ATOM    513  HA  SER A  31      45.210 -22.209 -27.824  1.00 33.62           H  
ATOM    514  C   SER A  31      44.239 -22.985 -29.508  1.00 33.62           C  
ATOM    515  CB  SER A  31      45.483 -24.320 -27.742  1.00 33.62           C  
ATOM    516  HB2 SER A  31      44.981 -25.007 -27.060  1.00 33.62           H  
ATOM    517  HB3 SER A  31      45.680 -24.854 -28.671  1.00 33.62           H  
ATOM    518  O   SER A  31      43.266 -23.555 -29.958  1.00 33.62           O  
ATOM    519  OG  SER A  31      46.716 -23.915 -27.176  1.00 33.62           O  
ATOM    520  HG  SER A  31      46.549 -23.278 -26.477  1.00 33.62           H  
ATOM    521  N   GLY A  32      44.956 -22.247 -30.353  1.00 34.38           N  
ATOM    522  H   GLY A  32      44.543 -22.242 -31.275  1.00 34.38           H  
ATOM    523  CA  GLY A  32      46.362 -21.854 -30.305  1.00 34.38           C  
ATOM    524  HA2 GLY A  32      46.850 -22.233 -29.407  1.00 34.38           H  
ATOM    525  HA3 GLY A  32      46.437 -20.767 -30.320  1.00 34.38           H  
ATOM    526  C   GLY A  32      47.080 -22.453 -31.522  1.00 34.38           C  
ATOM    527  O   GLY A  32      47.079 -23.664 -31.685  1.00 34.38           O  
ATOM    528  N   TYR A  33      47.724 -21.578 -32.301  1.00 36.21           N  
ATOM    529  H   TYR A  33      47.579 -20.606 -32.065  1.00 36.21           H  
ATOM    530  CA  TYR A  33      48.748 -21.822 -33.330  1.00 36.21           C  
ATOM    531  HA  TYR A  33      49.199 -20.834 -33.435  1.00 36.21           H  
ATOM    532  C   TYR A  33      48.374 -22.204 -34.784  1.00 36.21           C  
ATOM    533  CB  TYR A  33      49.910 -22.666 -32.778  1.00 36.21           C  
ATOM    534  HB2 TYR A  33      50.538 -23.000 -33.604  1.00 36.21           H  
ATOM    535  HB3 TYR A  33      49.540 -23.569 -32.293  1.00 36.21           H  
ATOM    536  O   TYR A  33      47.830 -23.256 -35.094  1.00 36.21           O  
ATOM    537  CG  TYR A  33      50.804 -21.893 -31.837  1.00 36.21           C  
ATOM    538  CD1 TYR A  33      51.851 -21.111 -32.363  1.00 36.21           C  
ATOM    539  HD1 TYR A  33      52.028 -21.091 -33.429  1.00 36.21           H  
ATOM    540  CD2 TYR A  33      50.577 -21.933 -30.450  1.00 36.21           C  
ATOM    541  HD2 TYR A  33      49.780 -22.545 -30.052  1.00 36.21           H  
ATOM    542  CE1 TYR A  33      52.678 -20.368 -31.502  1.00 36.21           C  
ATOM    543  HE1 TYR A  33      53.486 -19.773 -31.902  1.00 36.21           H  
ATOM    544  CE2 TYR A  33      51.402 -21.190 -29.585  1.00 36.21           C  
ATOM    545  HE2 TYR A  33      51.247 -21.215 -28.517  1.00 36.21           H  
ATOM    546  OH  TYR A  33      53.246 -19.698 -29.268  1.00 36.21           O  
ATOM    547  HH  TYR A  33      53.918 -19.196 -29.734  1.00 36.21           H  
ATOM    548  CZ  TYR A  33      52.453 -20.409 -30.109  1.00 36.21           C  
ATOM    549  N   SER A  34      48.920 -21.355 -35.670  1.00 34.70           N  
ATOM    550  H   SER A  34      49.130 -20.448 -35.279  1.00 34.70           H  
ATOM    551  CA  SER A  34      49.733 -21.665 -36.863  1.00 34.70           C  
ATOM    552  HA  SER A  34      50.208 -20.709 -37.085  1.00 34.70           H  
ATOM    553  C   SER A  34      49.093 -22.081 -38.203  1.00 34.70           C  
ATOM    554  CB  SER A  34      50.936 -22.555 -36.514  1.00 34.70           C  
ATOM    555  HB2 SER A  34      51.521 -22.750 -37.413  1.00 34.70           H  
ATOM    556  HB3 SER A  34      51.574 -22.029 -35.803  1.00 34.70           H  
ATOM    557  O   SER A  34      48.709 -23.221 -38.413  1.00 34.70           O  
ATOM    558  OG  SER A  34      50.561 -23.789 -35.952  1.00 34.70           O  
ATOM    559  HG  SER A  34      49.657 -23.987 -36.207  1.00 34.70           H  
ATOM    560  N   THR A  35      49.223 -21.144 -39.155  1.00 33.30           N  
ATOM    561  H   THR A  35      49.275 -20.209 -38.777  1.00 33.30           H  
ATOM    562  CA  THR A  35      50.028 -21.271 -40.394  1.00 33.30           C  
ATOM    563  HA  THR A  35      50.135 -20.244 -40.741  1.00 33.30           H  
ATOM    564  C   THR A  35      49.473 -22.045 -41.609  1.00 33.30           C  
ATOM    565  CB  THR A  35      51.479 -21.681 -40.057  1.00 33.30           C  
ATOM    566  HB  THR A  35      51.489 -22.700 -39.671  1.00 33.30           H  
ATOM    567  O   THR A  35      49.611 -23.253 -41.724  1.00 33.30           O  
ATOM    568  CG2 THR A  35      52.492 -21.572 -41.192  1.00 33.30           C  
ATOM    569 HG21 THR A  35      52.491 -20.561 -41.601  1.00 33.30           H  
ATOM    570 HG22 THR A  35      52.260 -22.317 -41.953  1.00 33.30           H  
ATOM    571 HG23 THR A  35      53.490 -21.797 -40.814  1.00 33.30           H  
ATOM    572  OG1 THR A  35      51.990 -20.801 -39.079  1.00 33.30           O  
ATOM    573  HG1 THR A  35      52.896 -21.065 -38.906  1.00 33.30           H  
ATOM    574  N   ALA A  36      49.096 -21.229 -42.607  1.00 35.20           N  
ATOM    575  H   ALA A  36      48.767 -20.329 -42.290  1.00 35.20           H  
ATOM    576  CA  ALA A  36      49.487 -21.242 -44.031  1.00 35.20           C  
ATOM    577  HA  ALA A  36      49.171 -20.253 -44.363  1.00 35.20           H  
ATOM    578  C   ALA A  36      48.870 -22.194 -45.081  1.00 35.20           C  
ATOM    579  CB  ALA A  36      51.017 -21.226 -44.169  1.00 35.20           C  
ATOM    580  HB1 ALA A  36      51.413 -22.217 -43.949  1.00 35.20           H  
ATOM    581  HB2 ALA A  36      51.441 -20.471 -43.507  1.00 35.20           H  
ATOM    582  HB3 ALA A  36      51.298 -20.955 -45.187  1.00 35.20           H  
ATOM    583  O   ALA A  36      48.631 -23.374 -44.855  1.00 35.20           O  
ATOM    584  N   ARG A  37      48.885 -21.623 -46.308  1.00 34.21           N  
ATOM    585  H   ARG A  37      49.057 -20.628 -46.283  1.00 34.21           H  
ATOM    586  CA  ARG A  37      48.732 -22.184 -47.675  1.00 34.21           C  
ATOM    587  HA  ARG A  37      49.136 -21.445 -48.366  1.00 34.21           H  
ATOM    588  C   ARG A  37      47.272 -22.364 -48.119  1.00 34.21           C  
ATOM    589  CB  ARG A  37      49.588 -23.453 -47.834  1.00 34.21           C  
ATOM    590  HB2 ARG A  37      49.467 -23.828 -48.851  1.00 34.21           H  
ATOM    591  HB3 ARG A  37      49.233 -24.228 -47.155  1.00 34.21           H  
ATOM    592  O   ARG A  37      46.443 -22.762 -47.326  1.00 34.21           O  
ATOM    593  CG  ARG A  37      51.084 -23.193 -47.596  1.00 34.21           C  
ATOM    594  HG2 ARG A  37      51.429 -22.468 -48.333  1.00 34.21           H  
ATOM    595  HG3 ARG A  37      51.256 -22.796 -46.595  1.00 34.21           H  
ATOM    596  CD  ARG A  37      51.883 -24.488 -47.743  1.00 34.21           C  
ATOM    597  HD2 ARG A  37      51.487 -25.033 -48.600  1.00 34.21           H  
ATOM    598  HD3 ARG A  37      51.739 -25.096 -46.850  1.00 34.21           H  
ATOM    599  NE  ARG A  37      53.319 -24.205 -47.942  1.00 34.21           N  
ATOM    600  HE  ARG A  37      53.690 -23.399 -47.460  1.00 34.21           H  
ATOM    601  NH1 ARG A  37      53.790 -25.985 -49.315  1.00 34.21           N  
ATOM    602 HH11 ARG A  37      54.438 -26.502 -49.893  1.00 34.21           H  
ATOM    603 HH12 ARG A  37      52.854 -26.333 -49.163  1.00 34.21           H  
ATOM    604  NH2 ARG A  37      55.378 -24.482 -48.878  1.00 34.21           N  
ATOM    605 HH21 ARG A  37      55.701 -23.639 -48.425  1.00 34.21           H  
ATOM    606 HH22 ARG A  37      56.011 -25.011 -49.461  1.00 34.21           H  
ATOM    607  CZ  ARG A  37      54.152 -24.890 -48.707  1.00 34.21           C  
ATOM    608  N   SER A  38      46.857 -22.088 -49.357  1.00 34.79           N  
ATOM    609  H   SER A  38      45.851 -22.145 -49.433  1.00 34.79           H  
ATOM    610  CA  SER A  38      47.526 -21.931 -50.662  1.00 34.79           C  
ATOM    611  HA  SER A  38      48.466 -21.387 -50.576  1.00 34.79           H  
ATOM    612  C   SER A  38      46.539 -21.190 -51.594  1.00 34.79           C  
ATOM    613  CB  SER A  38      47.750 -23.341 -51.225  1.00 34.79           C  
ATOM    614  HB2 SER A  38      46.867 -23.659 -51.779  1.00 34.79           H  
ATOM    615  HB3 SER A  38      47.901 -24.050 -50.411  1.00 34.79           H  
ATOM    616  O   SER A  38      45.343 -21.433 -51.499  1.00 34.79           O  
ATOM    617  OG  SER A  38      48.877 -23.393 -52.063  1.00 34.79           O  
ATOM    618  HG  SER A  38      48.669 -23.980 -52.793  1.00 34.79           H  
ATOM    619  N   ALA A  39      46.940 -20.150 -52.328  1.00 37.12           N  
ATOM    620  H   ALA A  39      46.305 -19.382 -52.165  1.00 37.12           H  
ATOM    621  CA  ALA A  39      47.330 -20.158 -53.751  1.00 37.12           C  
ATOM    622  HA  ALA A  39      47.587 -19.123 -53.976  1.00 37.12           H  
ATOM    623  C   ALA A  39      46.235 -20.556 -54.765  1.00 37.12           C  
ATOM    624  CB  ALA A  39      48.620 -20.952 -53.997  1.00 37.12           C  
ATOM    625  HB1 ALA A  39      48.389 -22.015 -54.066  1.00 37.12           H  
ATOM    626  HB2 ALA A  39      49.341 -20.770 -53.200  1.00 37.12           H  
ATOM    627  HB3 ALA A  39      49.056 -20.646 -54.948  1.00 37.12           H  
ATOM    628  O   ALA A  39      45.862 -21.717 -54.826  1.00 37.12           O  
ATOM    629  N   TYR A  40      45.814 -19.582 -55.583  1.00 36.37           N  
ATOM    630  H   TYR A  40      45.856 -18.653 -55.188  1.00 36.37           H  
ATOM    631  CA  TYR A  40      45.702 -19.555 -57.062  1.00 36.37           C  
ATOM    632  HA  TYR A  40      46.674 -19.764 -57.508  1.00 36.37           H  
ATOM    633  C   TYR A  40      45.302 -18.098 -57.398  1.00 36.37           C  
ATOM    634  CB  TYR A  40      44.669 -20.563 -57.609  1.00 36.37           C  
ATOM    635  HB2 TYR A  40      44.186 -20.126 -58.483  1.00 36.37           H  
ATOM    636  HB3 TYR A  40      43.890 -20.733 -56.866  1.00 36.37           H  
ATOM    637  O   TYR A  40      44.300 -17.613 -56.894  1.00 36.37           O  
ATOM    638  CG  TYR A  40      45.279 -21.891 -58.047  1.00 36.37           C  
ATOM    639  CD1 TYR A  40      45.990 -21.974 -59.260  1.00 36.37           C  
ATOM    640  HD1 TYR A  40      46.042 -21.114 -59.913  1.00 36.37           H  
ATOM    641  CD2 TYR A  40      45.135 -23.047 -57.255  1.00 36.37           C  
ATOM    642  HD2 TYR A  40      44.543 -23.008 -56.353  1.00 36.37           H  
ATOM    643  CE1 TYR A  40      46.609 -23.181 -59.642  1.00 36.37           C  
ATOM    644  HE1 TYR A  40      47.152 -23.253 -60.573  1.00 36.37           H  
ATOM    645  CE2 TYR A  40      45.764 -24.252 -57.620  1.00 36.37           C  
ATOM    646  HE2 TYR A  40      45.658 -25.124 -56.991  1.00 36.37           H  
ATOM    647  OH  TYR A  40      47.113 -25.479 -59.177  1.00 36.37           O  
ATOM    648  HH  TYR A  40      46.912 -26.188 -58.561  1.00 36.37           H  
ATOM    649  CZ  TYR A  40      46.510 -24.318 -58.814  1.00 36.37           C  
ATOM    650  N   SER A  41      46.171 -17.237 -57.935  1.00 31.87           N  
ATOM    651  H   SER A  41      45.944 -16.313 -57.596  1.00 31.87           H  
ATOM    652  CA  SER A  41      46.733 -17.165 -59.294  1.00 31.87           C  
ATOM    653  HA  SER A  41      47.379 -16.286 -59.289  1.00 31.87           H  
ATOM    654  C   SER A  41      45.691 -16.917 -60.388  1.00 31.87           C  
ATOM    655  CB  SER A  41      47.662 -18.319 -59.675  1.00 31.87           C  
ATOM    656  HB2 SER A  41      48.372 -18.499 -58.867  1.00 31.87           H  
ATOM    657  HB3 SER A  41      47.076 -19.221 -59.849  1.00 31.87           H  
ATOM    658  O   SER A  41      45.065 -17.850 -60.877  1.00 31.87           O  
ATOM    659  OG  SER A  41      48.371 -17.971 -60.853  1.00 31.87           O  
ATOM    660  HG  SER A  41      48.802 -18.760 -61.190  1.00 31.87           H  
ATOM    661  N   SER A  42      45.616 -15.664 -60.841  1.00 36.67           N  
ATOM    662  H   SER A  42      45.976 -14.926 -60.254  1.00 36.67           H  
ATOM    663  CA  SER A  42      45.510 -15.347 -62.266  1.00 36.67           C  
ATOM    664  HA  SER A  42      46.137 -16.053 -62.811  1.00 36.67           H  
ATOM    665  C   SER A  42      46.049 -13.939 -62.522  1.00 36.67           C  
ATOM    666  CB  SER A  42      44.098 -15.526 -62.831  1.00 36.67           C  
ATOM    667  HB2 SER A  42      44.082 -15.207 -63.873  1.00 36.67           H  
ATOM    668  HB3 SER A  42      43.821 -16.579 -62.788  1.00 36.67           H  
ATOM    669  O   SER A  42      45.409 -12.928 -62.250  1.00 36.67           O  
ATOM    670  OG  SER A  42      43.158 -14.780 -62.100  1.00 36.67           O  
ATOM    671  HG  SER A  42      43.448 -13.865 -62.088  1.00 36.67           H  
ATOM    672  N   TYR A  43      47.285 -13.944 -63.007  1.00 35.13           N  
ATOM    673  H   TYR A  43      47.744 -14.844 -62.992  1.00 35.13           H  
ATOM    674  CA  TYR A  43      47.971 -12.962 -63.833  1.00 35.13           C  
ATOM    675  HA  TYR A  43      48.725 -12.458 -63.227  1.00 35.13           H  
ATOM    676  C   TYR A  43      47.089 -11.896 -64.509  1.00 35.13           C  
ATOM    677  CB  TYR A  43      48.680 -13.789 -64.922  1.00 35.13           C  
ATOM    678  HB2 TYR A  43      49.099 -13.102 -65.657  1.00 35.13           H  
ATOM    679  HB3 TYR A  43      47.950 -14.407 -65.445  1.00 35.13           H  
ATOM    680  O   TYR A  43      46.175 -12.204 -65.269  1.00 35.13           O  
ATOM    681  CG  TYR A  43      49.799 -14.676 -64.402  1.00 35.13           C  
ATOM    682  CD1 TYR A  43      51.114 -14.176 -64.412  1.00 35.13           C  
ATOM    683  HD1 TYR A  43      51.312 -13.187 -64.796  1.00 35.13           H  
ATOM    684  CD2 TYR A  43      49.545 -15.974 -63.906  1.00 35.13           C  
ATOM    685  HD2 TYR A  43      48.546 -16.384 -63.925  1.00 35.13           H  
ATOM    686  CE1 TYR A  43      52.176 -14.957 -63.922  1.00 35.13           C  
ATOM    687  HE1 TYR A  43      53.183 -14.566 -63.932  1.00 35.13           H  
ATOM    688  CE2 TYR A  43      50.606 -16.752 -63.400  1.00 35.13           C  
ATOM    689  HE2 TYR A  43      50.426 -17.745 -63.014  1.00 35.13           H  
ATOM    690  OH  TYR A  43      52.943 -16.999 -62.924  1.00 35.13           O  
ATOM    691  HH  TYR A  43      53.786 -16.544 -62.994  1.00 35.13           H  
ATOM    692  CZ  TYR A  43      51.922 -16.246 -63.407  1.00 35.13           C  
ATOM    693  N   SER A  44      47.467 -10.630 -64.343  1.00 35.95           N  
ATOM    694  H   SER A  44      48.157 -10.421 -63.635  1.00 35.95           H  
ATOM    695  CA  SER A  44      47.263  -9.581 -65.344  1.00 35.95           C  
ATOM    696  HA  SER A  44      47.100 -10.052 -66.314  1.00 35.95           H  
ATOM    697  C   SER A  44      48.546  -8.759 -65.428  1.00 35.95           C  
ATOM    698  CB  SER A  44      46.034  -8.730 -65.049  1.00 35.95           C  
ATOM    699  HB2 SER A  44      45.990  -7.886 -65.737  1.00 35.95           H  
ATOM    700  HB3 SER A  44      46.079  -8.358 -64.026  1.00 35.95           H  
ATOM    701  O   SER A  44      49.173  -8.444 -64.419  1.00 35.95           O  
ATOM    702  OG  SER A  44      44.886  -9.532 -65.221  1.00 35.95           O  
ATOM    703  HG  SER A  44      45.103 -10.444 -65.013  1.00 35.95           H  
ATOM    704  N   ALA A  45      48.985  -8.585 -66.666  1.00 42.42           N  
ATOM    705  H   ALA A  45      48.322  -8.772 -67.405  1.00 42.42           H  
ATOM    706  CA  ALA A  45      50.353  -8.381 -67.107  1.00 42.42           C  
ATOM    707  HA  ALA A  45      50.997  -9.017 -66.500  1.00 42.42           H  
ATOM    708  C   ALA A  45      50.849  -6.921 -66.978  1.00 42.42           C  
ATOM    709  CB  ALA A  45      50.362  -8.897 -68.556  1.00 42.42           C  
ATOM    710  HB1 ALA A  45      49.987  -9.920 -68.591  1.00 42.42           H  
ATOM    711  HB2 ALA A  45      49.727  -8.263 -69.174  1.00 42.42           H  
ATOM    712  HB3 ALA A  45      51.364  -8.895 -68.985  1.00 42.42           H  
ATOM    713  O   ALA A  45      50.042  -6.001 -66.843  1.00 42.42           O  
ATOM    714  N   PRO A  46      52.178  -6.706 -67.037  1.00 45.03           N  
ATOM    715  CA  PRO A  46      52.820  -5.415 -66.827  1.00 45.03           C  
ATOM    716  HA  PRO A  46      52.308  -4.869 -66.034  1.00 45.03           H  
ATOM    717  C   PRO A  46      52.836  -4.556 -68.097  1.00 45.03           C  
ATOM    718  CB  PRO A  46      54.240  -5.763 -66.371  1.00 45.03           C  
ATOM    719  HB2 PRO A  46      54.954  -4.970 -66.594  1.00 45.03           H  
ATOM    720  HB3 PRO A  46      54.236  -5.979 -65.303  1.00 45.03           H  
ATOM    721  O   PRO A  46      52.968  -5.057 -69.213  1.00 45.03           O  
ATOM    722  CG  PRO A  46      54.549  -7.040 -67.148  1.00 45.03           C  
ATOM    723  HG2 PRO A  46      54.912  -6.785 -68.144  1.00 45.03           H  
ATOM    724  HG3 PRO A  46      55.276  -7.663 -66.627  1.00 45.03           H  
ATOM    725  CD  PRO A  46      53.194  -7.728 -67.258  1.00 45.03           C  
ATOM    726  HD2 PRO A  46      53.119  -8.165 -68.254  1.00 45.03           H  
ATOM    727  HD3 PRO A  46      53.122  -8.499 -66.491  1.00 45.03           H  
ATOM    728  N   VAL A  47      52.791  -3.238 -67.910  1.00 41.24           N  
ATOM    729  H   VAL A  47      52.663  -2.894 -66.969  1.00 41.24           H  
ATOM    730  CA  VAL A  47      53.073  -2.250 -68.956  1.00 41.24           C  
ATOM    731  HA  VAL A  47      52.820  -2.696 -69.918  1.00 41.24           H  
ATOM    732  C   VAL A  47      54.575  -1.973 -68.937  1.00 41.24           C  
ATOM    733  CB  VAL A  47      52.246  -0.946 -68.804  1.00 41.24           C  
ATOM    734  HB  VAL A  47      52.905  -0.125 -68.519  1.00 41.24           H  
ATOM    735  O   VAL A  47      55.102  -1.374 -68.002  1.00 41.24           O  
ATOM    736  CG1 VAL A  47      51.609  -0.580 -70.149  1.00 41.24           C  
ATOM    737 HG11 VAL A  47      51.077   0.368 -70.061  1.00 41.24           H  
ATOM    738 HG12 VAL A  47      50.905  -1.355 -70.453  1.00 41.24           H  
ATOM    739 HG13 VAL A  47      52.382  -0.475 -70.910  1.00 41.24           H  
ATOM    740  CG2 VAL A  47      51.126  -1.015 -67.755  1.00 41.24           C  
ATOM    741 HG21 VAL A  47      51.551  -1.162 -66.762  1.00 41.24           H  
ATOM    742 HG22 VAL A  47      50.574  -0.076 -67.746  1.00 41.24           H  
ATOM    743 HG23 VAL A  47      50.437  -1.827 -67.987  1.00 41.24           H  
ATOM    744  N   SER A  48      55.295  -2.461 -69.941  1.00 34.61           N  
ATOM    745  H   SER A  48      54.840  -3.052 -70.623  1.00 34.61           H  
ATOM    746  CA  SER A  48      56.703  -2.133 -70.168  1.00 34.61           C  
ATOM    747  HA  SER A  48      56.907  -1.135 -69.780  1.00 34.61           H  
ATOM    748  C   SER A  48      56.997  -2.128 -71.665  1.00 34.61           C  
ATOM    749  CB  SER A  48      57.626  -3.104 -69.423  1.00 34.61           C  
ATOM    750  HB2 SER A  48      57.317  -4.130 -69.625  1.00 34.61           H  
ATOM    751  HB3 SER A  48      58.656  -2.978 -69.755  1.00 34.61           H  
ATOM    752  O   SER A  48      56.807  -3.125 -72.352  1.00 34.61           O  
ATOM    753  OG  SER A  48      57.559  -2.843 -68.033  1.00 34.61           O  
ATOM    754  HG  SER A  48      56.742  -2.372 -67.853  1.00 34.61           H  
ATOM    755  N   SER A  49      57.417  -0.950 -72.130  1.00 35.29           N  
ATOM    756  H   SER A  49      57.332  -0.203 -71.455  1.00 35.29           H  
ATOM    757  CA  SER A  49      58.476  -0.715 -73.119  1.00 35.29           C  
ATOM    758  HA  SER A  49      58.287   0.279 -73.524  1.00 35.29           H  
ATOM    759  C   SER A  49      58.601  -1.648 -74.336  1.00 35.29           C  
ATOM    760  CB  SER A  49      59.833  -0.613 -72.396  1.00 35.29           C  
ATOM    761  HB2 SER A  49      59.923   0.382 -71.960  1.00 35.29           H  
ATOM    762  HB3 SER A  49      60.642  -0.744 -73.114  1.00 35.29           H  
ATOM    763  O   SER A  49      59.143  -2.746 -74.271  1.00 35.29           O  
ATOM    764  OG  SER A  49      59.960  -1.560 -71.352  1.00 35.29           O  
ATOM    765  HG  SER A  49      60.884  -1.795 -71.240  1.00 35.29           H  
ATOM    766  N   SER A  50      58.334  -1.079 -75.512  1.00 36.48           N  
ATOM    767  H   SER A  50      57.761  -0.248 -75.521  1.00 36.48           H  
ATOM    768  CA  SER A  50      58.991  -1.456 -76.773  1.00 36.48           C  
ATOM    769  HA  SER A  50      60.003  -1.799 -76.555  1.00 36.48           H  
ATOM    770  C   SER A  50      59.078  -0.208 -77.662  1.00 36.48           C  
ATOM    771  CB  SER A  50      58.243  -2.610 -77.453  1.00 36.48           C  
ATOM    772  HB2 SER A  50      58.301  -3.497 -76.822  1.00 36.48           H  
ATOM    773  HB3 SER A  50      58.718  -2.831 -78.409  1.00 36.48           H  
ATOM    774  O   SER A  50      58.068   0.303 -78.133  1.00 36.48           O  
ATOM    775  OG  SER A  50      56.884  -2.289 -77.667  1.00 36.48           O  
ATOM    776  HG  SER A  50      56.835  -1.405 -78.037  1.00 36.48           H  
ATOM    777  N   LEU A  51      60.233   0.461 -77.736  1.00 37.65           N  
ATOM    778  H   LEU A  51      60.090   1.448 -77.574  1.00 37.65           H  
ATOM    779  CA  LEU A  51      61.266   0.214 -78.753  1.00 37.65           C  
ATOM    780  HA  LEU A  51      61.915   1.090 -78.765  1.00 37.65           H  
ATOM    781  C   LEU A  51      60.682   0.128 -80.171  1.00 37.65           C  
ATOM    782  CB  LEU A  51      62.162  -0.990 -78.403  1.00 37.65           C  
ATOM    783  HB2 LEU A  51      62.866  -1.140 -79.221  1.00 37.65           H  
ATOM    784  HB3 LEU A  51      61.540  -1.883 -78.344  1.00 37.65           H  
ATOM    785  O   LEU A  51      60.529  -0.949 -80.738  1.00 37.65           O  
ATOM    786  CG  LEU A  51      62.966  -0.854 -77.098  1.00 37.65           C  
ATOM    787  HG  LEU A  51      62.283  -0.707 -76.261  1.00 37.65           H  
ATOM    788  CD1 LEU A  51      63.747  -2.145 -76.862  1.00 37.65           C  
ATOM    789 HD11 LEU A  51      64.295  -2.078 -75.922  1.00 37.65           H  
ATOM    790 HD12 LEU A  51      63.057  -2.986 -76.795  1.00 37.65           H  
ATOM    791 HD13 LEU A  51      64.451  -2.319 -77.676  1.00 37.65           H  
ATOM    792  CD2 LEU A  51      63.964   0.308 -77.134  1.00 37.65           C  
ATOM    793 HD21 LEU A  51      64.565   0.299 -76.224  1.00 37.65           H  
ATOM    794 HD22 LEU A  51      64.624   0.214 -77.996  1.00 37.65           H  
ATOM    795 HD23 LEU A  51      63.436   1.261 -77.174  1.00 37.65           H  
ATOM    796  N   SER A  52      60.396   1.286 -80.764  1.00 32.89           N  
ATOM    797  H   SER A  52      60.521   2.143 -80.244  1.00 32.89           H  
ATOM    798  CA  SER A  52      60.144   1.389 -82.202  1.00 32.89           C  
ATOM    799  HA  SER A  52      59.665   0.476 -82.555  1.00 32.89           H  
ATOM    800  C   SER A  52      61.470   1.542 -82.946  1.00 32.89           C  
ATOM    801  CB  SER A  52      59.179   2.532 -82.504  1.00 32.89           C  
ATOM    802  HB2 SER A  52      59.571   3.465 -82.099  1.00 32.89           H  
ATOM    803  HB3 SER A  52      59.060   2.636 -83.583  1.00 32.89           H  
ATOM    804  O   SER A  52      61.959   2.641 -83.192  1.00 32.89           O  
ATOM    805  OG  SER A  52      57.922   2.251 -81.926  1.00 32.89           O  
ATOM    806  HG  SER A  52      58.032   1.944 -81.023  1.00 32.89           H  
ATOM    807  N   VAL A  53      62.054   0.399 -83.299  1.00 36.68           N  
ATOM    808  H   VAL A  53      61.614  -0.450 -82.975  1.00 36.68           H  
ATOM    809  CA  VAL A  53      63.121   0.266 -84.293  1.00 36.68           C  
ATOM    810  HA  VAL A  53      63.905   0.998 -84.095  1.00 36.68           H  
ATOM    811  C   VAL A  53      62.516   0.543 -85.673  1.00 36.68           C  
ATOM    812  CB  VAL A  53      63.725  -1.158 -84.206  1.00 36.68           C  
ATOM    813  HB  VAL A  53      62.918  -1.890 -84.251  1.00 36.68           H  
ATOM    814  O   VAL A  53      61.893  -0.333 -86.266  1.00 36.68           O  
ATOM    815  CG1 VAL A  53      64.716  -1.480 -85.335  1.00 36.68           C  
ATOM    816 HG11 VAL A  53      65.149  -2.466 -85.169  1.00 36.68           H  
ATOM    817 HG12 VAL A  53      64.201  -1.497 -86.296  1.00 36.68           H  
ATOM    818 HG13 VAL A  53      65.510  -0.733 -85.356  1.00 36.68           H  
ATOM    819  CG2 VAL A  53      64.465  -1.348 -82.875  1.00 36.68           C  
ATOM    820 HG21 VAL A  53      64.867  -2.360 -82.812  1.00 36.68           H  
ATOM    821 HG22 VAL A  53      65.281  -0.630 -82.790  1.00 36.68           H  
ATOM    822 HG23 VAL A  53      63.780  -1.208 -82.039  1.00 36.68           H  
ATOM    823  N   ARG A  54      62.706   1.746 -86.228  1.00 32.31           N  
ATOM    824  H   ARG A  54      63.123   2.472 -85.664  1.00 32.31           H  
ATOM    825  CA  ARG A  54      62.551   1.962 -87.678  1.00 32.31           C  
ATOM    826  HA  ARG A  54      61.856   1.222 -88.075  1.00 32.31           H  
ATOM    827  C   ARG A  54      63.881   1.672 -88.368  1.00 32.31           C  
ATOM    828  CB  ARG A  54      61.957   3.343 -88.020  1.00 32.31           C  
ATOM    829  HB2 ARG A  54      62.285   4.087 -87.294  1.00 32.31           H  
ATOM    830  HB3 ARG A  54      62.319   3.645 -89.003  1.00 32.31           H  
ATOM    831  O   ARG A  54      64.690   2.562 -88.608  1.00 32.31           O  
ATOM    832  CG  ARG A  54      60.421   3.297 -88.087  1.00 32.31           C  
ATOM    833  HG2 ARG A  54      60.025   3.109 -87.089  1.00 32.31           H  
ATOM    834  HG3 ARG A  54      60.108   2.488 -88.747  1.00 32.31           H  
ATOM    835  CD  ARG A  54      59.850   4.616 -88.628  1.00 32.31           C  
ATOM    836  HD2 ARG A  54      60.253   4.803 -89.624  1.00 32.31           H  
ATOM    837  HD3 ARG A  54      60.184   5.427 -87.982  1.00 32.31           H  
ATOM    838  NE  ARG A  54      58.371   4.607 -88.649  1.00 32.31           N  
ATOM    839  HE  ARG A  54      57.917   4.743 -87.757  1.00 32.31           H  
ATOM    840  NH1 ARG A  54      58.017   4.313 -90.910  1.00 32.31           N  
ATOM    841 HH11 ARG A  54      57.377   4.239 -91.688  1.00 32.31           H  
ATOM    842 HH12 ARG A  54      59.014   4.286 -91.067  1.00 32.31           H  
ATOM    843  NH2 ARG A  54      56.276   4.531 -89.536  1.00 32.31           N  
ATOM    844 HH21 ARG A  54      55.877   4.667 -88.619  1.00 32.31           H  
ATOM    845 HH22 ARG A  54      55.659   4.441 -90.331  1.00 32.31           H  
ATOM    846  CZ  ARG A  54      57.569   4.484 -89.696  1.00 32.31           C  
ATOM    847  N   ARG A  55      64.082   0.395 -88.705  1.00 34.15           N  
ATOM    848  H   ARG A  55      63.373  -0.257 -88.401  1.00 34.15           H  
ATOM    849  CA  ARG A  55      64.958  -0.025 -89.806  1.00 34.15           C  
ATOM    850  HA  ARG A  55      65.939   0.442 -89.714  1.00 34.15           H  
ATOM    851  C   ARG A  55      64.319   0.456 -91.107  1.00 34.15           C  
ATOM    852  CB  ARG A  55      65.098  -1.559 -89.837  1.00 34.15           C  
ATOM    853  HB2 ARG A  55      65.289  -1.869 -90.864  1.00 34.15           H  
ATOM    854  HB3 ARG A  55      64.160  -2.018 -89.525  1.00 34.15           H  
ATOM    855  O   ARG A  55      63.313  -0.101 -91.532  1.00 34.15           O  
ATOM    856  CG  ARG A  55      66.251  -2.092 -88.983  1.00 34.15           C  
ATOM    857  HG2 ARG A  55      66.113  -1.783 -87.947  1.00 34.15           H  
ATOM    858  HG3 ARG A  55      67.192  -1.687 -89.355  1.00 34.15           H  
ATOM    859  CD  ARG A  55      66.286  -3.624 -89.064  1.00 34.15           C  
ATOM    860  HD2 ARG A  55      66.348  -3.912 -90.114  1.00 34.15           H  
ATOM    861  HD3 ARG A  55      65.354  -4.020 -88.661  1.00 34.15           H  
ATOM    862  NE  ARG A  55      67.418  -4.179 -88.295  1.00 34.15           N  
ATOM    863  HE  ARG A  55      67.505  -3.863 -87.339  1.00 34.15           H  
ATOM    864  NH1 ARG A  55      68.310  -5.562 -89.910  1.00 34.15           N  
ATOM    865 HH11 ARG A  55      67.578  -5.292 -90.551  1.00 34.15           H  
ATOM    866 HH12 ARG A  55      69.007  -6.236 -90.194  1.00 34.15           H  
ATOM    867  NH2 ARG A  55      69.263  -5.454 -87.900  1.00 34.15           N  
ATOM    868 HH21 ARG A  55      69.946  -6.128 -88.213  1.00 34.15           H  
ATOM    869 HH22 ARG A  55      69.312  -5.100 -86.955  1.00 34.15           H  
ATOM    870  CZ  ARG A  55      68.319  -5.058 -88.707  1.00 34.15           C  
ATOM    871  N   SER A  56      64.907   1.472 -91.723  1.00 32.98           N  
ATOM    872  H   SER A  56      65.715   1.897 -91.292  1.00 32.98           H  
ATOM    873  CA  SER A  56      64.650   1.793 -93.126  1.00 32.98           C  
ATOM    874  HA  SER A  56      63.768   1.252 -93.467  1.00 32.98           H  
ATOM    875  C   SER A  56      65.852   1.308 -93.925  1.00 32.98           C  
ATOM    876  CB  SER A  56      64.344   3.273 -93.349  1.00 32.98           C  
ATOM    877  HB2 SER A  56      65.249   3.865 -93.206  1.00 32.98           H  
ATOM    878  HB3 SER A  56      63.984   3.416 -94.368  1.00 32.98           H  
ATOM    879  O   SER A  56      67.001   1.605 -93.609  1.00 32.98           O  
ATOM    880  OG  SER A  56      63.353   3.695 -92.427  1.00 32.98           O  
ATOM    881  HG  SER A  56      63.796   3.900 -91.600  1.00 32.98           H  
ATOM    882  N   TYR A  57      65.536   0.462 -94.886  1.00 36.11           N  
ATOM    883  H   TYR A  57      64.548   0.356 -95.066  1.00 36.11           H  
ATOM    884  CA  TYR A  57      66.392  -0.173 -95.869  1.00 36.11           C  
ATOM    885  HA  TYR A  57      67.070  -0.859 -95.362  1.00 36.11           H  
ATOM    886  C   TYR A  57      67.227   0.845 -96.655  1.00 36.11           C  
ATOM    887  CB  TYR A  57      65.465  -0.980 -96.800  1.00 36.11           C  
ATOM    888  HB2 TYR A  57      65.984  -1.208 -97.731  1.00 36.11           H  
ATOM    889  HB3 TYR A  57      65.225  -1.928 -96.318  1.00 36.11           H  
ATOM    890  O   TYR A  57      66.783   1.933 -97.013  1.00 36.11           O  
ATOM    891  CG  TYR A  57      64.162  -0.249 -97.102  1.00 36.11           C  
ATOM    892  CD1 TYR A  57      63.043  -0.424 -96.256  1.00 36.11           C  
ATOM    893  HD1 TYR A  57      63.062  -1.174 -95.480  1.00 36.11           H  
ATOM    894  CD2 TYR A  57      64.125   0.721 -98.119  1.00 36.11           C  
ATOM    895  HD2 TYR A  57      64.985   0.878 -98.753  1.00 36.11           H  
ATOM    896  CE1 TYR A  57      61.906   0.391 -96.410  1.00 36.11           C  
ATOM    897  HE1 TYR A  57      61.052   0.259 -95.763  1.00 36.11           H  
ATOM    898  CE2 TYR A  57      62.983   1.525 -98.286  1.00 36.11           C  
ATOM    899  HE2 TYR A  57      62.951   2.276 -99.061  1.00 36.11           H  
ATOM    900  OH  TYR A  57      60.781   2.156 -97.590  1.00 36.11           O  
ATOM    901  HH  TYR A  57      60.063   1.909 -97.003  1.00 36.11           H  
ATOM    902  CZ  TYR A  57      61.875   1.368 -97.430  1.00 36.11           C  
ATOM    903  N   SER A  58      68.457   0.431 -96.927  1.00 31.50           N  
ATOM    904  H   SER A  58      68.750  -0.453 -96.536  1.00 31.50           H  
ATOM    905  CA  SER A  58      69.390   1.032 -97.863  1.00 31.50           C  
ATOM    906  HA  SER A  58      69.598   2.060 -97.568  1.00 31.50           H  
ATOM    907  C   SER A  58      68.847   0.999 -99.294  1.00 31.50           C  
ATOM    908  CB  SER A  58      70.679   0.197 -97.827  1.00 31.50           C  
ATOM    909  HB2 SER A  58      71.454   0.692 -98.411  1.00 31.50           H  
ATOM    910  HB3 SER A  58      70.486  -0.781 -98.267  1.00 31.50           H  
ATOM    911  O   SER A  58      68.341  -0.025 -99.742  1.00 31.50           O  
ATOM    912  OG  SER A  58      71.129   0.007 -96.495  1.00 31.50           O  
ATOM    913  HG  SER A  58      71.408   0.853 -96.137  1.00 31.50           H  
ATOM    914  N   SER A  59      69.081   2.065-100.054  1.00 33.90           N  
ATOM    915  H   SER A  59      69.330   2.938 -99.612  1.00 33.90           H  
ATOM    916  CA  SER A  59      69.250   1.965-101.505  1.00 33.90           C  
ATOM    917  HA  SER A  59      69.562   0.949-101.749  1.00 33.90           H  
ATOM    918  C   SER A  59      70.381   2.894-101.932  1.00 33.90           C  
ATOM    919  CB  SER A  59      67.942   2.196-102.270  1.00 33.90           C  
ATOM    920  HB2 SER A  59      67.209   1.451-101.961  1.00 33.90           H  
ATOM    921  HB3 SER A  59      68.124   2.082-103.339  1.00 33.90           H  
ATOM    922  O   SER A  59      70.181   4.046-102.310  1.00 33.90           O  
ATOM    923  OG  SER A  59      67.426   3.483-102.019  1.00 33.90           O  
ATOM    924  HG  SER A  59      68.104   4.118-102.261  1.00 33.90           H  
ATOM    925  N   SER A  60      71.599   2.377-101.806  1.00 34.60           N  
ATOM    926  H   SER A  60      71.680   1.447-101.419  1.00 34.60           H  
ATOM    927  CA  SER A  60      72.761   2.838-102.549  1.00 34.60           C  
ATOM    928  HA  SER A  60      72.770   3.927-102.607  1.00 34.60           H  
ATOM    929  C   SER A  60      72.716   2.239-103.954  1.00 34.60           C  
ATOM    930  CB  SER A  60      74.036   2.351-101.842  1.00 34.60           C  
ATOM    931  HB2 SER A  60      74.908   2.618-102.439  1.00 34.60           H  
ATOM    932  HB3 SER A  60      74.117   2.833-100.867  1.00 34.60           H  
ATOM    933  O   SER A  60      72.722   1.017-104.084  1.00 34.60           O  
ATOM    934  OG  SER A  60      73.994   0.944-101.665  1.00 34.60           O  
ATOM    935  HG  SER A  60      73.745   0.549-102.504  1.00 34.60           H  
ATOM    936  N   SER A  61      72.778   3.063-104.994  1.00 35.52           N  
ATOM    937  H   SER A  61      72.580   4.044-104.857  1.00 35.52           H  
ATOM    938  CA  SER A  61      73.499   2.680-106.211  1.00 35.52           C  
ATOM    939  HA  SER A  61      74.389   2.124-105.916  1.00 35.52           H  
ATOM    940  C   SER A  61      73.957   3.931-106.951  1.00 35.52           C  
ATOM    941  CB  SER A  61      72.704   1.739-107.134  1.00 35.52           C  
ATOM    942  HB2 SER A  61      73.369   1.387-107.923  1.00 35.52           H  
ATOM    943  HB3 SER A  61      72.354   0.870-106.577  1.00 35.52           H  
ATOM    944  O   SER A  61      73.172   4.609-107.611  1.00 35.52           O  
ATOM    945  OG  SER A  61      71.603   2.380-107.735  1.00 35.52           O  
ATOM    946  HG  SER A  61      71.878   3.263-107.993  1.00 35.52           H  
ATOM    947  N   GLY A  62      75.245   4.235-106.822  1.00 34.98           N  
ATOM    948  H   GLY A  62      75.808   3.624-106.248  1.00 34.98           H  
ATOM    949  CA  GLY A  62      75.963   4.962-107.857  1.00 34.98           C  
ATOM    950  HA2 GLY A  62      75.343   5.771-108.241  1.00 34.98           H  
ATOM    951  HA3 GLY A  62      76.877   5.390-107.445  1.00 34.98           H  
ATOM    952  C   GLY A  62      76.337   4.020-109.003  1.00 34.98           C  
ATOM    953  O   GLY A  62      76.513   2.827-108.780  1.00 34.98           O  
ATOM    954  N   SER A  63      76.443   4.579-110.207  1.00 34.88           N  
ATOM    955  H   SER A  63      75.998   5.480-110.309  1.00 34.88           H  
ATOM    956  CA  SER A  63      77.383   4.246-111.297  1.00 34.88           C  
ATOM    957  HA  SER A  63      78.400   4.478-110.981  1.00 34.88           H  
ATOM    958  C   SER A  63      76.962   5.144-112.469  1.00 34.88           C  
ATOM    959  CB  SER A  63      77.319   2.777-111.744  1.00 34.88           C  
ATOM    960  HB2 SER A  63      77.275   2.107-110.885  1.00 34.88           H  
ATOM    961  HB3 SER A  63      76.444   2.598-112.368  1.00 34.88           H  
ATOM    962  O   SER A  63      75.814   5.090-112.886  1.00 34.88           O  
ATOM    963  OG  SER A  63      78.512   2.472-112.442  1.00 34.88           O  
ATOM    964  HG  SER A  63      78.545   2.908-113.296  1.00 34.88           H  
ATOM    965  N   LEU A  64      77.691   6.174-112.899  1.00 35.35           N  
ATOM    966  H   LEU A  64      77.065   6.876-113.267  1.00 35.35           H  
ATOM    967  CA  LEU A  64      78.974   6.178-113.613  1.00 35.35           C  
ATOM    968  HA  LEU A  64      79.037   7.172-114.055  1.00 35.35           H  
ATOM    969  C   LEU A  64      79.030   5.233-114.834  1.00 35.35           C  
ATOM    970  CB  LEU A  64      80.205   6.082-112.684  1.00 35.35           C  
ATOM    971  HB2 LEU A  64      81.095   5.997-113.306  1.00 35.35           H  
ATOM    972  HB3 LEU A  64      80.144   5.164-112.099  1.00 35.35           H  
ATOM    973  O   LEU A  64      79.243   4.038-114.664  1.00 35.35           O  
ATOM    974  CG  LEU A  64      80.400   7.287-111.737  1.00 35.35           C  
ATOM    975  HG  LEU A  64      79.537   7.363-111.075  1.00 35.35           H  
ATOM    976  CD1 LEU A  64      81.647   7.072-110.879  1.00 35.35           C  
ATOM    977 HD11 LEU A  64      81.550   6.141-110.321  1.00 35.35           H  
ATOM    978 HD12 LEU A  64      82.535   7.018-111.509  1.00 35.35           H  
ATOM    979 HD13 LEU A  64      81.756   7.892-110.169  1.00 35.35           H  
ATOM    980  CD2 LEU A  64      80.576   8.623-112.471  1.00 35.35           C  
ATOM    981 HD21 LEU A  64      80.817   9.407-111.753  1.00 35.35           H  
ATOM    982 HD22 LEU A  64      81.384   8.549-113.200  1.00 35.35           H  
ATOM    983 HD23 LEU A  64      79.651   8.909-112.973  1.00 35.35           H  
ATOM    984  N   MET A  65      78.946   5.881-116.016  1.00 42.29           N  
ATOM    985  H   MET A  65      78.562   6.813-115.946  1.00 42.29           H  
ATOM    986  CA  MET A  65      79.637   5.642-117.312  1.00 42.29           C  
ATOM    987  HA  MET A  65      79.396   6.491-117.951  1.00 42.29           H  
ATOM    988  C   MET A  65      79.272   4.386-118.142  1.00 42.29           C  
ATOM    989  CB  MET A  65      81.154   5.691-117.045  1.00 42.29           C  
ATOM    990  HB2 MET A  65      81.692   5.583-117.988  1.00 42.29           H  
ATOM    991  HB3 MET A  65      81.428   4.840-116.423  1.00 42.29           H  
ATOM    992  O   MET A  65      78.755   3.436-117.569  1.00 42.29           O  
ATOM    993  CG  MET A  65      81.665   6.970-116.368  1.00 42.29           C  
ATOM    994  HG2 MET A  65      81.218   7.073-115.379  1.00 42.29           H  
ATOM    995  HG3 MET A  65      82.739   6.851-116.227  1.00 42.29           H  
ATOM    996  SD  MET A  65      81.379   8.501-117.295  1.00 42.29           S  
ATOM    997  CE  MET A  65      82.956   9.340-116.977  1.00 42.29           C  
ATOM    998  HE1 MET A  65      83.092   9.471-115.904  1.00 42.29           H  
ATOM    999  HE2 MET A  65      82.950  10.317-117.461  1.00 42.29           H  
ATOM   1000  HE3 MET A  65      83.776   8.745-117.379  1.00 42.29           H  
ATOM   1001  N   PRO A  66      79.635   4.266-119.447  1.00 46.02           N  
ATOM   1002  CA  PRO A  66      79.991   5.241-120.497  1.00 46.02           C  
ATOM   1003  HA  PRO A  66      79.840   6.266-120.160  1.00 46.02           H  
ATOM   1004  C   PRO A  66      79.211   5.022-121.831  1.00 46.02           C  
ATOM   1005  CB  PRO A  66      81.488   4.976-120.749  1.00 46.02           C  
ATOM   1006  HB2 PRO A  66      82.100   5.613-120.111  1.00 46.02           H  
ATOM   1007  HB3 PRO A  66      81.781   5.139-121.786  1.00 46.02           H  
ATOM   1008  O   PRO A  66      78.386   4.127-121.978  1.00 46.02           O  
ATOM   1009  CG  PRO A  66      81.682   3.503-120.364  1.00 46.02           C  
ATOM   1010  HG2 PRO A  66      82.439   3.421-119.585  1.00 46.02           H  
ATOM   1011  HG3 PRO A  66      81.965   2.907-121.231  1.00 46.02           H  
ATOM   1012  CD  PRO A  66      80.324   3.044-119.829  1.00 46.02           C  
ATOM   1013  HD2 PRO A  66      79.767   2.526-120.610  1.00 46.02           H  
ATOM   1014  HD3 PRO A  66      80.470   2.365-118.988  1.00 46.02           H  
ATOM   1015  N   SER A  67      79.526   5.857-122.825  1.00 44.88           N  
ATOM   1016  H   SER A  67      80.188   6.582-122.589  1.00 44.88           H  
ATOM   1017  CA  SER A  67      79.337   5.624-124.267  1.00 44.88           C  
ATOM   1018  HA  SER A  67      78.285   5.721-124.537  1.00 44.88           H  
ATOM   1019  C   SER A  67      79.877   4.261-124.733  1.00 44.88           C  
ATOM   1020  CB  SER A  67      80.168   6.710-124.973  1.00 44.88           C  
ATOM   1021  HB2 SER A  67      79.769   7.692-124.717  1.00 44.88           H  
ATOM   1022  HB3 SER A  67      81.200   6.652-124.625  1.00 44.88           H  
ATOM   1023  O   SER A  67      81.007   3.939-124.369  1.00 44.88           O  
ATOM   1024  OG  SER A  67      80.162   6.563-126.374  1.00 44.88           O  
ATOM   1025  HG  SER A  67      80.807   7.151-126.773  1.00 44.88           H  
ATOM   1026  N   LEU A  68      79.138   3.529-125.584  1.00 38.62           N  
ATOM   1027  H   LEU A  68      78.150   3.736-125.627  1.00 38.62           H  
ATOM   1028  CA  LEU A  68      79.685   2.929-126.813  1.00 38.62           C  
ATOM   1029  HA  LEU A  68      80.178   3.746-127.341  1.00 38.62           H  
ATOM   1030  C   LEU A  68      78.580   2.391-127.740  1.00 38.62           C  
ATOM   1031  CB  LEU A  68      80.717   1.805-126.546  1.00 38.62           C  
ATOM   1032  HB2 LEU A  68      81.168   1.900-125.559  1.00 38.62           H  
ATOM   1033  HB3 LEU A  68      80.196   0.848-126.548  1.00 38.62           H  
ATOM   1034  O   LEU A  68      77.677   1.668-127.323  1.00 38.62           O  
ATOM   1035  CG  LEU A  68      81.856   1.755-127.585  1.00 38.62           C  
ATOM   1036  HG  LEU A  68      81.438   1.614-128.582  1.00 38.62           H  
ATOM   1037  CD1 LEU A  68      82.732   3.016-127.595  1.00 38.62           C  
ATOM   1038 HD11 LEU A  68      83.589   2.864-128.251  1.00 38.62           H  
ATOM   1039 HD12 LEU A  68      83.078   3.231-126.584  1.00 38.62           H  
ATOM   1040 HD13 LEU A  68      82.172   3.870-127.976  1.00 38.62           H  
ATOM   1041  CD2 LEU A  68      82.772   0.572-127.264  1.00 38.62           C  
ATOM   1042 HD21 LEU A  68      83.561   0.502-128.012  1.00 38.62           H  
ATOM   1043 HD22 LEU A  68      82.188  -0.349-127.290  1.00 38.62           H  
ATOM   1044 HD23 LEU A  68      83.211   0.695-126.274  1.00 38.62           H  
ATOM   1045  N   GLU A  69      78.703   2.733-129.017  1.00 42.57           N  
ATOM   1046  H   GLU A  69      79.469   3.345-129.258  1.00 42.57           H  
ATOM   1047  CA  GLU A  69      78.069   2.074-130.157  1.00 42.57           C  
ATOM   1048  HA  GLU A  69      76.984   2.156-130.087  1.00 42.57           H  
ATOM   1049  C   GLU A  69      78.478   0.588-130.218  1.00 42.57           C  
ATOM   1050  CB  GLU A  69      78.569   2.782-131.435  1.00 42.57           C  
ATOM   1051  HB2 GLU A  69      78.236   2.218-132.306  1.00 42.57           H  
ATOM   1052  HB3 GLU A  69      79.659   2.767-131.424  1.00 42.57           H  
ATOM   1053  O   GLU A  69      79.661   0.282-130.073  1.00 42.57           O  
ATOM   1054  CG  GLU A  69      78.068   4.231-131.583  1.00 42.57           C  
ATOM   1055  HG2 GLU A  69      78.123   4.734-130.617  1.00 42.57           H  
ATOM   1056  HG3 GLU A  69      77.018   4.203-131.874  1.00 42.57           H  
ATOM   1057  CD  GLU A  69      78.884   5.066-132.588  1.00 42.57           C  
ATOM   1058  OE1 GLU A  69      78.249   5.801-133.378  1.00 42.57           O  
ATOM   1059  OE2 GLU A  69      80.133   5.017-132.513  1.00 42.57           O  
ATOM   1060  N   ASN A  70      77.513  -0.324-130.421  1.00 45.98           N  
ATOM   1061  H   ASN A  70      76.582  -0.017-130.182  1.00 45.98           H  
ATOM   1062  CA  ASN A  70      77.554  -1.482-131.342  1.00 45.98           C  
ATOM   1063  HA  ASN A  70      77.236  -1.101-132.312  1.00 45.98           H  
ATOM   1064  C   ASN A  70      76.514  -2.562-130.964  1.00 45.98           C  
ATOM   1065  CB  ASN A  70      78.961  -2.088-131.536  1.00 45.98           C  
ATOM   1066  HB2 ASN A  70      79.450  -2.205-130.570  1.00 45.98           H  
ATOM   1067  HB3 ASN A  70      78.873  -3.076-131.988  1.00 45.98           H  
ATOM   1068  O   ASN A  70      76.359  -2.949-129.811  1.00 45.98           O  
ATOM   1069  CG  ASN A  70      79.821  -1.241-132.472  1.00 45.98           C  
ATOM   1070  ND2 ASN A  70      81.124  -1.356-132.402  1.00 45.98           N  
ATOM   1071 HD21 ASN A  70      81.525  -1.842-131.613  1.00 45.98           H  
ATOM   1072 HD22 ASN A  70      81.636  -0.676-132.946  1.00 45.98           H  
ATOM   1073  OD1 ASN A  70      79.334  -0.487-133.299  1.00 45.98           O  
ATOM   1074  N   LEU A  71      75.780  -3.011-131.983  1.00 51.52           N  
ATOM   1075  H   LEU A  71      76.069  -2.700-132.899  1.00 51.52           H  
ATOM   1076  CA  LEU A  71      74.610  -3.896-131.961  1.00 51.52           C  
ATOM   1077  HA  LEU A  71      73.917  -3.573-131.185  1.00 51.52           H  
ATOM   1078  C   LEU A  71      74.947  -5.386-131.741  1.00 51.52           C  
ATOM   1079  CB  LEU A  71      73.951  -3.763-133.354  1.00 51.52           C  
ATOM   1080  HB2 LEU A  71      73.271  -4.602-133.500  1.00 51.52           H  
ATOM   1081  HB3 LEU A  71      74.729  -3.878-134.109  1.00 51.52           H  
ATOM   1082  O   LEU A  71      75.764  -5.928-132.478  1.00 51.52           O  
ATOM   1083  CG  LEU A  71      73.183  -2.450-133.602  1.00 51.52           C  
ATOM   1084  HG  LEU A  71      73.477  -1.701-132.866  1.00 51.52           H  
ATOM   1085  CD1 LEU A  71      73.463  -1.888-134.998  1.00 51.52           C  
ATOM   1086 HD11 LEU A  71      72.898  -0.967-135.145  1.00 51.52           H  
ATOM   1087 HD12 LEU A  71      74.524  -1.662-135.095  1.00 51.52           H  
ATOM   1088 HD13 LEU A  71      73.179  -2.614-135.760  1.00 51.52           H  
ATOM   1089  CD2 LEU A  71      71.678  -2.699-133.484  1.00 51.52           C  
ATOM   1090 HD21 LEU A  71      71.142  -1.757-133.605  1.00 51.52           H  
ATOM   1091 HD22 LEU A  71      71.452  -3.106-132.499  1.00 51.52           H  
ATOM   1092 HD23 LEU A  71      71.350  -3.400-134.251  1.00 51.52           H  
ATOM   1093  N   ASP A  72      74.181  -6.069-130.876  1.00 51.53           N  
ATOM   1094  H   ASP A  72      73.663  -5.546-130.185  1.00 51.53           H  
ATOM   1095  CA  ASP A  72      73.782  -7.481-131.057  1.00 51.53           C  
ATOM   1096  HA  ASP A  72      73.717  -7.666-132.129  1.00 51.53           H  
ATOM   1097  C   ASP A  72      72.378  -7.730-130.447  1.00 51.53           C  
ATOM   1098  CB  ASP A  72      74.833  -8.468-130.513  1.00 51.53           C  
ATOM   1099  HB2 ASP A  72      75.815  -8.192-130.898  1.00 51.53           H  
ATOM   1100  HB3 ASP A  72      74.863  -8.401-129.426  1.00 51.53           H  
ATOM   1101  O   ASP A  72      72.160  -7.674-129.236  1.00 51.53           O  
ATOM   1102  CG  ASP A  72      74.543  -9.923-130.928  1.00 51.53           C  
ATOM   1103  OD1 ASP A  72      73.492 -10.172-131.575  1.00 51.53           O  
ATOM   1104  OD2 ASP A  72      75.337 -10.809-130.555  1.00 51.53           O  
ATOM   1105  N   LEU A  73      71.384  -7.948-131.315  1.00 55.34           N  
ATOM   1106  H   LEU A  73      71.667  -8.107-132.271  1.00 55.34           H  
ATOM   1107  CA  LEU A  73      69.943  -7.993-131.012  1.00 55.34           C  
ATOM   1108  HA  LEU A  73      69.727  -7.226-130.269  1.00 55.34           H  
ATOM   1109  C   LEU A  73      69.461  -9.316-130.379  1.00 55.34           C  
ATOM   1110  CB  LEU A  73      69.175  -7.659-132.315  1.00 55.34           C  
ATOM   1111  HB2 LEU A  73      68.251  -8.237-132.355  1.00 55.34           H  
ATOM   1112  HB3 LEU A  73      69.768  -7.984-133.169  1.00 55.34           H  
ATOM   1113  O   LEU A  73      68.293  -9.410-130.000  1.00 55.34           O  
ATOM   1114  CG  LEU A  73      68.828  -6.161-132.455  1.00 55.34           C  
ATOM   1115  HG  LEU A  73      69.472  -5.569-131.804  1.00 55.34           H  
ATOM   1116  CD1 LEU A  73      69.034  -5.668-133.887  1.00 55.34           C  
ATOM   1117 HD11 LEU A  73      68.405  -6.234-134.574  1.00 55.34           H  
ATOM   1118 HD12 LEU A  73      70.080  -5.794-134.168  1.00 55.34           H  
ATOM   1119 HD13 LEU A  73      68.782  -4.609-133.953  1.00 55.34           H  
ATOM   1120  CD2 LEU A  73      67.366  -5.909-132.073  1.00 55.34           C  
ATOM   1121 HD21 LEU A  73      67.153  -4.841-132.121  1.00 55.34           H  
ATOM   1122 HD22 LEU A  73      66.702  -6.441-132.754  1.00 55.34           H  
ATOM   1123 HD23 LEU A  73      67.193  -6.259-131.056  1.00 55.34           H  
ATOM   1124  N   SER A  74      70.319 -10.331-130.234  1.00 57.06           N  
ATOM   1125  H   SER A  74      71.268 -10.207-130.556  1.00 57.06           H  
ATOM   1126  CA  SER A  74      69.916 -11.641-129.690  1.00 57.06           C  
ATOM   1127  HA  SER A  74      68.876 -11.817-129.964  1.00 57.06           H  
ATOM   1128  C   SER A  74      69.975 -11.732-128.154  1.00 57.06           C  
ATOM   1129  CB  SER A  74      70.726 -12.755-130.359  1.00 57.06           C  
ATOM   1130  HB2 SER A  74      70.268 -13.712-130.110  1.00 57.06           H  
ATOM   1131  HB3 SER A  74      70.706 -12.631-131.442  1.00 57.06           H  
ATOM   1132  O   SER A  74      69.141 -12.402-127.544  1.00 57.06           O  
ATOM   1133  OG  SER A  74      72.062 -12.767-129.902  1.00 57.06           O  
ATOM   1134  HG  SER A  74      72.613 -12.193-130.438  1.00 57.06           H  
ATOM   1135  N   GLN A  75      70.879 -10.993-127.499  1.00 55.52           N  
ATOM   1136  H   GLN A  75      71.560 -10.492-128.050  1.00 55.52           H  
ATOM   1137  CA  GLN A  75      71.034 -10.999-126.033  1.00 55.52           C  
ATOM   1138  HA  GLN A  75      70.862 -12.014-125.676  1.00 55.52           H  
ATOM   1139  C   GLN A  75      70.005 -10.123-125.293  1.00 55.52           C  
ATOM   1140  CB  GLN A  75      72.479 -10.603-125.672  1.00 55.52           C  
ATOM   1141  HB2 GLN A  75      72.477  -9.994-124.768  1.00 55.52           H  
ATOM   1142  HB3 GLN A  75      72.919 -10.013-126.476  1.00 55.52           H  
ATOM   1143  O   GLN A  75      69.588 -10.459-124.184  1.00 55.52           O  
ATOM   1144  CG  GLN A  75      73.337 -11.849-125.405  1.00 55.52           C  
ATOM   1145  HG2 GLN A  75      72.952 -12.369-124.528  1.00 55.52           H  
ATOM   1146  HG3 GLN A  75      73.263 -12.520-126.261  1.00 55.52           H  
ATOM   1147  CD  GLN A  75      74.814 -11.541-125.172  1.00 55.52           C  
ATOM   1148  NE2 GLN A  75      75.645 -12.550-125.034  1.00 55.52           N  
ATOM   1149 HE21 GLN A  75      75.328 -13.502-125.148  1.00 55.52           H  
ATOM   1150 HE22 GLN A  75      76.617 -12.291-124.942  1.00 55.52           H  
ATOM   1151  OE1 GLN A  75      75.256 -10.409-125.096  1.00 55.52           O  
ATOM   1152  N   VAL A  76      69.516  -9.041-125.912  1.00 58.46           N  
ATOM   1153  H   VAL A  76      69.912  -8.801-126.809  1.00 58.46           H  
ATOM   1154  CA  VAL A  76      68.506  -8.136-125.317  1.00 58.46           C  
ATOM   1155  HA  VAL A  76      68.831  -7.872-124.310  1.00 58.46           H  
ATOM   1156  C   VAL A  76      67.135  -8.814-125.180  1.00 58.46           C  
ATOM   1157  CB  VAL A  76      68.407  -6.834-126.143  1.00 58.46           C  
ATOM   1158  HB  VAL A  76      68.141  -7.086-127.169  1.00 58.46           H  
ATOM   1159  O   VAL A  76      66.394  -8.542-124.233  1.00 58.46           O  
ATOM   1160  CG1 VAL A  76      67.353  -5.858-125.600  1.00 58.46           C  
ATOM   1161 HG11 VAL A  76      67.377  -4.932-126.173  1.00 58.46           H  
ATOM   1162 HG12 VAL A  76      66.355  -6.287-125.691  1.00 58.46           H  
ATOM   1163 HG13 VAL A  76      67.558  -5.636-124.552  1.00 58.46           H  
ATOM   1164  CG2 VAL A  76      69.753  -6.095-126.156  1.00 58.46           C  
ATOM   1165 HG21 VAL A  76      70.067  -5.863-125.139  1.00 58.46           H  
ATOM   1166 HG22 VAL A  76      69.665  -5.167-126.722  1.00 58.46           H  
ATOM   1167 HG23 VAL A  76      70.521  -6.701-126.636  1.00 58.46           H  
ATOM   1168  N   ALA A  77      66.802  -9.742-126.082  1.00 60.08           N  
ATOM   1169  H   ALA A  77      67.454  -9.947-126.826  1.00 60.08           H  
ATOM   1170  CA  ALA A  77      65.549 -10.494-126.036  1.00 60.08           C  
ATOM   1171  HA  ALA A  77      64.725  -9.789-125.929  1.00 60.08           H  
ATOM   1172  C   ALA A  77      65.480 -11.461-124.837  1.00 60.08           C  
ATOM   1173  CB  ALA A  77      65.381 -11.225-127.373  1.00 60.08           C  
ATOM   1174  HB1 ALA A  77      64.433 -11.764-127.380  1.00 60.08           H  
ATOM   1175  HB2 ALA A  77      65.387 -10.508-128.193  1.00 60.08           H  
ATOM   1176  HB3 ALA A  77      66.194 -11.936-127.517  1.00 60.08           H  
ATOM   1177  O   ALA A  77      64.420 -11.587-124.222  1.00 60.08           O  
ATOM   1178  N   ALA A  78      66.604 -12.085-124.463  1.00 61.57           N  
ATOM   1179  H   ALA A  78      67.446 -11.932-125.000  1.00 61.57           H  
ATOM   1180  CA  ALA A  78      66.691 -12.964-123.295  1.00 61.57           C  
ATOM   1181  HA  ALA A  78      65.873 -13.683-123.335  1.00 61.57           H  
ATOM   1182  C   ALA A  78      66.538 -12.178-121.978  1.00 61.57           C  
ATOM   1183  CB  ALA A  78      68.009 -13.744-123.373  1.00 61.57           C  
ATOM   1184  HB1 ALA A  78      68.079 -14.424-122.524  1.00 61.57           H  
ATOM   1185  HB2 ALA A  78      68.046 -14.325-124.295  1.00 61.57           H  
ATOM   1186  HB3 ALA A  78      68.857 -13.059-123.346  1.00 61.57           H  
ATOM   1187  O   ALA A  78      65.694 -12.518-121.153  1.00 61.57           O  
ATOM   1188  N   ILE A  79      67.241 -11.046-121.840  1.00 63.09           N  
ATOM   1189  H   ILE A  79      67.929 -10.832-122.547  1.00 63.09           H  
ATOM   1190  CA  ILE A  79      67.163 -10.167-120.655  1.00 63.09           C  
ATOM   1191  HA  ILE A  79      67.316 -10.774-119.763  1.00 63.09           H  
ATOM   1192  C   ILE A  79      65.770  -9.516-120.523  1.00 63.09           C  
ATOM   1193  CB  ILE A  79      68.294  -9.109-120.725  1.00 63.09           C  
ATOM   1194  HB  ILE A  79      68.178  -8.549-121.652  1.00 63.09           H  
ATOM   1195  O   ILE A  79      65.251  -9.329-119.422  1.00 63.09           O  
ATOM   1196  CG1 ILE A  79      69.686  -9.791-120.734  1.00 63.09           C  
ATOM   1197 HG12 ILE A  79      69.709 -10.585-121.480  1.00 63.09           H  
ATOM   1198 HG13 ILE A  79      69.871 -10.251-119.763  1.00 63.09           H  
ATOM   1199  CG2 ILE A  79      68.204  -8.117-119.548  1.00 63.09           C  
ATOM   1200 HG21 ILE A  79      68.279  -8.654-118.603  1.00 63.09           H  
ATOM   1201 HG22 ILE A  79      67.261  -7.571-119.572  1.00 63.09           H  
ATOM   1202 HG23 ILE A  79      69.005  -7.379-119.604  1.00 63.09           H  
ATOM   1203  CD1 ILE A  79      70.847  -8.844-121.068  1.00 63.09           C  
ATOM   1204 HD11 ILE A  79      70.997  -8.119-120.268  1.00 63.09           H  
ATOM   1205 HD12 ILE A  79      71.762  -9.426-121.179  1.00 63.09           H  
ATOM   1206 HD13 ILE A  79      70.645  -8.324-122.004  1.00 63.09           H  
ATOM   1207  N   SER A  80      65.114  -9.199-121.645  1.00 63.73           N  
ATOM   1208  H   SER A  80      65.596  -9.317-122.525  1.00 63.73           H  
ATOM   1209  CA  SER A  80      63.739  -8.679-121.653  1.00 63.73           C  
ATOM   1210  HA  SER A  80      63.695  -7.818-120.987  1.00 63.73           H  
ATOM   1211  C   SER A  80      62.716  -9.707-121.155  1.00 63.73           C  
ATOM   1212  CB  SER A  80      63.366  -8.227-123.069  1.00 63.73           C  
ATOM   1213  HB2 SER A  80      63.306  -9.097-123.723  1.00 63.73           H  
ATOM   1214  HB3 SER A  80      64.137  -7.557-123.449  1.00 63.73           H  
ATOM   1215  O   SER A  80      61.717  -9.324-120.542  1.00 63.73           O  
ATOM   1216  OG  SER A  80      62.123  -7.540-123.073  1.00 63.73           O  
ATOM   1217  HG  SER A  80      62.288  -6.673-122.695  1.00 63.73           H  
ATOM   1218  N   ASN A  81      62.949 -11.000-121.397  1.00 69.86           N  
ATOM   1219  H   ASN A  81      63.807 -11.269-121.857  1.00 69.86           H  
ATOM   1220  CA  ASN A  81      62.060 -12.062-120.933  1.00 69.86           C  
ATOM   1221  HA  ASN A  81      61.035 -11.730-121.096  1.00 69.86           H  
ATOM   1222  C   ASN A  81      62.207 -12.302-119.419  1.00 69.86           C  
ATOM   1223  CB  ASN A  81      62.310 -13.322-121.781  1.00 69.86           C  
ATOM   1224  HB2 ASN A  81      62.619 -13.037-122.787  1.00 69.86           H  
ATOM   1225  HB3 ASN A  81      63.115 -13.906-121.335  1.00 69.86           H  
ATOM   1226  O   ASN A  81      61.200 -12.413-118.720  1.00 69.86           O  
ATOM   1227  CG  ASN A  81      61.075 -14.195-121.930  1.00 69.86           C  
ATOM   1228  ND2 ASN A  81      61.230 -15.367-122.496  1.00 69.86           N  
ATOM   1229 HD21 ASN A  81      62.160 -15.706-122.696  1.00 69.86           H  
ATOM   1230 HD22 ASN A  81      60.411 -15.957-122.536  1.00 69.86           H  
ATOM   1231  OD1 ASN A  81      59.954 -13.822-121.622  1.00 69.86           O  
ATOM   1232  N   ASP A  82      63.433 -12.238-118.894  1.00 71.91           N  
ATOM   1233  H   ASP A  82      64.231 -12.234-119.514  1.00 71.91           H  
ATOM   1234  CA  ASP A  82      63.702 -12.315-117.450  1.00 71.91           C  
ATOM   1235  HA  ASP A  82      63.194 -13.190-117.045  1.00 71.91           H  
ATOM   1236  C   ASP A  82      63.161 -11.096-116.679  1.00 71.91           C  
ATOM   1237  CB  ASP A  82      65.211 -12.492-117.212  1.00 71.91           C  
ATOM   1238  HB2 ASP A  82      65.756 -11.738-117.780  1.00 71.91           H  
ATOM   1239  HB3 ASP A  82      65.415 -12.326-116.155  1.00 71.91           H  
ATOM   1240  O   ASP A  82      62.602 -11.224-115.595  1.00 71.91           O  
ATOM   1241  CG  ASP A  82      65.728 -13.891-117.574  1.00 71.91           C  
ATOM   1242  OD1 ASP A  82      64.901 -14.832-117.624  1.00 71.91           O  
ATOM   1243  OD2 ASP A  82      66.954 -14.001-117.787  1.00 71.91           O  
ATOM   1244  N   LEU A  83      63.206  -9.889-117.251  1.00 74.04           N  
ATOM   1245  H   LEU A  83      63.748  -9.782-118.097  1.00 74.04           H  
ATOM   1246  CA  LEU A  83      62.564  -8.722-116.626  1.00 74.04           C  
ATOM   1247  HA  LEU A  83      62.852  -8.695-115.575  1.00 74.04           H  
ATOM   1248  C   LEU A  83      61.032  -8.796-116.628  1.00 74.04           C  
ATOM   1249  CB  LEU A  83      63.025  -7.436-117.324  1.00 74.04           C  
ATOM   1250  HB2 LEU A  83      63.047  -7.609-118.400  1.00 74.04           H  
ATOM   1251  HB3 LEU A  83      62.297  -6.649-117.126  1.00 74.04           H  
ATOM   1252  O   LEU A  83      60.380  -8.192-115.772  1.00 74.04           O  
ATOM   1253  CG  LEU A  83      64.398  -6.933-116.855  1.00 74.04           C  
ATOM   1254  HG  LEU A  83      65.151  -7.707-117.000  1.00 74.04           H  
ATOM   1255  CD1 LEU A  83      64.771  -5.711-117.697  1.00 74.04           C  
ATOM   1256 HD11 LEU A  83      64.049  -4.907-117.551  1.00 74.04           H  
ATOM   1257 HD12 LEU A  83      65.762  -5.363-117.403  1.00 74.04           H  
ATOM   1258 HD13 LEU A  83      64.812  -5.995-118.749  1.00 74.04           H  
ATOM   1259  CD2 LEU A  83      64.385  -6.498-115.385  1.00 74.04           C  
ATOM   1260 HD21 LEU A  83      64.272  -7.365-114.734  1.00 74.04           H  
ATOM   1261 HD22 LEU A  83      65.337  -6.031-115.133  1.00 74.04           H  
ATOM   1262 HD23 LEU A  83      63.575  -5.794-115.194  1.00 74.04           H  
ATOM   1263  N   LYS A  84      60.433  -9.496-117.596  1.00 76.25           N  
ATOM   1264  H   LYS A  84      61.021  -9.984-118.257  1.00 76.25           H  
ATOM   1265  CA  LYS A  84      58.988  -9.754-117.596  1.00 76.25           C  
ATOM   1266  HA  LYS A  84      58.456  -8.843-117.326  1.00 76.25           H  
ATOM   1267  C   LYS A  84      58.629 -10.773-116.521  1.00 76.25           C  
ATOM   1268  CB  LYS A  84      58.514 -10.208-118.980  1.00 76.25           C  
ATOM   1269  HB2 LYS A  84      57.508 -10.620-118.896  1.00 76.25           H  
ATOM   1270  HB3 LYS A  84      59.171 -10.997-119.346  1.00 76.25           H  
ATOM   1271  O   LYS A  84      57.659 -10.530-115.811  1.00 76.25           O  
ATOM   1272  CG  LYS A  84      58.480  -9.045-119.980  1.00 76.25           C  
ATOM   1273  HG2 LYS A  84      57.681  -8.355-119.708  1.00 76.25           H  
ATOM   1274  HG3 LYS A  84      59.426  -8.502-119.955  1.00 76.25           H  
ATOM   1275  CD  LYS A  84      58.237  -9.586-121.391  1.00 76.25           C  
ATOM   1276  HD2 LYS A  84      57.240 -10.024-121.443  1.00 76.25           H  
ATOM   1277  HD3 LYS A  84      58.975 -10.360-121.601  1.00 76.25           H  
ATOM   1278  CE  LYS A  84      58.383  -8.467-122.423  1.00 76.25           C  
ATOM   1279  HE2 LYS A  84      57.641  -7.694-122.218  1.00 76.25           H  
ATOM   1280  HE3 LYS A  84      59.375  -8.030-122.307  1.00 76.25           H  
ATOM   1281  NZ  LYS A  84      58.227  -8.997-123.798  1.00 76.25           N  
ATOM   1282  HZ1 LYS A  84      58.360  -8.264-124.480  1.00 76.25           H  
ATOM   1283  HZ2 LYS A  84      57.317  -9.418-123.921  1.00 76.25           H  
ATOM   1284  HZ3 LYS A  84      58.929  -9.704-123.961  1.00 76.25           H  
ATOM   1285  N   SER A  85      59.422 -11.834-116.353  1.00 77.12           N  
ATOM   1286  H   SER A  85      60.222 -11.958-116.957  1.00 77.12           H  
ATOM   1287  CA  SER A  85      59.196 -12.833-115.302  1.00 77.12           C  
ATOM   1288  HA  SER A  85      58.170 -13.187-115.403  1.00 77.12           H  
ATOM   1289  C   SER A  85      59.335 -12.224-113.898  1.00 77.12           C  
ATOM   1290  CB  SER A  85      60.090 -14.062-115.504  1.00 77.12           C  
ATOM   1291  HB2 SER A  85      59.992 -14.413-116.532  1.00 77.12           H  
ATOM   1292  HB3 SER A  85      59.764 -14.854-114.830  1.00 77.12           H  
ATOM   1293  O   SER A  85      58.435 -12.403-113.075  1.00 77.12           O  
ATOM   1294  OG  SER A  85      61.436 -13.760-115.237  1.00 77.12           O  
ATOM   1295  HG  SER A  85      62.010 -14.446-115.585  1.00 77.12           H  
ATOM   1296  N   ILE A  86      60.355 -11.387-113.659  1.00 80.66           N  
ATOM   1297  H   ILE A  86      61.108 -11.377-114.332  1.00 80.66           H  
ATOM   1298  CA  ILE A  86      60.536 -10.656-112.391  1.00 80.66           C  
ATOM   1299  HA  ILE A  86      60.540 -11.381-111.577  1.00 80.66           H  
ATOM   1300  C   ILE A  86      59.363  -9.705-112.128  1.00 80.66           C  
ATOM   1301  CB  ILE A  86      61.894  -9.916-112.363  1.00 80.66           C  
ATOM   1302  HB  ILE A  86      61.968  -9.299-113.259  1.00 80.66           H  
ATOM   1303  O   ILE A  86      58.770  -9.762-111.056  1.00 80.66           O  
ATOM   1304  CG1 ILE A  86      63.057 -10.936-112.357  1.00 80.66           C  
ATOM   1305 HG12 ILE A  86      63.114 -11.415-111.379  1.00 80.66           H  
ATOM   1306 HG13 ILE A  86      62.871 -11.722-113.089  1.00 80.66           H  
ATOM   1307  CG2 ILE A  86      62.005  -8.999-111.127  1.00 80.66           C  
ATOM   1308 HG21 ILE A  86      62.978  -8.509-111.090  1.00 80.66           H  
ATOM   1309 HG22 ILE A  86      61.870  -9.577-110.213  1.00 80.66           H  
ATOM   1310 HG23 ILE A  86      61.256  -8.208-111.150  1.00 80.66           H  
ATOM   1311  CD1 ILE A  86      64.420 -10.316-112.692  1.00 80.66           C  
ATOM   1312 HD11 ILE A  86      65.165 -11.109-112.762  1.00 80.66           H  
ATOM   1313 HD12 ILE A  86      64.730  -9.618-111.914  1.00 80.66           H  
ATOM   1314 HD13 ILE A  86      64.367  -9.799-113.650  1.00 80.66           H  
ATOM   1315  N   ARG A  87      58.935  -8.895-113.108  1.00 81.58           N  
ATOM   1316  H   ARG A  87      59.456  -8.872-113.974  1.00 81.58           H  
ATOM   1317  CA  ARG A  87      57.763  -8.015-112.928  1.00 81.58           C  
ATOM   1318  HA  ARG A  87      57.921  -7.407-112.037  1.00 81.58           H  
ATOM   1319  C   ARG A  87      56.473  -8.786-112.670  1.00 81.58           C  
ATOM   1320  CB  ARG A  87      57.560  -7.101-114.138  1.00 81.58           C  
ATOM   1321  HB2 ARG A  87      56.538  -6.723-114.114  1.00 81.58           H  
ATOM   1322  HB3 ARG A  87      57.692  -7.668-115.060  1.00 81.58           H  
ATOM   1323  O   ARG A  87      55.631  -8.318-111.909  1.00 81.58           O  
ATOM   1324  CG  ARG A  87      58.504  -5.897-114.114  1.00 81.58           C  
ATOM   1325  HG2 ARG A  87      59.532  -6.224-114.270  1.00 81.58           H  
ATOM   1326  HG3 ARG A  87      58.435  -5.394-113.149  1.00 81.58           H  
ATOM   1327  CD  ARG A  87      58.077  -4.929-115.221  1.00 81.58           C  
ATOM   1328  HD2 ARG A  87      57.074  -4.567-114.995  1.00 81.58           H  
ATOM   1329  HD3 ARG A  87      58.030  -5.465-116.169  1.00 81.58           H  
ATOM   1330  NE  ARG A  87      58.985  -3.774-115.314  1.00 81.58           N  
ATOM   1331  HE  ARG A  87      58.877  -3.066-114.602  1.00 81.58           H  
ATOM   1332  NH1 ARG A  87      60.267  -4.523-117.065  1.00 81.58           N  
ATOM   1333 HH11 ARG A  87      61.069  -4.403-117.668  1.00 81.58           H  
ATOM   1334 HH12 ARG A  87      59.856  -5.437-116.943  1.00 81.58           H  
ATOM   1335  NH2 ARG A  87      60.659  -2.507-116.185  1.00 81.58           N  
ATOM   1336 HH21 ARG A  87      60.489  -1.811-115.474  1.00 81.58           H  
ATOM   1337 HH22 ARG A  87      61.435  -2.390-116.821  1.00 81.58           H  
ATOM   1338  CZ  ARG A  87      59.960  -3.607-116.188  1.00 81.58           C  
ATOM   1339  N   THR A  88      56.281  -9.948-113.297  1.00 83.37           N  
ATOM   1340  H   THR A  88      56.966 -10.268-113.966  1.00 83.37           H  
ATOM   1341  CA  THR A  88      55.112 -10.792-113.005  1.00 83.37           C  
ATOM   1342  HA  THR A  88      54.222 -10.162-113.013  1.00 83.37           H  
ATOM   1343  C   THR A  88      55.180 -11.396-111.607  1.00 83.37           C  
ATOM   1344  CB  THR A  88      54.889 -11.898-114.044  1.00 83.37           C  
ATOM   1345  HB  THR A  88      54.101 -12.557-113.679  1.00 83.37           H  
ATOM   1346  O   THR A  88      54.151 -11.474-110.941  1.00 83.37           O  
ATOM   1347  CG2 THR A  88      54.430 -11.318-115.383  1.00 83.37           C  
ATOM   1348 HG21 THR A  88      53.461 -10.835-115.256  1.00 83.37           H  
ATOM   1349 HG22 THR A  88      54.329 -12.126-116.108  1.00 83.37           H  
ATOM   1350 HG23 THR A  88      55.150 -10.590-115.755  1.00 83.37           H  
ATOM   1351  OG1 THR A  88      56.026 -12.681-114.305  1.00 83.37           O  
ATOM   1352  HG1 THR A  88      56.702 -12.558-113.635  1.00 83.37           H  
ATOM   1353  N   GLN A  89      56.376 -11.751-111.134  1.00 84.81           N  
ATOM   1354  H   GLN A  89      57.192 -11.642-111.718  1.00 84.81           H  
ATOM   1355  CA  GLN A  89      56.598 -12.264-109.786  1.00 84.81           C  
ATOM   1356  HA  GLN A  89      55.865 -13.046-109.590  1.00 84.81           H  
ATOM   1357  C   GLN A  89      56.403 -11.173-108.722  1.00 84.81           C  
ATOM   1358  CB  GLN A  89      57.996 -12.891-109.739  1.00 84.81           C  
ATOM   1359  HB2 GLN A  89      58.752 -12.120-109.891  1.00 84.81           H  
ATOM   1360  HB3 GLN A  89      58.078 -13.620-110.545  1.00 84.81           H  
ATOM   1361  O   GLN A  89      55.693 -11.404-107.749  1.00 84.81           O  
ATOM   1362  CG  GLN A  89      58.272 -13.605-108.410  1.00 84.81           C  
ATOM   1363  HG2 GLN A  89      57.491 -14.345-108.232  1.00 84.81           H  
ATOM   1364  HG3 GLN A  89      58.256 -12.882-107.594  1.00 84.81           H  
ATOM   1365  CD  GLN A  89      59.623 -14.313-108.397  1.00 84.81           C  
ATOM   1366  NE2 GLN A  89      59.934 -15.041-107.348  1.00 84.81           N  
ATOM   1367 HE21 GLN A  89      60.842 -15.481-107.386  1.00 84.81           H  
ATOM   1368 HE22 GLN A  89      59.298 -15.126-106.568  1.00 84.81           H  
ATOM   1369  OE1 GLN A  89      60.424 -14.246-109.311  1.00 84.81           O  
ATOM   1370  N   GLU A  90      56.945  -9.970-108.925  1.00 84.72           N  
ATOM   1371  H   GLU A  90      57.583  -9.855-109.700  1.00 84.72           H  
ATOM   1372  CA  GLU A  90      56.718  -8.805-108.057  1.00 84.72           C  
ATOM   1373  HA  GLU A  90      57.017  -9.036-107.035  1.00 84.72           H  
ATOM   1374  C   GLU A  90      55.241  -8.404-108.035  1.00 84.72           C  
ATOM   1375  CB  GLU A  90      57.536  -7.606-108.555  1.00 84.72           C  
ATOM   1376  HB2 GLU A  90      57.176  -6.708-108.053  1.00 84.72           H  
ATOM   1377  HB3 GLU A  90      57.367  -7.491-109.626  1.00 84.72           H  
ATOM   1378  O   GLU A  90      54.684  -8.141-106.972  1.00 84.72           O  
ATOM   1379  CG  GLU A  90      59.039  -7.736-108.273  1.00 84.72           C  
ATOM   1380  HG2 GLU A  90      59.180  -7.814-107.195  1.00 84.72           H  
ATOM   1381  HG3 GLU A  90      59.416  -8.652-108.727  1.00 84.72           H  
ATOM   1382  CD  GLU A  90      59.842  -6.538-108.810  1.00 84.72           C  
ATOM   1383  OE1 GLU A  90      61.012  -6.399-108.392  1.00 84.72           O  
ATOM   1384  OE2 GLU A  90      59.305  -5.781-109.657  1.00 84.72           O  
ATOM   1385  N   LYS A  91      54.567  -8.418-109.193  1.00 86.50           N  
ATOM   1386  H   LYS A  91      55.085  -8.590-110.043  1.00 86.50           H  
ATOM   1387  CA  LYS A  91      53.124  -8.166-109.267  1.00 86.50           C  
ATOM   1388  HA  LYS A  91      52.924  -7.212-108.780  1.00 86.50           H  
ATOM   1389  C   LYS A  91      52.328  -9.216-108.489  1.00 86.50           C  
ATOM   1390  CB  LYS A  91      52.688  -8.075-110.735  1.00 86.50           C  
ATOM   1391  HB2 LYS A  91      52.834  -9.041-111.219  1.00 86.50           H  
ATOM   1392  HB3 LYS A  91      53.304  -7.330-111.239  1.00 86.50           H  
ATOM   1393  O   LYS A  91      51.392  -8.845-107.792  1.00 86.50           O  
ATOM   1394  CG  LYS A  91      51.219  -7.653-110.856  1.00 86.50           C  
ATOM   1395  HG2 LYS A  91      50.585  -8.386-110.357  1.00 86.50           H  
ATOM   1396  HG3 LYS A  91      51.082  -6.684-110.376  1.00 86.50           H  
ATOM   1397  CD  LYS A  91      50.786  -7.560-112.321  1.00 86.50           C  
ATOM   1398  HD2 LYS A  91      50.931  -8.530-112.796  1.00 86.50           H  
ATOM   1399  HD3 LYS A  91      51.386  -6.807-112.832  1.00 86.50           H  
ATOM   1400  CE  LYS A  91      49.304  -7.175-112.356  1.00 86.50           C  
ATOM   1401  HE2 LYS A  91      48.752  -7.891-111.747  1.00 86.50           H  
ATOM   1402  HE3 LYS A  91      49.188  -6.196-111.891  1.00 86.50           H  
ATOM   1403  NZ  LYS A  91      48.767  -7.164-113.737  1.00 86.50           N  
ATOM   1404  HZ1 LYS A  91      47.787  -6.917-113.717  1.00 86.50           H  
ATOM   1405  HZ2 LYS A  91      48.849  -8.085-114.143  1.00 86.50           H  
ATOM   1406  HZ3 LYS A  91      49.264  -6.495-114.307  1.00 86.50           H  
ATOM   1407  N   ALA A  92      52.703 -10.493-108.572  1.00 86.53           N  
ATOM   1408  H   ALA A  92      53.467 -10.738-109.185  1.00 86.53           H  
ATOM   1409  CA  ALA A  92      52.066 -11.561-107.803  1.00 86.53           C  
ATOM   1410  HA  ALA A  92      50.988 -11.505-107.953  1.00 86.53           H  
ATOM   1411  C   ALA A  92      52.320 -11.422-106.290  1.00 86.53           C  
ATOM   1412  CB  ALA A  92      52.551 -12.912-108.340  1.00 86.53           C  
ATOM   1413  HB1 ALA A  92      52.316 -12.996-109.401  1.00 86.53           H  
ATOM   1414  HB2 ALA A  92      53.628 -13.011-108.199  1.00 86.53           H  
ATOM   1415  HB3 ALA A  92      52.047 -13.716-107.802  1.00 86.53           H  
ATOM   1416  O   ALA A  92      51.409 -11.645-105.502  1.00 86.53           O  
ATOM   1417  N   GLN A  93      53.517 -10.995-105.874  1.00 86.03           N  
ATOM   1418  H   GLN A  93      54.248 -10.865-106.559  1.00 86.03           H  
ATOM   1419  CA  GLN A  93      53.826 -10.716-104.465  1.00 86.03           C  
ATOM   1420  HA  GLN A  93      53.528 -11.568-103.854  1.00 86.03           H  
ATOM   1421  C   GLN A  93      53.068  -9.499-103.932  1.00 86.03           C  
ATOM   1422  CB  GLN A  93      55.331 -10.481-104.298  1.00 86.03           C  
ATOM   1423  HB2 GLN A  93      55.674  -9.772-105.051  1.00 86.03           H  
ATOM   1424  HB3 GLN A  93      55.513 -10.048-103.314  1.00 86.03           H  
ATOM   1425  O   GLN A  93      52.552  -9.539-102.819  1.00 86.03           O  
ATOM   1426  CG  GLN A  93      56.139 -11.779-104.401  1.00 86.03           C  
ATOM   1427  HG2 GLN A  93      55.831 -12.451-103.601  1.00 86.03           H  
ATOM   1428  HG3 GLN A  93      55.940 -12.271-105.353  1.00 86.03           H  
ATOM   1429  CD  GLN A  93      57.640 -11.538-104.285  1.00 86.03           C  
ATOM   1430  NE2 GLN A  93      58.432 -12.584-104.197  1.00 86.03           N  
ATOM   1431 HE21 GLN A  93      59.414 -12.366-104.111  1.00 86.03           H  
ATOM   1432 HE22 GLN A  93      58.045 -13.515-104.143  1.00 86.03           H  
ATOM   1433  OE1 GLN A  93      58.143 -10.429-104.259  1.00 86.03           O  
ATOM   1434  N   LEU A  94      52.965  -8.425-104.720  1.00 87.26           N  
ATOM   1435  H   LEU A  94      53.468  -8.420-105.596  1.00 87.26           H  
ATOM   1436  CA  LEU A  94      52.151  -7.263-104.368  1.00 87.26           C  
ATOM   1437  HA  LEU A  94      52.417  -6.936-103.363  1.00 87.26           H  
ATOM   1438  C   LEU A  94      50.665  -7.615-104.318  1.00 87.26           C  
ATOM   1439  CB  LEU A  94      52.397  -6.122-105.369  1.00 87.26           C  
ATOM   1440  HB2 LEU A  94      52.317  -6.524-106.379  1.00 87.26           H  
ATOM   1441  HB3 LEU A  94      51.612  -5.377-105.246  1.00 87.26           H  
ATOM   1442  O   LEU A  94      49.956  -7.063-103.485  1.00 87.26           O  
ATOM   1443  CG  LEU A  94      53.755  -5.418-105.207  1.00 87.26           C  
ATOM   1444  HG  LEU A  94      54.564  -6.147-105.257  1.00 87.26           H  
ATOM   1445  CD1 LEU A  94      53.931  -4.412-106.345  1.00 87.26           C  
ATOM   1446 HD11 LEU A  94      53.141  -3.662-106.312  1.00 87.26           H  
ATOM   1447 HD12 LEU A  94      53.903  -4.938-107.299  1.00 87.26           H  
ATOM   1448 HD13 LEU A  94      54.902  -3.924-106.252  1.00 87.26           H  
ATOM   1449  CD2 LEU A  94      53.859  -4.659-103.880  1.00 87.26           C  
ATOM   1450 HD21 LEU A  94      54.795  -4.102-103.851  1.00 87.26           H  
ATOM   1451 HD22 LEU A  94      53.860  -5.361-103.046  1.00 87.26           H  
ATOM   1452 HD23 LEU A  94      53.022  -3.969-103.774  1.00 87.26           H  
ATOM   1453  N   GLN A  95      50.207  -8.534-105.169  1.00 87.69           N  
ATOM   1454  H   GLN A  95      50.833  -8.906-105.869  1.00 87.69           H  
ATOM   1455  CA  GLN A  95      48.845  -9.050-105.126  1.00 87.69           C  
ATOM   1456  HA  GLN A  95      48.166  -8.199-105.064  1.00 87.69           H  
ATOM   1457  C   GLN A  95      48.603  -9.892-103.865  1.00 87.69           C  
ATOM   1458  CB  GLN A  95      48.538  -9.788-106.434  1.00 87.69           C  
ATOM   1459  HB2 GLN A  95      49.152 -10.685-106.515  1.00 87.69           H  
ATOM   1460  HB3 GLN A  95      48.768  -9.124-107.268  1.00 87.69           H  
ATOM   1461  O   GLN A  95      47.678  -9.570-103.138  1.00 87.69           O  
ATOM   1462  CG  GLN A  95      47.059 -10.174-106.514  1.00 87.69           C  
ATOM   1463  HG2 GLN A  95      46.441  -9.300-106.308  1.00 87.69           H  
ATOM   1464  HG3 GLN A  95      46.842 -10.922-105.751  1.00 87.69           H  
ATOM   1465  CD  GLN A  95      46.648 -10.737-107.869  1.00 87.69           C  
ATOM   1466  NE2 GLN A  95      45.427 -11.210-107.964  1.00 87.69           N  
ATOM   1467 HE21 GLN A  95      44.878 -11.264-107.117  1.00 87.69           H  
ATOM   1468 HE22 GLN A  95      45.155 -11.661-108.826  1.00 87.69           H  
ATOM   1469  OE1 GLN A  95      47.374 -10.740-108.859  1.00 87.69           O  
ATOM   1470  N   ASP A  96      49.471 -10.852-103.520  1.00 90.92           N  
ATOM   1471  H   ASP A  96      50.207 -11.096-104.167  1.00 90.92           H  
ATOM   1472  CA  ASP A  96      49.375 -11.620-102.259  1.00 90.92           C  
ATOM   1473  HA  ASP A  96      48.419 -12.143-102.232  1.00 90.92           H  
ATOM   1474  C   ASP A  96      49.430 -10.704-101.025  1.00 90.92           C  
ATOM   1475  CB  ASP A  96      50.507 -12.669-102.210  1.00 90.92           C  
ATOM   1476  HB2 ASP A  96      50.367 -13.371-103.032  1.00 90.92           H  
ATOM   1477  HB3 ASP A  96      51.458 -12.162-102.371  1.00 90.92           H  
ATOM   1478  O   ASP A  96      48.681 -10.883-100.066  1.00 90.92           O  
ATOM   1479  CG  ASP A  96      50.595 -13.470-100.891  1.00 90.92           C  
ATOM   1480  OD1 ASP A  96      49.620 -14.123-100.462  1.00 90.92           O  
ATOM   1481  OD2 ASP A  96      51.681 -13.491-100.262  1.00 90.92           O  
ATOM   1482  N   LEU A  97      50.277  -9.671-101.048  1.00 89.82           N  
ATOM   1483  H   LEU A  97      50.907  -9.587-101.832  1.00 89.82           H  
ATOM   1484  CA  LEU A  97      50.341  -8.689 -99.969  1.00 89.82           C  
ATOM   1485  HA  LEU A  97      50.434  -9.238 -99.031  1.00 89.82           H  
ATOM   1486  C   LEU A  97      49.054  -7.854 -99.882  1.00 89.82           C  
ATOM   1487  CB  LEU A  97      51.582  -7.804-100.169  1.00 89.82           C  
ATOM   1488  HB2 LEU A  97      51.382  -7.110-100.985  1.00 89.82           H  
ATOM   1489  HB3 LEU A  97      52.430  -8.425-100.458  1.00 89.82           H  
ATOM   1490  O   LEU A  97      48.571  -7.593 -98.783  1.00 89.82           O  
ATOM   1491  CG  LEU A  97      51.967  -7.020 -98.904  1.00 89.82           C  
ATOM   1492  HG  LEU A  97      51.073  -6.585 -98.457  1.00 89.82           H  
ATOM   1493  CD1 LEU A  97      52.657  -7.916 -97.871  1.00 89.82           C  
ATOM   1494 HD11 LEU A  97      52.929  -7.322 -96.998  1.00 89.82           H  
ATOM   1495 HD12 LEU A  97      51.975  -8.703 -97.551  1.00 89.82           H  
ATOM   1496 HD13 LEU A  97      53.551  -8.365 -98.303  1.00 89.82           H  
ATOM   1497  CD2 LEU A  97      52.925  -5.884 -99.264  1.00 89.82           C  
ATOM   1498 HD21 LEU A  97      53.212  -5.341 -98.364  1.00 89.82           H  
ATOM   1499 HD22 LEU A  97      53.817  -6.290 -99.743  1.00 89.82           H  
ATOM   1500 HD23 LEU A  97      52.432  -5.197 -99.951  1.00 89.82           H  
ATOM   1501  N   ASN A  98      48.494  -7.443-101.021  1.00 89.87           N  
ATOM   1502  H   ASN A  98      48.918  -7.721-101.895  1.00 89.87           H  
ATOM   1503  CA  ASN A  98      47.236  -6.702-101.079  1.00 89.87           C  
ATOM   1504  HA  ASN A  98      47.297  -5.864-100.384  1.00 89.87           H  
ATOM   1505  C   ASN A  98      46.056  -7.571-100.626  1.00 89.87           C  
ATOM   1506  CB  ASN A  98      47.051  -6.138-102.495  1.00 89.87           C  
ATOM   1507  HB2 ASN A  98      48.006  -5.740-102.840  1.00 89.87           H  
ATOM   1508  HB3 ASN A  98      46.737  -6.930-103.175  1.00 89.87           H  
ATOM   1509  O   ASN A  98      45.272  -7.122 -99.800  1.00 89.87           O  
ATOM   1510  CG  ASN A  98      46.041  -5.008-102.553  1.00 89.87           C  
ATOM   1511  ND2 ASN A  98      46.382  -3.917-103.198  1.00 89.87           N  
ATOM   1512 HD21 ASN A  98      47.283  -3.856-103.651  1.00 89.87           H  
ATOM   1513 HD22 ASN A  98      45.680  -3.191-103.203  1.00 89.87           H  
ATOM   1514  OD1 ASN A  98      44.952  -5.044-102.019  1.00 89.87           O  
ATOM   1515  N   ASP A  99      45.997  -8.834-101.046  1.00 90.94           N  
ATOM   1516  H   ASP A  99      46.640  -9.134-101.765  1.00 90.94           H  
ATOM   1517  CA  ASP A  99      44.981  -9.799-100.621  1.00 90.94           C  
ATOM   1518  HA  ASP A  99      43.993  -9.396-100.843  1.00 90.94           H  
ATOM   1519  C   ASP A  99      45.056 -10.037 -99.100  1.00 90.94           C  
ATOM   1520  CB  ASP A  99      45.155 -11.114-101.410  1.00 90.94           C  
ATOM   1521  HB2 ASP A  99      44.473 -11.855-100.993  1.00 90.94           H  
ATOM   1522  HB3 ASP A  99      46.171 -11.482-101.266  1.00 90.94           H  
ATOM   1523  O   ASP A  99      44.036 -10.053 -98.406  1.00 90.94           O  
ATOM   1524  CG  ASP A  99      44.865 -11.003-102.921  1.00 90.94           C  
ATOM   1525  OD1 ASP A  99      44.145 -10.066-103.334  1.00 90.94           O  
ATOM   1526  OD2 ASP A  99      45.345 -11.882-103.677  1.00 90.94           O  
ATOM   1527  N   ARG A 100      46.268 -10.109 -98.531  1.00 91.68           N  
ATOM   1528  H   ARG A 100      47.070 -10.142 -99.145  1.00 91.68           H  
ATOM   1529  CA  ARG A 100      46.462 -10.151 -97.072  1.00 91.68           C  
ATOM   1530  HA  ARG A 100      45.829 -10.941 -96.667  1.00 91.68           H  
ATOM   1531  C   ARG A 100      46.026  -8.860 -96.389  1.00 91.68           C  
ATOM   1532  CB  ARG A 100      47.918 -10.463 -96.730  1.00 91.68           C  
ATOM   1533  HB2 ARG A 100      48.084 -10.285 -95.667  1.00 91.68           H  
ATOM   1534  HB3 ARG A 100      48.571  -9.803 -97.301  1.00 91.68           H  
ATOM   1535  O   ARG A 100      45.374  -8.934 -95.349  1.00 91.68           O  
ATOM   1536  CG  ARG A 100      48.250 -11.924 -97.035  1.00 91.68           C  
ATOM   1537  HG2 ARG A 100      48.001 -12.161 -98.070  1.00 91.68           H  
ATOM   1538  HG3 ARG A 100      47.671 -12.581 -96.386  1.00 91.68           H  
ATOM   1539  CD  ARG A 100      49.738 -12.149 -96.798  1.00 91.68           C  
ATOM   1540  HD2 ARG A 100      49.924 -12.172 -95.724  1.00 91.68           H  
ATOM   1541  HD3 ARG A 100      50.296 -11.326 -97.244  1.00 91.68           H  
ATOM   1542  NE  ARG A 100      50.172 -13.392 -97.437  1.00 91.68           N  
ATOM   1543  HE  ARG A 100      49.724 -13.617 -98.314  1.00 91.68           H  
ATOM   1544  NH1 ARG A 100      52.130 -13.702 -96.259  1.00 91.68           N  
ATOM   1545 HH11 ARG A 100      52.978 -14.247 -96.198  1.00 91.68           H  
ATOM   1546 HH12 ARG A 100      51.916 -12.917 -95.660  1.00 91.68           H  
ATOM   1547  NH2 ARG A 100      51.636 -14.992 -97.991  1.00 91.68           N  
ATOM   1548 HH21 ARG A 100      50.830 -15.441 -98.402  1.00 91.68           H  
ATOM   1549 HH22 ARG A 100      52.044 -14.585 -98.821  1.00 91.68           H  
ATOM   1550  CZ  ARG A 100      51.297 -14.025 -97.207  1.00 91.68           C  
ATOM   1551  N   PHE A 101      46.336  -7.690 -96.947  1.00 91.61           N  
ATOM   1552  H   PHE A 101      46.882  -7.688 -97.797  1.00 91.61           H  
ATOM   1553  CA  PHE A 101      45.855  -6.419 -96.402  1.00 91.61           C  
ATOM   1554  HA  PHE A 101      46.109  -6.385 -95.342  1.00 91.61           H  
ATOM   1555  C   PHE A 101      44.332  -6.301 -96.469  1.00 91.61           C  
ATOM   1556  CB  PHE A 101      46.512  -5.225 -97.107  1.00 91.61           C  
ATOM   1557  HB2 PHE A 101      45.888  -4.346 -96.948  1.00 91.61           H  
ATOM   1558  HB3 PHE A 101      46.540  -5.408 -98.181  1.00 91.61           H  
ATOM   1559  O   PHE A 101      43.733  -5.856 -95.496  1.00 91.61           O  
ATOM   1560  CG  PHE A 101      47.897  -4.875 -96.599  1.00 91.61           C  
ATOM   1561  CD1 PHE A 101      48.092  -4.588 -95.234  1.00 91.61           C  
ATOM   1562  HD1 PHE A 101      47.260  -4.634 -94.547  1.00 91.61           H  
ATOM   1563  CD2 PHE A 101      48.980  -4.775 -97.490  1.00 91.61           C  
ATOM   1564  HD2 PHE A 101      48.834  -4.979 -98.541  1.00 91.61           H  
ATOM   1565  CE1 PHE A 101      49.366  -4.237 -94.758  1.00 91.61           C  
ATOM   1566  HE1 PHE A 101      49.509  -4.028 -93.708  1.00 91.61           H  
ATOM   1567  CE2 PHE A 101      50.251  -4.405 -97.017  1.00 91.61           C  
ATOM   1568  HE2 PHE A 101      51.076  -4.315 -97.708  1.00 91.61           H  
ATOM   1569  CZ  PHE A 101      50.448  -4.147 -95.650  1.00 91.61           C  
ATOM   1570  HZ  PHE A 101      51.427  -3.870 -95.288  1.00 91.61           H  
ATOM   1571  N   ALA A 102      43.702  -6.747 -97.554  1.00 90.94           N  
ATOM   1572  H   ALA A 102      44.251  -7.070 -98.338  1.00 90.94           H  
ATOM   1573  CA  ALA A 102      42.253  -6.806 -97.680  1.00 90.94           C  
ATOM   1574  HA  ALA A 102      41.846  -5.805 -97.534  1.00 90.94           H  
ATOM   1575  C   ALA A 102      41.651  -7.711 -96.596  1.00 90.94           C  
ATOM   1576  CB  ALA A 102      41.901  -7.263 -99.100  1.00 90.94           C  
ATOM   1577  HB1 ALA A 102      40.818  -7.273 -99.222  1.00 90.94           H  
ATOM   1578  HB2 ALA A 102      42.336  -6.580 -99.830  1.00 90.94           H  
ATOM   1579  HB3 ALA A 102      42.285  -8.267 -99.284  1.00 90.94           H  
ATOM   1580  O   ALA A 102      40.770  -7.265 -95.866  1.00 90.94           O  
ATOM   1581  N   SER A 103      42.211  -8.912 -96.390  1.00 92.39           N  
ATOM   1582  H   SER A 103      42.879  -9.250 -97.068  1.00 92.39           H  
ATOM   1583  CA  SER A 103      41.771  -9.817 -95.315  1.00 92.39           C  
ATOM   1584  HA  SER A 103      40.700  -9.983 -95.437  1.00 92.39           H  
ATOM   1585  C   SER A 103      41.978  -9.233 -93.909  1.00 92.39           C  
ATOM   1586  CB  SER A 103      42.467 -11.178 -95.445  1.00 92.39           C  
ATOM   1587  HB2 SER A 103      42.415 -11.507 -96.483  1.00 92.39           H  
ATOM   1588  HB3 SER A 103      41.933 -11.902 -94.830  1.00 92.39           H  
ATOM   1589  O   SER A 103      41.164  -9.448 -93.014  1.00 92.39           O  
ATOM   1590  OG  SER A 103      43.823 -11.146 -95.030  1.00 92.39           O  
ATOM   1591  HG  SER A 103      44.225 -10.326 -95.324  1.00 92.39           H  
ATOM   1592  N   PHE A 104      43.040  -8.445 -93.699  1.00 94.99           N  
ATOM   1593  H   PHE A 104      43.697  -8.314 -94.454  1.00 94.99           H  
ATOM   1594  CA  PHE A 104      43.288  -7.767 -92.428  1.00 94.99           C  
ATOM   1595  HA  PHE A 104      43.136  -8.481 -91.618  1.00 94.99           H  
ATOM   1596  C   PHE A 104      42.303  -6.615 -92.197  1.00 94.99           C  
ATOM   1597  CB  PHE A 104      44.743  -7.284 -92.372  1.00 94.99           C  
ATOM   1598  HB2 PHE A 104      45.403  -8.140 -92.514  1.00 94.99           H  
ATOM   1599  HB3 PHE A 104      44.923  -6.590 -93.194  1.00 94.99           H  
ATOM   1600  O   PHE A 104      41.792  -6.470 -91.092  1.00 94.99           O  
ATOM   1601  CG  PHE A 104      45.102  -6.605 -91.063  1.00 94.99           C  
ATOM   1602  CD1 PHE A 104      45.095  -5.200 -90.966  1.00 94.99           C  
ATOM   1603  HD1 PHE A 104      44.837  -4.601 -91.826  1.00 94.99           H  
ATOM   1604  CD2 PHE A 104      45.403  -7.381 -89.929  1.00 94.99           C  
ATOM   1605  HD2 PHE A 104      45.390  -8.459 -89.996  1.00 94.99           H  
ATOM   1606  CE1 PHE A 104      45.391  -4.576 -89.741  1.00 94.99           C  
ATOM   1607  HE1 PHE A 104      45.363  -3.500 -89.664  1.00 94.99           H  
ATOM   1608  CE2 PHE A 104      45.697  -6.757 -88.703  1.00 94.99           C  
ATOM   1609  HE2 PHE A 104      45.912  -7.356 -87.830  1.00 94.99           H  
ATOM   1610  CZ  PHE A 104      45.691  -5.355 -88.609  1.00 94.99           C  
ATOM   1611  HZ  PHE A 104      45.896  -4.875 -87.663  1.00 94.99           H  
ATOM   1612  N   ILE A 105      41.998  -5.819 -93.226  1.00 92.33           N  
ATOM   1613  H   ILE A 105      42.438  -6.001 -94.117  1.00 92.33           H  
ATOM   1614  CA  ILE A 105      41.007  -4.734 -93.154  1.00 92.33           C  
ATOM   1615  HA  ILE A 105      41.248  -4.092 -92.306  1.00 92.33           H  
ATOM   1616  C   ILE A 105      39.610  -5.299 -92.899  1.00 92.33           C  
ATOM   1617  CB  ILE A 105      41.043  -3.880 -94.442  1.00 92.33           C  
ATOM   1618  HB  ILE A 105      40.993  -4.548 -95.302  1.00 92.33           H  
ATOM   1619  O   ILE A 105      38.882  -4.747 -92.074  1.00 92.33           O  
ATOM   1620  CG1 ILE A 105      42.361  -3.075 -94.504  1.00 92.33           C  
ATOM   1621 HG12 ILE A 105      43.204  -3.720 -94.256  1.00 92.33           H  
ATOM   1622 HG13 ILE A 105      42.336  -2.279 -93.760  1.00 92.33           H  
ATOM   1623  CG2 ILE A 105      39.844  -2.910 -94.515  1.00 92.33           C  
ATOM   1624 HG21 ILE A 105      39.830  -2.262 -93.639  1.00 92.33           H  
ATOM   1625 HG22 ILE A 105      38.906  -3.463 -94.570  1.00 92.33           H  
ATOM   1626 HG23 ILE A 105      39.897  -2.299 -95.416  1.00 92.33           H  
ATOM   1627  CD1 ILE A 105      42.641  -2.461 -95.882  1.00 92.33           C  
ATOM   1628 HD11 ILE A 105      41.911  -1.688 -96.120  1.00 92.33           H  
ATOM   1629 HD12 ILE A 105      42.614  -3.238 -96.646  1.00 92.33           H  
ATOM   1630 HD13 ILE A 105      43.633  -2.009 -95.877  1.00 92.33           H  
ATOM   1631  N   GLU A 106      39.254  -6.398 -93.566  1.00 93.74           N  
ATOM   1632  H   GLU A 106      39.872  -6.762 -94.277  1.00 93.74           H  
ATOM   1633  CA  GLU A 106      38.002  -7.121 -93.336  1.00 93.74           C  
ATOM   1634  HA  GLU A 106      37.164  -6.437 -93.471  1.00 93.74           H  
ATOM   1635  C   GLU A 106      37.945  -7.639 -91.896  1.00 93.74           C  
ATOM   1636  CB  GLU A 106      37.880  -8.240 -94.380  1.00 93.74           C  
ATOM   1637  HB2 GLU A 106      38.031  -7.795 -95.364  1.00 93.74           H  
ATOM   1638  HB3 GLU A 106      38.661  -8.981 -94.212  1.00 93.74           H  
ATOM   1639  O   GLU A 106      36.978  -7.375 -91.186  1.00 93.74           O  
ATOM   1640  CG  GLU A 106      36.506  -8.926 -94.373  1.00 93.74           C  
ATOM   1641  HG2 GLU A 106      36.405  -9.508 -93.457  1.00 93.74           H  
ATOM   1642  HG3 GLU A 106      35.736  -8.154 -94.373  1.00 93.74           H  
ATOM   1643  CD  GLU A 106      36.305  -9.842 -95.595  1.00 93.74           C  
ATOM   1644  OE1 GLU A 106      35.131 -10.047 -95.981  1.00 93.74           O  
ATOM   1645  OE2 GLU A 106      37.322 -10.300 -96.170  1.00 93.74           O  
ATOM   1646  N   ARG A 107      39.037  -8.232 -91.394  1.00 94.80           N  
ATOM   1647  H   ARG A 107      39.785  -8.465 -92.032  1.00 94.80           H  
ATOM   1648  CA  ARG A 107      39.115  -8.685 -90.002  1.00 94.80           C  
ATOM   1649  HA  ARG A 107      38.232  -9.308 -89.854  1.00 94.80           H  
ATOM   1650  C   ARG A 107      39.018  -7.547 -88.985  1.00 94.80           C  
ATOM   1651  CB  ARG A 107      40.395  -9.516 -89.804  1.00 94.80           C  
ATOM   1652  HB2 ARG A 107      40.420 -10.303 -90.558  1.00 94.80           H  
ATOM   1653  HB3 ARG A 107      41.267  -8.879 -89.953  1.00 94.80           H  
ATOM   1654  O   ARG A 107      38.405  -7.720 -87.934  1.00 94.80           O  
ATOM   1655  CG  ARG A 107      40.491 -10.172 -88.420  1.00 94.80           C  
ATOM   1656  HG2 ARG A 107      41.395 -10.780 -88.381  1.00 94.80           H  
ATOM   1657  HG3 ARG A 107      40.554  -9.407 -87.646  1.00 94.80           H  
ATOM   1658  CD  ARG A 107      39.271 -11.063 -88.171  1.00 94.80           C  
ATOM   1659  HD2 ARG A 107      39.205 -11.818 -88.955  1.00 94.80           H  
ATOM   1660  HD3 ARG A 107      38.371 -10.450 -88.213  1.00 94.80           H  
ATOM   1661  NE  ARG A 107      39.307 -11.706 -86.853  1.00 94.80           N  
ATOM   1662  HE  ARG A 107      40.171 -11.664 -86.331  1.00 94.80           H  
ATOM   1663  NH1 ARG A 107      37.085 -12.313 -86.881  1.00 94.80           N  
ATOM   1664 HH11 ARG A 107      36.258 -12.684 -86.437  1.00 94.80           H  
ATOM   1665 HH12 ARG A 107      36.951 -11.939 -87.810  1.00 94.80           H  
ATOM   1666  NH2 ARG A 107      38.327 -12.695 -85.061  1.00 94.80           N  
ATOM   1667 HH21 ARG A 107      37.479 -12.995 -84.601  1.00 94.80           H  
ATOM   1668 HH22 ARG A 107      39.191 -12.607 -84.545  1.00 94.80           H  
ATOM   1669  CZ  ARG A 107      38.242 -12.234 -86.279  1.00 94.80           C  
ATOM   1670  N   VAL A 108      39.616  -6.391 -89.265  1.00 95.22           N  
ATOM   1671  H   VAL A 108      40.150  -6.333 -90.120  1.00 95.22           H  
ATOM   1672  CA  VAL A 108      39.492  -5.198 -88.414  1.00 95.22           C  
ATOM   1673  HA  VAL A 108      39.692  -5.484 -87.381  1.00 95.22           H  
ATOM   1674  C   VAL A 108      38.059  -4.670 -88.441  1.00 95.22           C  
ATOM   1675  CB  VAL A 108      40.518  -4.116 -88.803  1.00 95.22           C  
ATOM   1676  HB  VAL A 108      40.484  -3.953 -89.880  1.00 95.22           H  
ATOM   1677  O   VAL A 108      37.523  -4.387 -87.377  1.00 95.22           O  
ATOM   1678  CG1 VAL A 108      40.264  -2.776 -88.099  1.00 95.22           C  
ATOM   1679 HG11 VAL A 108      41.062  -2.070 -88.329  1.00 95.22           H  
ATOM   1680 HG12 VAL A 108      39.328  -2.335 -88.441  1.00 95.22           H  
ATOM   1681 HG13 VAL A 108      40.207  -2.915 -87.020  1.00 95.22           H  
ATOM   1682  CG2 VAL A 108      41.936  -4.556 -88.408  1.00 95.22           C  
ATOM   1683 HG21 VAL A 108      42.016  -4.625 -87.323  1.00 95.22           H  
ATOM   1684 HG22 VAL A 108      42.659  -3.829 -88.778  1.00 95.22           H  
ATOM   1685 HG23 VAL A 108      42.174  -5.529 -88.837  1.00 95.22           H  
ATOM   1686  N   HIS A 109      37.401  -4.621 -89.604  1.00 93.53           N  
ATOM   1687  H   HIS A 109      37.876  -4.905 -90.450  1.00 93.53           H  
ATOM   1688  CA  HIS A 109      35.988  -4.236 -89.701  1.00 93.53           C  
ATOM   1689  HA  HIS A 109      35.860  -3.251 -89.252  1.00 93.53           H  
ATOM   1690  C   HIS A 109      35.076  -5.195 -88.934  1.00 93.53           C  
ATOM   1691  CB  HIS A 109      35.543  -4.164 -91.169  1.00 93.53           C  
ATOM   1692  HB2 HIS A 109      34.469  -4.340 -91.222  1.00 93.53           H  
ATOM   1693  HB3 HIS A 109      36.031  -4.944 -91.752  1.00 93.53           H  
ATOM   1694  O   HIS A 109      34.190  -4.742 -88.212  1.00 93.53           O  
ATOM   1695  CG  HIS A 109      35.814  -2.824 -91.789  1.00 93.53           C  
ATOM   1696  CD2 HIS A 109      34.891  -1.859 -92.087  1.00 93.53           C  
ATOM   1697  HD2 HIS A 109      33.825  -1.934 -91.929  1.00 93.53           H  
ATOM   1698  ND1 HIS A 109      37.048  -2.328 -92.122  1.00 93.53           N  
ATOM   1699  HD1 HIS A 109      37.916  -2.835 -92.024  1.00 93.53           H  
ATOM   1700  CE1 HIS A 109      36.875  -1.084 -92.599  1.00 93.53           C  
ATOM   1701  HE1 HIS A 109      37.671  -0.435 -92.934  1.00 93.53           H  
ATOM   1702  NE2 HIS A 109      35.572  -0.757 -92.615  1.00 93.53           N  
ATOM   1703  N   GLU A 110      35.307  -6.505 -89.038  1.00 95.32           N  
ATOM   1704  H   GLU A 110      35.984  -6.826 -89.716  1.00 95.32           H  
ATOM   1705  CA  GLU A 110      34.589  -7.506 -88.246  1.00 95.32           C  
ATOM   1706  HA  GLU A 110      33.522  -7.454 -88.463  1.00 95.32           H  
ATOM   1707  C   GLU A 110      34.778  -7.270 -86.744  1.00 95.32           C  
ATOM   1708  CB  GLU A 110      35.102  -8.913 -88.563  1.00 95.32           C  
ATOM   1709  HB2 GLU A 110      36.191  -8.904 -88.515  1.00 95.32           H  
ATOM   1710  HB3 GLU A 110      34.738  -9.587 -87.788  1.00 95.32           H  
ATOM   1711  O   GLU A 110      33.806  -7.284 -85.993  1.00 95.32           O  
ATOM   1712  CG  GLU A 110      34.660  -9.483 -89.915  1.00 95.32           C  
ATOM   1713  HG2 GLU A 110      33.573  -9.565 -89.912  1.00 95.32           H  
ATOM   1714  HG3 GLU A 110      34.944  -8.804 -90.718  1.00 95.32           H  
ATOM   1715  CD  GLU A 110      35.279 -10.871 -90.159  1.00 95.32           C  
ATOM   1716  OE1 GLU A 110      34.913 -11.491 -91.176  1.00 95.32           O  
ATOM   1717  OE2 GLU A 110      36.073 -11.350 -89.297  1.00 95.32           O  
ATOM   1718  N   LEU A 111      36.013  -7.026 -86.292  1.00 94.78           N  
ATOM   1719  H   LEU A 111      36.772  -7.028 -86.959  1.00 94.78           H  
ATOM   1720  CA  LEU A 111      36.312  -6.770 -84.881  1.00 94.78           C  
ATOM   1721  HA  LEU A 111      35.842  -7.547 -84.278  1.00 94.78           H  
ATOM   1722  C   LEU A 111      35.729  -5.439 -84.393  1.00 94.78           C  
ATOM   1723  CB  LEU A 111      37.833  -6.805 -84.660  1.00 94.78           C  
ATOM   1724  HB2 LEU A 111      38.307  -6.184 -85.420  1.00 94.78           H  
ATOM   1725  HB3 LEU A 111      38.055  -6.363 -83.689  1.00 94.78           H  
ATOM   1726  O   LEU A 111      35.236  -5.366 -83.271  1.00 94.78           O  
ATOM   1727  CG  LEU A 111      38.445  -8.216 -84.699  1.00 94.78           C  
ATOM   1728  HG  LEU A 111      38.153  -8.735 -85.612  1.00 94.78           H  
ATOM   1729  CD1 LEU A 111      39.972  -8.102 -84.668  1.00 94.78           C  
ATOM   1730 HD11 LEU A 111      40.289  -7.590 -83.760  1.00 94.78           H  
ATOM   1731 HD12 LEU A 111      40.302  -7.532 -85.536  1.00 94.78           H  
ATOM   1732 HD13 LEU A 111      40.420  -9.094 -84.709  1.00 94.78           H  
ATOM   1733  CD2 LEU A 111      38.015  -9.072 -83.504  1.00 94.78           C  
ATOM   1734 HD21 LEU A 111      38.541 -10.027 -83.519  1.00 94.78           H  
ATOM   1735 HD22 LEU A 111      38.232  -8.551 -82.572  1.00 94.78           H  
ATOM   1736 HD23 LEU A 111      36.945  -9.273 -83.556  1.00 94.78           H  
ATOM   1737  N   GLU A 112      35.741  -4.393 -85.214  1.00 94.21           N  
ATOM   1738  H   GLU A 112      36.207  -4.487 -86.105  1.00 94.21           H  
ATOM   1739  CA  GLU A 112      35.089  -3.119 -84.907  1.00 94.21           C  
ATOM   1740  HA  GLU A 112      35.431  -2.751 -83.939  1.00 94.21           H  
ATOM   1741  C   GLU A 112      33.570  -3.272 -84.829  1.00 94.21           C  
ATOM   1742  CB  GLU A 112      35.421  -2.077 -85.978  1.00 94.21           C  
ATOM   1743  HB2 GLU A 112      34.709  -1.257 -85.880  1.00 94.21           H  
ATOM   1744  HB3 GLU A 112      35.299  -2.520 -86.966  1.00 94.21           H  
ATOM   1745  O   GLU A 112      32.936  -2.702 -83.943  1.00 94.21           O  
ATOM   1746  CG  GLU A 112      36.833  -1.496 -85.835  1.00 94.21           C  
ATOM   1747  HG2 GLU A 112      36.916  -1.035 -84.851  1.00 94.21           H  
ATOM   1748  HG3 GLU A 112      37.571  -2.297 -85.888  1.00 94.21           H  
ATOM   1749  CD  GLU A 112      37.134  -0.440 -86.910  1.00 94.21           C  
ATOM   1750  OE1 GLU A 112      38.287   0.046 -86.925  1.00 94.21           O  
ATOM   1751  OE2 GLU A 112      36.201  -0.075 -87.667  1.00 94.21           O  
ATOM   1752  N   GLN A 113      32.974  -4.056 -85.728  1.00 95.62           N  
ATOM   1753  H   GLN A 113      33.533  -4.473 -86.457  1.00 95.62           H  
ATOM   1754  CA  GLN A 113      31.548  -4.352 -85.689  1.00 95.62           C  
ATOM   1755  HA  GLN A 113      31.006  -3.408 -85.622  1.00 95.62           H  
ATOM   1756  C   GLN A 113      31.194  -5.172 -84.444  1.00 95.62           C  
ATOM   1757  CB  GLN A 113      31.138  -5.054 -86.988  1.00 95.62           C  
ATOM   1758  HB2 GLN A 113      31.489  -4.461 -87.833  1.00 95.62           H  
ATOM   1759  HB3 GLN A 113      31.598  -6.041 -87.040  1.00 95.62           H  
ATOM   1760  O   GLN A 113      30.222  -4.849 -83.765  1.00 95.62           O  
ATOM   1761  CG  GLN A 113      29.612  -5.187 -87.093  1.00 95.62           C  
ATOM   1762  HG2 GLN A 113      29.160  -4.204 -86.962  1.00 95.62           H  
ATOM   1763  HG3 GLN A 113      29.243  -5.843 -86.304  1.00 95.62           H  
ATOM   1764  CD  GLN A 113      29.158  -5.752 -88.434  1.00 95.62           C  
ATOM   1765  NE2 GLN A 113      27.891  -5.639 -88.763  1.00 95.62           N  
ATOM   1766 HE21 GLN A 113      27.221  -5.228 -88.128  1.00 95.62           H  
ATOM   1767 HE22 GLN A 113      27.647  -6.051 -89.653  1.00 95.62           H  
ATOM   1768  OE1 GLN A 113      29.908  -6.304 -89.215  1.00 95.62           O  
ATOM   1769  N   GLN A 114      32.003  -6.176 -84.100  1.00 95.36           N  
ATOM   1770  H   GLN A 114      32.771  -6.405 -84.714  1.00 95.36           H  
ATOM   1771  CA  GLN A 114      31.839  -6.956 -82.873  1.00 95.36           C  
ATOM   1772  HA  GLN A 114      30.829  -7.366 -82.848  1.00 95.36           H  
ATOM   1773  C   GLN A 114      31.990  -6.085 -81.623  1.00 95.36           C  
ATOM   1774  CB  GLN A 114      32.840  -8.120 -82.850  1.00 95.36           C  
ATOM   1775  HB2 GLN A 114      33.833  -7.757 -83.116  1.00 95.36           H  
ATOM   1776  HB3 GLN A 114      32.883  -8.533 -81.842  1.00 95.36           H  
ATOM   1777  O   GLN A 114      31.153  -6.175 -80.731  1.00 95.36           O  
ATOM   1778  CG  GLN A 114      32.414  -9.239 -83.810  1.00 95.36           C  
ATOM   1779  HG2 GLN A 114      31.461  -9.645 -83.469  1.00 95.36           H  
ATOM   1780  HG3 GLN A 114      32.257  -8.838 -84.812  1.00 95.36           H  
ATOM   1781  CD  GLN A 114      33.414 -10.388 -83.901  1.00 95.36           C  
ATOM   1782  NE2 GLN A 114      33.111 -11.390 -84.696  1.00 95.36           N  
ATOM   1783 HE21 GLN A 114      32.289 -11.338 -85.280  1.00 95.36           H  
ATOM   1784 HE22 GLN A 114      33.769 -12.156 -84.731  1.00 95.36           H  
ATOM   1785  OE1 GLN A 114      34.456 -10.445 -83.266  1.00 95.36           O  
ATOM   1786  N   ASN A 115      32.982  -5.192 -81.572  1.00 94.01           N  
ATOM   1787  H   ASN A 115      33.670  -5.185 -82.311  1.00 94.01           H  
ATOM   1788  CA  ASN A 115      33.133  -4.250 -80.461  1.00 94.01           C  
ATOM   1789  HA  ASN A 115      33.155  -4.812 -79.528  1.00 94.01           H  
ATOM   1790  C   ASN A 115      31.932  -3.309 -80.343  1.00 94.01           C  
ATOM   1791  CB  ASN A 115      34.444  -3.460 -80.598  1.00 94.01           C  
ATOM   1792  HB2 ASN A 115      34.655  -3.257 -81.648  1.00 94.01           H  
ATOM   1793  HB3 ASN A 115      34.338  -2.503 -80.088  1.00 94.01           H  
ATOM   1794  O   ASN A 115      31.421  -3.138 -79.245  1.00 94.01           O  
ATOM   1795  CG  ASN A 115      35.619  -4.163 -79.944  1.00 94.01           C  
ATOM   1796  ND2 ASN A 115      36.794  -4.066 -80.519  1.00 94.01           N  
ATOM   1797 HD21 ASN A 115      37.551  -4.549 -80.057  1.00 94.01           H  
ATOM   1798 HD22 ASN A 115      36.877  -3.610 -81.416  1.00 94.01           H  
ATOM   1799  OD1 ASN A 115      35.518  -4.793 -78.905  1.00 94.01           O  
ATOM   1800  N   LYS A 116      31.412  -2.770 -81.453  1.00 95.81           N  
ATOM   1801  H   LYS A 116      31.894  -2.917 -82.328  1.00 95.81           H  
ATOM   1802  CA  LYS A 116      30.198  -1.932 -81.431  1.00 95.81           C  
ATOM   1803  HA  LYS A 116      30.356  -1.097 -80.749  1.00 95.81           H  
ATOM   1804  C   LYS A 116      28.980  -2.688 -80.899  1.00 95.81           C  
ATOM   1805  CB  LYS A 116      29.907  -1.397 -82.838  1.00 95.81           C  
ATOM   1806  HB2 LYS A 116      29.988  -2.212 -83.557  1.00 95.81           H  
ATOM   1807  HB3 LYS A 116      28.888  -1.011 -82.871  1.00 95.81           H  
ATOM   1808  O   LYS A 116      28.180  -2.117 -80.161  1.00 95.81           O  
ATOM   1809  CG  LYS A 116      30.861  -0.261 -83.220  1.00 95.81           C  
ATOM   1810  HG2 LYS A 116      30.636   0.617 -82.615  1.00 95.81           H  
ATOM   1811  HG3 LYS A 116      31.891  -0.558 -83.022  1.00 95.81           H  
ATOM   1812  CD  LYS A 116      30.714   0.086 -84.705  1.00 95.81           C  
ATOM   1813  HD2 LYS A 116      30.893  -0.816 -85.291  1.00 95.81           H  
ATOM   1814  HD3 LYS A 116      29.708   0.456 -84.901  1.00 95.81           H  
ATOM   1815  CE  LYS A 116      31.756   1.146 -85.070  1.00 95.81           C  
ATOM   1816  HE2 LYS A 116      31.498   2.081 -84.573  1.00 95.81           H  
ATOM   1817  HE3 LYS A 116      32.717   0.819 -84.673  1.00 95.81           H  
ATOM   1818  NZ  LYS A 116      31.871   1.333 -86.537  1.00 95.81           N  
ATOM   1819  HZ1 LYS A 116      32.154   0.464 -86.967  1.00 95.81           H  
ATOM   1820  HZ2 LYS A 116      31.000   1.645 -86.942  1.00 95.81           H  
ATOM   1821  HZ3 LYS A 116      32.605   1.996 -86.744  1.00 95.81           H  
ATOM   1822  N   VAL A 117      28.832  -3.964 -81.259  1.00 96.09           N  
ATOM   1823  H   VAL A 117      29.513  -4.367 -81.887  1.00 96.09           H  
ATOM   1824  CA  VAL A 117      27.758  -4.818 -80.728  1.00 96.09           C  
ATOM   1825  HA  VAL A 117      26.809  -4.291 -80.832  1.00 96.09           H  
ATOM   1826  C   VAL A 117      27.953  -5.055 -79.230  1.00 96.09           C  
ATOM   1827  CB  VAL A 117      27.649  -6.138 -81.514  1.00 96.09           C  
ATOM   1828  HB  VAL A 117      28.629  -6.613 -81.569  1.00 96.09           H  
ATOM   1829  O   VAL A 117      27.015  -4.848 -78.466  1.00 96.09           O  
ATOM   1830  CG1 VAL A 117      26.664  -7.121 -80.871  1.00 96.09           C  
ATOM   1831 HG11 VAL A 117      27.035  -7.456 -79.902  1.00 96.09           H  
ATOM   1832 HG12 VAL A 117      26.547  -8.003 -81.499  1.00 96.09           H  
ATOM   1833 HG13 VAL A 117      25.692  -6.650 -80.726  1.00 96.09           H  
ATOM   1834  CG2 VAL A 117      27.147  -5.872 -82.942  1.00 96.09           C  
ATOM   1835 HG21 VAL A 117      26.125  -5.494 -82.910  1.00 96.09           H  
ATOM   1836 HG22 VAL A 117      27.777  -5.137 -83.442  1.00 96.09           H  
ATOM   1837 HG23 VAL A 117      27.171  -6.799 -83.514  1.00 96.09           H  
ATOM   1838  N   LEU A 118      29.166  -5.400 -78.790  1.00 95.13           N  
ATOM   1839  H   LEU A 118      29.902  -5.545 -79.466  1.00 95.13           H  
ATOM   1840  CA  LEU A 118      29.477  -5.610 -77.373  1.00 95.13           C  
ATOM   1841  HA  LEU A 118      28.782  -6.346 -76.968  1.00 95.13           H  
ATOM   1842  C   LEU A 118      29.291  -4.335 -76.538  1.00 95.13           C  
ATOM   1843  CB  LEU A 118      30.917  -6.134 -77.236  1.00 95.13           C  
ATOM   1844  HB2 LEU A 118      31.211  -6.072 -76.189  1.00 95.13           H  
ATOM   1845  HB3 LEU A 118      31.579  -5.479 -77.802  1.00 95.13           H  
ATOM   1846  O   LEU A 118      28.775  -4.402 -75.426  1.00 95.13           O  
ATOM   1847  CG  LEU A 118      31.116  -7.586 -77.706  1.00 95.13           C  
ATOM   1848  HG  LEU A 118      30.736  -7.711 -78.719  1.00 95.13           H  
ATOM   1849  CD1 LEU A 118      32.611  -7.916 -77.704  1.00 95.13           C  
ATOM   1850 HD11 LEU A 118      33.134  -7.231 -78.371  1.00 95.13           H  
ATOM   1851 HD12 LEU A 118      32.763  -8.934 -78.061  1.00 95.13           H  
ATOM   1852 HD13 LEU A 118      33.016  -7.816 -76.697  1.00 95.13           H  
ATOM   1853  CD2 LEU A 118      30.407  -8.592 -76.795  1.00 95.13           C  
ATOM   1854 HD21 LEU A 118      29.327  -8.456 -76.852  1.00 95.13           H  
ATOM   1855 HD22 LEU A 118      30.630  -9.607 -77.122  1.00 95.13           H  
ATOM   1856 HD23 LEU A 118      30.729  -8.462 -75.762  1.00 95.13           H  
ATOM   1857  N   GLU A 119      29.657  -3.167 -77.062  1.00 94.06           N  
ATOM   1858  H   GLU A 119      30.143  -3.172 -77.948  1.00 94.06           H  
ATOM   1859  CA  GLU A 119      29.423  -1.872 -76.415  1.00 94.06           C  
ATOM   1860  HA  GLU A 119      29.857  -1.881 -75.415  1.00 94.06           H  
ATOM   1861  C   GLU A 119      27.926  -1.580 -76.260  1.00 94.06           C  
ATOM   1862  CB  GLU A 119      30.085  -0.752 -77.231  1.00 94.06           C  
ATOM   1863  HB2 GLU A 119      29.672   0.204 -76.910  1.00 94.06           H  
ATOM   1864  HB3 GLU A 119      29.844  -0.892 -78.285  1.00 94.06           H  
ATOM   1865  O   GLU A 119      27.487  -1.152 -75.188  1.00 94.06           O  
ATOM   1866  CG  GLU A 119      31.609  -0.697 -77.041  1.00 94.06           C  
ATOM   1867  HG2 GLU A 119      32.038  -1.683 -77.222  1.00 94.06           H  
ATOM   1868  HG3 GLU A 119      31.812  -0.441 -76.001  1.00 94.06           H  
ATOM   1869  CD  GLU A 119      32.295   0.332 -77.957  1.00 94.06           C  
ATOM   1870  OE1 GLU A 119      33.538   0.438 -77.861  1.00 94.06           O  
ATOM   1871  OE2 GLU A 119      31.592   1.026 -78.730  1.00 94.06           O  
ATOM   1872  N   ALA A 120      27.126  -1.857 -77.294  1.00 93.84           N  
ATOM   1873  H   ALA A 120      27.541  -2.199 -78.149  1.00 93.84           H  
ATOM   1874  CA  ALA A 120      25.676  -1.710 -77.235  1.00 93.84           C  
ATOM   1875  HA  ALA A 120      25.446  -0.699 -76.897  1.00 93.84           H  
ATOM   1876  C   ALA A 120      25.043  -2.685 -76.225  1.00 93.84           C  
ATOM   1877  CB  ALA A 120      25.102  -1.886 -78.646  1.00 93.84           C  
ATOM   1878  HB1 ALA A 120      25.310  -2.891 -79.012  1.00 93.84           H  
ATOM   1879  HB2 ALA A 120      25.556  -1.160 -79.321  1.00 93.84           H  
ATOM   1880  HB3 ALA A 120      24.024  -1.730 -78.624  1.00 93.84           H  
ATOM   1881  O   ALA A 120      24.201  -2.279 -75.422  1.00 93.84           O  
ATOM   1882  N   GLU A 121      25.476  -3.947 -76.206  1.00 93.65           N  
ATOM   1883  H   GLU A 121      26.148  -4.238 -76.903  1.00 93.65           H  
ATOM   1884  CA  GLU A 121      25.033  -4.939 -75.220  1.00 93.65           C  
ATOM   1885  HA  GLU A 121      23.947  -5.020 -75.256  1.00 93.65           H  
ATOM   1886  C   GLU A 121      25.404  -4.524 -73.790  1.00 93.65           C  
ATOM   1887  CB  GLU A 121      25.636  -6.315 -75.536  1.00 93.65           C  
ATOM   1888  HB2 GLU A 121      25.496  -6.956 -74.666  1.00 93.65           H  
ATOM   1889  HB3 GLU A 121      26.705  -6.210 -75.722  1.00 93.65           H  
ATOM   1890  O   GLU A 121      24.572  -4.605 -72.883  1.00 93.65           O  
ATOM   1891  CG  GLU A 121      24.957  -6.988 -76.739  1.00 93.65           C  
ATOM   1892  HG2 GLU A 121      23.894  -7.089 -76.517  1.00 93.65           H  
ATOM   1893  HG3 GLU A 121      25.049  -6.347 -77.616  1.00 93.65           H  
ATOM   1894  CD  GLU A 121      25.531  -8.378 -77.061  1.00 93.65           C  
ATOM   1895  OE1 GLU A 121      25.032  -8.981 -78.038  1.00 93.65           O  
ATOM   1896  OE2 GLU A 121      26.423  -8.851 -76.320  1.00 93.65           O  
ATOM   1897  N   LEU A 122      26.617  -4.006 -73.585  1.00 89.83           N  
ATOM   1898  H   LEU A 122      27.261  -3.995 -74.363  1.00 89.83           H  
ATOM   1899  CA  LEU A 122      27.089  -3.521 -72.290  1.00 89.83           C  
ATOM   1900  HA  LEU A 122      26.958  -4.325 -71.566  1.00 89.83           H  
ATOM   1901  C   LEU A 122      26.257  -2.325 -71.811  1.00 89.83           C  
ATOM   1902  CB  LEU A 122      28.593  -3.217 -72.416  1.00 89.83           C  
ATOM   1903  HB2 LEU A 122      28.745  -2.331 -73.032  1.00 89.83           H  
ATOM   1904  HB3 LEU A 122      29.042  -4.061 -72.940  1.00 89.83           H  
ATOM   1905  O   LEU A 122      25.875  -2.281 -70.640  1.00 89.83           O  
ATOM   1906  CG  LEU A 122      29.355  -3.074 -71.089  1.00 89.83           C  
ATOM   1907  HG  LEU A 122      29.057  -3.872 -70.409  1.00 89.83           H  
ATOM   1908  CD1 LEU A 122      30.859  -3.196 -71.345  1.00 89.83           C  
ATOM   1909 HD11 LEU A 122      31.071  -4.159 -71.809  1.00 89.83           H  
ATOM   1910 HD12 LEU A 122      31.190  -2.407 -72.021  1.00 89.83           H  
ATOM   1911 HD13 LEU A 122      31.413  -3.139 -70.408  1.00 89.83           H  
ATOM   1912  CD2 LEU A 122      29.155  -1.727 -70.398  1.00 89.83           C  
ATOM   1913 HD21 LEU A 122      29.379  -0.918 -71.094  1.00 89.83           H  
ATOM   1914 HD22 LEU A 122      29.825  -1.683 -69.540  1.00 89.83           H  
ATOM   1915 HD23 LEU A 122      28.129  -1.634 -70.043  1.00 89.83           H  
ATOM   1916  N   LEU A 123      25.919  -1.384 -72.697  1.00 89.86           N  
ATOM   1917  H   LEU A 123      26.272  -1.467 -73.640  1.00 89.86           H  
ATOM   1918  CA  LEU A 123      25.031  -0.265 -72.369  1.00 89.86           C  
ATOM   1919  HA  LEU A 123      25.431   0.251 -71.497  1.00 89.86           H  
ATOM   1920  C   LEU A 123      23.632  -0.741 -71.964  1.00 89.86           C  
ATOM   1921  CB  LEU A 123      24.955   0.714 -73.553  1.00 89.86           C  
ATOM   1922  HB2 LEU A 123      24.826   0.144 -74.474  1.00 89.86           H  
ATOM   1923  HB3 LEU A 123      24.073   1.342 -73.432  1.00 89.86           H  
ATOM   1924  O   LEU A 123      23.116  -0.289 -70.942  1.00 89.86           O  
ATOM   1925  CG  LEU A 123      26.180   1.633 -73.695  1.00 89.86           C  
ATOM   1926  HG  LEU A 123      27.091   1.037 -73.736  1.00 89.86           H  
ATOM   1927  CD1 LEU A 123      26.057   2.440 -74.987  1.00 89.86           C  
ATOM   1928 HD11 LEU A 123      26.931   3.080 -75.108  1.00 89.86           H  
ATOM   1929 HD12 LEU A 123      26.017   1.757 -75.835  1.00 89.86           H  
ATOM   1930 HD13 LEU A 123      25.155   3.052 -74.970  1.00 89.86           H  
ATOM   1931  CD2 LEU A 123      26.295   2.624 -72.529  1.00 89.86           C  
ATOM   1932 HD21 LEU A 123      26.503   2.095 -71.599  1.00 89.86           H  
ATOM   1933 HD22 LEU A 123      25.368   3.189 -72.429  1.00 89.86           H  
ATOM   1934 HD23 LEU A 123      27.115   3.315 -72.722  1.00 89.86           H  
ATOM   1935  N   VAL A 124      23.046  -1.692 -72.696  1.00 88.24           N  
ATOM   1936  H   VAL A 124      23.521  -2.015 -73.527  1.00 88.24           H  
ATOM   1937  CA  VAL A 124      21.732  -2.266 -72.357  1.00 88.24           C  
ATOM   1938  HA  VAL A 124      21.016  -1.451 -72.248  1.00 88.24           H  
ATOM   1939  C   VAL A 124      21.776  -3.000 -71.013  1.00 88.24           C  
ATOM   1940  CB  VAL A 124      21.240  -3.194 -73.485  1.00 88.24           C  
ATOM   1941  HB  VAL A 124      22.023  -3.912 -73.730  1.00 88.24           H  
ATOM   1942  O   VAL A 124      20.853  -2.869 -70.209  1.00 88.24           O  
ATOM   1943  CG1 VAL A 124      19.974  -3.976 -73.100  1.00 88.24           C  
ATOM   1944 HG11 VAL A 124      20.203  -4.682 -72.302  1.00 88.24           H  
ATOM   1945 HG12 VAL A 124      19.201  -3.281 -72.769  1.00 88.24           H  
ATOM   1946 HG13 VAL A 124      19.616  -4.535 -73.964  1.00 88.24           H  
ATOM   1947  CG2 VAL A 124      20.901  -2.383 -74.742  1.00 88.24           C  
ATOM   1948 HG21 VAL A 124      21.759  -1.787 -75.056  1.00 88.24           H  
ATOM   1949 HG22 VAL A 124      20.069  -1.708 -74.542  1.00 88.24           H  
ATOM   1950 HG23 VAL A 124      20.639  -3.054 -75.559  1.00 88.24           H  
ATOM   1951  N   LEU A 125      22.843  -3.753 -70.732  1.00 85.46           N  
ATOM   1952  H   LEU A 125      23.555  -3.860 -71.440  1.00 85.46           H  
ATOM   1953  CA  LEU A 125      23.020  -4.431 -69.445  1.00 85.46           C  
ATOM   1954  HA  LEU A 125      22.111  -4.986 -69.210  1.00 85.46           H  
ATOM   1955  C   LEU A 125      23.208  -3.434 -68.299  1.00 85.46           C  
ATOM   1956  CB  LEU A 125      24.205  -5.407 -69.525  1.00 85.46           C  
ATOM   1957  HB2 LEU A 125      24.485  -5.703 -68.514  1.00 85.46           H  
ATOM   1958  HB3 LEU A 125      25.056  -4.887 -69.965  1.00 85.46           H  
ATOM   1959  O   LEU A 125      22.571  -3.582 -67.258  1.00 85.46           O  
ATOM   1960  CG  LEU A 125      23.918  -6.683 -70.336  1.00 85.46           C  
ATOM   1961  HG  LEU A 125      23.545  -6.422 -71.327  1.00 85.46           H  
ATOM   1962  CD1 LEU A 125      25.211  -7.481 -70.492  1.00 85.46           C  
ATOM   1963 HD11 LEU A 125      25.025  -8.374 -71.089  1.00 85.46           H  
ATOM   1964 HD12 LEU A 125      25.950  -6.875 -71.017  1.00 85.46           H  
ATOM   1965 HD13 LEU A 125      25.602  -7.770 -69.516  1.00 85.46           H  
ATOM   1966  CD2 LEU A 125      22.880  -7.579 -69.651  1.00 85.46           C  
ATOM   1967 HD21 LEU A 125      21.908  -7.087 -69.628  1.00 85.46           H  
ATOM   1968 HD22 LEU A 125      23.198  -7.805 -68.634  1.00 85.46           H  
ATOM   1969 HD23 LEU A 125      22.784  -8.511 -70.209  1.00 85.46           H  
ATOM   1970  N   ARG A 126      24.018  -2.387 -68.488  1.00 83.38           N  
ATOM   1971  H   ARG A 126      24.512  -2.319 -69.366  1.00 83.38           H  
ATOM   1972  CA  ARG A 126      24.169  -1.317 -67.493  1.00 83.38           C  
ATOM   1973  HA  ARG A 126      24.451  -1.758 -66.537  1.00 83.38           H  
ATOM   1974  C   ARG A 126      22.853  -0.607 -67.224  1.00 83.38           C  
ATOM   1975  CB  ARG A 126      25.234  -0.303 -67.920  1.00 83.38           C  
ATOM   1976  HB2 ARG A 126      25.175  -0.122 -68.993  1.00 83.38           H  
ATOM   1977  HB3 ARG A 126      25.046   0.639 -67.405  1.00 83.38           H  
ATOM   1978  O   ARG A 126      22.556  -0.389 -66.061  1.00 83.38           O  
ATOM   1979  CG  ARG A 126      26.636  -0.782 -67.534  1.00 83.38           C  
ATOM   1980  HG2 ARG A 126      26.664  -0.985 -66.463  1.00 83.38           H  
ATOM   1981  HG3 ARG A 126      26.880  -1.695 -68.076  1.00 83.38           H  
ATOM   1982  CD  ARG A 126      27.648   0.318 -67.860  1.00 83.38           C  
ATOM   1983  HD2 ARG A 126      27.630   0.484 -68.937  1.00 83.38           H  
ATOM   1984  HD3 ARG A 126      27.346   1.239 -67.360  1.00 83.38           H  
ATOM   1985  NE  ARG A 126      29.006  -0.047 -67.416  1.00 83.38           N  
ATOM   1986  HE  ARG A 126      29.069  -0.718 -66.664  1.00 83.38           H  
ATOM   1987  NH1 ARG A 126      30.168   1.263 -68.904  1.00 83.38           N  
ATOM   1988 HH11 ARG A 126      31.041   1.562 -69.315  1.00 83.38           H  
ATOM   1989 HH12 ARG A 126      29.292   1.588 -69.288  1.00 83.38           H  
ATOM   1990  NH2 ARG A 126      31.283  -0.038 -67.478  1.00 83.38           N  
ATOM   1991 HH21 ARG A 126      31.309  -0.718 -66.731  1.00 83.38           H  
ATOM   1992 HH22 ARG A 126      32.144   0.293 -67.887  1.00 83.38           H  
ATOM   1993  CZ  ARG A 126      30.140   0.398 -67.929  1.00 83.38           C  
ATOM   1994  N   GLN A 127      22.055  -0.319 -68.251  1.00 79.97           N  
ATOM   1995  H   GLN A 127      22.389  -0.488 -69.189  1.00 79.97           H  
ATOM   1996  CA  GLN A 127      20.741   0.297 -68.079  1.00 79.97           C  
ATOM   1997  HA  GLN A 127      20.871   1.221 -67.516  1.00 79.97           H  
ATOM   1998  C   GLN A 127      19.792  -0.611 -67.281  1.00 79.97           C  
ATOM   1999  CB  GLN A 127      20.173   0.663 -69.454  1.00 79.97           C  
ATOM   2000  HB2 GLN A 127      20.929   1.216 -70.012  1.00 79.97           H  
ATOM   2001  HB3 GLN A 127      19.925  -0.243 -70.007  1.00 79.97           H  
ATOM   2002  O   GLN A 127      19.146  -0.162 -66.342  1.00 79.97           O  
ATOM   2003  CG  GLN A 127      18.927   1.549 -69.323  1.00 79.97           C  
ATOM   2004  HG2 GLN A 127      19.173   2.424 -68.722  1.00 79.97           H  
ATOM   2005  HG3 GLN A 127      18.133   1.001 -68.814  1.00 79.97           H  
ATOM   2006  CD  GLN A 127      18.394   2.022 -70.670  1.00 79.97           C  
ATOM   2007  NE2 GLN A 127      17.511   2.995 -70.673  1.00 79.97           N  
ATOM   2008 HE21 GLN A 127      17.176   3.377 -69.800  1.00 79.97           H  
ATOM   2009 HE22 GLN A 127      17.163   3.287 -71.575  1.00 79.97           H  
ATOM   2010  OE1 GLN A 127      18.740   1.530 -71.733  1.00 79.97           O  
ATOM   2011  N   LYS A 128      19.768  -1.917 -67.579  1.00 76.74           N  
ATOM   2012  H   LYS A 128      20.311  -2.232 -68.371  1.00 76.74           H  
ATOM   2013  CA  LYS A 128      18.977  -2.900 -66.815  1.00 76.74           C  
ATOM   2014  HA  LYS A 128      17.942  -2.564 -66.768  1.00 76.74           H  
ATOM   2015  C   LYS A 128      19.425  -3.036 -65.357  1.00 76.74           C  
ATOM   2016  CB  LYS A 128      19.045  -4.268 -67.502  1.00 76.74           C  
ATOM   2017  HB2 LYS A 128      20.082  -4.506 -67.737  1.00 76.74           H  
ATOM   2018  HB3 LYS A 128      18.669  -5.025 -66.814  1.00 76.74           H  
ATOM   2019  O   LYS A 128      18.593  -3.318 -64.502  1.00 76.74           O  
ATOM   2020  CG  LYS A 128      18.193  -4.314 -68.775  1.00 76.74           C  
ATOM   2021  HG2 LYS A 128      17.147  -4.162 -68.511  1.00 76.74           H  
ATOM   2022  HG3 LYS A 128      18.496  -3.525 -69.464  1.00 76.74           H  
ATOM   2023  CD  LYS A 128      18.355  -5.677 -69.453  1.00 76.74           C  
ATOM   2024  HD2 LYS A 128      19.404  -5.816 -69.717  1.00 76.74           H  
ATOM   2025  HD3 LYS A 128      18.050  -6.461 -68.760  1.00 76.74           H  
ATOM   2026  CE  LYS A 128      17.494  -5.730 -70.715  1.00 76.74           C  
ATOM   2027  HE2 LYS A 128      17.797  -4.913 -71.370  1.00 76.74           H  
ATOM   2028  HE3 LYS A 128      16.453  -5.565 -70.435  1.00 76.74           H  
ATOM   2029  NZ  LYS A 128      17.645  -7.031 -71.412  1.00 76.74           N  
ATOM   2030  HZ1 LYS A 128      18.610  -7.168 -71.678  1.00 76.74           H  
ATOM   2031  HZ2 LYS A 128      17.082  -7.050 -72.251  1.00 76.74           H  
ATOM   2032  HZ3 LYS A 128      17.366  -7.791 -70.809  1.00 76.74           H  
ATOM   2033  N   HIS A 129      20.716  -2.862 -65.079  1.00 68.79           N  
ATOM   2034  H   HIS A 129      21.352  -2.717 -65.850  1.00 68.79           H  
ATOM   2035  CA  HIS A 129      21.267  -2.913 -63.723  1.00 68.79           C  
ATOM   2036  HA  HIS A 129      20.645  -3.573 -63.118  1.00 68.79           H  
ATOM   2037  C   HIS A 129      21.251  -1.561 -62.991  1.00 68.79           C  
ATOM   2038  CB  HIS A 129      22.679  -3.518 -63.771  1.00 68.79           C  
ATOM   2039  HB2 HIS A 129      23.264  -3.022 -64.545  1.00 68.79           H  
ATOM   2040  HB3 HIS A 129      23.171  -3.338 -62.816  1.00 68.79           H  
ATOM   2041  O   HIS A 129      21.380  -1.552 -61.769  1.00 68.79           O  
ATOM   2042  CG  HIS A 129      22.676  -5.010 -64.004  1.00 68.79           C  
ATOM   2043  CD2 HIS A 129      23.233  -5.690 -65.054  1.00 68.79           C  
ATOM   2044  HD2 HIS A 129      23.767  -5.251 -65.884  1.00 68.79           H  
ATOM   2045  ND1 HIS A 129      22.129  -5.951 -63.163  1.00 68.79           N  
ATOM   2046  HD1 HIS A 129      21.645  -5.757 -62.298  1.00 68.79           H  
ATOM   2047  CE1 HIS A 129      22.344  -7.164 -63.695  1.00 68.79           C  
ATOM   2048  HE1 HIS A 129      22.027  -8.100 -63.258  1.00 68.79           H  
ATOM   2049  NE2 HIS A 129      23.012  -7.057 -64.854  1.00 68.79           N  
ATOM   2050  N   SER A 130      21.099  -0.436 -63.700  1.00 66.44           N  
ATOM   2051  H   SER A 130      21.101  -0.488 -64.708  1.00 66.44           H  
ATOM   2052  CA  SER A 130      20.977   0.900 -63.105  1.00 66.44           C  
ATOM   2053  HA  SER A 130      21.585   0.934 -62.201  1.00 66.44           H  
ATOM   2054  C   SER A 130      19.552   1.243 -62.683  1.00 66.44           C  
ATOM   2055  CB  SER A 130      21.503   1.987 -64.049  1.00 66.44           C  
ATOM   2056  HB2 SER A 130      22.540   1.768 -64.304  1.00 66.44           H  
ATOM   2057  HB3 SER A 130      21.474   2.945 -63.530  1.00 66.44           H  
ATOM   2058  O   SER A 130      19.378   2.138 -61.862  1.00 66.44           O  
ATOM   2059  OG  SER A 130      20.746   2.091 -65.240  1.00 66.44           O  
ATOM   2060  HG  SER A 130      19.808   2.078 -65.036  1.00 66.44           H  
ATOM   2061  N   GLU A 131      18.543   0.554 -63.223  1.00 67.72           N  
ATOM   2062  H   GLU A 131      18.741  -0.135 -63.934  1.00 67.72           H  
ATOM   2063  CA  GLU A 131      17.175   0.644 -62.714  1.00 67.72           C  
ATOM   2064  HA  GLU A 131      16.853   1.686 -62.741  1.00 67.72           H  
ATOM   2065  C   GLU A 131      17.149   0.123 -61.265  1.00 67.72           C  
ATOM   2066  CB  GLU A 131      16.209  -0.157 -63.603  1.00 67.72           C  
ATOM   2067  HB2 GLU A 131      15.252  -0.254 -63.090  1.00 67.72           H  
ATOM   2068  HB3 GLU A 131      16.607  -1.161 -63.746  1.00 67.72           H  
ATOM   2069  O   GLU A 131      17.474  -1.050 -61.032  1.00 67.72           O  
ATOM   2070  CG  GLU A 131      15.971   0.479 -64.984  1.00 67.72           C  
ATOM   2071  HG2 GLU A 131      16.923   0.551 -65.510  1.00 67.72           H  
ATOM   2072  HG3 GLU A 131      15.332  -0.190 -65.560  1.00 67.72           H  
ATOM   2073  CD  GLU A 131      15.314   1.866 -64.931  1.00 67.72           C  
ATOM   2074  OE1 GLU A 131      15.655   2.697 -65.804  1.00 67.72           O  
ATOM   2075  OE2 GLU A 131      14.470   2.076 -64.032  1.00 67.72           O  
ATOM   2076  N   PRO A 132      16.793   0.959 -60.269  1.00 64.30           N  
ATOM   2077  CA  PRO A 132      16.634   0.509 -58.894  1.00 64.30           C  
ATOM   2078  HA  PRO A 132      17.613   0.240 -58.497  1.00 64.30           H  
ATOM   2079  C   PRO A 132      15.695  -0.696 -58.876  1.00 64.30           C  
ATOM   2080  CB  PRO A 132      16.061   1.701 -58.116  1.00 64.30           C  
ATOM   2081  HB2 PRO A 132      14.974   1.635 -58.064  1.00 64.30           H  
ATOM   2082  HB3 PRO A 132      16.483   1.767 -57.113  1.00 64.30           H  
ATOM   2083  O   PRO A 132      14.591  -0.640 -59.418  1.00 64.30           O  
ATOM   2084  CG  PRO A 132      16.443   2.910 -58.967  1.00 64.30           C  
ATOM   2085  HG2 PRO A 132      17.453   3.231 -58.712  1.00 64.30           H  
ATOM   2086  HG3 PRO A 132      15.737   3.732 -58.847  1.00 64.30           H  
ATOM   2087  CD  PRO A 132      16.432   2.362 -60.389  1.00 64.30           C  
ATOM   2088  HD2 PRO A 132      15.430   2.441 -60.811  1.00 64.30           H  
ATOM   2089  HD3 PRO A 132      17.142   2.918 -61.001  1.00 64.30           H  
ATOM   2090  N   SER A 133      16.136  -1.811 -58.288  1.00 72.71           N  
ATOM   2091  H   SER A 133      17.091  -1.822 -57.958  1.00 72.71           H  
ATOM   2092  CA  SER A 133      15.343  -3.042 -58.261  1.00 72.71           C  
ATOM   2093  HA  SER A 133      15.234  -3.407 -59.282  1.00 72.71           H  
ATOM   2094  C   SER A 133      13.958  -2.745 -57.683  1.00 72.71           C  
ATOM   2095  CB  SER A 133      16.061  -4.113 -57.434  1.00 72.71           C  
ATOM   2096  HB2 SER A 133      17.021  -4.337 -57.901  1.00 72.71           H  
ATOM   2097  HB3 SER A 133      16.239  -3.737 -56.427  1.00 72.71           H  
ATOM   2098  O   SER A 133      13.839  -2.431 -56.501  1.00 72.71           O  
ATOM   2099  OG  SER A 133      15.286  -5.297 -57.363  1.00 72.71           O  
ATOM   2100  HG  SER A 133      15.823  -5.980 -56.955  1.00 72.71           H  
ATOM   2101  N   ARG A 134      12.901  -2.851 -58.499  1.00 79.56           N  
ATOM   2102  H   ARG A 134      13.106  -2.922 -59.486  1.00 79.56           H  
ATOM   2103  CA  ARG A 134      11.503  -2.617 -58.085  1.00 79.56           C  
ATOM   2104  HA  ARG A 134      11.380  -1.556 -57.866  1.00 79.56           H  
ATOM   2105  C   ARG A 134      11.143  -3.383 -56.809  1.00 79.56           C  
ATOM   2106  CB  ARG A 134      10.581  -3.014 -59.252  1.00 79.56           C  
ATOM   2107  HB2 ARG A 134      10.936  -2.526 -60.159  1.00 79.56           H  
ATOM   2108  HB3 ARG A 134      10.632  -4.092 -59.400  1.00 79.56           H  
ATOM   2109  O   ARG A 134      10.374  -2.902 -55.989  1.00 79.56           O  
ATOM   2110  CG  ARG A 134       9.120  -2.594 -59.023  1.00 79.56           C  
ATOM   2111  HG2 ARG A 134       8.732  -3.035 -58.105  1.00 79.56           H  
ATOM   2112  HG3 ARG A 134       9.088  -1.510 -58.918  1.00 79.56           H  
ATOM   2113  CD  ARG A 134       8.215  -2.997 -60.195  1.00 79.56           C  
ATOM   2114  HD2 ARG A 134       8.710  -2.747 -61.134  1.00 79.56           H  
ATOM   2115  HD3 ARG A 134       7.302  -2.406 -60.121  1.00 79.56           H  
ATOM   2116  NE  ARG A 134       7.859  -4.431 -60.164  1.00 79.56           N  
ATOM   2117  HE  ARG A 134       8.257  -4.981 -59.416  1.00 79.56           H  
ATOM   2118  NH1 ARG A 134       6.388  -4.396 -61.927  1.00 79.56           N  
ATOM   2119 HH11 ARG A 134       6.605  -3.419 -62.068  1.00 79.56           H  
ATOM   2120 HH12 ARG A 134       5.684  -4.848 -62.493  1.00 79.56           H  
ATOM   2121  NH2 ARG A 134       6.659  -6.277 -60.757  1.00 79.56           N  
ATOM   2122 HH21 ARG A 134       7.056  -6.781 -59.977  1.00 79.56           H  
ATOM   2123 HH22 ARG A 134       5.949  -6.714 -61.327  1.00 79.56           H  
ATOM   2124  CZ  ARG A 134       6.976  -5.027 -60.949  1.00 79.56           C  
ATOM   2125  N   PHE A 135      11.739  -4.559 -56.625  1.00 82.46           N  
ATOM   2126  H   PHE A 135      12.394  -4.869 -57.329  1.00 82.46           H  
ATOM   2127  CA  PHE A 135      11.583  -5.367 -55.420  1.00 82.46           C  
ATOM   2128  HA  PHE A 135      10.521  -5.512 -55.221  1.00 82.46           H  
ATOM   2129  C   PHE A 135      12.173  -4.706 -54.176  1.00 82.46           C  
ATOM   2130  CB  PHE A 135      12.229  -6.734 -55.655  1.00 82.46           C  
ATOM   2131  HB2 PHE A 135      12.188  -7.301 -54.725  1.00 82.46           H  
ATOM   2132  HB3 PHE A 135      13.279  -6.604 -55.916  1.00 82.46           H  
ATOM   2133  O   PHE A 135      11.550  -4.757 -53.126  1.00 82.46           O  
ATOM   2134  CG  PHE A 135      11.526  -7.538 -56.725  1.00 82.46           C  
ATOM   2135  CD1 PHE A 135      10.253  -8.072 -56.455  1.00 82.46           C  
ATOM   2136  HD1 PHE A 135       9.794  -7.920 -55.489  1.00 82.46           H  
ATOM   2137  CD2 PHE A 135      12.125  -7.748 -57.982  1.00 82.46           C  
ATOM   2138  HD2 PHE A 135      13.105  -7.344 -58.191  1.00 82.46           H  
ATOM   2139  CE1 PHE A 135       9.583  -8.826 -57.433  1.00 82.46           C  
ATOM   2140  HE1 PHE A 135       8.618  -9.257 -57.210  1.00 82.46           H  
ATOM   2141  CE2 PHE A 135      11.455  -8.505 -58.959  1.00 82.46           C  
ATOM   2142  HE2 PHE A 135      11.922  -8.685 -59.916  1.00 82.46           H  
ATOM   2143  CZ  PHE A 135      10.186  -9.047 -58.683  1.00 82.46           C  
ATOM   2144  HZ  PHE A 135       9.683  -9.649 -59.425  1.00 82.46           H  
ATOM   2145  N   ARG A 136      13.331  -4.045 -54.287  1.00 86.91           N  
ATOM   2146  H   ARG A 136      13.720  -3.915 -55.209  1.00 86.91           H  
ATOM   2147  CA  ARG A 136      13.923  -3.291 -53.177  1.00 86.91           C  
ATOM   2148  HA  ARG A 136      14.042  -3.952 -52.318  1.00 86.91           H  
ATOM   2149  C   ARG A 136      12.985  -2.178 -52.708  1.00 86.91           C  
ATOM   2150  CB  ARG A 136      15.302  -2.755 -53.587  1.00 86.91           C  
ATOM   2151  HB2 ARG A 136      15.204  -2.105 -54.456  1.00 86.91           H  
ATOM   2152  HB3 ARG A 136      15.948  -3.595 -53.842  1.00 86.91           H  
ATOM   2153  O   ARG A 136      12.762  -2.073 -51.513  1.00 86.91           O  
ATOM   2154  CG  ARG A 136      15.946  -1.946 -52.460  1.00 86.91           C  
ATOM   2155  HG2 ARG A 136      16.013  -2.553 -51.558  1.00 86.91           H  
ATOM   2156  HG3 ARG A 136      15.335  -1.068 -52.251  1.00 86.91           H  
ATOM   2157  CD  ARG A 136      17.340  -1.476 -52.863  1.00 86.91           C  
ATOM   2158  HD2 ARG A 136      17.278  -0.929 -53.804  1.00 86.91           H  
ATOM   2159  HD3 ARG A 136      17.991  -2.343 -52.981  1.00 86.91           H  
ATOM   2160  NE  ARG A 136      17.855  -0.589 -51.822  1.00 86.91           N  
ATOM   2161  HE  ARG A 136      17.168  -0.229 -51.175  1.00 86.91           H  
ATOM   2162  NH1 ARG A 136      20.055  -0.445 -52.462  1.00 86.91           N  
ATOM   2163 HH11 ARG A 136      20.977  -0.068 -52.294  1.00 86.91           H  
ATOM   2164 HH12 ARG A 136      19.847  -1.017 -53.268  1.00 86.91           H  
ATOM   2165  NH2 ARG A 136      19.304   0.624 -50.630  1.00 86.91           N  
ATOM   2166 HH21 ARG A 136      20.209   1.028 -50.434  1.00 86.91           H  
ATOM   2167 HH22 ARG A 136      18.497   0.868 -50.073  1.00 86.91           H  
ATOM   2168  CZ  ARG A 136      19.077  -0.146 -51.649  1.00 86.91           C  
ATOM   2169  N   ALA A 137      12.388  -1.425 -53.633  1.00 87.91           N  
ATOM   2170  H   ALA A 137      12.627  -1.567 -54.603  1.00 87.91           H  
ATOM   2171  CA  ALA A 137      11.429  -0.374 -53.287  1.00 87.91           C  
ATOM   2172  HA  ALA A 137      11.903   0.311 -52.584  1.00 87.91           H  
ATOM   2173  C   ALA A 137      10.162  -0.927 -52.603  1.00 87.91           C  
ATOM   2174  CB  ALA A 137      11.087   0.407 -54.561  1.00 87.91           C  
ATOM   2175  HB1 ALA A 137      10.408   1.222 -54.311  1.00 87.91           H  
ATOM   2176  HB2 ALA A 137      11.995   0.829 -54.992  1.00 87.91           H  
ATOM   2177  HB3 ALA A 137      10.605  -0.246 -55.288  1.00 87.91           H  
ATOM   2178  O   ALA A 137       9.683  -0.330 -51.645  1.00 87.91           O  
ATOM   2179  N   LEU A 138       9.652  -2.084 -53.050  1.00 91.31           N  
ATOM   2180  H   LEU A 138      10.066  -2.509 -53.867  1.00 91.31           H  
ATOM   2181  CA  LEU A 138       8.513  -2.755 -52.407  1.00 91.31           C  
ATOM   2182  HA  LEU A 138       7.700  -2.039 -52.288  1.00 91.31           H  
ATOM   2183  C   LEU A 138       8.853  -3.240 -50.993  1.00 91.31           C  
ATOM   2184  CB  LEU A 138       8.029  -3.933 -53.273  1.00 91.31           C  
ATOM   2185  HB2 LEU A 138       8.880  -4.578 -53.490  1.00 91.31           H  
ATOM   2186  HB3 LEU A 138       7.316  -4.515 -52.689  1.00 91.31           H  
ATOM   2187  O   LEU A 138       8.072  -3.016 -50.078  1.00 91.31           O  
ATOM   2188  CG  LEU A 138       7.348  -3.529 -54.592  1.00 91.31           C  
ATOM   2189  HG  LEU A 138       8.002  -2.867 -55.162  1.00 91.31           H  
ATOM   2190  CD1 LEU A 138       7.085  -4.782 -55.434  1.00 91.31           C  
ATOM   2191 HD11 LEU A 138       6.432  -5.457 -54.880  1.00 91.31           H  
ATOM   2192 HD12 LEU A 138       8.029  -5.284 -55.646  1.00 91.31           H  
ATOM   2193 HD13 LEU A 138       6.601  -4.499 -56.369  1.00 91.31           H  
ATOM   2194  CD2 LEU A 138       6.019  -2.808 -54.374  1.00 91.31           C  
ATOM   2195 HD21 LEU A 138       6.184  -1.861 -53.860  1.00 91.31           H  
ATOM   2196 HD22 LEU A 138       5.354  -3.419 -53.764  1.00 91.31           H  
ATOM   2197 HD23 LEU A 138       5.540  -2.594 -55.330  1.00 91.31           H  
ATOM   2198  N   TYR A 139      10.028  -3.843 -50.787  1.00 93.18           N  
ATOM   2199  H   TYR A 139      10.629  -4.035 -51.576  1.00 93.18           H  
ATOM   2200  CA  TYR A 139      10.466  -4.244 -49.447  1.00 93.18           C  
ATOM   2201  HA  TYR A 139       9.663  -4.808 -48.973  1.00 93.18           H  
ATOM   2202  C   TYR A 139      10.737  -3.040 -48.540  1.00 93.18           C  
ATOM   2203  CB  TYR A 139      11.712  -5.136 -49.533  1.00 93.18           C  
ATOM   2204  HB2 TYR A 139      12.135  -5.230 -48.533  1.00 93.18           H  
ATOM   2205  HB3 TYR A 139      12.460  -4.646 -50.156  1.00 93.18           H  
ATOM   2206  O   TYR A 139      10.401  -3.078 -47.365  1.00 93.18           O  
ATOM   2207  CG  TYR A 139      11.452  -6.543 -50.042  1.00 93.18           C  
ATOM   2208  CD1 TYR A 139      10.575  -7.389 -49.337  1.00 93.18           C  
ATOM   2209  HD1 TYR A 139      10.075  -7.034 -48.448  1.00 93.18           H  
ATOM   2210  CD2 TYR A 139      12.113  -7.021 -51.189  1.00 93.18           C  
ATOM   2211  HD2 TYR A 139      12.810  -6.379 -51.707  1.00 93.18           H  
ATOM   2212  CE1 TYR A 139      10.340  -8.700 -49.790  1.00 93.18           C  
ATOM   2213  HE1 TYR A 139       9.662  -9.349 -49.256  1.00 93.18           H  
ATOM   2214  CE2 TYR A 139      11.874  -8.328 -51.655  1.00 93.18           C  
ATOM   2215  HE2 TYR A 139      12.382  -8.691 -52.537  1.00 93.18           H  
ATOM   2216  OH  TYR A 139      10.760 -10.436 -51.389  1.00 93.18           O  
ATOM   2217  HH  TYR A 139      11.277 -10.644 -52.171  1.00 93.18           H  
ATOM   2218  CZ  TYR A 139      10.984  -9.170 -50.952  1.00 93.18           C  
ATOM   2219  N   GLU A 140      11.313  -1.956 -49.061  1.00 94.06           N  
ATOM   2220  H   GLU A 140      11.622  -1.979 -50.022  1.00 94.06           H  
ATOM   2221  CA  GLU A 140      11.507  -0.713 -48.303  1.00 94.06           C  
ATOM   2222  HA  GLU A 140      12.002  -0.938 -47.358  1.00 94.06           H  
ATOM   2223  C   GLU A 140      10.174  -0.036 -47.949  1.00 94.06           C  
ATOM   2224  CB  GLU A 140      12.391   0.258 -49.106  1.00 94.06           C  
ATOM   2225  HB2 GLU A 140      12.298   1.256 -48.678  1.00 94.06           H  
ATOM   2226  HB3 GLU A 140      12.026   0.294 -50.133  1.00 94.06           H  
ATOM   2227  O   GLU A 140      10.082   0.628 -46.918  1.00 94.06           O  
ATOM   2228  CG  GLU A 140      13.884  -0.127 -49.090  1.00 94.06           C  
ATOM   2229  HG2 GLU A 140      14.251  -0.027 -48.068  1.00 94.06           H  
ATOM   2230  HG3 GLU A 140      13.991  -1.174 -49.370  1.00 94.06           H  
ATOM   2231  CD  GLU A 140      14.763   0.727 -50.027  1.00 94.06           C  
ATOM   2232  OE1 GLU A 140      16.001   0.481 -50.067  1.00 94.06           O  
ATOM   2233  OE2 GLU A 140      14.225   1.584 -50.760  1.00 94.06           O  
ATOM   2234  N   GLN A 141       9.139  -0.182 -48.779  1.00 95.92           N  
ATOM   2235  H   GLN A 141       9.272  -0.700 -49.636  1.00 95.92           H  
ATOM   2236  CA  GLN A 141       7.783   0.242 -48.439  1.00 95.92           C  
ATOM   2237  HA  GLN A 141       7.823   1.245 -48.014  1.00 95.92           H  
ATOM   2238  C   GLN A 141       7.180  -0.652 -47.352  1.00 95.92           C  
ATOM   2239  CB  GLN A 141       6.925   0.302 -49.706  1.00 95.92           C  
ATOM   2240  HB2 GLN A 141       6.850  -0.687 -50.157  1.00 95.92           H  
ATOM   2241  HB3 GLN A 141       7.394   0.980 -50.420  1.00 95.92           H  
ATOM   2242  O   GLN A 141       6.785  -0.126 -46.322  1.00 95.92           O  
ATOM   2243  CG  GLN A 141       5.520   0.812 -49.372  1.00 95.92           C  
ATOM   2244  HG2 GLN A 141       5.030   0.106 -48.701  1.00 95.92           H  
ATOM   2245  HG3 GLN A 141       5.585   1.770 -48.857  1.00 95.92           H  
ATOM   2246  CD  GLN A 141       4.626   0.980 -50.590  1.00 95.92           C  
ATOM   2247  NE2 GLN A 141       3.364   1.246 -50.353  1.00 95.92           N  
ATOM   2248 HE21 GLN A 141       3.045   1.175 -49.397  1.00 95.92           H  
ATOM   2249 HE22 GLN A 141       2.724   1.283 -51.133  1.00 95.92           H  
ATOM   2250  OE1 GLN A 141       5.038   0.911 -51.743  1.00 95.92           O  
ATOM   2251  N   GLU A 142       7.215  -1.974 -47.516  1.00 96.60           N  
ATOM   2252  H   GLU A 142       7.512  -2.349 -48.406  1.00 96.60           H  
ATOM   2253  CA  GLU A 142       6.699  -2.920 -46.519  1.00 96.60           C  
ATOM   2254  HA  GLU A 142       5.628  -2.761 -46.394  1.00 96.60           H  
ATOM   2255  C   GLU A 142       7.376  -2.733 -45.151  1.00 96.60           C  
ATOM   2256  CB  GLU A 142       6.941  -4.346 -47.037  1.00 96.60           C  
ATOM   2257  HB2 GLU A 142       8.013  -4.545 -47.035  1.00 96.60           H  
ATOM   2258  HB3 GLU A 142       6.605  -4.423 -48.071  1.00 96.60           H  
ATOM   2259  O   GLU A 142       6.720  -2.721 -44.119  1.00 96.60           O  
ATOM   2260  CG  GLU A 142       6.247  -5.431 -46.199  1.00 96.60           C  
ATOM   2261  HG2 GLU A 142       6.597  -6.399 -46.558  1.00 96.60           H  
ATOM   2262  HG3 GLU A 142       6.565  -5.342 -45.160  1.00 96.60           H  
ATOM   2263  CD  GLU A 142       4.714  -5.402 -46.295  1.00 96.60           C  
ATOM   2264  OE1 GLU A 142       4.078  -5.915 -45.350  1.00 96.60           O  
ATOM   2265  OE2 GLU A 142       4.205  -4.968 -47.354  1.00 96.60           O  
ATOM   2266  N   ILE A 143       8.696  -2.510 -45.122  1.00 96.89           N  
ATOM   2267  H   ILE A 143       9.201  -2.560 -45.995  1.00 96.89           H  
ATOM   2268  CA  ILE A 143       9.429  -2.226 -43.879  1.00 96.89           C  
ATOM   2269  HA  ILE A 143       9.217  -3.021 -43.164  1.00 96.89           H  
ATOM   2270  C   ILE A 143       8.949  -0.922 -43.232  1.00 96.89           C  
ATOM   2271  CB  ILE A 143      10.953  -2.196 -44.147  1.00 96.89           C  
ATOM   2272  HB  ILE A 143      11.132  -1.568 -45.020  1.00 96.89           H  
ATOM   2273  O   ILE A 143       8.902  -0.842 -42.007  1.00 96.89           O  
ATOM   2274  CG1 ILE A 143      11.471  -3.623 -44.436  1.00 96.89           C  
ATOM   2275 HG12 ILE A 143      10.788  -4.136 -45.113  1.00 96.89           H  
ATOM   2276 HG13 ILE A 143      11.489  -4.197 -43.510  1.00 96.89           H  
ATOM   2277  CG2 ILE A 143      11.744  -1.602 -42.960  1.00 96.89           C  
ATOM   2278 HG21 ILE A 143      11.480  -0.553 -42.820  1.00 96.89           H  
ATOM   2279 HG22 ILE A 143      11.509  -2.152 -42.049  1.00 96.89           H  
ATOM   2280 HG23 ILE A 143      12.816  -1.645 -43.148  1.00 96.89           H  
ATOM   2281  CD1 ILE A 143      12.869  -3.653 -45.071  1.00 96.89           C  
ATOM   2282 HD11 ILE A 143      13.107  -4.676 -45.359  1.00 96.89           H  
ATOM   2283 HD12 ILE A 143      12.888  -3.024 -45.961  1.00 96.89           H  
ATOM   2284 HD13 ILE A 143      13.625  -3.310 -44.364  1.00 96.89           H  
ATOM   2285  N   ARG A 144       8.621   0.108 -44.022  1.00 97.74           N  
ATOM   2286  H   ARG A 144       8.559  -0.057 -45.016  1.00 97.74           H  
ATOM   2287  CA  ARG A 144       8.070   1.361 -43.487  1.00 97.74           C  
ATOM   2288  HA  ARG A 144       8.657   1.685 -42.627  1.00 97.74           H  
ATOM   2289  C   ARG A 144       6.667   1.150 -42.935  1.00 97.74           C  
ATOM   2290  CB  ARG A 144       8.073   2.469 -44.546  1.00 97.74           C  
ATOM   2291  HB2 ARG A 144       7.692   2.083 -45.491  1.00 97.74           H  
ATOM   2292  HB3 ARG A 144       7.407   3.266 -44.216  1.00 97.74           H  
ATOM   2293  O   ARG A 144       6.416   1.570 -41.814  1.00 97.74           O  
ATOM   2294  CG  ARG A 144       9.475   3.062 -44.732  1.00 97.74           C  
ATOM   2295  HG2 ARG A 144      10.181   2.289 -45.033  1.00 97.74           H  
ATOM   2296  HG3 ARG A 144       9.807   3.472 -43.779  1.00 97.74           H  
ATOM   2297  CD  ARG A 144       9.463   4.192 -45.765  1.00 97.74           C  
ATOM   2298  HD2 ARG A 144       8.727   4.930 -45.447  1.00 97.74           H  
ATOM   2299  HD3 ARG A 144      10.443   4.669 -45.765  1.00 97.74           H  
ATOM   2300  NE  ARG A 144       9.176   3.692 -47.123  1.00 97.74           N  
ATOM   2301  HE  ARG A 144       9.519   2.763 -47.323  1.00 97.74           H  
ATOM   2302  NH1 ARG A 144       7.796   5.402 -47.807  1.00 97.74           N  
ATOM   2303 HH11 ARG A 144       7.806   5.761 -46.863  1.00 97.74           H  
ATOM   2304 HH12 ARG A 144       7.124   5.765 -48.469  1.00 97.74           H  
ATOM   2305  NH2 ARG A 144       8.280   3.742 -49.216  1.00 97.74           N  
ATOM   2306 HH21 ARG A 144       8.716   2.850 -49.405  1.00 97.74           H  
ATOM   2307 HH22 ARG A 144       7.630   4.139 -49.879  1.00 97.74           H  
ATOM   2308  CZ  ARG A 144       8.424   4.281 -48.038  1.00 97.74           C  
ATOM   2309  N   ASP A 145       5.811   0.452 -43.669  1.00 97.92           N  
ATOM   2310  H   ASP A 145       6.079   0.180 -44.604  1.00 97.92           H  
ATOM   2311  CA  ASP A 145       4.433   0.182 -43.257  1.00 97.92           C  
ATOM   2312  HA  ASP A 145       3.945   1.127 -43.016  1.00 97.92           H  
ATOM   2313  C   ASP A 145       4.403  -0.682 -41.981  1.00 97.92           C  
ATOM   2314  CB  ASP A 145       3.666  -0.457 -44.435  1.00 97.92           C  
ATOM   2315  HB2 ASP A 145       4.165  -1.383 -44.721  1.00 97.92           H  
ATOM   2316  HB3 ASP A 145       2.662  -0.711 -44.093  1.00 97.92           H  
ATOM   2317  O   ASP A 145       3.666  -0.384 -41.044  1.00 97.92           O  
ATOM   2318  CG  ASP A 145       3.535   0.451 -45.679  1.00 97.92           C  
ATOM   2319  OD1 ASP A 145       3.810   1.670 -45.583  1.00 97.92           O  
ATOM   2320  OD2 ASP A 145       3.180  -0.064 -46.766  1.00 97.92           O  
ATOM   2321  N   LEU A 146       5.287  -1.683 -41.875  1.00 97.60           N  
ATOM   2322  H   LEU A 146       5.822  -1.925 -42.696  1.00 97.60           H  
ATOM   2323  CA  LEU A 146       5.454  -2.492 -40.662  1.00 97.60           C  
ATOM   2324  HA  LEU A 146       4.476  -2.866 -40.356  1.00 97.60           H  
ATOM   2325  C   LEU A 146       5.993  -1.691 -39.470  1.00 97.60           C  
ATOM   2326  CB  LEU A 146       6.397  -3.674 -40.950  1.00 97.60           C  
ATOM   2327  HB2 LEU A 146       7.295  -3.286 -41.431  1.00 97.60           H  
ATOM   2328  HB3 LEU A 146       6.697  -4.117 -40.000  1.00 97.60           H  
ATOM   2329  O   LEU A 146       5.622  -1.976 -38.334  1.00 97.60           O  
ATOM   2330  CG  LEU A 146       5.795  -4.788 -41.824  1.00 97.60           C  
ATOM   2331  HG  LEU A 146       5.399  -4.373 -42.751  1.00 97.60           H  
ATOM   2332  CD1 LEU A 146       6.896  -5.799 -42.162  1.00 97.60           C  
ATOM   2333 HD11 LEU A 146       7.292  -6.244 -41.250  1.00 97.60           H  
ATOM   2334 HD12 LEU A 146       6.477  -6.574 -42.804  1.00 97.60           H  
ATOM   2335 HD13 LEU A 146       7.689  -5.290 -42.709  1.00 97.60           H  
ATOM   2336  CD2 LEU A 146       4.668  -5.538 -41.111  1.00 97.60           C  
ATOM   2337 HD21 LEU A 146       3.830  -4.863 -40.936  1.00 97.60           H  
ATOM   2338 HD22 LEU A 146       5.017  -5.941 -40.161  1.00 97.60           H  
ATOM   2339 HD23 LEU A 146       4.312  -6.344 -41.752  1.00 97.60           H  
ATOM   2340  N   ARG A 147       6.874  -0.708 -39.702  1.00 97.89           N  
ATOM   2341  H   ARG A 147       7.117  -0.508 -40.662  1.00 97.89           H  
ATOM   2342  CA  ARG A 147       7.361   0.182 -38.635  1.00 97.89           C  
ATOM   2343  HA  ARG A 147       7.655  -0.411 -37.768  1.00 97.89           H  
ATOM   2344  C   ARG A 147       6.256   1.093 -38.125  1.00 97.89           C  
ATOM   2345  CB  ARG A 147       8.551   1.018 -39.106  1.00 97.89           C  
ATOM   2346  HB2 ARG A 147       8.355   1.402 -40.107  1.00 97.89           H  
ATOM   2347  HB3 ARG A 147       8.676   1.866 -38.434  1.00 97.89           H  
ATOM   2348  O   ARG A 147       6.083   1.166 -36.918  1.00 97.89           O  
ATOM   2349  CG  ARG A 147       9.844   0.202 -39.092  1.00 97.89           C  
ATOM   2350  HG2 ARG A 147       9.714  -0.729 -39.643  1.00 97.89           H  
ATOM   2351  HG3 ARG A 147      10.109  -0.032 -38.061  1.00 97.89           H  
ATOM   2352  CD  ARG A 147      10.947   1.040 -39.731  1.00 97.89           C  
ATOM   2353  HD2 ARG A 147      11.078   1.949 -39.145  1.00 97.89           H  
ATOM   2354  HD3 ARG A 147      10.627   1.308 -40.738  1.00 97.89           H  
ATOM   2355  NE  ARG A 147      12.215   0.295 -39.793  1.00 97.89           N  
ATOM   2356  HE  ARG A 147      12.256  -0.549 -39.239  1.00 97.89           H  
ATOM   2357  NH1 ARG A 147      13.296   1.747 -41.190  1.00 97.89           N  
ATOM   2358 HH11 ARG A 147      14.130   2.061 -41.666  1.00 97.89           H  
ATOM   2359 HH12 ARG A 147      12.484   2.343 -41.125  1.00 97.89           H  
ATOM   2360  NH2 ARG A 147      14.351  -0.090 -40.472  1.00 97.89           N  
ATOM   2361 HH21 ARG A 147      15.181   0.217 -40.959  1.00 97.89           H  
ATOM   2362 HH22 ARG A 147      14.363  -0.920 -39.896  1.00 97.89           H  
ATOM   2363  CZ  ARG A 147      13.278   0.650 -40.484  1.00 97.89           C  
ATOM   2364  N   LEU A 148       5.481   1.696 -39.027  1.00 98.18           N  
ATOM   2365  H   LEU A 148       5.688   1.570 -40.007  1.00 98.18           H  
ATOM   2366  CA  LEU A 148       4.327   2.516 -38.656  1.00 98.18           C  
ATOM   2367  HA  LEU A 148       4.652   3.316 -37.991  1.00 98.18           H  
ATOM   2368  C   LEU A 148       3.301   1.697 -37.868  1.00 98.18           C  
ATOM   2369  CB  LEU A 148       3.696   3.124 -39.918  1.00 98.18           C  
ATOM   2370  HB2 LEU A 148       3.497   2.325 -40.632  1.00 98.18           H  
ATOM   2371  HB3 LEU A 148       2.739   3.567 -39.643  1.00 98.18           H  
ATOM   2372  O   LEU A 148       2.902   2.105 -36.788  1.00 98.18           O  
ATOM   2373  CG  LEU A 148       4.555   4.206 -40.593  1.00 98.18           C  
ATOM   2374  HG  LEU A 148       5.552   3.816 -40.802  1.00 98.18           H  
ATOM   2375  CD1 LEU A 148       3.915   4.608 -41.925  1.00 98.18           C  
ATOM   2376 HD11 LEU A 148       4.523   5.370 -42.412  1.00 98.18           H  
ATOM   2377 HD12 LEU A 148       3.846   3.734 -42.573  1.00 98.18           H  
ATOM   2378 HD13 LEU A 148       2.914   4.999 -41.743  1.00 98.18           H  
ATOM   2379  CD2 LEU A 148       4.700   5.462 -39.733  1.00 98.18           C  
ATOM   2380 HD21 LEU A 148       5.259   5.239 -38.825  1.00 98.18           H  
ATOM   2381 HD22 LEU A 148       5.240   6.238 -40.277  1.00 98.18           H  
ATOM   2382 HD23 LEU A 148       3.717   5.835 -39.445  1.00 98.18           H  
ATOM   2383  N   ALA A 149       2.970   0.487 -38.326  1.00 97.80           N  
ATOM   2384  H   ALA A 149       3.287   0.206 -39.243  1.00 97.80           H  
ATOM   2385  CA  ALA A 149       2.060  -0.394 -37.594  1.00 97.80           C  
ATOM   2386  HA  ALA A 149       1.117   0.132 -37.446  1.00 97.80           H  
ATOM   2387  C   ALA A 149       2.592  -0.784 -36.200  1.00 97.80           C  
ATOM   2388  CB  ALA A 149       1.806  -1.637 -38.455  1.00 97.80           C  
ATOM   2389  HB1 ALA A 149       2.739  -2.177 -38.614  1.00 97.80           H  
ATOM   2390  HB2 ALA A 149       1.393  -1.336 -39.418  1.00 97.80           H  
ATOM   2391  HB3 ALA A 149       1.092  -2.287 -37.948  1.00 97.80           H  
ATOM   2392  O   ALA A 149       1.812  -0.958 -35.264  1.00 97.80           O  
ATOM   2393  N   ALA A 150       3.912  -0.938 -36.045  1.00 97.49           N  
ATOM   2394  H   ALA A 150       4.514  -0.787 -36.842  1.00 97.49           H  
ATOM   2395  CA  ALA A 150       4.524  -1.192 -34.744  1.00 97.49           C  
ATOM   2396  HA  ALA A 150       3.963  -1.984 -34.249  1.00 97.49           H  
ATOM   2397  C   ALA A 150       4.458   0.041 -33.830  1.00 97.49           C  
ATOM   2398  CB  ALA A 150       5.964  -1.680 -34.946  1.00 97.49           C  
ATOM   2399  HB1 ALA A 150       6.562  -0.897 -35.414  1.00 97.49           H  
ATOM   2400  HB2 ALA A 150       6.400  -1.926 -33.977  1.00 97.49           H  
ATOM   2401  HB3 ALA A 150       5.967  -2.566 -35.581  1.00 97.49           H  
ATOM   2402  O   ALA A 150       4.134  -0.110 -32.655  1.00 97.49           O  
ATOM   2403  N   GLU A 151       4.731   1.234 -34.363  1.00 97.95           N  
ATOM   2404  H   GLU A 151       4.981   1.284 -35.340  1.00 97.95           H  
ATOM   2405  CA  GLU A 151       4.615   2.508 -33.644  1.00 97.95           C  
ATOM   2406  HA  GLU A 151       5.230   2.470 -32.745  1.00 97.95           H  
ATOM   2407  C   GLU A 151       3.165   2.756 -33.193  1.00 97.95           C  
ATOM   2408  CB  GLU A 151       5.147   3.656 -34.524  1.00 97.95           C  
ATOM   2409  HB2 GLU A 151       4.705   3.581 -35.517  1.00 97.95           H  
ATOM   2410  HB3 GLU A 151       4.849   4.608 -34.084  1.00 97.95           H  
ATOM   2411  O   GLU A 151       2.926   2.996 -32.009  1.00 97.95           O  
ATOM   2412  CG  GLU A 151       6.685   3.632 -34.636  1.00 97.95           C  
ATOM   2413  HG2 GLU A 151       7.012   2.616 -34.854  1.00 97.95           H  
ATOM   2414  HG3 GLU A 151       7.105   3.903 -33.667  1.00 97.95           H  
ATOM   2415  CD  GLU A 151       7.260   4.570 -35.717  1.00 97.95           C  
ATOM   2416  OE1 GLU A 151       8.445   4.362 -36.085  1.00 97.95           O  
ATOM   2417  OE2 GLU A 151       6.542   5.473 -36.199  1.00 97.95           O  
ATOM   2418  N   ASP A 152       2.189   2.573 -34.084  1.00 98.11           N  
ATOM   2419  H   ASP A 152       2.445   2.438 -35.052  1.00 98.11           H  
ATOM   2420  CA  ASP A 152       0.759   2.684 -33.776  1.00 98.11           C  
ATOM   2421  HA  ASP A 152       0.549   3.691 -33.416  1.00 98.11           H  
ATOM   2422  C   ASP A 152       0.350   1.705 -32.666  1.00 98.11           C  
ATOM   2423  CB  ASP A 152      -0.077   2.439 -35.045  1.00 98.11           C  
ATOM   2424  HB2 ASP A 152       0.226   1.494 -35.496  1.00 98.11           H  
ATOM   2425  HB3 ASP A 152      -1.123   2.346 -34.754  1.00 98.11           H  
ATOM   2426  O   ASP A 152      -0.244   2.110 -31.668  1.00 98.11           O  
ATOM   2427  CG  ASP A 152       0.018   3.559 -36.091  1.00 98.11           C  
ATOM   2428  OD1 ASP A 152       0.369   4.701 -35.712  1.00 98.11           O  
ATOM   2429  OD2 ASP A 152      -0.307   3.270 -37.268  1.00 98.11           O  
ATOM   2430  N   ALA A 153       0.758   0.435 -32.763  1.00 96.50           N  
ATOM   2431  H   ALA A 153       1.234   0.147 -33.606  1.00 96.50           H  
ATOM   2432  CA  ALA A 153       0.486  -0.556 -31.722  1.00 96.50           C  
ATOM   2433  HA  ALA A 153      -0.591  -0.584 -31.553  1.00 96.50           H  
ATOM   2434  C   ALA A 153       1.155  -0.208 -30.379  1.00 96.50           C  
ATOM   2435  CB  ALA A 153       0.940  -1.931 -32.224  1.00 96.50           C  
ATOM   2436  HB1 ALA A 153       0.709  -2.686 -31.474  1.00 96.50           H  
ATOM   2437  HB2 ALA A 153       0.412  -2.171 -33.147  1.00 96.50           H  
ATOM   2438  HB3 ALA A 153       2.013  -1.920 -32.417  1.00 96.50           H  
ATOM   2439  O   ALA A 153       0.603  -0.502 -29.315  1.00 96.50           O  
ATOM   2440  N   THR A 154       2.345   0.409 -30.389  1.00 97.32           N  
ATOM   2441  H   THR A 154       2.780   0.610 -31.278  1.00 97.32           H  
ATOM   2442  CA  THR A 154       2.981   0.886 -29.152  1.00 97.32           C  
ATOM   2443  HA  THR A 154       2.905   0.090 -28.411  1.00 97.32           H  
ATOM   2444  C   THR A 154       2.252   2.078 -28.548  1.00 97.32           C  
ATOM   2445  CB  THR A 154       4.474   1.210 -29.300  1.00 97.32           C  
ATOM   2446  HB  THR A 154       4.810   1.665 -28.369  1.00 97.32           H  
ATOM   2447  O   THR A 154       2.088   2.104 -27.329  1.00 97.32           O  
ATOM   2448  CG2 THR A 154       5.307  -0.056 -29.511  1.00 97.32           C  
ATOM   2449 HG21 THR A 154       6.348   0.222 -29.677  1.00 97.32           H  
ATOM   2450 HG22 THR A 154       4.943  -0.613 -30.375  1.00 97.32           H  
ATOM   2451 HG23 THR A 154       5.240  -0.687 -28.625  1.00 97.32           H  
ATOM   2452  OG1 THR A 154       4.803   2.089 -30.341  1.00 97.32           O  
ATOM   2453  HG1 THR A 154       4.018   2.463 -30.748  1.00 97.32           H  
ATOM   2454  N   ASN A 155       1.758   3.002 -29.373  1.00 97.69           N  
ATOM   2455  H   ASN A 155       1.916   2.907 -30.366  1.00 97.69           H  
ATOM   2456  CA  ASN A 155       0.982   4.156 -28.927  1.00 97.69           C  
ATOM   2457  HA  ASN A 155       1.527   4.676 -28.140  1.00 97.69           H  
ATOM   2458  C   ASN A 155      -0.366   3.716 -28.340  1.00 97.69           C  
ATOM   2459  CB  ASN A 155       0.794   5.117 -30.114  1.00 97.69           C  
ATOM   2460  HB2 ASN A 155       0.130   5.928 -29.815  1.00 97.69           H  
ATOM   2461  HB3 ASN A 155       0.328   4.587 -30.944  1.00 97.69           H  
ATOM   2462  O   ASN A 155      -0.721   4.131 -27.239  1.00 97.69           O  
ATOM   2463  CG  ASN A 155       2.090   5.748 -30.595  1.00 97.69           C  
ATOM   2464  ND2 ASN A 155       2.142   6.170 -31.837  1.00 97.69           N  
ATOM   2465 HD21 ASN A 155       3.040   6.510 -32.149  1.00 97.69           H  
ATOM   2466 HD22 ASN A 155       1.396   5.961 -32.485  1.00 97.69           H  
ATOM   2467  OD1 ASN A 155       3.062   5.884 -29.872  1.00 97.69           O  
ATOM   2468  N   GLU A 156      -1.081   2.807 -29.012  1.00 97.45           N  
ATOM   2469  H   GLU A 156      -0.775   2.539 -29.936  1.00 97.45           H  
ATOM   2470  CA  GLU A 156      -2.324   2.215 -28.498  1.00 97.45           C  
ATOM   2471  HA  GLU A 156      -3.060   2.998 -28.317  1.00 97.45           H  
ATOM   2472  C   GLU A 156      -2.091   1.482 -27.174  1.00 97.45           C  
ATOM   2473  CB  GLU A 156      -2.898   1.211 -29.508  1.00 97.45           C  
ATOM   2474  HB2 GLU A 156      -3.664   0.624 -29.002  1.00 97.45           H  
ATOM   2475  HB3 GLU A 156      -2.105   0.535 -29.827  1.00 97.45           H  
ATOM   2476  O   GLU A 156      -2.852   1.645 -26.220  1.00 97.45           O  
ATOM   2477  CG  GLU A 156      -3.543   1.868 -30.737  1.00 97.45           C  
ATOM   2478  HG2 GLU A 156      -2.804   2.480 -31.253  1.00 97.45           H  
ATOM   2479  HG3 GLU A 156      -4.341   2.527 -30.394  1.00 97.45           H  
ATOM   2480  CD  GLU A 156      -4.132   0.835 -31.719  1.00 97.45           C  
ATOM   2481  OE1 GLU A 156      -4.688   1.272 -32.752  1.00 97.45           O  
ATOM   2482  OE2 GLU A 156      -4.067  -0.386 -31.431  1.00 97.45           O  
ATOM   2483  N   LYS A 157      -1.006   0.704 -27.077  1.00 96.23           N  
ATOM   2484  H   LYS A 157      -0.436   0.583 -27.902  1.00 96.23           H  
ATOM   2485  CA  LYS A 157      -0.634   0.036 -25.828  1.00 96.23           C  
ATOM   2486  HA  LYS A 157      -1.478  -0.574 -25.506  1.00 96.23           H  
ATOM   2487  C   LYS A 157      -0.383   1.046 -24.706  1.00 96.23           C  
ATOM   2488  CB  LYS A 157       0.581  -0.864 -26.072  1.00 96.23           C  
ATOM   2489  HB2 LYS A 157       1.401  -0.253 -26.448  1.00 96.23           H  
ATOM   2490  HB3 LYS A 157       0.330  -1.611 -26.826  1.00 96.23           H  
ATOM   2491  O   LYS A 157      -0.849   0.807 -23.597  1.00 96.23           O  
ATOM   2492  CG  LYS A 157       1.024  -1.571 -24.785  1.00 96.23           C  
ATOM   2493  HG2 LYS A 157       1.187  -0.834 -23.999  1.00 96.23           H  
ATOM   2494  HG3 LYS A 157       0.252  -2.269 -24.461  1.00 96.23           H  
ATOM   2495  CD  LYS A 157       2.342  -2.309 -24.999  1.00 96.23           C  
ATOM   2496  HD2 LYS A 157       3.053  -1.627 -25.464  1.00 96.23           H  
ATOM   2497  HD3 LYS A 157       2.183  -3.171 -25.647  1.00 96.23           H  
ATOM   2498  CE  LYS A 157       2.864  -2.736 -23.627  1.00 96.23           C  
ATOM   2499  HE2 LYS A 157       2.826  -1.868 -22.970  1.00 96.23           H  
ATOM   2500  HE3 LYS A 157       2.199  -3.494 -23.213  1.00 96.23           H  
ATOM   2501  NZ  LYS A 157       4.255  -3.230 -23.723  1.00 96.23           N  
ATOM   2502  HZ1 LYS A 157       4.837  -2.486 -24.083  1.00 96.23           H  
ATOM   2503  HZ2 LYS A 157       4.310  -4.021 -24.349  1.00 96.23           H  
ATOM   2504  HZ3 LYS A 157       4.599  -3.478 -22.807  1.00 96.23           H  
ATOM   2505  N   GLN A 158       0.351   2.127 -24.966  1.00 94.50           N  
ATOM   2506  H   GLN A 158       0.692   2.267 -25.907  1.00 94.50           H  
ATOM   2507  CA  GLN A 158       0.621   3.167 -23.969  1.00 94.50           C  
ATOM   2508  HA  GLN A 158       1.051   2.712 -23.077  1.00 94.50           H  
ATOM   2509  C   GLN A 158      -0.667   3.877 -23.532  1.00 94.50           C  
ATOM   2510  CB  GLN A 158       1.625   4.182 -24.529  1.00 94.50           C  
ATOM   2511  HB2 GLN A 158       1.324   4.471 -25.536  1.00 94.50           H  
ATOM   2512  HB3 GLN A 158       1.612   5.074 -23.903  1.00 94.50           H  
ATOM   2513  O   GLN A 158      -0.874   4.060 -22.336  1.00 94.50           O  
ATOM   2514  CG  GLN A 158       3.061   3.639 -24.551  1.00 94.50           C  
ATOM   2515  HG2 GLN A 158       3.392   3.474 -23.526  1.00 94.50           H  
ATOM   2516  HG3 GLN A 158       3.093   2.683 -25.074  1.00 94.50           H  
ATOM   2517  CD  GLN A 158       4.036   4.598 -25.230  1.00 94.50           C  
ATOM   2518  NE2 GLN A 158       5.300   4.250 -25.328  1.00 94.50           N  
ATOM   2519 HE21 GLN A 158       5.641   3.392 -24.919  1.00 94.50           H  
ATOM   2520 HE22 GLN A 158       5.878   4.939 -25.787  1.00 94.50           H  
ATOM   2521  OE1 GLN A 158       3.707   5.678 -25.679  1.00 94.50           O  
ATOM   2522  N   ALA A 159      -1.566   4.191 -24.468  1.00 95.55           N  
ATOM   2523  H   ALA A 159      -1.331   4.050 -25.440  1.00 95.55           H  
ATOM   2524  CA  ALA A 159      -2.866   4.785 -24.158  1.00 95.55           C  
ATOM   2525  HA  ALA A 159      -2.703   5.719 -23.620  1.00 95.55           H  
ATOM   2526  C   ALA A 159      -3.705   3.871 -23.247  1.00 95.55           C  
ATOM   2527  CB  ALA A 159      -3.584   5.103 -25.475  1.00 95.55           C  
ATOM   2528  HB1 ALA A 159      -2.962   5.755 -26.088  1.00 95.55           H  
ATOM   2529  HB2 ALA A 159      -4.525   5.609 -25.260  1.00 95.55           H  
ATOM   2530  HB3 ALA A 159      -3.793   4.186 -26.025  1.00 95.55           H  
ATOM   2531  O   ALA A 159      -4.167   4.301 -22.192  1.00 95.55           O  
ATOM   2532  N   LEU A 160      -3.817   2.582 -23.591  1.00 92.24           N  
ATOM   2533  H   LEU A 160      -3.435   2.294 -24.480  1.00 92.24           H  
ATOM   2534  CA  LEU A 160      -4.531   1.595 -22.771  1.00 92.24           C  
ATOM   2535  HA  LEU A 160      -5.535   1.968 -22.566  1.00 92.24           H  
ATOM   2536  C   LEU A 160      -3.865   1.357 -21.408  1.00 92.24           C  
ATOM   2537  CB  LEU A 160      -4.619   0.266 -23.539  1.00 92.24           C  
ATOM   2538  HB2 LEU A 160      -3.614  -0.013 -23.857  1.00 92.24           H  
ATOM   2539  HB3 LEU A 160      -4.979  -0.503 -22.856  1.00 92.24           H  
ATOM   2540  O   LEU A 160      -4.549   1.045 -20.434  1.00 92.24           O  
ATOM   2541  CG  LEU A 160      -5.545   0.284 -24.768  1.00 92.24           C  
ATOM   2542  HG  LEU A 160      -5.253   1.082 -25.450  1.00 92.24           H  
ATOM   2543  CD1 LEU A 160      -5.417  -1.057 -25.496  1.00 92.24           C  
ATOM   2544 HD11 LEU A 160      -5.715  -1.873 -24.838  1.00 92.24           H  
ATOM   2545 HD12 LEU A 160      -4.385  -1.191 -25.820  1.00 92.24           H  
ATOM   2546 HD13 LEU A 160      -6.054  -1.045 -26.381  1.00 92.24           H  
ATOM   2547  CD2 LEU A 160      -7.013   0.479 -24.388  1.00 92.24           C  
ATOM   2548 HD21 LEU A 160      -7.640   0.413 -25.277  1.00 92.24           H  
ATOM   2549 HD22 LEU A 160      -7.161   1.471 -23.960  1.00 92.24           H  
ATOM   2550 HD23 LEU A 160      -7.327  -0.267 -23.657  1.00 92.24           H  
ATOM   2551  N   GLN A 161      -2.537   1.473 -21.320  1.00 94.10           N  
ATOM   2552  H   GLN A 161      -2.020   1.718 -22.152  1.00 94.10           H  
ATOM   2553  CA  GLN A 161      -1.824   1.410 -20.043  1.00 94.10           C  
ATOM   2554  HA  GLN A 161      -2.152   0.522 -19.503  1.00 94.10           H  
ATOM   2555  C   GLN A 161      -2.184   2.599 -19.149  1.00 94.10           C  
ATOM   2556  CB  GLN A 161      -0.307   1.310 -20.267  1.00 94.10           C  
ATOM   2557  HB2 GLN A 161       0.208   1.576 -19.344  1.00 94.10           H  
ATOM   2558  HB3 GLN A 161       0.003   2.009 -21.044  1.00 94.10           H  
ATOM   2559  O   GLN A 161      -2.514   2.369 -17.988  1.00 94.10           O  
ATOM   2560  CG  GLN A 161       0.101  -0.118 -20.649  1.00 94.10           C  
ATOM   2561  HG2 GLN A 161      -0.148  -0.773 -19.814  1.00 94.10           H  
ATOM   2562  HG3 GLN A 161      -0.469  -0.461 -21.513  1.00 94.10           H  
ATOM   2563  CD  GLN A 161       1.589  -0.252 -20.960  1.00 94.10           C  
ATOM   2564  NE2 GLN A 161       2.241  -1.283 -20.470  1.00 94.10           N  
ATOM   2565 HE21 GLN A 161       3.227  -1.070 -20.421  1.00 94.10           H  
ATOM   2566 HE22 GLN A 161       1.780  -1.772 -19.717  1.00 94.10           H  
ATOM   2567  OE1 GLN A 161       2.231   0.506 -21.660  1.00 94.10           O  
ATOM   2568  N   GLY A 162      -2.223   3.817 -19.696  1.00 91.73           N  
ATOM   2569  H   GLY A 162      -1.929   3.934 -20.656  1.00 91.73           H  
ATOM   2570  CA  GLY A 162      -2.665   5.005 -18.963  1.00 91.73           C  
ATOM   2571  HA2 GLY A 162      -2.563   5.879 -19.607  1.00 91.73           H  
ATOM   2572  HA3 GLY A 162      -2.035   5.144 -18.084  1.00 91.73           H  
ATOM   2573  C   GLY A 162      -4.125   4.914 -18.508  1.00 91.73           C  
ATOM   2574  O   GLY A 162      -4.430   5.205 -17.356  1.00 91.73           O  
ATOM   2575  N   GLU A 163      -5.030   4.424 -19.363  1.00 95.07           N  
ATOM   2576  H   GLU A 163      -4.756   4.264 -20.322  1.00 95.07           H  
ATOM   2577  CA  GLU A 163      -6.427   4.174 -18.970  1.00 95.07           C  
ATOM   2578  HA  GLU A 163      -6.872   5.099 -18.604  1.00 95.07           H  
ATOM   2579  C   GLU A 163      -6.531   3.143 -17.839  1.00 95.07           C  
ATOM   2580  CB  GLU A 163      -7.246   3.665 -20.164  1.00 95.07           C  
ATOM   2581  HB2 GLU A 163      -6.714   2.839 -20.635  1.00 95.07           H  
ATOM   2582  HB3 GLU A 163      -8.197   3.289 -19.785  1.00 95.07           H  
ATOM   2583  O   GLU A 163      -7.298   3.330 -16.894  1.00 95.07           O  
ATOM   2584  CG  GLU A 163      -7.547   4.747 -21.210  1.00 95.07           C  
ATOM   2585  HG2 GLU A 163      -8.104   5.550 -20.727  1.00 95.07           H  
ATOM   2586  HG3 GLU A 163      -6.609   5.164 -21.577  1.00 95.07           H  
ATOM   2587  CD  GLU A 163      -8.365   4.210 -22.399  1.00 95.07           C  
ATOM   2588  OE1 GLU A 163      -8.554   4.983 -23.365  1.00 95.07           O  
ATOM   2589  OE2 GLU A 163      -8.818   3.040 -22.348  1.00 95.07           O  
ATOM   2590  N   ARG A 164      -5.746   2.059 -17.903  1.00 90.68           N  
ATOM   2591  H   ARG A 164      -5.146   1.960 -18.709  1.00 90.68           H  
ATOM   2592  CA  ARG A 164      -5.702   1.050 -16.839  1.00 90.68           C  
ATOM   2593  HA  ARG A 164      -6.719   0.707 -16.649  1.00 90.68           H  
ATOM   2594  C   ARG A 164      -5.198   1.651 -15.530  1.00 90.68           C  
ATOM   2595  CB  ARG A 164      -4.831  -0.134 -17.274  1.00 90.68           C  
ATOM   2596  HB2 ARG A 164      -5.171  -0.497 -18.244  1.00 90.68           H  
ATOM   2597  HB3 ARG A 164      -3.800   0.205 -17.378  1.00 90.68           H  
ATOM   2598  O   ARG A 164      -5.801   1.393 -14.497  1.00 90.68           O  
ATOM   2599  CG  ARG A 164      -4.906  -1.287 -16.259  1.00 90.68           C  
ATOM   2600  HG2 ARG A 164      -5.885  -1.760 -16.338  1.00 90.68           H  
ATOM   2601  HG3 ARG A 164      -4.790  -0.919 -15.240  1.00 90.68           H  
ATOM   2602  CD  ARG A 164      -3.820  -2.333 -16.510  1.00 90.68           C  
ATOM   2603  HD2 ARG A 164      -4.037  -3.195 -15.880  1.00 90.68           H  
ATOM   2604  HD3 ARG A 164      -3.842  -2.628 -17.559  1.00 90.68           H  
ATOM   2605  NE  ARG A 164      -2.495  -1.801 -16.150  1.00 90.68           N  
ATOM   2606  HE  ARG A 164      -2.502  -0.922 -15.653  1.00 90.68           H  
ATOM   2607  NH1 ARG A 164      -1.253  -3.643 -16.670  1.00 90.68           N  
ATOM   2608 HH11 ARG A 164      -2.133  -4.104 -16.852  1.00 90.68           H  
ATOM   2609 HH12 ARG A 164      -0.375  -4.136 -16.588  1.00 90.68           H  
ATOM   2610  NH2 ARG A 164      -0.250  -1.807 -15.853  1.00 90.68           N  
ATOM   2611 HH21 ARG A 164      -0.325  -0.854 -15.528  1.00 90.68           H  
ATOM   2612 HH22 ARG A 164       0.652  -2.259 -15.795  1.00 90.68           H  
ATOM   2613  CZ  ARG A 164      -1.338  -2.417 -16.224  1.00 90.68           C  
ATOM   2614  N   GLU A 165      -4.119   2.424 -15.570  1.00 93.87           N  
ATOM   2615  H   GLU A 165      -3.686   2.608 -16.464  1.00 93.87           H  
ATOM   2616  CA  GLU A 165      -3.552   3.090 -14.393  1.00 93.87           C  
ATOM   2617  HA  GLU A 165      -3.329   2.349 -13.625  1.00 93.87           H  
ATOM   2618  C   GLU A 165      -4.561   4.061 -13.771  1.00 93.87           C  
ATOM   2619  CB  GLU A 165      -2.235   3.783 -14.784  1.00 93.87           C  
ATOM   2620  HB2 GLU A 165      -2.384   4.339 -15.709  1.00 93.87           H  
ATOM   2621  HB3 GLU A 165      -1.939   4.476 -13.997  1.00 93.87           H  
ATOM   2622  O   GLU A 165      -4.829   3.965 -12.574  1.00 93.87           O  
ATOM   2623  CG  GLU A 165      -1.124   2.733 -14.964  1.00 93.87           C  
ATOM   2624  HG2 GLU A 165      -0.841   2.361 -13.979  1.00 93.87           H  
ATOM   2625  HG3 GLU A 165      -1.517   1.879 -15.516  1.00 93.87           H  
ATOM   2626  CD  GLU A 165       0.133   3.231 -15.694  1.00 93.87           C  
ATOM   2627  OE1 GLU A 165       0.944   2.334 -16.044  1.00 93.87           O  
ATOM   2628  OE2 GLU A 165       0.277   4.450 -15.924  1.00 93.87           O  
ATOM   2629  N   GLY A 166      -5.237   4.876 -14.588  1.00 92.10           N  
ATOM   2630  H   GLY A 166      -4.952   4.934 -15.555  1.00 92.10           H  
ATOM   2631  CA  GLY A 166      -6.319   5.744 -14.123  1.00 92.10           C  
ATOM   2632  HA2 GLY A 166      -5.925   6.440 -13.383  1.00 92.10           H  
ATOM   2633  HA3 GLY A 166      -6.702   6.313 -14.970  1.00 92.10           H  
ATOM   2634  C   GLY A 166      -7.481   4.966 -13.494  1.00 92.10           C  
ATOM   2635  O   GLY A 166      -7.968   5.326 -12.423  1.00 92.10           O  
ATOM   2636  N   LEU A 167      -7.908   3.849 -14.095  1.00 90.01           N  
ATOM   2637  H   LEU A 167      -7.493   3.590 -14.979  1.00 90.01           H  
ATOM   2638  CA  LEU A 167      -8.940   2.990 -13.502  1.00 90.01           C  
ATOM   2639  HA  LEU A 167      -9.802   3.612 -13.259  1.00 90.01           H  
ATOM   2640  C   LEU A 167      -8.480   2.357 -12.183  1.00 90.01           C  
ATOM   2641  CB  LEU A 167      -9.375   1.903 -14.499  1.00 90.01           C  
ATOM   2642  HB2 LEU A 167      -8.481   1.429 -14.904  1.00 90.01           H  
ATOM   2643  HB3 LEU A 167      -9.937   1.143 -13.957  1.00 90.01           H  
ATOM   2644  O   LEU A 167      -9.258   2.295 -11.232  1.00 90.01           O  
ATOM   2645  CG  LEU A 167     -10.248   2.410 -15.659  1.00 90.01           C  
ATOM   2646  HG  LEU A 167      -9.742   3.215 -16.192  1.00 90.01           H  
ATOM   2647  CD1 LEU A 167     -10.495   1.253 -16.631  1.00 90.01           C  
ATOM   2648 HD11 LEU A 167     -11.092   1.607 -17.472  1.00 90.01           H  
ATOM   2649 HD12 LEU A 167      -9.538   0.904 -17.017  1.00 90.01           H  
ATOM   2650 HD13 LEU A 167     -11.012   0.438 -16.125  1.00 90.01           H  
ATOM   2651  CD2 LEU A 167     -11.611   2.928 -15.188  1.00 90.01           C  
ATOM   2652 HD21 LEU A 167     -11.480   3.826 -14.585  1.00 90.01           H  
ATOM   2653 HD22 LEU A 167     -12.121   2.168 -14.596  1.00 90.01           H  
ATOM   2654 HD23 LEU A 167     -12.220   3.192 -16.053  1.00 90.01           H  
ATOM   2655  N   GLU A 168      -7.227   1.920 -12.087  1.00 87.93           N  
ATOM   2656  H   GLU A 168      -6.621   2.010 -12.890  1.00 87.93           H  
ATOM   2657  CA  GLU A 168      -6.664   1.397 -10.843  1.00 87.93           C  
ATOM   2658  HA  GLU A 168      -7.302   0.595 -10.471  1.00 87.93           H  
ATOM   2659  C   GLU A 168      -6.610   2.469  -9.744  1.00 87.93           C  
ATOM   2660  CB  GLU A 168      -5.261   0.831 -11.078  1.00 87.93           C  
ATOM   2661  HB2 GLU A 168      -4.646   1.573 -11.587  1.00 87.93           H  
ATOM   2662  HB3 GLU A 168      -4.829   0.639 -10.096  1.00 87.93           H  
ATOM   2663  O   GLU A 168      -6.941   2.176  -8.598  1.00 87.93           O  
ATOM   2664  CG  GLU A 168      -5.205  -0.499 -11.845  1.00 87.93           C  
ATOM   2665  HG2 GLU A 168      -5.741  -0.415 -12.791  1.00 87.93           H  
ATOM   2666  HG3 GLU A 168      -5.710  -1.261 -11.252  1.00 87.93           H  
ATOM   2667  CD  GLU A 168      -3.753  -0.944 -12.103  1.00 87.93           C  
ATOM   2668  OE1 GLU A 168      -3.550  -1.812 -12.991  1.00 87.93           O  
ATOM   2669  OE2 GLU A 168      -2.849  -0.474 -11.364  1.00 87.93           O  
ATOM   2670  N   GLU A 169      -6.247   3.711 -10.069  1.00 92.09           N  
ATOM   2671  H   GLU A 169      -5.943   3.898 -11.014  1.00 92.09           H  
ATOM   2672  CA  GLU A 169      -6.293   4.839  -9.132  1.00 92.09           C  
ATOM   2673  HA  GLU A 169      -5.710   4.606  -8.241  1.00 92.09           H  
ATOM   2674  C   GLU A 169      -7.719   5.131  -8.663  1.00 92.09           C  
ATOM   2675  CB  GLU A 169      -5.700   6.092  -9.779  1.00 92.09           C  
ATOM   2676  HB2 GLU A 169      -5.956   6.954  -9.164  1.00 92.09           H  
ATOM   2677  HB3 GLU A 169      -6.137   6.227 -10.768  1.00 92.09           H  
ATOM   2678  O   GLU A 169      -7.957   5.248  -7.461  1.00 92.09           O  
ATOM   2679  CG  GLU A 169      -4.173   6.011  -9.889  1.00 92.09           C  
ATOM   2680  HG2 GLU A 169      -3.757   5.967  -8.882  1.00 92.09           H  
ATOM   2681  HG3 GLU A 169      -3.891   5.088 -10.397  1.00 92.09           H  
ATOM   2682  CD  GLU A 169      -3.578   7.211 -10.639  1.00 92.09           C  
ATOM   2683  OE1 GLU A 169      -2.353   7.157 -10.882  1.00 92.09           O  
ATOM   2684  OE2 GLU A 169      -4.335   8.163 -10.940  1.00 92.09           O  
ATOM   2685  N   THR A 170      -8.699   5.169  -9.574  1.00 91.42           N  
ATOM   2686  H   THR A 170      -8.445   5.136 -10.551  1.00 91.42           H  
ATOM   2687  CA  THR A 170     -10.107   5.353  -9.176  1.00 91.42           C  
ATOM   2688  HA  THR A 170     -10.172   6.270  -8.590  1.00 91.42           H  
ATOM   2689  C   THR A 170     -10.601   4.224  -8.274  1.00 91.42           C  
ATOM   2690  CB  THR A 170     -11.066   5.499 -10.364  1.00 91.42           C  
ATOM   2691  HB  THR A 170     -12.070   5.630  -9.961  1.00 91.42           H  
ATOM   2692  O   THR A 170     -11.325   4.483  -7.314  1.00 91.42           O  
ATOM   2693  CG2 THR A 170     -10.773   6.726 -11.223  1.00 91.42           C  
ATOM   2694 HG21 THR A 170     -11.421   6.724 -12.099  1.00 91.42           H  
ATOM   2695 HG22 THR A 170      -9.732   6.743 -11.549  1.00 91.42           H  
ATOM   2696 HG23 THR A 170     -10.965   7.628 -10.643  1.00 91.42           H  
ATOM   2697  OG1 THR A 170     -11.100   4.356 -11.184  1.00 91.42           O  
ATOM   2698  HG1 THR A 170     -10.223   3.968 -11.220  1.00 91.42           H  
ATOM   2699  N   LEU A 171     -10.176   2.983  -8.528  1.00 88.22           N  
ATOM   2700  H   LEU A 171      -9.593   2.833  -9.339  1.00 88.22           H  
ATOM   2701  CA  LEU A 171     -10.501   1.835  -7.688  1.00 88.22           C  
ATOM   2702  HA  LEU A 171     -11.580   1.820  -7.538  1.00 88.22           H  
ATOM   2703  C   LEU A 171      -9.862   1.963  -6.302  1.00 88.22           C  
ATOM   2704  CB  LEU A 171     -10.106   0.554  -8.440  1.00 88.22           C  
ATOM   2705  HB2 LEU A 171     -10.641   0.568  -9.390  1.00 88.22           H  
ATOM   2706  HB3 LEU A 171      -9.040   0.570  -8.670  1.00 88.22           H  
ATOM   2707  O   LEU A 171     -10.558   1.751  -5.313  1.00 88.22           O  
ATOM   2708  CG  LEU A 171     -10.454  -0.748  -7.694  1.00 88.22           C  
ATOM   2709  HG  LEU A 171     -11.352  -0.607  -7.093  1.00 88.22           H  
ATOM   2710  CD1 LEU A 171     -10.723  -1.869  -8.700  1.00 88.22           C  
ATOM   2711 HD11 LEU A 171     -11.561  -1.590  -9.338  1.00 88.22           H  
ATOM   2712 HD12 LEU A 171     -10.975  -2.788  -8.170  1.00 88.22           H  
ATOM   2713 HD13 LEU A 171      -9.839  -2.031  -9.318  1.00 88.22           H  
ATOM   2714  CD2 LEU A 171      -9.308  -1.228  -6.802  1.00 88.22           C  
ATOM   2715 HD21 LEU A 171      -8.394  -1.340  -7.386  1.00 88.22           H  
ATOM   2716 HD22 LEU A 171      -9.121  -0.513  -6.001  1.00 88.22           H  
ATOM   2717 HD23 LEU A 171      -9.565  -2.187  -6.352  1.00 88.22           H  
ATOM   2718  N   ARG A 172      -8.583   2.354  -6.214  1.00 87.07           N  
ATOM   2719  H   ARG A 172      -8.075   2.513  -7.073  1.00 87.07           H  
ATOM   2720  CA  ARG A 172      -7.904   2.609  -4.930  1.00 87.07           C  
ATOM   2721  HA  ARG A 172      -7.963   1.719  -4.304  1.00 87.07           H  
ATOM   2722  C   ARG A 172      -8.600   3.722  -4.144  1.00 87.07           C  
ATOM   2723  CB  ARG A 172      -6.424   2.962  -5.159  1.00 87.07           C  
ATOM   2724  HB2 ARG A 172      -6.354   3.750  -5.909  1.00 87.07           H  
ATOM   2725  HB3 ARG A 172      -6.010   3.347  -4.227  1.00 87.07           H  
ATOM   2726  O   ARG A 172      -8.863   3.552  -2.960  1.00 87.07           O  
ATOM   2727  CG  ARG A 172      -5.574   1.758  -5.594  1.00 87.07           C  
ATOM   2728  HG2 ARG A 172      -5.588   0.999  -4.812  1.00 87.07           H  
ATOM   2729  HG3 ARG A 172      -5.992   1.320  -6.500  1.00 87.07           H  
ATOM   2730  CD  ARG A 172      -4.121   2.189  -5.855  1.00 87.07           C  
ATOM   2731  HD2 ARG A 172      -3.629   2.363  -4.898  1.00 87.07           H  
ATOM   2732  HD3 ARG A 172      -4.125   3.136  -6.396  1.00 87.07           H  
ATOM   2733  NE  ARG A 172      -3.374   1.163  -6.621  1.00 87.07           N  
ATOM   2734  HE  ARG A 172      -3.116   0.329  -6.113  1.00 87.07           H  
ATOM   2735  NH1 ARG A 172      -3.315   2.240  -8.662  1.00 87.07           N  
ATOM   2736 HH11 ARG A 172      -3.061   2.235  -9.640  1.00 87.07           H  
ATOM   2737 HH12 ARG A 172      -3.729   3.073  -8.268  1.00 87.07           H  
ATOM   2738  NH2 ARG A 172      -2.546   0.169  -8.514  1.00 87.07           N  
ATOM   2739 HH21 ARG A 172      -2.506   0.146  -9.523  1.00 87.07           H  
ATOM   2740 HH22 ARG A 172      -2.335  -0.676  -8.003  1.00 87.07           H  
ATOM   2741  CZ  ARG A 172      -3.079   1.200  -7.916  1.00 87.07           C  
ATOM   2742  N   ASN A 173      -8.984   4.813  -4.806  1.00 89.53           N  
ATOM   2743  H   ASN A 173      -8.682   4.914  -5.764  1.00 89.53           H  
ATOM   2744  CA  ASN A 173      -9.711   5.920  -4.176  1.00 89.53           C  
ATOM   2745  HA  ASN A 173      -9.150   6.261  -3.307  1.00 89.53           H  
ATOM   2746  C   ASN A 173     -11.098   5.489  -3.670  1.00 89.53           C  
ATOM   2747  CB  ASN A 173      -9.826   7.079  -5.184  1.00 89.53           C  
ATOM   2748  HB2 ASN A 173     -10.489   7.842  -4.775  1.00 89.53           H  
ATOM   2749  HB3 ASN A 173     -10.255   6.712  -6.117  1.00 89.53           H  
ATOM   2750  O   ASN A 173     -11.513   5.886  -2.584  1.00 89.53           O  
ATOM   2751  CG  ASN A 173      -8.493   7.746  -5.480  1.00 89.53           C  
ATOM   2752  ND2 ASN A 173      -8.388   8.471  -6.569  1.00 89.53           N  
ATOM   2753 HD21 ASN A 173      -7.466   8.844  -6.744  1.00 89.53           H  
ATOM   2754 HD22 ASN A 173      -9.133   8.518  -7.249  1.00 89.53           H  
ATOM   2755  OD1 ASN A 173      -7.536   7.645  -4.737  1.00 89.53           O  
ATOM   2756  N   LEU A 174     -11.819   4.660  -4.434  1.00 85.93           N  
ATOM   2757  H   LEU A 174     -11.448   4.393  -5.335  1.00 85.93           H  
ATOM   2758  CA  LEU A 174     -13.103   4.097  -4.006  1.00 85.93           C  
ATOM   2759  HA  LEU A 174     -13.743   4.905  -3.650  1.00 85.93           H  
ATOM   2760  C   LEU A 174     -12.945   3.131  -2.828  1.00 85.93           C  
ATOM   2761  CB  LEU A 174     -13.779   3.385  -5.190  1.00 85.93           C  
ATOM   2762  HB2 LEU A 174     -13.036   2.764  -5.691  1.00 85.93           H  
ATOM   2763  HB3 LEU A 174     -14.553   2.720  -4.806  1.00 85.93           H  
ATOM   2764  O   LEU A 174     -13.784   3.139  -1.933  1.00 85.93           O  
ATOM   2765  CG  LEU A 174     -14.424   4.334  -6.212  1.00 85.93           C  
ATOM   2766  HG  LEU A 174     -13.725   5.124  -6.488  1.00 85.93           H  
ATOM   2767  CD1 LEU A 174     -14.798   3.548  -7.471  1.00 85.93           C  
ATOM   2768 HD11 LEU A 174     -15.495   2.748  -7.221  1.00 85.93           H  
ATOM   2769 HD12 LEU A 174     -15.251   4.218  -8.201  1.00 85.93           H  
ATOM   2770 HD13 LEU A 174     -13.895   3.122  -7.908  1.00 85.93           H  
ATOM   2771  CD2 LEU A 174     -15.700   4.981  -5.663  1.00 85.93           C  
ATOM   2772 HD21 LEU A 174     -16.151   5.612  -6.429  1.00 85.93           H  
ATOM   2773 HD22 LEU A 174     -16.410   4.212  -5.360  1.00 85.93           H  
ATOM   2774 HD23 LEU A 174     -15.461   5.605  -4.801  1.00 85.93           H  
ATOM   2775  N   GLN A 175     -11.885   2.321  -2.814  1.00 88.25           N  
ATOM   2776  H   GLN A 175     -11.240   2.352  -3.592  1.00 88.25           H  
ATOM   2777  CA  GLN A 175     -11.569   1.439  -1.691  1.00 88.25           C  
ATOM   2778  HA  GLN A 175     -12.437   0.819  -1.468  1.00 88.25           H  
ATOM   2779  C   GLN A 175     -11.269   2.236  -0.421  1.00 88.25           C  
ATOM   2780  CB  GLN A 175     -10.389   0.525  -2.045  1.00 88.25           C  
ATOM   2781  HB2 GLN A 175      -9.596   1.109  -2.512  1.00 88.25           H  
ATOM   2782  HB3 GLN A 175      -9.995   0.083  -1.130  1.00 88.25           H  
ATOM   2783  O   GLN A 175     -11.874   1.952   0.605  1.00 88.25           O  
ATOM   2784  CG  GLN A 175     -10.823  -0.611  -2.976  1.00 88.25           C  
ATOM   2785  HG2 GLN A 175     -11.298  -0.211  -3.871  1.00 88.25           H  
ATOM   2786  HG3 GLN A 175     -11.556  -1.223  -2.451  1.00 88.25           H  
ATOM   2787  CD  GLN A 175      -9.659  -1.497  -3.403  1.00 88.25           C  
ATOM   2788  NE2 GLN A 175      -9.924  -2.741  -3.740  1.00 88.25           N  
ATOM   2789 HE21 GLN A 175     -10.858  -3.104  -3.610  1.00 88.25           H  
ATOM   2790 HE22 GLN A 175      -9.108  -3.301  -3.942  1.00 88.25           H  
ATOM   2791  OE1 GLN A 175      -8.502  -1.121  -3.481  1.00 88.25           O  
ATOM   2792  N   ALA A 176     -10.432   3.273  -0.507  1.00 85.57           N  
ATOM   2793  H   ALA A 176      -9.933   3.431  -1.371  1.00 85.57           H  
ATOM   2794  CA  ALA A 176     -10.123   4.136   0.631  1.00 85.57           C  
ATOM   2795  HA  ALA A 176      -9.686   3.531   1.425  1.00 85.57           H  
ATOM   2796  C   ALA A 176     -11.386   4.804   1.204  1.00 85.57           C  
ATOM   2797  CB  ALA A 176      -9.088   5.173   0.180  1.00 85.57           C  
ATOM   2798  HB1 ALA A 176      -8.188   4.667  -0.171  1.00 85.57           H  
ATOM   2799  HB2 ALA A 176      -8.826   5.811   1.023  1.00 85.57           H  
ATOM   2800  HB3 ALA A 176      -9.492   5.790  -0.623  1.00 85.57           H  
ATOM   2801  O   ALA A 176     -11.623   4.751   2.406  1.00 85.57           O  
ATOM   2802  N   ARG A 177     -12.255   5.349   0.338  1.00 88.59           N  
ATOM   2803  H   ARG A 177     -11.993   5.383  -0.637  1.00 88.59           H  
ATOM   2804  CA  ARG A 177     -13.545   5.924   0.765  1.00 88.59           C  
ATOM   2805  HA  ARG A 177     -13.370   6.668   1.542  1.00 88.59           H  
ATOM   2806  C   ARG A 177     -14.474   4.893   1.396  1.00 88.59           C  
ATOM   2807  CB  ARG A 177     -14.257   6.574  -0.423  1.00 88.59           C  
ATOM   2808  HB2 ARG A 177     -15.289   6.780  -0.137  1.00 88.59           H  
ATOM   2809  HB3 ARG A 177     -14.263   5.888  -1.269  1.00 88.59           H  
ATOM   2810  O   ARG A 177     -15.197   5.210   2.330  1.00 88.59           O  
ATOM   2811  CG  ARG A 177     -13.598   7.894  -0.819  1.00 88.59           C  
ATOM   2812  HG2 ARG A 177     -12.566   7.727  -1.126  1.00 88.59           H  
ATOM   2813  HG3 ARG A 177     -13.608   8.572   0.034  1.00 88.59           H  
ATOM   2814  CD  ARG A 177     -14.393   8.512  -1.969  1.00 88.59           C  
ATOM   2815  HD2 ARG A 177     -14.391   7.818  -2.809  1.00 88.59           H  
ATOM   2816  HD3 ARG A 177     -15.416   8.668  -1.629  1.00 88.59           H  
ATOM   2817  NE  ARG A 177     -13.804   9.794  -2.384  1.00 88.59           N  
ATOM   2818  HE  ARG A 177     -12.932  10.040  -1.937  1.00 88.59           H  
ATOM   2819  NH1 ARG A 177     -15.516  10.480  -3.743  1.00 88.59           N  
ATOM   2820 HH11 ARG A 177     -15.949  11.202  -4.301  1.00 88.59           H  
ATOM   2821 HH12 ARG A 177     -16.029   9.661  -3.452  1.00 88.59           H  
ATOM   2822  NH2 ARG A 177     -13.719  11.785  -3.472  1.00 88.59           N  
ATOM   2823 HH21 ARG A 177     -12.848  11.983  -3.002  1.00 88.59           H  
ATOM   2824 HH22 ARG A 177     -14.152  12.502  -4.038  1.00 88.59           H  
ATOM   2825  CZ  ARG A 177     -14.346  10.677  -3.198  1.00 88.59           C  
ATOM   2826  N   TYR A 178     -14.489   3.668   0.876  1.00 89.74           N  
ATOM   2827  H   TYR A 178     -13.878   3.462   0.099  1.00 89.74           H  
ATOM   2828  CA  TYR A 178     -15.280   2.589   1.461  1.00 89.74           C  
ATOM   2829  HA  TYR A 178     -16.307   2.932   1.586  1.00 89.74           H  
ATOM   2830  C   TYR A 178     -14.769   2.211   2.856  1.00 89.74           C  
ATOM   2831  CB  TYR A 178     -15.280   1.385   0.513  1.00 89.74           C  
ATOM   2832  HB2 TYR A 178     -15.813   1.655  -0.399  1.00 89.74           H  
ATOM   2833  HB3 TYR A 178     -14.255   1.143   0.233  1.00 89.74           H  
ATOM   2834  O   TYR A 178     -15.574   2.012   3.760  1.00 89.74           O  
ATOM   2835  CG  TYR A 178     -15.916   0.149   1.114  1.00 89.74           C  
ATOM   2836  CD1 TYR A 178     -15.106  -0.819   1.738  1.00 89.74           C  
ATOM   2837  HD1 TYR A 178     -14.037  -0.675   1.782  1.00 89.74           H  
ATOM   2838  CD2 TYR A 178     -17.316   0.007   1.113  1.00 89.74           C  
ATOM   2839  HD2 TYR A 178     -17.932   0.780   0.678  1.00 89.74           H  
ATOM   2840  CE1 TYR A 178     -15.695  -1.933   2.363  1.00 89.74           C  
ATOM   2841  HE1 TYR A 178     -15.069  -2.649   2.874  1.00 89.74           H  
ATOM   2842  CE2 TYR A 178     -17.909  -1.113   1.725  1.00 89.74           C  
ATOM   2843  HE2 TYR A 178     -18.984  -1.217   1.758  1.00 89.74           H  
ATOM   2844  OH  TYR A 178     -17.671  -3.147   2.973  1.00 89.74           O  
ATOM   2845  HH  TYR A 178     -17.014  -3.614   3.494  1.00 89.74           H  
ATOM   2846  CZ  TYR A 178     -17.099  -2.079   2.357  1.00 89.74           C  
ATOM   2847  N   GLU A 179     -13.453   2.125   3.043  1.00 90.40           N  
ATOM   2848  H   GLU A 179     -12.833   2.300   2.265  1.00 90.40           H  
ATOM   2849  CA  GLU A 179     -12.842   1.846   4.347  1.00 90.40           C  
ATOM   2850  HA  GLU A 179     -13.271   0.934   4.760  1.00 90.40           H  
ATOM   2851  C   GLU A 179     -13.141   2.961   5.359  1.00 90.40           C  
ATOM   2852  CB  GLU A 179     -11.328   1.635   4.170  1.00 90.40           C  
ATOM   2853  HB2 GLU A 179     -10.916   2.461   3.591  1.00 90.40           H  
ATOM   2854  HB3 GLU A 179     -10.854   1.626   5.151  1.00 90.40           H  
ATOM   2855  O   GLU A 179     -13.545   2.665   6.482  1.00 90.40           O  
ATOM   2856  CG  GLU A 179     -11.021   0.300   3.467  1.00 90.40           C  
ATOM   2857  HG2 GLU A 179     -11.329  -0.511   4.128  1.00 90.40           H  
ATOM   2858  HG3 GLU A 179     -11.622   0.217   2.562  1.00 90.40           H  
ATOM   2859  CD  GLU A 179      -9.542   0.104   3.088  1.00 90.40           C  
ATOM   2860  OE1 GLU A 179      -9.250  -0.971   2.509  1.00 90.40           O  
ATOM   2861  OE2 GLU A 179      -8.708   0.995   3.364  1.00 90.40           O  
ATOM   2862  N   GLU A 180     -13.039   4.226   4.947  1.00 90.26           N  
ATOM   2863  H   GLU A 180     -12.660   4.406   4.028  1.00 90.26           H  
ATOM   2864  CA  GLU A 180     -13.415   5.386   5.765  1.00 90.26           C  
ATOM   2865  HA  GLU A 180     -12.829   5.378   6.684  1.00 90.26           H  
ATOM   2866  C   GLU A 180     -14.899   5.355   6.168  1.00 90.26           C  
ATOM   2867  CB  GLU A 180     -13.069   6.659   4.979  1.00 90.26           C  
ATOM   2868  HB2 GLU A 180     -13.674   6.691   4.073  1.00 90.26           H  
ATOM   2869  HB3 GLU A 180     -12.019   6.610   4.691  1.00 90.26           H  
ATOM   2870  O   GLU A 180     -15.226   5.528   7.342  1.00 90.26           O  
ATOM   2871  CG  GLU A 180     -13.290   7.949   5.783  1.00 90.26           C  
ATOM   2872  HG2 GLU A 180     -14.344   8.026   6.052  1.00 90.26           H  
ATOM   2873  HG3 GLU A 180     -12.708   7.887   6.702  1.00 90.26           H  
ATOM   2874  CD  GLU A 180     -12.884   9.214   5.003  1.00 90.26           C  
ATOM   2875  OE1 GLU A 180     -12.793  10.279   5.652  1.00 90.26           O  
ATOM   2876  OE2 GLU A 180     -12.676   9.127   3.766  1.00 90.26           O  
ATOM   2877  N   GLU A 181     -15.802   5.055   5.230  1.00 92.40           N  
ATOM   2878  H   GLU A 181     -15.490   4.984   4.272  1.00 92.40           H  
ATOM   2879  CA  GLU A 181     -17.238   4.939   5.509  1.00 92.40           C  
ATOM   2880  HA  GLU A 181     -17.577   5.863   5.977  1.00 92.40           H  
ATOM   2881  C   GLU A 181     -17.546   3.777   6.467  1.00 92.40           C  
ATOM   2882  CB  GLU A 181     -17.992   4.755   4.182  1.00 92.40           C  
ATOM   2883  HB2 GLU A 181     -17.739   3.782   3.763  1.00 92.40           H  
ATOM   2884  HB3 GLU A 181     -17.661   5.511   3.470  1.00 92.40           H  
ATOM   2885  O   GLU A 181     -18.403   3.894   7.342  1.00 92.40           O  
ATOM   2886  CG  GLU A 181     -19.522   4.841   4.316  1.00 92.40           C  
ATOM   2887  HG2 GLU A 181     -19.955   4.594   3.347  1.00 92.40           H  
ATOM   2888  HG3 GLU A 181     -19.867   4.081   5.017  1.00 92.40           H  
ATOM   2889  CD  GLU A 181     -20.034   6.229   4.738  1.00 92.40           C  
ATOM   2890  OE1 GLU A 181     -21.098   6.268   5.397  1.00 92.40           O  
ATOM   2891  OE2 GLU A 181     -19.417   7.235   4.326  1.00 92.40           O  
ATOM   2892  N   VAL A 182     -16.839   2.647   6.340  1.00 88.70           N  
ATOM   2893  H   VAL A 182     -16.135   2.610   5.617  1.00 88.70           H  
ATOM   2894  CA  VAL A 182     -16.983   1.512   7.264  1.00 88.70           C  
ATOM   2895  HA  VAL A 182     -18.039   1.247   7.317  1.00 88.70           H  
ATOM   2896  C   VAL A 182     -16.569   1.910   8.678  1.00 88.70           C  
ATOM   2897  CB  VAL A 182     -16.200   0.279   6.773  1.00 88.70           C  
ATOM   2898  HB  VAL A 182     -15.197   0.577   6.468  1.00 88.70           H  
ATOM   2899  O   VAL A 182     -17.321   1.619   9.609  1.00 88.70           O  
ATOM   2900  CG1 VAL A 182     -16.077  -0.822   7.838  1.00 88.70           C  
ATOM   2901 HG11 VAL A 182     -15.453  -0.479   8.663  1.00 88.70           H  
ATOM   2902 HG12 VAL A 182     -15.599  -1.704   7.412  1.00 88.70           H  
ATOM   2903 HG13 VAL A 182     -17.058  -1.088   8.231  1.00 88.70           H  
ATOM   2904  CG2 VAL A 182     -16.915  -0.360   5.573  1.00 88.70           C  
ATOM   2905 HG21 VAL A 182     -17.106   0.388   4.804  1.00 88.70           H  
ATOM   2906 HG22 VAL A 182     -16.281  -1.138   5.148  1.00 88.70           H  
ATOM   2907 HG23 VAL A 182     -17.868  -0.787   5.886  1.00 88.70           H  
ATOM   2908  N   LEU A 183     -15.433   2.595   8.835  1.00 88.69           N  
ATOM   2909  H   LEU A 183     -14.884   2.817   8.016  1.00 88.69           H  
ATOM   2910  CA  LEU A 183     -14.966   3.086  10.135  1.00 88.69           C  
ATOM   2911  HA  LEU A 183     -14.928   2.256  10.840  1.00 88.69           H  
ATOM   2912  C   LEU A 183     -15.943   4.110  10.727  1.00 88.69           C  
ATOM   2913  CB  LEU A 183     -13.560   3.692   9.982  1.00 88.69           C  
ATOM   2914  HB2 LEU A 183     -13.308   4.216  10.904  1.00 88.69           H  
ATOM   2915  HB3 LEU A 183     -13.584   4.431   9.181  1.00 88.69           H  
ATOM   2916  O   LEU A 183     -16.382   3.953  11.862  1.00 88.69           O  
ATOM   2917  CG  LEU A 183     -12.447   2.671   9.686  1.00 88.69           C  
ATOM   2918  HG  LEU A 183     -12.711   2.070   8.816  1.00 88.69           H  
ATOM   2919  CD1 LEU A 183     -11.143   3.412   9.386  1.00 88.69           C  
ATOM   2920 HD11 LEU A 183     -11.290   4.059   8.521  1.00 88.69           H  
ATOM   2921 HD12 LEU A 183     -10.853   4.019  10.244  1.00 88.69           H  
ATOM   2922 HD13 LEU A 183     -10.354   2.696   9.155  1.00 88.69           H  
ATOM   2923  CD2 LEU A 183     -12.198   1.722  10.861  1.00 88.69           C  
ATOM   2924 HD21 LEU A 183     -11.356   1.068  10.637  1.00 88.69           H  
ATOM   2925 HD22 LEU A 183     -11.989   2.295  11.764  1.00 88.69           H  
ATOM   2926 HD23 LEU A 183     -13.077   1.100  11.034  1.00 88.69           H  
ATOM   2927  N   SER A 184     -16.379   5.090   9.932  1.00 86.36           N  
ATOM   2928  H   SER A 184     -15.968   5.170   9.013  1.00 86.36           H  
ATOM   2929  CA  SER A 184     -17.375   6.089  10.342  1.00 86.36           C  
ATOM   2930  HA  SER A 184     -16.975   6.666  11.176  1.00 86.36           H  
ATOM   2931  C   SER A 184     -18.693   5.445  10.796  1.00 86.36           C  
ATOM   2932  CB  SER A 184     -17.623   7.036   9.165  1.00 86.36           C  
ATOM   2933  HB2 SER A 184     -16.687   7.528   8.899  1.00 86.36           H  
ATOM   2934  HB3 SER A 184     -17.970   6.462   8.305  1.00 86.36           H  
ATOM   2935  O   SER A 184     -19.277   5.830  11.814  1.00 86.36           O  
ATOM   2936  OG  SER A 184     -18.590   8.016   9.487  1.00 86.36           O  
ATOM   2937  HG  SER A 184     -18.723   8.544   8.696  1.00 86.36           H  
ATOM   2938  N   ARG A 185     -19.149   4.402  10.087  1.00 90.97           N  
ATOM   2939  H   ARG A 185     -18.655   4.162   9.240  1.00 90.97           H  
ATOM   2940  CA  ARG A 185     -20.331   3.620  10.468  1.00 90.97           C  
ATOM   2941  HA  ARG A 185     -21.158   4.312  10.626  1.00 90.97           H  
ATOM   2942  C   ARG A 185     -20.115   2.876  11.785  1.00 90.97           C  
ATOM   2943  CB  ARG A 185     -20.684   2.657   9.328  1.00 90.97           C  
ATOM   2944  HB2 ARG A 185     -19.878   1.930   9.234  1.00 90.97           H  
ATOM   2945  HB3 ARG A 185     -20.744   3.215   8.394  1.00 90.97           H  
ATOM   2946  O   ARG A 185     -21.023   2.865  12.611  1.00 90.97           O  
ATOM   2947  CG  ARG A 185     -22.028   1.939   9.542  1.00 90.97           C  
ATOM   2948  HG2 ARG A 185     -22.115   1.575  10.566  1.00 90.97           H  
ATOM   2949  HG3 ARG A 185     -22.836   2.646   9.359  1.00 90.97           H  
ATOM   2950  CD  ARG A 185     -22.163   0.748   8.583  1.00 90.97           C  
ATOM   2951  HD2 ARG A 185     -21.952   1.088   7.569  1.00 90.97           H  
ATOM   2952  HD3 ARG A 185     -23.189   0.380   8.612  1.00 90.97           H  
ATOM   2953  NE  ARG A 185     -21.218  -0.328   8.954  1.00 90.97           N  
ATOM   2954  HE  ARG A 185     -20.261  -0.197   8.659  1.00 90.97           H  
ATOM   2955  NH1 ARG A 185     -22.555  -1.450  10.440  1.00 90.97           N  
ATOM   2956 HH11 ARG A 185     -23.314  -0.806  10.267  1.00 90.97           H  
ATOM   2957 HH12 ARG A 185     -22.567  -1.694  11.420  1.00 90.97           H  
ATOM   2958  NH2 ARG A 185     -20.409  -1.879  10.427  1.00 90.97           N  
ATOM   2959 HH21 ARG A 185     -19.458  -1.612  10.217  1.00 90.97           H  
ATOM   2960 HH22 ARG A 185     -20.579  -2.326  11.317  1.00 90.97           H  
ATOM   2961  CZ  ARG A 185     -21.399  -1.211   9.919  1.00 90.97           C  
ATOM   2962  N   GLU A 186     -18.957   2.252  11.986  1.00 91.18           N  
ATOM   2963  H   GLU A 186     -18.234   2.339  11.286  1.00 91.18           H  
ATOM   2964  CA  GLU A 186     -18.618   1.575  13.245  1.00 91.18           C  
ATOM   2965  HA  GLU A 186     -19.401   0.855  13.482  1.00 91.18           H  
ATOM   2966  C   GLU A 186     -18.577   2.559  14.423  1.00 91.18           C  
ATOM   2967  CB  GLU A 186     -17.291   0.807  13.100  1.00 91.18           C  
ATOM   2968  HB2 GLU A 186     -16.944   0.515  14.091  1.00 91.18           H  
ATOM   2969  HB3 GLU A 186     -16.539   1.449  12.641  1.00 91.18           H  
ATOM   2970  O   GLU A 186     -19.163   2.274  15.468  1.00 91.18           O  
ATOM   2971  CG  GLU A 186     -17.478  -0.467  12.260  1.00 91.18           C  
ATOM   2972  HG2 GLU A 186     -17.928  -0.214  11.299  1.00 91.18           H  
ATOM   2973  HG3 GLU A 186     -18.193  -1.108  12.776  1.00 91.18           H  
ATOM   2974  CD  GLU A 186     -16.192  -1.274  12.010  1.00 91.18           C  
ATOM   2975  OE1 GLU A 186     -16.342  -2.343  11.364  1.00 91.18           O  
ATOM   2976  OE2 GLU A 186     -15.102  -0.892  12.487  1.00 91.18           O  
ATOM   2977  N   ASP A 187     -18.003   3.749  14.236  1.00 91.51           N  
ATOM   2978  H   ASP A 187     -17.463   3.892  13.395  1.00 91.51           H  
ATOM   2979  CA  ASP A 187     -17.978   4.814  15.246  1.00 91.51           C  
ATOM   2980  HA  ASP A 187     -17.554   4.421  16.170  1.00 91.51           H  
ATOM   2981  C   ASP A 187     -19.385   5.344  15.562  1.00 91.51           C  
ATOM   2982  CB  ASP A 187     -17.096   5.974  14.753  1.00 91.51           C  
ATOM   2983  HB2 ASP A 187     -17.266   6.832  15.404  1.00 91.51           H  
ATOM   2984  HB3 ASP A 187     -17.403   6.260  13.747  1.00 91.51           H  
ATOM   2985  O   ASP A 187     -19.734   5.591  16.721  1.00 91.51           O  
ATOM   2986  CG  ASP A 187     -15.593   5.677  14.765  1.00 91.51           C  
ATOM   2987  OD1 ASP A 187     -15.177   4.745  15.491  1.00 91.51           O  
ATOM   2988  OD2 ASP A 187     -14.867   6.455  14.109  1.00 91.51           O  
ATOM   2989  N   ALA A 188     -20.235   5.513  14.545  1.00 87.71           N  
ATOM   2990  H   ALA A 188     -19.892   5.343  13.611  1.00 87.71           H  
ATOM   2991  CA  ALA A 188     -21.632   5.903  14.731  1.00 87.71           C  
ATOM   2992  HA  ALA A 188     -21.665   6.794  15.357  1.00 87.71           H  
ATOM   2993  C   ALA A 188     -22.446   4.812  15.451  1.00 87.71           C  
ATOM   2994  CB  ALA A 188     -22.231   6.253  13.365  1.00 87.71           C  
ATOM   2995  HB1 ALA A 188     -22.216   5.377  12.717  1.00 87.71           H  
ATOM   2996  HB2 ALA A 188     -21.649   7.046  12.896  1.00 87.71           H  
ATOM   2997  HB3 ALA A 188     -23.261   6.590  13.489  1.00 87.71           H  
ATOM   2998  O   ALA A 188     -23.247   5.120  16.336  1.00 87.71           O  
ATOM   2999  N   GLU A 189     -22.228   3.537  15.118  1.00 93.57           N  
ATOM   3000  H   GLU A 189     -21.569   3.341  14.378  1.00 93.57           H  
ATOM   3001  CA  GLU A 189     -22.843   2.402  15.815  1.00 93.57           C  
ATOM   3002  HA  GLU A 189     -23.920   2.563  15.857  1.00 93.57           H  
ATOM   3003  C   GLU A 189     -22.367   2.298  17.266  1.00 93.57           C  
ATOM   3004  CB  GLU A 189     -22.575   1.087  15.063  1.00 93.57           C  
ATOM   3005  HB2 GLU A 189     -21.528   1.026  14.766  1.00 93.57           H  
ATOM   3006  HB3 GLU A 189     -22.802   0.249  15.722  1.00 93.57           H  
ATOM   3007  O   GLU A 189     -23.186   2.044  18.153  1.00 93.57           O  
ATOM   3008  CG  GLU A 189     -23.484   0.989  13.835  1.00 93.57           C  
ATOM   3009  HG2 GLU A 189     -23.289   1.823  13.161  1.00 93.57           H  
ATOM   3010  HG3 GLU A 189     -24.515   1.086  14.176  1.00 93.57           H  
ATOM   3011  CD  GLU A 189     -23.362  -0.320  13.051  1.00 93.57           C  
ATOM   3012  OE1 GLU A 189     -24.270  -0.560  12.221  1.00 93.57           O  
ATOM   3013  OE2 GLU A 189     -22.391  -1.106  13.183  1.00 93.57           O  
ATOM   3014  N   GLY A 190     -21.083   2.559  17.525  1.00 94.65           N  
ATOM   3015  H   GLY A 190     -20.461   2.706  16.743  1.00 94.65           H  
ATOM   3016  CA  GLY A 190     -20.518   2.665  18.868  1.00 94.65           C  
ATOM   3017  HA2 GLY A 190     -20.606   1.708  19.382  1.00 94.65           H  
ATOM   3018  HA3 GLY A 190     -19.463   2.929  18.787  1.00 94.65           H  
ATOM   3019  C   GLY A 190     -21.222   3.740  19.694  1.00 94.65           C  
ATOM   3020  O   GLY A 190     -21.791   3.432  20.744  1.00 94.65           O  
ATOM   3021  N   ARG A 191     -21.298   4.971  19.172  1.00 94.74           N  
ATOM   3022  H   ARG A 191     -20.800   5.144  18.311  1.00 94.74           H  
ATOM   3023  CA  ARG A 191     -22.007   6.089  19.823  1.00 94.74           C  
ATOM   3024  HA  ARG A 191     -21.567   6.261  20.806  1.00 94.74           H  
ATOM   3025  C   ARG A 191     -23.485   5.786  20.072  1.00 94.74           C  
ATOM   3026  CB  ARG A 191     -21.859   7.363  18.978  1.00 94.74           C  
ATOM   3027  HB2 ARG A 191     -22.097   7.145  17.937  1.00 94.74           H  
ATOM   3028  HB3 ARG A 191     -22.567   8.106  19.344  1.00 94.74           H  
ATOM   3029  O   ARG A 191     -24.014   6.111  21.132  1.00 94.74           O  
ATOM   3030  CG  ARG A 191     -20.447   7.958  19.082  1.00 94.74           C  
ATOM   3031  HG2 ARG A 191     -19.704   7.259  18.696  1.00 94.74           H  
ATOM   3032  HG3 ARG A 191     -20.224   8.138  20.133  1.00 94.74           H  
ATOM   3033  CD  ARG A 191     -20.340   9.294  18.336  1.00 94.74           C  
ATOM   3034  HD2 ARG A 191     -21.162   9.935  18.653  1.00 94.74           H  
ATOM   3035  HD3 ARG A 191     -19.403   9.769  18.629  1.00 94.74           H  
ATOM   3036  NE  ARG A 191     -20.339   9.122  16.869  1.00 94.74           N  
ATOM   3037  HE  ARG A 191     -19.971   8.245  16.529  1.00 94.74           H  
ATOM   3038  NH1 ARG A 191     -21.126  11.211  16.308  1.00 94.74           N  
ATOM   3039 HH11 ARG A 191     -21.206  11.435  17.290  1.00 94.74           H  
ATOM   3040 HH12 ARG A 191     -21.302  11.918  15.609  1.00 94.74           H  
ATOM   3041  NH2 ARG A 191     -20.482   9.803  14.699  1.00 94.74           N  
ATOM   3042 HH21 ARG A 191     -20.032   8.949  14.404  1.00 94.74           H  
ATOM   3043 HH22 ARG A 191     -20.651  10.524  14.012  1.00 94.74           H  
ATOM   3044  CZ  ARG A 191     -20.651  10.041  15.970  1.00 94.74           C  
ATOM   3045  N   LEU A 192     -24.164   5.125  19.133  1.00 94.84           N  
ATOM   3046  H   LEU A 192     -23.691   4.921  18.264  1.00 94.84           H  
ATOM   3047  CA  LEU A 192     -25.561   4.715  19.305  1.00 94.84           C  
ATOM   3048  HA  LEU A 192     -26.138   5.592  19.597  1.00 94.84           H  
ATOM   3049  C   LEU A 192     -25.718   3.680  20.427  1.00 94.84           C  
ATOM   3050  CB  LEU A 192     -26.092   4.217  17.950  1.00 94.84           C  
ATOM   3051  HB2 LEU A 192     -25.972   5.040  17.246  1.00 94.84           H  
ATOM   3052  HB3 LEU A 192     -25.472   3.395  17.591  1.00 94.84           H  
ATOM   3053  O   LEU A 192     -26.671   3.758  21.204  1.00 94.84           O  
ATOM   3054  CG  LEU A 192     -27.572   3.784  17.953  1.00 94.84           C  
ATOM   3055  HG  LEU A 192     -28.149   4.424  18.621  1.00 94.84           H  
ATOM   3056  CD1 LEU A 192     -28.152   3.923  16.544  1.00 94.84           C  
ATOM   3057 HD11 LEU A 192     -27.599   3.290  15.850  1.00 94.84           H  
ATOM   3058 HD12 LEU A 192     -29.208   3.653  16.535  1.00 94.84           H  
ATOM   3059 HD13 LEU A 192     -28.061   4.959  16.218  1.00 94.84           H  
ATOM   3060  CD2 LEU A 192     -27.773   2.316  18.354  1.00 94.84           C  
ATOM   3061 HD21 LEU A 192     -28.794   2.007  18.130  1.00 94.84           H  
ATOM   3062 HD22 LEU A 192     -27.584   2.177  19.418  1.00 94.84           H  
ATOM   3063 HD23 LEU A 192     -27.083   1.687  17.791  1.00 94.84           H  
ATOM   3064  N   MET A 193     -24.808   2.710  20.523  1.00 96.49           N  
ATOM   3065  H   MET A 193     -24.047   2.696  19.860  1.00 96.49           H  
ATOM   3066  CA  MET A 193     -24.822   1.711  21.595  1.00 96.49           C  
ATOM   3067  HA  MET A 193     -25.814   1.263  21.645  1.00 96.49           H  
ATOM   3068  C   MET A 193     -24.562   2.343  22.964  1.00 96.49           C  
ATOM   3069  CB  MET A 193     -23.796   0.608  21.300  1.00 96.49           C  
ATOM   3070  HB2 MET A 193     -23.624   0.023  22.203  1.00 96.49           H  
ATOM   3071  HB3 MET A 193     -22.847   1.057  21.005  1.00 96.49           H  
ATOM   3072  O   MET A 193     -25.236   1.987  23.931  1.00 96.49           O  
ATOM   3073  CG  MET A 193     -24.276  -0.329  20.184  1.00 96.49           C  
ATOM   3074  HG2 MET A 193     -23.452  -0.989  19.910  1.00 96.49           H  
ATOM   3075  HG3 MET A 193     -24.516   0.271  19.307  1.00 96.49           H  
ATOM   3076  SD  MET A 193     -25.731  -1.351  20.579  1.00 96.49           S  
ATOM   3077  CE  MET A 193     -24.982  -2.527  21.737  1.00 96.49           C  
ATOM   3078  HE1 MET A 193     -24.140  -3.026  21.257  1.00 96.49           H  
ATOM   3079  HE2 MET A 193     -24.633  -1.998  22.624  1.00 96.49           H  
ATOM   3080  HE3 MET A 193     -25.725  -3.268  22.033  1.00 96.49           H  
ATOM   3081  N   GLU A 194     -23.645   3.306  23.046  1.00 95.80           N  
ATOM   3082  H   GLU A 194     -23.090   3.521  22.230  1.00 95.80           H  
ATOM   3083  CA  GLU A 194     -23.398   4.089  24.261  1.00 95.80           C  
ATOM   3084  HA  GLU A 194     -23.183   3.416  25.091  1.00 95.80           H  
ATOM   3085  C   GLU A 194     -24.622   4.916  24.660  1.00 95.80           C  
ATOM   3086  CB  GLU A 194     -22.187   5.004  24.057  1.00 95.80           C  
ATOM   3087  HB2 GLU A 194     -22.311   5.560  23.128  1.00 95.80           H  
ATOM   3088  HB3 GLU A 194     -22.136   5.709  24.886  1.00 95.80           H  
ATOM   3089  O   GLU A 194     -25.050   4.848  25.812  1.00 95.80           O  
ATOM   3090  CG  GLU A 194     -20.882   4.199  24.017  1.00 95.80           C  
ATOM   3091  HG2 GLU A 194     -20.956   3.417  23.262  1.00 95.80           H  
ATOM   3092  HG3 GLU A 194     -20.754   3.708  24.982  1.00 95.80           H  
ATOM   3093  CD  GLU A 194     -19.650   5.062  23.720  1.00 95.80           C  
ATOM   3094  OE1 GLU A 194     -18.547   4.471  23.747  1.00 95.80           O  
ATOM   3095  OE2 GLU A 194     -19.810   6.283  23.498  1.00 95.80           O  
ATOM   3096  N   ALA A 195     -25.253   5.610  23.709  1.00 96.52           N  
ATOM   3097  H   ALA A 195     -24.819   5.681  22.799  1.00 96.52           H  
ATOM   3098  CA  ALA A 195     -26.476   6.368  23.955  1.00 96.52           C  
ATOM   3099  HA  ALA A 195     -26.280   7.100  24.738  1.00 96.52           H  
ATOM   3100  C   ALA A 195     -27.627   5.469  24.438  1.00 96.52           C  
ATOM   3101  CB  ALA A 195     -26.851   7.120  22.673  1.00 96.52           C  
ATOM   3102  HB1 ALA A 195     -27.741   7.724  22.850  1.00 96.52           H  
ATOM   3103  HB2 ALA A 195     -26.033   7.779  22.383  1.00 96.52           H  
ATOM   3104  HB3 ALA A 195     -27.047   6.417  21.863  1.00 96.52           H  
ATOM   3105  O   ALA A 195     -28.334   5.819  25.381  1.00 96.52           O  
ATOM   3106  N   ARG A 196     -27.794   4.276  23.846  1.00 97.44           N  
ATOM   3107  H   ARG A 196     -27.191   4.054  23.067  1.00 97.44           H  
ATOM   3108  CA  ARG A 196     -28.783   3.287  24.311  1.00 97.44           C  
ATOM   3109  HA  ARG A 196     -29.767   3.753  24.359  1.00 97.44           H  
ATOM   3110  C   ARG A 196     -28.497   2.816  25.726  1.00 97.44           C  
ATOM   3111  CB  ARG A 196     -28.825   2.070  23.388  1.00 97.44           C  
ATOM   3112  HB2 ARG A 196     -27.812   1.762  23.126  1.00 97.44           H  
ATOM   3113  HB3 ARG A 196     -29.309   1.249  23.917  1.00 97.44           H  
ATOM   3114  O   ARG A 196     -29.411   2.769  26.539  1.00 97.44           O  
ATOM   3115  CG  ARG A 196     -29.630   2.368  22.128  1.00 97.44           C  
ATOM   3116  HG2 ARG A 196     -30.631   2.696  22.407  1.00 97.44           H  
ATOM   3117  HG3 ARG A 196     -29.146   3.151  21.546  1.00 97.44           H  
ATOM   3118  CD  ARG A 196     -29.729   1.087  21.306  1.00 97.44           C  
ATOM   3119  HD2 ARG A 196     -28.724   0.760  21.041  1.00 97.44           H  
ATOM   3120  HD3 ARG A 196     -30.205   0.321  21.918  1.00 97.44           H  
ATOM   3121  NE  ARG A 196     -30.515   1.322  20.087  1.00 97.44           N  
ATOM   3122  HE  ARG A 196     -30.660   2.291  19.840  1.00 97.44           H  
ATOM   3123  NH1 ARG A 196     -30.816  -0.872  19.519  1.00 97.44           N  
ATOM   3124 HH11 ARG A 196     -30.295  -1.114  20.350  1.00 97.44           H  
ATOM   3125 HH12 ARG A 196     -31.114  -1.577  18.861  1.00 97.44           H  
ATOM   3126  NH2 ARG A 196     -31.593   0.744  18.177  1.00 97.44           N  
ATOM   3127 HH21 ARG A 196     -31.907   0.044  17.520  1.00 97.44           H  
ATOM   3128 HH22 ARG A 196     -31.696   1.726  17.964  1.00 97.44           H  
ATOM   3129  CZ  ARG A 196     -30.974   0.399  19.270  1.00 97.44           C  
ATOM   3130  N   LYS A 197     -27.237   2.502  26.026  1.00 97.88           N  
ATOM   3131  H   LYS A 197     -26.537   2.579  25.302  1.00 97.88           H  
ATOM   3132  CA  LYS A 197     -26.828   2.108  27.373  1.00 97.88           C  
ATOM   3133  HA  LYS A 197     -27.434   1.258  27.687  1.00 97.88           H  
ATOM   3134  C   LYS A 197     -27.105   3.228  28.382  1.00 97.88           C  
ATOM   3135  CB  LYS A 197     -25.355   1.694  27.333  1.00 97.88           C  
ATOM   3136  HB2 LYS A 197     -24.749   2.544  27.019  1.00 97.88           H  
ATOM   3137  HB3 LYS A 197     -25.228   0.888  26.611  1.00 97.88           H  
ATOM   3138  O   LYS A 197     -27.659   2.949  29.438  1.00 97.88           O  
ATOM   3139  CG  LYS A 197     -24.887   1.218  28.708  1.00 97.88           C  
ATOM   3140  HG2 LYS A 197     -25.465   0.347  29.017  1.00 97.88           H  
ATOM   3141  HG3 LYS A 197     -25.039   2.018  29.433  1.00 97.88           H  
ATOM   3142  CD  LYS A 197     -23.401   0.869  28.675  1.00 97.88           C  
ATOM   3143  HD2 LYS A 197     -23.241  -0.056  28.121  1.00 97.88           H  
ATOM   3144  HD3 LYS A 197     -22.852   1.685  28.204  1.00 97.88           H  
ATOM   3145  CE  LYS A 197     -22.960   0.729  30.127  1.00 97.88           C  
ATOM   3146  HE2 LYS A 197     -23.297   1.628  30.642  1.00 97.88           H  
ATOM   3147  HE3 LYS A 197     -23.464  -0.117  30.594  1.00 97.88           H  
ATOM   3148  NZ  LYS A 197     -21.495   0.650  30.261  1.00 97.88           N  
ATOM   3149  HZ1 LYS A 197     -21.094   1.479  29.846  1.00 97.88           H  
ATOM   3150  HZ2 LYS A 197     -21.269   0.664  31.246  1.00 97.88           H  
ATOM   3151  HZ3 LYS A 197     -21.129  -0.176  29.809  1.00 97.88           H  
ATOM   3152  N   GLY A 198     -26.786   4.477  28.042  1.00 97.84           N  
ATOM   3153  H   GLY A 198     -26.295   4.630  27.173  1.00 97.84           H  
ATOM   3154  CA  GLY A 198     -27.104   5.639  28.873  1.00 97.84           C  
ATOM   3155  HA2 GLY A 198     -26.621   5.536  29.844  1.00 97.84           H  
ATOM   3156  HA3 GLY A 198     -26.723   6.537  28.386  1.00 97.84           H  
ATOM   3157  C   GLY A 198     -28.610   5.817  29.092  1.00 97.84           C  
ATOM   3158  O   GLY A 198     -29.040   6.071  30.214  1.00 97.84           O  
ATOM   3159  N   ALA A 199     -29.428   5.609  28.055  1.00 98.12           N  
ATOM   3160  H   ALA A 199     -29.025   5.453  27.143  1.00 98.12           H  
ATOM   3161  CA  ALA A 199     -30.886   5.641  28.171  1.00 98.12           C  
ATOM   3162  HA  ALA A 199     -31.172   6.588  28.630  1.00 98.12           H  
ATOM   3163  C   ALA A 199     -31.430   4.515  29.070  1.00 98.12           C  
ATOM   3164  CB  ALA A 199     -31.497   5.588  26.766  1.00 98.12           C  
ATOM   3165  HB1 ALA A 199     -31.254   4.641  26.285  1.00 98.12           H  
ATOM   3166  HB2 ALA A 199     -31.110   6.410  26.164  1.00 98.12           H  
ATOM   3167  HB3 ALA A 199     -32.581   5.680  26.840  1.00 98.12           H  
ATOM   3168  O   ALA A 199     -32.309   4.766  29.893  1.00 98.12           O  
ATOM   3169  N   ASP A 200     -30.891   3.297  28.958  1.00 98.05           N  
ATOM   3170  H   ASP A 200     -30.221   3.136  28.220  1.00 98.05           H  
ATOM   3171  CA  ASP A 200     -31.254   2.167  29.821  1.00 98.05           C  
ATOM   3172  HA  ASP A 200     -32.335   2.029  29.790  1.00 98.05           H  
ATOM   3173  C   ASP A 200     -30.863   2.433  31.286  1.00 98.05           C  
ATOM   3174  CB  ASP A 200     -30.582   0.871  29.322  1.00 98.05           C  
ATOM   3175  HB2 ASP A 200     -29.515   1.046  29.191  1.00 98.05           H  
ATOM   3176  HB3 ASP A 200     -30.694   0.113  30.098  1.00 98.05           H  
ATOM   3177  O   ASP A 200     -31.654   2.186  32.198  1.00 98.05           O  
ATOM   3178  CG  ASP A 200     -31.161   0.282  28.026  1.00 98.05           C  
ATOM   3179  OD1 ASP A 200     -32.339   0.559  27.703  1.00 98.05           O  
ATOM   3180  OD2 ASP A 200     -30.447  -0.540  27.401  1.00 98.05           O  
ATOM   3181  N   GLU A 201     -29.669   2.981  31.529  1.00 98.14           N  
ATOM   3182  H   GLU A 201     -29.052   3.143  30.746  1.00 98.14           H  
ATOM   3183  CA  GLU A 201     -29.206   3.383  32.864  1.00 98.14           C  
ATOM   3184  HA  GLU A 201     -29.277   2.530  33.538  1.00 98.14           H  
ATOM   3185  C   GLU A 201     -30.092   4.488  33.462  1.00 98.14           C  
ATOM   3186  CB  GLU A 201     -27.733   3.832  32.802  1.00 98.14           C  
ATOM   3187  HB2 GLU A 201     -27.601   4.525  31.971  1.00 98.14           H  
ATOM   3188  HB3 GLU A 201     -27.487   4.352  33.728  1.00 98.14           H  
ATOM   3189  O   GLU A 201     -30.510   4.384  34.617  1.00 98.14           O  
ATOM   3190  CG  GLU A 201     -26.769   2.641  32.650  1.00 98.14           C  
ATOM   3191  HG2 GLU A 201     -27.073   2.032  31.798  1.00 98.14           H  
ATOM   3192  HG3 GLU A 201     -26.862   2.015  33.537  1.00 98.14           H  
ATOM   3193  CD  GLU A 201     -25.290   3.034  32.475  1.00 98.14           C  
ATOM   3194  OE1 GLU A 201     -24.467   2.100  32.286  1.00 98.14           O  
ATOM   3195  OE2 GLU A 201     -24.950   4.233  32.553  1.00 98.14           O  
ATOM   3196  N   ALA A 202     -30.453   5.502  32.670  1.00 97.58           N  
ATOM   3197  H   ALA A 202     -30.055   5.554  31.744  1.00 97.58           H  
ATOM   3198  CA  ALA A 202     -31.374   6.558  33.085  1.00 97.58           C  
ATOM   3199  HA  ALA A 202     -30.997   7.005  34.005  1.00 97.58           H  
ATOM   3200  C   ALA A 202     -32.785   6.015  33.376  1.00 97.58           C  
ATOM   3201  CB  ALA A 202     -31.399   7.639  31.999  1.00 97.58           C  
ATOM   3202  HB1 ALA A 202     -32.051   8.456  32.308  1.00 97.58           H  
ATOM   3203  HB2 ALA A 202     -31.765   7.223  31.061  1.00 97.58           H  
ATOM   3204  HB3 ALA A 202     -30.393   8.030  31.844  1.00 97.58           H  
ATOM   3205  O   ALA A 202     -33.407   6.406  34.366  1.00 97.58           O  
ATOM   3206  N   ALA A 203     -33.286   5.077  32.566  1.00 98.12           N  
ATOM   3207  H   ALA A 203     -32.754   4.816  31.748  1.00 98.12           H  
ATOM   3208  CA  ALA A 203     -34.576   4.427  32.789  1.00 98.12           C  
ATOM   3209  HA  ALA A 203     -35.339   5.199  32.892  1.00 98.12           H  
ATOM   3210  C   ALA A 203     -34.585   3.594  34.081  1.00 98.12           C  
ATOM   3211  CB  ALA A 203     -34.918   3.569  31.566  1.00 98.12           C  
ATOM   3212  HB1 ALA A 203     -34.944   4.194  30.673  1.00 98.12           H  
ATOM   3213  HB2 ALA A 203     -34.166   2.792  31.429  1.00 98.12           H  
ATOM   3214  HB3 ALA A 203     -35.894   3.104  31.704  1.00 98.12           H  
ATOM   3215  O   ALA A 203     -35.564   3.629  34.830  1.00 98.12           O  
ATOM   3216  N   LEU A 204     -33.491   2.882  34.379  1.00 98.10           N  
ATOM   3217  H   LEU A 204     -32.733   2.871  33.712  1.00 98.10           H  
ATOM   3218  CA  LEU A 204     -33.326   2.168  35.647  1.00 98.10           C  
ATOM   3219  HA  LEU A 204     -34.196   1.531  35.806  1.00 98.10           H  
ATOM   3220  C   LEU A 204     -33.286   3.135  36.834  1.00 98.10           C  
ATOM   3221  CB  LEU A 204     -32.055   1.303  35.610  1.00 98.10           C  
ATOM   3222  HB2 LEU A 204     -31.225   1.917  35.258  1.00 98.10           H  
ATOM   3223  HB3 LEU A 204     -31.819   0.989  36.627  1.00 98.10           H  
ATOM   3224  O   LEU A 204     -34.020   2.926  37.798  1.00 98.10           O  
ATOM   3225  CG  LEU A 204     -32.153   0.046  34.729  1.00 98.10           C  
ATOM   3226  HG  LEU A 204     -32.443   0.316  33.713  1.00 98.10           H  
ATOM   3227  CD1 LEU A 204     -30.788  -0.644  34.686  1.00 98.10           C  
ATOM   3228 HD11 LEU A 204     -30.476  -0.928  35.691  1.00 98.10           H  
ATOM   3229 HD12 LEU A 204     -30.057   0.046  34.263  1.00 98.10           H  
ATOM   3230 HD13 LEU A 204     -30.838  -1.523  34.044  1.00 98.10           H  
ATOM   3231  CD2 LEU A 204     -33.175  -0.963  35.265  1.00 98.10           C  
ATOM   3232 HD21 LEU A 204     -32.950  -1.199  36.305  1.00 98.10           H  
ATOM   3233 HD22 LEU A 204     -34.178  -0.544  35.190  1.00 98.10           H  
ATOM   3234 HD23 LEU A 204     -33.137  -1.870  34.662  1.00 98.10           H  
ATOM   3235  N   ALA A 205     -32.500   4.211  36.747  1.00 98.04           N  
ATOM   3236  H   ALA A 205     -31.904   4.314  35.937  1.00 98.04           H  
ATOM   3237  CA  ALA A 205     -32.428   5.230  37.792  1.00 98.04           C  
ATOM   3238  HA  ALA A 205     -32.102   4.759  38.719  1.00 98.04           H  
ATOM   3239  C   ALA A 205     -33.800   5.873  38.051  1.00 98.04           C  
ATOM   3240  CB  ALA A 205     -31.386   6.277  37.382  1.00 98.04           C  
ATOM   3241  HB1 ALA A 205     -31.685   6.766  36.455  1.00 98.04           H  
ATOM   3242  HB2 ALA A 205     -30.420   5.796  37.232  1.00 98.04           H  
ATOM   3243  HB3 ALA A 205     -31.292   7.027  38.167  1.00 98.04           H  
ATOM   3244  O   ALA A 205     -34.220   6.015  39.202  1.00 98.04           O  
ATOM   3245  N   ARG A 206     -34.550   6.190  36.989  1.00 98.21           N  
ATOM   3246  H   ARG A 206     -34.136   6.094  36.072  1.00 98.21           H  
ATOM   3247  CA  ARG A 206     -35.925   6.683  37.096  1.00 98.21           C  
ATOM   3248  HA  ARG A 206     -35.924   7.576  37.722  1.00 98.21           H  
ATOM   3249  C   ARG A 206     -36.834   5.669  37.796  1.00 98.21           C  
ATOM   3250  CB  ARG A 206     -36.437   7.068  35.702  1.00 98.21           C  
ATOM   3251  HB2 ARG A 206     -36.437   6.190  35.056  1.00 98.21           H  
ATOM   3252  HB3 ARG A 206     -35.779   7.822  35.270  1.00 98.21           H  
ATOM   3253  O   ARG A 206     -37.532   6.043  38.732  1.00 98.21           O  
ATOM   3254  CG  ARG A 206     -37.857   7.632  35.796  1.00 98.21           C  
ATOM   3255  HG2 ARG A 206     -38.505   6.880  36.247  1.00 98.21           H  
ATOM   3256  HG3 ARG A 206     -37.865   8.520  36.427  1.00 98.21           H  
ATOM   3257  CD  ARG A 206     -38.429   7.978  34.425  1.00 98.21           C  
ATOM   3258  HD2 ARG A 206     -38.163   7.192  33.717  1.00 98.21           H  
ATOM   3259  HD3 ARG A 206     -38.021   8.930  34.086  1.00 98.21           H  
ATOM   3260  NE  ARG A 206     -39.886   8.051  34.551  1.00 98.21           N  
ATOM   3261  HE  ARG A 206     -40.270   7.908  35.474  1.00 98.21           H  
ATOM   3262  NH1 ARG A 206     -40.506   7.969  32.347  1.00 98.21           N  
ATOM   3263 HH11 ARG A 206     -41.244   8.026  31.660  1.00 98.21           H  
ATOM   3264 HH12 ARG A 206     -39.539   8.101  32.089  1.00 98.21           H  
ATOM   3265  NH2 ARG A 206     -42.038   7.928  33.991  1.00 98.21           N  
ATOM   3266 HH21 ARG A 206     -42.810   7.905  33.341  1.00 98.21           H  
ATOM   3267 HH22 ARG A 206     -42.168   7.711  34.969  1.00 98.21           H  
ATOM   3268  CZ  ARG A 206     -40.799   7.991  33.616  1.00 98.21           C  
ATOM   3269  N   ALA A 207     -36.798   4.396  37.404  1.00 98.24           N  
ATOM   3270  H   ALA A 207     -36.209   4.151  36.621  1.00 98.24           H  
ATOM   3271  CA  ALA A 207     -37.613   3.352  38.029  1.00 98.24           C  
ATOM   3272  HA  ALA A 207     -38.659   3.654  37.979  1.00 98.24           H  
ATOM   3273  C   ALA A 207     -37.261   3.125  39.514  1.00 98.24           C  
ATOM   3274  CB  ALA A 207     -37.440   2.061  37.219  1.00 98.24           C  
ATOM   3275  HB1 ALA A 207     -36.401   1.735  37.251  1.00 98.24           H  
ATOM   3276  HB2 ALA A 207     -37.726   2.241  36.183  1.00 98.24           H  
ATOM   3277  HB3 ALA A 207     -38.082   1.283  37.634  1.00 98.24           H  
ATOM   3278  O   ALA A 207     -38.129   2.798  40.326  1.00 98.24           O  
ATOM   3279  N   GLU A 208     -35.991   3.284  39.896  1.00 98.18           N  
ATOM   3280  H   GLU A 208     -35.297   3.479  39.189  1.00 98.18           H  
ATOM   3281  CA  GLU A 208     -35.560   3.252  41.297  1.00 98.18           C  
ATOM   3282  HA  GLU A 208     -35.949   2.351  41.773  1.00 98.18           H  
ATOM   3283  C   GLU A 208     -36.107   4.441  42.096  1.00 98.18           C  
ATOM   3284  CB  GLU A 208     -34.028   3.224  41.384  1.00 98.18           C  
ATOM   3285  HB2 GLU A 208     -33.610   4.008  40.753  1.00 98.18           H  
ATOM   3286  HB3 GLU A 208     -33.741   3.422  42.417  1.00 98.18           H  
ATOM   3287  O   GLU A 208     -36.578   4.255  43.222  1.00 98.18           O  
ATOM   3288  CG  GLU A 208     -33.445   1.864  40.978  1.00 98.18           C  
ATOM   3289  HG2 GLU A 208     -33.776   1.603  39.973  1.00 98.18           H  
ATOM   3290  HG3 GLU A 208     -33.845   1.108  41.654  1.00 98.18           H  
ATOM   3291  CD  GLU A 208     -31.909   1.820  41.038  1.00 98.18           C  
ATOM   3292  OE1 GLU A 208     -31.371   0.745  40.685  1.00 98.18           O  
ATOM   3293  OE2 GLU A 208     -31.293   2.794  41.529  1.00 98.18           O  
ATOM   3294  N   LEU A 209     -36.087   5.645  41.514  1.00 97.77           N  
ATOM   3295  H   LEU A 209     -35.670   5.728  40.598  1.00 97.77           H  
ATOM   3296  CA  LEU A 209     -36.670   6.842  42.123  1.00 97.77           C  
ATOM   3297  HA  LEU A 209     -36.287   6.935  43.139  1.00 97.77           H  
ATOM   3298  C   LEU A 209     -38.192   6.729  42.257  1.00 97.77           C  
ATOM   3299  CB  LEU A 209     -36.276   8.095  41.320  1.00 97.77           C  
ATOM   3300  HB2 LEU A 209     -36.884   8.931  41.664  1.00 97.77           H  
ATOM   3301  HB3 LEU A 209     -36.519   7.928  40.270  1.00 97.77           H  
ATOM   3302  O   LEU A 209     -38.712   7.018  43.331  1.00 97.77           O  
ATOM   3303  CG  LEU A 209     -34.795   8.497  41.434  1.00 97.77           C  
ATOM   3304  HG  LEU A 209     -34.156   7.656  41.165  1.00 97.77           H  
ATOM   3305  CD1 LEU A 209     -34.510   9.654  40.477  1.00 97.77           C  
ATOM   3306 HD11 LEU A 209     -33.460   9.941  40.538  1.00 97.77           H  
ATOM   3307 HD12 LEU A 209     -34.719   9.340  39.455  1.00 97.77           H  
ATOM   3308 HD13 LEU A 209     -35.136  10.513  40.721  1.00 97.77           H  
ATOM   3309  CD2 LEU A 209     -34.422   8.948  42.851  1.00 97.77           C  
ATOM   3310 HD21 LEU A 209     -33.386   9.285  42.858  1.00 97.77           H  
ATOM   3311 HD22 LEU A 209     -34.519   8.114  43.547  1.00 97.77           H  
ATOM   3312 HD23 LEU A 209     -35.070   9.769  43.159  1.00 97.77           H  
ATOM   3313  N   GLU A 210     -38.894   6.241  41.233  1.00 97.77           N  
ATOM   3314  H   GLU A 210     -38.411   6.074  40.362  1.00 97.77           H  
ATOM   3315  CA  GLU A 210     -40.343   5.992  41.274  1.00 97.77           C  
ATOM   3316  HA  GLU A 210     -40.868   6.923  41.486  1.00 97.77           H  
ATOM   3317  C   GLU A 210     -40.707   5.014  42.399  1.00 97.77           C  
ATOM   3318  CB  GLU A 210     -40.830   5.465  39.913  1.00 97.77           C  
ATOM   3319  HB2 GLU A 210     -41.827   5.042  40.035  1.00 97.77           H  
ATOM   3320  HB3 GLU A 210     -40.159   4.674  39.579  1.00 97.77           H  
ATOM   3321  O   GLU A 210     -41.537   5.331  43.246  1.00 97.77           O  
ATOM   3322  CG  GLU A 210     -40.906   6.577  38.850  1.00 97.77           C  
ATOM   3323  HG2 GLU A 210     -41.645   7.310  39.175  1.00 97.77           H  
ATOM   3324  HG3 GLU A 210     -39.945   7.087  38.791  1.00 97.77           H  
ATOM   3325  CD  GLU A 210     -41.283   6.076  37.443  1.00 97.77           C  
ATOM   3326  OE1 GLU A 210     -41.460   6.941  36.544  1.00 97.77           O  
ATOM   3327  OE2 GLU A 210     -41.345   4.845  37.225  1.00 97.77           O  
ATOM   3328  N   LYS A 211     -40.001   3.881  42.520  1.00 98.13           N  
ATOM   3329  H   LYS A 211     -39.327   3.666  41.799  1.00 98.13           H  
ATOM   3330  CA  LYS A 211     -40.208   2.946  43.643  1.00 98.13           C  
ATOM   3331  HA  LYS A 211     -41.249   2.623  43.644  1.00 98.13           H  
ATOM   3332  C   LYS A 211     -39.957   3.586  45.003  1.00 98.13           C  
ATOM   3333  CB  LYS A 211     -39.274   1.746  43.509  1.00 98.13           C  
ATOM   3334  HB2 LYS A 211     -39.234   1.217  44.461  1.00 98.13           H  
ATOM   3335  HB3 LYS A 211     -38.271   2.094  43.264  1.00 98.13           H  
ATOM   3336  O   LYS A 211     -40.611   3.234  45.986  1.00 98.13           O  
ATOM   3337  CG  LYS A 211     -39.770   0.773  42.444  1.00 98.13           C  
ATOM   3338  HG2 LYS A 211     -39.879   1.286  41.488  1.00 98.13           H  
ATOM   3339  HG3 LYS A 211     -40.737   0.367  42.741  1.00 98.13           H  
ATOM   3340  CD  LYS A 211     -38.752  -0.356  42.313  1.00 98.13           C  
ATOM   3341  HD2 LYS A 211     -37.782   0.077  42.069  1.00 98.13           H  
ATOM   3342  HD3 LYS A 211     -38.686  -0.902  43.254  1.00 98.13           H  
ATOM   3343  CE  LYS A 211     -39.195  -1.283  41.188  1.00 98.13           C  
ATOM   3344  HE2 LYS A 211     -39.378  -0.670  40.306  1.00 98.13           H  
ATOM   3345  HE3 LYS A 211     -40.136  -1.757  41.467  1.00 98.13           H  
ATOM   3346  NZ  LYS A 211     -38.144  -2.283  40.904  1.00 98.13           N  
ATOM   3347  HZ1 LYS A 211     -37.296  -1.795  40.654  1.00 98.13           H  
ATOM   3348  HZ2 LYS A 211     -38.415  -2.858  40.119  1.00 98.13           H  
ATOM   3349  HZ3 LYS A 211     -37.966  -2.852  41.719  1.00 98.13           H  
ATOM   3350  N   ARG A 212     -38.977   4.488  45.092  1.00 98.06           N  
ATOM   3351  H   ARG A 212     -38.471   4.720  44.250  1.00 98.06           H  
ATOM   3352  CA  ARG A 212     -38.690   5.208  46.333  1.00 98.06           C  
ATOM   3353  HA  ARG A 212     -38.645   4.476  47.140  1.00 98.06           H  
ATOM   3354  C   ARG A 212     -39.823   6.171  46.674  1.00 98.06           C  
ATOM   3355  CB  ARG A 212     -37.333   5.904  46.221  1.00 98.06           C  
ATOM   3356  HB2 ARG A 212     -36.612   5.197  45.811  1.00 98.06           H  
ATOM   3357  HB3 ARG A 212     -37.401   6.761  45.550  1.00 98.06           H  
ATOM   3358  O   ARG A 212     -40.223   6.211  47.835  1.00 98.06           O  
ATOM   3359  CG  ARG A 212     -36.849   6.363  47.598  1.00 98.06           C  
ATOM   3360  HG2 ARG A 212     -36.859   5.515  48.283  1.00 98.06           H  
ATOM   3361  HG3 ARG A 212     -37.501   7.146  47.986  1.00 98.06           H  
ATOM   3362  CD  ARG A 212     -35.422   6.893  47.474  1.00 98.06           C  
ATOM   3363  HD2 ARG A 212     -34.832   6.151  46.935  1.00 98.06           H  
ATOM   3364  HD3 ARG A 212     -35.434   7.814  46.891  1.00 98.06           H  
ATOM   3365  NE  ARG A 212     -34.840   7.147  48.804  1.00 98.06           N  
ATOM   3366  HE  ARG A 212     -35.481   7.488  49.506  1.00 98.06           H  
ATOM   3367  NH1 ARG A 212     -32.681   6.537  48.311  1.00 98.06           N  
ATOM   3368 HH11 ARG A 212     -32.965   6.371  47.356  1.00 98.06           H  
ATOM   3369 HH12 ARG A 212     -31.709   6.444  48.568  1.00 98.06           H  
ATOM   3370  NH2 ARG A 212     -33.198   7.231  50.371  1.00 98.06           N  
ATOM   3371 HH21 ARG A 212     -32.227   7.128  50.628  1.00 98.06           H  
ATOM   3372 HH22 ARG A 212     -33.875   7.576  51.036  1.00 98.06           H  
ATOM   3373  CZ  ARG A 212     -33.580   6.969  49.153  1.00 98.06           C  
ATOM   3374  N   ILE A 213     -40.360   6.881  45.684  1.00 98.15           N  
ATOM   3375  H   ILE A 213     -39.982   6.767  44.754  1.00 98.15           H  
ATOM   3376  CA  ILE A 213     -41.547   7.730  45.836  1.00 98.15           C  
ATOM   3377  HA  ILE A 213     -41.352   8.471  46.611  1.00 98.15           H  
ATOM   3378  C   ILE A 213     -42.730   6.890  46.322  1.00 98.15           C  
ATOM   3379  CB  ILE A 213     -41.853   8.488  44.523  1.00 98.15           C  
ATOM   3380  HB  ILE A 213     -41.865   7.779  43.695  1.00 98.15           H  
ATOM   3381  O   ILE A 213     -43.292   7.220  47.364  1.00 98.15           O  
ATOM   3382  CG1 ILE A 213     -40.754   9.542  44.256  1.00 98.15           C  
ATOM   3383 HG12 ILE A 213     -39.770   9.096  44.401  1.00 98.15           H  
ATOM   3384 HG13 ILE A 213     -40.851  10.357  44.973  1.00 98.15           H  
ATOM   3385  CG2 ILE A 213     -43.236   9.164  44.586  1.00 98.15           C  
ATOM   3386 HG21 ILE A 213     -43.428   9.727  43.673  1.00 98.15           H  
ATOM   3387 HG22 ILE A 213     -43.299   9.833  45.443  1.00 98.15           H  
ATOM   3388 HG23 ILE A 213     -44.024   8.413  44.655  1.00 98.15           H  
ATOM   3389  CD1 ILE A 213     -40.786  10.121  42.836  1.00 98.15           C  
ATOM   3390 HD11 ILE A 213     -41.688  10.712  42.679  1.00 98.15           H  
ATOM   3391 HD12 ILE A 213     -40.745   9.314  42.104  1.00 98.15           H  
ATOM   3392 HD13 ILE A 213     -39.920  10.768  42.693  1.00 98.15           H  
ATOM   3393  N   ASP A 214     -43.032   5.768  45.665  1.00 97.89           N  
ATOM   3394  H   ASP A 214     -42.595   5.600  44.771  1.00 97.89           H  
ATOM   3395  CA  ASP A 214     -44.117   4.863  46.068  1.00 97.89           C  
ATOM   3396  HA  ASP A 214     -45.069   5.389  46.001  1.00 97.89           H  
ATOM   3397  C   ASP A 214     -43.943   4.383  47.515  1.00 97.89           C  
ATOM   3398  CB  ASP A 214     -44.167   3.640  45.136  1.00 97.89           C  
ATOM   3399  HB2 ASP A 214     -43.177   3.187  45.087  1.00 97.89           H  
ATOM   3400  HB3 ASP A 214     -44.842   2.905  45.573  1.00 97.89           H  
ATOM   3401  O   ASP A 214     -44.870   4.456  48.319  1.00 97.89           O  
ATOM   3402  CG  ASP A 214     -44.661   3.929  43.717  1.00 97.89           C  
ATOM   3403  OD1 ASP A 214     -45.326   4.969  43.518  1.00 97.89           O  
ATOM   3404  OD2 ASP A 214     -44.406   3.052  42.858  1.00 97.89           O  
ATOM   3405  N   SER A 215     -42.728   3.968  47.894  1.00 97.91           N  
ATOM   3406  H   SER A 215     -42.017   3.885  47.181  1.00 97.91           H  
ATOM   3407  CA  SER A 215     -42.445   3.522  49.264  1.00 97.91           C  
ATOM   3408  HA  SER A 215     -43.156   2.731  49.504  1.00 97.91           H  
ATOM   3409  C   SER A 215     -42.645   4.626  50.311  1.00 97.91           C  
ATOM   3410  CB  SER A 215     -41.037   2.926  49.353  1.00 97.91           C  
ATOM   3411  HB2 SER A 215     -40.918   2.187  48.561  1.00 97.91           H  
ATOM   3412  HB3 SER A 215     -40.936   2.415  50.310  1.00 97.91           H  
ATOM   3413  O   SER A 215     -43.158   4.359  51.397  1.00 97.91           O  
ATOM   3414  OG  SER A 215     -40.002   3.890  49.248  1.00 97.91           O  
ATOM   3415  HG  SER A 215     -40.304   4.622  48.706  1.00 97.91           H  
ATOM   3416  N   LEU A 216     -42.289   5.873  49.981  1.00 97.70           N  
ATOM   3417  H   LEU A 216     -41.945   6.042  49.046  1.00 97.70           H  
ATOM   3418  CA  LEU A 216     -42.506   7.029  50.851  1.00 97.70           C  
ATOM   3419  HA  LEU A 216     -42.200   6.776  51.866  1.00 97.70           H  
ATOM   3420  C   LEU A 216     -43.992   7.401  50.921  1.00 97.70           C  
ATOM   3421  CB  LEU A 216     -41.672   8.219  50.341  1.00 97.70           C  
ATOM   3422  HB2 LEU A 216     -41.872   8.350  49.278  1.00 97.70           H  
ATOM   3423  HB3 LEU A 216     -42.009   9.122  50.850  1.00 97.70           H  
ATOM   3424  O   LEU A 216     -44.481   7.775  51.985  1.00 97.70           O  
ATOM   3425  CG  LEU A 216     -40.154   8.083  50.553  1.00 97.70           C  
ATOM   3426  HG  LEU A 216     -39.799   7.127  50.167  1.00 97.70           H  
ATOM   3427  CD1 LEU A 216     -39.433   9.208  49.804  1.00 97.70           C  
ATOM   3428 HD11 LEU A 216     -38.356   9.119  49.943  1.00 97.70           H  
ATOM   3429 HD12 LEU A 216     -39.660   9.130  48.740  1.00 97.70           H  
ATOM   3430 HD13 LEU A 216     -39.772  10.177  50.171  1.00 97.70           H  
ATOM   3431  CD2 LEU A 216     -39.763   8.176  52.029  1.00 97.70           C  
ATOM   3432 HD21 LEU A 216     -38.679   8.123  52.135  1.00 97.70           H  
ATOM   3433 HD22 LEU A 216     -40.195   7.344  52.585  1.00 97.70           H  
ATOM   3434 HD23 LEU A 216     -40.127   9.109  52.459  1.00 97.70           H  
ATOM   3435  N   MET A 217     -44.731   7.275  49.817  1.00 97.86           N  
ATOM   3436  H   MET A 217     -44.280   6.975  48.965  1.00 97.86           H  
ATOM   3437  CA  MET A 217     -46.182   7.468  49.801  1.00 97.86           C  
ATOM   3438  HA  MET A 217     -46.413   8.446  50.223  1.00 97.86           H  
ATOM   3439  C   MET A 217     -46.897   6.424  50.663  1.00 97.86           C  
ATOM   3440  CB  MET A 217     -46.713   7.417  48.363  1.00 97.86           C  
ATOM   3441  HB2 MET A 217     -46.327   6.539  47.847  1.00 97.86           H  
ATOM   3442  HB3 MET A 217     -47.799   7.337  48.406  1.00 97.86           H  
ATOM   3443  O   MET A 217     -47.780   6.785  51.448  1.00 97.86           O  
ATOM   3444  CG  MET A 217     -46.351   8.678  47.574  1.00 97.86           C  
ATOM   3445  HG2 MET A 217     -45.266   8.764  47.517  1.00 97.86           H  
ATOM   3446  HG3 MET A 217     -46.727   9.550  48.110  1.00 97.86           H  
ATOM   3447  SD  MET A 217     -47.007   8.727  45.885  1.00 97.86           S  
ATOM   3448  CE  MET A 217     -48.794   8.729  46.184  1.00 97.86           C  
ATOM   3449  HE1 MET A 217     -49.098   7.772  46.610  1.00 97.86           H  
ATOM   3450  HE2 MET A 217     -49.056   9.542  46.861  1.00 97.86           H  
ATOM   3451  HE3 MET A 217     -49.309   8.870  45.234  1.00 97.86           H  
ATOM   3452  N   ASP A 218     -46.484   5.159  50.579  1.00 97.59           N  
ATOM   3453  H   ASP A 218     -45.823   4.916  49.856  1.00 97.59           H  
ATOM   3454  CA  ASP A 218     -46.984   4.083  51.433  1.00 97.59           C  
ATOM   3455  HA  ASP A 218     -48.067   4.024  51.323  1.00 97.59           H  
ATOM   3456  C   ASP A 218     -46.689   4.367  52.911  1.00 97.59           C  
ATOM   3457  CB  ASP A 218     -46.377   2.734  51.012  1.00 97.59           C  
ATOM   3458  HB2 ASP A 218     -45.315   2.860  50.801  1.00 97.59           H  
ATOM   3459  HB3 ASP A 218     -46.464   2.045  51.852  1.00 97.59           H  
ATOM   3460  O   ASP A 218     -47.595   4.252  53.741  1.00 97.59           O  
ATOM   3461  CG  ASP A 218     -47.065   2.070  49.814  1.00 97.59           C  
ATOM   3462  OD1 ASP A 218     -48.202   2.477  49.478  1.00 97.59           O  
ATOM   3463  OD2 ASP A 218     -46.504   1.056  49.338  1.00 97.59           O  
ATOM   3464  N   GLU A 219     -45.475   4.817  53.246  1.00 97.44           N  
ATOM   3465  H   GLU A 219     -44.767   4.853  52.526  1.00 97.44           H  
ATOM   3466  CA  GLU A 219     -45.094   5.212  54.609  1.00 97.44           C  
ATOM   3467  HA  GLU A 219     -45.277   4.366  55.271  1.00 97.44           H  
ATOM   3468  C   GLU A 219     -45.942   6.383  55.128  1.00 97.44           C  
ATOM   3469  CB  GLU A 219     -43.588   5.527  54.653  1.00 97.44           C  
ATOM   3470  HB2 GLU A 219     -43.371   6.377  54.006  1.00 97.44           H  
ATOM   3471  HB3 GLU A 219     -43.049   4.656  54.281  1.00 97.44           H  
ATOM   3472  O   GLU A 219     -46.475   6.318  56.238  1.00 97.44           O  
ATOM   3473  CG  GLU A 219     -43.099   5.835  56.079  1.00 97.44           C  
ATOM   3474  HG2 GLU A 219     -43.461   5.049  56.742  1.00 97.44           H  
ATOM   3475  HG3 GLU A 219     -43.537   6.777  56.408  1.00 97.44           H  
ATOM   3476  CD  GLU A 219     -41.567   5.926  56.208  1.00 97.44           C  
ATOM   3477  OE1 GLU A 219     -41.092   5.881  57.367  1.00 97.44           O  
ATOM   3478  OE2 GLU A 219     -40.869   6.040  55.175  1.00 97.44           O  
ATOM   3479  N   ILE A 220     -46.164   7.420  54.312  1.00 97.26           N  
ATOM   3480  H   ILE A 220     -45.684   7.427  53.423  1.00 97.26           H  
ATOM   3481  CA  ILE A 220     -47.059   8.536  54.652  1.00 97.26           C  
ATOM   3482  HA  ILE A 220     -46.723   8.974  55.591  1.00 97.26           H  
ATOM   3483  C   ILE A 220     -48.489   8.031  54.878  1.00 97.26           C  
ATOM   3484  CB  ILE A 220     -47.013   9.626  53.554  1.00 97.26           C  
ATOM   3485  HB  ILE A 220     -47.127   9.144  52.583  1.00 97.26           H  
ATOM   3486  O   ILE A 220     -49.152   8.455  55.827  1.00 97.26           O  
ATOM   3487  CG1 ILE A 220     -45.654  10.362  53.585  1.00 97.26           C  
ATOM   3488 HG12 ILE A 220     -44.844   9.637  53.672  1.00 97.26           H  
ATOM   3489 HG13 ILE A 220     -45.606  11.004  54.465  1.00 97.26           H  
ATOM   3490  CG2 ILE A 220     -48.159  10.650  53.720  1.00 97.26           C  
ATOM   3491 HG21 ILE A 220     -48.119  11.085  54.719  1.00 97.26           H  
ATOM   3492 HG22 ILE A 220     -48.068  11.440  52.974  1.00 97.26           H  
ATOM   3493 HG23 ILE A 220     -49.121  10.162  53.563  1.00 97.26           H  
ATOM   3494  CD1 ILE A 220     -45.384  11.207  52.332  1.00 97.26           C  
ATOM   3495 HD11 ILE A 220     -46.061  12.059  52.281  1.00 97.26           H  
ATOM   3496 HD12 ILE A 220     -44.361  11.582  52.369  1.00 97.26           H  
ATOM   3497 HD13 ILE A 220     -45.498  10.593  51.438  1.00 97.26           H  
ATOM   3498  N   SER A 221     -48.987   7.134  54.024  1.00 97.64           N  
ATOM   3499  H   SER A 221     -48.404   6.832  53.256  1.00 97.64           H  
ATOM   3500  CA  SER A 221     -50.334   6.573  54.156  1.00 97.64           C  
ATOM   3501  HA  SER A 221     -51.040   7.401  54.224  1.00 97.64           H  
ATOM   3502  C   SER A 221     -50.482   5.741  55.434  1.00 97.64           C  
ATOM   3503  CB  SER A 221     -50.698   5.752  52.912  1.00 97.64           C  
ATOM   3504  HB2 SER A 221     -50.300   6.233  52.019  1.00 97.64           H  
ATOM   3505  HB3 SER A 221     -51.785   5.729  52.827  1.00 97.64           H  
ATOM   3506  O   SER A 221     -51.511   5.817  56.109  1.00 97.64           O  
ATOM   3507  OG  SER A 221     -50.241   4.416  52.986  1.00 97.64           O  
ATOM   3508  HG  SER A 221     -49.282   4.404  53.017  1.00 97.64           H  
ATOM   3509  N   PHE A 222     -49.441   4.989  55.795  1.00 97.68           N  
ATOM   3510  H   PHE A 222     -48.640   4.959  55.181  1.00 97.68           H  
ATOM   3511  CA  PHE A 222     -49.379   4.204  57.017  1.00 97.68           C  
ATOM   3512  HA  PHE A 222     -50.269   3.579  57.086  1.00 97.68           H  
ATOM   3513  C   PHE A 222     -49.369   5.112  58.247  1.00 97.68           C  
ATOM   3514  CB  PHE A 222     -48.149   3.291  56.963  1.00 97.68           C  
ATOM   3515  HB2 PHE A 222     -48.272   2.575  56.150  1.00 97.68           H  
ATOM   3516  HB3 PHE A 222     -47.263   3.886  56.740  1.00 97.68           H  
ATOM   3517  O   PHE A 222     -50.211   4.939  59.124  1.00 97.68           O  
ATOM   3518  CG  PHE A 222     -47.918   2.537  58.254  1.00 97.68           C  
ATOM   3519  CD1 PHE A 222     -46.929   2.971  59.156  1.00 97.68           C  
ATOM   3520  HD1 PHE A 222     -46.312   3.824  58.916  1.00 97.68           H  
ATOM   3521  CD2 PHE A 222     -48.732   1.437  58.580  1.00 97.68           C  
ATOM   3522  HD2 PHE A 222     -49.504   1.115  57.897  1.00 97.68           H  
ATOM   3523  CE1 PHE A 222     -46.755   2.304  60.381  1.00 97.68           C  
ATOM   3524  HE1 PHE A 222     -46.006   2.650  61.078  1.00 97.68           H  
ATOM   3525  CE2 PHE A 222     -48.560   0.773  59.807  1.00 97.68           C  
ATOM   3526  HE2 PHE A 222     -49.202  -0.054  60.071  1.00 97.68           H  
ATOM   3527  CZ  PHE A 222     -47.570   1.206  60.707  1.00 97.68           C  
ATOM   3528  HZ  PHE A 222     -47.452   0.712  61.660  1.00 97.68           H  
ATOM   3529  N   LEU A 223     -48.504   6.130  58.280  1.00 97.44           N  
ATOM   3530  H   LEU A 223     -47.834   6.213  57.528  1.00 97.44           H  
ATOM   3531  CA  LEU A 223     -48.454   7.110  59.369  1.00 97.44           C  
ATOM   3532  HA  LEU A 223     -48.259   6.590  60.307  1.00 97.44           H  
ATOM   3533  C   LEU A 223     -49.790   7.839  59.548  1.00 97.44           C  
ATOM   3534  CB  LEU A 223     -47.328   8.122  59.092  1.00 97.44           C  
ATOM   3535  HB2 LEU A 223     -47.459   8.982  59.749  1.00 97.44           H  
ATOM   3536  HB3 LEU A 223     -47.423   8.473  58.065  1.00 97.44           H  
ATOM   3537  O   LEU A 223     -50.243   8.020  60.675  1.00 97.44           O  
ATOM   3538  CG  LEU A 223     -45.910   7.565  59.307  1.00 97.44           C  
ATOM   3539  HG  LEU A 223     -45.790   6.626  58.766  1.00 97.44           H  
ATOM   3540  CD1 LEU A 223     -44.888   8.570  58.775  1.00 97.44           C  
ATOM   3541 HD11 LEU A 223     -44.974   9.518  59.306  1.00 97.44           H  
ATOM   3542 HD12 LEU A 223     -43.883   8.168  58.901  1.00 97.44           H  
ATOM   3543 HD13 LEU A 223     -45.054   8.725  57.709  1.00 97.44           H  
ATOM   3544  CD2 LEU A 223     -45.615   7.318  60.789  1.00 97.44           C  
ATOM   3545 HD21 LEU A 223     -44.581   6.994  60.904  1.00 97.44           H  
ATOM   3546 HD22 LEU A 223     -46.263   6.532  61.178  1.00 97.44           H  
ATOM   3547 HD23 LEU A 223     -45.774   8.231  61.363  1.00 97.44           H  
ATOM   3548  N   LYS A 224     -50.462   8.205  58.449  1.00 97.02           N  
ATOM   3549  H   LYS A 224     -50.019   8.056  57.554  1.00 97.02           H  
ATOM   3550  CA  LYS A 224     -51.809   8.796  58.503  1.00 97.02           C  
ATOM   3551  HA  LYS A 224     -51.781   9.678  59.142  1.00 97.02           H  
ATOM   3552  C   LYS A 224     -52.823   7.856  59.159  1.00 97.02           C  
ATOM   3553  CB  LYS A 224     -52.279   9.201  57.100  1.00 97.02           C  
ATOM   3554  HB2 LYS A 224     -53.359   9.347  57.122  1.00 97.02           H  
ATOM   3555  HB3 LYS A 224     -52.060   8.398  56.396  1.00 97.02           H  
ATOM   3556  O   LYS A 224     -53.561   8.310  60.026  1.00 97.02           O  
ATOM   3557  CG  LYS A 224     -51.631  10.508  56.621  1.00 97.02           C  
ATOM   3558  HG2 LYS A 224     -51.935  11.318  57.284  1.00 97.02           H  
ATOM   3559  HG3 LYS A 224     -50.545  10.425  56.650  1.00 97.02           H  
ATOM   3560  CD  LYS A 224     -52.086  10.823  55.191  1.00 97.02           C  
ATOM   3561  HD2 LYS A 224     -53.174  10.890  55.170  1.00 97.02           H  
ATOM   3562  HD3 LYS A 224     -51.765  10.015  54.534  1.00 97.02           H  
ATOM   3563  CE  LYS A 224     -51.478  12.146  54.714  1.00 97.02           C  
ATOM   3564  HE2 LYS A 224     -51.780  12.936  55.402  1.00 97.02           H  
ATOM   3565  HE3 LYS A 224     -50.392  12.060  54.761  1.00 97.02           H  
ATOM   3566  NZ  LYS A 224     -51.905  12.478  53.330  1.00 97.02           N  
ATOM   3567  HZ1 LYS A 224     -51.608  11.757  52.689  1.00 97.02           H  
ATOM   3568  HZ2 LYS A 224     -52.910  12.562  53.272  1.00 97.02           H  
ATOM   3569  HZ3 LYS A 224     -51.491  13.347  53.026  1.00 97.02           H  
ATOM   3570  N   LYS A 225     -52.839   6.570  58.785  1.00 97.33           N  
ATOM   3571  H   LYS A 225     -52.180   6.275  58.078  1.00 97.33           H  
ATOM   3572  CA  LYS A 225     -53.730   5.564  59.394  1.00 97.33           C  
ATOM   3573  HA  LYS A 225     -54.761   5.912  59.344  1.00 97.33           H  
ATOM   3574  C   LYS A 225     -53.431   5.365  60.877  1.00 97.33           C  
ATOM   3575  CB  LYS A 225     -53.614   4.220  58.669  1.00 97.33           C  
ATOM   3576  HB2 LYS A 225     -52.562   3.952  58.573  1.00 97.33           H  
ATOM   3577  HB3 LYS A 225     -54.104   3.453  59.269  1.00 97.33           H  
ATOM   3578  O   LYS A 225     -54.359   5.366  61.671  1.00 97.33           O  
ATOM   3579  CG  LYS A 225     -54.277   4.243  57.289  1.00 97.33           C  
ATOM   3580  HG2 LYS A 225     -55.356   4.344  57.406  1.00 97.33           H  
ATOM   3581  HG3 LYS A 225     -53.907   5.090  56.711  1.00 97.33           H  
ATOM   3582  CD  LYS A 225     -53.952   2.942  56.551  1.00 97.33           C  
ATOM   3583  HD2 LYS A 225     -52.869   2.838  56.498  1.00 97.33           H  
ATOM   3584  HD3 LYS A 225     -54.370   2.098  57.100  1.00 97.33           H  
ATOM   3585  CE  LYS A 225     -54.529   2.995  55.137  1.00 97.33           C  
ATOM   3586  HE2 LYS A 225     -55.616   2.968  55.200  1.00 97.33           H  
ATOM   3587  HE3 LYS A 225     -54.240   3.946  54.691  1.00 97.33           H  
ATOM   3588  NZ  LYS A 225     -54.010   1.878  54.312  1.00 97.33           N  
ATOM   3589  HZ1 LYS A 225     -54.234   0.989  54.735  1.00 97.33           H  
ATOM   3590  HZ2 LYS A 225     -53.006   1.958  54.237  1.00 97.33           H  
ATOM   3591  HZ3 LYS A 225     -54.387   1.922  53.376  1.00 97.33           H  
ATOM   3592  N   VAL A 226     -52.154   5.259  61.250  1.00 97.08           N  
ATOM   3593  H   VAL A 226     -51.443   5.247  60.532  1.00 97.08           H  
ATOM   3594  CA  VAL A 226     -51.738   5.133  62.656  1.00 97.08           C  
ATOM   3595  HA  VAL A 226     -52.227   4.262  63.093  1.00 97.08           H  
ATOM   3596  C   VAL A 226     -52.198   6.344  63.462  1.00 97.08           C  
ATOM   3597  CB  VAL A 226     -50.214   4.941  62.775  1.00 97.08           C  
ATOM   3598  HB  VAL A 226     -49.706   5.725  62.213  1.00 97.08           H  
ATOM   3599  O   VAL A 226     -52.809   6.175  64.508  1.00 97.08           O  
ATOM   3600  CG1 VAL A 226     -49.726   4.992  64.228  1.00 97.08           C  
ATOM   3601 HG11 VAL A 226     -48.661   4.761  64.278  1.00 97.08           H  
ATOM   3602 HG12 VAL A 226     -49.866   5.987  64.649  1.00 97.08           H  
ATOM   3603 HG13 VAL A 226     -50.278   4.276  64.837  1.00 97.08           H  
ATOM   3604  CG2 VAL A 226     -49.795   3.579  62.206  1.00 97.08           C  
ATOM   3605 HG21 VAL A 226     -50.256   2.779  62.785  1.00 97.08           H  
ATOM   3606 HG22 VAL A 226     -50.108   3.480  61.166  1.00 97.08           H  
ATOM   3607 HG23 VAL A 226     -48.710   3.482  62.251  1.00 97.08           H  
ATOM   3608  N   HIS A 227     -51.988   7.565  62.963  1.00 95.21           N  
ATOM   3609  H   HIS A 227     -51.456   7.668  62.110  1.00 95.21           H  
ATOM   3610  CA  HIS A 227     -52.469   8.768  63.646  1.00 95.21           C  
ATOM   3611  HA  HIS A 227     -52.078   8.781  64.663  1.00 95.21           H  
ATOM   3612  C   HIS A 227     -54.000   8.807  63.751  1.00 95.21           C  
ATOM   3613  CB  HIS A 227     -51.978  10.019  62.908  1.00 95.21           C  
ATOM   3614  HB2 HIS A 227     -52.240   9.936  61.853  1.00 95.21           H  
ATOM   3615  HB3 HIS A 227     -52.512  10.879  63.313  1.00 95.21           H  
ATOM   3616  O   HIS A 227     -54.533   9.243  64.767  1.00 95.21           O  
ATOM   3617  CG  HIS A 227     -50.504  10.322  63.018  1.00 95.21           C  
ATOM   3618  CD2 HIS A 227     -49.533   9.628  63.698  1.00 95.21           C  
ATOM   3619  HD2 HIS A 227     -49.676   8.729  64.280  1.00 95.21           H  
ATOM   3620  ND1 HIS A 227     -49.895  11.421  62.460  1.00 95.21           N  
ATOM   3621  HD1 HIS A 227     -50.354  12.120  61.892  1.00 95.21           H  
ATOM   3622  CE1 HIS A 227     -48.593  11.389  62.780  1.00 95.21           C  
ATOM   3623  HE1 HIS A 227     -47.856  12.115  62.472  1.00 95.21           H  
ATOM   3624  NE2 HIS A 227     -48.322  10.314  63.528  1.00 95.21           N  
ATOM   3625  N   GLU A 228     -54.726   8.365  62.723  1.00 96.45           N  
ATOM   3626  H   GLU A 228     -54.253   8.038  61.893  1.00 96.45           H  
ATOM   3627  CA  GLU A 228     -56.190   8.291  62.756  1.00 96.45           C  
ATOM   3628  HA  GLU A 228     -56.576   9.262  63.065  1.00 96.45           H  
ATOM   3629  C   GLU A 228     -56.687   7.265  63.791  1.00 96.45           C  
ATOM   3630  CB  GLU A 228     -56.703   8.007  61.334  1.00 96.45           C  
ATOM   3631  HB2 GLU A 228     -56.409   7.002  61.030  1.00 96.45           H  
ATOM   3632  HB3 GLU A 228     -56.236   8.725  60.660  1.00 96.45           H  
ATOM   3633  O   GLU A 228     -57.606   7.563  64.557  1.00 96.45           O  
ATOM   3634  CG  GLU A 228     -58.225   8.158  61.207  1.00 96.45           C  
ATOM   3635  HG2 GLU A 228     -58.516   9.104  61.664  1.00 96.45           H  
ATOM   3636  HG3 GLU A 228     -58.711   7.354  61.760  1.00 96.45           H  
ATOM   3637  CD  GLU A 228     -58.714   8.138  59.746  1.00 96.45           C  
ATOM   3638  OE1 GLU A 228     -59.837   8.647  59.515  1.00 96.45           O  
ATOM   3639  OE2 GLU A 228     -57.986   7.630  58.861  1.00 96.45           O  
ATOM   3640  N   GLU A 229     -56.035   6.102  63.883  1.00 94.98           N  
ATOM   3641  H   GLU A 229     -55.299   5.915  63.217  1.00 94.98           H  
ATOM   3642  CA  GLU A 229     -56.291   5.081  64.905  1.00 94.98           C  
ATOM   3643  HA  GLU A 229     -57.354   4.840  64.906  1.00 94.98           H  
ATOM   3644  C   GLU A 229     -55.950   5.581  66.316  1.00 94.98           C  
ATOM   3645  CB  GLU A 229     -55.507   3.794  64.586  1.00 94.98           C  
ATOM   3646  HB2 GLU A 229     -55.530   3.146  65.463  1.00 94.98           H  
ATOM   3647  HB3 GLU A 229     -54.469   4.048  64.373  1.00 94.98           H  
ATOM   3648  O   GLU A 229     -56.772   5.443  67.219  1.00 94.98           O  
ATOM   3649  CG  GLU A 229     -56.105   3.015  63.401  1.00 94.98           C  
ATOM   3650  HG2 GLU A 229     -56.195   3.678  62.540  1.00 94.98           H  
ATOM   3651  HG3 GLU A 229     -57.113   2.702  63.674  1.00 94.98           H  
ATOM   3652  CD  GLU A 229     -55.292   1.771  62.986  1.00 94.98           C  
ATOM   3653  OE1 GLU A 229     -55.720   1.106  62.010  1.00 94.98           O  
ATOM   3654  OE2 GLU A 229     -54.266   1.455  63.630  1.00 94.98           O  
ATOM   3655  N   GLU A 230     -54.803   6.234  66.517  1.00 93.74           N  
ATOM   3656  H   GLU A 230     -54.143   6.279  65.754  1.00 93.74           H  
ATOM   3657  CA  GLU A 230     -54.420   6.840  67.800  1.00 93.74           C  
ATOM   3658  HA  GLU A 230     -54.408   6.073  68.575  1.00 93.74           H  
ATOM   3659  C   GLU A 230     -55.415   7.924  68.231  1.00 93.74           C  
ATOM   3660  CB  GLU A 230     -53.025   7.474  67.700  1.00 93.74           C  
ATOM   3661  HB2 GLU A 230     -52.889   8.140  68.551  1.00 93.74           H  
ATOM   3662  HB3 GLU A 230     -52.974   8.072  66.790  1.00 93.74           H  
ATOM   3663  O   GLU A 230     -55.806   7.990  69.397  1.00 93.74           O  
ATOM   3664  CG  GLU A 230     -51.876   6.453  67.720  1.00 93.74           C  
ATOM   3665  HG2 GLU A 230     -51.924   5.907  68.662  1.00 93.74           H  
ATOM   3666  HG3 GLU A 230     -52.008   5.733  66.912  1.00 93.74           H  
ATOM   3667  CD  GLU A 230     -50.491   7.114  67.592  1.00 93.74           C  
ATOM   3668  OE1 GLU A 230     -49.485   6.390  67.777  1.00 93.74           O  
ATOM   3669  OE2 GLU A 230     -50.423   8.344  67.352  1.00 93.74           O  
ATOM   3670  N   ILE A 231     -55.879   8.763  67.298  1.00 93.76           N  
ATOM   3671  H   ILE A 231     -55.510   8.679  66.362  1.00 93.76           H  
ATOM   3672  CA  ILE A 231     -56.929   9.749  67.571  1.00 93.76           C  
ATOM   3673  HA  ILE A 231     -56.621  10.349  68.428  1.00 93.76           H  
ATOM   3674  C   ILE A 231     -58.227   9.041  67.969  1.00 93.76           C  
ATOM   3675  CB  ILE A 231     -57.127  10.694  66.363  1.00 93.76           C  
ATOM   3676  HB  ILE A 231     -57.203  10.091  65.458  1.00 93.76           H  
ATOM   3677  O   ILE A 231     -58.863   9.457  68.939  1.00 93.76           O  
ATOM   3678  CG1 ILE A 231     -55.922  11.654  66.234  1.00 93.76           C  
ATOM   3679 HG12 ILE A 231     -54.992  11.102  66.364  1.00 93.76           H  
ATOM   3680 HG13 ILE A 231     -55.963  12.398  67.029  1.00 93.76           H  
ATOM   3681  CG2 ILE A 231     -58.422  11.523  66.503  1.00 93.76           C  
ATOM   3682 HG21 ILE A 231     -58.520  12.218  65.669  1.00 93.76           H  
ATOM   3683 HG22 ILE A 231     -59.289  10.864  66.470  1.00 93.76           H  
ATOM   3684 HG23 ILE A 231     -58.412  12.073  67.444  1.00 93.76           H  
ATOM   3685  CD1 ILE A 231     -55.855  12.373  64.878  1.00 93.76           C  
ATOM   3686 HD11 ILE A 231     -55.883  11.643  64.069  1.00 93.76           H  
ATOM   3687 HD12 ILE A 231     -56.683  13.073  64.768  1.00 93.76           H  
ATOM   3688 HD13 ILE A 231     -54.920  12.929  64.816  1.00 93.76           H  
ATOM   3689  N   ALA A 232     -58.623   7.979  67.262  1.00 93.25           N  
ATOM   3690  H   ALA A 232     -58.063   7.682  66.476  1.00 93.25           H  
ATOM   3691  CA  ALA A 232     -59.815   7.203  67.590  1.00 93.25           C  
ATOM   3692  HA  ALA A 232     -60.667   7.882  67.630  1.00 93.25           H  
ATOM   3693  C   ALA A 232     -59.699   6.523  68.965  1.00 93.25           C  
ATOM   3694  CB  ALA A 232     -60.072   6.187  66.471  1.00 93.25           C  
ATOM   3695  HB1 ALA A 232     -60.160   6.704  65.516  1.00 93.25           H  
ATOM   3696  HB2 ALA A 232     -60.995   5.645  66.672  1.00 93.25           H  
ATOM   3697  HB3 ALA A 232     -59.248   5.476  66.412  1.00 93.25           H  
ATOM   3698  O   ALA A 232     -60.653   6.553  69.743  1.00 93.25           O  
ATOM   3699  N   GLU A 233     -58.533   5.972  69.310  1.00 92.00           N  
ATOM   3700  H   GLU A 233     -57.802   5.930  68.615  1.00 92.00           H  
ATOM   3701  CA  GLU A 233     -58.251   5.405  70.629  1.00 92.00           C  
ATOM   3702  HA  GLU A 233     -59.017   4.668  70.872  1.00 92.00           H  
ATOM   3703  C   GLU A 233     -58.276   6.467  71.724  1.00 92.00           C  
ATOM   3704  CB  GLU A 233     -56.884   4.713  70.669  1.00 92.00           C  
ATOM   3705  HB2 GLU A 233     -56.130   5.348  70.205  1.00 92.00           H  
ATOM   3706  HB3 GLU A 233     -56.623   4.582  71.719  1.00 92.00           H  
ATOM   3707  O   GLU A 233     -58.896   6.246  72.760  1.00 92.00           O  
ATOM   3708  CG  GLU A 233     -56.888   3.330  70.009  1.00 92.00           C  
ATOM   3709  HG2 GLU A 233     -57.038   3.438  68.934  1.00 92.00           H  
ATOM   3710  HG3 GLU A 233     -57.729   2.763  70.408  1.00 92.00           H  
ATOM   3711  CD  GLU A 233     -55.595   2.543  70.282  1.00 92.00           C  
ATOM   3712  OE1 GLU A 233     -55.548   1.368  69.854  1.00 92.00           O  
ATOM   3713  OE2 GLU A 233     -54.724   3.053  71.027  1.00 92.00           O  
ATOM   3714  N   LEU A 234     -57.660   7.632  71.517  1.00 88.41           N  
ATOM   3715  H   LEU A 234     -57.123   7.741  70.668  1.00 88.41           H  
ATOM   3716  CA  LEU A 234     -57.708   8.738  72.474  1.00 88.41           C  
ATOM   3717  HA  LEU A 234     -57.382   8.372  73.448  1.00 88.41           H  
ATOM   3718  C   LEU A 234     -59.142   9.251  72.654  1.00 88.41           C  
ATOM   3719  CB  LEU A 234     -56.770   9.866  72.014  1.00 88.41           C  
ATOM   3720  HB2 LEU A 234     -57.003  10.769  72.580  1.00 88.41           H  
ATOM   3721  HB3 LEU A 234     -56.970  10.074  70.963  1.00 88.41           H  
ATOM   3722  O   LEU A 234     -59.568   9.503  73.780  1.00 88.41           O  
ATOM   3723  CG  LEU A 234     -55.270   9.559  72.191  1.00 88.41           C  
ATOM   3724  HG  LEU A 234     -55.018   8.607  71.723  1.00 88.41           H  
ATOM   3725  CD1 LEU A 234     -54.454  10.671  71.529  1.00 88.41           C  
ATOM   3726 HD11 LEU A 234     -54.691  10.699  70.465  1.00 88.41           H  
ATOM   3727 HD12 LEU A 234     -54.676  11.636  71.984  1.00 88.41           H  
ATOM   3728 HD13 LEU A 234     -53.392  10.449  71.626  1.00 88.41           H  
ATOM   3729  CD2 LEU A 234     -54.865   9.489  73.667  1.00 88.41           C  
ATOM   3730 HD21 LEU A 234     -55.146  10.409  74.181  1.00 88.41           H  
ATOM   3731 HD22 LEU A 234     -53.787   9.346  73.737  1.00 88.41           H  
ATOM   3732 HD23 LEU A 234     -55.345   8.637  74.148  1.00 88.41           H  
ATOM   3733  N   GLN A 235     -59.925   9.349  71.578  1.00 86.18           N  
ATOM   3734  H   GLN A 235     -59.520   9.138  70.677  1.00 86.18           H  
ATOM   3735  CA  GLN A 235     -61.351   9.675  71.652  1.00 86.18           C  
ATOM   3736  HA  GLN A 235     -61.475  10.615  72.190  1.00 86.18           H  
ATOM   3737  C   GLN A 235     -62.137   8.605  72.415  1.00 86.18           C  
ATOM   3738  CB  GLN A 235     -61.934   9.830  70.242  1.00 86.18           C  
ATOM   3739  HB2 GLN A 235     -61.618   8.988  69.626  1.00 86.18           H  
ATOM   3740  HB3 GLN A 235     -63.022   9.811  70.307  1.00 86.18           H  
ATOM   3741  O   GLN A 235     -62.957   8.945  73.270  1.00 86.18           O  
ATOM   3742  CG  GLN A 235     -61.523  11.143  69.563  1.00 86.18           C  
ATOM   3743  HG2 GLN A 235     -60.438  11.251  69.571  1.00 86.18           H  
ATOM   3744  HG3 GLN A 235     -61.943  11.981  70.120  1.00 86.18           H  
ATOM   3745  CD  GLN A 235     -62.016  11.219  68.121  1.00 86.18           C  
ATOM   3746  NE2 GLN A 235     -61.676  12.260  67.397  1.00 86.18           N  
ATOM   3747 HE21 GLN A 235     -61.943  12.196  66.425  1.00 86.18           H  
ATOM   3748 HE22 GLN A 235     -60.960  12.894  67.722  1.00 86.18           H  
ATOM   3749  OE1 GLN A 235     -62.752  10.385  67.624  1.00 86.18           O  
ATOM   3750  N   ALA A 236     -61.868   7.323  72.159  1.00 85.86           N  
ATOM   3751  H   ALA A 236     -61.217   7.104  71.418  1.00 85.86           H  
ATOM   3752  CA  ALA A 236     -62.473   6.213  72.880  1.00 85.86           C  
ATOM   3753  HA  ALA A 236     -63.557   6.320  72.831  1.00 85.86           H  
ATOM   3754  C   ALA A 236     -62.070   6.227  74.358  1.00 85.86           C  
ATOM   3755  CB  ALA A 236     -62.094   4.893  72.200  1.00 85.86           C  
ATOM   3756  HB1 ALA A 236     -62.581   4.063  72.712  1.00 85.86           H  
ATOM   3757  HB2 ALA A 236     -62.419   4.908  71.160  1.00 85.86           H  
ATOM   3758  HB3 ALA A 236     -61.015   4.747  72.231  1.00 85.86           H  
ATOM   3759  O   ALA A 236     -62.934   6.060  75.206  1.00 85.86           O  
ATOM   3760  N   GLN A 237     -60.808   6.503  74.693  1.00 82.97           N  
ATOM   3761  H   GLN A 237     -60.137   6.606  73.945  1.00 82.97           H  
ATOM   3762  CA  GLN A 237     -60.327   6.651  76.068  1.00 82.97           C  
ATOM   3763  HA  GLN A 237     -60.596   5.761  76.636  1.00 82.97           H  
ATOM   3764  C   GLN A 237     -60.969   7.848  76.768  1.00 82.97           C  
ATOM   3765  CB  GLN A 237     -58.801   6.813  76.098  1.00 82.97           C  
ATOM   3766  HB2 GLN A 237     -58.514   7.177  77.084  1.00 82.97           H  
ATOM   3767  HB3 GLN A 237     -58.499   7.559  75.363  1.00 82.97           H  
ATOM   3768  O   GLN A 237     -61.301   7.739  77.940  1.00 82.97           O  
ATOM   3769  CG  GLN A 237     -58.044   5.502  75.842  1.00 82.97           C  
ATOM   3770  HG2 GLN A 237     -58.349   5.073  74.887  1.00 82.97           H  
ATOM   3771  HG3 GLN A 237     -58.288   4.783  76.624  1.00 82.97           H  
ATOM   3772  CD  GLN A 237     -56.532   5.711  75.837  1.00 82.97           C  
ATOM   3773  NE2 GLN A 237     -55.783   4.890  75.134  1.00 82.97           N  
ATOM   3774 HE21 GLN A 237     -54.805   5.130  75.058  1.00 82.97           H  
ATOM   3775 HE22 GLN A 237     -56.195   4.249  74.472  1.00 82.97           H  
ATOM   3776  OE1 GLN A 237     -55.994   6.595  76.487  1.00 82.97           O  
ATOM   3777  N   ILE A 238     -61.208   8.964  76.077  1.00 76.93           N  
ATOM   3778  H   ILE A 238     -60.843   9.030  75.138  1.00 76.93           H  
ATOM   3779  CA  ILE A 238     -61.952  10.105  76.630  1.00 76.93           C  
ATOM   3780  HA  ILE A 238     -61.511  10.374  77.590  1.00 76.93           H  
ATOM   3781  C   ILE A 238     -63.411   9.710  76.912  1.00 76.93           C  
ATOM   3782  CB  ILE A 238     -61.825  11.325  75.688  1.00 76.93           C  
ATOM   3783  HB  ILE A 238     -62.047  11.003  74.671  1.00 76.93           H  
ATOM   3784  O   ILE A 238     -63.937  10.036  77.976  1.00 76.93           O  
ATOM   3785  CG1 ILE A 238     -60.384  11.887  75.734  1.00 76.93           C  
ATOM   3786 HG12 ILE A 238     -59.662  11.070  75.730  1.00 76.93           H  
ATOM   3787 HG13 ILE A 238     -60.236  12.433  76.666  1.00 76.93           H  
ATOM   3788  CG2 ILE A 238     -62.821  12.440  76.066  1.00 76.93           C  
ATOM   3789 HG21 ILE A 238     -62.674  12.736  77.104  1.00 76.93           H  
ATOM   3790 HG22 ILE A 238     -62.686  13.307  75.419  1.00 76.93           H  
ATOM   3791 HG23 ILE A 238     -63.846  12.094  75.933  1.00 76.93           H  
ATOM   3792  CD1 ILE A 238     -60.046  12.810  74.555  1.00 76.93           C  
ATOM   3793 HD11 ILE A 238     -60.647  13.719  74.590  1.00 76.93           H  
ATOM   3794 HD12 ILE A 238     -60.225  12.291  73.613  1.00 76.93           H  
ATOM   3795 HD13 ILE A 238     -58.993  13.086  74.608  1.00 76.93           H  
ATOM   3796  N   GLN A 239     -64.052   8.959  76.012  1.00 74.94           N  
ATOM   3797  H   GLN A 239     -63.574   8.736  75.150  1.00 74.94           H  
ATOM   3798  CA  GLN A 239     -65.411   8.436  76.210  1.00 74.94           C  
ATOM   3799  HA  GLN A 239     -66.066   9.253  76.511  1.00 74.94           H  
ATOM   3800  C   GLN A 239     -65.472   7.374  77.324  1.00 74.94           C  
ATOM   3801  CB  GLN A 239     -65.935   7.850  74.890  1.00 74.94           C  
ATOM   3802  HB2 GLN A 239     -65.216   7.128  74.503  1.00 74.94           H  
ATOM   3803  HB3 GLN A 239     -66.868   7.322  75.088  1.00 74.94           H  
ATOM   3804  O   GLN A 239     -66.406   7.366  78.123  1.00 74.94           O  
ATOM   3805  CG  GLN A 239     -66.205   8.918  73.818  1.00 74.94           C  
ATOM   3806  HG2 GLN A 239     -65.331   9.559  73.699  1.00 74.94           H  
ATOM   3807  HG3 GLN A 239     -67.035   9.548  74.138  1.00 74.94           H  
ATOM   3808  CD  GLN A 239     -66.557   8.300  72.467  1.00 74.94           C  
ATOM   3809  NE2 GLN A 239     -66.249   8.960  71.372  1.00 74.94           N  
ATOM   3810 HE21 GLN A 239     -65.683   9.795  71.422  1.00 74.94           H  
ATOM   3811 HE22 GLN A 239     -66.427   8.477  70.503  1.00 74.94           H  
ATOM   3812  OE1 GLN A 239     -67.132   7.229  72.363  1.00 74.94           O  
ATOM   3813  N   TYR A 240     -64.459   6.513  77.430  1.00 66.24           N  
ATOM   3814  H   TYR A 240     -63.752   6.533  76.709  1.00 66.24           H  
ATOM   3815  CA  TYR A 240     -64.342   5.486  78.466  1.00 66.24           C  
ATOM   3816  HA  TYR A 240     -65.308   4.991  78.566  1.00 66.24           H  
ATOM   3817  C   TYR A 240     -63.993   6.097  79.828  1.00 66.24           C  
ATOM   3818  CB  TYR A 240     -63.302   4.432  78.048  1.00 66.24           C  
ATOM   3819  HB2 TYR A 240     -62.343   4.648  78.518  1.00 66.24           H  
ATOM   3820  HB3 TYR A 240     -63.140   4.472  76.971  1.00 66.24           H  
ATOM   3821  O   TYR A 240     -64.531   5.682  80.845  1.00 66.24           O  
ATOM   3822  CG  TYR A 240     -63.715   3.012  78.359  1.00 66.24           C  
ATOM   3823  CD1 TYR A 240     -63.469   2.462  79.630  1.00 66.24           C  
ATOM   3824  HD1 TYR A 240     -63.001   3.065  80.394  1.00 66.24           H  
ATOM   3825  CD2 TYR A 240     -64.351   2.243  77.365  1.00 66.24           C  
ATOM   3826  HD2 TYR A 240     -64.540   2.672  76.392  1.00 66.24           H  
ATOM   3827  CE1 TYR A 240     -63.851   1.135  79.906  1.00 66.24           C  
ATOM   3828  HE1 TYR A 240     -63.668   0.719  80.886  1.00 66.24           H  
ATOM   3829  CE2 TYR A 240     -64.736   0.918  77.637  1.00 66.24           C  
ATOM   3830  HE2 TYR A 240     -65.222   0.319  76.880  1.00 66.24           H  
ATOM   3831  OH  TYR A 240     -64.860  -0.916  79.173  1.00 66.24           O  
ATOM   3832  HH  TYR A 240     -64.654  -1.152  80.080  1.00 66.24           H  
ATOM   3833  CZ  TYR A 240     -64.486   0.363  78.908  1.00 66.24           C  
ATOM   3834  N   ALA A 241     -63.170   7.147  79.869  1.00 57.26           N  
ATOM   3835  H   ALA A 241     -62.700   7.426  79.020  1.00 57.26           H  
ATOM   3836  CA  ALA A 241     -62.906   7.930  81.076  1.00 57.26           C  
ATOM   3837  HA  ALA A 241     -62.630   7.245  81.878  1.00 57.26           H  
ATOM   3838  C   ALA A 241     -64.152   8.705  81.547  1.00 57.26           C  
ATOM   3839  CB  ALA A 241     -61.723   8.868  80.812  1.00 57.26           C  
ATOM   3840  HB1 ALA A 241     -60.843   8.285  80.541  1.00 57.26           H  
ATOM   3841  HB2 ALA A 241     -61.965   9.554  80.000  1.00 57.26           H  
ATOM   3842  HB3 ALA A 241     -61.503   9.442  81.713  1.00 57.26           H  
ATOM   3843  O   ALA A 241     -64.280   8.999  82.735  1.00 57.26           O  
ATOM   3844  N   GLN A 242     -65.102   8.989  80.647  1.00 47.94           N  
ATOM   3845  H   GLN A 242     -64.907   8.803  79.674  1.00 47.94           H  
ATOM   3846  CA  GLN A 242     -66.441   9.474  80.998  1.00 47.94           C  
ATOM   3847  HA  GLN A 242     -66.351  10.149  81.850  1.00 47.94           H  
ATOM   3848  C   GLN A 242     -67.396   8.351  81.459  1.00 47.94           C  
ATOM   3849  CB  GLN A 242     -67.024  10.280  79.822  1.00 47.94           C  
ATOM   3850  HB2 GLN A 242     -66.905   9.724  78.892  1.00 47.94           H  
ATOM   3851  HB3 GLN A 242     -68.091  10.433  79.989  1.00 47.94           H  
ATOM   3852  O   GLN A 242     -68.433   8.652  82.050  1.00 47.94           O  
ATOM   3853  CG  GLN A 242     -66.362  11.661  79.687  1.00 47.94           C  
ATOM   3854  HG2 GLN A 242     -65.285  11.549  79.558  1.00 47.94           H  
ATOM   3855  HG3 GLN A 242     -66.532  12.217  80.609  1.00 47.94           H  
ATOM   3856  CD  GLN A 242     -66.902  12.479  78.516  1.00 47.94           C  
ATOM   3857  NE2 GLN A 242     -66.813  13.790  78.579  1.00 47.94           N  
ATOM   3858 HE21 GLN A 242     -66.337  14.234  79.351  1.00 47.94           H  
ATOM   3859 HE22 GLN A 242     -67.136  14.278  77.756  1.00 47.94           H  
ATOM   3860  OE1 GLN A 242     -67.417  11.989  77.527  1.00 47.94           O  
ATOM   3861  N   ILE A 243     -67.063   7.070  81.240  1.00 48.42           N  
ATOM   3862  H   ILE A 243     -66.188   6.886  80.770  1.00 48.42           H  
ATOM   3863  CA  ILE A 243     -67.903   5.897  81.543  1.00 48.42           C  
ATOM   3864  HA  ILE A 243     -68.572   6.162  82.362  1.00 48.42           H  
ATOM   3865  C   ILE A 243     -67.029   4.723  82.036  1.00 48.42           C  
ATOM   3866  CB  ILE A 243     -68.788   5.494  80.325  1.00 48.42           C  
ATOM   3867  HB  ILE A 243     -68.142   5.063  79.560  1.00 48.42           H  
ATOM   3868  O   ILE A 243     -66.936   3.677  81.402  1.00 48.42           O  
ATOM   3869  CG1 ILE A 243     -69.531   6.696  79.688  1.00 48.42           C  
ATOM   3870 HG12 ILE A 243     -70.200   7.146  80.421  1.00 48.42           H  
ATOM   3871 HG13 ILE A 243     -68.804   7.450  79.384  1.00 48.42           H  
ATOM   3872  CG2 ILE A 243     -69.836   4.437  80.748  1.00 48.42           C  
ATOM   3873 HG21 ILE A 243     -70.343   4.040  79.869  1.00 48.42           H  
ATOM   3874 HG22 ILE A 243     -69.370   3.590  81.251  1.00 48.42           H  
ATOM   3875 HG23 ILE A 243     -70.568   4.886  81.420  1.00 48.42           H  
ATOM   3876  CD1 ILE A 243     -70.328   6.360  78.422  1.00 48.42           C  
ATOM   3877 HD11 ILE A 243     -69.689   5.835  77.711  1.00 48.42           H  
ATOM   3878 HD12 ILE A 243     -70.678   7.285  77.963  1.00 48.42           H  
ATOM   3879 HD13 ILE A 243     -71.195   5.746  78.663  1.00 48.42           H  
ATOM   3880  N   SER A 244     -66.379   4.859  83.195  1.00 33.70           N  
ATOM   3881  H   SER A 244     -66.311   5.777  83.610  1.00 33.70           H  
ATOM   3882  CA  SER A 244     -65.874   3.688  83.929  1.00 33.70           C  
ATOM   3883  HA  SER A 244     -66.588   2.880  83.768  1.00 33.70           H  
ATOM   3884  C   SER A 244     -65.851   3.939  85.438  1.00 33.70           C  
ATOM   3885  CB  SER A 244     -64.540   3.159  83.366  1.00 33.70           C  
ATOM   3886  HB2 SER A 244     -64.402   2.138  83.723  1.00 33.70           H  
ATOM   3887  HB3 SER A 244     -64.583   3.131  82.277  1.00 33.70           H  
ATOM   3888  O   SER A 244     -64.827   4.276  86.032  1.00 33.70           O  
ATOM   3889  OG  SER A 244     -63.422   3.917  83.770  1.00 33.70           O  
ATOM   3890  HG  SER A 244     -63.599   4.225  84.661  1.00 33.70           H  
ATOM   3891  N   VAL A 245     -67.023   3.771  86.052  1.00 38.23           N  
ATOM   3892  H   VAL A 245     -67.807   3.513  85.469  1.00 38.23           H  
ATOM   3893  CA  VAL A 245     -67.198   3.523  87.486  1.00 38.23           C  
ATOM   3894  HA  VAL A 245     -66.329   3.895  88.029  1.00 38.23           H  
ATOM   3895  C   VAL A 245     -67.285   2.010  87.686  1.00 38.23           C  
ATOM   3896  CB  VAL A 245     -68.445   4.259  88.026  1.00 38.23           C  
ATOM   3897  HB  VAL A 245     -69.275   4.103  87.337  1.00 38.23           H  
ATOM   3898  O   VAL A 245     -68.089   1.350  87.037  1.00 38.23           O  
ATOM   3899  CG1 VAL A 245     -68.899   3.802  89.417  1.00 38.23           C  
ATOM   3900 HG11 VAL A 245     -69.740   4.407  89.754  1.00 38.23           H  
ATOM   3901 HG12 VAL A 245     -69.235   2.765  89.379  1.00 38.23           H  
ATOM   3902 HG13 VAL A 245     -68.086   3.898  90.137  1.00 38.23           H  
ATOM   3903  CG2 VAL A 245     -68.160   5.765  88.113  1.00 38.23           C  
ATOM   3904 HG21 VAL A 245     -69.054   6.292  88.445  1.00 38.23           H  
ATOM   3905 HG22 VAL A 245     -67.349   5.953  88.816  1.00 38.23           H  
ATOM   3906 HG23 VAL A 245     -67.876   6.147  87.132  1.00 38.23           H  
ATOM   3907  N   GLU A 246     -66.415   1.524  88.573  1.00 41.48           N  
ATOM   3908  H   GLU A 246     -65.764   2.210  88.929  1.00 41.48           H  
ATOM   3909  CA  GLU A 246     -66.503   0.310  89.400  1.00 41.48           C  
ATOM   3910  HA  GLU A 246     -65.490   0.090  89.738  1.00 41.48           H  
ATOM   3911  C   GLU A 246     -67.000  -0.981  88.727  1.00 41.48           C  
ATOM   3912  CB  GLU A 246     -67.302   0.629  90.678  1.00 41.48           C  
ATOM   3913  HB2 GLU A 246     -67.409  -0.284  91.263  1.00 41.48           H  
ATOM   3914  HB3 GLU A 246     -68.296   0.979  90.400  1.00 41.48           H  
ATOM   3915  O   GLU A 246     -68.198  -1.212  88.575  1.00 41.48           O  
ATOM   3916  CG  GLU A 246     -66.585   1.681  91.549  1.00 41.48           C  
ATOM   3917  HG2 GLU A 246     -66.347   2.558  90.948  1.00 41.48           H  
ATOM   3918  HG3 GLU A 246     -65.640   1.254  91.884  1.00 41.48           H  
ATOM   3919  CD  GLU A 246     -67.392   2.145  92.774  1.00 41.48           C  
ATOM   3920  OE1 GLU A 246     -66.783   2.849  93.611  1.00 41.48           O  
ATOM   3921  OE2 GLU A 246     -68.597   1.822  92.870  1.00 41.48           O  
ATOM   3922  N   MET A 247     -66.067  -1.900  88.439  1.00 36.98           N  
ATOM   3923  H   MET A 247     -65.093  -1.675  88.588  1.00 36.98           H  
ATOM   3924  CA  MET A 247     -66.404  -3.298  88.158  1.00 36.98           C  
ATOM   3925  HA  MET A 247     -67.490  -3.382  88.192  1.00 36.98           H  
ATOM   3926  C   MET A 247     -65.866  -4.208  89.267  1.00 36.98           C  
ATOM   3927  CB  MET A 247     -66.007  -3.695  86.730  1.00 36.98           C  
ATOM   3928  HB2 MET A 247     -64.958  -3.989  86.691  1.00 36.98           H  
ATOM   3929  HB3 MET A 247     -66.156  -2.838  86.073  1.00 36.98           H  
ATOM   3930  O   MET A 247     -64.659  -4.386  89.439  1.00 36.98           O  
ATOM   3931  CG  MET A 247     -66.909  -4.831  86.225  1.00 36.98           C  
ATOM   3932  HG2 MET A 247     -66.635  -5.758  86.728  1.00 36.98           H  
ATOM   3933  HG3 MET A 247     -67.940  -4.598  86.492  1.00 36.98           H  
ATOM   3934  SD  MET A 247     -66.888  -5.091  84.429  1.00 36.98           S  
ATOM   3935  CE  MET A 247     -65.217  -5.748  84.210  1.00 36.98           C  
ATOM   3936  HE1 MET A 247     -65.093  -6.644  84.817  1.00 36.98           H  
ATOM   3937  HE2 MET A 247     -64.485  -4.999  84.511  1.00 36.98           H  
ATOM   3938  HE3 MET A 247     -65.062  -5.996  83.160  1.00 36.98           H  
ATOM   3939  N   ASP A 248     -66.821  -4.716  90.043  1.00 35.67           N  
ATOM   3940  H   ASP A 248     -67.770  -4.461  89.808  1.00 35.67           H  
ATOM   3941  CA  ASP A 248     -66.680  -5.521  91.250  1.00 35.67           C  
ATOM   3942  HA  ASP A 248     -65.954  -5.026  91.895  1.00 35.67           H  
ATOM   3943  C   ASP A 248     -66.172  -6.941  90.938  1.00 35.67           C  
ATOM   3944  CB  ASP A 248     -68.044  -5.510  91.969  1.00 35.67           C  
ATOM   3945  HB2 ASP A 248     -68.735  -6.155  91.428  1.00 35.67           H  
ATOM   3946  HB3 ASP A 248     -68.444  -4.497  91.941  1.00 35.67           H  
ATOM   3947  O   ASP A 248     -66.590  -7.602  89.983  1.00 35.67           O  
ATOM   3948  CG  ASP A 248     -68.000  -5.937  93.440  1.00 35.67           C  
ATOM   3949  OD1 ASP A 248     -66.881  -6.174  93.956  1.00 35.67           O  
ATOM   3950  OD2 ASP A 248     -69.096  -6.038  94.035  1.00 35.67           O  
ATOM   3951  N   VAL A 249     -65.225  -7.395  91.756  1.00 41.82           N  
ATOM   3952  H   VAL A 249     -65.100  -6.866  92.607  1.00 41.82           H  
ATOM   3953  CA  VAL A 249     -64.426  -8.608  91.564  1.00 41.82           C  
ATOM   3954  HA  VAL A 249     -64.362  -8.823  90.497  1.00 41.82           H  
ATOM   3955  C   VAL A 249     -65.118  -9.780  92.253  1.00 41.82           C  
ATOM   3956  CB  VAL A 249     -62.991  -8.392  92.100  1.00 41.82           C  
ATOM   3957  HB  VAL A 249     -63.040  -8.086  93.145  1.00 41.82           H  
ATOM   3958  O   VAL A 249     -64.945 -10.010  93.451  1.00 41.82           O  
ATOM   3959  CG1 VAL A 249     -62.120  -9.657  92.016  1.00 41.82           C  
ATOM   3960 HG11 VAL A 249     -61.106  -9.427  92.346  1.00 41.82           H  
ATOM   3961 HG12 VAL A 249     -62.521 -10.439  92.661  1.00 41.82           H  
ATOM   3962 HG13 VAL A 249     -62.090 -10.015  90.987  1.00 41.82           H  
ATOM   3963  CG2 VAL A 249     -62.264  -7.290  91.317  1.00 41.82           C  
ATOM   3964 HG21 VAL A 249     -61.259  -7.143  91.713  1.00 41.82           H  
ATOM   3965 HG22 VAL A 249     -62.804  -6.347  91.407  1.00 41.82           H  
ATOM   3966 HG23 VAL A 249     -62.206  -7.554  90.261  1.00 41.82           H  
ATOM   3967  N   THR A 250     -65.844 -10.603  91.499  1.00 50.93           N  
ATOM   3968  H   THR A 250     -66.086 -10.324  90.559  1.00 50.93           H  
ATOM   3969  CA  THR A 250     -66.283 -11.910  92.006  1.00 50.93           C  
ATOM   3970  HA  THR A 250     -66.446 -11.829  93.081  1.00 50.93           H  
ATOM   3971  C   THR A 250     -65.193 -12.949  91.774  1.00 50.93           C  
ATOM   3972  CB  THR A 250     -67.620 -12.367  91.422  1.00 50.93           C  
ATOM   3973  HB  THR A 250     -67.832 -13.373  91.784  1.00 50.93           H  
ATOM   3974  O   THR A 250     -64.900 -13.304  90.634  1.00 50.93           O  
ATOM   3975  CG2 THR A 250     -68.754 -11.444  91.864  1.00 50.93           C  
ATOM   3976 HG21 THR A 250     -68.813 -11.410  92.952  1.00 50.93           H  
ATOM   3977 HG22 THR A 250     -69.699 -11.816  91.466  1.00 50.93           H  
ATOM   3978 HG23 THR A 250     -68.589 -10.436  91.484  1.00 50.93           H  
ATOM   3979  OG1 THR A 250     -67.573 -12.394  90.018  1.00 50.93           O  
ATOM   3980  HG1 THR A 250     -66.720 -12.750  89.759  1.00 50.93           H  
ATOM   3981  N   LYS A 251     -64.600 -13.435  92.872  1.00 54.61           N  
ATOM   3982  H   LYS A 251     -64.889 -13.024  93.748  1.00 54.61           H  
ATOM   3983  CA  LYS A 251     -63.576 -14.491  92.905  1.00 54.61           C  
ATOM   3984  HA  LYS A 251     -62.658 -14.114  92.456  1.00 54.61           H  
ATOM   3985  C   LYS A 251     -64.037 -15.736  92.127  1.00 54.61           C  
ATOM   3986  CB  LYS A 251     -63.287 -14.886  94.365  1.00 54.61           C  
ATOM   3987  HB2 LYS A 251     -64.229 -15.069  94.882  1.00 54.61           H  
ATOM   3988  HB3 LYS A 251     -62.712 -15.812  94.369  1.00 54.61           H  
ATOM   3989  O   LYS A 251     -64.906 -16.453  92.627  1.00 54.61           O  
ATOM   3990  CG  LYS A 251     -62.481 -13.821  95.118  1.00 54.61           C  
ATOM   3991  HG2 LYS A 251     -63.001 -12.865  95.066  1.00 54.61           H  
ATOM   3992  HG3 LYS A 251     -61.502 -13.716  94.649  1.00 54.61           H  
ATOM   3993  CD  LYS A 251     -62.306 -14.215  96.589  1.00 54.61           C  
ATOM   3994  HD2 LYS A 251     -61.807 -15.182  96.652  1.00 54.61           H  
ATOM   3995  HD3 LYS A 251     -63.291 -14.287  97.052  1.00 54.61           H  
ATOM   3996  CE  LYS A 251     -61.471 -13.147  97.301  1.00 54.61           C  
ATOM   3997  HE2 LYS A 251     -60.465 -13.153  96.882  1.00 54.61           H  
ATOM   3998  HE3 LYS A 251     -61.909 -12.173  97.085  1.00 54.61           H  
ATOM   3999  NZ  LYS A 251     -61.432 -13.365  98.767  1.00 54.61           N  
ATOM   4000  HZ1 LYS A 251     -60.886 -12.639  99.209  1.00 54.61           H  
ATOM   4001  HZ2 LYS A 251     -62.368 -13.326  99.144  1.00 54.61           H  
ATOM   4002  HZ3 LYS A 251     -61.025 -14.264  98.982  1.00 54.61           H  
ATOM   4003  N   PRO A 252     -63.435 -16.041  90.964  1.00 59.78           N  
ATOM   4004  CA  PRO A 252     -63.546 -17.358  90.367  1.00 59.78           C  
ATOM   4005  HA  PRO A 252     -64.566 -17.734  90.453  1.00 59.78           H  
ATOM   4006  C   PRO A 252     -62.597 -18.306  91.107  1.00 59.78           C  
ATOM   4007  CB  PRO A 252     -63.198 -17.171  88.887  1.00 59.78           C  
ATOM   4008  HB2 PRO A 252     -64.116 -17.108  88.303  1.00 59.78           H  
ATOM   4009  HB3 PRO A 252     -62.580 -17.989  88.516  1.00 59.78           H  
ATOM   4010  O   PRO A 252     -61.684 -17.872  91.813  1.00 59.78           O  
ATOM   4011  CG  PRO A 252     -62.453 -15.834  88.804  1.00 59.78           C  
ATOM   4012  HG2 PRO A 252     -61.431 -15.979  88.453  1.00 59.78           H  
ATOM   4013  HG3 PRO A 252     -62.985 -15.157  88.136  1.00 59.78           H  
ATOM   4014  CD  PRO A 252     -62.449 -15.267  90.223  1.00 59.78           C  
ATOM   4015  HD2 PRO A 252     -61.466 -15.408  90.672  1.00 59.78           H  
ATOM   4016  HD3 PRO A 252     -62.691 -14.204  90.197  1.00 59.78           H  
ATOM   4017  N   ASP A 253     -62.808 -19.609  90.966  1.00 61.04           N  
ATOM   4018  H   ASP A 253     -63.570 -19.917  90.379  1.00 61.04           H  
ATOM   4019  CA  ASP A 253     -61.923 -20.633  91.516  1.00 61.04           C  
ATOM   4020  HA  ASP A 253     -61.871 -20.508  92.598  1.00 61.04           H  
ATOM   4021  C   ASP A 253     -60.498 -20.481  90.948  1.00 61.04           C  
ATOM   4022  CB  ASP A 253     -62.536 -22.012  91.245  1.00 61.04           C  
ATOM   4023  HB2 ASP A 253     -63.527 -22.050  91.699  1.00 61.04           H  
ATOM   4024  HB3 ASP A 253     -62.651 -22.149  90.170  1.00 61.04           H  
ATOM   4025  O   ASP A 253     -60.150 -20.977  89.871  1.00 61.04           O  
ATOM   4026  CG  ASP A 253     -61.698 -23.165  91.809  1.00 61.04           C  
ATOM   4027  OD1 ASP A 253     -60.712 -22.900  92.543  1.00 61.04           O  
ATOM   4028  OD2 ASP A 253     -62.032 -24.322  91.480  1.00 61.04           O  
ATOM   4029  N   LEU A 254     -59.671 -19.744  91.696  1.00 64.01           N  
ATOM   4030  H   LEU A 254     -60.105 -19.245  92.459  1.00 64.01           H  
ATOM   4031  CA  LEU A 254     -58.305 -19.378  91.339  1.00 64.01           C  
ATOM   4032  HA  LEU A 254     -58.333 -18.821  90.402  1.00 64.01           H  
ATOM   4033  C   LEU A 254     -57.431 -20.612  91.105  1.00 64.01           C  
ATOM   4034  CB  LEU A 254     -57.696 -18.495  92.457  1.00 64.01           C  
ATOM   4035  HB2 LEU A 254     -56.777 -18.967  92.802  1.00 64.01           H  
ATOM   4036  HB3 LEU A 254     -58.365 -18.447  93.317  1.00 64.01           H  
ATOM   4037  O   LEU A 254     -56.424 -20.507  90.423  1.00 64.01           O  
ATOM   4038  CG  LEU A 254     -57.350 -17.066  92.004  1.00 64.01           C  
ATOM   4039  HG  LEU A 254     -56.857 -17.103  91.032  1.00 64.01           H  
ATOM   4040  CD1 LEU A 254     -58.599 -16.190  91.906  1.00 64.01           C  
ATOM   4041 HD11 LEU A 254     -59.291 -16.621  91.183  1.00 64.01           H  
ATOM   4042 HD12 LEU A 254     -59.098 -16.126  92.874  1.00 64.01           H  
ATOM   4043 HD13 LEU A 254     -58.326 -15.191  91.568  1.00 64.01           H  
ATOM   4044  CD2 LEU A 254     -56.390 -16.418  93.004  1.00 64.01           C  
ATOM   4045 HD21 LEU A 254     -56.849 -16.374  93.991  1.00 64.01           H  
ATOM   4046 HD22 LEU A 254     -55.467 -16.997  93.057  1.00 64.01           H  
ATOM   4047 HD23 LEU A 254     -56.146 -15.409  92.672  1.00 64.01           H  
ATOM   4048  N   SER A 255     -57.786 -21.778  91.648  1.00 68.23           N  
ATOM   4049  H   SER A 255     -58.689 -21.840  92.097  1.00 68.23           H  
ATOM   4050  CA  SER A 255     -56.967 -22.987  91.555  1.00 68.23           C  
ATOM   4051  HA  SER A 255     -55.935 -22.738  91.802  1.00 68.23           H  
ATOM   4052  C   SER A 255     -56.980 -23.595  90.149  1.00 68.23           C  
ATOM   4053  CB  SER A 255     -57.480 -23.989  92.586  1.00 68.23           C  
ATOM   4054  HB2 SER A 255     -58.482 -24.315  92.307  1.00 68.23           H  
ATOM   4055  HB3 SER A 255     -57.535 -23.502  93.559  1.00 68.23           H  
ATOM   4056  O   SER A 255     -55.927 -23.969  89.624  1.00 68.23           O  
ATOM   4057  OG  SER A 255     -56.628 -25.116  92.686  1.00 68.23           O  
ATOM   4058  HG  SER A 255     -57.039 -25.692  93.335  1.00 68.23           H  
ATOM   4059  N   ALA A 256     -58.153 -23.655  89.508  1.00 71.01           N  
ATOM   4060  H   ALA A 256     -58.978 -23.306  89.975  1.00 71.01           H  
ATOM   4061  CA  ALA A 256     -58.294 -24.128  88.131  1.00 71.01           C  
ATOM   4062  HA  ALA A 256     -57.722 -25.048  88.011  1.00 71.01           H  
ATOM   4063  C   ALA A 256     -57.733 -23.105  87.132  1.00 71.01           C  
ATOM   4064  CB  ALA A 256     -59.769 -24.445  87.868  1.00 71.01           C  
ATOM   4065  HB1 ALA A 256     -60.122 -25.198  88.572  1.00 71.01           H  
ATOM   4066  HB2 ALA A 256     -59.889 -24.822  86.852  1.00 71.01           H  
ATOM   4067  HB3 ALA A 256     -60.374 -23.545  87.985  1.00 71.01           H  
ATOM   4068  O   ALA A 256     -56.964 -23.477  86.248  1.00 71.01           O  
ATOM   4069  N   ALA A 257     -58.025 -21.817  87.338  1.00 77.34           N  
ATOM   4070  H   ALA A 257     -58.675 -21.579  88.074  1.00 77.34           H  
ATOM   4071  CA  ALA A 257     -57.489 -20.735  86.516  1.00 77.34           C  
ATOM   4072  HA  ALA A 257     -57.719 -20.944  85.472  1.00 77.34           H  
ATOM   4073  C   ALA A 257     -55.958 -20.619  86.631  1.00 77.34           C  
ATOM   4074  CB  ALA A 257     -58.195 -19.433  86.909  1.00 77.34           C  
ATOM   4075  HB1 ALA A 257     -57.835 -18.620  86.278  1.00 77.34           H  
ATOM   4076  HB2 ALA A 257     -59.270 -19.537  86.767  1.00 77.34           H  
ATOM   4077  HB3 ALA A 257     -57.991 -19.193  87.952  1.00 77.34           H  
ATOM   4078  O   ALA A 257     -55.288 -20.496  85.618  1.00 77.34           O  
ATOM   4079  N   LEU A 258     -55.364 -20.742  87.827  1.00 79.75           N  
ATOM   4080  H   LEU A 258     -55.943 -20.794  88.653  1.00 79.75           H  
ATOM   4081  CA  LEU A 258     -53.902 -20.738  87.998  1.00 79.75           C  
ATOM   4082  HA  LEU A 258     -53.495 -19.868  87.483  1.00 79.75           H  
ATOM   4083  C   LEU A 258     -53.231 -21.966  87.372  1.00 79.75           C  
ATOM   4084  CB  LEU A 258     -53.524 -20.666  89.490  1.00 79.75           C  
ATOM   4085  HB2 LEU A 258     -52.485 -20.976  89.603  1.00 79.75           H  
ATOM   4086  HB3 LEU A 258     -54.126 -21.390  90.039  1.00 79.75           H  
ATOM   4087  O   LEU A 258     -52.107 -21.854  86.882  1.00 79.75           O  
ATOM   4088  CG  LEU A 258     -53.663 -19.268  90.122  1.00 79.75           C  
ATOM   4089  HG  LEU A 258     -54.615 -18.816  89.843  1.00 79.75           H  
ATOM   4090  CD1 LEU A 258     -53.588 -19.378  91.647  1.00 79.75           C  
ATOM   4091 HD11 LEU A 258     -52.633 -19.810  91.947  1.00 79.75           H  
ATOM   4092 HD12 LEU A 258     -53.690 -18.386  92.088  1.00 79.75           H  
ATOM   4093 HD13 LEU A 258     -54.401 -20.006  92.011  1.00 79.75           H  
ATOM   4094  CD2 LEU A 258     -52.532 -18.342  89.668  1.00 79.75           C  
ATOM   4095 HD21 LEU A 258     -52.642 -17.370  90.148  1.00 79.75           H  
ATOM   4096 HD22 LEU A 258     -52.582 -18.189  88.590  1.00 79.75           H  
ATOM   4097 HD23 LEU A 258     -51.561 -18.764  89.929  1.00 79.75           H  
ATOM   4098  N   LYS A 259     -53.887 -23.136  87.387  1.00 84.10           N  
ATOM   4099  H   LYS A 259     -54.799 -23.166  87.821  1.00 84.10           H  
ATOM   4100  CA  LYS A 259     -53.400 -24.329  86.674  1.00 84.10           C  
ATOM   4101  HA  LYS A 259     -52.343 -24.477  86.898  1.00 84.10           H  
ATOM   4102  C   LYS A 259     -53.467 -24.150  85.161  1.00 84.10           C  
ATOM   4103  CB  LYS A 259     -54.182 -25.582  87.086  1.00 84.10           C  
ATOM   4104  HB2 LYS A 259     -55.239 -25.338  87.191  1.00 84.10           H  
ATOM   4105  HB3 LYS A 259     -54.086 -26.327  86.296  1.00 84.10           H  
ATOM   4106  O   LYS A 259     -52.503 -24.506  84.492  1.00 84.10           O  
ATOM   4107  CG  LYS A 259     -53.648 -26.199  88.383  1.00 84.10           C  
ATOM   4108  HG2 LYS A 259     -52.601 -26.473  88.253  1.00 84.10           H  
ATOM   4109  HG3 LYS A 259     -53.730 -25.476  89.195  1.00 84.10           H  
ATOM   4110  CD  LYS A 259     -54.466 -27.449  88.718  1.00 84.10           C  
ATOM   4111  HD2 LYS A 259     -55.514 -27.162  88.808  1.00 84.10           H  
ATOM   4112  HD3 LYS A 259     -54.364 -28.173  87.910  1.00 84.10           H  
ATOM   4113  CE  LYS A 259     -53.992 -28.066  90.034  1.00 84.10           C  
ATOM   4114  HE2 LYS A 259     -54.036 -27.296  90.804  1.00 84.10           H  
ATOM   4115  HE3 LYS A 259     -52.954 -28.381  89.922  1.00 84.10           H  
ATOM   4116  NZ  LYS A 259     -54.851 -29.214  90.413  1.00 84.10           N  
ATOM   4117  HZ1 LYS A 259     -54.822 -29.926  89.697  1.00 84.10           H  
ATOM   4118  HZ2 LYS A 259     -54.552 -29.613  91.291  1.00 84.10           H  
ATOM   4119  HZ3 LYS A 259     -55.807 -28.903  90.509  1.00 84.10           H  
ATOM   4120  N   ASP A 260     -54.553 -23.587  84.640  1.00 84.92           N  
ATOM   4121  H   ASP A 260     -55.333 -23.363  85.241  1.00 84.92           H  
ATOM   4122  CA  ASP A 260     -54.704 -23.335  83.206  1.00 84.92           C  
ATOM   4123  HA  ASP A 260     -54.431 -24.247  82.675  1.00 84.92           H  
ATOM   4124  C   ASP A 260     -53.751 -22.231  82.726  1.00 84.92           C  
ATOM   4125  CB  ASP A 260     -56.174 -23.027  82.886  1.00 84.92           C  
ATOM   4126  HB2 ASP A 260     -56.421 -22.021  83.226  1.00 84.92           H  
ATOM   4127  HB3 ASP A 260     -56.810 -23.733  83.419  1.00 84.92           H  
ATOM   4128  O   ASP A 260     -53.049 -22.413  81.740  1.00 84.92           O  
ATOM   4129  CG  ASP A 260     -56.466 -23.173  81.388  1.00 84.92           C  
ATOM   4130  OD1 ASP A 260     -55.955 -24.144  80.784  1.00 84.92           O  
ATOM   4131  OD2 ASP A 260     -57.189 -22.314  80.843  1.00 84.92           O  
ATOM   4132  N   ILE A 261     -53.589 -21.152  83.498  1.00 86.87           N  
ATOM   4133  H   ILE A 261     -54.232 -21.026  84.267  1.00 86.87           H  
ATOM   4134  CA  ILE A 261     -52.579 -20.110  83.266  1.00 86.87           C  
ATOM   4135  HA  ILE A 261     -52.739 -19.689  82.274  1.00 86.87           H  
ATOM   4136  C   ILE A 261     -51.172 -20.721  83.270  1.00 86.87           C  
ATOM   4137  CB  ILE A 261     -52.735 -18.971  84.303  1.00 86.87           C  
ATOM   4138  HB  ILE A 261     -52.802 -19.416  85.296  1.00 86.87           H  
ATOM   4139  O   ILE A 261     -50.399 -20.461  82.352  1.00 86.87           O  
ATOM   4140  CG1 ILE A 261     -54.019 -18.153  84.023  1.00 86.87           C  
ATOM   4141 HG12 ILE A 261     -54.848 -18.824  83.799  1.00 86.87           H  
ATOM   4142 HG13 ILE A 261     -53.869 -17.534  83.139  1.00 86.87           H  
ATOM   4143  CG2 ILE A 261     -51.527 -18.022  84.288  1.00 86.87           C  
ATOM   4144 HG21 ILE A 261     -50.632 -18.539  84.633  1.00 86.87           H  
ATOM   4145 HG22 ILE A 261     -51.379 -17.652  83.273  1.00 86.87           H  
ATOM   4146 HG23 ILE A 261     -51.685 -17.174  84.954  1.00 86.87           H  
ATOM   4147  CD1 ILE A 261     -54.442 -17.254  85.194  1.00 86.87           C  
ATOM   4148 HD11 ILE A 261     -53.730 -16.442  85.336  1.00 86.87           H  
ATOM   4149 HD12 ILE A 261     -55.417 -16.818  84.974  1.00 86.87           H  
ATOM   4150 HD13 ILE A 261     -54.518 -17.839  86.111  1.00 86.87           H  
ATOM   4151  N   ARG A 262     -50.830 -21.586  84.240  1.00 87.23           N  
ATOM   4152  H   ARG A 262     -51.494 -21.765  84.980  1.00 87.23           H  
ATOM   4153  CA  ARG A 262     -49.545 -22.314  84.223  1.00 87.23           C  
ATOM   4154  HA  ARG A 262     -48.734 -21.587  84.173  1.00 87.23           H  
ATOM   4155  C   ARG A 262     -49.382 -23.160  82.964  1.00 87.23           C  
ATOM   4156  CB  ARG A 262     -49.367 -23.204  85.462  1.00 87.23           C  
ATOM   4157  HB2 ARG A 262     -50.336 -23.496  85.865  1.00 87.23           H  
ATOM   4158  HB3 ARG A 262     -48.845 -24.115  85.168  1.00 87.23           H  
ATOM   4159  O   ARG A 262     -48.334 -23.075  82.336  1.00 87.23           O  
ATOM   4160  CG  ARG A 262     -48.523 -22.516  86.537  1.00 87.23           C  
ATOM   4161  HG2 ARG A 262     -49.054 -21.642  86.913  1.00 87.23           H  
ATOM   4162  HG3 ARG A 262     -47.571 -22.204  86.107  1.00 87.23           H  
ATOM   4163  CD  ARG A 262     -48.262 -23.501  87.680  1.00 87.23           C  
ATOM   4164  HD2 ARG A 262     -49.226 -23.802  88.089  1.00 87.23           H  
ATOM   4165  HD3 ARG A 262     -47.767 -24.384  87.276  1.00 87.23           H  
ATOM   4166  NE  ARG A 262     -47.400 -22.901  88.716  1.00 87.23           N  
ATOM   4167  HE  ARG A 262     -46.595 -22.394  88.376  1.00 87.23           H  
ATOM   4168  NH1 ARG A 262     -48.565 -23.598  90.570  1.00 87.23           N  
ATOM   4169 HH11 ARG A 262     -48.681 -23.616  91.574  1.00 87.23           H  
ATOM   4170 HH12 ARG A 262     -49.246 -24.019  89.955  1.00 87.23           H  
ATOM   4171  NH2 ARG A 262     -46.707 -22.388  90.822  1.00 87.23           N  
ATOM   4172 HH21 ARG A 262     -45.922 -21.887  90.431  1.00 87.23           H  
ATOM   4173 HH22 ARG A 262     -46.830 -22.423  91.824  1.00 87.23           H  
ATOM   4174  CZ  ARG A 262     -47.562 -22.966  90.025  1.00 87.23           C  
ATOM   4175  N   ALA A 263     -50.397 -23.932  82.581  1.00 88.36           N  
ATOM   4176  H   ALA A 263     -51.235 -23.947  83.144  1.00 88.36           H  
ATOM   4177  CA  ALA A 263     -50.352 -24.770  81.384  1.00 88.36           C  
ATOM   4178  HA  ALA A 263     -49.472 -25.410  81.439  1.00 88.36           H  
ATOM   4179  C   ALA A 263     -50.240 -23.939  80.090  1.00 88.36           C  
ATOM   4180  CB  ALA A 263     -51.603 -25.658  81.376  1.00 88.36           C  
ATOM   4181  HB1 ALA A 263     -51.562 -26.334  80.523  1.00 88.36           H  
ATOM   4182  HB2 ALA A 263     -51.644 -26.246  82.293  1.00 88.36           H  
ATOM   4183  HB3 ALA A 263     -52.501 -25.044  81.304  1.00 88.36           H  
ATOM   4184  O   ALA A 263     -49.559 -24.344  79.147  1.00 88.36           O  
ATOM   4185  N   GLN A 264     -50.873 -22.765  80.035  1.00 89.77           N  
ATOM   4186  H   GLN A 264     -51.484 -22.516  80.800  1.00 89.77           H  
ATOM   4187  CA  GLN A 264     -50.750 -21.818  78.929  1.00 89.77           C  
ATOM   4188  HA  GLN A 264     -50.893 -22.350  77.989  1.00 89.77           H  
ATOM   4189  C   GLN A 264     -49.355 -21.189  78.876  1.00 89.77           C  
ATOM   4190  CB  GLN A 264     -51.826 -20.730  79.032  1.00 89.77           C  
ATOM   4191  HB2 GLN A 264     -51.571 -19.936  78.329  1.00 89.77           H  
ATOM   4192  HB3 GLN A 264     -51.830 -20.306  80.036  1.00 89.77           H  
ATOM   4193  O   GLN A 264     -48.772 -21.140  77.796  1.00 89.77           O  
ATOM   4194  CG  GLN A 264     -53.235 -21.243  78.683  1.00 89.77           C  
ATOM   4195  HG2 GLN A 264     -53.530 -22.043  79.363  1.00 89.77           H  
ATOM   4196  HG3 GLN A 264     -53.229 -21.652  77.673  1.00 89.77           H  
ATOM   4197  CD  GLN A 264     -54.281 -20.134  78.734  1.00 89.77           C  
ATOM   4198  NE2 GLN A 264     -55.548 -20.454  78.876  1.00 89.77           N  
ATOM   4199 HE21 GLN A 264     -55.838 -21.364  79.204  1.00 89.77           H  
ATOM   4200 HE22 GLN A 264     -56.191 -19.679  78.951  1.00 89.77           H  
ATOM   4201  OE1 GLN A 264     -53.981 -18.958  78.616  1.00 89.77           O  
ATOM   4202  N   TYR A 265     -48.780 -20.786  80.014  1.00 91.15           N  
ATOM   4203  H   TYR A 265     -49.324 -20.801  80.865  1.00 91.15           H  
ATOM   4204  CA  TYR A 265     -47.400 -20.296  80.077  1.00 91.15           C  
ATOM   4205  HA  TYR A 265     -47.285 -19.491  79.352  1.00 91.15           H  
ATOM   4206  C   TYR A 265     -46.386 -21.373  79.699  1.00 91.15           C  
ATOM   4207  CB  TYR A 265     -47.073 -19.745  81.472  1.00 91.15           C  
ATOM   4208  HB2 TYR A 265     -47.568 -20.347  82.235  1.00 91.15           H  
ATOM   4209  HB3 TYR A 265     -46.000 -19.831  81.643  1.00 91.15           H  
ATOM   4210  O   TYR A 265     -45.430 -21.078  78.994  1.00 91.15           O  
ATOM   4211  CG  TYR A 265     -47.426 -18.284  81.640  1.00 91.15           C  
ATOM   4212  CD1 TYR A 265     -46.689 -17.304  80.948  1.00 91.15           C  
ATOM   4213  HD1 TYR A 265     -45.874 -17.597  80.303  1.00 91.15           H  
ATOM   4214  CD2 TYR A 265     -48.475 -17.899  82.491  1.00 91.15           C  
ATOM   4215  HD2 TYR A 265     -49.018 -18.649  83.047  1.00 91.15           H  
ATOM   4216  CE1 TYR A 265     -47.021 -15.942  81.084  1.00 91.15           C  
ATOM   4217  HE1 TYR A 265     -46.464 -15.191  80.544  1.00 91.15           H  
ATOM   4218  CE2 TYR A 265     -48.812 -16.541  82.629  1.00 91.15           C  
ATOM   4219  HE2 TYR A 265     -49.614 -16.223  83.278  1.00 91.15           H  
ATOM   4220  OH  TYR A 265     -48.433 -14.257  82.067  1.00 91.15           O  
ATOM   4221  HH  TYR A 265     -47.915 -13.676  81.505  1.00 91.15           H  
ATOM   4222  CZ  TYR A 265     -48.093 -15.562  81.921  1.00 91.15           C  
ATOM   4223  N   GLU A 266     -46.601 -22.621  80.109  1.00 90.64           N  
ATOM   4224  H   GLU A 266     -47.359 -22.792  80.755  1.00 90.64           H  
ATOM   4225  CA  GLU A 266     -45.730 -23.743  79.761  1.00 90.64           C  
ATOM   4226  HA  GLU A 266     -44.701 -23.473  79.998  1.00 90.64           H  
ATOM   4227  C   GLU A 266     -45.792 -24.048  78.254  1.00 90.64           C  
ATOM   4228  CB  GLU A 266     -46.129 -24.935  80.641  1.00 90.64           C  
ATOM   4229  HB2 GLU A 266     -47.064 -25.359  80.274  1.00 90.64           H  
ATOM   4230  HB3 GLU A 266     -46.292 -24.568  81.654  1.00 90.64           H  
ATOM   4231  O   GLU A 266     -44.757 -24.190  77.604  1.00 90.64           O  
ATOM   4232  CG  GLU A 266     -45.056 -26.025  80.731  1.00 90.64           C  
ATOM   4233  HG2 GLU A 266     -44.954 -26.505  79.757  1.00 90.64           H  
ATOM   4234  HG3 GLU A 266     -44.105 -25.556  80.983  1.00 90.64           H  
ATOM   4235  CD  GLU A 266     -45.404 -27.080  81.797  1.00 90.64           C  
ATOM   4236  OE1 GLU A 266     -44.457 -27.697  82.332  1.00 90.64           O  
ATOM   4237  OE2 GLU A 266     -46.612 -27.262  82.085  1.00 90.64           O  
ATOM   4238  N   LYS A 267     -46.991 -24.022  77.652  1.00 93.00           N  
ATOM   4239  H   LYS A 267     -47.805 -23.916  78.240  1.00 93.00           H  
ATOM   4240  CA  LYS A 267     -47.165 -24.111  76.191  1.00 93.00           C  
ATOM   4241  HA  LYS A 267     -46.637 -24.992  75.826  1.00 93.00           H  
ATOM   4242  C   LYS A 267     -46.564 -22.920  75.449  1.00 93.00           C  
ATOM   4243  CB  LYS A 267     -48.653 -24.218  75.836  1.00 93.00           C  
ATOM   4244  HB2 LYS A 267     -48.782 -23.969  74.783  1.00 93.00           H  
ATOM   4245  HB3 LYS A 267     -49.218 -23.497  76.426  1.00 93.00           H  
ATOM   4246  O   LYS A 267     -45.985 -23.112  74.383  1.00 93.00           O  
ATOM   4247  CG  LYS A 267     -49.209 -25.629  76.056  1.00 93.00           C  
ATOM   4248  HG2 LYS A 267     -48.704 -26.325  75.387  1.00 93.00           H  
ATOM   4249  HG3 LYS A 267     -49.038 -25.940  77.086  1.00 93.00           H  
ATOM   4250  CD  LYS A 267     -50.713 -25.631  75.763  1.00 93.00           C  
ATOM   4251  HD2 LYS A 267     -50.884 -25.327  74.730  1.00 93.00           H  
ATOM   4252  HD3 LYS A 267     -51.196 -24.918  76.431  1.00 93.00           H  
ATOM   4253  CE  LYS A 267     -51.299 -27.025  76.000  1.00 93.00           C  
ATOM   4254  HE2 LYS A 267     -51.015 -27.344  77.003  1.00 93.00           H  
ATOM   4255  HE3 LYS A 267     -50.854 -27.721  75.290  1.00 93.00           H  
ATOM   4256  NZ  LYS A 267     -52.778 -27.014  75.873  1.00 93.00           N  
ATOM   4257  HZ1 LYS A 267     -53.175 -26.380  76.552  1.00 93.00           H  
ATOM   4258  HZ2 LYS A 267     -53.063 -26.712  74.953  1.00 93.00           H  
ATOM   4259  HZ3 LYS A 267     -53.158 -27.932  76.051  1.00 93.00           H  
ATOM   4260  N   LEU A 268     -46.718 -21.704  75.968  1.00 92.44           N  
ATOM   4261  H   LEU A 268     -47.252 -21.610  76.820  1.00 92.44           H  
ATOM   4262  CA  LEU A 268     -46.168 -20.494  75.360  1.00 92.44           C  
ATOM   4263  HA  LEU A 268     -46.443 -20.488  74.305  1.00 92.44           H  
ATOM   4264  C   LEU A 268     -44.640 -20.493  75.437  1.00 92.44           C  
ATOM   4265  CB  LEU A 268     -46.775 -19.254  76.041  1.00 92.44           C  
ATOM   4266  HB2 LEU A 268     -47.862 -19.332  76.019  1.00 92.44           H  
ATOM   4267  HB3 LEU A 268     -46.460 -19.245  77.084  1.00 92.44           H  
ATOM   4268  O   LEU A 268     -43.994 -20.170  74.449  1.00 92.44           O  
ATOM   4269  CG  LEU A 268     -46.368 -17.919  75.388  1.00 92.44           C  
ATOM   4270  HG  LEU A 268     -45.281 -17.844  75.346  1.00 92.44           H  
ATOM   4271  CD1 LEU A 268     -46.936 -17.777  73.973  1.00 92.44           C  
ATOM   4272 HD11 LEU A 268     -46.483 -18.515  73.311  1.00 92.44           H  
ATOM   4273 HD12 LEU A 268     -48.019 -17.899  73.988  1.00 92.44           H  
ATOM   4274 HD13 LEU A 268     -46.696 -16.788  73.584  1.00 92.44           H  
ATOM   4275  CD2 LEU A 268     -46.887 -16.759  76.237  1.00 92.44           C  
ATOM   4276 HD21 LEU A 268     -46.473 -16.822  77.243  1.00 92.44           H  
ATOM   4277 HD22 LEU A 268     -47.975 -16.791  76.294  1.00 92.44           H  
ATOM   4278 HD23 LEU A 268     -46.581 -15.812  75.793  1.00 92.44           H  
ATOM   4279  N   ALA A 269     -44.064 -20.916  76.563  1.00 91.35           N  
ATOM   4280  H   ALA A 269     -44.651 -21.137  77.355  1.00 91.35           H  
ATOM   4281  CA  ALA A 269     -42.625 -21.085  76.728  1.00 91.35           C  
ATOM   4282  HA  ALA A 269     -42.130 -20.148  76.474  1.00 91.35           H  
ATOM   4283  C   ALA A 269     -42.077 -22.166  75.786  1.00 91.35           C  
ATOM   4284  CB  ALA A 269     -42.328 -21.406  78.197  1.00 91.35           C  
ATOM   4285  HB1 ALA A 269     -42.824 -22.332  78.489  1.00 91.35           H  
ATOM   4286  HB2 ALA A 269     -41.253 -21.519  78.336  1.00 91.35           H  
ATOM   4287  HB3 ALA A 269     -42.682 -20.594  78.833  1.00 91.35           H  
ATOM   4288  O   ALA A 269     -41.077 -21.928  75.116  1.00 91.35           O  
ATOM   4289  N   ALA A 270     -42.763 -23.310  75.663  1.00 93.00           N  
ATOM   4290  H   ALA A 270     -43.537 -23.483  76.288  1.00 93.00           H  
ATOM   4291  CA  ALA A 270     -42.390 -24.362  74.718  1.00 93.00           C  
ATOM   4292  HA  ALA A 270     -41.358 -24.655  74.912  1.00 93.00           H  
ATOM   4293  C   ALA A 270     -42.459 -23.882  73.257  1.00 93.00           C  
ATOM   4294  CB  ALA A 270     -43.288 -25.582  74.957  1.00 93.00           C  
ATOM   4295  HB1 ALA A 270     -44.332 -25.324  74.779  1.00 93.00           H  
ATOM   4296  HB2 ALA A 270     -42.996 -26.386  74.281  1.00 93.00           H  
ATOM   4297  HB3 ALA A 270     -43.174 -25.928  75.985  1.00 93.00           H  
ATOM   4298  O   ALA A 270     -41.517 -24.096  72.499  1.00 93.00           O  
ATOM   4299  N   LYS A 271     -43.530 -23.171  72.873  1.00 94.12           N  
ATOM   4300  H   LYS A 271     -44.280 -23.048  73.539  1.00 94.12           H  
ATOM   4301  CA  LYS A 271     -43.655 -22.555  71.542  1.00 94.12           C  
ATOM   4302  HA  LYS A 271     -43.493 -23.312  70.775  1.00 94.12           H  
ATOM   4303  C   LYS A 271     -42.593 -21.489  71.293  1.00 94.12           C  
ATOM   4304  CB  LYS A 271     -45.042 -21.929  71.357  1.00 94.12           C  
ATOM   4305  HB2 LYS A 271     -44.987 -21.217  70.533  1.00 94.12           H  
ATOM   4306  HB3 LYS A 271     -45.324 -21.383  72.256  1.00 94.12           H  
ATOM   4307  O   LYS A 271     -42.033 -21.448  70.210  1.00 94.12           O  
ATOM   4308  CG  LYS A 271     -46.114 -22.967  71.007  1.00 94.12           C  
ATOM   4309  HG2 LYS A 271     -45.819 -23.494  70.099  1.00 94.12           H  
ATOM   4310  HG3 LYS A 271     -46.221 -23.688  71.818  1.00 94.12           H  
ATOM   4311  CD  LYS A 271     -47.443 -22.246  70.768  1.00 94.12           C  
ATOM   4312  HD2 LYS A 271     -47.297 -21.487  69.999  1.00 94.12           H  
ATOM   4313  HD3 LYS A 271     -47.756 -21.759  71.692  1.00 94.12           H  
ATOM   4314  CE  LYS A 271     -48.516 -23.233  70.306  1.00 94.12           C  
ATOM   4315  HE2 LYS A 271     -48.675 -23.969  71.093  1.00 94.12           H  
ATOM   4316  HE3 LYS A 271     -48.140 -23.756  69.426  1.00 94.12           H  
ATOM   4317  NZ  LYS A 271     -49.777 -22.522  69.979  1.00 94.12           N  
ATOM   4318  HZ1 LYS A 271     -49.605 -21.852  69.242  1.00 94.12           H  
ATOM   4319  HZ2 LYS A 271     -50.123 -22.015  70.781  1.00 94.12           H  
ATOM   4320  HZ3 LYS A 271     -50.482 -23.166  69.651  1.00 94.12           H  
ATOM   4321  N   ASN A 272     -42.302 -20.641  72.276  1.00 93.66           N  
ATOM   4322  H   ASN A 272     -42.826 -20.698  73.138  1.00 93.66           H  
ATOM   4323  CA  ASN A 272     -41.262 -19.622  72.161  1.00 93.66           C  
ATOM   4324  HA  ASN A 272     -41.454 -19.019  71.274  1.00 93.66           H  
ATOM   4325  C   ASN A 272     -39.882 -20.271  71.975  1.00 93.66           C  
ATOM   4326  CB  ASN A 272     -41.324 -18.712  73.400  1.00 93.66           C  
ATOM   4327  HB2 ASN A 272     -42.345 -18.357  73.536  1.00 93.66           H  
ATOM   4328  HB3 ASN A 272     -41.027 -19.276  74.285  1.00 93.66           H  
ATOM   4329  O   ASN A 272     -39.120 -19.858  71.109  1.00 93.66           O  
ATOM   4330  CG  ASN A 272     -40.438 -17.484  73.280  1.00 93.66           C  
ATOM   4331  ND2 ASN A 272     -40.295 -16.726  74.340  1.00 93.66           N  
ATOM   4332 HD21 ASN A 272     -40.748 -16.955  75.213  1.00 93.66           H  
ATOM   4333 HD22 ASN A 272     -39.716 -15.909  74.207  1.00 93.66           H  
ATOM   4334  OD1 ASN A 272     -39.896 -17.158  72.244  1.00 93.66           O  
ATOM   4335  N   MET A 273     -39.592 -21.343  72.718  1.00 94.05           N  
ATOM   4336  H   MET A 273     -40.246 -21.635  73.430  1.00 94.05           H  
ATOM   4337  CA  MET A 273     -38.352 -22.103  72.565  1.00 94.05           C  
ATOM   4338  HA  MET A 273     -37.518 -21.407  72.659  1.00 94.05           H  
ATOM   4339  C   MET A 273     -38.247 -22.748  71.177  1.00 94.05           C  
ATOM   4340  CB  MET A 273     -38.250 -23.132  73.698  1.00 94.05           C  
ATOM   4341  HB2 MET A 273     -38.471 -22.630  74.640  1.00 94.05           H  
ATOM   4342  HB3 MET A 273     -38.980 -23.928  73.552  1.00 94.05           H  
ATOM   4343  O   MET A 273     -37.222 -22.597  70.519  1.00 94.05           O  
ATOM   4344  CG  MET A 273     -36.845 -23.730  73.811  1.00 94.05           C  
ATOM   4345  HG2 MET A 273     -36.119 -22.919  73.752  1.00 94.05           H  
ATOM   4346  HG3 MET A 273     -36.662 -24.405  72.975  1.00 94.05           H  
ATOM   4347  SD  MET A 273     -36.559 -24.607  75.375  1.00 94.05           S  
ATOM   4348  CE  MET A 273     -37.519 -26.111  75.069  1.00 94.05           C  
ATOM   4349  HE1 MET A 273     -38.571 -25.859  74.930  1.00 94.05           H  
ATOM   4350  HE2 MET A 273     -37.144 -26.601  74.170  1.00 94.05           H  
ATOM   4351  HE3 MET A 273     -37.416 -26.787  75.918  1.00 94.05           H  
ATOM   4352  N   GLN A 274     -39.318 -23.381  70.687  1.00 95.12           N  
ATOM   4353  H   GLN A 274     -40.131 -23.494  71.275  1.00 95.12           H  
ATOM   4354  CA  GLN A 274     -39.353 -23.950  69.337  1.00 95.12           C  
ATOM   4355  HA  GLN A 274     -38.516 -24.640  69.234  1.00 95.12           H  
ATOM   4356  C   GLN A 274     -39.193 -22.872  68.253  1.00 95.12           C  
ATOM   4357  CB  GLN A 274     -40.656 -24.742  69.156  1.00 95.12           C  
ATOM   4358  HB2 GLN A 274     -40.733 -25.489  69.946  1.00 95.12           H  
ATOM   4359  HB3 GLN A 274     -41.510 -24.068  69.225  1.00 95.12           H  
ATOM   4360  O   GLN A 274     -38.378 -23.034  67.348  1.00 95.12           O  
ATOM   4361  CG  GLN A 274     -40.674 -25.451  67.795  1.00 95.12           C  
ATOM   4362  HG2 GLN A 274     -40.598 -24.707  67.002  1.00 95.12           H  
ATOM   4363  HG3 GLN A 274     -39.813 -26.115  67.719  1.00 95.12           H  
ATOM   4364  CD  GLN A 274     -41.934 -26.263  67.529  1.00 95.12           C  
ATOM   4365  NE2 GLN A 274     -42.064 -26.767  66.324  1.00 95.12           N  
ATOM   4366 HE21 GLN A 274     -41.469 -26.387  65.602  1.00 95.12           H  
ATOM   4367 HE22 GLN A 274     -42.947 -27.200  66.091  1.00 95.12           H  
ATOM   4368  OE1 GLN A 274     -42.807 -26.456  68.366  1.00 95.12           O  
ATOM   4369  N   ASN A 275     -39.908 -21.751  68.366  1.00 94.23           N  
ATOM   4370  H   ASN A 275     -40.604 -21.694  69.095  1.00 94.23           H  
ATOM   4371  CA  ASN A 275     -39.799 -20.636  67.427  1.00 94.23           C  
ATOM   4372  HA  ASN A 275     -39.998 -20.998  66.418  1.00 94.23           H  
ATOM   4373  C   ASN A 275     -38.388 -20.035  67.430  1.00 94.23           C  
ATOM   4374  CB  ASN A 275     -40.829 -19.553  67.787  1.00 94.23           C  
ATOM   4375  HB2 ASN A 275     -40.748 -19.306  68.845  1.00 94.23           H  
ATOM   4376  HB3 ASN A 275     -40.596 -18.655  67.214  1.00 94.23           H  
ATOM   4377  O   ASN A 275     -37.865 -19.707  66.370  1.00 94.23           O  
ATOM   4378  CG  ASN A 275     -42.269 -19.917  67.474  1.00 94.23           C  
ATOM   4379  ND2 ASN A 275     -43.187 -19.027  67.769  1.00 94.23           N  
ATOM   4380 HD21 ASN A 275     -44.115 -19.246  67.434  1.00 94.23           H  
ATOM   4381 HD22 ASN A 275     -42.913 -18.124  68.129  1.00 94.23           H  
ATOM   4382  OD1 ASN A 275     -42.614 -20.960  66.952  1.00 94.23           O  
ATOM   4383  N   ALA A 276     -37.750 -19.915  68.599  1.00 92.89           N  
ATOM   4384  H   ALA A 276     -38.239 -20.152  69.450  1.00 92.89           H  
ATOM   4385  CA  ALA A 276     -36.367 -19.466  68.704  1.00 92.89           C  
ATOM   4386  HA  ALA A 276     -36.269 -18.513  68.185  1.00 92.89           H  
ATOM   4387  C   ALA A 276     -35.409 -20.458  68.028  1.00 92.89           C  
ATOM   4388  CB  ALA A 276     -36.018 -19.246  70.181  1.00 92.89           C  
ATOM   4389  HB1 ALA A 276     -34.983 -18.915  70.266  1.00 92.89           H  
ATOM   4390  HB2 ALA A 276     -36.145 -20.172  70.741  1.00 92.89           H  
ATOM   4391  HB3 ALA A 276     -36.672 -18.482  70.602  1.00 92.89           H  
ATOM   4392  O   ALA A 276     -34.546 -20.040  67.260  1.00 92.89           O  
ATOM   4393  N   GLU A 277     -35.576 -21.765  68.246  1.00 94.98           N  
ATOM   4394  H   GLU A 277     -36.292 -22.063  68.893  1.00 94.98           H  
ATOM   4395  CA  GLU A 277     -34.777 -22.791  67.567  1.00 94.98           C  
ATOM   4396  HA  GLU A 277     -33.721 -22.618  67.771  1.00 94.98           H  
ATOM   4397  C   GLU A 277     -34.953 -22.766  66.045  1.00 94.98           C  
ATOM   4398  CB  GLU A 277     -35.154 -24.192  68.057  1.00 94.98           C  
ATOM   4399  HB2 GLU A 277     -34.738 -24.904  67.344  1.00 94.98           H  
ATOM   4400  HB3 GLU A 277     -36.238 -24.307  68.055  1.00 94.98           H  
ATOM   4401  O   GLU A 277     -33.968 -22.850  65.312  1.00 94.98           O  
ATOM   4402  CG  GLU A 277     -34.607 -24.543  69.445  1.00 94.98           C  
ATOM   4403  HG2 GLU A 277     -34.991 -23.839  70.183  1.00 94.98           H  
ATOM   4404  HG3 GLU A 277     -33.521 -24.450  69.423  1.00 94.98           H  
ATOM   4405  CD  GLU A 277     -34.979 -25.981  69.839  1.00 94.98           C  
ATOM   4406  OE1 GLU A 277     -34.954 -26.273  71.055  1.00 94.98           O  
ATOM   4407  OE2 GLU A 277     -35.211 -26.805  68.914  1.00 94.98           O  
ATOM   4408  N   GLU A 278     -36.187 -22.658  65.554  1.00 95.32           N  
ATOM   4409  H   GLU A 278     -36.961 -22.634  66.203  1.00 95.32           H  
ATOM   4410  CA  GLU A 278     -36.491 -22.561  64.124  1.00 95.32           C  
ATOM   4411  HA  GLU A 278     -36.014 -23.386  63.595  1.00 95.32           H  
ATOM   4412  C   GLU A 278     -35.927 -21.269  63.522  1.00 95.32           C  
ATOM   4413  CB  GLU A 278     -38.009 -22.666  63.905  1.00 95.32           C  
ATOM   4414  HB2 GLU A 278     -38.520 -21.991  64.591  1.00 95.32           H  
ATOM   4415  HB3 GLU A 278     -38.237 -22.364  62.883  1.00 95.32           H  
ATOM   4416  O   GLU A 278     -35.323 -21.305  62.447  1.00 95.32           O  
ATOM   4417  CG  GLU A 278     -38.510 -24.109  64.111  1.00 95.32           C  
ATOM   4418  HG2 GLU A 278     -38.171 -24.474  65.080  1.00 95.32           H  
ATOM   4419  HG3 GLU A 278     -38.052 -24.742  63.351  1.00 95.32           H  
ATOM   4420  CD  GLU A 278     -40.040 -24.256  64.032  1.00 95.32           C  
ATOM   4421  OE1 GLU A 278     -40.527 -25.354  64.409  1.00 95.32           O  
ATOM   4422  OE2 GLU A 278     -40.714 -23.304  63.585  1.00 95.32           O  
ATOM   4423  N   TRP A 279     -36.020 -20.149  64.245  1.00 95.52           N  
ATOM   4424  H   TRP A 279     -36.552 -20.177  65.103  1.00 95.52           H  
ATOM   4425  CA  TRP A 279     -35.422 -18.876  63.850  1.00 95.52           C  
ATOM   4426  HA  TRP A 279     -35.783 -18.617  62.854  1.00 95.52           H  
ATOM   4427  C   TRP A 279     -33.895 -18.962  63.770  1.00 95.52           C  
ATOM   4428  CB  TRP A 279     -35.865 -17.775  64.818  1.00 95.52           C  
ATOM   4429  HB2 TRP A 279     -36.955 -17.749  64.843  1.00 95.52           H  
ATOM   4430  HB3 TRP A 279     -35.515 -18.010  65.823  1.00 95.52           H  
ATOM   4431  O   TRP A 279     -33.313 -18.554  62.765  1.00 95.52           O  
ATOM   4432  CG  TRP A 279     -35.378 -16.411  64.450  1.00 95.52           C  
ATOM   4433  CD1 TRP A 279     -36.010 -15.563  63.609  1.00 95.52           C  
ATOM   4434  HD1 TRP A 279     -36.951 -15.769  63.122  1.00 95.52           H  
ATOM   4435  CD2 TRP A 279     -34.159 -15.726  64.872  1.00 95.52           C  
ATOM   4436  CE2 TRP A 279     -34.118 -14.452  64.228  1.00 95.52           C  
ATOM   4437  CE3 TRP A 279     -33.087 -16.042  65.736  1.00 95.52           C  
ATOM   4438  HE3 TRP A 279     -33.090 -16.987  66.259  1.00 95.52           H  
ATOM   4439  NE1 TRP A 279     -35.274 -14.403  63.480  1.00 95.52           N  
ATOM   4440  HE1 TRP A 279     -35.578 -13.614  62.928  1.00 95.52           H  
ATOM   4441  CH2 TRP A 279     -32.025 -13.882  65.291  1.00 95.52           C  
ATOM   4442  HH2 TRP A 279     -31.224 -13.182  65.477  1.00 95.52           H  
ATOM   4443  CZ2 TRP A 279     -33.073 -13.539  64.423  1.00 95.52           C  
ATOM   4444  HZ2 TRP A 279     -33.091 -12.578  63.931  1.00 95.52           H  
ATOM   4445  CZ3 TRP A 279     -32.037 -15.126  65.944  1.00 95.52           C  
ATOM   4446  HZ3 TRP A 279     -31.241 -15.366  66.633  1.00 95.52           H  
ATOM   4447  N   PHE A 280     -33.235 -19.556  64.770  1.00 96.20           N  
ATOM   4448  H   PHE A 280     -33.758 -19.855  65.580  1.00 96.20           H  
ATOM   4449  CA  PHE A 280     -31.785 -19.758  64.748  1.00 96.20           C  
ATOM   4450  HA  PHE A 280     -31.308 -18.799  64.543  1.00 96.20           H  
ATOM   4451  C   PHE A 280     -31.356 -20.703  63.627  1.00 96.20           C  
ATOM   4452  CB  PHE A 280     -31.278 -20.280  66.101  1.00 96.20           C  
ATOM   4453  HB2 PHE A 280     -30.295 -20.728  65.953  1.00 96.20           H  
ATOM   4454  HB3 PHE A 280     -31.942 -21.069  66.454  1.00 96.20           H  
ATOM   4455  O   PHE A 280     -30.384 -20.406  62.934  1.00 96.20           O  
ATOM   4456  CG  PHE A 280     -31.120 -19.215  67.167  1.00 96.20           C  
ATOM   4457  CD1 PHE A 280     -30.215 -18.154  66.972  1.00 96.20           C  
ATOM   4458  HD1 PHE A 280     -29.638 -18.095  66.061  1.00 96.20           H  
ATOM   4459  CD2 PHE A 280     -31.837 -19.300  68.374  1.00 96.20           C  
ATOM   4460  HD2 PHE A 280     -32.497 -20.135  68.558  1.00 96.20           H  
ATOM   4461  CE1 PHE A 280     -30.052 -17.174  67.966  1.00 96.20           C  
ATOM   4462  HE1 PHE A 280     -29.353 -16.364  67.818  1.00 96.20           H  
ATOM   4463  CE2 PHE A 280     -31.705 -18.298  69.350  1.00 96.20           C  
ATOM   4464  HE2 PHE A 280     -32.281 -18.356  70.262  1.00 96.20           H  
ATOM   4465  CZ  PHE A 280     -30.815 -17.231  69.144  1.00 96.20           C  
ATOM   4466  HZ  PHE A 280     -30.709 -16.465  69.898  1.00 96.20           H  
ATOM   4467  N   LYS A 281     -32.080 -21.808  63.405  1.00 96.84           N  
ATOM   4468  H   LYS A 281     -32.861 -21.993  64.018  1.00 96.84           H  
ATOM   4469  CA  LYS A 281     -31.811 -22.737  62.296  1.00 96.84           C  
ATOM   4470  HA  LYS A 281     -30.778 -23.079  62.358  1.00 96.84           H  
ATOM   4471  C   LYS A 281     -31.936 -22.028  60.949  1.00 96.84           C  
ATOM   4472  CB  LYS A 281     -32.749 -23.953  62.374  1.00 96.84           C  
ATOM   4473  HB2 LYS A 281     -33.767 -23.604  62.551  1.00 96.84           H  
ATOM   4474  HB3 LYS A 281     -32.734 -24.478  61.419  1.00 96.84           H  
ATOM   4475  O   LYS A 281     -31.001 -22.099  60.161  1.00 96.84           O  
ATOM   4476  CG  LYS A 281     -32.334 -24.945  63.473  1.00 96.84           C  
ATOM   4477  HG2 LYS A 281     -31.420 -25.457  63.170  1.00 96.84           H  
ATOM   4478  HG3 LYS A 281     -32.133 -24.406  64.398  1.00 96.84           H  
ATOM   4479  CD  LYS A 281     -33.444 -25.977  63.726  1.00 96.84           C  
ATOM   4480  HD2 LYS A 281     -34.363 -25.437  63.949  1.00 96.84           H  
ATOM   4481  HD3 LYS A 281     -33.598 -26.586  62.835  1.00 96.84           H  
ATOM   4482  CE  LYS A 281     -33.084 -26.867  64.924  1.00 96.84           C  
ATOM   4483  HE2 LYS A 281     -32.660 -26.227  65.697  1.00 96.84           H  
ATOM   4484  HE3 LYS A 281     -32.320 -27.584  64.625  1.00 96.84           H  
ATOM   4485  NZ  LYS A 281     -34.276 -27.557  65.486  1.00 96.84           N  
ATOM   4486  HZ1 LYS A 281     -34.706 -28.187  64.825  1.00 96.84           H  
ATOM   4487  HZ2 LYS A 281     -34.965 -26.876  65.773  1.00 96.84           H  
ATOM   4488  HZ3 LYS A 281     -34.052 -28.044  66.342  1.00 96.84           H  
ATOM   4489  N   SER A 282     -33.025 -21.292  60.721  1.00 96.60           N  
ATOM   4490  H   SER A 282     -33.747 -21.282  61.427  1.00 96.60           H  
ATOM   4491  CA  SER A 282     -33.243 -20.509  59.496  1.00 96.60           C  
ATOM   4492  HA  SER A 282     -33.207 -21.175  58.634  1.00 96.60           H  
ATOM   4493  C   SER A 282     -32.171 -19.432  59.300  1.00 96.60           C  
ATOM   4494  CB  SER A 282     -34.636 -19.877  59.553  1.00 96.60           C  
ATOM   4495  HB2 SER A 282     -34.716 -19.235  60.430  1.00 96.60           H  
ATOM   4496  HB3 SER A 282     -35.383 -20.668  59.627  1.00 96.60           H  
ATOM   4497  O   SER A 282     -31.592 -19.287  58.224  1.00 96.60           O  
ATOM   4498  OG  SER A 282     -34.875 -19.117  58.388  1.00 96.60           O  
ATOM   4499  HG  SER A 282     -35.814 -18.928  58.326  1.00 96.60           H  
ATOM   4500  N   ARG A 283     -31.807 -18.704  60.363  1.00 96.38           N  
ATOM   4501  H   ARG A 283     -32.318 -18.815  61.227  1.00 96.38           H  
ATOM   4502  CA  ARG A 283     -30.734 -17.708  60.283  1.00 96.38           C  
ATOM   4503  HA  ARG A 283     -30.976 -17.059  59.441  1.00 96.38           H  
ATOM   4504  C   ARG A 283     -29.390 -18.354  59.954  1.00 96.38           C  
ATOM   4505  CB  ARG A 283     -30.688 -16.886  61.582  1.00 96.38           C  
ATOM   4506  HB2 ARG A 283     -30.440 -17.542  62.416  1.00 96.38           H  
ATOM   4507  HB3 ARG A 283     -31.678 -16.470  61.770  1.00 96.38           H  
ATOM   4508  O   ARG A 283     -28.630 -17.792  59.169  1.00 96.38           O  
ATOM   4509  CG  ARG A 283     -29.676 -15.728  61.544  1.00 96.38           C  
ATOM   4510  HG2 ARG A 283     -29.755 -15.176  62.481  1.00 96.38           H  
ATOM   4511  HG3 ARG A 283     -28.664 -16.126  61.466  1.00 96.38           H  
ATOM   4512  CD  ARG A 283     -29.947 -14.771  60.374  1.00 96.38           C  
ATOM   4513  HD2 ARG A 283     -29.796 -15.305  59.436  1.00 96.38           H  
ATOM   4514  HD3 ARG A 283     -30.984 -14.439  60.429  1.00 96.38           H  
ATOM   4515  NE  ARG A 283     -29.055 -13.599  60.393  1.00 96.38           N  
ATOM   4516  HE  ARG A 283     -28.415 -13.522  61.171  1.00 96.38           H  
ATOM   4517  NH1 ARG A 283     -29.806 -12.657  58.436  1.00 96.38           N  
ATOM   4518 HH11 ARG A 283     -30.469 -13.412  58.332  1.00 96.38           H  
ATOM   4519 HH12 ARG A 283     -29.782 -11.911  57.755  1.00 96.38           H  
ATOM   4520  NH2 ARG A 283     -28.186 -11.650  59.590  1.00 96.38           N  
ATOM   4521 HH21 ARG A 283     -28.186 -10.914  58.898  1.00 96.38           H  
ATOM   4522 HH22 ARG A 283     -27.573 -11.582  60.390  1.00 96.38           H  
ATOM   4523  CZ  ARG A 283     -29.019 -12.646  59.476  1.00 96.38           C  
ATOM   4524  N   PHE A 284     -29.108 -19.523  60.524  1.00 96.97           N  
ATOM   4525  H   PHE A 284     -29.778 -19.911  61.173  1.00 96.97           H  
ATOM   4526  CA  PHE A 284     -27.883 -20.273  60.272  1.00 96.97           C  
ATOM   4527  HA  PHE A 284     -27.035 -19.600  60.400  1.00 96.97           H  
ATOM   4528  C   PHE A 284     -27.820 -20.816  58.841  1.00 96.97           C  
ATOM   4529  CB  PHE A 284     -27.755 -21.398  61.306  1.00 96.97           C  
ATOM   4530  HB2 PHE A 284     -28.486 -22.178  61.096  1.00 96.97           H  
ATOM   4531  HB3 PHE A 284     -27.974 -20.996  62.295  1.00 96.97           H  
ATOM   4532  O   PHE A 284     -26.764 -20.720  58.214  1.00 96.97           O  
ATOM   4533  CG  PHE A 284     -26.370 -22.003  61.355  1.00 96.97           C  
ATOM   4534  CD1 PHE A 284     -26.017 -23.056  60.491  1.00 96.97           C  
ATOM   4535  HD1 PHE A 284     -26.736 -23.445  59.786  1.00 96.97           H  
ATOM   4536  CD2 PHE A 284     -25.418 -21.483  62.252  1.00 96.97           C  
ATOM   4537  HD2 PHE A 284     -25.683 -20.669  62.911  1.00 96.97           H  
ATOM   4538  CE1 PHE A 284     -24.714 -23.583  60.523  1.00 96.97           C  
ATOM   4539  HE1 PHE A 284     -24.436 -24.369  59.836  1.00 96.97           H  
ATOM   4540  CE2 PHE A 284     -24.118 -22.016  62.289  1.00 96.97           C  
ATOM   4541  HE2 PHE A 284     -23.386 -21.612  62.973  1.00 96.97           H  
ATOM   4542  CZ  PHE A 284     -23.766 -23.064  61.422  1.00 96.97           C  
ATOM   4543  HZ  PHE A 284     -22.762 -23.463  61.434  1.00 96.97           H  
ATOM   4544  N   THR A 285     -28.926 -21.332  58.291  1.00 96.89           N  
ATOM   4545  H   THR A 285     -29.776 -21.396  58.832  1.00 96.89           H  
ATOM   4546  CA  THR A 285     -28.973 -21.774  56.888  1.00 96.89           C  
ATOM   4547  HA  THR A 285     -28.152 -22.470  56.715  1.00 96.89           H  
ATOM   4548  C   THR A 285     -28.750 -20.600  55.945  1.00 96.89           C  
ATOM   4549  CB  THR A 285     -30.273 -22.506  56.517  1.00 96.89           C  
ATOM   4550  HB  THR A 285     -30.267 -22.711  55.446  1.00 96.89           H  
ATOM   4551  O   THR A 285     -27.873 -20.686  55.093  1.00 96.89           O  
ATOM   4552  CG2 THR A 285     -30.414 -23.836  57.255  1.00 96.89           C  
ATOM   4553 HG21 THR A 285     -30.471 -23.678  58.332  1.00 96.89           H  
ATOM   4554 HG22 THR A 285     -29.557 -24.470  57.029  1.00 96.89           H  
ATOM   4555 HG23 THR A 285     -31.321 -24.338  56.918  1.00 96.89           H  
ATOM   4556  OG1 THR A 285     -31.411 -21.745  56.823  1.00 96.89           O  
ATOM   4557  HG1 THR A 285     -31.783 -21.426  55.998  1.00 96.89           H  
ATOM   4558  N   VAL A 286     -29.422 -19.463  56.162  1.00 96.77           N  
ATOM   4559  H   VAL A 286     -30.147 -19.469  56.864  1.00 96.77           H  
ATOM   4560  CA  VAL A 286     -29.224 -18.249  55.348  1.00 96.77           C  
ATOM   4561  HA  VAL A 286     -29.421 -18.498  54.305  1.00 96.77           H  
ATOM   4562  C   VAL A 286     -27.778 -17.749  55.419  1.00 96.77           C  
ATOM   4563  CB  VAL A 286     -30.209 -17.140  55.771  1.00 96.77           C  
ATOM   4564  HB  VAL A 286     -30.145 -16.994  56.849  1.00 96.77           H  
ATOM   4565  O   VAL A 286     -27.201 -17.388  54.394  1.00 96.77           O  
ATOM   4566  CG1 VAL A 286     -29.921 -15.794  55.088  1.00 96.77           C  
ATOM   4567 HG11 VAL A 286     -30.704 -15.077  55.334  1.00 96.77           H  
ATOM   4568 HG12 VAL A 286     -29.893 -15.929  54.007  1.00 96.77           H  
ATOM   4569 HG13 VAL A 286     -28.966 -15.390  55.424  1.00 96.77           H  
ATOM   4570  CG2 VAL A 286     -31.649 -17.525  55.411  1.00 96.77           C  
ATOM   4571 HG21 VAL A 286     -32.344 -16.771  55.780  1.00 96.77           H  
ATOM   4572 HG22 VAL A 286     -31.917 -18.483  55.856  1.00 96.77           H  
ATOM   4573 HG23 VAL A 286     -31.753 -17.611  54.329  1.00 96.77           H  
ATOM   4574  N   LEU A 287     -27.157 -17.748  56.605  1.00 96.04           N  
ATOM   4575  H   LEU A 287     -27.675 -18.038  57.422  1.00 96.04           H  
ATOM   4576  CA  LEU A 287     -25.745 -17.376  56.751  1.00 96.04           C  
ATOM   4577  HA  LEU A 287     -25.591 -16.414  56.262  1.00 96.04           H  
ATOM   4578  C   LEU A 287     -24.812 -18.355  56.032  1.00 96.04           C  
ATOM   4579  CB  LEU A 287     -25.368 -17.272  58.244  1.00 96.04           C  
ATOM   4580  HB2 LEU A 287     -26.131 -17.753  58.855  1.00 96.04           H  
ATOM   4581  HB3 LEU A 287     -24.458 -17.846  58.419  1.00 96.04           H  
ATOM   4582  O   LEU A 287     -23.862 -17.920  55.388  1.00 96.04           O  
ATOM   4583  CG  LEU A 287     -25.138 -15.820  58.713  1.00 96.04           C  
ATOM   4584  HG  LEU A 287     -25.379 -15.117  57.916  1.00 96.04           H  
ATOM   4585  CD1 LEU A 287     -26.025 -15.477  59.909  1.00 96.04           C  
ATOM   4586 HD11 LEU A 287     -27.067 -15.596  59.614  1.00 96.04           H  
ATOM   4587 HD12 LEU A 287     -25.806 -16.150  60.738  1.00 96.04           H  
ATOM   4588 HD13 LEU A 287     -25.846 -14.446  60.214  1.00 96.04           H  
ATOM   4589  CD2 LEU A 287     -23.677 -15.606  59.111  1.00 96.04           C  
ATOM   4590 HD21 LEU A 287     -23.034 -15.823  58.258  1.00 96.04           H  
ATOM   4591 HD22 LEU A 287     -23.520 -14.569  59.410  1.00 96.04           H  
ATOM   4592 HD23 LEU A 287     -23.410 -16.265  59.938  1.00 96.04           H  
ATOM   4593  N   THR A 288     -25.088 -19.655  56.120  1.00 96.74           N  
ATOM   4594  H   THR A 288     -25.900 -19.937  56.649  1.00 96.74           H  
ATOM   4595  CA  THR A 288     -24.278 -20.697  55.474  1.00 96.74           C  
ATOM   4596  HA  THR A 288     -23.230 -20.541  55.732  1.00 96.74           H  
ATOM   4597  C   THR A 288     -24.393 -20.619  53.952  1.00 96.74           C  
ATOM   4598  CB  THR A 288     -24.688 -22.090  55.971  1.00 96.74           C  
ATOM   4599  HB  THR A 288     -25.722 -22.290  55.687  1.00 96.74           H  
ATOM   4600  O   THR A 288     -23.381 -20.667  53.258  1.00 96.74           O  
ATOM   4601  CG2 THR A 288     -23.795 -23.198  55.415  1.00 96.74           C  
ATOM   4602 HG21 THR A 288     -22.752 -22.994  55.655  1.00 96.74           H  
ATOM   4603 HG22 THR A 288     -23.912 -23.268  54.333  1.00 96.74           H  
ATOM   4604 HG23 THR A 288     -24.089 -24.150  55.857  1.00 96.74           H  
ATOM   4605  OG1 THR A 288     -24.579 -22.158  57.375  1.00 96.74           O  
ATOM   4606  HG1 THR A 288     -25.292 -21.634  57.747  1.00 96.74           H  
ATOM   4607  N   GLU A 289     -25.603 -20.432  53.423  1.00 97.01           N  
ATOM   4608  H   GLU A 289     -26.407 -20.429  54.034  1.00 97.01           H  
ATOM   4609  CA  GLU A 289     -25.849 -20.231  51.993  1.00 97.01           C  
ATOM   4610  HA  GLU A 289     -25.415 -21.052  51.422  1.00 97.01           H  
ATOM   4611  C   GLU A 289     -25.222 -18.931  51.484  1.00 97.01           C  
ATOM   4612  CB  GLU A 289     -27.357 -20.182  51.729  1.00 97.01           C  
ATOM   4613  HB2 GLU A 289     -27.814 -19.481  52.427  1.00 97.01           H  
ATOM   4614  HB3 GLU A 289     -27.517 -19.811  50.717  1.00 97.01           H  
ATOM   4615  O   GLU A 289     -24.613 -18.918  50.418  1.00 97.01           O  
ATOM   4616  CG  GLU A 289     -28.037 -21.552  51.850  1.00 97.01           C  
ATOM   4617  HG2 GLU A 289     -27.790 -21.999  52.813  1.00 97.01           H  
ATOM   4618  HG3 GLU A 289     -27.646 -22.204  51.070  1.00 97.01           H  
ATOM   4619  CD  GLU A 289     -29.564 -21.448  51.711  1.00 97.01           C  
ATOM   4620  OE1 GLU A 289     -30.232 -22.458  52.026  1.00 97.01           O  
ATOM   4621  OE2 GLU A 289     -30.051 -20.370  51.292  1.00 97.01           O  
ATOM   4622  N   SER A 290     -25.328 -17.839  52.247  1.00 95.83           N  
ATOM   4623  H   SER A 290     -25.881 -17.896  53.090  1.00 95.83           H  
ATOM   4624  CA  SER A 290     -24.686 -16.564  51.912  1.00 95.83           C  
ATOM   4625  HA  SER A 290     -25.002 -16.259  50.914  1.00 95.83           H  
ATOM   4626  C   SER A 290     -23.159 -16.689  51.892  1.00 95.83           C  
ATOM   4627  CB  SER A 290     -25.134 -15.487  52.901  1.00 95.83           C  
ATOM   4628  HB2 SER A 290     -24.833 -15.764  53.911  1.00 95.83           H  
ATOM   4629  HB3 SER A 290     -26.220 -15.399  52.864  1.00 95.83           H  
ATOM   4630  O   SER A 290     -22.510 -16.236  50.950  1.00 95.83           O  
ATOM   4631  OG  SER A 290     -24.556 -14.246  52.557  1.00 95.83           O  
ATOM   4632  HG  SER A 290     -24.987 -13.543  53.049  1.00 95.83           H  
ATOM   4633  N   ALA A 291     -22.575 -17.384  52.875  1.00 96.37           N  
ATOM   4634  H   ALA A 291     -23.145 -17.733  53.632  1.00 96.37           H  
ATOM   4635  CA  ALA A 291     -21.147 -17.678  52.896  1.00 96.37           C  
ATOM   4636  HA  ALA A 291     -20.601 -16.736  52.830  1.00 96.37           H  
ATOM   4637  C   ALA A 291     -20.725 -18.534  51.690  1.00 96.37           C  
ATOM   4638  CB  ALA A 291     -20.792 -18.346  54.229  1.00 96.37           C  
ATOM   4639  HB1 ALA A 291     -21.329 -19.289  54.332  1.00 96.37           H  
ATOM   4640  HB2 ALA A 291     -21.063 -17.689  55.055  1.00 96.37           H  
ATOM   4641  HB3 ALA A 291     -19.720 -18.540  54.266  1.00 96.37           H  
ATOM   4642  O   ALA A 291     -19.732 -18.207  51.045  1.00 96.37           O  
ATOM   4643  N   ALA A 292     -21.495 -19.572  51.339  1.00 96.94           N  
ATOM   4644  H   ALA A 292     -22.288 -19.806  51.918  1.00 96.94           H  
ATOM   4645  CA  ALA A 292     -21.237 -20.400  50.160  1.00 96.94           C  
ATOM   4646  HA  ALA A 292     -20.238 -20.825  50.250  1.00 96.94           H  
ATOM   4647  C   ALA A 292     -21.268 -19.569  48.865  1.00 96.94           C  
ATOM   4648  CB  ALA A 292     -22.240 -21.559  50.128  1.00 96.94           C  
ATOM   4649  HB1 ALA A 292     -22.024 -22.201  49.274  1.00 96.94           H  
ATOM   4650  HB2 ALA A 292     -23.257 -21.180  50.036  1.00 96.94           H  
ATOM   4651  HB3 ALA A 292     -22.157 -22.146  51.043  1.00 96.94           H  
ATOM   4652  O   ALA A 292     -20.293 -19.576  48.113  1.00 96.94           O  
ATOM   4653  N   LYS A 293     -22.314 -18.755  48.663  1.00 97.15           N  
ATOM   4654  H   LYS A 293     -23.071 -18.788  49.331  1.00 97.15           H  
ATOM   4655  CA  LYS A 293     -22.428 -17.841  47.512  1.00 97.15           C  
ATOM   4656  HA  LYS A 293     -22.408 -18.422  46.590  1.00 97.15           H  
ATOM   4657  C   LYS A 293     -21.257 -16.866  47.429  1.00 97.15           C  
ATOM   4658  CB  LYS A 293     -23.743 -17.053  47.591  1.00 97.15           C  
ATOM   4659  HB2 LYS A 293     -23.710 -16.238  46.867  1.00 97.15           H  
ATOM   4660  HB3 LYS A 293     -23.843 -16.620  48.586  1.00 97.15           H  
ATOM   4661  O   LYS A 293     -20.714 -16.664  46.350  1.00 97.15           O  
ATOM   4662  CG  LYS A 293     -24.966 -17.922  47.274  1.00 97.15           C  
ATOM   4663  HG2 LYS A 293     -24.916 -18.247  46.235  1.00 97.15           H  
ATOM   4664  HG3 LYS A 293     -24.972 -18.807  47.911  1.00 97.15           H  
ATOM   4665  CD  LYS A 293     -26.256 -17.125  47.499  1.00 97.15           C  
ATOM   4666  HD2 LYS A 293     -26.288 -16.287  46.802  1.00 97.15           H  
ATOM   4667  HD3 LYS A 293     -26.264 -16.746  48.521  1.00 97.15           H  
ATOM   4668  CE  LYS A 293     -27.466 -18.038  47.285  1.00 97.15           C  
ATOM   4669  HE2 LYS A 293     -27.447 -18.409  46.260  1.00 97.15           H  
ATOM   4670  HE3 LYS A 293     -27.368 -18.896  47.950  1.00 97.15           H  
ATOM   4671  NZ  LYS A 293     -28.745 -17.336  47.557  1.00 97.15           N  
ATOM   4672  HZ1 LYS A 293     -28.866 -16.552  46.931  1.00 97.15           H  
ATOM   4673  HZ2 LYS A 293     -28.766 -17.007  48.512  1.00 97.15           H  
ATOM   4674  HZ3 LYS A 293     -29.522 -17.971  47.442  1.00 97.15           H  
ATOM   4675  N   ASN A 294     -20.832 -16.297  48.558  1.00 96.74           N  
ATOM   4676  H   ASN A 294     -21.347 -16.466  49.410  1.00 96.74           H  
ATOM   4677  CA  ASN A 294     -19.673 -15.408  48.588  1.00 96.74           C  
ATOM   4678  HA  ASN A 294     -19.816 -14.634  47.835  1.00 96.74           H  
ATOM   4679  C   ASN A 294     -18.381 -16.160  48.214  1.00 96.74           C  
ATOM   4680  CB  ASN A 294     -19.606 -14.732  49.969  1.00 96.74           C  
ATOM   4681  HB2 ASN A 294     -19.299 -15.458  50.722  1.00 96.74           H  
ATOM   4682  HB3 ASN A 294     -20.598 -14.363  50.231  1.00 96.74           H  
ATOM   4683  O   ASN A 294     -17.586 -15.674  47.415  1.00 96.74           O  
ATOM   4684  CG  ASN A 294     -18.659 -13.543  50.008  1.00 96.74           C  
ATOM   4685  ND2 ASN A 294     -18.520 -12.910  51.148  1.00 96.74           N  
ATOM   4686 HD21 ASN A 294     -19.077 -13.169  51.950  1.00 96.74           H  
ATOM   4687 HD22 ASN A 294     -17.938 -12.085  51.111  1.00 96.74           H  
ATOM   4688  OD1 ASN A 294     -18.043 -13.148  49.040  1.00 96.74           O  
ATOM   4689  N   THR A 295     -18.184 -17.391  48.703  1.00 97.53           N  
ATOM   4690  H   THR A 295     -18.851 -17.774  49.359  1.00 97.53           H  
ATOM   4691  CA  THR A 295     -17.022 -18.202  48.292  1.00 97.53           C  
ATOM   4692  HA  THR A 295     -16.130 -17.593  48.436  1.00 97.53           H  
ATOM   4693  C   THR A 295     -17.036 -18.572  46.809  1.00 97.53           C  
ATOM   4694  CB  THR A 295     -16.839 -19.477  49.125  1.00 97.53           C  
ATOM   4695  HB  THR A 295     -15.975 -20.004  48.721  1.00 97.53           H  
ATOM   4696  O   THR A 295     -15.971 -18.617  46.192  1.00 97.53           O  
ATOM   4697  CG2 THR A 295     -16.523 -19.180  50.591  1.00 97.53           C  
ATOM   4698 HG21 THR A 295     -17.304 -18.567  51.039  1.00 97.53           H  
ATOM   4699 HG22 THR A 295     -16.442 -20.116  51.143  1.00 97.53           H  
ATOM   4700 HG23 THR A 295     -15.576 -18.644  50.657  1.00 97.53           H  
ATOM   4701  OG1 THR A 295     -17.919 -20.380  49.085  1.00 97.53           O  
ATOM   4702  HG1 THR A 295     -18.669 -19.990  48.630  1.00 97.53           H  
ATOM   4703  N   ASP A 296     -18.215 -18.804  46.229  1.00 97.15           N  
ATOM   4704  H   ASP A 296     -19.052 -18.799  46.794  1.00 97.15           H  
ATOM   4705  CA  ASP A 296     -18.375 -19.083  44.802  1.00 97.15           C  
ATOM   4706  HA  ASP A 296     -17.634 -19.821  44.497  1.00 97.15           H  
ATOM   4707  C   ASP A 296     -18.110 -17.829  43.961  1.00 97.15           C  
ATOM   4708  CB  ASP A 296     -19.768 -19.677  44.527  1.00 97.15           C  
ATOM   4709  HB2 ASP A 296     -20.531 -19.003  44.915  1.00 97.15           H  
ATOM   4710  HB3 ASP A 296     -19.903 -19.749  43.447  1.00 97.15           H  
ATOM   4711  O   ASP A 296     -17.350 -17.905  42.998  1.00 97.15           O  
ATOM   4712  CG  ASP A 296     -19.977 -21.078  45.122  1.00 97.15           C  
ATOM   4713  OD1 ASP A 296     -18.971 -21.733  45.500  1.00 97.15           O  
ATOM   4714  OD2 ASP A 296     -21.147 -21.504  45.190  1.00 97.15           O  
ATOM   4715  N   ALA A 297     -18.620 -16.665  44.376  1.00 96.31           N  
ATOM   4716  H   ALA A 297     -19.259 -16.672  45.159  1.00 96.31           H  
ATOM   4717  CA  ALA A 297     -18.340 -15.378  43.737  1.00 96.31           C  
ATOM   4718  HA  ALA A 297     -18.655 -15.428  42.694  1.00 96.31           H  
ATOM   4719  C   ALA A 297     -16.839 -15.045  43.752  1.00 96.31           C  
ATOM   4720  CB  ALA A 297     -19.162 -14.292  44.443  1.00 96.31           C  
ATOM   4721  HB1 ALA A 297     -19.000 -13.335  43.948  1.00 96.31           H  
ATOM   4722  HB2 ALA A 297     -18.862 -14.208  45.488  1.00 96.31           H  
ATOM   4723  HB3 ALA A 297     -20.222 -14.540  44.391  1.00 96.31           H  
ATOM   4724  O   ALA A 297     -16.279 -14.634  42.738  1.00 96.31           O  
ATOM   4725  N   VAL A 298     -16.150 -15.299  44.871  1.00 97.20           N  
ATOM   4726  H   VAL A 298     -16.671 -15.573  45.692  1.00 97.20           H  
ATOM   4727  CA  VAL A 298     -14.693 -15.120  44.968  1.00 97.20           C  
ATOM   4728  HA  VAL A 298     -14.450 -14.116  44.620  1.00 97.20           H  
ATOM   4729  C   VAL A 298     -13.936 -16.090  44.054  1.00 97.20           C  
ATOM   4730  CB  VAL A 298     -14.222 -15.248  46.431  1.00 97.20           C  
ATOM   4731  HB  VAL A 298     -14.625 -16.166  46.857  1.00 97.20           H  
ATOM   4732  O   VAL A 298     -12.895 -15.714  43.514  1.00 97.20           O  
ATOM   4733  CG1 VAL A 298     -12.690 -15.287  46.573  1.00 97.20           C  
ATOM   4734 HG11 VAL A 298     -12.256 -14.424  46.069  1.00 97.20           H  
ATOM   4735 HG12 VAL A 298     -12.299 -16.204  46.133  1.00 97.20           H  
ATOM   4736 HG13 VAL A 298     -12.421 -15.265  47.629  1.00 97.20           H  
ATOM   4737  CG2 VAL A 298     -14.709 -14.058  47.267  1.00 97.20           C  
ATOM   4738 HG21 VAL A 298     -15.789 -13.942  47.182  1.00 97.20           H  
ATOM   4739 HG22 VAL A 298     -14.245 -13.136  46.917  1.00 97.20           H  
ATOM   4740 HG23 VAL A 298     -14.467 -14.211  48.319  1.00 97.20           H  
ATOM   4741  N   ARG A 299     -14.412 -17.331  43.868  1.00 97.71           N  
ATOM   4742  H   ARG A 299     -15.289 -17.580  44.303  1.00 97.71           H  
ATOM   4743  CA  ARG A 299     -13.808 -18.257  42.891  1.00 97.71           C  
ATOM   4744  HA  ARG A 299     -12.724 -18.240  43.004  1.00 97.71           H  
ATOM   4745  C   ARG A 299     -14.029 -17.781  41.459  1.00 97.71           C  
ATOM   4746  CB  ARG A 299     -14.298 -19.703  43.063  1.00 97.71           C  
ATOM   4747  HB2 ARG A 299     -14.167 -20.223  42.114  1.00 97.71           H  
ATOM   4748  HB3 ARG A 299     -15.358 -19.718  43.318  1.00 97.71           H  
ATOM   4749  O   ARG A 299     -13.048 -17.677  40.737  1.00 97.71           O  
ATOM   4750  CG  ARG A 299     -13.483 -20.447  44.126  1.00 97.71           C  
ATOM   4751  HG2 ARG A 299     -13.717 -20.024  45.103  1.00 97.71           H  
ATOM   4752  HG3 ARG A 299     -12.420 -20.297  43.934  1.00 97.71           H  
ATOM   4753  CD  ARG A 299     -13.761 -21.960  44.108  1.00 97.71           C  
ATOM   4754  HD2 ARG A 299     -12.867 -22.471  43.751  1.00 97.71           H  
ATOM   4755  HD3 ARG A 299     -14.553 -22.185  43.395  1.00 97.71           H  
ATOM   4756  NE  ARG A 299     -14.114 -22.469  45.453  1.00 97.71           N  
ATOM   4757  HE  ARG A 299     -13.362 -22.806  46.036  1.00 97.71           H  
ATOM   4758  NH1 ARG A 299     -16.356 -22.106  45.260  1.00 97.71           N  
ATOM   4759 HH11 ARG A 299     -17.305 -22.084  45.603  1.00 97.71           H  
ATOM   4760 HH12 ARG A 299     -16.233 -21.780  44.312  1.00 97.71           H  
ATOM   4761  NH2 ARG A 299     -15.565 -22.852  47.189  1.00 97.71           N  
ATOM   4762 HH21 ARG A 299     -16.519 -22.759  47.506  1.00 97.71           H  
ATOM   4763 HH22 ARG A 299     -14.823 -23.133  47.814  1.00 97.71           H  
ATOM   4764  CZ  ARG A 299     -15.335 -22.477  45.964  1.00 97.71           C  
ATOM   4765  N   ALA A 300     -15.255 -17.408  41.099  1.00 96.87           N  
ATOM   4766  H   ALA A 300     -16.011 -17.510  41.760  1.00 96.87           H  
ATOM   4767  CA  ALA A 300     -15.571 -16.892  39.769  1.00 96.87           C  
ATOM   4768  HA  ALA A 300     -15.345 -17.661  39.030  1.00 96.87           H  
ATOM   4769  C   ALA A 300     -14.720 -15.658  39.417  1.00 96.87           C  
ATOM   4770  CB  ALA A 300     -17.072 -16.589  39.713  1.00 96.87           C  
ATOM   4771  HB1 ALA A 300     -17.642 -17.495  39.918  1.00 96.87           H  
ATOM   4772  HB2 ALA A 300     -17.333 -15.825  40.445  1.00 96.87           H  
ATOM   4773  HB3 ALA A 300     -17.330 -16.227  38.717  1.00 96.87           H  
ATOM   4774  O   ALA A 300     -14.085 -15.632  38.369  1.00 96.87           O  
ATOM   4775  N   ALA A 301     -14.598 -14.696  40.339  1.00 94.52           N  
ATOM   4776  H   ALA A 301     -15.187 -14.731  41.159  1.00 94.52           H  
ATOM   4777  CA  ALA A 301     -13.749 -13.521  40.143  1.00 94.52           C  
ATOM   4778  HA  ALA A 301     -14.064 -13.008  39.234  1.00 94.52           H  
ATOM   4779  C   ALA A 301     -12.260 -13.885  39.980  1.00 94.52           C  
ATOM   4780  CB  ALA A 301     -13.959 -12.581  41.336  1.00 94.52           C  
ATOM   4781  HB1 ALA A 301     -13.365 -11.678  41.194  1.00 94.52           H  
ATOM   4782  HB2 ALA A 301     -15.011 -12.299  41.397  1.00 94.52           H  
ATOM   4783  HB3 ALA A 301     -13.662 -13.072  42.263  1.00 94.52           H  
ATOM   4784  O   ALA A 301     -11.542 -13.274  39.191  1.00 94.52           O  
ATOM   4785  N   LYS A 302     -11.763 -14.895  40.709  1.00 97.56           N  
ATOM   4786  H   LYS A 302     -12.397 -15.402  41.310  1.00 97.56           H  
ATOM   4787  CA  LYS A 302     -10.384 -15.384  40.532  1.00 97.56           C  
ATOM   4788  HA  LYS A 302      -9.704 -14.532  40.550  1.00 97.56           H  
ATOM   4789  C   LYS A 302     -10.173 -16.039  39.171  1.00 97.56           C  
ATOM   4790  CB  LYS A 302     -10.011 -16.373  41.637  1.00 97.56           C  
ATOM   4791  HB2 LYS A 302     -10.843 -17.049  41.833  1.00 97.56           H  
ATOM   4792  HB3 LYS A 302      -9.163 -16.969  41.301  1.00 97.56           H  
ATOM   4793  O   LYS A 302      -9.113 -15.833  38.576  1.00 97.56           O  
ATOM   4794  CG  LYS A 302      -9.607 -15.646  42.919  1.00 97.56           C  
ATOM   4795  HG2 LYS A 302     -10.426 -15.021  43.275  1.00 97.56           H  
ATOM   4796  HG3 LYS A 302      -8.745 -15.012  42.712  1.00 97.56           H  
ATOM   4797  CD  LYS A 302      -9.236 -16.677  43.984  1.00 97.56           C  
ATOM   4798  HD2 LYS A 302      -8.449 -17.324  43.597  1.00 97.56           H  
ATOM   4799  HD3 LYS A 302     -10.117 -17.274  44.218  1.00 97.56           H  
ATOM   4800  CE  LYS A 302      -8.749 -15.943  45.230  1.00 97.56           C  
ATOM   4801  HE2 LYS A 302      -7.923 -15.290  44.947  1.00 97.56           H  
ATOM   4802  HE3 LYS A 302      -9.561 -15.313  45.593  1.00 97.56           H  
ATOM   4803  NZ  LYS A 302      -8.322 -16.901  46.274  1.00 97.56           N  
ATOM   4804  HZ1 LYS A 302      -7.575 -17.483  45.923  1.00 97.56           H  
ATOM   4805  HZ2 LYS A 302      -8.008 -16.402  47.094  1.00 97.56           H  
ATOM   4806  HZ3 LYS A 302      -9.105 -17.487  46.528  1.00 97.56           H  
ATOM   4807  N   ASP A 303     -11.147 -16.811  38.705  1.00 97.00           N  
ATOM   4808  H   ASP A 303     -11.968 -16.963  39.273  1.00 97.00           H  
ATOM   4809  CA  ASP A 303     -11.091 -17.467  37.403  1.00 97.00           C  
ATOM   4810  HA  ASP A 303     -10.147 -18.005  37.326  1.00 97.00           H  
ATOM   4811  C   ASP A 303     -11.099 -16.412  36.285  1.00 97.00           C  
ATOM   4812  CB  ASP A 303     -12.218 -18.510  37.283  1.00 97.00           C  
ATOM   4813  HB2 ASP A 303     -12.225 -18.892  36.262  1.00 97.00           H  
ATOM   4814  HB3 ASP A 303     -13.178 -18.030  37.469  1.00 97.00           H  
ATOM   4815  O   ASP A 303     -10.193 -16.422  35.452  1.00 97.00           O  
ATOM   4816  CG  ASP A 303     -12.049 -19.708  38.240  1.00 97.00           C  
ATOM   4817  OD1 ASP A 303     -10.908 -19.961  38.704  1.00 97.00           O  
ATOM   4818  OD2 ASP A 303     -13.062 -20.392  38.513  1.00 97.00           O  
ATOM   4819  N   GLU A 304     -11.978 -15.408  36.357  1.00 95.18           N  
ATOM   4820  H   GLU A 304     -12.707 -15.463  37.054  1.00 95.18           H  
ATOM   4821  CA  GLU A 304     -12.037 -14.279  35.414  1.00 95.18           C  
ATOM   4822  HA  GLU A 304     -12.222 -14.665  34.412  1.00 95.18           H  
ATOM   4823  C   GLU A 304     -10.731 -13.466  35.376  1.00 95.18           C  
ATOM   4824  CB  GLU A 304     -13.219 -13.384  35.813  1.00 95.18           C  
ATOM   4825  HB2 GLU A 304     -13.028 -12.969  36.802  1.00 95.18           H  
ATOM   4826  HB3 GLU A 304     -14.117 -13.999  35.860  1.00 95.18           H  
ATOM   4827  O   GLU A 304     -10.212 -13.145  34.302  1.00 95.18           O  
ATOM   4828  CG  GLU A 304     -13.458 -12.241  34.814  1.00 95.18           C  
ATOM   4829  HG2 GLU A 304     -13.596 -12.671  33.822  1.00 95.18           H  
ATOM   4830  HG3 GLU A 304     -12.576 -11.602  34.787  1.00 95.18           H  
ATOM   4831  CD  GLU A 304     -14.678 -11.381  35.177  1.00 95.18           C  
ATOM   4832  OE1 GLU A 304     -15.093 -10.593  34.301  1.00 95.18           O  
ATOM   4833  OE2 GLU A 304     -15.161 -11.490  36.330  1.00 95.18           O  
ATOM   4834  N   VAL A 305     -10.120 -13.191  36.536  1.00 96.72           N  
ATOM   4835  H   VAL A 305     -10.621 -13.400  37.388  1.00 96.72           H  
ATOM   4836  CA  VAL A 305      -8.795 -12.549  36.606  1.00 96.72           C  
ATOM   4837  HA  VAL A 305      -8.835 -11.615  36.046  1.00 96.72           H  
ATOM   4838  C   VAL A 305      -7.723 -13.425  35.949  1.00 96.72           C  
ATOM   4839  CB  VAL A 305      -8.425 -12.225  38.069  1.00 96.72           C  
ATOM   4840  HB  VAL A 305      -8.616 -13.099  38.691  1.00 96.72           H  
ATOM   4841  O   VAL A 305      -6.819 -12.914  35.280  1.00 96.72           O  
ATOM   4842  CG1 VAL A 305      -6.951 -11.827  38.251  1.00 96.72           C  
ATOM   4843 HG11 VAL A 305      -6.303 -12.680  38.049  1.00 96.72           H  
ATOM   4844 HG12 VAL A 305      -6.784 -11.503  39.278  1.00 96.72           H  
ATOM   4845 HG13 VAL A 305      -6.705 -11.010  37.572  1.00 96.72           H  
ATOM   4846  CG2 VAL A 305      -9.264 -11.053  38.591  1.00 96.72           C  
ATOM   4847 HG21 VAL A 305     -10.324 -11.237  38.421  1.00 96.72           H  
ATOM   4848 HG22 VAL A 305      -8.999 -10.135  38.067  1.00 96.72           H  
ATOM   4849 HG23 VAL A 305      -9.104 -10.922  39.661  1.00 96.72           H  
ATOM   4850  N   SER A 306      -7.791 -14.746  36.125  1.00 96.12           N  
ATOM   4851  H   SER A 306      -8.578 -15.118  36.638  1.00 96.12           H  
ATOM   4852  CA  SER A 306      -6.831 -15.678  35.527  1.00 96.12           C  
ATOM   4853  HA  SER A 306      -5.832 -15.295  35.735  1.00 96.12           H  
ATOM   4854  C   SER A 306      -6.968 -15.757  34.001  1.00 96.12           C  
ATOM   4855  CB  SER A 306      -6.936 -17.053  36.195  1.00 96.12           C  
ATOM   4856  HB2 SER A 306      -7.096 -16.930  37.266  1.00 96.12           H  
ATOM   4857  HB3 SER A 306      -5.991 -17.577  36.053  1.00 96.12           H  
ATOM   4858  O   SER A 306      -5.952 -15.769  33.297  1.00 96.12           O  
ATOM   4859  OG  SER A 306      -7.956 -17.862  35.659  1.00 96.12           O  
ATOM   4860  HG  SER A 306      -8.788 -17.382  35.633  1.00 96.12           H  
ATOM   4861  N   GLU A 307      -8.199 -15.726  33.487  1.00 96.12           N  
ATOM   4862  H   GLU A 307      -8.986 -15.740  34.120  1.00 96.12           H  
ATOM   4863  CA  GLU A 307      -8.510 -15.694  32.058  1.00 96.12           C  
ATOM   4864  HA  GLU A 307      -7.952 -16.478  31.548  1.00 96.12           H  
ATOM   4865  C   GLU A 307      -8.096 -14.364  31.434  1.00 96.12           C  
ATOM   4866  CB  GLU A 307     -10.004 -15.945  31.827  1.00 96.12           C  
ATOM   4867  HB2 GLU A 307     -10.225 -15.738  30.780  1.00 96.12           H  
ATOM   4868  HB3 GLU A 307     -10.592 -15.272  32.451  1.00 96.12           H  
ATOM   4869  O   GLU A 307      -7.357 -14.360  30.450  1.00 96.12           O  
ATOM   4870  CG  GLU A 307     -10.378 -17.403  32.123  1.00 96.12           C  
ATOM   4871  HG2 GLU A 307     -10.262 -17.610  33.187  1.00 96.12           H  
ATOM   4872  HG3 GLU A 307      -9.679 -18.046  31.588  1.00 96.12           H  
ATOM   4873  CD  GLU A 307     -11.806 -17.747  31.685  1.00 96.12           C  
ATOM   4874  OE1 GLU A 307     -12.018 -18.946  31.387  1.00 96.12           O  
ATOM   4875  OE2 GLU A 307     -12.640 -16.823  31.598  1.00 96.12           O  
ATOM   4876  N   SER A 308      -8.444 -13.243  32.069  1.00 93.73           N  
ATOM   4877  H   SER A 308      -9.094 -13.319  32.838  1.00 93.73           H  
ATOM   4878  CA  SER A 308      -8.016 -11.902  31.655  1.00 93.73           C  
ATOM   4879  HA  SER A 308      -8.424 -11.682  30.668  1.00 93.73           H  
ATOM   4880  C   SER A 308      -6.494 -11.805  31.581  1.00 93.73           C  
ATOM   4881  CB  SER A 308      -8.543 -10.853  32.636  1.00 93.73           C  
ATOM   4882  HB2 SER A 308      -8.198 -11.073  33.646  1.00 93.73           H  
ATOM   4883  HB3 SER A 308      -8.175  -9.871  32.340  1.00 93.73           H  
ATOM   4884  O   SER A 308      -5.931 -11.318  30.602  1.00 93.73           O  
ATOM   4885  OG  SER A 308      -9.949 -10.833  32.612  1.00 93.73           O  
ATOM   4886  HG  SER A 308     -10.303 -11.555  33.136  1.00 93.73           H  
ATOM   4887  N   ARG A 309      -5.783 -12.365  32.568  1.00 95.19           N  
ATOM   4888  H   ARG A 309      -6.293 -12.733  33.359  1.00 95.19           H  
ATOM   4889  CA  ARG A 309      -4.315 -12.419  32.559  1.00 95.19           C  
ATOM   4890  HA  ARG A 309      -3.952 -11.410  32.367  1.00 95.19           H  
ATOM   4891  C   ARG A 309      -3.765 -13.300  31.434  1.00 95.19           C  
ATOM   4892  CB  ARG A 309      -3.838 -12.877  33.940  1.00 95.19           C  
ATOM   4893  HB2 ARG A 309      -4.332 -12.264  34.694  1.00 95.19           H  
ATOM   4894  HB3 ARG A 309      -4.118 -13.918  34.103  1.00 95.19           H  
ATOM   4895  O   ARG A 309      -2.685 -13.012  30.915  1.00 95.19           O  
ATOM   4896  CG  ARG A 309      -2.325 -12.710  34.102  1.00 95.19           C  
ATOM   4897  HG2 ARG A 309      -1.799 -13.377  33.419  1.00 95.19           H  
ATOM   4898  HG3 ARG A 309      -2.056 -11.677  33.877  1.00 95.19           H  
ATOM   4899  CD  ARG A 309      -1.921 -13.036  35.540  1.00 95.19           C  
ATOM   4900  HD2 ARG A 309      -2.521 -12.422  36.212  1.00 95.19           H  
ATOM   4901  HD3 ARG A 309      -2.139 -14.086  35.739  1.00 95.19           H  
ATOM   4902  NE  ARG A 309      -0.491 -12.756  35.769  1.00 95.19           N  
ATOM   4903  HE  ARG A 309      -0.008 -12.265  35.030  1.00 95.19           H  
ATOM   4904  NH1 ARG A 309      -0.468 -13.293  37.999  1.00 95.19           N  
ATOM   4905 HH11 ARG A 309       0.002 -13.303  38.893  1.00 95.19           H  
ATOM   4906 HH12 ARG A 309      -1.462 -13.465  37.954  1.00 95.19           H  
ATOM   4907  NH2 ARG A 309       1.398 -12.547  37.025  1.00 95.19           N  
ATOM   4908 HH21 ARG A 309       1.859 -12.067  36.265  1.00 95.19           H  
ATOM   4909 HH22 ARG A 309       1.849 -12.569  37.928  1.00 95.19           H  
ATOM   4910  CZ  ARG A 309       0.138 -12.869  36.925  1.00 95.19           C  
ATOM   4911  N   ARG A 310      -4.456 -14.382  31.064  1.00 94.89           N  
ATOM   4912  H   ARG A 310      -5.338 -14.554  31.526  1.00 94.89           H  
ATOM   4913  CA  ARG A 310      -4.078 -15.235  29.928  1.00 94.89           C  
ATOM   4914  HA  ARG A 310      -3.008 -15.438  29.977  1.00 94.89           H  
ATOM   4915  C   ARG A 310      -4.307 -14.517  28.597  1.00 94.89           C  
ATOM   4916  CB  ARG A 310      -4.838 -16.568  30.011  1.00 94.89           C  
ATOM   4917  HB2 ARG A 310      -5.911 -16.381  29.972  1.00 94.89           H  
ATOM   4918  HB3 ARG A 310      -4.610 -17.052  30.961  1.00 94.89           H  
ATOM   4919  O   ARG A 310      -3.421 -14.574  27.748  1.00 94.89           O  
ATOM   4920  CG  ARG A 310      -4.458 -17.507  28.861  1.00 94.89           C  
ATOM   4921  HG2 ARG A 310      -3.389 -17.722  28.896  1.00 94.89           H  
ATOM   4922  HG3 ARG A 310      -4.691 -17.026  27.911  1.00 94.89           H  
ATOM   4923  CD  ARG A 310      -5.246 -18.814  28.937  1.00 94.89           C  
ATOM   4924  HD2 ARG A 310      -4.896 -19.383  29.798  1.00 94.89           H  
ATOM   4925  HD3 ARG A 310      -6.303 -18.583  29.076  1.00 94.89           H  
ATOM   4926  NE  ARG A 310      -5.086 -19.578  27.686  1.00 94.89           N  
ATOM   4927  HE  ARG A 310      -5.014 -19.029  26.841  1.00 94.89           H  
ATOM   4928  NH1 ARG A 310      -5.291 -21.693  28.552  1.00 94.89           N  
ATOM   4929 HH11 ARG A 310      -5.410 -22.686  28.407  1.00 94.89           H  
ATOM   4930 HH12 ARG A 310      -5.515 -21.284  29.448  1.00 94.89           H  
ATOM   4931  NH2 ARG A 310      -5.005 -21.414  26.353  1.00 94.89           N  
ATOM   4932 HH21 ARG A 310      -5.085 -22.413  26.227  1.00 94.89           H  
ATOM   4933 HH22 ARG A 310      -4.929 -20.814  25.544  1.00 94.89           H  
ATOM   4934  CZ  ARG A 310      -5.126 -20.888  27.539  1.00 94.89           C  
ATOM   4935  N   LEU A 311      -5.440 -13.835  28.437  1.00 94.17           N  
ATOM   4936  H   LEU A 311      -6.125 -13.865  29.178  1.00 94.17           H  
ATOM   4937  CA  LEU A 311      -5.752 -13.025  27.258  1.00 94.17           C  
ATOM   4938  HA  LEU A 311      -5.681 -13.643  26.363  1.00 94.17           H
[truncated: 287,478 more chars]
