# Supplementary material for: The 2022 Lady Estelle Wolfson lectureship on neurofilaments
Source: J Neurochem. 2022 Sep 19;163(3):179–219. doi: 10.1111/jnc.15682 (PMC9826399; doi:10.1111/jnc.15682)
Supplement: Supplementary file 1 — Supplementary material S1 [file JNC-163-179-s001.gz › NFL_6bc3d_relaxed_rank_2_model_3.pdb]

ATOM      1  N   MET A   1     -14.695 -22.905  22.061  1.00 37.04           N  
ATOM      2  H   MET A   1     -13.767 -22.635  22.353  1.00 37.04           H  
ATOM      3  H2  MET A   1     -15.145 -22.075  21.703  1.00 37.04           H  
ATOM      4  H3  MET A   1     -15.221 -23.260  22.847  1.00 37.04           H  
ATOM      5  CA  MET A   1     -14.622 -23.898  20.968  1.00 37.04           C  
ATOM      6  HA  MET A   1     -14.036 -24.755  21.301  1.00 37.04           H  
ATOM      7  C   MET A   1     -13.891 -23.259  19.795  1.00 37.04           C  
ATOM      8  CB  MET A   1     -16.012 -24.398  20.541  1.00 37.04           C  
ATOM      9  HB2 MET A   1     -16.657 -23.556  20.288  1.00 37.04           H  
ATOM     10  HB3 MET A   1     -15.891 -25.011  19.647  1.00 37.04           H  
ATOM     11  O   MET A   1     -14.064 -22.067  19.606  1.00 37.04           O  
ATOM     12  CG  MET A   1     -16.682 -25.253  21.625  1.00 37.04           C  
ATOM     13  HG2 MET A   1     -17.046 -24.593  22.412  1.00 37.04           H  
ATOM     14  HG3 MET A   1     -15.946 -25.928  22.062  1.00 37.04           H  
ATOM     15  SD  MET A   1     -18.075 -26.249  21.034  1.00 37.04           S  
ATOM     16  CE  MET A   1     -17.210 -27.672  20.312  1.00 37.04           C  
ATOM     17  HE1 MET A   1     -17.945 -28.378  19.926  1.00 37.04           H  
ATOM     18  HE2 MET A   1     -16.571 -27.342  19.492  1.00 37.04           H  
ATOM     19  HE3 MET A   1     -16.607 -28.165  21.075  1.00 37.04           H  
ATOM     20  N   SER A   2     -13.056 -24.053  19.113  1.00 39.83           N  
ATOM     21  H   SER A   2     -13.014 -25.017  19.412  1.00 39.83           H  
ATOM     22  CA  SER A   2     -12.309 -23.807  17.860  1.00 39.83           C  
ATOM     23  HA  SER A   2     -11.560 -24.597  17.811  1.00 39.83           H  
ATOM     24  C   SER A   2     -11.517 -22.499  17.701  1.00 39.83           C  
ATOM     25  CB  SER A   2     -13.191 -24.054  16.631  1.00 39.83           C  
ATOM     26  HB2 SER A   2     -13.600 -25.064  16.670  1.00 39.83           H  
ATOM     27  HB3 SER A   2     -12.588 -23.959  15.728  1.00 39.83           H  
ATOM     28  O   SER A   2     -12.047 -21.476  17.282  1.00 39.83           O  
ATOM     29  OG  SER A   2     -14.248 -23.130  16.580  1.00 39.83           O  
ATOM     30  HG  SER A   2     -13.876 -22.246  16.620  1.00 39.83           H  
ATOM     31  N   SER A   3     -10.201 -22.603  17.906  1.00 38.64           N  
ATOM     32  H   SER A   3      -9.837 -23.474  18.264  1.00 38.64           H  
ATOM     33  CA  SER A   3      -9.186 -21.760  17.271  1.00 38.64           C  
ATOM     34  HA  SER A   3      -9.401 -20.707  17.451  1.00 38.64           H  
ATOM     35  C   SER A   3      -9.167 -22.034  15.761  1.00 38.64           C  
ATOM     36  CB  SER A   3      -7.816 -22.115  17.875  1.00 38.64           C  
ATOM     37  HB2 SER A   3      -7.030 -21.583  17.339  1.00 38.64           H  
ATOM     38  HB3 SER A   3      -7.794 -21.811  18.921  1.00 38.64           H  
ATOM     39  O   SER A   3      -8.798 -23.134  15.345  1.00 38.64           O  
ATOM     40  OG  SER A   3      -7.594 -23.516  17.790  1.00 38.64           O  
ATOM     41  HG  SER A   3      -7.625 -23.743  16.858  1.00 38.64           H  
ATOM     42  N   PHE A   4      -9.568 -21.063  14.943  1.00 42.86           N  
ATOM     43  H   PHE A   4      -9.896 -20.191  15.333  1.00 42.86           H  
ATOM     44  CA  PHE A   4      -9.370 -21.115  13.496  1.00 42.86           C  
ATOM     45  HA  PHE A   4      -9.455 -22.146  13.153  1.00 42.86           H  
ATOM     46  C   PHE A   4      -7.948 -20.643  13.181  1.00 42.86           C  
ATOM     47  CB  PHE A   4     -10.455 -20.303  12.766  1.00 42.86           C  
ATOM     48  HB2 PHE A   4      -9.986 -19.679  12.005  1.00 42.86           H  
ATOM     49  HB3 PHE A   4     -10.951 -19.624  13.460  1.00 42.86           H  
ATOM     50  O   PHE A   4      -7.645 -19.456  13.198  1.00 42.86           O  
ATOM     51  CG  PHE A   4     -11.493 -21.168  12.076  1.00 42.86           C  
ATOM     52  CD1 PHE A   4     -11.329 -21.511  10.720  1.00 42.86           C  
ATOM     53  HD1 PHE A   4     -10.469 -21.155  10.171  1.00 42.86           H  
ATOM     54  CD2 PHE A   4     -12.620 -21.633  12.781  1.00 42.86           C  
ATOM     55  HD2 PHE A   4     -12.756 -21.364  13.818  1.00 42.86           H  
ATOM     56  CE1 PHE A   4     -12.291 -22.301  10.068  1.00 42.86           C  
ATOM     57  HE1 PHE A   4     -12.167 -22.546   9.023  1.00 42.86           H  
ATOM     58  CE2 PHE A   4     -13.583 -22.425  12.128  1.00 42.86           C  
ATOM     59  HE2 PHE A   4     -14.457 -22.763  12.664  1.00 42.86           H  
ATOM     60  CZ  PHE A   4     -13.420 -22.756  10.770  1.00 42.86           C  
ATOM     61  HZ  PHE A   4     -14.166 -23.350  10.263  1.00 42.86           H  
ATOM     62  N   SER A   5      -7.058 -21.599  12.936  1.00 38.42           N  
ATOM     63  H   SER A   5      -7.348 -22.564  13.018  1.00 38.42           H  
ATOM     64  CA  SER A   5      -5.796 -21.369  12.244  1.00 38.42           C  
ATOM     65  HA  SER A   5      -5.297 -20.489  12.651  1.00 38.42           H  
ATOM     66  C   SER A   5      -6.099 -21.139  10.762  1.00 38.42           C  
ATOM     67  CB  SER A   5      -4.887 -22.590  12.435  1.00 38.42           C  
ATOM     68  HB2 SER A   5      -4.017 -22.506  11.784  1.00 38.42           H  
ATOM     69  HB3 SER A   5      -4.550 -22.627  13.471  1.00 38.42           H  
ATOM     70  O   SER A   5      -6.524 -22.069  10.076  1.00 38.42           O  
ATOM     71  OG  SER A   5      -5.599 -23.780  12.138  1.00 38.42           O  
ATOM     72  HG  SER A   5      -5.905 -23.696  11.232  1.00 38.42           H  
ATOM     73  N   TYR A   6      -5.906 -19.914  10.279  1.00 43.89           N  
ATOM     74  H   TYR A   6      -5.619 -19.177  10.907  1.00 43.89           H  
ATOM     75  CA  TYR A   6      -5.920 -19.606   8.851  1.00 43.89           C  
ATOM     76  HA  TYR A   6      -6.673 -20.217   8.354  1.00 43.89           H  
ATOM     77  C   TYR A   6      -4.545 -19.967   8.279  1.00 43.89           C  
ATOM     78  CB  TYR A   6      -6.308 -18.134   8.650  1.00 43.89           C  
ATOM     79  HB2 TYR A   6      -5.525 -17.494   9.055  1.00 43.89           H  
ATOM     80  HB3 TYR A   6      -7.214 -17.933   9.221  1.00 43.89           H  
ATOM     81  O   TYR A   6      -3.566 -19.250   8.476  1.00 43.89           O  
ATOM     82  CG  TYR A   6      -6.579 -17.749   7.207  1.00 43.89           C  
ATOM     83  CD1 TYR A   6      -5.616 -17.032   6.471  1.00 43.89           C  
ATOM     84  HD1 TYR A   6      -4.671 -16.776   6.926  1.00 43.89           H  
ATOM     85  CD2 TYR A   6      -7.812 -18.083   6.613  1.00 43.89           C  
ATOM     86  HD2 TYR A   6      -8.559 -18.621   7.177  1.00 43.89           H  
ATOM     87  CE1 TYR A   6      -5.890 -16.633   5.147  1.00 43.89           C  
ATOM     88  HE1 TYR A   6      -5.156 -16.069   4.591  1.00 43.89           H  
ATOM     89  CE2 TYR A   6      -8.085 -17.695   5.286  1.00 43.89           C  
ATOM     90  HE2 TYR A   6      -9.030 -17.933   4.822  1.00 43.89           H  
ATOM     91  OH  TYR A   6      -7.409 -16.577   3.282  1.00 43.89           O  
ATOM     92  HH  TYR A   6      -6.716 -16.025   2.911  1.00 43.89           H  
ATOM     93  CZ  TYR A   6      -7.128 -16.963   4.554  1.00 43.89           C  
ATOM     94  N   GLU A   7      -4.456 -21.143   7.659  1.00 39.29           N  
ATOM     95  H   GLU A   7      -5.295 -21.694   7.550  1.00 39.29           H  
ATOM     96  CA  GLU A   7      -3.283 -21.558   6.894  1.00 39.29           C  
ATOM     97  HA  GLU A   7      -2.389 -21.234   7.427  1.00 39.29           H  
ATOM     98  C   GLU A   7      -3.348 -20.908   5.496  1.00 39.29           C  
ATOM     99  CB  GLU A   7      -3.220 -23.092   6.798  1.00 39.29           C  
ATOM    100  HB2 GLU A   7      -3.966 -23.433   6.080  1.00 39.29           H  
ATOM    101  HB3 GLU A   7      -3.448 -23.532   7.769  1.00 39.29           H  
ATOM    102  O   GLU A   7      -4.338 -21.111   4.785  1.00 39.29           O  
ATOM    103  CG  GLU A   7      -1.806 -23.538   6.383  1.00 39.29           C  
ATOM    104  HG2 GLU A   7      -1.139 -23.400   7.234  1.00 39.29           H  
ATOM    105  HG3 GLU A   7      -1.450 -22.889   5.583  1.00 39.29           H  
ATOM    106  CD  GLU A   7      -1.726 -24.984   5.877  1.00 39.29           C  
ATOM    107  OE1 GLU A   7      -0.716 -25.660   6.175  1.00 39.29           O  
ATOM    108  OE2 GLU A   7      -2.669 -25.416   5.184  1.00 39.29           O  
ATOM    109  N   PRO A   8      -2.333 -20.137   5.064  1.00 47.82           N  
ATOM    110  CA  PRO A   8      -2.300 -19.574   3.721  1.00 47.82           C  
ATOM    111  HA  PRO A   8      -3.293 -19.205   3.465  1.00 47.82           H  
ATOM    112  C   PRO A   8      -1.887 -20.654   2.710  1.00 47.82           C  
ATOM    113  CB  PRO A   8      -1.338 -18.374   3.773  1.00 47.82           C  
ATOM    114  HB2 PRO A   8      -0.413 -18.580   3.235  1.00 47.82           H  
ATOM    115  HB3 PRO A   8      -1.807 -17.479   3.364  1.00 47.82           H  
ATOM    116  O   PRO A   8      -0.706 -20.928   2.495  1.00 47.82           O  
ATOM    117  CG  PRO A   8      -1.024 -18.192   5.258  1.00 47.82           C  
ATOM    118  HG2 PRO A   8      -0.005 -17.842   5.418  1.00 47.82           H  
ATOM    119  HG3 PRO A   8      -1.740 -17.499   5.699  1.00 47.82           H  
ATOM    120  CD  PRO A   8      -1.243 -19.581   5.844  1.00 47.82           C  
ATOM    121  HD2 PRO A   8      -1.486 -19.483   6.902  1.00 47.82           H  
ATOM    122  HD3 PRO A   8      -0.350 -20.191   5.710  1.00 47.82           H  
ATOM    123  N   TYR A   9      -2.871 -21.261   2.052  1.00 35.79           N  
ATOM    124  H   TYR A   9      -3.820 -21.080   2.348  1.00 35.79           H  
ATOM    125  CA  TYR A   9      -2.653 -21.981   0.801  1.00 35.79           C  
ATOM    126  HA  TYR A   9      -1.768 -22.612   0.887  1.00 35.79           H  
ATOM    127  C   TYR A   9      -2.435 -20.972  -0.329  1.00 35.79           C  
ATOM    128  CB  TYR A   9      -3.865 -22.872   0.466  1.00 35.79           C  
ATOM    129  HB2 TYR A   9      -3.967 -22.940  -0.617  1.00 35.79           H  
ATOM    130  HB3 TYR A   9      -4.779 -22.404   0.833  1.00 35.79           H  
ATOM    131  O   TYR A   9      -3.407 -20.423  -0.821  1.00 35.79           O  
ATOM    132  CG  TYR A   9      -3.775 -24.287   0.983  1.00 35.79           C  
ATOM    133  CD1 TYR A   9      -3.227 -25.302   0.170  1.00 35.79           C  
ATOM    134  HD1 TYR A   9      -2.877 -25.065  -0.824  1.00 35.79           H  
ATOM    135  CD2 TYR A   9      -4.247 -24.592   2.269  1.00 35.79           C  
ATOM    136  HD2 TYR A   9      -4.641 -23.814   2.907  1.00 35.79           H  
ATOM    137  CE1 TYR A   9      -3.124 -26.619   0.658  1.00 35.79           C  
ATOM    138  HE1 TYR A   9      -2.679 -27.402   0.062  1.00 35.79           H  
ATOM    139  CE2 TYR A   9      -4.162 -25.908   2.749  1.00 35.79           C  
ATOM    140  HE2 TYR A   9      -4.487 -26.127   3.756  1.00 35.79           H  
ATOM    141  OH  TYR A   9      -3.413 -28.160   2.480  1.00 35.79           O  
ATOM    142  HH  TYR A   9      -3.528 -28.097   3.431  1.00 35.79           H  
ATOM    143  CZ  TYR A   9      -3.572 -26.915   1.962  1.00 35.79           C  
ATOM    144  N   TYR A  10      -1.192 -20.794  -0.785  1.00 40.03           N  
ATOM    145  H   TYR A  10      -0.445 -21.035  -0.150  1.00 40.03           H  
ATOM    146  CA  TYR A  10      -0.866 -20.781  -2.219  1.00 40.03           C  
ATOM    147  HA  TYR A  10      -1.521 -21.508  -2.699  1.00 40.03           H  
ATOM    148  C   TYR A  10       0.571 -21.271  -2.432  1.00 40.03           C  
ATOM    149  CB  TYR A  10      -1.145 -19.438  -2.926  1.00 40.03           C  
ATOM    150  HB2 TYR A  10      -0.477 -19.345  -3.783  1.00 40.03           H  
ATOM    151  HB3 TYR A  10      -0.920 -18.615  -2.248  1.00 40.03           H  
ATOM    152  O   TYR A  10       1.562 -20.573  -2.239  1.00 40.03           O  
ATOM    153  CG  TYR A  10      -2.571 -19.321  -3.454  1.00 40.03           C  
ATOM    154  CD1 TYR A  10      -3.006 -20.129  -4.527  1.00 40.03           C  
ATOM    155  HD1 TYR A  10      -2.305 -20.775  -5.035  1.00 40.03           H  
ATOM    156  CD2 TYR A  10      -3.486 -18.456  -2.823  1.00 40.03           C  
ATOM    157  HD2 TYR A  10      -3.163 -17.845  -1.994  1.00 40.03           H  
ATOM    158  CE1 TYR A  10      -4.359 -20.110  -4.925  1.00 40.03           C  
ATOM    159  HE1 TYR A  10      -4.707 -20.729  -5.738  1.00 40.03           H  
ATOM    160  CE2 TYR A  10      -4.841 -18.448  -3.204  1.00 40.03           C  
ATOM    161  HE2 TYR A  10      -5.540 -17.810  -2.683  1.00 40.03           H  
ATOM    162  OH  TYR A  10      -6.591 -19.291  -4.613  1.00 40.03           O  
ATOM    163  HH  TYR A  10      -7.098 -18.658  -4.098  1.00 40.03           H  
ATOM    164  CZ  TYR A  10      -5.282 -19.284  -4.250  1.00 40.03           C  
ATOM    165  N   SER A  11       0.657 -22.532  -2.853  1.00 34.75           N  
ATOM    166  H   SER A  11      -0.223 -23.017  -2.962  1.00 34.75           H  
ATOM    167  CA  SER A  11       1.799 -23.095  -3.564  1.00 34.75           C  
ATOM    168  HA  SER A  11       2.720 -22.927  -3.005  1.00 34.75           H  
ATOM    169  C   SER A  11       1.903 -22.457  -4.952  1.00 34.75           C  
ATOM    170  CB  SER A  11       1.562 -24.598  -3.765  1.00 34.75           C  
ATOM    171  HB2 SER A  11       2.272 -24.978  -4.499  1.00 34.75           H  
ATOM    172  HB3 SER A  11       0.554 -24.766  -4.144  1.00 34.75           H  
ATOM    173  O   SER A  11       0.910 -22.395  -5.665  1.00 34.75           O  
ATOM    174  OG  SER A  11       1.746 -25.318  -2.566  1.00 34.75           O  
ATOM    175  HG  SER A  11       1.236 -24.904  -1.865  1.00 34.75           H  
ATOM    176  N   THR A  12       3.096 -22.062  -5.388  1.00 39.26           N  
ATOM    177  H   THR A  12       3.712 -21.686  -4.681  1.00 39.26           H  
ATOM    178  CA  THR A  12       3.778 -22.663  -6.551  1.00 39.26           C  
ATOM    179  HA  THR A  12       4.064 -23.673  -6.257  1.00 39.26           H  
ATOM    180  C   THR A  12       5.066 -21.913  -6.874  1.00 39.26           C  
ATOM    181  CB  THR A  12       2.968 -22.794  -7.860  1.00 39.26           C  
ATOM    182  HB  THR A  12       3.682 -22.898  -8.678  1.00 39.26           H  
ATOM    183  O   THR A  12       5.133 -20.699  -7.025  1.00 39.26           O  
ATOM    184  CG2 THR A  12       2.077 -24.044  -7.902  1.00 39.26           C  
ATOM    185 HG21 THR A  12       2.459 -24.825  -7.244  1.00 39.26           H  
ATOM    186 HG22 THR A  12       1.047 -23.811  -7.633  1.00 39.26           H  
ATOM    187 HG23 THR A  12       2.065 -24.426  -8.923  1.00 39.26           H  
ATOM    188  OG1 THR A  12       2.185 -21.664  -8.113  1.00 39.26           O  
ATOM    189  HG1 THR A  12       1.587 -21.565  -7.369  1.00 39.26           H  
ATOM    190  N   SER A  13       6.128 -22.700  -6.981  1.00 37.43           N  
ATOM    191  H   SER A  13       6.002 -23.686  -6.804  1.00 37.43           H  
ATOM    192  CA  SER A  13       7.467 -22.293  -7.357  1.00 37.43           C  
ATOM    193  HA  SER A  13       7.809 -21.503  -6.689  1.00 37.43           H  
ATOM    194  C   SER A  13       7.521 -21.787  -8.804  1.00 37.43           C  
ATOM    195  CB  SER A  13       8.370 -23.527  -7.203  1.00 37.43           C  
ATOM    196  HB2 SER A  13       9.411 -23.224  -7.312  1.00 37.43           H  
ATOM    197  HB3 SER A  13       8.137 -24.255  -7.980  1.00 37.43           H  
ATOM    198  O   SER A  13       7.654 -22.585  -9.731  1.00 37.43           O  
ATOM    199  OG  SER A  13       8.189 -24.162  -5.949  1.00 37.43           O  
ATOM    200  HG  SER A  13       8.242 -23.504  -5.251  1.00 37.43           H  
ATOM    201  N   TYR A  14       7.537 -20.471  -9.019  1.00 36.87           N  
ATOM    202  H   TYR A  14       7.273 -19.845  -8.271  1.00 36.87           H  
ATOM    203  CA  TYR A  14       8.027 -19.901 -10.277  1.00 36.87           C  
ATOM    204  HA  TYR A  14       7.772 -20.587 -11.085  1.00 36.87           H  
ATOM    205  C   TYR A  14       9.556 -19.831 -10.260  1.00 36.87           C  
ATOM    206  CB  TYR A  14       7.328 -18.585 -10.632  1.00 36.87           C  
ATOM    207  HB2 TYR A  14       7.123 -18.011  -9.728  1.00 36.87           H  
ATOM    208  HB3 TYR A  14       7.985 -17.983 -11.259  1.00 36.87           H  
ATOM    209  O   TYR A  14      10.184 -18.799 -10.057  1.00 36.87           O  
ATOM    210  CG  TYR A  14       6.049 -18.825 -11.410  1.00 36.87           C  
ATOM    211  CD1 TYR A  14       6.111 -19.089 -12.795  1.00 36.87           C  
ATOM    212  HD1 TYR A  14       7.067 -19.110 -13.296  1.00 36.87           H  
ATOM    213  CD2 TYR A  14       4.807 -18.827 -10.749  1.00 36.87           C  
ATOM    214  HD2 TYR A  14       4.754 -18.640  -9.686  1.00 36.87           H  
ATOM    215  CE1 TYR A  14       4.927 -19.330 -13.520  1.00 36.87           C  
ATOM    216  HE1 TYR A  14       4.949 -19.538 -14.580  1.00 36.87           H  
ATOM    217  CE2 TYR A  14       3.622 -19.058 -11.472  1.00 36.87           C  
ATOM    218  HE2 TYR A  14       2.671 -19.042 -10.961  1.00 36.87           H  
ATOM    219  OH  TYR A  14       2.547 -19.517 -13.574  1.00 36.87           O  
ATOM    220  HH  TYR A  14       1.759 -19.399 -13.038  1.00 36.87           H  
ATOM    221  CZ  TYR A  14       3.681 -19.302 -12.860  1.00 36.87           C  
ATOM    222  N   LYS A  15      10.170 -20.987 -10.515  1.00 34.77           N  
ATOM    223  H   LYS A  15       9.567 -21.791 -10.608  1.00 34.77           H  
ATOM    224  CA  LYS A  15      11.578 -21.119 -10.903  1.00 34.77           C  
ATOM    225  HA  LYS A  15      12.168 -20.429 -10.300  1.00 34.77           H  
ATOM    226  C   LYS A  15      11.719 -20.673 -12.374  1.00 34.77           C  
ATOM    227  CB  LYS A  15      12.028 -22.577 -10.612  1.00 34.77           C  
ATOM    228  HB2 LYS A  15      12.162 -23.138 -11.537  1.00 34.77           H  
ATOM    229  HB3 LYS A  15      11.247 -23.092 -10.054  1.00 34.77           H  
ATOM    230  O   LYS A  15      11.915 -21.511 -13.254  1.00 34.77           O  
ATOM    231  CG  LYS A  15      13.317 -22.674  -9.786  1.00 34.77           C  
ATOM    232  HG2 LYS A  15      14.113 -22.118 -10.282  1.00 34.77           H  
ATOM    233  HG3 LYS A  15      13.139 -22.240  -8.802  1.00 34.77           H  
ATOM    234  CD  LYS A  15      13.735 -24.147  -9.634  1.00 34.77           C  
ATOM    235  HD2 LYS A  15      12.898 -24.716  -9.231  1.00 34.77           H  
ATOM    236  HD3 LYS A  15      13.996 -24.543 -10.615  1.00 34.77           H  
ATOM    237  CE  LYS A  15      14.933 -24.268  -8.686  1.00 34.77           C  
ATOM    238  HE2 LYS A  15      15.742 -23.642  -9.062  1.00 34.77           H  
ATOM    239  HE3 LYS A  15      14.639 -23.869  -7.715  1.00 34.77           H  
ATOM    240  NZ  LYS A  15      15.391 -25.674  -8.545  1.00 34.77           N  
ATOM    241  HZ1 LYS A  15      16.161 -25.719  -7.893  1.00 34.77           H  
ATOM    242  HZ2 LYS A  15      15.697 -26.041  -9.435  1.00 34.77           H  
ATOM    243  HZ3 LYS A  15      14.643 -26.249  -8.185  1.00 34.77           H  
ATOM    244  N   ARG A  16      11.566 -19.378 -12.688  1.00 39.40           N  
ATOM    245  H   ARG A  16      11.375 -18.723 -11.943  1.00 39.40           H  
ATOM    246  CA  ARG A  16      11.921 -18.861 -14.027  1.00 39.40           C  
ATOM    247  HA  ARG A  16      11.710 -19.639 -14.760  1.00 39.40           H  
ATOM    248  C   ARG A  16      13.424 -18.618 -14.077  1.00 39.40           C  
ATOM    249  CB  ARG A  16      11.110 -17.625 -14.464  1.00 39.40           C  
ATOM    250  HB2 ARG A  16      10.917 -16.977 -13.609  1.00 39.40           H  
ATOM    251  HB3 ARG A  16      11.708 -17.062 -15.180  1.00 39.40           H  
ATOM    252  O   ARG A  16      13.991 -17.880 -13.282  1.00 39.40           O  
ATOM    253  CG  ARG A  16       9.789 -18.010 -15.156  1.00 39.40           C  
ATOM    254  HG2 ARG A  16       9.963 -18.800 -15.887  1.00 39.40           H  
ATOM    255  HG3 ARG A  16       9.099 -18.380 -14.398  1.00 39.40           H  
ATOM    256  CD  ARG A  16       9.161 -16.811 -15.886  1.00 39.40           C  
ATOM    257  HD2 ARG A  16       9.764 -16.580 -16.765  1.00 39.40           H  
ATOM    258  HD3 ARG A  16       9.188 -15.945 -15.226  1.00 39.40           H  
ATOM    259  NE  ARG A  16       7.750 -17.067 -16.256  1.00 39.40           N  
ATOM    260  HE  ARG A  16       7.140 -17.361 -15.507  1.00 39.40           H  
ATOM    261  NH1 ARG A  16       7.752 -16.271 -18.429  1.00 39.40           N  
ATOM    262 HH11 ARG A  16       7.222 -15.945 -19.224  1.00 39.40           H  
ATOM    263 HH12 ARG A  16       8.720 -15.993 -18.348  1.00 39.40           H  
ATOM    264  NH2 ARG A  16       5.845 -16.933 -17.499  1.00 39.40           N  
ATOM    265 HH21 ARG A  16       5.372 -16.599 -18.326  1.00 39.40           H  
ATOM    266 HH22 ARG A  16       5.280 -17.170 -16.696  1.00 39.40           H  
ATOM    267  CZ  ARG A  16       7.133 -16.762 -17.391  1.00 39.40           C  
ATOM    268  N   ARG A  17      14.068 -19.337 -14.993  1.00 37.43           N  
ATOM    269  H   ARG A  17      13.491 -19.867 -15.629  1.00 37.43           H  
ATOM    270  CA  ARG A  17      15.491 -19.237 -15.299  1.00 37.43           C  
ATOM    271  HA  ARG A  17      16.077 -19.328 -14.384  1.00 37.43           H  
ATOM    272  C   ARG A  17      15.753 -17.859 -15.903  1.00 37.43           C  
ATOM    273  CB  ARG A  17      15.882 -20.344 -16.294  1.00 37.43           C  
ATOM    274  HB2 ARG A  17      15.351 -20.183 -17.232  1.00 37.43           H  
ATOM    275  HB3 ARG A  17      16.949 -20.257 -16.497  1.00 37.43           H  
ATOM    276  O   ARG A  17      15.157 -17.537 -16.926  1.00 37.43           O  
ATOM    277  CG  ARG A  17      15.582 -21.766 -15.792  1.00 37.43           C  
ATOM    278  HG2 ARG A  17      14.507 -21.883 -15.653  1.00 37.43           H  
ATOM    279  HG3 ARG A  17      16.085 -21.939 -14.841  1.00 37.43           H  
ATOM    280  CD  ARG A  17      16.065 -22.789 -16.826  1.00 37.43           C  
ATOM    281  HD2 ARG A  17      15.729 -22.469 -17.812  1.00 37.43           H  
ATOM    282  HD3 ARG A  17      17.155 -22.802 -16.818  1.00 37.43           H  
ATOM    283  NE  ARG A  17      15.531 -24.138 -16.556  1.00 37.43           N  
ATOM    284  HE  ARG A  17      14.822 -24.206 -15.839  1.00 37.43           H  
ATOM    285  NH1 ARG A  17      16.700 -25.232 -18.199  1.00 37.43           N  
ATOM    286 HH11 ARG A  17      17.148 -24.360 -18.439  1.00 37.43           H  
ATOM    287 HH12 ARG A  17      16.897 -26.064 -18.737  1.00 37.43           H  
ATOM    288  NH2 ARG A  17      15.222 -26.359 -16.962  1.00 37.43           N  
ATOM    289 HH21 ARG A  17      14.486 -26.383 -16.271  1.00 37.43           H  
ATOM    290 HH22 ARG A  17      15.425 -27.181 -17.513  1.00 37.43           H  
ATOM    291  CZ  ARG A  17      15.821 -25.234 -17.235  1.00 37.43           C  
ATOM    292  N   TYR A  18      16.655 -17.100 -15.291  1.00 34.07           N  
ATOM    293  H   TYR A  18      17.027 -17.401 -14.402  1.00 34.07           H  
ATOM    294  CA  TYR A  18      17.316 -15.967 -15.925  1.00 34.07           C  
ATOM    295  HA  TYR A  18      16.579 -15.251 -16.288  1.00 34.07           H  
ATOM    296  C   TYR A  18      18.121 -16.509 -17.113  1.00 34.07           C  
ATOM    297  CB  TYR A  18      18.223 -15.267 -14.895  1.00 34.07           C  
ATOM    298  HB2 TYR A  18      18.937 -14.648 -15.438  1.00 34.07           H  
ATOM    299  HB3 TYR A  18      18.805 -16.010 -14.349  1.00 34.07           H  
ATOM    300  O   TYR A  18      19.121 -17.201 -16.925  1.00 34.07           O  
ATOM    301  CG  TYR A  18      17.491 -14.377 -13.905  1.00 34.07           C  
ATOM    302  CD1 TYR A  18      17.448 -12.986 -14.129  1.00 34.07           C  
ATOM    303  HD1 TYR A  18      17.939 -12.557 -14.990  1.00 34.07           H  
ATOM    304  CD2 TYR A  18      16.866 -14.920 -12.763  1.00 34.07           C  
ATOM    305  HD2 TYR A  18      16.897 -15.982 -12.573  1.00 34.07           H  
ATOM    306  CE1 TYR A  18      16.783 -12.138 -13.223  1.00 34.07           C  
ATOM    307  HE1 TYR A  18      16.762 -11.072 -13.395  1.00 34.07           H  
ATOM    308  CE2 TYR A  18      16.196 -14.073 -11.857  1.00 34.07           C  
ATOM    309  HE2 TYR A  18      15.711 -14.470 -10.977  1.00 34.07           H  
ATOM    310  OH  TYR A  18      15.507 -11.881 -11.199  1.00 34.07           O  
ATOM    311  HH  TYR A  18      15.563 -10.951 -11.429  1.00 34.07           H  
ATOM    312  CZ  TYR A  18      16.154 -12.682 -12.084  1.00 34.07           C  
ATOM    313  N   VAL A  19      17.639 -16.278 -18.334  1.00 37.55           N  
ATOM    314  H   VAL A  19      16.774 -15.763 -18.415  1.00 37.55           H  
ATOM    315  CA  VAL A  19      18.476 -16.340 -19.533  1.00 37.55           C  
ATOM    316  HA  VAL A  19      19.454 -16.746 -19.275  1.00 37.55           H  
ATOM    317  C   VAL A  19      18.675 -14.901 -19.960  1.00 37.55           C  
ATOM    318  CB  VAL A  19      17.914 -17.234 -20.649  1.00 37.55           C  
ATOM    319  HB  VAL A  19      16.894 -16.934 -20.888  1.00 37.55           H  
ATOM    320  O   VAL A  19      17.766 -14.230 -20.434  1.00 37.55           O  
ATOM    321  CG1 VAL A  19      18.776 -17.152 -21.918  1.00 37.55           C  
ATOM    322 HG11 VAL A  19      19.815 -17.388 -21.692  1.00 37.55           H  
ATOM    323 HG12 VAL A  19      18.725 -16.146 -22.335  1.00 37.55           H  
ATOM    324 HG13 VAL A  19      18.398 -17.843 -22.672  1.00 37.55           H  
ATOM    325  CG2 VAL A  19      17.912 -18.699 -20.184  1.00 37.55           C  
ATOM    326 HG21 VAL A  19      18.925 -19.009 -19.929  1.00 37.55           H  
ATOM    327 HG22 VAL A  19      17.271 -18.800 -19.308  1.00 37.55           H  
ATOM    328 HG23 VAL A  19      17.522 -19.333 -20.981  1.00 37.55           H  
ATOM    329  N   GLU A  20      19.880 -14.446 -19.678  1.00 29.79           N  
ATOM    330  H   GLU A  20      20.527 -15.075 -19.226  1.00 29.79           H  
ATOM    331  CA  GLU A  20      20.431 -13.161 -20.039  1.00 29.79           C  
ATOM    332  HA  GLU A  20      19.712 -12.371 -19.821  1.00 29.79           H  
ATOM    333  C   GLU A  20      20.764 -13.158 -21.536  1.00 29.79           C  
ATOM    334  CB  GLU A  20      21.647 -13.005 -19.119  1.00 29.79           C  
ATOM    335  HB2 GLU A  20      22.370 -13.800 -19.308  1.00 29.79           H  
ATOM    336  HB3 GLU A  20      21.262 -13.136 -18.108  1.00 29.79           H  
ATOM    337  O   GLU A  20      21.566 -13.969 -21.998  1.00 29.79           O  
ATOM    338  CG  GLU A  20      22.352 -11.652 -19.208  1.00 29.79           C  
ATOM    339  HG2 GLU A  20      21.608 -10.893 -19.448  1.00 29.79           H  
ATOM    340  HG3 GLU A  20      23.076 -11.680 -20.022  1.00 29.79           H  
ATOM    341  CD  GLU A  20      23.043 -11.261 -17.889  1.00 29.79           C  
ATOM    342  OE1 GLU A  20      23.481 -10.094 -17.825  1.00 29.79           O  
ATOM    343  OE2 GLU A  20      23.123 -12.110 -16.969  1.00 29.79           O  
ATOM    344  N   THR A  21      20.130 -12.267 -22.302  1.00 39.60           N  
ATOM    345  H   THR A  21      19.422 -11.684 -21.879  1.00 39.60           H  
ATOM    346  CA  THR A  21      20.536 -11.918 -23.674  1.00 39.60           C  
ATOM    347  HA  THR A  21      21.600 -12.143 -23.748  1.00 39.60           H  
ATOM    348  C   THR A  21      20.354 -10.417 -23.918  1.00 39.60           C  
ATOM    349  CB  THR A  21      19.813 -12.714 -24.772  1.00 39.60           C  
ATOM    350  HB  THR A  21      20.033 -12.254 -25.736  1.00 39.60           H  
ATOM    351  O   THR A  21      19.449  -9.818 -23.337  1.00 39.60           O  
ATOM    352  CG2 THR A  21      20.268 -14.169 -24.843  1.00 39.60           C  
ATOM    353 HG21 THR A  21      21.353 -14.217 -24.934  1.00 39.60           H  
ATOM    354 HG22 THR A  21      19.954 -14.699 -23.943  1.00 39.60           H  
ATOM    355 HG23 THR A  21      19.811 -14.645 -25.711  1.00 39.60           H  
ATOM    356  OG1 THR A  21      18.419 -12.712 -24.594  1.00 39.60           O  
ATOM    357  HG1 THR A  21      18.137 -11.824 -24.361  1.00 39.60           H  
ATOM    358  N   PRO A  22      21.217  -9.786 -24.734  1.00 35.91           N  
ATOM    359  CA  PRO A  22      21.624  -8.405 -24.512  1.00 35.91           C  
ATOM    360  HA  PRO A  22      21.529  -8.172 -23.451  1.00 35.91           H  
ATOM    361  C   PRO A  22      20.836  -7.358 -25.309  1.00 35.91           C  
ATOM    362  CB  PRO A  22      23.110  -8.386 -24.879  1.00 35.91           C  
ATOM    363  HB2 PRO A  22      23.456  -7.393 -25.167  1.00 35.91           H  
ATOM    364  HB3 PRO A  22      23.696  -8.767 -24.043  1.00 35.91           H  
ATOM    365  O   PRO A  22      20.408  -7.581 -26.440  1.00 35.91           O  
ATOM    366  CG  PRO A  22      23.178  -9.372 -26.044  1.00 35.91           C  
ATOM    367  HG2 PRO A  22      24.167  -9.823 -26.132  1.00 35.91           H  
ATOM    368  HG3 PRO A  22      22.908  -8.864 -26.970  1.00 35.91           H  
ATOM    369  CD  PRO A  22      22.113 -10.411 -25.701  1.00 35.91           C  
ATOM    370  HD2 PRO A  22      22.611 -11.281 -25.275  1.00 35.91           H  
ATOM    371  HD3 PRO A  22      21.567 -10.696 -26.601  1.00 35.91           H  
ATOM    372  N   ARG A  23      20.775  -6.170 -24.691  1.00 33.94           N  
ATOM    373  H   ARG A  23      21.082  -6.189 -23.729  1.00 33.94           H  
ATOM    374  CA  ARG A  23      20.566  -4.829 -25.260  1.00 33.94           C  
ATOM    375  HA  ARG A  23      19.511  -4.560 -25.199  1.00 33.94           H  
ATOM    376  C   ARG A  23      21.016  -4.700 -26.722  1.00 33.94           C  
ATOM    377  CB  ARG A  23      21.420  -3.837 -24.427  1.00 33.94           C  
ATOM    378  HB2 ARG A  23      21.672  -2.981 -25.052  1.00 33.94           H  
ATOM    379  HB3 ARG A  23      22.361  -4.317 -24.155  1.00 33.94           H  
ATOM    380  O   ARG A  23      22.206  -4.811 -27.015  1.00 33.94           O  
ATOM    381  CG  ARG A  23      20.758  -3.266 -23.163  1.00 33.94           C  
ATOM    382  HG2 ARG A  23      20.321  -4.071 -22.571  1.00 33.94           H  
ATOM    383  HG3 ARG A  23      19.963  -2.586 -23.471  1.00 33.94           H  
ATOM    384  CD  ARG A  23      21.790  -2.509 -22.299  1.00 33.94           C  
ATOM    385  HD2 ARG A  23      22.313  -3.224 -21.664  1.00 33.94           H  
ATOM    386  HD3 ARG A  23      22.519  -2.034 -22.956  1.00 33.94           H  
ATOM    387  NE  ARG A  23      21.170  -1.453 -21.469  1.00 33.94           N  
ATOM    388  HE  ARG A  23      20.200  -1.240 -21.653  1.00 33.94           H  
ATOM    389  NH1 ARG A  23      23.032  -0.743 -20.293  1.00 33.94           N  
ATOM    390 HH11 ARG A  23      23.443  -0.029 -19.709  1.00 33.94           H  
ATOM    391 HH12 ARG A  23      23.511  -1.616 -20.463  1.00 33.94           H  
ATOM    392  NH2 ARG A  23      21.200   0.519 -20.347  1.00 33.94           N  
ATOM    393 HH21 ARG A  23      21.728   1.328 -20.052  1.00 33.94           H  
ATOM    394 HH22 ARG A  23      20.253   0.719 -20.633  1.00 33.94           H  
ATOM    395  CZ  ARG A  23      21.803  -0.579 -20.697  1.00 33.94           C  
ATOM    396  N   VAL A  24      20.102  -4.276 -27.596  1.00 37.00           N  
ATOM    397  H   VAL A  24      19.128  -4.317 -27.334  1.00 37.00           H  
ATOM    398  CA  VAL A  24      20.448  -3.509 -28.801  1.00 37.00           C  
ATOM    399  HA  VAL A  24      21.345  -2.939 -28.556  1.00 37.00           H  
ATOM    400  C   VAL A  24      19.351  -2.496 -29.112  1.00 37.00           C  
ATOM    401  CB  VAL A  24      20.777  -4.362 -30.053  1.00 37.00           C  
ATOM    402  HB  VAL A  24      20.112  -4.073 -30.867  1.00 37.00           H  
ATOM    403  O   VAL A  24      18.212  -2.848 -29.396  1.00 37.00           O  
ATOM    404  CG1 VAL A  24      22.210  -4.051 -30.510  1.00 37.00           C  
ATOM    405 HG11 VAL A  24      22.916  -4.334 -29.729  1.00 37.00           H  
ATOM    406 HG12 VAL A  24      22.434  -4.615 -31.415  1.00 37.00           H  
ATOM    407 HG13 VAL A  24      22.306  -2.987 -30.727  1.00 37.00           H  
ATOM    408  CG2 VAL A  24      20.643  -5.879 -29.875  1.00 37.00           C  
ATOM    409 HG21 VAL A  24      19.630  -6.125 -29.559  1.00 37.00           H  
ATOM    410 HG22 VAL A  24      20.834  -6.381 -30.824  1.00 37.00           H  
ATOM    411 HG23 VAL A  24      21.350  -6.248 -29.132  1.00 37.00           H  
ATOM    412  N   HIS A  25      19.733  -1.223 -29.046  1.00 31.27           N  
ATOM    413  H   HIS A  25      20.695  -1.037 -28.801  1.00 31.27           H  
ATOM    414  CA  HIS A  25      18.944  -0.079 -29.480  1.00 31.27           C  
ATOM    415  HA  HIS A  25      17.903  -0.229 -29.194  1.00 31.27           H  
ATOM    416  C   HIS A  25      19.033   0.052 -31.008  1.00 31.27           C  
ATOM    417  CB  HIS A  25      19.478   1.183 -28.779  1.00 31.27           C  
ATOM    418  HB2 HIS A  25      18.941   2.048 -29.168  1.00 31.27           H  
ATOM    419  HB3 HIS A  25      20.533   1.315 -29.020  1.00 31.27           H  
ATOM    420  O   HIS A  25      20.133   0.035 -31.566  1.00 31.27           O  
ATOM    421  CG  HIS A  25      19.315   1.163 -27.278  1.00 31.27           C  
ATOM    422  CD2 HIS A  25      20.185   0.644 -26.356  1.00 31.27           C  
ATOM    423  HD2 HIS A  25      21.132   0.171 -26.572  1.00 31.27           H  
ATOM    424  ND1 HIS A  25      18.244   1.667 -26.575  1.00 31.27           N  
ATOM    425  HD1 HIS A  25      17.441   2.147 -26.956  1.00 31.27           H  
ATOM    426  CE1 HIS A  25      18.462   1.452 -25.267  1.00 31.27           C  
ATOM    427  HE1 HIS A  25      17.798   1.754 -24.470  1.00 31.27           H  
ATOM    428  NE2 HIS A  25      19.631   0.815 -25.085  1.00 31.27           N  
ATOM    429  N   ILE A  26      17.886   0.217 -31.672  1.00 32.26           N  
ATOM    430  H   ILE A  26      17.022   0.174 -31.150  1.00 32.26           H  
ATOM    431  CA  ILE A  26      17.770   0.527 -33.101  1.00 32.26           C  
ATOM    432  HA  ILE A  26      18.721   0.927 -33.452  1.00 32.26           H  
ATOM    433  C   ILE A  26      16.709   1.610 -33.342  1.00 32.26           C  
ATOM    434  CB  ILE A  26      17.432  -0.726 -33.955  1.00 32.26           C  
ATOM    435  HB  ILE A  26      17.059  -0.366 -34.914  1.00 32.26           H  
ATOM    436  O   ILE A  26      15.531   1.371 -33.130  1.00 32.26           O  
ATOM    437  CG1 ILE A  26      16.350  -1.648 -33.337  1.00 32.26           C  
ATOM    438 HG12 ILE A  26      16.800  -2.283 -32.574  1.00 32.26           H  
ATOM    439 HG13 ILE A  26      15.579  -1.054 -32.846  1.00 32.26           H  
ATOM    440  CG2 ILE A  26      18.709  -1.530 -34.254  1.00 32.26           C  
ATOM    441 HG21 ILE A  26      19.113  -1.938 -33.327  1.00 32.26           H  
ATOM    442 HG22 ILE A  26      19.461  -0.885 -34.710  1.00 32.26           H  
ATOM    443 HG23 ILE A  26      18.491  -2.353 -34.935  1.00 32.26           H  
ATOM    444  CD1 ILE A  26      15.641  -2.534 -34.370  1.00 32.26           C  
ATOM    445 HD11 ILE A  26      15.167  -1.913 -35.130  1.00 32.26           H  
ATOM    446 HD12 ILE A  26      14.874  -3.126 -33.870  1.00 32.26           H  
ATOM    447 HD13 ILE A  26      16.351  -3.213 -34.843  1.00 32.26           H  
ATOM    448  N   SER A  27      17.132   2.762 -33.869  1.00 35.41           N  
ATOM    449  H   SER A  27      18.112   2.980 -33.754  1.00 35.41           H  
ATOM    450  CA  SER A  27      16.385   3.635 -34.802  1.00 35.41           C  
ATOM    451  HA  SER A  27      16.166   3.071 -35.708  1.00 35.41           H  
ATOM    452  C   SER A  27      17.296   4.827 -35.145  1.00 35.41           C  
ATOM    453  CB  SER A  27      15.056   4.146 -34.217  1.00 35.41           C  
ATOM    454  HB2 SER A  27      14.358   3.318 -34.099  1.00 35.41           H  
ATOM    455  HB3 SER A  27      14.612   4.863 -34.908  1.00 35.41           H  
ATOM    456  O   SER A  27      17.760   5.512 -34.245  1.00 35.41           O  
ATOM    457  OG  SER A  27      15.239   4.773 -32.970  1.00 35.41           O  
ATOM    458  HG  SER A  27      15.900   5.466 -33.048  1.00 35.41           H  
ATOM    459  N   SER A  28      17.816   4.982 -36.367  1.00 30.56           N  
ATOM    460  H   SER A  28      18.690   5.477 -36.265  1.00 30.56           H  
ATOM    461  CA  SER A  28      17.157   5.354 -37.635  1.00 30.56           C  
ATOM    462  HA  SER A  28      17.858   5.097 -38.429  1.00 30.56           H  
ATOM    463  C   SER A  28      16.881   6.858 -37.766  1.00 30.56           C  
ATOM    464  CB  SER A  28      15.880   4.559 -37.940  1.00 30.56           C  
ATOM    465  HB2 SER A  28      15.132   4.745 -37.169  1.00 30.56           H  
ATOM    466  HB3 SER A  28      16.110   3.494 -37.969  1.00 30.56           H  
ATOM    467  O   SER A  28      15.945   7.340 -37.154  1.00 30.56           O  
ATOM    468  OG  SER A  28      15.353   4.959 -39.193  1.00 30.56           O  
ATOM    469  HG  SER A  28      14.743   5.678 -39.014  1.00 30.56           H  
ATOM    470  N   VAL A  29      17.636   7.527 -38.653  1.00 36.29           N  
ATOM    471  H   VAL A  29      18.524   7.102 -38.880  1.00 36.29           H  
ATOM    472  CA  VAL A  29      17.273   8.652 -39.560  1.00 36.29           C  
ATOM    473  HA  VAL A  29      16.368   8.401 -40.113  1.00 36.29           H  
ATOM    474  C   VAL A  29      18.442   8.771 -40.563  1.00 36.29           C  
ATOM    475  CB  VAL A  29      17.060  10.008 -38.840  1.00 36.29           C  
ATOM    476  HB  VAL A  29      17.246  10.787 -39.578  1.00 36.29           H  
ATOM    477  O   VAL A  29      19.594   8.798 -40.149  1.00 36.29           O  
ATOM    478  CG1 VAL A  29      15.611  10.205 -38.374  1.00 36.29           C  
ATOM    479 HG11 VAL A  29      15.457  11.257 -38.135  1.00 36.29           H  
ATOM    480 HG12 VAL A  29      15.397   9.637 -37.468  1.00 36.29           H  
ATOM    481 HG13 VAL A  29      14.910   9.926 -39.160  1.00 36.29           H  
ATOM    482  CG2 VAL A  29      18.003  10.258 -37.656  1.00 36.29           C  
ATOM    483 HG21 VAL A  29      17.795   9.557 -36.847  1.00 36.29           H  
ATOM    484 HG22 VAL A  29      17.852  11.269 -37.278  1.00 36.29           H  
ATOM    485 HG23 VAL A  29      19.042  10.156 -37.969  1.00 36.29           H  
ATOM    486  N   ARG A  30      18.328   8.537 -41.880  1.00 35.32           N  
ATOM    487  H   ARG A  30      19.229   8.193 -42.180  1.00 35.32           H  
ATOM    488  CA  ARG A  30      17.600   9.188 -42.995  1.00 35.32           C  
ATOM    489  HA  ARG A  30      17.939   8.644 -43.877  1.00 35.32           H  
ATOM    490  C   ARG A  30      17.990  10.653 -43.262  1.00 35.32           C  
ATOM    491  CB  ARG A  30      16.070   8.986 -42.977  1.00 35.32           C  
ATOM    492  HB2 ARG A  30      15.843   7.953 -42.716  1.00 35.32           H  
ATOM    493  HB3 ARG A  30      15.619   9.643 -42.233  1.00 35.32           H  
ATOM    494  O   ARG A  30      17.524  11.544 -42.575  1.00 35.32           O  
ATOM    495  CG  ARG A  30      15.485   9.293 -44.377  1.00 35.32           C  
ATOM    496  HG2 ARG A  30      15.920   8.594 -45.091  1.00 35.32           H  
ATOM    497  HG3 ARG A  30      15.753  10.306 -44.678  1.00 35.32           H  
ATOM    498  CD  ARG A  30      13.957   9.173 -44.436  1.00 35.32           C  
ATOM    499  HD2 ARG A  30      13.657   8.238 -43.962  1.00 35.32           H  
ATOM    500  HD3 ARG A  30      13.529   9.996 -43.864  1.00 35.32           H  
ATOM    501  NE  ARG A  30      13.464   9.180 -45.834  1.00 35.32           N  
ATOM    502  HE  ARG A  30      14.030   8.691 -46.513  1.00 35.32           H  
ATOM    503  NH1 ARG A  30      11.509  10.356 -45.504  1.00 35.32           N  
ATOM    504 HH11 ARG A  30      11.732  10.478 -44.527  1.00 35.32           H  
ATOM    505 HH12 ARG A  30      10.656  10.770 -45.853  1.00 35.32           H  
ATOM    506  NH2 ARG A  30      11.991   9.575 -47.532  1.00 35.32           N  
ATOM    507 HH21 ARG A  30      12.573   9.062 -48.178  1.00 35.32           H  
ATOM    508 HH22 ARG A  30      11.121   9.983 -47.842  1.00 35.32           H  
ATOM    509  CZ  ARG A  30      12.330   9.703 -46.278  1.00 35.32           C  
ATOM    510  N   SER A  31      18.735  10.867 -44.354  1.00 46.24           N  
ATOM    511  H   SER A  31      19.275  10.081 -44.688  1.00 46.24           H  
ATOM    512  CA  SER A  31      18.740  12.032 -45.271  1.00 46.24           C  
ATOM    513  HA  SER A  31      17.740  12.195 -45.673  1.00 46.24           H  
ATOM    514  C   SER A  31      19.724  11.690 -46.416  1.00 46.24           C  
ATOM    515  CB  SER A  31      19.200  13.307 -44.548  1.00 46.24           C  
ATOM    516  HB2 SER A  31      20.240  13.210 -44.236  1.00 46.24           H  
ATOM    517  HB3 SER A  31      18.579  13.483 -43.669  1.00 46.24           H  
ATOM    518  O   SER A  31      20.760  11.101 -46.142  1.00 46.24           O  
ATOM    519  OG  SER A  31      19.053  14.403 -45.423  1.00 46.24           O  
ATOM    520  HG  SER A  31      19.081  15.212 -44.907  1.00 46.24           H  
ATOM    521  N   GLY A  32      19.526  11.892 -47.721  1.00 31.24           N  
ATOM    522  H   GLY A  32      20.334  11.607 -48.256  1.00 31.24           H  
ATOM    523  CA  GLY A  32      18.517  12.637 -48.457  1.00 31.24           C  
ATOM    524  HA2 GLY A  32      17.845  11.947 -48.966  1.00 31.24           H  
ATOM    525  HA3 GLY A  32      17.940  13.256 -47.771  1.00 31.24           H  
ATOM    526  C   GLY A  32      19.168  13.558 -49.498  1.00 31.24           C  
ATOM    527  O   GLY A  32      19.084  14.757 -49.316  1.00 31.24           O  
ATOM    528  N   TYR A  33      19.777  13.060 -50.592  1.00 43.89           N  
ATOM    529  H   TYR A  33      19.952  12.067 -50.654  1.00 43.89           H  
ATOM    530  CA  TYR A  33      19.998  13.878 -51.807  1.00 43.89           C  
ATOM    531  HA  TYR A  33      19.098  14.484 -51.916  1.00 43.89           H  
ATOM    532  C   TYR A  33      20.130  13.062 -53.109  1.00 43.89           C  
ATOM    533  CB  TYR A  33      21.140  14.914 -51.686  1.00 43.89           C  
ATOM    534  HB2 TYR A  33      21.672  14.988 -52.634  1.00 43.89           H  
ATOM    535  HB3 TYR A  33      20.685  15.889 -51.515  1.00 43.89           H  
ATOM    536  O   TYR A  33      21.046  12.272 -53.317  1.00 43.89           O  
ATOM    537  CG  TYR A  33      22.145  14.679 -50.582  1.00 43.89           C  
ATOM    538  CD1 TYR A  33      21.964  15.294 -49.327  1.00 43.89           C  
ATOM    539  HD1 TYR A  33      21.144  15.978 -49.168  1.00 43.89           H  
ATOM    540  CD2 TYR A  33      23.243  13.827 -50.798  1.00 43.89           C  
ATOM    541  HD2 TYR A  33      23.384  13.362 -51.762  1.00 43.89           H  
ATOM    542  CE1 TYR A  33      22.830  15.004 -48.262  1.00 43.89           C  
ATOM    543  HE1 TYR A  33      22.664  15.453 -47.294  1.00 43.89           H  
ATOM    544  CE2 TYR A  33      24.138  13.567 -49.744  1.00 43.89           C  
ATOM    545  HE2 TYR A  33      24.984  12.910 -49.886  1.00 43.89           H  
ATOM    546  OH  TYR A  33      24.768  13.853 -47.451  1.00 43.89           O  
ATOM    547  HH  TYR A  33      24.508  14.295 -46.639  1.00 43.89           H  
ATOM    548  CZ  TYR A  33      23.922  14.139 -48.472  1.00 43.89           C  
ATOM    549  N   SER A  34      19.146  13.317 -53.974  1.00 36.44           N  
ATOM    550  H   SER A  34      18.391  13.844 -53.559  1.00 36.44           H  
ATOM    551  CA  SER A  34      19.128  13.352 -55.441  1.00 36.44           C  
ATOM    552  HA  SER A  34      18.453  12.579 -55.808  1.00 36.44           H  
ATOM    553  C   SER A  34      20.467  13.252 -56.197  1.00 36.44           C  
ATOM    554  CB  SER A  34      18.522  14.728 -55.765  1.00 36.44           C  
ATOM    555  HB2 SER A  34      17.541  14.810 -55.297  1.00 36.44           H  
ATOM    556  HB3 SER A  34      19.165  15.506 -55.352  1.00 36.44           H  
ATOM    557  O   SER A  34      21.360  14.070 -56.000  1.00 36.44           O  
ATOM    558  OG  SER A  34      18.382  14.946 -57.151  1.00 36.44           O  
ATOM    559  HG  SER A  34      18.169  15.873 -57.279  1.00 36.44           H  
ATOM    560  N   THR A  35      20.536  12.358 -57.195  1.00 42.82           N  
ATOM    561  H   THR A  35      19.941  11.549 -57.093  1.00 42.82           H  
ATOM    562  CA  THR A  35      20.818  12.727 -58.602  1.00 42.82           C  
ATOM    563  HA  THR A  35      20.197  13.590 -58.843  1.00 42.82           H  
ATOM    564  C   THR A  35      20.418  11.582 -59.536  1.00 42.82           C  
ATOM    565  CB  THR A  35      22.274  13.152 -58.879  1.00 42.82           C  
ATOM    566  HB  THR A  35      22.968  12.438 -58.436  1.00 42.82           H  
ATOM    567  O   THR A  35      20.885  10.451 -59.430  1.00 42.82           O  
ATOM    568  CG2 THR A  35      22.593  13.331 -60.368  1.00 42.82           C  
ATOM    569 HG21 THR A  35      23.578  13.785 -60.472  1.00 42.82           H  
ATOM    570 HG22 THR A  35      21.850  13.976 -60.837  1.00 42.82           H  
ATOM    571 HG23 THR A  35      22.612  12.362 -60.866  1.00 42.82           H  
ATOM    572  OG1 THR A  35      22.486  14.432 -58.343  1.00 42.82           O  
ATOM    573  HG1 THR A  35      22.246  14.395 -57.414  1.00 42.82           H  
ATOM    574  N   ALA A  36      19.532  11.909 -60.472  1.00 36.79           N  
ATOM    575  H   ALA A  36      19.203  12.864 -60.474  1.00 36.79           H  
ATOM    576  CA  ALA A  36      19.079  11.070 -61.569  1.00 36.79           C  
ATOM    577  HA  ALA A  36      18.715  10.123 -61.170  1.00 36.79           H  
ATOM    578  C   ALA A  36      20.187  10.797 -62.601  1.00 36.79           C  
ATOM    579  CB  ALA A  36      17.923  11.834 -62.231  1.00 36.79           C  
ATOM    580  HB1 ALA A  36      18.276  12.787 -62.625  1.00 36.79           H  
ATOM    581  HB2 ALA A  36      17.132  12.017 -61.504  1.00 36.79           H  
ATOM    582  HB3 ALA A  36      17.512  11.243 -63.049  1.00 36.79           H  
ATOM    583  O   ALA A  36      20.950  11.705 -62.928  1.00 36.79           O  
ATOM    584  N   ARG A  37      20.191   9.602 -63.216  1.00 41.82           N  
ATOM    585  H   ARG A  37      19.682   8.852 -62.771  1.00 41.82           H  
ATOM    586  CA  ARG A  37      20.570   9.417 -64.632  1.00 41.82           C  
ATOM    587  HA  ARG A  37      20.055  10.196 -65.193  1.00 41.82           H  
ATOM    588  C   ARG A  37      20.086   8.075 -65.205  1.00 41.82           C  
ATOM    589  CB  ARG A  37      22.087   9.631 -64.852  1.00 41.82           C  
ATOM    590  HB2 ARG A  37      22.598   9.617 -63.889  1.00 41.82           H  
ATOM    591  HB3 ARG A  37      22.504   8.827 -65.457  1.00 41.82           H  
ATOM    592  O   ARG A  37      20.594   7.015 -64.878  1.00 41.82           O  
ATOM    593  CG  ARG A  37      22.354  10.973 -65.569  1.00 41.82           C  
ATOM    594  HG2 ARG A  37      21.687  11.749 -65.195  1.00 41.82           H  
ATOM    595  HG3 ARG A  37      22.141  10.853 -66.631  1.00 41.82           H  
ATOM    596  CD  ARG A  37      23.796  11.460 -65.397  1.00 41.82           C  
ATOM    597  HD2 ARG A  37      24.475  10.806 -65.944  1.00 41.82           H  
ATOM    598  HD3 ARG A  37      24.053  11.395 -64.339  1.00 41.82           H  
ATOM    599  NE  ARG A  37      23.939  12.871 -65.814  1.00 41.82           N  
ATOM    600  HE  ARG A  37      23.679  13.551 -65.114  1.00 41.82           H  
ATOM    601  NH1 ARG A  37      24.729  12.558 -67.951  1.00 41.82           N  
ATOM    602 HH11 ARG A  37      24.681  11.560 -67.809  1.00 41.82           H  
ATOM    603 HH12 ARG A  37      25.067  12.939 -68.823  1.00 41.82           H  
ATOM    604  NH2 ARG A  37      24.458  14.629 -67.164  1.00 41.82           N  
ATOM    605 HH21 ARG A  37      24.206  15.265 -66.422  1.00 41.82           H  
ATOM    606 HH22 ARG A  37      24.796  14.994 -68.043  1.00 41.82           H  
ATOM    607  CZ  ARG A  37      24.373  13.342 -66.971  1.00 41.82           C  
ATOM    608  N   SER A  38      19.113   8.228 -66.104  1.00 40.65           N  
ATOM    609  H   SER A  38      18.708   9.153 -66.104  1.00 40.65           H  
ATOM    610  CA  SER A  38      18.766   7.450 -67.301  1.00 40.65           C  
ATOM    611  HA  SER A  38      17.811   7.873 -67.613  1.00 40.65           H  
ATOM    612  C   SER A  38      18.540   5.938 -67.211  1.00 40.65           C  
ATOM    613  CB  SER A  38      19.719   7.785 -68.451  1.00 40.65           C  
ATOM    614  HB2 SER A  38      20.124   8.787 -68.310  1.00 40.65           H  
ATOM    615  HB3 SER A  38      20.547   7.077 -68.484  1.00 40.65           H  
ATOM    616  O   SER A  38      19.458   5.125 -67.218  1.00 40.65           O  
ATOM    617  OG  SER A  38      19.005   7.771 -69.671  1.00 40.65           O  
ATOM    618  HG  SER A  38      18.755   6.871 -69.893  1.00 40.65           H  
ATOM    619  N   ALA A  39      17.257   5.600 -67.330  1.00 35.99           N  
ATOM    620  H   ALA A  39      16.588   6.354 -67.263  1.00 35.99           H  
ATOM    621  CA  ALA A  39      16.757   4.398 -67.978  1.00 35.99           C  
ATOM    622  HA  ALA A  39      17.157   3.524 -67.463  1.00 35.99           H  
ATOM    623  C   ALA A  39      17.160   4.324 -69.473  1.00 35.99           C  
ATOM    624  CB  ALA A  39      15.229   4.442 -67.810  1.00 35.99           C  
ATOM    625  HB1 ALA A  39      14.974   4.521 -66.753  1.00 35.99           H  
ATOM    626  HB2 ALA A  39      14.781   3.530 -68.202  1.00 35.99           H  
ATOM    627  HB3 ALA A  39      14.815   5.297 -68.345  1.00 35.99           H  
ATOM    628  O   ALA A  39      17.680   5.293 -70.020  1.00 35.99           O  
ATOM    629  N   TYR A  40      16.815   3.184 -70.086  1.00 39.59           N  
ATOM    630  H   TYR A  40      16.396   2.509 -69.463  1.00 39.59           H  
ATOM    631  CA  TYR A  40      16.886   2.735 -71.491  1.00 39.59           C  
ATOM    632  HA  TYR A  40      16.247   1.852 -71.473  1.00 39.59           H  
ATOM    633  C   TYR A  40      18.230   2.180 -72.022  1.00 39.59           C  
ATOM    634  CB  TYR A  40      16.114   3.655 -72.471  1.00 39.59           C  
ATOM    635  HB2 TYR A  40      15.730   3.027 -73.275  1.00 39.59           H  
ATOM    636  HB3 TYR A  40      15.243   4.064 -71.960  1.00 39.59           H  
ATOM    637  O   TYR A  40      19.139   2.900 -72.407  1.00 39.59           O  
ATOM    638  CG  TYR A  40      16.886   4.792 -73.125  1.00 39.59           C  
ATOM    639  CD1 TYR A  40      16.852   6.089 -72.579  1.00 39.59           C  
ATOM    640  HD1 TYR A  40      16.240   6.292 -71.712  1.00 39.59           H  
ATOM    641  CD2 TYR A  40      17.637   4.556 -74.295  1.00 39.59           C  
ATOM    642  HD2 TYR A  40      17.660   3.570 -74.736  1.00 39.59           H  
ATOM    643  CE1 TYR A  40      17.658   7.111 -73.110  1.00 39.59           C  
ATOM    644  HE1 TYR A  40      17.670   8.084 -72.643  1.00 39.59           H  
ATOM    645  CE2 TYR A  40      18.419   5.584 -74.855  1.00 39.59           C  
ATOM    646  HE2 TYR A  40      19.026   5.399 -75.729  1.00 39.59           H  
ATOM    647  OH  TYR A  40      19.236   7.835 -74.763  1.00 39.59           O  
ATOM    648  HH  TYR A  40      19.179   8.637 -74.238  1.00 39.59           H  
ATOM    649  CZ  TYR A  40      18.452   6.854 -74.247  1.00 39.59           C  
ATOM    650  N   SER A  41      18.313   0.849 -72.132  1.00 51.71           N  
ATOM    651  H   SER A  41      17.770   0.323 -71.461  1.00 51.71           H  
ATOM    652  CA  SER A  41      18.441   0.168 -73.432  1.00 51.71           C  
ATOM    653  HA  SER A  41      17.675   0.565 -74.097  1.00 51.71           H  
ATOM    654  C   SER A  41      18.185  -1.330 -73.246  1.00 51.71           C  
ATOM    655  CB  SER A  41      19.780   0.385 -74.138  1.00 51.71           C  
ATOM    656  HB2 SER A  41      20.573  -0.162 -73.628  1.00 51.71           H  
ATOM    657  HB3 SER A  41      20.031   1.446 -74.163  1.00 51.71           H  
ATOM    658  O   SER A  41      19.043  -2.117 -72.852  1.00 51.71           O  
ATOM    659  OG  SER A  41      19.628  -0.075 -75.469  1.00 51.71           O  
ATOM    660  HG  SER A  41      20.490  -0.089 -75.892  1.00 51.71           H  
ATOM    661  N   SER A  42      16.931  -1.694 -73.460  1.00 38.64           N  
ATOM    662  H   SER A  42      16.282  -0.975 -73.743  1.00 38.64           H  
ATOM    663  CA  SER A  42      16.439  -3.054 -73.615  1.00 38.64           C  
ATOM    664  HA  SER A  42      16.982  -3.722 -72.948  1.00 38.64           H  
ATOM    665  C   SER A  42      16.624  -3.524 -75.065  1.00 38.64           C  
ATOM    666  CB  SER A  42      14.955  -3.047 -73.226  1.00 38.64           C  
ATOM    667  HB2 SER A  42      14.875  -2.942 -72.144  1.00 38.64           H  
ATOM    668  HB3 SER A  42      14.490  -3.990 -73.514  1.00 38.64           H  
ATOM    669  O   SER A  42      16.459  -2.726 -75.983  1.00 38.64           O  
ATOM    670  OG  SER A  42      14.294  -1.945 -73.835  1.00 38.64           O  
ATOM    671  HG  SER A  42      14.471  -1.981 -74.778  1.00 38.64           H  
ATOM    672  N   TYR A  43      16.827  -4.837 -75.233  1.00 39.78           N  
ATOM    673  H   TYR A  43      16.948  -5.369 -74.384  1.00 39.78           H  
ATOM    674  CA  TYR A  43      16.787  -5.621 -76.482  1.00 39.78           C  
ATOM    675  HA  TYR A  43      16.753  -6.664 -76.169  1.00 39.78           H  
ATOM    676  C   TYR A  43      17.998  -5.501 -77.421  1.00 39.78           C  
ATOM    677  CB  TYR A  43      15.471  -5.390 -77.253  1.00 39.78           C  
ATOM    678  HB2 TYR A  43      15.398  -6.136 -78.044  1.00 39.78           H  
ATOM    679  HB3 TYR A  43      15.507  -4.417 -77.743  1.00 39.78           H  
ATOM    680  O   TYR A  43      18.101  -4.566 -78.198  1.00 39.78           O  
ATOM    681  CG  TYR A  43      14.218  -5.462 -76.406  1.00 39.78           C  
ATOM    682  CD1 TYR A  43      13.729  -6.710 -75.979  1.00 39.78           C  
ATOM    683  HD1 TYR A  43      14.224  -7.621 -76.282  1.00 39.78           H  
ATOM    684  CD2 TYR A  43      13.553  -4.279 -76.031  1.00 39.78           C  
ATOM    685  HD2 TYR A  43      13.913  -3.328 -76.394  1.00 39.78           H  
ATOM    686  CE1 TYR A  43      12.592  -6.772 -75.152  1.00 39.78           C  
ATOM    687  HE1 TYR A  43      12.206  -7.722 -74.813  1.00 39.78           H  
ATOM    688  CE2 TYR A  43      12.425  -4.335 -75.190  1.00 39.78           C  
ATOM    689  HE2 TYR A  43      11.925  -3.426 -74.893  1.00 39.78           H  
ATOM    690  OH  TYR A  43      10.865  -5.658 -73.931  1.00 39.78           O  
ATOM    691  HH  TYR A  43      10.506  -4.792 -73.725  1.00 39.78           H  
ATOM    692  CZ  TYR A  43      11.947  -5.586 -74.747  1.00 39.78           C  
ATOM    693  N   SER A  44      18.854  -6.529 -77.434  1.00 37.53           N  
ATOM    694  H   SER A  44      19.016  -6.950 -76.530  1.00 37.53           H  
ATOM    695  CA  SER A  44      18.930  -7.497 -78.547  1.00 37.53           C  
ATOM    696  HA  SER A  44      18.096  -8.191 -78.443  1.00 37.53           H  
ATOM    697  C   SER A  44      20.230  -8.302 -78.479  1.00 37.53           C  
ATOM    698  CB  SER A  44      18.809  -6.876 -79.953  1.00 37.53           C  
ATOM    699  HB2 SER A  44      18.900  -7.668 -80.695  1.00 37.53           H  
ATOM    700  HB3 SER A  44      17.826  -6.419 -80.069  1.00 37.53           H  
ATOM    701  O   SER A  44      21.317  -7.777 -78.713  1.00 37.53           O  
ATOM    702  OG  SER A  44      19.798  -5.905 -80.204  1.00 37.53           O  
ATOM    703  HG  SER A  44      20.573  -6.126 -79.683  1.00 37.53           H  
ATOM    704  N   ALA A  45      20.103  -9.601 -78.222  1.00 38.76           N  
ATOM    705  H   ALA A  45      19.178  -9.953 -78.022  1.00 38.76           H  
ATOM    706  CA  ALA A  45      21.042 -10.574 -78.757  1.00 38.76           C  
ATOM    707  HA  ALA A  45      22.065 -10.260 -78.549  1.00 38.76           H  
ATOM    708  C   ALA A  45      20.841 -10.658 -80.281  1.00 38.76           C  
ATOM    709  CB  ALA A  45      20.772 -11.925 -78.078  1.00 38.76           C  
ATOM    710  HB1 ALA A  45      19.755 -12.256 -78.288  1.00 38.76           H  
ATOM    711  HB2 ALA A  45      21.474 -12.669 -78.455  1.00 38.76           H  
ATOM    712  HB3 ALA A  45      20.907 -11.831 -77.001  1.00 38.76           H  
ATOM    713  O   ALA A  45      19.699 -10.615 -80.750  1.00 38.76           O  
ATOM    714  N   PRO A  46      21.923 -10.862 -81.041  1.00 46.25           N  
ATOM    715  CA  PRO A  46      21.884 -11.962 -81.985  1.00 46.25           C  
ATOM    716  HA  PRO A  46      20.996 -12.570 -81.812  1.00 46.25           H  
ATOM    717  C   PRO A  46      23.116 -12.855 -81.847  1.00 46.25           C  
ATOM    718  CB  PRO A  46      21.756 -11.334 -83.370  1.00 46.25           C  
ATOM    719  HB2 PRO A  46      22.156 -11.976 -84.155  1.00 46.25           H  
ATOM    720  HB3 PRO A  46      20.711 -11.094 -83.563  1.00 46.25           H  
ATOM    721  O   PRO A  46      24.267 -12.428 -81.823  1.00 46.25           O  
ATOM    722  CG  PRO A  46      22.556 -10.043 -83.228  1.00 46.25           C  
ATOM    723  HG2 PRO A  46      22.100  -9.235 -83.801  1.00 46.25           H  
ATOM    724  HG3 PRO A  46      23.581 -10.209 -83.560  1.00 46.25           H  
ATOM    725  CD  PRO A  46      22.550  -9.734 -81.725  1.00 46.25           C  
ATOM    726  HD2 PRO A  46      21.985  -8.819 -81.543  1.00 46.25           H  
ATOM    727  HD3 PRO A  46      23.571  -9.605 -81.368  1.00 46.25           H  
ATOM    728  N   VAL A  47      22.818 -14.143 -81.808  1.00 42.33           N  
ATOM    729  H   VAL A  47      21.834 -14.370 -81.786  1.00 42.33           H  
ATOM    730  CA  VAL A  47      23.698 -15.229 -82.213  1.00 42.33           C  
ATOM    731  HA  VAL A  47      24.523 -15.308 -81.506  1.00 42.33           H  
ATOM    732  C   VAL A  47      24.269 -14.959 -83.615  1.00 42.33           C  
ATOM    733  CB  VAL A  47      22.875 -16.539 -82.194  1.00 42.33           C  
ATOM    734  HB  VAL A  47      23.474 -17.325 -82.653  1.00 42.33           H  
ATOM    735  O   VAL A  47      23.536 -14.629 -84.544  1.00 42.33           O  
ATOM    736  CG1 VAL A  47      22.568 -16.954 -80.748  1.00 42.33           C  
ATOM    737 HG11 VAL A  47      22.055 -17.916 -80.742  1.00 42.33           H  
ATOM    738 HG12 VAL A  47      21.938 -16.214 -80.256  1.00 42.33           H  
ATOM    739 HG13 VAL A  47      23.498 -17.056 -80.189  1.00 42.33           H  
ATOM    740  CG2 VAL A  47      21.521 -16.455 -82.929  1.00 42.33           C  
ATOM    741 HG21 VAL A  47      21.663 -16.163 -83.969  1.00 42.33           H  
ATOM    742 HG22 VAL A  47      21.051 -17.438 -82.925  1.00 42.33           H  
ATOM    743 HG23 VAL A  47      20.841 -15.753 -82.446  1.00 42.33           H  
ATOM    744  N   SER A  48      25.576 -15.134 -83.799  1.00 44.53           N  
ATOM    745  H   SER A  48      26.164 -15.271 -82.989  1.00 44.53           H  
ATOM    746  CA  SER A  48      26.164 -15.412 -85.114  1.00 44.53           C  
ATOM    747  HA  SER A  48      25.365 -15.651 -85.815  1.00 44.53           H  
ATOM    748  C   SER A  48      27.018 -16.664 -85.007  1.00 44.53           C  
ATOM    749  CB  SER A  48      26.898 -14.216 -85.716  1.00 44.53           C  
ATOM    750  HB2 SER A  48      27.634 -14.560 -86.443  1.00 44.53           H  
ATOM    751  HB3 SER A  48      27.400 -13.644 -84.935  1.00 44.53           H  
ATOM    752  O   SER A  48      28.182 -16.662 -84.622  1.00 44.53           O  
ATOM    753  OG  SER A  48      25.939 -13.419 -86.385  1.00 44.53           O  
ATOM    754  HG  SER A  48      25.182 -13.313 -85.804  1.00 44.53           H  
ATOM    755  N   SER A  49      26.331 -17.755 -85.309  1.00 40.55           N  
ATOM    756  H   SER A  49      25.362 -17.606 -85.549  1.00 40.55           H  
ATOM    757  CA  SER A  49      26.832 -19.046 -85.742  1.00 40.55           C  
ATOM    758  HA  SER A  49      27.312 -19.559 -84.909  1.00 40.55           H  
ATOM    759  C   SER A  49      27.805 -18.932 -86.923  1.00 40.55           C  
ATOM    760  CB  SER A  49      25.598 -19.840 -86.199  1.00 40.55           C  
ATOM    761  HB2 SER A  49      25.021 -20.141 -85.324  1.00 40.55           H  
ATOM    762  HB3 SER A  49      25.905 -20.736 -86.738  1.00 40.55           H  
ATOM    763  O   SER A  49      27.538 -18.210 -87.880  1.00 40.55           O  
ATOM    764  OG  SER A  49      24.779 -19.026 -87.029  1.00 40.55           O  
ATOM    765  HG  SER A  49      25.322 -18.702 -87.752  1.00 40.55           H  
ATOM    766  N   SER A  50      28.887 -19.711 -86.845  1.00 38.75           N  
ATOM    767  H   SER A  50      29.034 -20.116 -85.931  1.00 38.75           H  
ATOM    768  CA  SER A  50      29.606 -20.411 -87.927  1.00 38.75           C  
ATOM    769  HA  SER A  50      30.672 -20.214 -87.818  1.00 38.75           H  
ATOM    770  C   SER A  50      29.203 -20.113 -89.380  1.00 38.75           C  
ATOM    771  CB  SER A  50      29.362 -21.917 -87.708  1.00 38.75           C  
ATOM    772  HB2 SER A  50      29.864 -22.486 -88.490  1.00 38.75           H  
ATOM    773  HB3 SER A  50      29.773 -22.217 -86.744  1.00 38.75           H  
ATOM    774  O   SER A  50      28.060 -20.385 -89.726  1.00 38.75           O  
ATOM    775  OG  SER A  50      27.972 -22.206 -87.732  1.00 38.75           O  
ATOM    776  HG  SER A  50      27.607 -21.734 -88.484  1.00 38.75           H  
ATOM    777  N   LEU A  51      30.166 -19.749 -90.245  1.00 47.40           N  
ATOM    778  H   LEU A  51      31.022 -19.373 -89.862  1.00 47.40           H  
ATOM    779  CA  LEU A  51      30.181 -20.044 -91.694  1.00 47.40           C  
ATOM    780  HA  LEU A  51      29.961 -21.102 -91.831  1.00 47.40           H  
ATOM    781  C   LEU A  51      31.576 -19.766 -92.319  1.00 47.40           C  
ATOM    782  CB  LEU A  51      29.083 -19.231 -92.428  1.00 47.40           C  
ATOM    783  HB2 LEU A  51      28.913 -18.312 -91.867  1.00 47.40           H  
ATOM    784  HB3 LEU A  51      29.452 -18.923 -93.407  1.00 47.40           H  
ATOM    785  O   LEU A  51      32.063 -18.644 -92.276  1.00 47.40           O  
ATOM    786  CG  LEU A  51      27.736 -19.974 -92.628  1.00 47.40           C  
ATOM    787  HG  LEU A  51      27.613 -20.792 -91.918  1.00 47.40           H  
ATOM    788  CD1 LEU A  51      26.562 -19.005 -92.480  1.00 47.40           C  
ATOM    789 HD11 LEU A  51      25.621 -19.535 -92.622  1.00 47.40           H  
ATOM    790 HD12 LEU A  51      26.571 -18.586 -91.473  1.00 47.40           H  
ATOM    791 HD13 LEU A  51      26.643 -18.197 -93.207  1.00 47.40           H  
ATOM    792  CD2 LEU A  51      27.647 -20.662 -93.986  1.00 47.40           C  
ATOM    793 HD21 LEU A  51      27.700 -19.922 -94.784  1.00 47.40           H  
ATOM    794 HD22 LEU A  51      28.464 -21.377 -94.085  1.00 47.40           H  
ATOM    795 HD23 LEU A  51      26.700 -21.199 -94.058  1.00 47.40           H  
ATOM    796  N   SER A  52      32.134 -20.802 -92.968  1.00 37.59           N  
ATOM    797  H   SER A  52      31.640 -21.674 -92.839  1.00 37.59           H  
ATOM    798  CA  SER A  52      32.949 -20.777 -94.213  1.00 37.59           C  
ATOM    799  HA  SER A  52      33.063 -21.819 -94.512  1.00 37.59           H  
ATOM    800  C   SER A  52      34.377 -20.185 -94.178  1.00 37.59           C  
ATOM    801  CB  SER A  52      32.103 -20.122 -95.307  1.00 37.59           C  
ATOM    802  HB2 SER A  52      32.610 -20.208 -96.268  1.00 37.59           H  
ATOM    803  HB3 SER A  52      31.966 -19.066 -95.071  1.00 37.59           H  
ATOM    804  O   SER A  52      34.572 -18.997 -93.988  1.00 37.59           O  
ATOM    805  OG  SER A  52      30.838 -20.766 -95.372  1.00 37.59           O  
ATOM    806  HG  SER A  52      30.183 -20.111 -95.622  1.00 37.59           H  
ATOM    807  N   VAL A  53      35.462 -20.961 -94.330  1.00 38.28           N  
ATOM    808  H   VAL A  53      36.208 -20.572 -93.771  1.00 38.28           H  
ATOM    809  CA  VAL A  53      35.981 -21.621 -95.560  1.00 38.28           C  
ATOM    810  HA  VAL A  53      36.980 -21.969 -95.297  1.00 38.28           H  
ATOM    811  C   VAL A  53      36.166 -20.680 -96.767  1.00 38.28           C  
ATOM    812  CB  VAL A  53      35.214 -22.898 -95.988  1.00 38.28           C  
ATOM    813  HB  VAL A  53      34.196 -22.635 -96.278  1.00 38.28           H  
ATOM    814  O   VAL A  53      35.194 -20.372 -97.448  1.00 38.28           O  
ATOM    815  CG1 VAL A  53      35.897 -23.593 -97.183  1.00 38.28           C  
ATOM    816 HG11 VAL A  53      35.857 -22.959 -98.068  1.00 38.28           H  
ATOM    817 HG12 VAL A  53      36.934 -23.824 -96.939  1.00 38.28           H  
ATOM    818 HG13 VAL A  53      35.371 -24.520 -97.413  1.00 38.28           H  
ATOM    819  CG2 VAL A  53      35.150 -23.935 -94.861  1.00 38.28           C  
ATOM    820 HG21 VAL A  53      36.155 -24.237 -94.566  1.00 38.28           H  
ATOM    821 HG22 VAL A  53      34.641 -23.518 -93.992  1.00 38.28           H  
ATOM    822 HG23 VAL A  53      34.593 -24.811 -95.190  1.00 38.28           H  
ATOM    823  N   ARG A  54      37.432 -20.349 -97.094  1.00 40.51           N  
ATOM    824  H   ARG A  54      38.071 -20.341 -96.311  1.00 40.51           H  
ATOM    825  CA  ARG A  54      38.092 -20.333 -98.437  1.00 40.51           C  
ATOM    826  HA  ARG A  54      38.276 -21.359 -98.758  1.00 40.51           H  
ATOM    827  C   ARG A  54      39.461 -19.640 -98.307  1.00 40.51           C  
ATOM    828  CB  ARG A  54      37.261 -19.597 -99.511  1.00 40.51           C  
ATOM    829  HB2 ARG A  54      37.931 -19.060-100.184  1.00 40.51           H  
ATOM    830  HB3 ARG A  54      36.613 -18.857 -99.042  1.00 40.51           H  
ATOM    831  O   ARG A  54      39.527 -18.495 -97.897  1.00 40.51           O  
ATOM    832  CG  ARG A  54      36.443 -20.578-100.366  1.00 40.51           C  
ATOM    833  HG2 ARG A  54      37.115 -21.238-100.914  1.00 40.51           H  
ATOM    834  HG3 ARG A  54      35.815 -21.189 -99.718  1.00 40.51           H  
ATOM    835  CD  ARG A  54      35.551 -19.826-101.359  1.00 40.51           C  
ATOM    836  HD2 ARG A  54      36.161 -19.427-102.170  1.00 40.51           H  
ATOM    837  HD3 ARG A  54      35.098 -18.981-100.842  1.00 40.51           H  
ATOM    838  NE  ARG A  54      34.459 -20.690-101.856  1.00 40.51           N  
ATOM    839  HE  ARG A  54      33.718 -20.860-101.191  1.00 40.51           H  
ATOM    840  NH1 ARG A  54      35.185 -21.045-104.010  1.00 40.51           N  
ATOM    841 HH11 ARG A  54      35.977 -20.444-103.830  1.00 40.51           H  
ATOM    842 HH12 ARG A  54      35.020 -21.404-104.940  1.00 40.51           H  
ATOM    843  NH2 ARG A  54      33.250 -21.926-103.330  1.00 40.51           N  
ATOM    844 HH21 ARG A  54      32.531 -22.046-102.631  1.00 40.51           H  
ATOM    845 HH22 ARG A  54      33.110 -22.301-104.257  1.00 40.51           H  
ATOM    846  CZ  ARG A  54      34.308 -21.213-103.059  1.00 40.51           C  
ATOM    847  N   ARG A  55      40.599 -20.328 -98.467  1.00 41.35           N  
ATOM    848  H   ARG A  55      41.248 -20.014 -97.759  1.00 41.35           H  
ATOM    849  CA  ARG A  55      41.300 -20.599 -99.744  1.00 41.35           C  
ATOM    850  HA  ARG A  55      42.343 -20.789 -99.490  1.00 41.35           H  
ATOM    851  C   ARG A  55      41.351 -19.392-100.693  1.00 41.35           C  
ATOM    852  CB  ARG A  55      40.791 -21.861-100.478  1.00 41.35           C  
ATOM    853  HB2 ARG A  55      39.716 -21.976-100.339  1.00 41.35           H  
ATOM    854  HB3 ARG A  55      40.968 -21.731-101.546  1.00 41.35           H  
ATOM    855  O   ARG A  55      40.446 -19.226-101.502  1.00 41.35           O  
ATOM    856  CG  ARG A  55      41.523 -23.146-100.064  1.00 41.35           C  
ATOM    857  HG2 ARG A  55      42.598 -22.992-100.155  1.00 41.35           H  
ATOM    858  HG3 ARG A  55      41.283 -23.388 -99.028  1.00 41.35           H  
ATOM    859  CD  ARG A  55      41.107 -24.305-100.982  1.00 41.35           C  
ATOM    860  HD2 ARG A  55      41.273 -24.002-102.016  1.00 41.35           H  
ATOM    861  HD3 ARG A  55      40.044 -24.502-100.843  1.00 41.35           H  
ATOM    862  NE  ARG A  55      41.876 -25.535-100.709  1.00 41.35           N  
ATOM    863  HE  ARG A  55      42.409 -25.559 -99.851  1.00 41.35           H  
ATOM    864  NH1 ARG A  55      41.282 -26.700-102.603  1.00 41.35           N  
ATOM    865 HH11 ARG A  55      41.353 -27.530-103.174  1.00 41.35           H  
ATOM    866 HH12 ARG A  55      40.724 -25.916-102.910  1.00 41.35           H  
ATOM    867  NH2 ARG A  55      42.662 -27.635-101.123  1.00 41.35           N  
ATOM    868 HH21 ARG A  55      43.187 -27.617-100.261  1.00 41.35           H  
ATOM    869 HH22 ARG A  55      42.708 -28.457-101.708  1.00 41.35           H  
ATOM    870  CZ  ARG A  55      41.935 -26.613-101.477  1.00 41.35           C  
ATOM    871  N   SER A  56      42.493 -18.707-100.684  1.00 38.96           N  
ATOM    872  H   SER A  56      43.120 -18.821 -99.901  1.00 38.96           H  
ATOM    873  CA  SER A  56      43.055 -18.031-101.856  1.00 38.96           C  
ATOM    874  HA  SER A  56      42.468 -18.279-102.741  1.00 38.96           H  
ATOM    875  C   SER A  56      44.478 -18.545-102.047  1.00 38.96           C  
ATOM    876  CB  SER A  56      43.028 -16.509-101.717  1.00 38.96           C  
ATOM    877  HB2 SER A  56      43.463 -16.052-102.605  1.00 38.96           H  
ATOM    878  HB3 SER A  56      43.605 -16.209-100.841  1.00 38.96           H  
ATOM    879  O   SER A  56      45.385 -18.248-101.278  1.00 38.96           O  
ATOM    880  OG  SER A  56      41.690 -16.084-101.570  1.00 38.96           O  
ATOM    881  HG  SER A  56      41.680 -15.145-101.371  1.00 38.96           H  
ATOM    882  N   TYR A  57      44.627 -19.409-103.041  1.00 45.54           N  
ATOM    883  H   TYR A  57      43.820 -19.566-103.628  1.00 45.54           H  
ATOM    884  CA  TYR A  57      45.884 -19.836-103.629  1.00 45.54           C  
ATOM    885  HA  TYR A  57      46.655 -19.926-102.863  1.00 45.54           H  
ATOM    886  C   TYR A  57      46.287 -18.753-104.636  1.00 45.54           C  
ATOM    887  CB  TYR A  57      45.660 -21.207-104.306  1.00 45.54           C  
ATOM    888  HB2 TYR A  57      45.603 -21.970-103.529  1.00 45.54           H  
ATOM    889  HB3 TYR A  57      46.523 -21.440-104.930  1.00 45.54           H  
ATOM    890  O   TYR A  57      45.552 -18.482-105.581  1.00 45.54           O  
ATOM    891  CG  TYR A  57      44.387 -21.281-105.147  1.00 45.54           C  
ATOM    892  CD1 TYR A  57      43.144 -21.525-104.526  1.00 45.54           C  
ATOM    893  HD1 TYR A  57      43.107 -21.754-103.471  1.00 45.54           H  
ATOM    894  CD2 TYR A  57      44.428 -20.981-106.523  1.00 45.54           C  
ATOM    895  HD2 TYR A  57      45.374 -20.777-107.002  1.00 45.54           H  
ATOM    896  CE1 TYR A  57      41.950 -21.404-105.262  1.00 45.54           C  
ATOM    897  HE1 TYR A  57      40.988 -21.541-104.790  1.00 45.54           H  
ATOM    898  CE2 TYR A  57      43.238 -20.860-107.263  1.00 45.54           C  
ATOM    899  HE2 TYR A  57      43.285 -20.590-108.308  1.00 45.54           H  
ATOM    900  OH  TYR A  57      40.838 -20.917-107.325  1.00 45.54           O  
ATOM    901  HH  TYR A  57      41.006 -20.632-108.226  1.00 45.54           H  
ATOM    902  CZ  TYR A  57      41.995 -21.057-106.629  1.00 45.54           C  
ATOM    903  N   SER A  58      47.454 -18.143-104.463  1.00 42.44           N  
ATOM    904  H   SER A  58      47.965 -18.278-103.603  1.00 42.44           H  
ATOM    905  CA  SER A  58      48.082 -17.343-105.517  1.00 42.44           C  
ATOM    906  HA  SER A  58      47.326 -16.989-106.218  1.00 42.44           H  
ATOM    907  C   SER A  58      49.041 -18.247-106.281  1.00 42.44           C  
ATOM    908  CB  SER A  58      48.771 -16.097-104.960  1.00 42.44           C  
ATOM    909  HB2 SER A  58      49.102 -15.464-105.784  1.00 42.44           H  
ATOM    910  HB3 SER A  58      49.638 -16.391-104.369  1.00 42.44           H  
ATOM    911  O   SER A  58      50.250 -18.224-106.083  1.00 42.44           O  
ATOM    912  OG  SER A  58      47.877 -15.383-104.134  1.00 42.44           O  
ATOM    913  HG  SER A  58      48.322 -14.605-103.791  1.00 42.44           H  
ATOM    914  N   SER A  59      48.475 -19.105-107.125  1.00 41.03           N  
ATOM    915  H   SER A  59      47.466 -19.109-107.180  1.00 41.03           H  
ATOM    916  CA  SER A  59      49.191 -19.739-108.227  1.00 41.03           C  
ATOM    917  HA  SER A  59      50.189 -20.035-107.903  1.00 41.03           H  
ATOM    918  C   SER A  59      49.304 -18.719-109.359  1.00 41.03           C  
ATOM    919  CB  SER A  59      48.433 -20.990-108.688  1.00 41.03           C  
ATOM    920  HB2 SER A  59      48.895 -21.387-109.592  1.00 41.03           H  
ATOM    921  HB3 SER A  59      48.481 -21.749-107.907  1.00 41.03           H  
ATOM    922  O   SER A  59      48.296 -18.366-109.968  1.00 41.03           O  
ATOM    923  OG  SER A  59      47.076 -20.675-108.944  1.00 41.03           O  
ATOM    924  HG  SER A  59      47.068 -19.906-109.518  1.00 41.03           H  
ATOM    925  N   SER A  60      50.516 -18.247-109.635  1.00 42.60           N  
ATOM    926  H   SER A  60      51.292 -18.526-109.051  1.00 42.60           H  
ATOM    927  CA  SER A  60      50.825 -17.378-110.768  1.00 42.60           C  
ATOM    928  HA  SER A  60      50.015 -17.409-111.498  1.00 42.60           H  
ATOM    929  C   SER A  60      52.105 -17.868-111.436  1.00 42.60           C  
ATOM    930  CB  SER A  60      50.956 -15.922-110.304  1.00 42.60           C  
ATOM    931  HB2 SER A  60      49.962 -15.502-110.152  1.00 42.60           H  
ATOM    932  HB3 SER A  60      51.498 -15.890-109.359  1.00 42.60           H  
ATOM    933  O   SER A  60      53.171 -17.776-110.842  1.00 42.60           O  
ATOM    934  OG  SER A  60      51.664 -15.147-111.248  1.00 42.60           O  
ATOM    935  HG  SER A  60      52.599 -15.343-111.159  1.00 42.60           H  
ATOM    936  N   SER A  61      51.922 -18.387-112.656  1.00 38.78           N  
ATOM    937  H   SER A  61      50.953 -18.564-112.878  1.00 38.78           H  
ATOM    938  CA  SER A  61      52.764 -18.247-113.856  1.00 38.78           C  
ATOM    939  HA  SER A  61      52.415 -19.006-114.556  1.00 38.78           H  
ATOM    940  C   SER A  61      54.281 -18.425-113.678  1.00 38.78           C  
ATOM    941  CB  SER A  61      52.452 -16.885-114.484  1.00 38.78           C  
ATOM    942  HB2 SER A  61      53.005 -16.095-113.976  1.00 38.78           H  
ATOM    943  HB3 SER A  61      51.386 -16.678-114.392  1.00 38.78           H  
ATOM    944  O   SER A  61      54.939 -17.646-113.011  1.00 38.78           O  
ATOM    945  OG  SER A  61      52.770 -16.905-115.856  1.00 38.78           O  
ATOM    946  HG  SER A  61      53.713 -16.779-115.982  1.00 38.78           H  
ATOM    947  N   GLY A  62      54.943 -19.402-114.291  1.00 32.20           N  
ATOM    948  H   GLY A  62      55.880 -19.489-113.925  1.00 32.20           H  
ATOM    949  CA  GLY A  62      54.805 -19.738-115.703  1.00 32.20           C  
ATOM    950  HA2 GLY A  62      55.041 -20.792-115.848  1.00 32.20           H  
ATOM    951  HA3 GLY A  62      53.790 -19.564-116.060  1.00 32.20           H  
ATOM    952  C   GLY A  62      55.751 -18.869-116.536  1.00 32.20           C  
ATOM    953  O   GLY A  62      55.541 -17.664-116.633  1.00 32.20           O  
ATOM    954  N   SER A  63      56.723 -19.548-117.158  1.00 33.70           N  
ATOM    955  H   SER A  63      56.827 -20.508-116.862  1.00 33.70           H  
ATOM    956  CA  SER A  63      57.377 -19.227-118.438  1.00 33.70           C  
ATOM    957  HA  SER A  63      58.073 -20.046-118.621  1.00 33.70           H  
ATOM    958  C   SER A  63      58.209 -17.939-118.573  1.00 33.70           C  
ATOM    959  CB  SER A  63      56.337 -19.322-119.565  1.00 33.70           C  
ATOM    960  HB2 SER A  63      56.825 -19.157-120.526  1.00 33.70           H  
ATOM    961  HB3 SER A  63      55.911 -20.325-119.577  1.00 33.70           H  
ATOM    962  O   SER A  63      57.707 -16.843-118.369  1.00 33.70           O  
ATOM    963  OG  SER A  63      55.288 -18.389-119.396  1.00 33.70           O  
ATOM    964  HG  SER A  63      55.603 -17.659-118.858  1.00 33.70           H  
ATOM    965  N   LEU A  64      59.447 -18.101-119.068  1.00 34.87           N  
ATOM    966  H   LEU A  64      59.895 -18.966-118.801  1.00 34.87           H  
ATOM    967  CA  LEU A  64      59.999 -17.533-120.320  1.00 34.87           C  
ATOM    968  HA  LEU A  64      59.906 -18.307-121.082  1.00 34.87           H  
ATOM    969  C   LEU A  64      61.514 -17.252-120.191  1.00 34.87           C  
ATOM    970  CB  LEU A  64      59.257 -16.281-120.853  1.00 34.87           C  
ATOM    971  HB2 LEU A  64      59.176 -15.553-120.046  1.00 34.87           H  
ATOM    972  HB3 LEU A  64      59.878 -15.823-121.623  1.00 34.87           H  
ATOM    973  O   LEU A  64      61.964 -16.517-119.319  1.00 34.87           O  
ATOM    974  CG  LEU A  64      57.859 -16.529-121.473  1.00 34.87           C  
ATOM    975  HG  LEU A  64      57.199 -17.017-120.756  1.00 34.87           H  
ATOM    976  CD1 LEU A  64      57.197 -15.204-121.831  1.00 34.87           C  
ATOM    977 HD11 LEU A  64      56.202 -15.383-122.239  1.00 34.87           H  
ATOM    978 HD12 LEU A  64      57.099 -14.596-120.932  1.00 34.87           H  
ATOM    979 HD13 LEU A  64      57.801 -14.668-122.562  1.00 34.87           H  
ATOM    980  CD2 LEU A  64      57.894 -17.411-122.725  1.00 34.87           C  
ATOM    981 HD21 LEU A  64      58.511 -16.939-123.491  1.00 34.87           H  
ATOM    982 HD22 LEU A  64      56.881 -17.529-123.108  1.00 34.87           H  
ATOM    983 HD23 LEU A  64      58.287 -18.401-122.493  1.00 34.87           H  
ATOM    984  N   MET A  65      62.285 -17.851-121.103  1.00 42.81           N  
ATOM    985  H   MET A  65      61.805 -18.419-121.787  1.00 42.81           H  
ATOM    986  CA  MET A  65      63.663 -17.471-121.457  1.00 42.81           C  
ATOM    987  HA  MET A  65      64.323 -17.591-120.598  1.00 42.81           H  
ATOM    988  C   MET A  65      63.716 -16.001-121.931  1.00 42.81           C  
ATOM    989  CB  MET A  65      64.116 -18.382-122.613  1.00 42.81           C  
ATOM    990  HB2 MET A  65      65.077 -18.033-122.990  1.00 42.81           H  
ATOM    991  HB3 MET A  65      63.395 -18.293-123.425  1.00 42.81           H  
ATOM    992  O   MET A  65      62.738 -15.527-122.514  1.00 42.81           O  
ATOM    993  CG  MET A  65      64.255 -19.866-122.251  1.00 42.81           C  
ATOM    994  HG2 MET A  65      63.397 -20.191-121.661  1.00 42.81           H  
ATOM    995  HG3 MET A  65      64.261 -20.436-123.180  1.00 42.81           H  
ATOM    996  SD  MET A  65      65.781 -20.257-121.360  1.00 42.81           S  
ATOM    997  CE  MET A  65      65.657 -22.064-121.286  1.00 42.81           C  
ATOM    998  HE1 MET A  65      66.527 -22.462-120.764  1.00 42.81           H  
ATOM    999  HE2 MET A  65      64.752 -22.348-120.749  1.00 42.81           H  
ATOM   1000  HE3 MET A  65      65.626 -22.471-122.297  1.00 42.81           H  
ATOM   1001  N   PRO A  66      64.841 -15.291-121.726  1.00 43.09           N  
ATOM   1002  CA  PRO A  66      65.817 -15.050-122.805  1.00 43.09           C  
ATOM   1003  HA  PRO A  66      65.612 -15.706-123.651  1.00 43.09           H  
ATOM   1004  C   PRO A  66      67.257 -15.317-122.307  1.00 43.09           C  
ATOM   1005  CB  PRO A  66      65.601 -13.594-123.238  1.00 43.09           C  
ATOM   1006  HB2 PRO A  66      66.544 -13.101-123.477  1.00 43.09           H  
ATOM   1007  HB3 PRO A  66      64.930 -13.561-124.097  1.00 43.09           H  
ATOM   1008  O   PRO A  66      67.577 -15.110-121.146  1.00 43.09           O  
ATOM   1009  CG  PRO A  66      64.933 -12.912-122.043  1.00 43.09           C  
ATOM   1010  HG2 PRO A  66      65.572 -12.131-121.631  1.00 43.09           H  
ATOM   1011  HG3 PRO A  66      63.973 -12.494-122.345  1.00 43.09           H  
ATOM   1012  CD  PRO A  66      64.722 -14.023-121.017  1.00 43.09           C  
ATOM   1013  HD2 PRO A  66      65.490 -13.963-120.246  1.00 43.09           H  
ATOM   1014  HD3 PRO A  66      63.743 -13.918-120.548  1.00 43.09           H  
ATOM   1015  N   SER A  67      68.128 -15.977-123.067  1.00 35.66           N  
ATOM   1016  H   SER A  67      68.769 -16.480-122.469  1.00 35.66           H  
ATOM   1017  CA  SER A  67      68.806 -15.484-124.271  1.00 35.66           C  
ATOM   1018  HA  SER A  67      69.368 -16.337-124.651  1.00 35.66           H  
ATOM   1019  C   SER A  67      69.825 -14.371-123.984  1.00 35.66           C  
ATOM   1020  CB  SER A  67      67.853 -15.109-125.414  1.00 35.66           C  
ATOM   1021  HB2 SER A  67      67.384 -14.145-125.220  1.00 35.66           H  
ATOM   1022  HB3 SER A  67      67.080 -15.873-125.498  1.00 35.66           H  
ATOM   1023  O   SER A  67      69.453 -13.245-123.679  1.00 35.66           O  
ATOM   1024  OG  SER A  67      68.548 -15.046-126.642  1.00 35.66           O  
ATOM   1025  HG  SER A  67      68.885 -14.155-126.761  1.00 35.66           H  
ATOM   1026  N   LEU A  68      71.081 -14.720-124.282  1.00 34.02           N  
ATOM   1027  H   LEU A  68      71.237 -15.712-124.382  1.00 34.02           H  
ATOM   1028  CA  LEU A  68      72.078 -13.895-124.972  1.00 34.02           C  
ATOM   1029  HA  LEU A  68      72.705 -14.649-125.447  1.00 34.02           H  
ATOM   1030  C   LEU A  68      73.081 -13.055-124.150  1.00 34.02           C  
ATOM   1031  CB  LEU A  68      71.421 -13.125-126.146  1.00 34.02           C  
ATOM   1032  HB2 LEU A  68      70.381 -13.429-126.274  1.00 34.02           H  
ATOM   1033  HB3 LEU A  68      71.391 -12.067-125.888  1.00 34.02           H  
ATOM   1034  O   LEU A  68      72.788 -11.976-123.657  1.00 34.02           O  
ATOM   1035  CG  LEU A  68      72.086 -13.267-127.523  1.00 34.02           C  
ATOM   1036  HG  LEU A  68      73.047 -12.755-127.485  1.00 34.02           H  
ATOM   1037  CD1 LEU A  68      72.258 -14.720-127.992  1.00 34.02           C  
ATOM   1038 HD11 LEU A  68      71.303 -15.244-127.964  1.00 34.02           H  
ATOM   1039 HD12 LEU A  68      72.637 -14.716-129.014  1.00 34.02           H  
ATOM   1040 HD13 LEU A  68      72.996 -15.254-127.392  1.00 34.02           H  
ATOM   1041  CD2 LEU A  68      71.231 -12.555-128.569  1.00 34.02           C  
ATOM   1042 HD21 LEU A  68      71.082 -11.517-128.271  1.00 34.02           H  
ATOM   1043 HD22 LEU A  68      71.765 -12.559-129.519  1.00 34.02           H  
ATOM   1044 HD23 LEU A  68      70.268 -13.051-128.689  1.00 34.02           H  
ATOM   1045  N   GLU A  69      74.312 -13.577-124.183  1.00 36.31           N  
ATOM   1046  H   GLU A  69      74.329 -14.552-124.445  1.00 36.31           H  
ATOM   1047  CA  GLU A  69      75.564 -12.886-124.537  1.00 36.31           C  
ATOM   1048  HA  GLU A  69      76.245 -13.716-124.723  1.00 36.31           H  
ATOM   1049  C   GLU A  69      76.345 -12.046-123.499  1.00 36.31           C  
ATOM   1050  CB  GLU A  69      75.457 -12.221-125.926  1.00 36.31           C  
ATOM   1051  HB2 GLU A  69      74.527 -11.660-126.010  1.00 36.31           H  
ATOM   1052  HB3 GLU A  69      76.289 -11.528-126.051  1.00 36.31           H  
ATOM   1053  O   GLU A  69      75.971 -10.955-123.088  1.00 36.31           O  
ATOM   1054  CG  GLU A  69      75.551 -13.298-127.025  1.00 36.31           C  
ATOM   1055  HG2 GLU A  69      76.530 -13.772-126.949  1.00 36.31           H  
ATOM   1056  HG3 GLU A  69      74.814 -14.076-126.826  1.00 36.31           H  
ATOM   1057  CD  GLU A  69      75.391 -12.771-128.460  1.00 36.31           C  
ATOM   1058  OE1 GLU A  69      75.051 -13.603-129.331  1.00 36.31           O  
ATOM   1059  OE2 GLU A  69      75.634 -11.564-128.679  1.00 36.31           O  
ATOM   1060  N   ASN A  70      77.560 -12.558-123.239  1.00 46.15           N  
ATOM   1061  H   ASN A  70      77.700 -13.495-123.590  1.00 46.15           H  
ATOM   1062  CA  ASN A  70      78.827 -11.829-123.086  1.00 46.15           C  
ATOM   1063  HA  ASN A  70      79.589 -12.609-123.052  1.00 46.15           H  
ATOM   1064  C   ASN A  70      79.113 -11.048-121.794  1.00 46.15           C  
ATOM   1065  CB  ASN A  70      79.127 -11.046-124.381  1.00 46.15           C  
ATOM   1066  HB2 ASN A  70      78.352 -10.295-124.535  1.00 46.15           H  
ATOM   1067  HB3 ASN A  70      80.081 -10.528-124.284  1.00 46.15           H  
ATOM   1068  O   ASN A  70      79.583  -9.913-121.854  1.00 46.15           O  
ATOM   1069  CG  ASN A  70      79.225 -11.933-125.608  1.00 46.15           C  
ATOM   1070  ND2 ASN A  70      79.139 -11.359-126.782  1.00 46.15           N  
ATOM   1071 HD21 ASN A  70      79.044 -11.975-127.576  1.00 46.15           H  
ATOM   1072 HD22 ASN A  70      78.881 -10.385-126.850  1.00 46.15           H  
ATOM   1073  OD1 ASN A  70      79.365 -13.144-125.527  1.00 46.15           O  
ATOM   1074  N   LEU A  71      78.991 -11.694-120.627  1.00 44.64           N  
ATOM   1075  H   LEU A  71      78.584 -12.618-120.616  1.00 44.64           H  
ATOM   1076  CA  LEU A  71      79.636 -11.209-119.399  1.00 44.64           C  
ATOM   1077  HA  LEU A  71      80.332 -10.415-119.671  1.00 44.64           H  
ATOM   1078  C   LEU A  71      80.505 -12.293-118.742  1.00 44.64           C  
ATOM   1079  CB  LEU A  71      78.595 -10.578-118.458  1.00 44.64           C  
ATOM   1080  HB2 LEU A  71      79.035 -10.462-117.467  1.00 44.64           H  
ATOM   1081  HB3 LEU A  71      77.750 -11.260-118.371  1.00 44.64           H  
ATOM   1082  O   LEU A  71      80.054 -13.396-118.445  1.00 44.64           O  
ATOM   1083  CG  LEU A  71      78.099  -9.195-118.942  1.00 44.64           C  
ATOM   1084  HG  LEU A  71      77.804  -9.250-119.990  1.00 44.64           H  
ATOM   1085  CD1 LEU A  71      76.866  -8.774-118.145  1.00 44.64           C  
ATOM   1086 HD11 LEU A  71      77.113  -8.694-117.086  1.00 44.64           H  
ATOM   1087 HD12 LEU A  71      76.076  -9.512-118.281  1.00 44.64           H  
ATOM   1088 HD13 LEU A  71      76.506  -7.812-118.509  1.00 44.64           H  
ATOM   1089  CD2 LEU A  71      79.162  -8.102-118.772  1.00 44.64           C  
ATOM   1090 HD21 LEU A  71      78.739  -7.137-119.052  1.00 44.64           H  
ATOM   1091 HD22 LEU A  71      80.009  -8.296-119.430  1.00 44.64           H  
ATOM   1092 HD23 LEU A  71      79.502  -8.060-117.737  1.00 44.64           H  
ATOM   1093  N   ASP A  72      81.776 -11.933-118.581  1.00 47.29           N  
ATOM   1094  H   ASP A  72      81.989 -10.987-118.865  1.00 47.29           H  
ATOM   1095  CA  ASP A  72      82.902 -12.628-117.956  1.00 47.29           C  
ATOM   1096  HA  ASP A  72      83.459 -13.163-118.725  1.00 47.29           H  
ATOM   1097  C   ASP A  72      82.513 -13.634-116.854  1.00 47.29           C  
ATOM   1098  CB  ASP A  72      83.804 -11.505-117.421  1.00 47.29           C  
ATOM   1099  HB2 ASP A  72      83.239 -10.916-116.698  1.00 47.29           H  
ATOM   1100  HB3 ASP A  72      84.068 -10.846-118.248  1.00 47.29           H  
ATOM   1101  O   ASP A  72      82.155 -13.280-115.729  1.00 47.29           O  
ATOM   1102  CG  ASP A  72      85.097 -11.969-116.750  1.00 47.29           C  
ATOM   1103  OD1 ASP A  72      85.380 -13.194-116.723  1.00 47.29           O  
ATOM   1104  OD2 ASP A  72      85.791 -11.090-116.209  1.00 47.29           O  
ATOM   1105  N   LEU A  73      82.621 -14.923-117.193  1.00 49.69           N  
ATOM   1106  H   LEU A  73      82.929 -15.117-118.135  1.00 49.69           H  
ATOM   1107  CA  LEU A  73      82.252 -16.063-116.352  1.00 49.69           C  
ATOM   1108  HA  LEU A  73      81.191 -15.974-116.116  1.00 49.69           H  
ATOM   1109  C   LEU A  73      83.027 -16.097-115.025  1.00 49.69           C  
ATOM   1110  CB  LEU A  73      82.502 -17.342-117.182  1.00 49.69           C  
ATOM   1111  HB2 LEU A  73      82.149 -17.177-118.201  1.00 49.69           H  
ATOM   1112  HB3 LEU A  73      83.579 -17.503-117.233  1.00 49.69           H  
ATOM   1113  O   LEU A  73      82.520 -16.643-114.047  1.00 49.69           O  
ATOM   1114  CG  LEU A  73      81.831 -18.626-116.656  1.00 49.69           C  
ATOM   1115  HG  LEU A  73      82.040 -18.751-115.594  1.00 49.69           H  
ATOM   1116  CD1 LEU A  73      80.316 -18.600-116.875  1.00 49.69           C  
ATOM   1117 HD11 LEU A  73      79.874 -17.783-116.306  1.00 49.69           H  
ATOM   1118 HD12 LEU A  73      80.089 -18.462-117.932  1.00 49.69           H  
ATOM   1119 HD13 LEU A  73      79.876 -19.536-116.531  1.00 49.69           H  
ATOM   1120  CD2 LEU A  73      82.393 -19.843-117.397  1.00 49.69           C  
ATOM   1121 HD21 LEU A  73      83.468 -19.910-117.229  1.00 49.69           H  
ATOM   1122 HD22 LEU A  73      81.926 -20.753-117.021  1.00 49.69           H  
ATOM   1123 HD23 LEU A  73      82.201 -19.753-118.467  1.00 49.69           H  
ATOM   1124  N   SER A  74      84.230 -15.512-114.962  1.00 54.32           N  
ATOM   1125  H   SER A  74      84.557 -14.978-115.754  1.00 54.32           H  
ATOM   1126  CA  SER A  74      85.026 -15.490-113.729  1.00 54.32           C  
ATOM   1127  HA  SER A  74      84.939 -16.466-113.252  1.00 54.32           H  
ATOM   1128  C   SER A  74      84.505 -14.452-112.731  1.00 54.32           C  
ATOM   1129  CB  SER A  74      86.506 -15.276-114.050  1.00 54.32           C  
ATOM   1130  HB2 SER A  74      87.087 -15.581-113.179  1.00 54.32           H  
ATOM   1131  HB3 SER A  74      86.796 -15.901-114.894  1.00 54.32           H  
ATOM   1132  O   SER A  74      84.351 -14.750-111.544  1.00 54.32           O  
ATOM   1133  OG  SER A  74      86.809 -13.925-114.334  1.00 54.32           O  
ATOM   1134  HG  SER A  74      86.413 -13.639-115.160  1.00 54.32           H  
ATOM   1135  N   GLN A  75      84.126 -13.272-113.229  1.00 54.50           N  
ATOM   1136  H   GLN A  75      84.311 -13.083-114.204  1.00 54.50           H  
ATOM   1137  CA  GLN A  75      83.524 -12.213-112.431  1.00 54.50           C  
ATOM   1138  HA  GLN A  75      84.101 -12.125-111.510  1.00 54.50           H  
ATOM   1139  C   GLN A  75      82.088 -12.576-112.045  1.00 54.50           C  
ATOM   1140  CB  GLN A  75      83.612 -10.885-113.202  1.00 54.50           C  
ATOM   1141  HB2 GLN A  75      84.350 -10.970-114.000  1.00 54.50           H  
ATOM   1142  HB3 GLN A  75      82.649 -10.650-113.655  1.00 54.50           H  
ATOM   1143  O   GLN A  75      81.709 -12.402-110.893  1.00 54.50           O  
ATOM   1144  CG  GLN A  75      84.060  -9.741-112.285  1.00 54.50           C  
ATOM   1145  HG2 GLN A  75      85.023 -10.001-111.846  1.00 54.50           H  
ATOM   1146  HG3 GLN A  75      83.338  -9.609-111.480  1.00 54.50           H  
ATOM   1147  CD  GLN A  75      84.213  -8.418-113.030  1.00 54.50           C  
ATOM   1148  NE2 GLN A  75      84.965  -7.483-112.491  1.00 54.50           N  
ATOM   1149 HE21 GLN A  75      85.472  -7.658-111.636  1.00 54.50           H  
ATOM   1150 HE22 GLN A  75      85.051  -6.637-113.035  1.00 54.50           H  
ATOM   1151  OE1 GLN A  75      83.644  -8.171-114.078  1.00 54.50           O  
ATOM   1152  N   VAL A  76      81.313 -13.190-112.947  1.00 57.83           N  
ATOM   1153  H   VAL A  76      81.655 -13.268-113.894  1.00 57.83           H  
ATOM   1154  CA  VAL A  76      79.975 -13.714-112.630  1.00 57.83           C  
ATOM   1155  HA  VAL A  76      79.403 -12.919-112.152  1.00 57.83           H  
ATOM   1156  C   VAL A  76      80.053 -14.864-111.627  1.00 57.83           C  
ATOM   1157  CB  VAL A  76      79.212 -14.134-113.902  1.00 57.83           C  
ATOM   1158  HB  VAL A  76      79.809 -14.863-114.451  1.00 57.83           H  
ATOM   1159  O   VAL A  76      79.183 -14.941-110.772  1.00 57.83           O  
ATOM   1160  CG1 VAL A  76      77.842 -14.760-113.590  1.00 57.83           C  
ATOM   1161 HG11 VAL A  76      77.304 -14.947-114.519  1.00 57.83           H  
ATOM   1162 HG12 VAL A  76      77.257 -14.086-112.964  1.00 57.83           H  
ATOM   1163 HG13 VAL A  76      77.971 -15.713-113.078  1.00 57.83           H  
ATOM   1164  CG2 VAL A  76      78.951 -12.922-114.805  1.00 57.83           C  
ATOM   1165 HG21 VAL A  76      78.489 -13.246-115.738  1.00 57.83           H  
ATOM   1166 HG22 VAL A  76      79.884 -12.418-115.058  1.00 57.83           H  
ATOM   1167 HG23 VAL A  76      78.297 -12.208-114.304  1.00 57.83           H  
ATOM   1168  N   ALA A  77      81.070 -15.734-111.657  1.00 61.04           N  
ATOM   1169  H   ALA A  77      81.745 -15.680-112.407  1.00 61.04           H  
ATOM   1170  CA  ALA A  77      81.230 -16.792-110.655  1.00 61.04           C  
ATOM   1171  HA  ALA A  77      80.275 -17.305-110.544  1.00 61.04           H  
ATOM   1172  C   ALA A  77      81.609 -16.243-109.270  1.00 61.04           C  
ATOM   1173  CB  ALA A  77      82.252 -17.823-111.142  1.00 61.04           C  
ATOM   1174  HB1 ALA A  77      81.903 -18.280-112.068  1.00 61.04           H  
ATOM   1175  HB2 ALA A  77      83.214 -17.342-111.319  1.00 61.04           H  
ATOM   1176  HB3 ALA A  77      82.377 -18.601-110.389  1.00 61.04           H  
ATOM   1177  O   ALA A  77      81.037 -16.695-108.279  1.00 61.04           O  
ATOM   1178  N   ALA A  78      82.514 -15.259-109.193  1.00 63.77           N  
ATOM   1179  H   ALA A  78      82.984 -14.960-110.035  1.00 63.77           H  
ATOM   1180  CA  ALA A  78      82.865 -14.589-107.938  1.00 63.77           C  
ATOM   1181  HA  ALA A  78      83.128 -15.344-107.197  1.00 63.77           H  
ATOM   1182  C   ALA A  78      81.677 -13.794-107.375  1.00 63.77           C  
ATOM   1183  CB  ALA A  78      84.095 -13.704-108.169  1.00 63.77           C  
ATOM   1184  HB1 ALA A  78      84.372 -13.217-107.235  1.00 63.77           H  
ATOM   1185  HB2 ALA A  78      83.875 -12.942-108.916  1.00 63.77           H  
ATOM   1186  HB3 ALA A  78      84.931 -14.312-108.516  1.00 63.77           H  
ATOM   1187  O   ALA A  78      81.273 -14.029-106.241  1.00 63.77           O  
ATOM   1188  N   ILE A  79      81.024 -12.970-108.204  1.00 69.26           N  
ATOM   1189  H   ILE A  79      81.407 -12.815-109.126  1.00 69.26           H  
ATOM   1190  CA  ILE A  79      79.796 -12.248-107.840  1.00 69.26           C  
ATOM   1191  HA  ILE A  79      79.993 -11.672-106.936  1.00 69.26           H  
ATOM   1192  C   ILE A  79      78.673 -13.239-107.510  1.00 69.26           C  
ATOM   1193  CB  ILE A  79      79.378 -11.264-108.963  1.00 69.26           C  
ATOM   1194  HB  ILE A  79      79.262 -11.832-109.886  1.00 69.26           H  
ATOM   1195  O   ILE A  79      77.901 -12.993-106.598  1.00 69.26           O  
ATOM   1196  CG1 ILE A  79      80.443 -10.162-109.181  1.00 69.26           C  
ATOM   1197 HG12 ILE A  79      81.444 -10.593-109.169  1.00 69.26           H  
ATOM   1198 HG13 ILE A  79      80.399  -9.449-108.357  1.00 69.26           H  
ATOM   1199  CG2 ILE A  79      78.027 -10.592-108.639  1.00 69.26           C  
ATOM   1200 HG21 ILE A  79      78.091 -10.074-107.682  1.00 69.26           H  
ATOM   1201 HG22 ILE A  79      77.757  -9.875-109.414  1.00 69.26           H  
ATOM   1202 HG23 ILE A  79      77.229 -11.332-108.591  1.00 69.26           H  
ATOM   1203  CD1 ILE A  79      80.281  -9.404-110.508  1.00 69.26           C  
ATOM   1204 HD11 ILE A  79      79.366  -8.812-110.508  1.00 69.26           H  
ATOM   1205 HD12 ILE A  79      81.125  -8.726-110.638  1.00 69.26           H  
ATOM   1206 HD13 ILE A  79      80.261 -10.104-111.343  1.00 69.26           H  
ATOM   1207  N   SER A  80      78.571 -14.386-108.191  1.00 72.46           N  
ATOM   1208  H   SER A  80      79.189 -14.525-108.978  1.00 72.46           H  
ATOM   1209  CA  SER A  80      77.593 -15.436-107.873  1.00 72.46           C  
ATOM   1210  HA  SER A  80      76.610 -14.969-107.797  1.00 72.46           H  
ATOM   1211  C   SER A  80      77.895 -16.095-106.532  1.00 72.46           C  
ATOM   1212  CB  SER A  80      77.532 -16.514-108.966  1.00 72.46           C  
ATOM   1213  HB2 SER A  80      77.274 -16.047-109.916  1.00 72.46           H  
ATOM   1214  HB3 SER A  80      78.503 -17.001-109.054  1.00 72.46           H  
ATOM   1215  O   SER A  80      76.956 -16.420-105.811  1.00 72.46           O  
ATOM   1216  OG  SER A  80      76.537 -17.490-108.686  1.00 72.46           O  
ATOM   1217  HG  SER A  80      75.695 -17.040-108.780  1.00 72.46           H  
ATOM   1218  N   ASN A  81      79.167 -16.293-106.178  1.00 77.62           N  
ATOM   1219  H   ASN A  81      79.902 -15.998-106.805  1.00 77.62           H  
ATOM   1220  CA  ASN A  81      79.557 -16.859-104.891  1.00 77.62           C  
ATOM   1221  HA  ASN A  81      78.910 -17.712-104.689  1.00 77.62           H  
ATOM   1222  C   ASN A  81      79.340 -15.861-103.744  1.00 77.62           C  
ATOM   1223  CB  ASN A  81      81.007 -17.359-104.963  1.00 77.62           C  
ATOM   1224  HB2 ASN A  81      81.687 -16.508-104.901  1.00 77.62           H  
ATOM   1225  HB3 ASN A  81      81.180 -17.869-105.911  1.00 77.62           H  
ATOM   1226  O   ASN A  81      78.758 -16.240-102.733  1.00 77.62           O  
ATOM   1227  CG  ASN A  81      81.323 -18.348-103.856  1.00 77.62           C  
ATOM   1228  ND2 ASN A  81      82.576 -18.482-103.494  1.00 77.62           N  
ATOM   1229 HD21 ASN A  81      83.266 -17.829-103.836  1.00 77.62           H  
ATOM   1230 HD22 ASN A  81      82.749 -19.093-102.708  1.00 77.62           H  
ATOM   1231  OD1 ASN A  81      80.470 -19.063-103.354  1.00 77.62           O  
ATOM   1232  N   ASP A  82      79.691 -14.587-103.934  1.00 80.92           N  
ATOM   1233  H   ASP A  82      80.237 -14.345-104.748  1.00 80.92           H  
ATOM   1234  CA  ASP A  82      79.400 -13.509-102.980  1.00 80.92           C  
ATOM   1235  HA  ASP A  82      79.772 -13.791-101.994  1.00 80.92           H  
ATOM   1236  C   ASP A  82      77.893 -13.269-102.849  1.00 80.92           C  
ATOM   1237  CB  ASP A  82      80.103 -12.210-103.408  1.00 80.92           C  
ATOM   1238  HB2 ASP A  82      79.682 -11.385-102.834  1.00 80.92           H  
ATOM   1239  HB3 ASP A  82      79.899 -12.021-104.462  1.00 80.92           H  
ATOM   1240  O   ASP A  82      77.359 -13.132-101.758  1.00 80.92           O  
ATOM   1241  CG  ASP A  82      81.616 -12.218-103.165  1.00 80.92           C  
ATOM   1242  OD1 ASP A  82      82.087 -13.074-102.380  1.00 80.92           O  
ATOM   1243  OD2 ASP A  82      82.286 -11.351-103.767  1.00 80.92           O  
ATOM   1244  N   LEU A  83      77.145 -13.311-103.948  1.00 80.51           N  
ATOM   1245  H   LEU A  83      77.617 -13.343-104.840  1.00 80.51           H  
ATOM   1246  CA  LEU A  83      75.691 -13.200-103.916  1.00 80.51           C  
ATOM   1247  HA  LEU A  83      75.436 -12.329-103.312  1.00 80.51           H  
ATOM   1248  C   LEU A  83      75.042 -14.426-103.261  1.00 80.51           C  
ATOM   1249  CB  LEU A  83      75.207 -12.976-105.351  1.00 80.51           C  
ATOM   1250  HB2 LEU A  83      75.465 -13.856-105.940  1.00 80.51           H  
ATOM   1251  HB3 LEU A  83      75.740 -12.116-105.758  1.00 80.51           H  
ATOM   1252  O   LEU A  83      73.996 -14.296-102.632  1.00 80.51           O  
ATOM   1253  CG  LEU A  83      73.713 -12.698-105.502  1.00 80.51           C  
ATOM   1254  HG  LEU A  83      73.156 -13.512-105.039  1.00 80.51           H  
ATOM   1255  CD1 LEU A  83      73.284 -11.378-104.868  1.00 80.51           C  
ATOM   1256 HD11 LEU A  83      73.437 -11.415-103.789  1.00 80.51           H  
ATOM   1257 HD12 LEU A  83      72.226 -11.188-105.050  1.00 80.51           H  
ATOM   1258 HD13 LEU A  83      73.872 -10.555-105.275  1.00 80.51           H  
ATOM   1259  CD2 LEU A  83      73.392 -12.650-107.002  1.00 80.51           C  
ATOM   1260 HD21 LEU A  83      72.375 -12.296-107.169  1.00 80.51           H  
ATOM   1261 HD22 LEU A  83      73.548 -13.630-107.451  1.00 80.51           H  
ATOM   1262 HD23 LEU A  83      74.065 -11.940-107.484  1.00 80.51           H  
ATOM   1263  N   LYS A  84      75.634 -15.622-103.387  1.00 84.24           N  
ATOM   1264  H   LYS A  84      76.484 -15.668-103.932  1.00 84.24           H  
ATOM   1265  CA  LYS A  84      75.216 -16.805-102.622  1.00 84.24           C  
ATOM   1266  HA  LYS A  84      74.134 -16.914-102.685  1.00 84.24           H  
ATOM   1267  C   LYS A  84      75.534 -16.625-101.144  1.00 84.24           C  
ATOM   1268  CB  LYS A  84      75.881 -18.084-103.146  1.00 84.24           C  
ATOM   1269  HB2 LYS A  84      76.940 -17.887-103.315  1.00 84.24           H  
ATOM   1270  HB3 LYS A  84      75.810 -18.860-102.383  1.00 84.24           H  
ATOM   1271  O   LYS A  84      74.648 -16.902-100.349  1.00 84.24           O  
ATOM   1272  CG  LYS A  84      75.236 -18.624-104.429  1.00 84.24           C  
ATOM   1273  HG2 LYS A  84      74.270 -19.068-104.190  1.00 84.24           H  
ATOM   1274  HG3 LYS A  84      75.070 -17.817-105.142  1.00 84.24           H  
ATOM   1275  CD  LYS A  84      76.157 -19.686-105.041  1.00 84.24           C  
ATOM   1276  HD2 LYS A  84      76.192 -20.554-104.383  1.00 84.24           H  
ATOM   1277  HD3 LYS A  84      77.161 -19.272-105.131  1.00 84.24           H  
ATOM   1278  CE  LYS A  84      75.673 -20.090-106.433  1.00 84.24           C  
ATOM   1279  HE2 LYS A  84      74.668 -20.505-106.354  1.00 84.24           H  
ATOM   1280  HE3 LYS A  84      75.628 -19.191-107.048  1.00 84.24           H  
ATOM   1281  NZ  LYS A  84      76.601 -21.069-107.044  1.00 84.24           N  
ATOM   1282  HZ1 LYS A  84      77.517 -20.649-107.119  1.00 84.24           H  
ATOM   1283  HZ2 LYS A  84      76.299 -21.316-107.975  1.00 84.24           H  
ATOM   1284  HZ3 LYS A  84      76.678 -21.899-106.474  1.00 84.24           H  
ATOM   1285  N   SER A  85      76.726 -16.150-100.778  1.00 84.89           N  
ATOM   1286  H   SER A  85      77.404 -15.916-101.489  1.00 84.89           H  
ATOM   1287  CA  SER A  85      77.110 -15.937 -99.378  1.00 84.89           C  
ATOM   1288  HA  SER A  85      76.947 -16.875 -98.847  1.00 84.89           H  
ATOM   1289  C   SER A  85      76.224 -14.876 -98.720  1.00 84.89           C  
ATOM   1290  CB  SER A  85      78.605 -15.622 -99.239  1.00 84.89           C  
ATOM   1291  HB2 SER A  85      78.891 -15.716 -98.192  1.00 84.89           H  
ATOM   1292  HB3 SER A  85      79.180 -16.339 -99.825  1.00 84.89           H  
ATOM   1293  O   SER A  85      75.615 -15.167 -97.690  1.00 84.89           O  
ATOM   1294  OG  SER A  85      78.902 -14.316 -99.671  1.00 84.89           O  
ATOM   1295  HG  SER A  85      79.847 -14.214 -99.808  1.00 84.89           H  
ATOM   1296  N   ILE A  86      76.015 -13.730 -99.379  1.00 86.29           N  
ATOM   1297  H   ILE A  86      76.619 -13.542-100.167  1.00 86.29           H  
ATOM   1298  CA  ILE A  86      75.072 -12.681 -98.973  1.00 86.29           C  
ATOM   1299  HA  ILE A  86      75.354 -12.329 -97.980  1.00 86.29           H  
ATOM   1300  C   ILE A  86      73.665 -13.263 -98.857  1.00 86.29           C  
ATOM   1301  CB  ILE A  86      75.120 -11.471 -99.937  1.00 86.29           C  
ATOM   1302  HB  ILE A  86      74.989 -11.838-100.955  1.00 86.29           H  
ATOM   1303  O   ILE A  86      73.066 -13.146 -97.800  1.00 86.29           O  
ATOM   1304  CG1 ILE A  86      76.481 -10.745 -99.833  1.00 86.29           C  
ATOM   1305 HG12 ILE A  86      76.529 -10.198 -98.892  1.00 86.29           H  
ATOM   1306 HG13 ILE A  86      77.293 -11.472 -99.824  1.00 86.29           H  
ATOM   1307  CG2 ILE A  86      73.982 -10.476 -99.632  1.00 86.29           C  
ATOM   1308 HG21 ILE A  86      73.006 -10.928 -99.808  1.00 86.29           H  
ATOM   1309 HG22 ILE A  86      74.041  -9.601-100.278  1.00 86.29           H  
ATOM   1310 HG23 ILE A  86      74.030 -10.147 -98.594  1.00 86.29           H  
ATOM   1311  CD1 ILE A  86      76.748  -9.773-100.991  1.00 86.29           C  
ATOM   1312 HD11 ILE A  86      77.763  -9.385-100.905  1.00 86.29           H  
ATOM   1313 HD12 ILE A  86      76.054  -8.933-100.961  1.00 86.29           H  
ATOM   1314 HD13 ILE A  86      76.651 -10.293-101.944  1.00 86.29           H  
ATOM   1315  N   ARG A  87      73.154 -13.995 -99.859  1.00 87.33           N  
ATOM   1316  H   ARG A  87      73.674 -14.059-100.723  1.00 87.33           H  
ATOM   1317  CA  ARG A  87      71.826 -14.629 -99.757  1.00 87.33           C  
ATOM   1318  HA  ARG A  87      71.104 -13.857 -99.491  1.00 87.33           H  
ATOM   1319  C   ARG A  87      71.731 -15.671 -98.650  1.00 87.33           C  
ATOM   1320  CB  ARG A  87      71.408 -15.272-101.080  1.00 87.33           C  
ATOM   1321  HB2 ARG A  87      72.246 -15.815-101.517  1.00 87.33           H  
ATOM   1322  HB3 ARG A  87      70.605 -15.983-100.887  1.00 87.33           H  
ATOM   1323  O   ARG A  87      70.666 -15.813 -98.063  1.00 87.33           O  
ATOM   1324  CG  ARG A  87      70.875 -14.213-102.042  1.00 87.33           C  
ATOM   1325  HG2 ARG A  87      71.644 -13.476-102.270  1.00 87.33           H  
ATOM   1326  HG3 ARG A  87      70.035 -13.699-101.575  1.00 87.33           H  
ATOM   1327  CD  ARG A  87      70.399 -14.891-103.323  1.00 87.33           C  
ATOM   1328  HD2 ARG A  87      69.647 -15.640-103.072  1.00 87.33           H  
ATOM   1329  HD3 ARG A  87      71.253 -15.390-103.782  1.00 87.33           H  
ATOM   1330  NE  ARG A  87      69.799 -13.887-104.215  1.00 87.33           N  
ATOM   1331  HE  ARG A  87      69.144 -13.255-103.776  1.00 87.33           H  
ATOM   1332  NH1 ARG A  87      71.034 -14.326-106.083  1.00 87.33           N  
ATOM   1333 HH11 ARG A  87      71.518 -15.039-105.555  1.00 87.33           H  
ATOM   1334 HH12 ARG A  87      71.362 -14.042-106.994  1.00 87.33           H  
ATOM   1335  NH2 ARG A  87      69.616 -12.608-106.085  1.00 87.33           N  
ATOM   1336 HH21 ARG A  87      68.978 -11.997-105.594  1.00 87.33           H  
ATOM   1337 HH22 ARG A  87      69.894 -12.381-107.029  1.00 87.33           H  
ATOM   1338  CZ  ARG A  87      70.151 -13.611-105.452  1.00 87.33           C  
ATOM   1339  N   THR A  88      72.791 -16.429 -98.363  1.00 89.98           N  
ATOM   1340  H   THR A  88      73.625 -16.321 -98.922  1.00 89.98           H  
ATOM   1341  CA  THR A  88      72.794 -17.379 -97.241  1.00 89.98           C  
ATOM   1342  HA  THR A  88      71.857 -17.935 -97.262  1.00 89.98           H  
ATOM   1343  C   THR A  88      72.824 -16.666 -95.897  1.00 89.98           C  
ATOM   1344  CB  THR A  88      73.929 -18.413 -97.288  1.00 89.98           C  
ATOM   1345  HB  THR A  88      73.870 -18.990 -96.365  1.00 89.98           H  
ATOM   1346  O   THR A  88      72.124 -17.095 -94.986  1.00 89.98           O  
ATOM   1347  CG2 THR A  88      73.789 -19.409 -98.443  1.00 89.98           C  
ATOM   1348 HG21 THR A  88      74.320 -19.059 -99.329  1.00 89.98           H  
ATOM   1349 HG22 THR A  88      72.738 -19.564 -98.688  1.00 89.98           H  
ATOM   1350 HG23 THR A  88      74.228 -20.359 -98.139  1.00 89.98           H  
ATOM   1351  OG1 THR A  88      75.217 -17.851 -97.362  1.00 89.98           O  
ATOM   1352  HG1 THR A  88      75.174 -16.892 -97.380  1.00 89.98           H  
ATOM   1353  N   GLN A  89      73.567 -15.563 -95.786  1.00 90.41           N  
ATOM   1354  H   GLN A  89      74.102 -15.247 -96.582  1.00 90.41           H  
ATOM   1355  CA  GLN A  89      73.617 -14.727 -94.593  1.00 90.41           C  
ATOM   1356  HA  GLN A  89      73.792 -15.361 -93.724  1.00 90.41           H  
ATOM   1357  C   GLN A  89      72.290 -13.996 -94.379  1.00 90.41           C  
ATOM   1358  CB  GLN A  89      74.790 -13.748 -94.726  1.00 90.41           C  
ATOM   1359  HB2 GLN A  89      74.648 -13.122 -95.606  1.00 90.41           H  
ATOM   1360  HB3 GLN A  89      75.712 -14.317 -94.850  1.00 90.41           H  
ATOM   1361  O   GLN A  89      71.745 -14.057 -93.284  1.00 90.41           O  
ATOM   1362  CG  GLN A  89      74.924 -12.848 -93.489  1.00 90.41           C  
ATOM   1363  HG2 GLN A  89      75.070 -13.467 -92.605  1.00 90.41           H  
ATOM   1364  HG3 GLN A  89      74.011 -12.267 -93.355  1.00 90.41           H  
ATOM   1365  CD  GLN A  89      76.083 -11.865 -93.593  1.00 90.41           C  
ATOM   1366  NE2 GLN A  89      76.219 -10.972 -92.639  1.00 90.41           N  
ATOM   1367 HE21 GLN A  89      76.980 -10.320 -92.764  1.00 90.41           H  
ATOM   1368 HE22 GLN A  89      75.528 -10.895 -91.907  1.00 90.41           H  
ATOM   1369  OE1 GLN A  89      76.887 -11.873 -94.508  1.00 90.41           O  
ATOM   1370  N   GLU A  90      71.731 -13.373 -95.417  1.00 90.59           N  
ATOM   1371  H   GLU A  90      72.265 -13.293 -96.270  1.00 90.59           H  
ATOM   1372  CA  GLU A  90      70.397 -12.769 -95.410  1.00 90.59           C  
ATOM   1373  HA  GLU A  90      70.348 -11.979 -94.661  1.00 90.59           H  
ATOM   1374  C   GLU A  90      69.340 -13.815 -95.063  1.00 90.59           C  
ATOM   1375  CB  GLU A  90      70.060 -12.178 -96.787  1.00 90.59           C  
ATOM   1376  HB2 GLU A  90      70.290 -12.925 -97.547  1.00 90.59           H  
ATOM   1377  HB3 GLU A  90      68.989 -11.979 -96.825  1.00 90.59           H  
ATOM   1378  O   GLU A  90      68.491 -13.560 -94.221  1.00 90.59           O  
ATOM   1379  CG  GLU A  90      70.791 -10.865 -97.101  1.00 90.59           C  
ATOM   1380  HG2 GLU A  90      70.482 -10.120 -96.368  1.00 90.59           H  
ATOM   1381  HG3 GLU A  90      71.866 -11.008 -96.994  1.00 90.59           H  
ATOM   1382  CD  GLU A  90      70.486 -10.346 -98.519  1.00 90.59           C  
ATOM   1383  OE1 GLU A  90      70.804  -9.166 -98.781  1.00 90.59           O  
ATOM   1384  OE2 GLU A  90      69.962 -11.127 -99.355  1.00 90.59           O  
ATOM   1385  N   LYS A  91      69.408 -15.026 -95.633  1.00 92.15           N  
ATOM   1386  H   LYS A  91      70.092 -15.171 -96.362  1.00 92.15           H  
ATOM   1387  CA  LYS A  91      68.501 -16.122 -95.271  1.00 92.15           C  
ATOM   1388  HA  LYS A  91      67.478 -15.758 -95.375  1.00 92.15           H  
ATOM   1389  C   LYS A  91      68.659 -16.529 -93.806  1.00 92.15           C  
ATOM   1390  CB  LYS A  91      68.697 -17.314 -96.217  1.00 92.15           C  
ATOM   1391  HB2 LYS A  91      68.542 -16.978 -97.242  1.00 92.15           H  
ATOM   1392  HB3 LYS A  91      69.714 -17.692 -96.115  1.00 92.15           H  
ATOM   1393  O   LYS A  91      67.648 -16.770 -93.162  1.00 92.15           O  
ATOM   1394  CG  LYS A  91      67.699 -18.440 -95.921  1.00 92.15           C  
ATOM   1395  HG2 LYS A  91      67.823 -18.781 -94.893  1.00 92.15           H  
ATOM   1396  HG3 LYS A  91      66.684 -18.065 -96.048  1.00 92.15           H  
ATOM   1397  CD  LYS A  91      67.921 -19.639 -96.844  1.00 92.15           C  
ATOM   1398  HD2 LYS A  91      68.946 -19.992 -96.726  1.00 92.15           H  
ATOM   1399  HD3 LYS A  91      67.750 -19.342 -97.879  1.00 92.15           H  
ATOM   1400  CE  LYS A  91      66.937 -20.735 -96.430  1.00 92.15           C  
ATOM   1401  HE2 LYS A  91      65.922 -20.375 -96.596  1.00 92.15           H  
ATOM   1402  HE3 LYS A  91      67.048 -20.904 -95.359  1.00 92.15           H  
ATOM   1403  NZ  LYS A  91      67.175 -21.997 -97.167  1.00 92.15           N  
ATOM   1404  HZ1 LYS A  91      66.520 -22.699 -96.853  1.00 92.15           H  
ATOM   1405  HZ2 LYS A  91      67.065 -21.855 -98.160  1.00 92.15           H  
ATOM   1406  HZ3 LYS A  91      68.108 -22.331 -96.972  1.00 92.15           H  
ATOM   1407  N   ALA A  92      69.881 -16.604 -93.282  1.00 90.69           N  
ATOM   1408  H   ALA A  92      70.677 -16.421 -93.876  1.00 90.69           H  
ATOM   1409  CA  ALA A  92      70.128 -16.923 -91.878  1.00 90.69           C  
ATOM   1410  HA  ALA A  92      69.581 -17.831 -91.623  1.00 90.69           H  
ATOM   1411  C   ALA A  92      69.625 -15.813 -90.941  1.00 90.69           C  
ATOM   1412  CB  ALA A  92      71.623 -17.198 -91.682  1.00 90.69           C  
ATOM   1413  HB1 ALA A  92      72.206 -16.308 -91.921  1.00 90.69           H  
ATOM   1414  HB2 ALA A  92      71.807 -17.474 -90.644  1.00 90.69           H  
ATOM   1415  HB3 ALA A  92      71.936 -18.019 -92.327  1.00 90.69           H  
ATOM   1416  O   ALA A  92      69.011 -16.116 -89.928  1.00 90.69           O  
ATOM   1417  N   GLN A  93      69.814 -14.539 -91.299  1.00 91.11           N  
ATOM   1418  H   GLN A  93      70.351 -14.349 -92.133  1.00 91.11           H  
ATOM   1419  CA  GLN A  93      69.263 -13.397 -90.563  1.00 91.11           C  
ATOM   1420  HA  GLN A  93      69.540 -13.474 -89.511  1.00 91.11           H  
ATOM   1421  C   GLN A  93      67.737 -13.367 -90.627  1.00 91.11           C  
ATOM   1422  CB  GLN A  93      69.812 -12.085 -91.135  1.00 91.11           C  
ATOM   1423  HB2 GLN A  93      69.217 -11.257 -90.747  1.00 91.11           H  
ATOM   1424  HB3 GLN A  93      69.718 -12.093 -92.221  1.00 91.11           H  
ATOM   1425  O   GLN A  93      67.094 -13.141 -89.613  1.00 91.11           O  
ATOM   1426  CG  GLN A  93      71.272 -11.838 -90.742  1.00 91.11           C  
ATOM   1427  HG2 GLN A  93      71.341 -11.811 -89.655  1.00 91.11           H  
ATOM   1428  HG3 GLN A  93      71.903 -12.650 -91.105  1.00 91.11           H  
ATOM   1429  CD  GLN A  93      71.808 -10.524 -91.299  1.00 91.11           C  
ATOM   1430  NE2 GLN A  93      72.904 -10.022 -90.773  1.00 91.11           N  
ATOM   1431 HE21 GLN A  93      73.306 -10.438 -89.946  1.00 91.11           H  
ATOM   1432 HE22 GLN A  93      73.163  -9.114 -91.132  1.00 91.11           H  
ATOM   1433  OE1 GLN A  93      71.270  -9.912 -92.204  1.00 91.11           O  
ATOM   1434  N   LEU A  94      67.148 -13.630 -91.795  1.00 92.44           N  
ATOM   1435  H   LEU A  94      67.732 -13.742 -92.611  1.00 92.44           H  
ATOM   1436  CA  LEU A  94      65.702 -13.752 -91.958  1.00 92.44           C  
ATOM   1437  HA  LEU A  94      65.222 -12.869 -91.537  1.00 92.44           H  
ATOM   1438  C   LEU A  94      65.154 -14.952 -91.189  1.00 92.44           C  
ATOM   1439  CB  LEU A  94      65.343 -13.877 -93.449  1.00 92.44           C  
ATOM   1440  HB2 LEU A  94      65.983 -14.638 -93.895  1.00 92.44           H  
ATOM   1441  HB3 LEU A  94      64.314 -14.227 -93.532  1.00 92.44           H  
ATOM   1442  O   LEU A  94      64.040 -14.863 -90.693  1.00 92.44           O  
ATOM   1443  CG  LEU A  94      65.467 -12.569 -94.250  1.00 92.44           C  
ATOM   1444  HG  LEU A  94      66.443 -12.112 -94.087  1.00 92.44           H  
ATOM   1445  CD1 LEU A  94      65.310 -12.881 -95.741  1.00 92.44           C  
ATOM   1446 HD11 LEU A  94      66.100 -13.565 -96.051  1.00 92.44           H  
ATOM   1447 HD12 LEU A  94      65.409 -11.961 -96.316  1.00 92.44           H  
ATOM   1448 HD13 LEU A  94      64.334 -13.329 -95.932  1.00 92.44           H  
ATOM   1449  CD2 LEU A  94      64.393 -11.553 -93.857  1.00 92.44           C  
ATOM   1450 HD21 LEU A  94      63.400 -11.986 -93.972  1.00 92.44           H  
ATOM   1451 HD22 LEU A  94      64.534 -11.242 -92.821  1.00 92.44           H  
ATOM   1452 HD23 LEU A  94      64.479 -10.669 -94.488  1.00 92.44           H  
ATOM   1453  N   GLN A  95      65.913 -16.045 -91.081  1.00 92.46           N  
ATOM   1454  H   GLN A  95      66.798 -16.066 -91.569  1.00 92.46           H  
ATOM   1455  CA  GLN A  95      65.553 -17.209 -90.280  1.00 92.46           C  
ATOM   1456  HA  GLN A  95      64.512 -17.454 -90.491  1.00 92.46           H  
ATOM   1457  C   GLN A  95      65.629 -16.897 -88.781  1.00 92.46           C  
ATOM   1458  CB  GLN A  95      66.404 -18.416 -90.697  1.00 92.46           C  
ATOM   1459  HB2 GLN A  95      67.453 -18.237 -90.460  1.00 92.46           H  
ATOM   1460  HB3 GLN A  95      66.302 -18.556 -91.774  1.00 92.46           H  
ATOM   1461  O   GLN A  95      64.634 -17.109 -88.108  1.00 92.46           O  
ATOM   1462  CG  GLN A  95      65.934 -19.696 -89.997  1.00 92.46           C  
ATOM   1463  HG2 GLN A  95      64.859 -19.811 -90.136  1.00 92.46           H  
ATOM   1464  HG3 GLN A  95      66.122 -19.608 -88.927  1.00 92.46           H  
ATOM   1465  CD  GLN A  95      66.615 -20.963 -90.501  1.00 92.46           C  
ATOM   1466  NE2 GLN A  95      66.349 -22.070 -89.848  1.00 92.46           N  
ATOM   1467 HE21 GLN A  95      65.813 -21.989 -88.996  1.00 92.46           H  
ATOM   1468 HE22 GLN A  95      66.867 -22.902 -90.092  1.00 92.46           H  
ATOM   1469  OE1 GLN A  95      67.351 -21.004 -91.483  1.00 92.46           O  
ATOM   1470  N   ASP A  96      66.715 -16.297 -88.279  1.00 93.68           N  
ATOM   1471  H   ASP A  96      67.518 -16.162 -88.877  1.00 93.68           H  
ATOM   1472  CA  ASP A  96      66.818 -15.833 -86.880  1.00 93.68           C  
ATOM   1473  HA  ASP A  96      66.696 -16.685 -86.210  1.00 93.68           H  
ATOM   1474  C   ASP A  96      65.717 -14.818 -86.543  1.00 93.68           C  
ATOM   1475  CB  ASP A  96      68.211 -15.215 -86.639  1.00 93.68           C  
ATOM   1476  HB2 ASP A  96      68.374 -14.417 -87.363  1.00 93.68           H  
ATOM   1477  HB3 ASP A  96      68.969 -15.979 -86.811  1.00 93.68           H  
ATOM   1478  O   ASP A  96      65.072 -14.902 -85.501  1.00 93.68           O  
ATOM   1479  CG  ASP A  96      68.399 -14.646 -85.217  1.00 93.68           C  
ATOM   1480  OD1 ASP A  96      68.281 -15.387 -84.223  1.00 93.68           O  
ATOM   1481  OD2 ASP A  96      68.704 -13.440 -85.066  1.00 93.68           O  
ATOM   1482  N   LEU A  97      65.434 -13.884 -87.455  1.00 94.33           N  
ATOM   1483  H   LEU A  97      66.018 -13.825 -88.276  1.00 94.33           H  
ATOM   1484  CA  LEU A  97      64.337 -12.934 -87.304  1.00 94.33           C  
ATOM   1485  HA  LEU A  97      64.462 -12.424 -86.349  1.00 94.33           H  
ATOM   1486  C   LEU A  97      62.976 -13.649 -87.274  1.00 94.33           C  
ATOM   1487  CB  LEU A  97      64.412 -11.903 -88.442  1.00 94.33           C  
ATOM   1488  HB2 LEU A  97      65.439 -11.557 -88.554  1.00 94.33           H  
ATOM   1489  HB3 LEU A  97      64.121 -12.399 -89.368  1.00 94.33           H  
ATOM   1490  O   LEU A  97      62.138 -13.301 -86.446  1.00 94.33           O  
ATOM   1491  CG  LEU A  97      63.517 -10.676 -88.212  1.00 94.33           C  
ATOM   1492  HG  LEU A  97      62.580 -10.984 -87.748  1.00 94.33           H  
ATOM   1493  CD1 LEU A  97      64.201  -9.643 -87.314  1.00 94.33           C  
ATOM   1494 HD11 LEU A  97      65.122  -9.291 -87.778  1.00 94.33           H  
ATOM   1495 HD12 LEU A  97      64.433 -10.096 -86.350  1.00 94.33           H  
ATOM   1496 HD13 LEU A  97      63.528  -8.801 -87.148  1.00 94.33           H  
ATOM   1497  CD2 LEU A  97      63.197 -10.012 -89.552  1.00 94.33           C  
ATOM   1498 HD21 LEU A  97      62.632  -9.094 -89.389  1.00 94.33           H  
ATOM   1499 HD22 LEU A  97      62.605 -10.694 -90.163  1.00 94.33           H  
ATOM   1500 HD23 LEU A  97      64.123  -9.771 -90.074  1.00 94.33           H  
ATOM   1501  N   ASN A  98      62.752 -14.648 -88.137  1.00 93.78           N  
ATOM   1502  H   ASN A  98      63.487 -14.904 -88.781  1.00 93.78           H  
ATOM   1503  CA  ASN A  98      61.525 -15.451 -88.133  1.00 93.78           C  
ATOM   1504  HA  ASN A  98      60.676 -14.767 -88.142  1.00 93.78           H  
ATOM   1505  C   ASN A  98      61.390 -16.284 -86.859  1.00 93.78           C  
ATOM   1506  CB  ASN A  98      61.449 -16.384 -89.359  1.00 93.78           C  
ATOM   1507  HB2 ASN A  98      62.363 -16.330 -89.950  1.00 93.78           H  
ATOM   1508  HB3 ASN A  98      61.372 -17.419 -89.025  1.00 93.78           H  
ATOM   1509  O   ASN A  98      60.299 -16.344 -86.311  1.00 93.78           O  
ATOM   1510  CG  ASN A  98      60.248 -16.121 -90.246  1.00 93.78           C  
ATOM   1511  ND2 ASN A  98      60.363 -16.411 -91.520  1.00 93.78           N  
ATOM   1512 HD21 ASN A  98      61.245 -16.757 -91.868  1.00 93.78           H  
ATOM   1513 HD22 ASN A  98      59.544 -16.226 -92.083  1.00 93.78           H  
ATOM   1514  OD1 ASN A  98      59.191 -15.670 -89.842  1.00 93.78           O  
ATOM   1515  N   ASP A  99      62.472 -16.889 -86.374  1.00 93.45           N  
ATOM   1516  H   ASP A  99      63.324 -16.863 -86.914  1.00 93.45           H  
ATOM   1517  CA  ASP A  99      62.477 -17.699 -85.156  1.00 93.45           C  
ATOM   1518  HA  ASP A  99      61.681 -18.441 -85.216  1.00 93.45           H  
ATOM   1519  C   ASP A  99      62.192 -16.812 -83.931  1.00 93.45           C  
ATOM   1520  CB  ASP A  99      63.822 -18.448 -85.032  1.00 93.45           C  
ATOM   1521  HB2 ASP A  99      64.636 -17.724 -85.075  1.00 93.45           H  
ATOM   1522  HB3 ASP A  99      63.856 -18.927 -84.054  1.00 93.45           H  
ATOM   1523  O   ASP A  99      61.376 -17.157 -83.074  1.00 93.45           O  
ATOM   1524  CG  ASP A  99      64.053 -19.538 -86.100  1.00 93.45           C  
ATOM   1525  OD1 ASP A  99      63.067 -20.017 -86.706  1.00 93.45           O  
ATOM   1526  OD2 ASP A  99      65.229 -19.926 -86.303  1.00 93.45           O  
ATOM   1527  N   ARG A 100      62.759 -15.596 -83.889  1.00 93.85           N  
ATOM   1528  H   ARG A 100      63.450 -15.378 -84.592  1.00 93.85           H  
ATOM   1529  CA  ARG A 100      62.400 -14.584 -82.884  1.00 93.85           C  
ATOM   1530  HA  ARG A 100      62.505 -15.028 -81.895  1.00 93.85           H  
ATOM   1531  C   ARG A 100      60.944 -14.157 -83.014  1.00 93.85           C  
ATOM   1532  CB  ARG A 100      63.317 -13.364 -82.981  1.00 93.85           C  
ATOM   1533  HB2 ARG A 100      62.911 -12.566 -82.359  1.00 93.85           H  
ATOM   1534  HB3 ARG A 100      63.343 -13.018 -84.014  1.00 93.85           H  
ATOM   1535  O   ARG A 100      60.248 -14.133 -82.002  1.00 93.85           O  
ATOM   1536  CG  ARG A 100      64.736 -13.678 -82.502  1.00 93.85           C  
ATOM   1537  HG2 ARG A 100      65.147 -14.521 -83.058  1.00 93.85           H  
ATOM   1538  HG3 ARG A 100      64.724 -13.936 -81.443  1.00 93.85           H  
ATOM   1539  CD  ARG A 100      65.602 -12.441 -82.722  1.00 93.85           C  
ATOM   1540  HD2 ARG A 100      65.410 -12.051 -83.722  1.00 93.85           H  
ATOM   1541  HD3 ARG A 100      65.324 -11.686 -81.987  1.00 93.85           H  
ATOM   1542  NE  ARG A 100      67.026 -12.775 -82.640  1.00 93.85           N  
ATOM   1543  HE  ARG A 100      67.315 -13.615 -83.119  1.00 93.85           H  
ATOM   1544  NH1 ARG A 100      67.807 -10.826 -81.697  1.00 93.85           N  
ATOM   1545 HH11 ARG A 100      68.593 -10.268 -81.395  1.00 93.85           H  
ATOM   1546 HH12 ARG A 100      66.851 -10.539 -81.545  1.00 93.85           H  
ATOM   1547  NH2 ARG A 100      69.221 -12.393 -82.455  1.00 93.85           N  
ATOM   1548 HH21 ARG A 100      69.284 -13.116 -83.157  1.00 93.85           H  
ATOM   1549 HH22 ARG A 100      70.023 -11.809 -82.265  1.00 93.85           H  
ATOM   1550  CZ  ARG A 100      68.006 -11.993 -82.250  1.00 93.85           C  
ATOM   1551  N   PHE A 101      60.455 -13.849 -84.217  1.00 94.05           N  
ATOM   1552  H   PHE A 101      61.073 -13.878 -85.016  1.00 94.05           H  
ATOM   1553  CA  PHE A 101      59.045 -13.512 -84.420  1.00 94.05           C  
ATOM   1554  HA  PHE A 101      58.794 -12.693 -83.745  1.00 94.05           H  
ATOM   1555  C   PHE A 101      58.115 -14.661 -84.031  1.00 94.05           C  
ATOM   1556  CB  PHE A 101      58.766 -13.069 -85.865  1.00 94.05           C  
ATOM   1557  HB2 PHE A 101      57.696 -13.169 -86.051  1.00 94.05           H  
ATOM   1558  HB3 PHE A 101      59.272 -13.751 -86.549  1.00 94.05           H  
ATOM   1559  O   PHE A 101      57.098 -14.396 -83.405  1.00 94.05           O  
ATOM   1560  CG  PHE A 101      59.128 -11.633 -86.197  1.00 94.05           C  
ATOM   1561  CD1 PHE A 101      58.720 -10.576 -85.356  1.00 94.05           C  
ATOM   1562  HD1 PHE A 101      58.161 -10.779 -84.455  1.00 94.05           H  
ATOM   1563  CD2 PHE A 101      59.801 -11.338 -87.396  1.00 94.05           C  
ATOM   1564  HD2 PHE A 101      60.096 -12.138 -88.058  1.00 94.05           H  
ATOM   1565  CE1 PHE A 101      59.025  -9.245 -85.687  1.00 94.05           C  
ATOM   1566  HE1 PHE A 101      58.719  -8.443 -85.031  1.00 94.05           H  
ATOM   1567  CE2 PHE A 101      60.076 -10.003 -87.742  1.00 94.05           C  
ATOM   1568  HE2 PHE A 101      60.567  -9.783 -88.679  1.00 94.05           H  
ATOM   1569  CZ  PHE A 101      59.708  -8.957 -86.880  1.00 94.05           C  
ATOM   1570  HZ  PHE A 101      59.929  -7.934 -87.144  1.00 94.05           H  
ATOM   1571  N   ALA A 102      58.470 -15.913 -84.315  1.00 94.65           N  
ATOM   1572  H   ALA A 102      59.307 -16.072 -84.859  1.00 94.65           H  
ATOM   1573  CA  ALA A 102      57.726 -17.086 -83.876  1.00 94.65           C  
ATOM   1574  HA  ALA A 102      56.700 -17.004 -84.232  1.00 94.65           H  
ATOM   1575  C   ALA A 102      57.674 -17.154 -82.344  1.00 94.65           C  
ATOM   1576  CB  ALA A 102      58.347 -18.341 -84.500  1.00 94.65           C  
ATOM   1577  HB1 ALA A 102      59.377 -18.464 -84.164  1.00 94.65           H  
ATOM   1578  HB2 ALA A 102      57.775 -19.218 -84.197  1.00 94.65           H  
ATOM   1579  HB3 ALA A 102      58.333 -18.263 -85.587  1.00 94.65           H  
ATOM   1580  O   ALA A 102      56.583 -17.250 -81.795  1.00 94.65           O  
ATOM   1581  N   SER A 103      58.803 -16.964 -81.650  1.00 95.15           N  
ATOM   1582  H   SER A 103      59.678 -16.960 -82.155  1.00 95.15           H  
ATOM   1583  CA  SER A 103      58.827 -16.923 -80.179  1.00 95.15           C  
ATOM   1584  HA  SER A 103      58.366 -17.841 -79.814  1.00 95.15           H  
ATOM   1585  C   SER A 103      58.027 -15.751 -79.589  1.00 95.15           C  
ATOM   1586  CB  SER A 103      60.272 -16.910 -79.668  1.00 95.15           C  
ATOM   1587  HB2 SER A 103      60.270 -17.142 -78.603  1.00 95.15           H  
ATOM   1588  HB3 SER A 103      60.840 -17.685 -80.183  1.00 95.15           H  
ATOM   1589  O   SER A 103      57.351 -15.908 -78.575  1.00 95.15           O  
ATOM   1590  OG  SER A 103      60.906 -15.656 -79.857  1.00 95.15           O  
ATOM   1591  HG  SER A 103      60.650 -15.297 -80.710  1.00 95.15           H  
ATOM   1592  N   PHE A 104      58.034 -14.577 -80.236  1.00 96.43           N  
ATOM   1593  H   PHE A 104      58.631 -14.479 -81.045  1.00 96.43           H  
ATOM   1594  CA  PHE A 104      57.203 -13.440 -79.832  1.00 96.43           C  
ATOM   1595  HA  PHE A 104      57.315 -13.294 -78.757  1.00 96.43           H  
ATOM   1596  C   PHE A 104      55.718 -13.709 -80.081  1.00 96.43           C  
ATOM   1597  CB  PHE A 104      57.636 -12.151 -80.550  1.00 96.43           C  
ATOM   1598  HB2 PHE A 104      57.837 -12.372 -81.598  1.00 96.43           H  
ATOM   1599  HB3 PHE A 104      56.804 -11.448 -80.528  1.00 96.43           H  
ATOM   1600  O   PHE A 104      54.902 -13.365 -79.233  1.00 96.43           O  
ATOM   1601  CG  PHE A 104      58.825 -11.444 -79.927  1.00 96.43           C  
ATOM   1602  CD1 PHE A 104      58.716 -10.895 -78.635  1.00 96.43           C  
ATOM   1603  HD1 PHE A 104      57.792 -10.993 -78.084  1.00 96.43           H  
ATOM   1604  CD2 PHE A 104      60.027 -11.296 -80.643  1.00 96.43           C  
ATOM   1605  HD2 PHE A 104      60.110 -11.687 -81.646  1.00 96.43           H  
ATOM   1606  CE1 PHE A 104      59.809 -10.228 -78.054  1.00 96.43           C  
ATOM   1607  HE1 PHE A 104      59.724  -9.820 -77.058  1.00 96.43           H  
ATOM   1608  CE2 PHE A 104      61.125 -10.639 -80.060  1.00 96.43           C  
ATOM   1609  HE2 PHE A 104      62.049 -10.545 -80.609  1.00 96.43           H  
ATOM   1610  CZ  PHE A 104      61.017 -10.107 -78.763  1.00 96.43           C  
ATOM   1611  HZ  PHE A 104      61.860  -9.606 -78.311  1.00 96.43           H  
ATOM   1612  N   ILE A 105      55.358 -14.330 -81.208  1.00 95.44           N  
ATOM   1613  H   ILE A 105      56.082 -14.588 -81.864  1.00 95.44           H  
ATOM   1614  CA  ILE A 105      53.980 -14.724 -81.519  1.00 95.44           C  
ATOM   1615  HA  ILE A 105      53.332 -13.855 -81.401  1.00 95.44           H  
ATOM   1616  C   ILE A 105      53.499 -15.769 -80.512  1.00 95.44           C  
ATOM   1617  CB  ILE A 105      53.859 -15.224 -82.978  1.00 95.44           C  
ATOM   1618  HB  ILE A 105      54.649 -15.952 -83.162  1.00 95.44           H  
ATOM   1619  O   ILE A 105      52.406 -15.609 -79.981  1.00 95.44           O  
ATOM   1620  CG1 ILE A 105      54.017 -14.046 -83.969  1.00 95.44           C  
ATOM   1621 HG12 ILE A 105      54.829 -13.394 -83.648  1.00 95.44           H  
ATOM   1622 HG13 ILE A 105      53.108 -13.444 -83.964  1.00 95.44           H  
ATOM   1623  CG2 ILE A 105      52.501 -15.912 -83.227  1.00 95.44           C  
ATOM   1624 HG21 ILE A 105      52.407 -16.216 -84.270  1.00 95.44           H  
ATOM   1625 HG22 ILE A 105      51.684 -15.237 -82.970  1.00 95.44           H  
ATOM   1626 HG23 ILE A 105      52.419 -16.816 -82.624  1.00 95.44           H  
ATOM   1627  CD1 ILE A 105      54.313 -14.493 -85.408  1.00 95.44           C  
ATOM   1628 HD11 ILE A 105      54.516 -13.615 -86.021  1.00 95.44           H  
ATOM   1629 HD12 ILE A 105      55.190 -15.141 -85.423  1.00 95.44           H  
ATOM   1630 HD13 ILE A 105      53.461 -15.024 -85.832  1.00 95.44           H  
ATOM   1631  N   GLU A 106      54.308 -16.785 -80.202  1.00 95.23           N  
ATOM   1632  H   GLU A 106      55.178 -16.885 -80.705  1.00 95.23           H  
ATOM   1633  CA  GLU A 106      54.016 -17.780 -79.164  1.00 95.23           C  
ATOM   1634  HA  GLU A 106      53.079 -18.287 -79.394  1.00 95.23           H  
ATOM   1635  C   GLU A 106      53.837 -17.110 -77.804  1.00 95.23           C  
ATOM   1636  CB  GLU A 106      55.133 -18.832 -79.088  1.00 95.23           C  
ATOM   1637  HB2 GLU A 106      55.032 -19.381 -78.152  1.00 95.23           H  
ATOM   1638  HB3 GLU A 106      56.101 -18.330 -79.092  1.00 95.23           H  
ATOM   1639  O   GLU A 106      52.833 -17.348 -77.141  1.00 95.23           O  
ATOM   1640  CG  GLU A 106      55.056 -19.837 -80.247  1.00 95.23           C  
ATOM   1641  HG2 GLU A 106      55.052 -19.297 -81.193  1.00 95.23           H  
ATOM   1642  HG3 GLU A 106      54.108 -20.371 -80.174  1.00 95.23           H  
ATOM   1643  CD  GLU A 106      56.207 -20.858 -80.255  1.00 95.23           C  
ATOM   1644  OE1 GLU A 106      56.252 -21.646 -81.229  1.00 95.23           O  
ATOM   1645  OE2 GLU A 106      57.026 -20.862 -79.309  1.00 95.23           O  
ATOM   1646  N   ARG A 107      54.731 -16.189 -77.423  1.00 95.15           N  
ATOM   1647  H   ARG A 107      55.562 -16.074 -77.985  1.00 95.15           H  
ATOM   1648  CA  ARG A 107      54.616 -15.460 -76.158  1.00 95.15           C  
ATOM   1649  HA  ARG A 107      54.504 -16.221 -75.386  1.00 95.15           H  
ATOM   1650  C   ARG A 107      53.372 -14.579 -76.093  1.00 95.15           C  
ATOM   1651  CB  ARG A 107      55.894 -14.640 -75.914  1.00 95.15           C  
ATOM   1652  HB2 ARG A 107      56.754 -15.307 -75.973  1.00 95.15           H  
ATOM   1653  HB3 ARG A 107      55.997 -13.886 -76.695  1.00 95.15           H  
ATOM   1654  O   ARG A 107      52.735 -14.508 -75.047  1.00 95.15           O  
ATOM   1655  CG  ARG A 107      55.912 -13.944 -74.544  1.00 95.15           C  
ATOM   1656  HG2 ARG A 107      56.874 -13.445 -74.421  1.00 95.15           H  
ATOM   1657  HG3 ARG A 107      55.122 -13.195 -74.491  1.00 95.15           H  
ATOM   1658  CD  ARG A 107      55.727 -14.974 -73.426  1.00 95.15           C  
ATOM   1659  HD2 ARG A 107      54.744 -15.436 -73.515  1.00 95.15           H  
ATOM   1660  HD3 ARG A 107      56.481 -15.754 -73.533  1.00 95.15           H  
ATOM   1661  NE  ARG A 107      55.815 -14.378 -72.090  1.00 95.15           N  
ATOM   1662  HE  ARG A 107      55.954 -13.379 -72.024  1.00 95.15           H  
ATOM   1663  NH1 ARG A 107      55.459 -16.368 -70.992  1.00 95.15           N  
ATOM   1664 HH11 ARG A 107      55.355 -16.911 -70.146  1.00 95.15           H  
ATOM   1665 HH12 ARG A 107      55.292 -16.861 -71.857  1.00 95.15           H  
ATOM   1666  NH2 ARG A 107      55.738 -14.469 -69.827  1.00 95.15           N  
ATOM   1667 HH21 ARG A 107      55.585 -15.002 -68.983  1.00 95.15           H  
ATOM   1668 HH22 ARG A 107      55.877 -13.469 -69.787  1.00 95.15           H  
ATOM   1669  CZ  ARG A 107      55.671 -15.076 -70.981  1.00 95.15           C  
ATOM   1670  N   VAL A 108      53.015 -13.906 -77.185  1.00 96.06           N  
ATOM   1671  H   VAL A 108      53.603 -13.981 -78.003  1.00 96.06           H  
ATOM   1672  CA  VAL A 108      51.759 -13.150 -77.281  1.00 96.06           C  
ATOM   1673  HA  VAL A 108      51.685 -12.481 -76.424  1.00 96.06           H  
ATOM   1674  C   VAL A 108      50.569 -14.101 -77.193  1.00 96.06           C  
ATOM   1675  CB  VAL A 108      51.713 -12.283 -78.555  1.00 96.06           C  
ATOM   1676  HB  VAL A 108      51.987 -12.890 -79.418  1.00 96.06           H  
ATOM   1677  O   VAL A 108      49.634 -13.791 -76.472  1.00 96.06           O  
ATOM   1678  CG1 VAL A 108      50.329 -11.672 -78.807  1.00 96.06           C  
ATOM   1679 HG11 VAL A 108      50.366 -10.993 -79.659  1.00 96.06           H  
ATOM   1680 HG12 VAL A 108      49.984 -11.127 -77.928  1.00 96.06           H  
ATOM   1681 HG13 VAL A 108      49.603 -12.451 -79.041  1.00 96.06           H  
ATOM   1682  CG2 VAL A 108      52.695 -11.108 -78.433  1.00 96.06           C  
ATOM   1683 HG21 VAL A 108      52.366 -10.428 -77.648  1.00 96.06           H  
ATOM   1684 HG22 VAL A 108      53.695 -11.465 -78.187  1.00 96.06           H  
ATOM   1685 HG23 VAL A 108      52.741 -10.571 -79.381  1.00 96.06           H  
ATOM   1686  N   HIS A 109      50.616 -15.278 -77.824  1.00 94.84           N  
ATOM   1687  H   HIS A 109      51.419 -15.490 -78.399  1.00 94.84           H  
ATOM   1688  CA  HIS A 109      49.562 -16.291 -77.715  1.00 94.84           C  
ATOM   1689  HA  HIS A 109      48.617 -15.818 -77.983  1.00 94.84           H  
ATOM   1690  C   HIS A 109      49.412 -16.820 -76.284  1.00 94.84           C  
ATOM   1691  CB  HIS A 109      49.829 -17.453 -78.687  1.00 94.84           C  
ATOM   1692  HB2 HIS A 109      50.665 -17.219 -79.347  1.00 94.84           H  
ATOM   1693  HB3 HIS A 109      50.108 -18.351 -78.135  1.00 94.84           H  
ATOM   1694  O   HIS A 109      48.293 -16.939 -75.791  1.00 94.84           O  
ATOM   1695  CG  HIS A 109      48.642 -17.754 -79.557  1.00 94.84           C  
ATOM   1696  CD2 HIS A 109      47.794 -18.824 -79.467  1.00 94.84           C  
ATOM   1697  HD2 HIS A 109      47.867 -19.627 -78.748  1.00 94.84           H  
ATOM   1698  ND1 HIS A 109      48.194 -16.962 -80.584  1.00 94.84           N  
ATOM   1699  HD1 HIS A 109      48.557 -16.050 -80.820  1.00 94.84           H  
ATOM   1700  CE1 HIS A 109      47.103 -17.542 -81.108  1.00 94.84           C  
ATOM   1701  HE1 HIS A 109      46.512 -17.124 -81.909  1.00 94.84           H  
ATOM   1702  NE2 HIS A 109      46.816 -18.685 -80.462  1.00 94.84           N  
ATOM   1703  N   GLU A 110      50.522 -17.099 -75.598  1.00 96.17           N  
ATOM   1704  H   GLU A 110      51.405 -17.060 -76.088  1.00 96.17           H  
ATOM   1705  CA  GLU A 110      50.543 -17.481 -74.185  1.00 96.17           C  
ATOM   1706  HA  GLU A 110      49.948 -18.382 -74.034  1.00 96.17           H  
ATOM   1707  C   GLU A 110      49.963 -16.374 -73.306  1.00 96.17           C  
ATOM   1708  CB  GLU A 110      51.979 -17.735 -73.711  1.00 96.17           C  
ATOM   1709  HB2 GLU A 110      52.602 -16.897 -74.021  1.00 96.17           H  
ATOM   1710  HB3 GLU A 110      51.973 -17.763 -72.621  1.00 96.17           H  
ATOM   1711  O   GLU A 110      49.130 -16.651 -72.447  1.00 96.17           O  
ATOM   1712  CG  GLU A 110      52.610 -19.041 -74.201  1.00 96.17           C  
ATOM   1713  HG2 GLU A 110      52.579 -19.082 -75.290  1.00 96.17           H  
ATOM   1714  HG3 GLU A 110      52.020 -19.873 -73.816  1.00 96.17           H  
ATOM   1715  CD  GLU A 110      54.066 -19.178 -73.717  1.00 96.17           C  
ATOM   1716  OE1 GLU A 110      54.646 -20.249 -73.987  1.00 96.17           O  
ATOM   1717  OE2 GLU A 110      54.585 -18.246 -73.033  1.00 96.17           O  
ATOM   1718  N   LEU A 111      50.370 -15.119 -73.522  1.00 96.85           N  
ATOM   1719  H   LEU A 111      51.068 -14.960 -74.235  1.00 96.85           H  
ATOM   1720  CA  LEU A 111      49.855 -13.975 -72.774  1.00 96.85           C  
ATOM   1721  HA  LEU A 111      49.923 -14.196 -71.709  1.00 96.85           H  
ATOM   1722  C   LEU A 111      48.373 -13.739 -73.063  1.00 96.85           C  
ATOM   1723  CB  LEU A 111      50.675 -12.713 -73.088  1.00 96.85           C  
ATOM   1724  HB2 LEU A 111      50.110 -11.842 -72.758  1.00 96.85           H  
ATOM   1725  HB3 LEU A 111      50.791 -12.636 -74.169  1.00 96.85           H  
ATOM   1726  O   LEU A 111      47.617 -13.522 -72.129  1.00 96.85           O  
ATOM   1727  CG  LEU A 111      52.062 -12.664 -72.422  1.00 96.85           C  
ATOM   1728  HG  LEU A 111      52.638 -13.552 -72.681  1.00 96.85           H  
ATOM   1729  CD1 LEU A 111      52.812 -11.428 -72.924  1.00 96.85           C  
ATOM   1730 HD11 LEU A 111      52.916 -11.485 -74.008  1.00 96.85           H  
ATOM   1731 HD12 LEU A 111      52.257 -10.526 -72.665  1.00 96.85           H  
ATOM   1732 HD13 LEU A 111      53.804 -11.386 -72.474  1.00 96.85           H  
ATOM   1733  CD2 LEU A 111      51.986 -12.569 -70.896  1.00 96.85           C  
ATOM   1734 HD21 LEU A 111      52.989 -12.472 -70.479  1.00 96.85           H  
ATOM   1735 HD22 LEU A 111      51.537 -13.472 -70.484  1.00 96.85           H  
ATOM   1736 HD23 LEU A 111      51.386 -11.708 -70.601  1.00 96.85           H  
ATOM   1737  N   GLU A 112      47.927 -13.825 -74.315  1.00 95.65           N  
ATOM   1738  H   GLU A 112      48.600 -13.982 -75.051  1.00 95.65           H  
ATOM   1739  CA  GLU A 112      46.513 -13.749 -74.689  1.00 95.65           C  
ATOM   1740  HA  GLU A 112      46.086 -12.813 -74.330  1.00 95.65           H  
ATOM   1741  C   GLU A 112      45.707 -14.892 -74.069  1.00 95.65           C  
ATOM   1742  CB  GLU A 112      46.350 -13.825 -76.214  1.00 95.65           C  
ATOM   1743  HB2 GLU A 112      45.313 -14.084 -76.426  1.00 95.65           H  
ATOM   1744  HB3 GLU A 112      46.981 -14.624 -76.603  1.00 95.65           H  
ATOM   1745  O   GLU A 112      44.585 -14.676 -73.616  1.00 95.65           O  
ATOM   1746  CG  GLU A 112      46.657 -12.512 -76.948  1.00 95.65           C  
ATOM   1747  HG2 GLU A 112      45.974 -11.748 -76.578  1.00 95.65           H  
ATOM   1748  HG3 GLU A 112      47.672 -12.186 -76.720  1.00 95.65           H  
ATOM   1749  CD  GLU A 112      46.480 -12.648 -78.472  1.00 95.65           C  
ATOM   1750  OE1 GLU A 112      46.779 -11.660 -79.176  1.00 95.65           O  
ATOM   1751  OE2 GLU A 112      45.983 -13.709 -78.931  1.00 95.65           O  
ATOM   1752  N   GLN A 113      46.257 -16.107 -74.025  1.00 96.28           N  
ATOM   1753  H   GLN A 113      47.163 -16.242 -74.451  1.00 96.28           H  
ATOM   1754  CA  GLN A 113      45.621 -17.249 -73.377  1.00 96.28           C  
ATOM   1755  HA  GLN A 113      44.603 -17.336 -73.757  1.00 96.28           H  
ATOM   1756  C   GLN A 113      45.529 -17.041 -71.863  1.00 96.28           C  
ATOM   1757  CB  GLN A 113      46.380 -18.535 -73.731  1.00 96.28           C  
ATOM   1758  HB2 GLN A 113      46.449 -18.619 -74.816  1.00 96.28           H  
ATOM   1759  HB3 GLN A 113      47.389 -18.490 -73.320  1.00 96.28           H  
ATOM   1760  O   GLN A 113      44.460 -17.248 -71.293  1.00 96.28           O  
ATOM   1761  CG  GLN A 113      45.662 -19.782 -73.194  1.00 96.28           C  
ATOM   1762  HG2 GLN A 113      44.653 -19.813 -73.606  1.00 96.28           H  
ATOM   1763  HG3 GLN A 113      45.588 -19.732 -72.108  1.00 96.28           H  
ATOM   1764  CD  GLN A 113      46.378 -21.080 -73.552  1.00 96.28           C  
ATOM   1765  NE2 GLN A 113      45.693 -22.201 -73.523  1.00 96.28           N  
ATOM   1766 HE21 GLN A 113      46.231 -23.028 -73.743  1.00 96.28           H  
ATOM   1767 HE22 GLN A 113      44.727 -22.212 -73.229  1.00 96.28           H  
ATOM   1768  OE1 GLN A 113      47.556 -21.135 -73.850  1.00 96.28           O  
ATOM   1769  N   GLN A 114      46.604 -16.589 -71.216  1.00 96.14           N  
ATOM   1770  H   GLN A 114      47.457 -16.451 -71.740  1.00 96.14           H  
ATOM   1771  CA  GLN A 114      46.609 -16.247 -69.792  1.00 96.14           C  
ATOM   1772  HA  GLN A 114      46.282 -17.110 -69.213  1.00 96.14           H  
ATOM   1773  C   GLN A 114      45.637 -15.109 -69.490  1.00 96.14           C  
ATOM   1774  CB  GLN A 114      48.022 -15.853 -69.344  1.00 96.14           C  
ATOM   1775  HB2 GLN A 114      47.961 -15.363 -68.372  1.00 96.14           H  
ATOM   1776  HB3 GLN A 114      48.449 -15.148 -70.057  1.00 96.14           H  
ATOM   1777  O   GLN A 114      44.896 -15.197 -68.520  1.00 96.14           O  
ATOM   1778  CG  GLN A 114      48.939 -17.074 -69.204  1.00 96.14           C  
ATOM   1779  HG2 GLN A 114      48.542 -17.725 -68.425  1.00 96.14           H  
ATOM   1780  HG3 GLN A 114      48.955 -17.641 -70.135  1.00 96.14           H  
ATOM   1781  CD  GLN A 114      50.373 -16.707 -68.836  1.00 96.14           C  
ATOM   1782  NE2 GLN A 114      51.240 -17.686 -68.711  1.00 96.14           N  
ATOM   1783 HE21 GLN A 114      50.973 -18.633 -68.941  1.00 96.14           H  
ATOM   1784 HE22 GLN A 114      52.187 -17.414 -68.487  1.00 96.14           H  
ATOM   1785  OE1 GLN A 114      50.755 -15.564 -68.635  1.00 96.14           O  
ATOM   1786  N   ASN A 115      45.578 -14.080 -70.334  1.00 95.78           N  
ATOM   1787  H   ASN A 115      46.241 -14.040 -71.096  1.00 95.78           H  
ATOM   1788  CA  ASN A 115      44.663 -12.961 -70.151  1.00 95.78           C  
ATOM   1789  HA  ASN A 115      44.767 -12.623 -69.120  1.00 95.78           H  
ATOM   1790  C   ASN A 115      43.207 -13.410 -70.326  1.00 95.78           C  
ATOM   1791  CB  ASN A 115      45.059 -11.807 -71.090  1.00 95.78           C  
ATOM   1792  HB2 ASN A 115      46.121 -11.870 -71.323  1.00 95.78           H  
ATOM   1793  HB3 ASN A 115      44.496 -11.864 -72.022  1.00 95.78           H  
ATOM   1794  O   ASN A 115      42.374 -13.067 -69.504  1.00 95.78           O  
ATOM   1795  CG  ASN A 115      44.877 -10.432 -70.476  1.00 95.78           C  
ATOM   1796  ND2 ASN A 115      45.366  -9.414 -71.142  1.00 95.78           N  
ATOM   1797 HD21 ASN A 115      45.752  -9.549 -72.066  1.00 95.78           H  
ATOM   1798 HD22 ASN A 115      45.167  -8.508 -70.743  1.00 95.78           H  
ATOM   1799  OD1 ASN A 115      44.374 -10.241 -69.385  1.00 95.78           O  
ATOM   1800  N   LYS A 116      42.905 -14.281 -71.301  1.00 96.46           N  
ATOM   1801  H   LYS A 116      43.624 -14.512 -71.972  1.00 96.46           H  
ATOM   1802  CA  LYS A 116      41.576 -14.913 -71.433  1.00 96.46           C  
ATOM   1803  HA  LYS A 116      40.820 -14.132 -71.515  1.00 96.46           H  
ATOM   1804  C   LYS A 116      41.200 -15.741 -70.202  1.00 96.46           C  
ATOM   1805  CB  LYS A 116      41.531 -15.805 -72.682  1.00 96.46           C  
ATOM   1806  HB2 LYS A 116      40.675 -16.476 -72.612  1.00 96.46           H  
ATOM   1807  HB3 LYS A 116      42.435 -16.412 -72.718  1.00 96.46           H  
ATOM   1808  O   LYS A 116      40.047 -15.709 -69.780  1.00 96.46           O  
ATOM   1809  CG  LYS A 116      41.391 -14.994 -73.975  1.00 96.46           C  
ATOM   1810  HG2 LYS A 116      40.386 -14.577 -74.035  1.00 96.46           H  
ATOM   1811  HG3 LYS A 116      42.104 -14.169 -73.973  1.00 96.46           H  
ATOM   1812  CD  LYS A 116      41.656 -15.888 -75.194  1.00 96.46           C  
ATOM   1813  HD2 LYS A 116      40.900 -16.670 -75.255  1.00 96.46           H  
ATOM   1814  HD3 LYS A 116      42.641 -16.341 -75.077  1.00 96.46           H  
ATOM   1815  CE  LYS A 116      41.644 -15.029 -76.461  1.00 96.46           C  
ATOM   1816  HE2 LYS A 116      40.617 -14.747 -76.692  1.00 96.46           H  
ATOM   1817  HE3 LYS A 116      42.195 -14.114 -76.247  1.00 96.46           H  
ATOM   1818  NZ  LYS A 116      42.285 -15.721 -77.607  1.00 96.46           N  
ATOM   1819  HZ1 LYS A 116      42.324 -15.108 -78.409  1.00 96.46           H  
ATOM   1820  HZ2 LYS A 116      43.248 -15.925 -77.381  1.00 96.46           H  
ATOM   1821  HZ3 LYS A 116      41.810 -16.579 -77.845  1.00 96.46           H  
ATOM   1822  N   VAL A 117      42.149 -16.485 -69.626  1.00 96.26           N  
ATOM   1823  H   VAL A 117      43.069 -16.492 -70.043  1.00 96.26           H  
ATOM   1824  CA  VAL A 117      41.924 -17.240 -68.381  1.00 96.26           C  
ATOM   1825  HA  VAL A 117      41.009 -17.822 -68.488  1.00 96.26           H  
ATOM   1826  C   VAL A 117      41.685 -16.285 -67.209  1.00 96.26           C  
ATOM   1827  CB  VAL A 117      43.073 -18.229 -68.099  1.00 96.26           C  
ATOM   1828  HB  VAL A 117      44.028 -17.705 -68.154  1.00 96.26           H  
ATOM   1829  O   VAL A 117      40.705 -16.461 -66.496  1.00 96.26           O  
ATOM   1830  CG1 VAL A 117      42.957 -18.888 -66.720  1.00 96.26           C  
ATOM   1831 HG11 VAL A 117      43.734 -19.642 -66.593  1.00 96.26           H  
ATOM   1832 HG12 VAL A 117      43.090 -18.148 -65.931  1.00 96.26           H  
ATOM   1833 HG13 VAL A 117      41.979 -19.353 -66.596  1.00 96.26           H  
ATOM   1834  CG2 VAL A 117      43.073 -19.367 -69.132  1.00 96.26           C  
ATOM   1835 HG21 VAL A 117      43.096 -18.967 -70.146  1.00 96.26           H  
ATOM   1836 HG22 VAL A 117      43.952 -19.994 -68.983  1.00 96.26           H  
ATOM   1837 HG23 VAL A 117      42.173 -19.972 -69.016  1.00 96.26           H  
ATOM   1838  N   LEU A 118      42.494 -15.234 -67.055  1.00 96.47           N  
ATOM   1839  H   LEU A 118      43.284 -15.143 -67.678  1.00 96.47           H  
ATOM   1840  CA  LEU A 118      42.325 -14.214 -66.015  1.00 96.47           C  
ATOM   1841  HA  LEU A 118      42.288 -14.705 -65.042  1.00 96.47           H  
ATOM   1842  C   LEU A 118      41.014 -13.432 -66.167  1.00 96.47           C  
ATOM   1843  CB  LEU A 118      43.517 -13.240 -66.051  1.00 96.47           C  
ATOM   1844  HB2 LEU A 118      43.266 -12.358 -65.462  1.00 96.47           H  
ATOM   1845  HB3 LEU A 118      43.663 -12.911 -67.080  1.00 96.47           H  
ATOM   1846  O   LEU A 118      40.353 -13.150 -65.174  1.00 96.47           O  
ATOM   1847  CG  LEU A 118      44.837 -13.815 -65.509  1.00 96.47           C  
ATOM   1848  HG  LEU A 118      45.057 -14.771 -65.985  1.00 96.47           H  
ATOM   1849  CD1 LEU A 118      45.977 -12.842 -65.820  1.00 96.47           C  
ATOM   1850 HD11 LEU A 118      45.786 -11.878 -65.348  1.00 96.47           H  
ATOM   1851 HD12 LEU A 118      46.052 -12.706 -66.899  1.00 96.47           H  
ATOM   1852 HD13 LEU A 118      46.918 -13.251 -65.454  1.00 96.47           H  
ATOM   1853  CD2 LEU A 118      44.792 -14.025 -63.994  1.00 96.47           C  
ATOM   1854 HD21 LEU A 118      44.057 -14.790 -63.744  1.00 96.47           H  
ATOM   1855 HD22 LEU A 118      45.762 -14.372 -63.640  1.00 96.47           H  
ATOM   1856 HD23 LEU A 118      44.528 -13.096 -63.488  1.00 96.47           H  
ATOM   1857  N   GLU A 119      40.600 -13.101 -67.390  1.00 95.70           N  
ATOM   1858  H   GLU A 119      41.224 -13.273 -68.165  1.00 95.70           H  
ATOM   1859  CA  GLU A 119      39.307 -12.477 -67.682  1.00 95.70           C  
ATOM   1860  HA  GLU A 119      39.203 -11.566 -67.092  1.00 95.70           H  
ATOM   1861  C   GLU A 119      38.147 -13.403 -67.304  1.00 95.70           C  
ATOM   1862  CB  GLU A 119      39.205 -12.114 -69.172  1.00 95.70           C  
ATOM   1863  HB2 GLU A 119      38.154 -11.954 -69.413  1.00 95.70           H  
ATOM   1864  HB3 GLU A 119      39.567 -12.951 -69.768  1.00 95.70           H  
ATOM   1865  O   GLU A 119      37.179 -12.951 -66.688  1.00 95.70           O  
ATOM   1866  CG  GLU A 119      39.969 -10.833 -69.542  1.00 95.70           C  
ATOM   1867  HG2 GLU A 119      39.532 -10.005 -68.984  1.00 95.70           H  
ATOM   1868  HG3 GLU A 119      41.010 -10.921 -69.230  1.00 95.70           H  
ATOM   1869  CD  GLU A 119      39.908 -10.511 -71.047  1.00 95.70           C  
ATOM   1870  OE1 GLU A 119      40.488  -9.472 -71.435  1.00 95.70           O  
ATOM   1871  OE2 GLU A 119      39.259 -11.270 -71.807  1.00 95.70           O  
ATOM   1872  N   ALA A 120      38.250 -14.700 -67.612  1.00 94.64           N  
ATOM   1873  H   ALA A 120      39.058 -15.011 -68.133  1.00 94.64           H  
ATOM   1874  CA  ALA A 120      37.265 -15.693 -67.199  1.00 94.64           C  
ATOM   1875  HA  ALA A 120      36.280 -15.349 -67.513  1.00 94.64           H  
ATOM   1876  C   ALA A 120      37.224 -15.854 -65.668  1.00 94.64           C  
ATOM   1877  CB  ALA A 120      37.559 -17.018 -67.913  1.00 94.64           C  
ATOM   1878  HB1 ALA A 120      37.551 -16.863 -68.992  1.00 94.64           H  
ATOM   1879  HB2 ALA A 120      36.798 -17.752 -67.650  1.00 94.64           H  
ATOM   1880  HB3 ALA A 120      38.537 -17.397 -67.615  1.00 94.64           H  
ATOM   1881  O   ALA A 120      36.141 -15.873 -65.084  1.00 94.64           O  
ATOM   1882  N   GLU A 121      38.379 -15.902 -65.000  1.00 94.85           N  
ATOM   1883  H   GLU A 121      39.238 -15.918 -65.530  1.00 94.85           H  
ATOM   1884  CA  GLU A 121      38.481 -15.942 -63.536  1.00 94.85           C  
ATOM   1885  HA  GLU A 121      37.903 -16.785 -63.159  1.00 94.85           H  
ATOM   1886  C   GLU A 121      37.898 -14.675 -62.893  1.00 94.85           C  
ATOM   1887  CB  GLU A 121      39.946 -16.129 -63.109  1.00 94.85           C  
ATOM   1888  HB2 GLU A 121      40.024 -15.907 -62.045  1.00 94.85           H  
ATOM   1889  HB3 GLU A 121      40.571 -15.421 -63.654  1.00 94.85           H  
ATOM   1890  O   GLU A 121      37.119 -14.771 -61.944  1.00 94.85           O  
ATOM   1891  CG  GLU A 121      40.453 -17.563 -63.338  1.00 94.85           C  
ATOM   1892  HG2 GLU A 121      40.294 -17.847 -64.379  1.00 94.85           H  
ATOM   1893  HG3 GLU A 121      39.854 -18.236 -62.724  1.00 94.85           H  
ATOM   1894  CD  GLU A 121      41.938 -17.749 -62.981  1.00 94.85           C  
ATOM   1895  OE1 GLU A 121      42.433 -18.880 -63.192  1.00 94.85           O  
ATOM   1896  OE2 GLU A 121      42.559 -16.792 -62.464  1.00 94.85           O  
ATOM   1897  N   LEU A 122      38.189 -13.490 -63.439  1.00 92.72           N  
ATOM   1898  H   LEU A 122      38.858 -13.475 -64.195  1.00 92.72           H  
ATOM   1899  CA  LEU A 122      37.610 -12.219 -62.999  1.00 92.72           C  
ATOM   1900  HA  LEU A 122      37.785 -12.110 -61.928  1.00 92.72           H  
ATOM   1901  C   LEU A 122      36.096 -12.178 -63.202  1.00 92.72           C  
ATOM   1902  CB  LEU A 122      38.256 -11.046 -63.760  1.00 92.72           C  
ATOM   1903  HB2 LEU A 122      38.369 -11.330 -64.806  1.00 92.72           H  
ATOM   1904  HB3 LEU A 122      37.581 -10.191 -63.729  1.00 92.72           H  
ATOM   1905  O   LEU A 122      35.391 -11.648 -62.344  1.00 92.72           O  
ATOM   1906  CG  LEU A 122      39.616 -10.591 -63.206  1.00 92.72           C  
ATOM   1907  HG  LEU A 122      40.288 -11.443 -63.108  1.00 92.72           H  
ATOM   1908  CD1 LEU A 122      40.232  -9.573 -64.169  1.00 92.72           C  
ATOM   1909 HD11 LEU A 122      39.580  -8.707 -64.285  1.00 92.72           H  
ATOM   1910 HD12 LEU A 122      41.205  -9.256 -63.793  1.00 92.72           H  
ATOM   1911 HD13 LEU A 122      40.386 -10.046 -65.138  1.00 92.72           H  
ATOM   1912  CD2 LEU A 122      39.467  -9.909 -61.840  1.00 92.72           C  
ATOM   1913 HD21 LEU A 122      38.766  -9.077 -61.904  1.00 92.72           H  
ATOM   1914 HD22 LEU A 122      40.440  -9.540 -61.516  1.00 92.72           H  
ATOM   1915 HD23 LEU A 122      39.120 -10.628 -61.098  1.00 92.72           H  
ATOM   1916  N   LEU A 123      35.583 -12.723 -64.307  1.00 92.10           N  
ATOM   1917  H   LEU A 123      36.218 -13.092 -64.999  1.00 92.10           H  
ATOM   1918  CA  LEU A 123      34.146 -12.804 -64.562  1.00 92.10           C  
ATOM   1919  HA  LEU A 123      33.722 -11.811 -64.411  1.00 92.10           H  
ATOM   1920  C   LEU A 123      33.466 -13.738 -63.558  1.00 92.10           C  
ATOM   1921  CB  LEU A 123      33.915 -13.197 -66.031  1.00 92.10           C  
ATOM   1922  HB2 LEU A 123      34.521 -12.525 -66.639  1.00 92.10           H  
ATOM   1923  HB3 LEU A 123      34.273 -14.211 -66.211  1.00 92.10           H  
ATOM   1924  O   LEU A 123      32.452 -13.355 -62.980  1.00 92.10           O  
ATOM   1925  CG  LEU A 123      32.448 -13.070 -66.490  1.00 92.10           C  
ATOM   1926  HG  LEU A 123      31.981 -12.225 -65.985  1.00 92.10           H  
ATOM   1927  CD1 LEU A 123      32.401 -12.803 -67.995  1.00 92.10           C  
ATOM   1928 HD11 LEU A 123      32.873 -13.624 -68.534  1.00 92.10           H  
ATOM   1929 HD12 LEU A 123      32.930 -11.878 -68.224  1.00 92.10           H  
ATOM   1930 HD13 LEU A 123      31.366 -12.703 -68.322  1.00 92.10           H  
ATOM   1931  CD2 LEU A 123      31.623 -14.335 -66.227  1.00 92.10           C  
ATOM   1932 HD21 LEU A 123      31.526 -14.523 -65.158  1.00 92.10           H  
ATOM   1933 HD22 LEU A 123      30.618 -14.213 -66.633  1.00 92.10           H  
ATOM   1934 HD23 LEU A 123      32.096 -15.197 -66.698  1.00 92.10           H  
ATOM   1935  N   VAL A 124      34.046 -14.909 -63.277  1.00 91.27           N  
ATOM   1936  H   VAL A 124      34.873 -15.163 -63.797  1.00 91.27           H  
ATOM   1937  CA  VAL A 124      33.534 -15.850 -62.265  1.00 91.27           C  
ATOM   1938  HA  VAL A 124      32.486 -16.058 -62.482  1.00 91.27           H  
ATOM   1939  C   VAL A 124      33.585 -15.243 -60.860  1.00 91.27           C  
ATOM   1940  CB  VAL A 124      34.310 -17.183 -62.324  1.00 91.27           C  
ATOM   1941  HB  VAL A 124      35.380 -16.979 -62.295  1.00 91.27           H  
ATOM   1942  O   VAL A 124      32.618 -15.358 -60.106  1.00 91.27           O  
ATOM   1943  CG1 VAL A 124      33.966 -18.122 -61.158  1.00 91.27           C  
ATOM   1944 HG11 VAL A 124      34.465 -19.081 -61.302  1.00 91.27           H  
ATOM   1945 HG12 VAL A 124      34.315 -17.699 -60.216  1.00 91.27           H  
ATOM   1946 HG13 VAL A 124      32.888 -18.279 -61.112  1.00 91.27           H  
ATOM   1947  CG2 VAL A 124      33.982 -17.941 -63.617  1.00 91.27           C  
ATOM   1948 HG21 VAL A 124      32.931 -18.229 -63.628  1.00 91.27           H  
ATOM   1949 HG22 VAL A 124      34.605 -18.832 -63.691  1.00 91.27           H  
ATOM   1950 HG23 VAL A 124      34.177 -17.315 -64.488  1.00 91.27           H  
ATOM   1951  N   LEU A 125      34.672 -14.552 -60.500  1.00 88.83           N  
ATOM   1952  H   LEU A 125      35.455 -14.525 -61.136  1.00 88.83           H  
ATOM   1953  CA  LEU A 125      34.779 -13.841 -59.223  1.00 88.83           C  
ATOM   1954  HA  LEU A 125      34.546 -14.532 -58.413  1.00 88.83           H  
ATOM   1955  C   LEU A 125      33.751 -12.712 -59.131  1.00 88.83           C  
ATOM   1956  CB  LEU A 125      36.204 -13.292 -59.035  1.00 88.83           C  
ATOM   1957  HB2 LEU A 125      36.192 -12.551 -58.236  1.00 88.83           H  
ATOM   1958  HB3 LEU A 125      36.503 -12.783 -59.951  1.00 88.83           H  
ATOM   1959  O   LEU A 125      33.069 -12.597 -58.115  1.00 88.83           O  
ATOM   1960  CG  LEU A 125      37.260 -14.355 -58.683  1.00 88.83           C  
ATOM   1961  HG  LEU A 125      37.236 -15.165 -59.412  1.00 88.83           H  
ATOM   1962  CD1 LEU A 125      38.646 -13.711 -58.706  1.00 88.83           C  
ATOM   1963 HD11 LEU A 125      39.405 -14.460 -58.481  1.00 88.83           H  
ATOM   1964 HD12 LEU A 125      38.848 -13.321 -59.703  1.00 88.83           H  
ATOM   1965 HD13 LEU A 125      38.705 -12.902 -57.978  1.00 88.83           H  
ATOM   1966  CD2 LEU A 125      37.031 -14.955 -57.291  1.00 88.83           C  
ATOM   1967 HD21 LEU A 125      36.101 -15.523 -57.278  1.00 88.83           H  
ATOM   1968 HD22 LEU A 125      36.990 -14.160 -56.546  1.00 88.83           H  
ATOM   1969 HD23 LEU A 125      37.852 -15.630 -57.053  1.00 88.83           H  
ATOM   1970  N   ARG A 126      33.581 -11.912 -60.190  1.00 87.40           N  
ATOM   1971  H   ARG A 126      34.173 -12.051 -60.997  1.00 87.40           H  
ATOM   1972  CA  ARG A 126      32.539 -10.880 -60.240  1.00 87.40           C  
ATOM   1973  HA  ARG A 126      32.641 -10.233 -59.368  1.00 87.40           H  
ATOM   1974  C   ARG A 126      31.152 -11.477 -60.127  1.00 87.40           C  
ATOM   1975  CB  ARG A 126      32.628 -10.033 -61.512  1.00 87.40           C  
ATOM   1976  HB2 ARG A 126      31.660  -9.562 -61.678  1.00 87.40           H  
ATOM   1977  HB3 ARG A 126      32.852 -10.660 -62.375  1.00 87.40           H  
ATOM   1978  O   ARG A 126      30.368 -10.928 -59.372  1.00 87.40           O  
ATOM   1979  CG  ARG A 126      33.675  -8.927 -61.364  1.00 87.40           C  
ATOM   1980  HG2 ARG A 126      33.505  -8.397 -60.427  1.00 87.40           H  
ATOM   1981  HG3 ARG A 126      34.679  -9.351 -61.353  1.00 87.40           H  
ATOM   1982  CD  ARG A 126      33.533  -7.937 -62.520  1.00 87.40           C  
ATOM   1983  HD2 ARG A 126      33.758  -8.456 -63.452  1.00 87.40           H  
ATOM   1984  HD3 ARG A 126      32.500  -7.593 -62.568  1.00 87.40           H  
ATOM   1985  NE  ARG A 126      34.407  -6.766 -62.318  1.00 87.40           N  
ATOM   1986  HE  ARG A 126      34.249  -6.234 -61.474  1.00 87.40           H  
ATOM   1987  NH1 ARG A 126      35.674  -6.949 -64.231  1.00 87.40           N  
ATOM   1988 HH11 ARG A 126      35.180  -7.794 -64.478  1.00 87.40           H  
ATOM   1989 HH12 ARG A 126      36.429  -6.623 -64.817  1.00 87.40           H  
ATOM   1990  NH2 ARG A 126      36.063  -5.285 -62.798  1.00 87.40           N  
ATOM   1991 HH21 ARG A 126      35.873  -4.789 -61.939  1.00 87.40           H  
ATOM   1992 HH22 ARG A 126      36.809  -4.973 -63.404  1.00 87.40           H  
ATOM   1993  CZ  ARG A 126      35.371  -6.343 -63.116  1.00 87.40           C  
ATOM   1994  N   GLN A 127      30.863 -12.592 -60.792  1.00 85.81           N  
ATOM   1995  H   GLN A 127      31.545 -12.967 -61.435  1.00 85.81           H  
ATOM   1996  CA  GLN A 127      29.579 -13.272 -60.660  1.00 85.81           C  
ATOM   1997  HA  GLN A 127      28.796 -12.562 -60.927  1.00 85.81           H  
ATOM   1998  C   GLN A 127      29.356 -13.707 -59.206  1.00 85.81           C  
ATOM   1999  CB  GLN A 127      29.500 -14.437 -61.652  1.00 85.81           C  
ATOM   2000  HB2 GLN A 127      29.776 -14.074 -62.642  1.00 85.81           H  
ATOM   2001  HB3 GLN A 127      30.194 -15.226 -61.362  1.00 85.81           H  
ATOM   2002  O   GLN A 127      28.354 -13.335 -58.604  1.00 85.81           O  
ATOM   2003  CG  GLN A 127      28.073 -14.997 -61.722  1.00 85.81           C  
ATOM   2004  HG2 GLN A 127      27.794 -15.423 -60.758  1.00 85.81           H  
ATOM   2005  HG3 GLN A 127      27.381 -14.186 -61.945  1.00 85.81           H  
ATOM   2006  CD  GLN A 127      27.907 -16.073 -62.788  1.00 85.81           C  
ATOM   2007  NE2 GLN A 127      26.690 -16.496 -63.043  1.00 85.81           N  
ATOM   2008 HE21 GLN A 127      26.601 -17.222 -63.740  1.00 85.81           H  
ATOM   2009 HE22 GLN A 127      25.915 -16.150 -62.496  1.00 85.81           H  
ATOM   2010  OE1 GLN A 127      28.844 -16.557 -63.403  1.00 85.81           O  
ATOM   2011  N   LYS A 128      30.349 -14.363 -58.592  1.00 82.09           N  
ATOM   2012  H   LYS A 128      31.154 -14.612 -59.149  1.00 82.09           H  
ATOM   2013  CA  LYS A 128      30.318 -14.791 -57.184  1.00 82.09           C  
ATOM   2014  HA  LYS A 128      29.454 -15.441 -57.045  1.00 82.09           H  
ATOM   2015  C   LYS A 128      30.146 -13.632 -56.192  1.00 82.09           C  
ATOM   2016  CB  LYS A 128      31.604 -15.582 -56.905  1.00 82.09           C  
ATOM   2017  HB2 LYS A 128      31.706 -16.363 -57.659  1.00 82.09           H  
ATOM   2018  HB3 LYS A 128      32.460 -14.913 -56.988  1.00 82.09           H  
ATOM   2019  O   LYS A 128      29.519 -13.822 -55.156  1.00 82.09           O  
ATOM   2020  CG  LYS A 128      31.608 -16.239 -55.519  1.00 82.09           C  
ATOM   2021  HG2 LYS A 128      31.506 -15.476 -54.747  1.00 82.09           H  
ATOM   2022  HG3 LYS A 128      30.774 -16.937 -55.445  1.00 82.09           H  
ATOM   2023  CD  LYS A 128      32.926 -16.981 -55.289  1.00 82.09           C  
ATOM   2024  HD2 LYS A 128      33.751 -16.276 -55.397  1.00 82.09           H  
ATOM   2025  HD3 LYS A 128      33.030 -17.771 -56.033  1.00 82.09           H  
ATOM   2026  CE  LYS A 128      32.939 -17.578 -53.881  1.00 82.09           C  
ATOM   2027  HE2 LYS A 128      32.119 -18.292 -53.799  1.00 82.09           H  
ATOM   2028  HE3 LYS A 128      32.757 -16.775 -53.167  1.00 82.09           H  
ATOM   2029  NZ  LYS A 128      34.237 -18.236 -53.595  1.00 82.09           N  
ATOM   2030  HZ1 LYS A 128      34.986 -17.563 -53.671  1.00 82.09           H  
ATOM   2031  HZ2 LYS A 128      34.246 -18.623 -52.663  1.00 82.09           H  
ATOM   2032  HZ3 LYS A 128      34.411 -18.974 -54.262  1.00 82.09           H  
ATOM   2033  N   HIS A 129      30.708 -12.459 -56.484  1.00 72.79           N  
ATOM   2034  H   HIS A 129      31.293 -12.409 -57.306  1.00 72.79           H  
ATOM   2035  CA  HIS A 129      30.560 -11.252 -55.661  1.00 72.79           C  
ATOM   2036  HA  HIS A 129      30.426 -11.549 -54.620  1.00 72.79           H  
ATOM   2037  C   HIS A 129      29.323 -10.410 -56.013  1.00 72.79           C  
ATOM   2038  CB  HIS A 129      31.841 -10.410 -55.752  1.00 72.79           C  
ATOM   2039  HB2 HIS A 129      31.644  -9.423 -55.332  1.00 72.79           H  
ATOM   2040  HB3 HIS A 129      32.117 -10.275 -56.798  1.00 72.79           H  
ATOM   2041  O   HIS A 129      28.894  -9.608 -55.188  1.00 72.79           O  
ATOM   2042  CG  HIS A 129      32.999 -11.002 -54.988  1.00 72.79           C  
ATOM   2043  CD2 HIS A 129      34.184 -11.465 -55.494  1.00 72.79           C  
ATOM   2044  HD2 HIS A 129      34.477 -11.463 -56.533  1.00 72.79           H  
ATOM   2045  ND1 HIS A 129      33.069 -11.132 -53.620  1.00 72.79           N  
ATOM   2046  HD1 HIS A 129      32.365 -10.829 -52.964  1.00 72.79           H  
ATOM   2047  CE1 HIS A 129      34.261 -11.669 -53.312  1.00 72.79           C  
ATOM   2048  HE1 HIS A 129      34.612 -11.868 -52.311  1.00 72.79           H  
ATOM   2049  NE2 HIS A 129      34.970 -11.910 -54.425  1.00 72.79           N  
ATOM   2050  N   SER A 130      28.765 -10.567 -57.217  1.00 74.91           N  
ATOM   2051  H   SER A 130      29.231 -11.162 -57.887  1.00 74.91           H  
ATOM   2052  CA  SER A 130      27.526  -9.911 -57.649  1.00 74.91           C  
ATOM   2053  HA  SER A 130      27.520  -8.892 -57.262  1.00 74.91           H  
ATOM   2054  C   SER A 130      26.285 -10.599 -57.103  1.00 74.91           C  
ATOM   2055  CB  SER A 130      27.431  -9.830 -59.176  1.00 74.91           C  
ATOM   2056  HB2 SER A 130      28.341  -9.376 -59.568  1.00 74.91           H  
ATOM   2057  HB3 SER A 130      26.595  -9.182 -59.437  1.00 74.91           H  
ATOM   2058  O   SER A 130      25.251  -9.947 -56.982  1.00 74.91           O  
ATOM   2059  OG  SER A 130      27.226 -11.088 -59.794  1.00 74.91           O  
ATOM   2060  HG  SER A 130      27.461 -11.801 -59.196  1.00 74.91           H  
ATOM   2061  N   GLU A 131      26.394 -11.885 -56.746  1.00 69.14           N  
ATOM   2062  H   GLU A 131      27.255 -12.382 -56.924  1.00 69.14           H  
ATOM   2063  CA  GLU A 131      25.360 -12.559 -55.972  1.00 69.14           C  
ATOM   2064  HA  GLU A 131      24.458 -12.616 -56.581  1.00 69.14           H  
ATOM   2065  C   GLU A 131      25.109 -11.730 -54.704  1.00 69.14           C  
ATOM   2066  CB  GLU A 131      25.766 -13.994 -55.604  1.00 69.14           C  
ATOM   2067  HB2 GLU A 131      25.042 -14.387 -54.891  1.00 69.14           H  
ATOM   2068  HB3 GLU A 131      26.737 -13.977 -55.108  1.00 69.14           H  
ATOM   2069  O   GLU A 131      26.049 -11.520 -53.923  1.00 69.14           O  
ATOM   2070  CG  GLU A 131      25.842 -14.956 -56.801  1.00 69.14           C  
ATOM   2071  HG2 GLU A 131      26.097 -15.946 -56.422  1.00 69.14           H  
ATOM   2072  HG3 GLU A 131      26.659 -14.649 -57.454  1.00 69.14           H  
ATOM   2073  CD  GLU A 131      24.539 -15.058 -57.611  1.00 69.14           C  
ATOM   2074  OE1 GLU A 131      24.639 -15.266 -58.842  1.00 69.14           O  
ATOM   2075  OE2 GLU A 131      23.459 -14.955 -56.987  1.00 69.14           O  
ATOM   2076  N   PRO A 132      23.879 -11.213 -54.504  1.00 68.87           N  
ATOM   2077  CA  PRO A 132      23.520 -10.449 -53.322  1.00 68.87           C  
ATOM   2078  HA  PRO A 132      23.967  -9.457 -53.393  1.00 68.87           H  
ATOM   2079  C   PRO A 132      24.031 -11.190 -52.094  1.00 68.87           C  
ATOM   2080  CB  PRO A 132      21.991 -10.342 -53.342  1.00 68.87           C  
ATOM   2081  HB2 PRO A 132      21.648  -9.393 -52.930  1.00 68.87           H  
ATOM   2082  HB3 PRO A 132      21.540 -11.174 -52.801  1.00 68.87           H  
ATOM   2083  O   PRO A 132      23.687 -12.354 -51.886  1.00 68.87           O  
ATOM   2084  CG  PRO A 132      21.646 -10.471 -54.823  1.00 68.87           C  
ATOM   2085  HG2 PRO A 132      20.648 -10.884 -54.974  1.00 68.87           H  
ATOM   2086  HG3 PRO A 132      21.732  -9.496 -55.303  1.00 68.87           H  
ATOM   2087  CD  PRO A 132      22.726 -11.395 -55.367  1.00 68.87           C  
ATOM   2088  HD2 PRO A 132      22.391 -12.431 -55.311  1.00 68.87           H  
ATOM   2089  HD3 PRO A 132      22.948 -11.127 -56.400  1.00 68.87           H  
ATOM   2090  N   SER A 133      24.927 -10.548 -51.336  1.00 74.63           N  
ATOM   2091  H   SER A 133      25.259  -9.654 -51.669  1.00 74.63           H  
ATOM   2092  CA  SER A 133      25.630 -11.203 -50.235  1.00 74.63           C  
ATOM   2093  HA  SER A 133      26.333 -11.924 -50.652  1.00 74.63           H  
ATOM   2094  C   SER A 133      24.619 -11.930 -49.356  1.00 74.63           C  
ATOM   2095  CB  SER A 133      26.411 -10.174 -49.414  1.00 74.63           C  
ATOM   2096  HB2 SER A 133      27.178  -9.723 -50.043  1.00 74.63           H  
ATOM   2097  HB3 SER A 133      25.733  -9.394 -49.067  1.00 74.63           H  
ATOM   2098  O   SER A 133      23.761 -11.299 -48.741  1.00 74.63           O  
ATOM   2099  OG  SER A 133      27.020 -10.793 -48.297  1.00 74.63           O  
ATOM   2100  HG  SER A 133      27.580 -10.142 -47.867  1.00 74.63           H  
ATOM   2101  N   ARG A 134      24.713 -13.261 -49.287  1.00 84.58           N  
ATOM   2102  H   ARG A 134      25.321 -13.708 -49.958  1.00 84.58           H  
ATOM   2103  CA  ARG A 134      23.857 -14.096 -48.431  1.00 84.58           C  
ATOM   2104  HA  ARG A 134      22.833 -14.041 -48.800  1.00 84.58           H  
ATOM   2105  C   ARG A 134      23.832 -13.576 -46.988  1.00 84.58           C  
ATOM   2106  CB  ARG A 134      24.363 -15.541 -48.534  1.00 84.58           C  
ATOM   2107  HB2 ARG A 134      24.277 -15.865 -49.571  1.00 84.58           H  
ATOM   2108  HB3 ARG A 134      25.416 -15.563 -48.253  1.00 84.58           H  
ATOM   2109  O   ARG A 134      22.811 -13.688 -46.324  1.00 84.58           O  
ATOM   2110  CG  ARG A 134      23.598 -16.530 -47.644  1.00 84.58           C  
ATOM   2111  HG2 ARG A 134      22.537 -16.518 -47.893  1.00 84.58           H  
ATOM   2112  HG3 ARG A 134      23.723 -16.240 -46.601  1.00 84.58           H  
ATOM   2113  CD  ARG A 134      24.164 -17.940 -47.836  1.00 84.58           C  
ATOM   2114  HD2 ARG A 134      23.776 -18.358 -48.765  1.00 84.58           H  
ATOM   2115  HD3 ARG A 134      25.249 -17.868 -47.908  1.00 84.58           H  
ATOM   2116  NE  ARG A 134      23.814 -18.811 -46.700  1.00 84.58           N  
ATOM   2117  HE  ARG A 134      23.034 -18.513 -46.131  1.00 84.58           H  
ATOM   2118  NH1 ARG A 134      25.456 -20.388 -47.000  1.00 84.58           N  
ATOM   2119 HH11 ARG A 134      25.944 -21.210 -46.674  1.00 84.58           H  
ATOM   2120 HH12 ARG A 134      25.712 -19.932 -47.864  1.00 84.58           H  
ATOM   2121  NH2 ARG A 134      24.116 -20.510 -45.217  1.00 84.58           N  
ATOM   2122 HH21 ARG A 134      24.617 -21.327 -44.898  1.00 84.58           H  
ATOM   2123 HH22 ARG A 134      23.365 -20.143 -44.650  1.00 84.58           H  
ATOM   2124  CZ  ARG A 134      24.460 -19.896 -46.313  1.00 84.58           C  
ATOM   2125  N   PHE A 135      24.923 -12.957 -46.530  1.00 86.80           N  
ATOM   2126  H   PHE A 135      25.714 -12.867 -47.152  1.00 86.80           H  
ATOM   2127  CA  PHE A 135      24.991 -12.287 -45.232  1.00 86.80           C  
ATOM   2128  HA  PHE A 135      24.706 -12.992 -44.452  1.00 86.80           H  
ATOM   2129  C   PHE A 135      24.037 -11.098 -45.120  1.00 86.80           C  
ATOM   2130  CB  PHE A 135      26.425 -11.822 -44.963  1.00 86.80           C  
ATOM   2131  HB2 PHE A 135      26.430 -11.245 -44.039  1.00 86.80           H  
ATOM   2132  HB3 PHE A 135      26.757 -11.155 -45.758  1.00 86.80           H  
ATOM   2133  O   PHE A 135      23.381 -10.964 -44.097  1.00 86.80           O  
ATOM   2134  CG  PHE A 135      27.404 -12.961 -44.798  1.00 86.80           C  
ATOM   2135  CD1 PHE A 135      27.357 -13.734 -43.625  1.00 86.80           C  
ATOM   2136  HD1 PHE A 135      26.638 -13.505 -42.852  1.00 86.80           H  
ATOM   2137  CD2 PHE A 135      28.361 -13.246 -45.791  1.00 86.80           C  
ATOM   2138  HD2 PHE A 135      28.408 -12.647 -46.689  1.00 86.80           H  
ATOM   2139  CE1 PHE A 135      28.267 -14.787 -43.438  1.00 86.80           C  
ATOM   2140  HE1 PHE A 135      28.243 -15.361 -42.524  1.00 86.80           H  
ATOM   2141  CE2 PHE A 135      29.275 -14.298 -45.601  1.00 86.80           C  
ATOM   2142  HE2 PHE A 135      30.026 -14.503 -46.350  1.00 86.80           H  
ATOM   2143  CZ  PHE A 135      29.229 -15.066 -44.424  1.00 86.80           C  
ATOM   2144  HZ  PHE A 135      29.943 -15.860 -44.266  1.00 86.80           H  
ATOM   2145  N   ARG A 136      23.903 -10.271 -46.164  1.00 90.55           N  
ATOM   2146  H   ARG A 136      24.367 -10.512 -47.028  1.00 90.55           H  
ATOM   2147  CA  ARG A 136      22.926  -9.174 -46.184  1.00 90.55           C  
ATOM   2148  HA  ARG A 136      23.105  -8.523 -45.328  1.00 90.55           H  
ATOM   2149  C   ARG A 136      21.506  -9.706 -46.007  1.00 90.55           C  
ATOM   2150  CB  ARG A 136      23.072  -8.350 -47.473  1.00 90.55           C  
ATOM   2151  HB2 ARG A 136      24.080  -7.939 -47.521  1.00 90.55           H  
ATOM   2152  HB3 ARG A 136      22.906  -8.985 -48.343  1.00 90.55           H  
ATOM   2153  O   ARG A 136      20.783  -9.173 -45.181  1.00 90.55           O  
ATOM   2154  CG  ARG A 136      22.056  -7.205 -47.513  1.00 90.55           C  
ATOM   2155  HG2 ARG A 136      21.045  -7.614 -47.518  1.00 90.55           H  
ATOM   2156  HG3 ARG A 136      22.175  -6.574 -46.632  1.00 90.55           H  
ATOM   2157  CD  ARG A 136      22.231  -6.359 -48.771  1.00 90.55           C  
ATOM   2158  HD2 ARG A 136      23.195  -5.851 -48.731  1.00 90.55           H  
ATOM   2159  HD3 ARG A 136      22.190  -7.005 -49.648  1.00 90.55           H  
ATOM   2160  NE  ARG A 136      21.143  -5.387 -48.835  1.00 90.55           N  
ATOM   2161  HE  ARG A 136      20.343  -5.577 -48.247  1.00 90.55           H  
ATOM   2162  NH1 ARG A 136      21.912  -3.989 -50.486  1.00 90.55           N  
ATOM   2163 HH11 ARG A 136      21.776  -3.158 -51.044  1.00 90.55           H  
ATOM   2164 HH12 ARG A 136      22.726  -4.576 -50.592  1.00 90.55           H  
ATOM   2165  NH2 ARG A 136      19.952  -3.606 -49.437  1.00 90.55           N  
ATOM   2166 HH21 ARG A 136      19.757  -2.781 -49.985  1.00 90.55           H  
ATOM   2167 HH22 ARG A 136      19.278  -3.968 -48.778  1.00 90.55           H  
ATOM   2168  CZ  ARG A 136      21.019  -4.327 -49.594  1.00 90.55           C  
ATOM   2169  N   ALA A 137      21.139 -10.776 -46.715  1.00 90.97           N  
ATOM   2170  H   ALA A 137      21.790 -11.161 -47.384  1.00 90.97           H  
ATOM   2171  CA  ALA A 137      19.820 -11.395 -46.567  1.00 90.97           C  
ATOM   2172  HA  ALA A 137      19.060 -10.633 -46.737  1.00 90.97           H  
ATOM   2173  C   ALA A 137      19.587 -11.959 -45.150  1.00 90.97           C  
ATOM   2174  CB  ALA A 137      19.663 -12.478 -47.640  1.00 90.97           C  
ATOM   2175  HB1 ALA A 137      18.665 -12.910 -47.570  1.00 90.97           H  
ATOM   2176  HB2 ALA A 137      20.403 -13.265 -47.494  1.00 90.97           H  
ATOM   2177  HB3 ALA A 137      19.786 -12.039 -48.630  1.00 90.97           H  
ATOM   2178  O   ALA A 137      18.489 -11.823 -44.621  1.00 90.97           O  
ATOM   2179  N   LEU A 138      20.616 -12.544 -44.520  1.00 93.61           N  
ATOM   2180  H   LEU A 138      21.488 -12.650 -45.019  1.00 93.61           H  
ATOM   2181  CA  LEU A 138      20.545 -13.017 -43.130  1.00 93.61           C  
ATOM   2182  HA  LEU A 138      19.654 -13.634 -43.013  1.00 93.61           H  
ATOM   2183  C   LEU A 138      20.382 -11.857 -42.135  1.00 93.61           C  
ATOM   2184  CB  LEU A 138      21.789 -13.860 -42.787  1.00 93.61           C  
ATOM   2185  HB2 LEU A 138      21.792 -14.043 -41.712  1.00 93.61           H  
ATOM   2186  HB3 LEU A 138      22.679 -13.275 -43.019  1.00 93.61           H  
ATOM   2187  O   LEU A 138      19.528 -11.938 -41.263  1.00 93.61           O  
ATOM   2188  CG  LEU A 138      21.873 -15.218 -43.505  1.00 93.61           C  
ATOM   2189  HG  LEU A 138      21.758 -15.082 -44.581  1.00 93.61           H  
ATOM   2190  CD1 LEU A 138      23.242 -15.857 -43.247  1.00 93.61           C  
ATOM   2191 HD11 LEU A 138      23.376 -16.006 -42.176  1.00 93.61           H  
ATOM   2192 HD12 LEU A 138      24.027 -15.196 -43.616  1.00 93.61           H  
ATOM   2193 HD13 LEU A 138      23.308 -16.816 -43.760  1.00 93.61           H  
ATOM   2194  CD2 LEU A 138      20.795 -16.200 -43.047  1.00 93.61           C  
ATOM   2195 HD21 LEU A 138      20.847 -16.334 -41.966  1.00 93.61           H  
ATOM   2196 HD22 LEU A 138      20.918 -17.163 -43.541  1.00 93.61           H  
ATOM   2197 HD23 LEU A 138      19.807 -15.813 -43.295  1.00 93.61           H  
ATOM   2198  N   TYR A 139      21.130 -10.760 -42.291  1.00 94.69           N  
ATOM   2199  H   TYR A 139      21.847 -10.752 -43.002  1.00 94.69           H  
ATOM   2200  CA  TYR A 139      20.964  -9.570 -41.448  1.00 94.69           C  
ATOM   2201  HA  TYR A 139      20.979  -9.879 -40.403  1.00 94.69           H  
ATOM   2202  C   TYR A 139      19.613  -8.877 -41.673  1.00 94.69           C  
ATOM   2203  CB  TYR A 139      22.114  -8.579 -41.686  1.00 94.69           C  
ATOM   2204  HB2 TYR A 139      22.199  -8.385 -42.756  1.00 94.69           H  
ATOM   2205  HB3 TYR A 139      21.853  -7.635 -41.207  1.00 94.69           H  
ATOM   2206  O   TYR A 139      18.984  -8.447 -40.716  1.00 94.69           O  
ATOM   2207  CG  TYR A 139      23.462  -9.003 -41.129  1.00 94.69           C  
ATOM   2208  CD1 TYR A 139      23.602  -9.249 -39.749  1.00 94.69           C  
ATOM   2209  HD1 TYR A 139      22.749  -9.153 -39.093  1.00 94.69           H  
ATOM   2210  CD2 TYR A 139      24.585  -9.105 -41.974  1.00 94.69           C  
ATOM   2211  HD2 TYR A 139      24.484  -8.890 -43.027  1.00 94.69           H  
ATOM   2212  CE1 TYR A 139      24.852  -9.615 -39.216  1.00 94.69           C  
ATOM   2213  HE1 TYR A 139      24.945  -9.804 -38.156  1.00 94.69           H  
ATOM   2214  CE2 TYR A 139      25.837  -9.478 -41.447  1.00 94.69           C  
ATOM   2215  HE2 TYR A 139      26.707  -9.556 -42.082  1.00 94.69           H  
ATOM   2216  OH  TYR A 139      27.181 -10.089 -39.562  1.00 94.69           O  
ATOM   2217  HH  TYR A 139      27.138 -10.196 -38.609  1.00 94.69           H  
ATOM   2218  CZ  TYR A 139      25.971  -9.734 -40.067  1.00 94.69           C  
ATOM   2219  N   GLU A 140      19.130  -8.783 -42.915  1.00 95.59           N  
ATOM   2220  H   GLU A 140      19.702  -9.106 -43.683  1.00 95.59           H  
ATOM   2221  CA  GLU A 140      17.796  -8.246 -43.223  1.00 95.59           C  
ATOM   2222  HA  GLU A 140      17.679  -7.272 -42.748  1.00 95.59           H  
ATOM   2223  C   GLU A 140      16.670  -9.138 -42.680  1.00 95.59           C  
ATOM   2224  CB  GLU A 140      17.621  -8.082 -44.746  1.00 95.59           C  
ATOM   2225  HB2 GLU A 140      17.965  -8.990 -45.240  1.00 95.59           H  
ATOM   2226  HB3 GLU A 140      16.559  -7.962 -44.963  1.00 95.59           H  
ATOM   2227  O   GLU A 140      15.594  -8.639 -42.354  1.00 95.59           O  
ATOM   2228  CG  GLU A 140      18.356  -6.858 -45.325  1.00 95.59           C  
ATOM   2229  HG2 GLU A 140      19.411  -6.909 -45.055  1.00 95.59           H  
ATOM   2230  HG3 GLU A 140      17.943  -5.961 -44.864  1.00 95.59           H  
ATOM   2231  CD  GLU A 140      18.243  -6.729 -46.859  1.00 95.59           C  
ATOM   2232  OE1 GLU A 140      18.805  -5.743 -47.415  1.00 95.59           O  
ATOM   2233  OE2 GLU A 140      17.658  -7.623 -47.507  1.00 95.59           O  
ATOM   2234  N   GLN A 141      16.883 -10.454 -42.589  1.00 96.23           N  
ATOM   2235  H   GLN A 141      17.767 -10.828 -42.904  1.00 96.23           H  
ATOM   2236  CA  GLN A 141      15.967 -11.354 -41.894  1.00 96.23           C  
ATOM   2237  HA  GLN A 141      14.947 -11.128 -42.205  1.00 96.23           H  
ATOM   2238  C   GLN A 141      16.003 -11.117 -40.382  1.00 96.23           C  
ATOM   2239  CB  GLN A 141      16.265 -12.807 -42.284  1.00 96.23           C  
ATOM   2240  HB2 GLN A 141      17.280 -13.075 -41.994  1.00 96.23           H  
ATOM   2241  HB3 GLN A 141      16.166 -12.911 -43.364  1.00 96.23           H  
ATOM   2242  O   GLN A 141      14.954 -10.852 -39.814  1.00 96.23           O  
ATOM   2243  CG  GLN A 141      15.278 -13.750 -41.590  1.00 96.23           C  
ATOM   2244  HG2 GLN A 141      15.426 -13.693 -40.512  1.00 96.23           H  
ATOM   2245  HG3 GLN A 141      14.255 -13.437 -41.801  1.00 96.23           H  
ATOM   2246  CD  GLN A 141      15.426 -15.207 -41.995  1.00 96.23           C  
ATOM   2247  NE2 GLN A 141      14.765 -16.077 -41.270  1.00 96.23           N  
ATOM   2248 HE21 GLN A 141      14.913 -17.061 -41.445  1.00 96.23           H  
ATOM   2249 HE22 GLN A 141      14.327 -15.735 -40.426  1.00 96.23           H  
ATOM   2250  OE1 GLN A 141      16.085 -15.580 -42.960  1.00 96.23           O  
ATOM   2251  N   GLU A 142      17.184 -11.096 -39.765  1.00 96.68           N  
ATOM   2252  H   GLU A 142      18.013 -11.364 -40.277  1.00 96.68           H  
ATOM   2253  CA  GLU A 142      17.330 -10.853 -38.324  1.00 96.68           C  
ATOM   2254  HA  GLU A 142      16.806 -11.637 -37.778  1.00 96.68           H  
ATOM   2255  C   GLU A 142      16.731  -9.499 -37.907  1.00 96.68           C  
ATOM   2256  CB  GLU A 142      18.824 -10.908 -37.970  1.00 96.68           C  
ATOM   2257  HB2 GLU A 142      19.318 -10.026 -38.380  1.00 96.68           H  
ATOM   2258  HB3 GLU A 142      19.283 -11.778 -38.439  1.00 96.68           H  
ATOM   2259  O   GLU A 142      16.027  -9.408 -36.913  1.00 96.68           O  
ATOM   2260  CG  GLU A 142      19.089 -10.955 -36.457  1.00 96.68           C  
ATOM   2261  HG2 GLU A 142      20.164 -10.861 -36.306  1.00 96.68           H  
ATOM   2262  HG3 GLU A 142      18.619 -10.093 -35.984  1.00 96.68           H  
ATOM   2263  CD  GLU A 142      18.614 -12.256 -35.788  1.00 96.68           C  
ATOM   2264  OE1 GLU A 142      18.447 -12.230 -34.551  1.00 96.68           O  
ATOM   2265  OE2 GLU A 142      18.511 -13.279 -36.505  1.00 96.68           O  
ATOM   2266  N   ILE A 143      16.928  -8.439 -38.701  1.00 97.09           N  
ATOM   2267  H   ILE A 143      17.550  -8.551 -39.489  1.00 97.09           H  
ATOM   2268  CA  ILE A 143      16.318  -7.124 -38.444  1.00 97.09           C  
ATOM   2269  HA  ILE A 143      16.570  -6.819 -37.428  1.00 97.09           H  
ATOM   2270  C   ILE A 143      14.787  -7.193 -38.511  1.00 97.09           C  
ATOM   2271  CB  ILE A 143      16.876  -6.068 -39.429  1.00 97.09           C  
ATOM   2272  HB  ILE A 143      16.819  -6.480 -40.436  1.00 97.09           H  
ATOM   2273  O   ILE A 143      14.118  -6.498 -37.749  1.00 97.09           O  
ATOM   2274  CG1 ILE A 143      18.353  -5.753 -39.098  1.00 97.09           C  
ATOM   2275 HG12 ILE A 143      18.894  -6.679 -38.902  1.00 97.09           H  
ATOM   2276 HG13 ILE A 143      18.402  -5.157 -38.186  1.00 97.09           H  
ATOM   2277  CG2 ILE A 143      16.061  -4.756 -39.402  1.00 97.09           C  
ATOM   2278 HG21 ILE A 143      16.507  -4.008 -40.057  1.00 97.09           H  
ATOM   2279 HG22 ILE A 143      16.019  -4.371 -38.383  1.00 97.09           H  
ATOM   2280 HG23 ILE A 143      15.046  -4.936 -39.756  1.00 97.09           H  
ATOM   2281  CD1 ILE A 143      19.090  -5.013 -40.223  1.00 97.09           C  
ATOM   2282 HD11 ILE A 143      18.698  -4.004 -40.348  1.00 97.09           H  
ATOM   2283 HD12 ILE A 143      20.148  -4.942 -39.968  1.00 97.09           H  
ATOM   2284 HD13 ILE A 143      18.991  -5.564 -41.158  1.00 97.09           H  
ATOM   2285  N   ARG A 144      14.215  -7.988 -39.425  1.00 97.90           N  
ATOM   2286  H   ARG A 144      14.809  -8.623 -39.939  1.00 97.90           H  
ATOM   2287  CA  ARG A 144      12.757  -8.183 -39.489  1.00 97.90           C  
ATOM   2288  HA  ARG A 144      12.254  -7.218 -39.424  1.00 97.90           H  
ATOM   2289  C   ARG A 144      12.255  -8.961 -38.279  1.00 97.90           C  
ATOM   2290  CB  ARG A 144      12.342  -8.886 -40.787  1.00 97.90           C  
ATOM   2291  HB2 ARG A 144      11.327  -9.263 -40.667  1.00 97.90           H  
ATOM   2292  HB3 ARG A 144      12.997  -9.737 -40.974  1.00 97.90           H  
ATOM   2293  O   ARG A 144      11.280  -8.531 -37.679  1.00 97.90           O  
ATOM   2294  CG  ARG A 144      12.357  -7.924 -41.982  1.00 97.90           C  
ATOM   2295  HG2 ARG A 144      11.666  -7.106 -41.778  1.00 97.90           H  
ATOM   2296  HG3 ARG A 144      13.352  -7.501 -42.119  1.00 97.90           H  
ATOM   2297  CD  ARG A 144      11.906  -8.630 -43.264  1.00 97.90           C  
ATOM   2298  HD2 ARG A 144      10.919  -9.056 -43.083  1.00 97.90           H  
ATOM   2299  HD3 ARG A 144      11.819  -7.886 -44.055  1.00 97.90           H  
ATOM   2300  NE  ARG A 144      12.871  -9.665 -43.685  1.00 97.90           N  
ATOM   2301  HE  ARG A 144      13.837  -9.464 -43.469  1.00 97.90           H  
ATOM   2302  NH1 ARG A 144      11.358 -11.264 -44.352  1.00 97.90           N  
ATOM   2303 HH11 ARG A 144      11.166 -12.222 -44.607  1.00 97.90           H  
ATOM   2304 HH12 ARG A 144      10.619 -10.685 -43.981  1.00 97.90           H  
ATOM   2305  NH2 ARG A 144      13.546 -11.668 -44.529  1.00 97.90           N  
ATOM   2306 HH21 ARG A 144      14.503 -11.389 -44.367  1.00 97.90           H  
ATOM   2307 HH22 ARG A 144      13.337 -12.616 -44.808  1.00 97.90           H  
ATOM   2308  CZ  ARG A 144      12.587 -10.854 -44.187  1.00 97.90           C  
ATOM   2309  N   ASP A 145      12.943 -10.031 -37.901  1.00 97.92           N  
ATOM   2310  H   ASP A 145      13.716 -10.341 -38.472  1.00 97.92           H  
ATOM   2311  CA  ASP A 145      12.573 -10.865 -36.757  1.00 97.92           C  
ATOM   2312  HA  ASP A 145      11.530 -11.162 -36.863  1.00 97.92           H  
ATOM   2313  C   ASP A 145      12.679 -10.068 -35.438  1.00 97.92           C  
ATOM   2314  CB  ASP A 145      13.430 -12.151 -36.766  1.00 97.92           C  
ATOM   2315  HB2 ASP A 145      13.200 -12.721 -35.866  1.00 97.92           H  
ATOM   2316  HB3 ASP A 145      14.484 -11.874 -36.726  1.00 97.92           H  
ATOM   2317  O   ASP A 145      11.766 -10.112 -34.617  1.00 97.92           O  
ATOM   2318  CG  ASP A 145      13.195 -13.070 -37.989  1.00 97.92           C  
ATOM   2319  OD1 ASP A 145      12.182 -12.893 -38.708  1.00 97.92           O  
ATOM   2320  OD2 ASP A 145      14.030 -13.972 -38.246  1.00 97.92           O  
ATOM   2321  N   LEU A 146      13.720  -9.239 -35.274  1.00 97.45           N  
ATOM   2322  H   LEU A 146      14.472  -9.293 -35.947  1.00 97.45           H  
ATOM   2323  CA  LEU A 146      13.872  -8.327 -34.131  1.00 97.45           C  
ATOM   2324  HA  LEU A 146      13.762  -8.901 -33.211  1.00 97.45           H  
ATOM   2325  C   LEU A 146      12.795  -7.235 -34.085  1.00 97.45           C  
ATOM   2326  CB  LEU A 146      15.265  -7.668 -34.167  1.00 97.45           C  
ATOM   2327  HB2 LEU A 146      15.268  -6.829 -33.472  1.00 97.45           H  
ATOM   2328  HB3 LEU A 146      15.429  -7.267 -35.167  1.00 97.45           H  
ATOM   2329  O   LEU A 146      12.356  -6.865 -33.000  1.00 97.45           O  
ATOM   2330  CG  LEU A 146      16.437  -8.595 -33.794  1.00 97.45           C  
ATOM   2331  HG  LEU A 146      16.417  -9.495 -34.409  1.00 97.45           H  
ATOM   2332  CD1 LEU A 146      17.755  -7.853 -34.043  1.00 97.45           C  
ATOM   2333 HD11 LEU A 146      18.585  -8.517 -33.802  1.00 97.45           H  
ATOM   2334 HD12 LEU A 146      17.821  -7.584 -35.097  1.00 97.45           H  
ATOM   2335 HD13 LEU A 146      17.806  -6.959 -33.422  1.00 97.45           H  
ATOM   2336  CD2 LEU A 146      16.400  -9.013 -32.323  1.00 97.45           C  
ATOM   2337 HD21 LEU A 146      16.386  -8.136 -31.676  1.00 97.45           H  
ATOM   2338 HD22 LEU A 146      15.515  -9.621 -32.131  1.00 97.45           H  
ATOM   2339 HD23 LEU A 146      17.275  -9.623 -32.099  1.00 97.45           H  
ATOM   2340  N   ARG A 147      12.360  -6.710 -35.239  1.00 98.18           N  
ATOM   2341  H   ARG A 147      12.757  -7.063 -36.099  1.00 98.18           H  
ATOM   2342  CA  ARG A 147      11.256  -5.736 -35.299  1.00 98.18           C  
ATOM   2343  HA  ARG A 147      11.421  -4.950 -34.563  1.00 98.18           H  
ATOM   2344  C   ARG A 147       9.928  -6.367 -34.905  1.00 98.18           C  
ATOM   2345  CB  ARG A 147      11.139  -5.114 -36.690  1.00 98.18           C  
ATOM   2346  HB2 ARG A 147      11.223  -5.896 -37.445  1.00 98.18           H  
ATOM   2347  HB3 ARG A 147      10.160  -4.647 -36.790  1.00 98.18           H  
ATOM   2348  O   ARG A 147       9.236  -5.788 -34.082  1.00 98.18           O  
ATOM   2349  CG  ARG A 147      12.206  -4.042 -36.910  1.00 98.18           C  
ATOM   2350  HG2 ARG A 147      11.999  -3.190 -36.262  1.00 98.18           H  
ATOM   2351  HG3 ARG A 147      13.196  -4.432 -36.674  1.00 98.18           H  
ATOM   2352  CD  ARG A 147      12.148  -3.609 -38.372  1.00 98.18           C  
ATOM   2353  HD2 ARG A 147      12.290  -4.495 -38.991  1.00 98.18           H  
ATOM   2354  HD3 ARG A 147      11.163  -3.187 -38.571  1.00 98.18           H  
ATOM   2355  NE  ARG A 147      13.191  -2.617 -38.675  1.00 98.18           N  
ATOM   2356  HE  ARG A 147      13.644  -2.202 -37.874  1.00 98.18           H  
ATOM   2357  NH1 ARG A 147      12.982  -2.712 -40.950  1.00 98.18           N  
ATOM   2358 HH11 ARG A 147      12.197  -3.328 -40.801  1.00 98.18           H  
ATOM   2359 HH12 ARG A 147      13.215  -2.374 -41.873  1.00 98.18           H  
ATOM   2360  NH2 ARG A 147      14.512  -1.360 -40.031  1.00 98.18           N  
ATOM   2361 HH21 ARG A 147      14.765  -1.036 -40.954  1.00 98.18           H  
ATOM   2362 HH22 ARG A 147      14.932  -0.958 -39.206  1.00 98.18           H  
ATOM   2363  CZ  ARG A 147      13.558  -2.236 -39.880  1.00 98.18           C  
ATOM   2364  N   LEU A 148       9.624  -7.558 -35.423  1.00 98.31           N  
ATOM   2365  H   LEU A 148      10.259  -7.975 -36.088  1.00 98.31           H  
ATOM   2366  CA  LEU A 148       8.426  -8.304 -35.032  1.00 98.31           C  
ATOM   2367  HA  LEU A 148       7.544  -7.689 -35.213  1.00 98.31           H  
ATOM   2368  C   LEU A 148       8.433  -8.609 -33.530  1.00 98.31           C  
ATOM   2369  CB  LEU A 148       8.329  -9.600 -35.854  1.00 98.31           C  
ATOM   2370  HB2 LEU A 148       9.275 -10.135 -35.773  1.00 98.31           H  
ATOM   2371  HB3 LEU A 148       7.556 -10.228 -35.413  1.00 98.31           H  
ATOM   2372  O   LEU A 148       7.443  -8.363 -32.858  1.00 98.31           O  
ATOM   2373  CG  LEU A 148       7.993  -9.386 -37.340  1.00 98.31           C  
ATOM   2374  HG  LEU A 148       8.695  -8.682 -37.785  1.00 98.31           H  
ATOM   2375  CD1 LEU A 148       8.116 -10.718 -38.086  1.00 98.31           C  
ATOM   2376 HD11 LEU A 148       7.425 -11.443 -37.654  1.00 98.31           H  
ATOM   2377 HD12 LEU A 148       9.135 -11.093 -37.990  1.00 98.31           H  
ATOM   2378 HD13 LEU A 148       7.885 -10.572 -39.141  1.00 98.31           H  
ATOM   2379  CD2 LEU A 148       6.575  -8.852 -37.550  1.00 98.31           C  
ATOM   2380 HD21 LEU A 148       6.483  -7.853 -37.124  1.00 98.31           H  
ATOM   2381 HD22 LEU A 148       5.852  -9.500 -37.055  1.00 98.31           H  
ATOM   2382 HD23 LEU A 148       6.345  -8.787 -38.613  1.00 98.31           H  
ATOM   2383  N   ALA A 149       9.570  -9.043 -32.977  1.00 97.73           N  
ATOM   2384  H   ALA A 149      10.348  -9.277 -33.576  1.00 97.73           H  
ATOM   2385  CA  ALA A 149       9.697  -9.277 -31.539  1.00 97.73           C  
ATOM   2386  HA  ALA A 149       8.917  -9.974 -31.234  1.00 97.73           H  
ATOM   2387  C   ALA A 149       9.515  -7.995 -30.704  1.00 97.73           C  
ATOM   2388  CB  ALA A 149      11.063  -9.921 -31.276  1.00 97.73           C  
ATOM   2389  HB1 ALA A 149      11.151 -10.845 -31.848  1.00 97.73           H  
ATOM   2390  HB2 ALA A 149      11.157 -10.149 -30.214  1.00 97.73           H  
ATOM   2391  HB3 ALA A 149      11.861  -9.238 -31.569  1.00 97.73           H  
ATOM   2392  O   ALA A 149       8.946  -8.049 -29.615  1.00 97.73           O  
ATOM   2393  N   ALA A 150       9.984  -6.842 -31.196  1.00 97.24           N  
ATOM   2394  H   ALA A 150      10.470  -6.854 -32.081  1.00 97.24           H  
ATOM   2395  CA  ALA A 150       9.767  -5.556 -30.539  1.00 97.24           C  
ATOM   2396  HA  ALA A 150      10.029  -5.657 -29.485  1.00 97.24           H  
ATOM   2397  C   ALA A 150       8.292  -5.126 -30.597  1.00 97.24           C  
ATOM   2398  CB  ALA A 150      10.695  -4.506 -31.164  1.00 97.24           C  
ATOM   2399  HB1 ALA A 150      10.450  -4.370 -32.217  1.00 97.24           H  
ATOM   2400  HB2 ALA A 150      10.565  -3.556 -30.645  1.00 97.24           H  
ATOM   2401  HB3 ALA A 150      11.732  -4.828 -31.071  1.00 97.24           H  
ATOM   2402  O   ALA A 150       7.755  -4.700 -29.580  1.00 97.24           O  
ATOM   2403  N   GLU A 151       7.637  -5.278 -31.751  1.00 98.15           N  
ATOM   2404  H   GLU A 151       8.140  -5.633 -32.551  1.00 98.15           H  
ATOM   2405  CA  GLU A 151       6.203  -5.016 -31.925  1.00 98.15           C  
ATOM   2406  HA  GLU A 151       5.991  -3.983 -31.649  1.00 98.15           H  
ATOM   2407  C   GLU A 151       5.363  -5.917 -31.001  1.00 98.15           C  
ATOM   2408  CB  GLU A 151       5.811  -5.202 -33.405  1.00 98.15           C  
ATOM   2409  HB2 GLU A 151       4.724  -5.233 -33.481  1.00 98.15           H  
ATOM   2410  HB3 GLU A 151       6.207  -6.153 -33.761  1.00 98.15           H  
ATOM   2411  O   GLU A 151       4.534  -5.415 -30.239  1.00 98.15           O  
ATOM   2412  CG  GLU A 151       6.327  -4.061 -34.306  1.00 98.15           C  
ATOM   2413  HG2 GLU A 151       7.376  -3.871 -34.077  1.00 98.15           H  
ATOM   2414  HG3 GLU A 151       5.775  -3.153 -34.062  1.00 98.15           H  
ATOM   2415  CD  GLU A 151       6.198  -4.342 -35.818  1.00 98.15           C  
ATOM   2416  OE1 GLU A 151       6.916  -3.667 -36.599  1.00 98.15           O  
ATOM   2417  OE2 GLU A 151       5.408  -5.229 -36.217  1.00 98.15           O  
ATOM   2418  N   ASP A 152       5.644  -7.222 -30.967  1.00 98.20           N  
ATOM   2419  H   ASP A 152       6.297  -7.588 -31.645  1.00 98.20           H  
ATOM   2420  CA  ASP A 152       4.988  -8.181 -30.071  1.00 98.20           C  
ATOM   2421  HA  ASP A 152       3.916  -8.172 -30.266  1.00 98.20           H  
ATOM   2422  C   ASP A 152       5.182  -7.805 -28.593  1.00 98.20           C  
ATOM   2423  CB  ASP A 152       5.516  -9.605 -30.338  1.00 98.20           C  
ATOM   2424  HB2 ASP A 152       6.606  -9.590 -30.336  1.00 98.20           H  
ATOM   2425  HB3 ASP A 152       5.196 -10.246 -29.516  1.00 98.20           H  
ATOM   2426  O   ASP A 152       4.214  -7.782 -27.832  1.00 98.20           O  
ATOM   2427  CG  ASP A 152       5.013 -10.246 -31.641  1.00 98.20           C  
ATOM   2428  OD1 ASP A 152       3.969  -9.796 -32.169  1.00 98.20           O  
ATOM   2429  OD2 ASP A 152       5.637 -11.251 -32.062  1.00 98.20           O  
ATOM   2430  N   ALA A 153       6.400  -7.424 -28.188  1.00 97.06           N  
ATOM   2431  H   ALA A 153       7.162  -7.476 -28.849  1.00 97.06           H  
ATOM   2432  CA  ALA A 153       6.680  -6.972 -26.825  1.00 97.06           C  
ATOM   2433  HA  ALA A 153       6.326  -7.735 -26.131  1.00 97.06           H  
ATOM   2434  C   ALA A 153       5.952  -5.662 -26.474  1.00 97.06           C  
ATOM   2435  CB  ALA A 153       8.197  -6.824 -26.656  1.00 97.06           C  
ATOM   2436  HB1 ALA A 153       8.421  -6.521 -25.633  1.00 97.06           H  
ATOM   2437  HB2 ALA A 153       8.578  -6.074 -27.349  1.00 97.06           H  
ATOM   2438  HB3 ALA A 153       8.681  -7.780 -26.858  1.00 97.06           H  
ATOM   2439  O   ALA A 153       5.503  -5.490 -25.339  1.00 97.06           O  
ATOM   2440  N   THR A 154       5.805  -4.731 -27.426  1.00 97.91           N  
ATOM   2441  H   THR A 154       6.228  -4.890 -28.330  1.00 97.91           H  
ATOM   2442  CA  THR A 154       5.016  -3.508 -27.208  1.00 97.91           C  
ATOM   2443  HA  THR A 154       5.315  -3.083 -26.250  1.00 97.91           H  
ATOM   2444  C   THR A 154       3.523  -3.797 -27.087  1.00 97.91           C  
ATOM   2445  CB  THR A 154       5.256  -2.425 -28.270  1.00 97.91           C  
ATOM   2446  HB  THR A 154       4.556  -1.611 -28.083  1.00 97.91           H  
ATOM   2447  O   THR A 154       2.877  -3.215 -26.218  1.00 97.91           O  
ATOM   2448  CG2 THR A 154       6.667  -1.843 -28.179  1.00 97.91           C  
ATOM   2449 HG21 THR A 154       6.789  -1.335 -27.222  1.00 97.91           H  
ATOM   2450 HG22 THR A 154       6.813  -1.123 -28.985  1.00 97.91           H  
ATOM   2451 HG23 THR A 154       7.416  -2.630 -28.262  1.00 97.91           H  
ATOM   2452  OG1 THR A 154       5.069  -2.847 -29.597  1.00 97.91           O  
ATOM   2453  HG1 THR A 154       4.778  -3.761 -29.638  1.00 97.91           H  
ATOM   2454  N   ASN A 155       2.992  -4.735 -27.877  1.00 98.49           N  
ATOM   2455  H   ASN A 155       3.581  -5.180 -28.567  1.00 98.49           H  
ATOM   2456  CA  ASN A 155       1.597  -5.167 -27.798  1.00 98.49           C  
ATOM   2457  HA  ASN A 155       0.947  -4.294 -27.848  1.00 98.49           H  
ATOM   2458  C   ASN A 155       1.310  -5.878 -26.465  1.00 98.49           C  
ATOM   2459  CB  ASN A 155       1.291  -6.087 -28.993  1.00 98.49           C  
ATOM   2460  HB2 ASN A 155       0.293  -6.507 -28.870  1.00 98.49           H  
ATOM   2461  HB3 ASN A 155       2.005  -6.911 -29.010  1.00 98.49           H  
ATOM   2462  O   ASN A 155       0.308  -5.584 -25.817  1.00 98.49           O  
ATOM   2463  CG  ASN A 155       1.317  -5.380 -30.337  1.00 98.49           C  
ATOM   2464  ND2 ASN A 155       1.604  -6.092 -31.403  1.00 98.49           N  
ATOM   2465 HD21 ASN A 155       1.961  -7.032 -31.306  1.00 98.49           H  
ATOM   2466 HD22 ASN A 155       1.720  -5.564 -32.256  1.00 98.49           H  
ATOM   2467  OD1 ASN A 155       1.055  -4.197 -30.464  1.00 98.49           O  
ATOM   2468  N   GLU A 156       2.206  -6.766 -26.014  1.00 97.88           N  
ATOM   2469  H   GLU A 156       2.981  -7.017 -26.610  1.00 97.88           H  
ATOM   2470  CA  GLU A 156       2.095  -7.430 -24.706  1.00 97.88           C  
ATOM   2471  HA  GLU A 156       1.118  -7.909 -24.641  1.00 97.88           H  
ATOM   2472  C   GLU A 156       2.176  -6.413 -23.560  1.00 97.88           C  
ATOM   2473  CB  GLU A 156       3.175  -8.521 -24.574  1.00 97.88           C  
ATOM   2474  HB2 GLU A 156       4.159  -8.053 -24.578  1.00 97.88           H  
ATOM   2475  HB3 GLU A 156       3.101  -9.184 -25.437  1.00 97.88           H  
ATOM   2476  O   GLU A 156       1.361  -6.457 -22.640  1.00 97.88           O  
ATOM   2477  CG  GLU A 156       3.011  -9.365 -23.293  1.00 97.88           C  
ATOM   2478  HG2 GLU A 156       3.118  -8.713 -22.426  1.00 97.88           H  
ATOM   2479  HG3 GLU A 156       2.002  -9.778 -23.280  1.00 97.88           H  
ATOM   2480  CD  GLU A 156       4.026 -10.521 -23.159  1.00 97.88           C  
ATOM   2481  OE1 GLU A 156       3.854 -11.350 -22.231  1.00 97.88           O  
ATOM   2482  OE2 GLU A 156       4.989 -10.589 -23.956  1.00 97.88           O  
ATOM   2483  N   LYS A 157       3.093  -5.437 -23.638  1.00 96.77           N  
ATOM   2484  H   LYS A 157       3.754  -5.467 -24.401  1.00 96.77           H  
ATOM   2485  CA  LYS A 157       3.170  -4.344 -22.660  1.00 96.77           C  
ATOM   2486  HA  LYS A 157       3.308  -4.782 -21.672  1.00 96.77           H  
ATOM   2487  C   LYS A 157       1.860  -3.552 -22.598  1.00 96.77           C  
ATOM   2488  CB  LYS A 157       4.367  -3.436 -22.980  1.00 96.77           C  
ATOM   2489  HB2 LYS A 157       4.233  -3.011 -23.975  1.00 96.77           H  
ATOM   2490  HB3 LYS A 157       5.281  -4.030 -22.978  1.00 96.77           H  
ATOM   2491  O   LYS A 157       1.384  -3.296 -21.498  1.00 96.77           O  
ATOM   2492  CG  LYS A 157       4.505  -2.298 -21.956  1.00 96.77           C  
ATOM   2493  HG2 LYS A 157       3.554  -1.773 -21.864  1.00 96.77           H  
ATOM   2494  HG3 LYS A 157       4.769  -2.711 -20.983  1.00 96.77           H  
ATOM   2495  CD  LYS A 157       5.553  -1.268 -22.385  1.00 96.77           C  
ATOM   2496  HD2 LYS A 157       5.341  -0.953 -23.407  1.00 96.77           H  
ATOM   2497  HD3 LYS A 157       6.548  -1.712 -22.336  1.00 96.77           H  
ATOM   2498  CE  LYS A 157       5.445  -0.062 -21.446  1.00 96.77           C  
ATOM   2499  HE2 LYS A 157       5.709  -0.377 -20.437  1.00 96.77           H  
ATOM   2500  HE3 LYS A 157       4.403   0.258 -21.426  1.00 96.77           H  
ATOM   2501  NZ  LYS A 157       6.303   1.063 -21.888  1.00 96.77           N  
ATOM   2502  HZ1 LYS A 157       6.199   1.842 -21.254  1.00 96.77           H  
ATOM   2503  HZ2 LYS A 157       7.274   0.786 -21.917  1.00 96.77           H  
ATOM   2504  HZ3 LYS A 157       6.013   1.372 -22.804  1.00 96.77           H  
ATOM   2505  N   GLN A 158       1.284  -3.174 -23.740  1.00 97.97           N  
ATOM   2506  H   GLN A 158       1.730  -3.420 -24.612  1.00 97.97           H  
ATOM   2507  CA  GLN A 158       0.014  -2.438 -23.788  1.00 97.97           C  
ATOM   2508  HA  GLN A 158       0.095  -1.541 -23.174  1.00 97.97           H  
ATOM   2509  C   GLN A 158      -1.149  -3.264 -23.222  1.00 97.97           C  
ATOM   2510  CB  GLN A 158      -0.293  -2.018 -25.231  1.00 97.97           C  
ATOM   2511  HB2 GLN A 158      -1.336  -1.710 -25.294  1.00 97.97           H  
ATOM   2512  HB3 GLN A 158      -0.150  -2.871 -25.895  1.00 97.97           H  
ATOM   2513  O   GLN A 158      -1.955  -2.733 -22.463  1.00 97.97           O  
ATOM   2514  CG  GLN A 158       0.577  -0.843 -25.700  1.00 97.97           C  
ATOM   2515  HG2 GLN A 158       0.351   0.030 -25.088  1.00 97.97           H  
ATOM   2516  HG3 GLN A 158       1.632  -1.082 -25.570  1.00 97.97           H  
ATOM   2517  CD  GLN A 158       0.336  -0.485 -27.165  1.00 97.97           C  
ATOM   2518  NE2 GLN A 158       1.020   0.510 -27.686  1.00 97.97           N  
ATOM   2519 HE21 GLN A 158       1.647   1.062 -27.118  1.00 97.97           H  
ATOM   2520 HE22 GLN A 158       0.811   0.706 -28.655  1.00 97.97           H  
ATOM   2521  OE1 GLN A 158      -0.464  -1.068 -27.875  1.00 97.97           O  
ATOM   2522  N   ALA A 159      -1.210  -4.565 -23.523  1.00 97.69           N  
ATOM   2523  H   ALA A 159      -0.545  -4.948 -24.179  1.00 97.69           H  
ATOM   2524  CA  ALA A 159      -2.216  -5.462 -22.956  1.00 97.69           C  
ATOM   2525  HA  ALA A 159      -3.205  -5.061 -23.178  1.00 97.69           H  
ATOM   2526  C   ALA A 159      -2.098  -5.556 -21.424  1.00 97.69           C  
ATOM   2527  CB  ALA A 159      -2.087  -6.834 -23.627  1.00 97.69           C  
ATOM   2528  HB1 ALA A 159      -2.216  -6.733 -24.704  1.00 97.69           H  
ATOM   2529  HB2 ALA A 159      -2.854  -7.502 -23.235  1.00 97.69           H  
ATOM   2530  HB3 ALA A 159      -1.106  -7.264 -23.421  1.00 97.69           H  
ATOM   2531  O   ALA A 159      -3.091  -5.384 -20.721  1.00 97.69           O  
ATOM   2532  N   LEU A 160      -0.881  -5.741 -20.900  1.00 95.96           N  
ATOM   2533  H   LEU A 160      -0.108  -5.896 -21.532  1.00 95.96           H  
ATOM   2534  CA  LEU A 160      -0.623  -5.780 -19.456  1.00 95.96           C  
ATOM   2535  HA  LEU A 160      -1.301  -6.500 -18.997  1.00 95.96           H  
ATOM   2536  C   LEU A 160      -0.892  -4.432 -18.770  1.00 95.96           C  
ATOM   2537  CB  LEU A 160       0.832  -6.215 -19.209  1.00 95.96           C  
ATOM   2538  HB2 LEU A 160       1.487  -5.569 -19.792  1.00 95.96           H  
ATOM   2539  HB3 LEU A 160       1.062  -6.059 -18.155  1.00 95.96           H  
ATOM   2540  O   LEU A 160      -1.332  -4.409 -17.623  1.00 95.96           O  
ATOM   2541  CG  LEU A 160       1.139  -7.684 -19.554  1.00 95.96           C  
ATOM   2542  HG  LEU A 160       0.859  -7.896 -20.585  1.00 95.96           H  
ATOM   2543  CD1 LEU A 160       2.644  -7.925 -19.395  1.00 95.96           C  
ATOM   2544 HD11 LEU A 160       2.874  -8.954 -19.673  1.00 95.96           H  
ATOM   2545 HD12 LEU A 160       3.186  -7.262 -20.068  1.00 95.96           H  
ATOM   2546 HD13 LEU A 160       2.948  -7.742 -18.364  1.00 95.96           H  
ATOM   2547  CD2 LEU A 160       0.403  -8.666 -18.641  1.00 95.96           C  
ATOM   2548 HD21 LEU A 160       0.617  -8.450 -17.594  1.00 95.96           H  
ATOM   2549 HD22 LEU A 160      -0.672  -8.594 -18.802  1.00 95.96           H  
ATOM   2550 HD23 LEU A 160       0.704  -9.686 -18.878  1.00 95.96           H  
ATOM   2551  N   GLN A 161      -0.639  -3.309 -19.449  1.00 97.67           N  
ATOM   2552  H   GLN A 161      -0.242  -3.384 -20.375  1.00 97.67           H  
ATOM   2553  CA  GLN A 161      -1.003  -1.979 -18.951  1.00 97.67           C  
ATOM   2554  HA  GLN A 161      -0.617  -1.865 -17.938  1.00 97.67           H  
ATOM   2555  C   GLN A 161      -2.524  -1.825 -18.844  1.00 97.67           C  
ATOM   2556  CB  GLN A 161      -0.384  -0.880 -19.830  1.00 97.67           C  
ATOM   2557  HB2 GLN A 161      -0.891   0.063 -19.626  1.00 97.67           H  
ATOM   2558  HB3 GLN A 161      -0.526  -1.122 -20.883  1.00 97.67           H  
ATOM   2559  O   GLN A 161      -2.999  -1.431 -17.785  1.00 97.67           O  
ATOM   2560  CG  GLN A 161       1.110  -0.694 -19.527  1.00 97.67           C  
ATOM   2561  HG2 GLN A 161       1.210  -0.389 -18.485  1.00 97.67           H  
ATOM   2562  HG3 GLN A 161       1.644  -1.636 -19.646  1.00 97.67           H  
ATOM   2563  CD  GLN A 161       1.769   0.354 -20.419  1.00 97.67           C  
ATOM   2564  NE2 GLN A 161       2.495   1.295 -19.857  1.00 97.67           N  
ATOM   2565 HE21 GLN A 161       2.368   1.422 -18.863  1.00 97.67           H  
ATOM   2566 HE22 GLN A 161       2.595   2.107 -20.449  1.00 97.67           H  
ATOM   2567  OE1 GLN A 161       1.716   0.349 -21.636  1.00 97.67           O  
ATOM   2568  N   GLY A 162      -3.283  -2.235 -19.865  1.00 97.67           N  
ATOM   2569  H   GLY A 162      -2.835  -2.536 -20.718  1.00 97.67           H  
ATOM   2570  CA  GLY A 162      -4.748  -2.225 -19.811  1.00 97.67           C  
ATOM   2571  HA2 GLY A 162      -5.139  -2.544 -20.778  1.00 97.67           H  
ATOM   2572  HA3 GLY A 162      -5.094  -1.210 -19.613  1.00 97.67           H  
ATOM   2573  C   GLY A 162      -5.323  -3.153 -18.732  1.00 97.67           C  
ATOM   2574  O   GLY A 162      -6.269  -2.785 -18.041  1.00 97.67           O  
ATOM   2575  N   GLU A 163      -4.731  -4.334 -18.522  1.00 96.96           N  
ATOM   2576  H   GLU A 163      -4.005  -4.631 -19.158  1.00 96.96           H  
ATOM   2577  CA  GLU A 163      -5.107  -5.224 -17.412  1.00 96.96           C  
ATOM   2578  HA  GLU A 163      -6.180  -5.411 -17.450  1.00 96.96           H  
ATOM   2579  C   GLU A 163      -4.817  -4.592 -16.045  1.00 96.96           C  
ATOM   2580  CB  GLU A 163      -4.369  -6.569 -17.515  1.00 96.96           C  
ATOM   2581  HB2 GLU A 163      -4.486  -7.095 -16.567  1.00 96.96           H  
ATOM   2582  HB3 GLU A 163      -3.307  -6.384 -17.675  1.00 96.96           H  
ATOM   2583  O   GLU A 163      -5.648  -4.674 -15.141  1.00 96.96           O  
ATOM   2584  CG  GLU A 163      -4.912  -7.476 -18.631  1.00 96.96           C  
ATOM   2585  HG2 GLU A 163      -4.851  -6.952 -19.585  1.00 96.96           H  
ATOM   2586  HG3 GLU A 163      -5.964  -7.673 -18.430  1.00 96.96           H  
ATOM   2587  CD  GLU A 163      -4.165  -8.819 -18.743  1.00 96.96           C  
ATOM   2588  OE1 GLU A 163      -4.492  -9.582 -19.683  1.00 96.96           O  
ATOM   2589  OE2 GLU A 163      -3.304  -9.118 -17.882  1.00 96.96           O  
ATOM   2590  N   ARG A 164      -3.661  -3.932 -15.888  1.00 95.44           N  
ATOM   2591  H   ARG A 164      -3.022  -3.907 -16.670  1.00 95.44           H  
ATOM   2592  CA  ARG A 164      -3.306  -3.208 -14.662  1.00 95.44           C  
ATOM   2593  HA  ARG A 164      -3.403  -3.888 -13.816  1.00 95.44           H  
ATOM   2594  C   ARG A 164      -4.281  -2.063 -14.394  1.00 95.44           C  
ATOM   2595  CB  ARG A 164      -1.852  -2.723 -14.752  1.00 95.44           C  
ATOM   2596  HB2 ARG A 164      -1.189  -3.583 -14.841  1.00 95.44           H  
ATOM   2597  HB3 ARG A 164      -1.735  -2.101 -15.640  1.00 95.44           H  
ATOM   2598  O   ARG A 164      -4.777  -1.969 -13.279  1.00 95.44           O  
ATOM   2599  CG  ARG A 164      -1.460  -1.902 -13.519  1.00 95.44           C  
ATOM   2600  HG2 ARG A 164      -2.156  -1.069 -13.411  1.00 95.44           H  
ATOM   2601  HG3 ARG A 164      -1.519  -2.520 -12.623  1.00 95.44           H  
ATOM   2602  CD  ARG A 164      -0.058  -1.311 -13.650  1.00 95.44           C  
ATOM   2603  HD2 ARG A 164       0.071  -0.922 -14.660  1.00 95.44           H  
ATOM   2604  HD3 ARG A 164       0.685  -2.083 -13.451  1.00 95.44           H  
ATOM   2605  NE  ARG A 164       0.062  -0.209 -12.695  1.00 95.44           N  
ATOM   2606  HE  ARG A 164      -0.784   0.049 -12.207  1.00 95.44           H  
ATOM   2607  NH1 ARG A 164       2.199   0.521 -13.100  1.00 95.44           N  
ATOM   2608 HH11 ARG A 164       2.915   1.209 -12.916  1.00 95.44           H  
ATOM   2609 HH12 ARG A 164       2.325  -0.254 -13.735  1.00 95.44           H  
ATOM   2610  NH2 ARG A 164       0.818   1.622 -11.692  1.00 95.44           N  
ATOM   2611 HH21 ARG A 164      -0.129   1.690 -11.349  1.00 95.44           H  
ATOM   2612 HH22 ARG A 164       1.480   2.362 -11.505  1.00 95.44           H  
ATOM   2613  CZ  ARG A 164       1.042   0.637 -12.505  1.00 95.44           C  
ATOM   2614  N   GLU A 165      -4.566  -1.227 -15.387  1.00 97.45           N  
ATOM   2615  H   GLU A 165      -4.106  -1.359 -16.277  1.00 97.45           H  
ATOM   2616  CA  GLU A 165      -5.519  -0.116 -15.271  1.00 97.45           C  
ATOM   2617  HA  GLU A 165      -5.201   0.563 -14.481  1.00 97.45           H  
ATOM   2618  C   GLU A 165      -6.916  -0.625 -14.894  1.00 97.45           C  
ATOM   2619  CB  GLU A 165      -5.564   0.662 -16.596  1.00 97.45           C  
ATOM   2620  HB2 GLU A 165      -5.674  -0.049 -17.415  1.00 97.45           H  
ATOM   2621  HB3 GLU A 165      -6.431   1.323 -16.592  1.00 97.45           H  
ATOM   2622  O   GLU A 165      -7.526  -0.106 -13.960  1.00 97.45           O  
ATOM   2623  CG  GLU A 165      -4.301   1.515 -16.808  1.00 97.45           C  
ATOM   2624  HG2 GLU A 165      -3.419   0.915 -16.584  1.00 97.45           H  
ATOM   2625  HG3 GLU A 165      -4.320   2.341 -16.098  1.00 97.45           H  
ATOM   2626  CD  GLU A 165      -4.168   2.072 -18.236  1.00 97.45           C  
ATOM   2627  OE1 GLU A 165      -3.045   2.526 -18.564  1.00 97.45           O  
ATOM   2628  OE2 GLU A 165      -5.157   2.023 -19.004  1.00 97.45           O  
ATOM   2629  N   GLY A 166      -7.378  -1.709 -15.530  1.00 97.27           N  
ATOM   2630  H   GLY A 166      -6.851  -2.066 -16.314  1.00 97.27           H  
ATOM   2631  CA  GLY A 166      -8.643  -2.355 -15.183  1.00 97.27           C  
ATOM   2632  HA2 GLY A 166      -8.814  -3.184 -15.870  1.00 97.27           H  
ATOM   2633  HA3 GLY A 166      -9.453  -1.634 -15.290  1.00 97.27           H  
ATOM   2634  C   GLY A 166      -8.663  -2.900 -13.751  1.00 97.27           C  
ATOM   2635  O   GLY A 166      -9.646  -2.718 -13.033  1.00 97.27           O  
ATOM   2636  N   LEU A 167      -7.576  -3.529 -13.289  1.00 94.14           N  
ATOM   2637  H   LEU A 167      -6.793  -3.655 -13.914  1.00 94.14           H  
ATOM   2638  CA  LEU A 167      -7.462  -3.994 -11.903  1.00 94.14           C  
ATOM   2639  HA  LEU A 167      -8.353  -4.575 -11.664  1.00 94.14           H  
ATOM   2640  C   LEU A 167      -7.431  -2.830 -10.907  1.00 94.14           C  
ATOM   2641  CB  LEU A 167      -6.222  -4.888 -11.735  1.00 94.14           C  
ATOM   2642  HB2 LEU A 167      -5.368  -4.382 -12.187  1.00 94.14           H  
ATOM   2643  HB3 LEU A 167      -6.014  -4.997 -10.671  1.00 94.14           H  
ATOM   2644  O   LEU A 167      -8.109  -2.903  -9.882  1.00 94.14           O  
ATOM   2645  CG  LEU A 167      -6.359  -6.294 -12.345  1.00 94.14           C  
ATOM   2646  HG  LEU A 167      -6.638  -6.226 -13.396  1.00 94.14           H  
ATOM   2647  CD1 LEU A 167      -5.014  -7.018 -12.238  1.00 94.14           C  
ATOM   2648 HD11 LEU A 167      -5.093  -8.007 -12.692  1.00 94.14           H  
ATOM   2649 HD12 LEU A 167      -4.262  -6.451 -12.786  1.00 94.14           H  
ATOM   2650 HD13 LEU A 167      -4.716  -7.109 -11.194  1.00 94.14           H  
ATOM   2651  CD2 LEU A 167      -7.409  -7.148 -11.626  1.00 94.14           C  
ATOM   2652 HD21 LEU A 167      -8.401  -6.721 -11.775  1.00 94.14           H  
ATOM   2653 HD22 LEU A 167      -7.407  -8.156 -12.041  1.00 94.14           H  
ATOM   2654 HD23 LEU A 167      -7.192  -7.188 -10.559  1.00 94.14           H  
ATOM   2655  N   GLU A 168      -6.708  -1.751 -11.204  1.00 95.91           N  
ATOM   2656  H   GLU A 168      -6.178  -1.744 -12.064  1.00 95.91           H  
ATOM   2657  CA  GLU A 168      -6.696  -0.547 -10.372  1.00 95.91           C  
ATOM   2658  HA  GLU A 168      -6.418  -0.818  -9.354  1.00 95.91           H  
ATOM   2659  C   GLU A 168      -8.088   0.105 -10.299  1.00 95.91           C  
ATOM   2660  CB  GLU A 168      -5.673   0.472 -10.894  1.00 95.91           C  
ATOM   2661  HB2 GLU A 168      -5.829   1.382 -10.315  1.00 95.91           H  
ATOM   2662  HB3 GLU A 168      -5.875   0.684 -11.944  1.00 95.91           H  
ATOM   2663  O   GLU A 168      -8.514   0.506  -9.220  1.00 95.91           O  
ATOM   2664  CG  GLU A 168      -4.188   0.110 -10.715  1.00 95.91           C  
ATOM   2665  HG2 GLU A 168      -3.964  -0.830 -11.220  1.00 95.91           H  
ATOM   2666  HG3 GLU A 168      -3.995  -0.036  -9.652  1.00 95.91           H  
ATOM   2667  CD  GLU A 168      -3.255   1.219 -11.245  1.00 95.91           C  
ATOM   2668  OE1 GLU A 168      -2.022   0.967 -11.337  1.00 95.91           O  
ATOM   2669  OE2 GLU A 168      -3.760   2.338 -11.513  1.00 95.91           O  
ATOM   2670  N   GLU A 169      -8.840   0.165 -11.402  1.00 96.97           N  
ATOM   2671  H   GLU A 169      -8.439  -0.128 -12.282  1.00 96.97           H  
ATOM   2672  CA  GLU A 169     -10.233   0.631 -11.402  1.00 96.97           C  
ATOM   2673  HA  GLU A 169     -10.271   1.627 -10.960  1.00 96.97           H  
ATOM   2674  C   GLU A 169     -11.132  -0.276 -10.546  1.00 96.97           C  
ATOM   2675  CB  GLU A 169     -10.750   0.731 -12.846  1.00 96.97           C  
ATOM   2676  HB2 GLU A 169     -10.033   1.299 -13.439  1.00 96.97           H  
ATOM   2677  HB3 GLU A 169     -10.841  -0.270 -13.266  1.00 96.97           H  
ATOM   2678  O   GLU A 169     -11.916   0.215  -9.733  1.00 96.97           O  
ATOM   2679  CG  GLU A 169     -12.111   1.443 -12.908  1.00 96.97           C  
ATOM   2680  HG2 GLU A 169     -11.989   2.461 -12.537  1.00 96.97           H  
ATOM   2681  HG3 GLU A 169     -12.805   0.926 -12.245  1.00 96.97           H  
ATOM   2682  CD  GLU A 169     -12.740   1.480 -14.310  1.00 96.97           C  
ATOM   2683  OE1 GLU A 169     -13.923   1.883 -14.378  1.00 96.97           O  
ATOM   2684  OE2 GLU A 169     -12.084   1.048 -15.283  1.00 96.97           O  
ATOM   2685  N   THR A 170     -10.994  -1.605 -10.649  1.00 95.50           N  
ATOM   2686  H   THR A 170     -10.381  -1.969 -11.365  1.00 95.50           H  
ATOM   2687  CA  THR A 170     -11.759  -2.525  -9.786  1.00 95.50           C  
ATOM   2688  HA  THR A 170     -12.812  -2.262  -9.880  1.00 95.50           H  
ATOM   2689  C   THR A 170     -11.414  -2.377  -8.305  1.00 95.50           C  
ATOM   2690  CB  THR A 170     -11.629  -4.002 -10.184  1.00 95.50           C  
ATOM   2691  HB  THR A 170     -12.301  -4.560  -9.533  1.00 95.50           H  
ATOM   2692  O   THR A 170     -12.305  -2.497  -7.465  1.00 95.50           O  
ATOM   2693  CG2 THR A 170     -12.064  -4.294 -11.621  1.00 95.50           C  
ATOM   2694 HG21 THR A 170     -11.195  -4.448 -12.262  1.00 95.50           H  
ATOM   2695 HG22 THR A 170     -12.662  -3.474 -12.019  1.00 95.50           H  
ATOM   2696 HG23 THR A 170     -12.659  -5.207 -11.636  1.00 95.50           H  
ATOM   2697  OG1 THR A 170     -10.333  -4.519  -9.984  1.00 95.50           O  
ATOM   2698  HG1 THR A 170      -9.686  -3.818 -10.088  1.00 95.50           H  
ATOM   2699  N   LEU A 171     -10.151  -2.079  -7.980  1.00 92.82           N  
ATOM   2700  H   LEU A 171      -9.472  -1.999  -8.723  1.00 92.82           H  
ATOM   2701  CA  LEU A 171      -9.696  -1.833  -6.615  1.00 92.82           C  
ATOM   2702  HA  LEU A 171     -10.077  -2.630  -5.977  1.00 92.82           H  
ATOM   2703  C   LEU A 171     -10.273  -0.520  -6.078  1.00 92.82           C  
ATOM   2704  CB  LEU A 171      -8.158  -1.901  -6.594  1.00 92.82           C  
ATOM   2705  HB2 LEU A 171      -7.879  -2.878  -6.989  1.00 92.82           H  
ATOM   2706  HB3 LEU A 171      -7.742  -1.150  -7.265  1.00 92.82           H  
ATOM   2707  O   LEU A 171     -10.837  -0.532  -4.987  1.00 92.82           O  
ATOM   2708  CG  LEU A 171      -7.534  -1.741  -5.194  1.00 92.82           C  
ATOM   2709  HG  LEU A 171      -8.204  -2.155  -4.440  1.00 92.82           H  
ATOM   2710  CD1 LEU A 171      -6.205  -2.495  -5.122  1.00 92.82           C  
ATOM   2711 HD11 LEU A 171      -5.516  -2.106  -5.872  1.00 92.82           H  
ATOM   2712 HD12 LEU A 171      -5.766  -2.371  -4.132  1.00 92.82           H  
ATOM   2713 HD13 LEU A 171      -6.374  -3.557  -5.301  1.00 92.82           H  
ATOM   2714  CD2 LEU A 171      -7.228  -0.282  -4.865  1.00 92.82           C  
ATOM   2715 HD21 LEU A 171      -8.142   0.311  -4.853  1.00 92.82           H  
ATOM   2716 HD22 LEU A 171      -6.550   0.143  -5.604  1.00 92.82           H  
ATOM   2717 HD23 LEU A 171      -6.765  -0.212  -3.880  1.00 92.82           H  
ATOM   2718  N   ARG A 172     -10.222   0.568  -6.860  1.00 96.34           N  
ATOM   2719  H   ARG A 172      -9.729   0.499  -7.739  1.00 96.34           H  
ATOM   2720  CA  ARG A 172     -10.848   1.855  -6.502  1.00 96.34           C  
ATOM   2721  HA  ARG A 172     -10.444   2.203  -5.552  1.00 96.34           H  
ATOM   2722  C   ARG A 172     -12.356   1.701  -6.285  1.00 96.34           C  
ATOM   2723  CB  ARG A 172     -10.563   2.917  -7.581  1.00 96.34           C  
ATOM   2724  HB2 ARG A 172     -10.832   2.519  -8.560  1.00 96.34           H  
ATOM   2725  HB3 ARG A 172     -11.190   3.786  -7.385  1.00 96.34           H  
ATOM   2726  O   ARG A 172     -12.884   2.157  -5.278  1.00 96.34           O  
ATOM   2727  CG  ARG A 172      -9.098   3.385  -7.602  1.00 96.34           C  
ATOM   2728  HG2 ARG A 172      -8.837   3.802  -6.629  1.00 96.34           H  
ATOM   2729  HG3 ARG A 172      -8.443   2.535  -7.792  1.00 96.34           H  
ATOM   2730  CD  ARG A 172      -8.876   4.456  -8.685  1.00 96.34           C  
ATOM   2731  HD2 ARG A 172      -9.394   4.157  -9.596  1.00 96.34           H  
ATOM   2732  HD3 ARG A 172      -9.325   5.390  -8.346  1.00 96.34           H  
ATOM   2733  NE  ARG A 172      -7.435   4.673  -8.961  1.00 96.34           N  
ATOM   2734  HE  ARG A 172      -6.938   5.252  -8.300  1.00 96.34           H  
ATOM   2735  NH1 ARG A 172      -7.261   3.404 -10.875  1.00 96.34           N  
ATOM   2736 HH11 ARG A 172      -6.670   3.023 -11.601  1.00 96.34           H  
ATOM   2737 HH12 ARG A 172      -8.251   3.205 -10.849  1.00 96.34           H  
ATOM   2738  NH2 ARG A 172      -5.430   4.301 -10.024  1.00 96.34           N  
ATOM   2739 HH21 ARG A 172      -4.939   4.873  -9.352  1.00 96.34           H  
ATOM   2740 HH22 ARG A 172      -4.891   3.755 -10.681  1.00 96.34           H  
ATOM   2741  CZ  ARG A 172      -6.723   4.137  -9.944  1.00 96.34           C  
ATOM   2742  N   ASN A 173     -13.043   0.974  -7.168  1.00 95.41           N  
ATOM   2743  H   ASN A 173     -12.561   0.672  -8.003  1.00 95.41           H  
ATOM   2744  CA  ASN A 173     -14.473   0.683  -7.026  1.00 95.41           C  
ATOM   2745  HA  ASN A 173     -15.016   1.622  -6.919  1.00 95.41           H  
ATOM   2746  C   ASN A 173     -14.790  -0.154  -5.775  1.00 95.41           C  
ATOM   2747  CB  ASN A 173     -14.958  -0.045  -8.294  1.00 95.41           C  
ATOM   2748  HB2 ASN A 173     -14.274  -0.861  -8.530  1.00 95.41           H  
ATOM   2749  HB3 ASN A 173     -15.945  -0.467  -8.105  1.00 95.41           H  
ATOM   2750  O   ASN A 173     -15.834   0.035  -5.152  1.00 95.41           O  
ATOM   2751  CG  ASN A 173     -15.094   0.873  -9.497  1.00 95.41           C  
ATOM   2752  ND2 ASN A 173     -14.939   0.362 -10.695  1.00 95.41           N  
ATOM   2753 HD21 ASN A 173     -14.456  -0.518 -10.806  1.00 95.41           H  
ATOM   2754 HD22 ASN A 173     -14.941   1.039 -11.445  1.00 95.41           H  
ATOM   2755  OD1 ASN A 173     -15.403   2.041  -9.380  1.00 95.41           O  
ATOM   2756  N   LEU A 174     -13.920  -1.100  -5.406  1.00 92.63           N  
ATOM   2757  H   LEU A 174     -13.089  -1.239  -5.962  1.00 92.63           H  
ATOM   2758  CA  LEU A 174     -14.094  -1.903  -4.196  1.00 92.63           C  
ATOM   2759  HA  LEU A 174     -15.134  -2.228  -4.159  1.00 92.63           H  
ATOM   2760  C   LEU A 174     -13.838  -1.081  -2.925  1.00 92.63           C  
ATOM   2761  CB  LEU A 174     -13.186  -3.142  -4.277  1.00 92.63           C  
ATOM   2762  HB2 LEU A 174     -13.375  -3.655  -5.220  1.00 92.63           H  
ATOM   2763  HB3 LEU A 174     -12.148  -2.809  -4.279  1.00 92.63           H  
ATOM   2764  O   LEU A 174     -14.572  -1.252  -1.956  1.00 92.63           O  
ATOM   2765  CG  LEU A 174     -13.382  -4.142  -3.121  1.00 92.63           C  
ATOM   2766  HG  LEU A 174     -13.195  -3.650  -2.167  1.00 92.63           H  
ATOM   2767  CD1 LEU A 174     -14.791  -4.746  -3.108  1.00 92.63           C  
ATOM   2768 HD11 LEU A 174     -15.516  -3.970  -2.861  1.00 92.63           H  
ATOM   2769 HD12 LEU A 174     -15.025  -5.178  -4.081  1.00 92.63           H  
ATOM   2770 HD13 LEU A 174     -14.852  -5.513  -2.336  1.00 92.63           H  
ATOM   2771  CD2 LEU A 174     -12.379  -5.288  -3.266  1.00 92.63           C  
ATOM   2772 HD21 LEU A 174     -12.542  -5.814  -4.206  1.00 92.63           H  
ATOM   2773 HD22 LEU A 174     -11.367  -4.883  -3.251  1.00 92.63           H  
ATOM   2774 HD23 LEU A 174     -12.489  -5.979  -2.430  1.00 92.63           H  
ATOM   2775  N   GLN A 175     -12.843  -0.190  -2.941  1.00 95.74           N  
ATOM   2776  H   GLN A 175     -12.272  -0.117  -3.771  1.00 95.74           H  
ATOM   2777  CA  GLN A 175     -12.566   0.750  -1.850  1.00 95.74           C  
ATOM   2778  HA  GLN A 175     -12.429   0.196  -0.921  1.00 95.74           H  
ATOM   2779  C   GLN A 175     -13.743   1.704  -1.625  1.00 95.74           C  
ATOM   2780  CB  GLN A 175     -11.281   1.536  -2.145  1.00 95.74           C  
ATOM   2781  HB2 GLN A 175     -11.307   1.903  -3.170  1.00 95.74           H  
ATOM   2782  HB3 GLN A 175     -11.232   2.396  -1.478  1.00 95.74           H  
ATOM   2783  O   GLN A 175     -14.255   1.753  -0.513  1.00 95.74           O  
ATOM   2784  CG  GLN A 175     -10.021   0.689  -1.922  1.00 95.74           C  
ATOM   2785  HG2 GLN A 175     -10.076  -0.232  -2.502  1.00 95.74           H  
ATOM   2786  HG3 GLN A 175      -9.964   0.425  -0.866  1.00 95.74           H  
ATOM   2787  CD  GLN A 175      -8.750   1.431  -2.321  1.00 95.74           C  
ATOM   2788  NE2 GLN A 175      -7.638   1.167  -1.670  1.00 95.74           N  
ATOM   2789 HE21 GLN A 175      -7.675   0.640  -0.809  1.00 95.74           H  
ATOM   2790 HE22 GLN A 175      -6.870   1.782  -1.899  1.00 95.74           H  
ATOM   2791  OE1 GLN A 175      -8.703   2.222  -3.246  1.00 95.74           O  
ATOM   2792  N   ALA A 176     -14.257   2.341  -2.682  1.00 94.51           N  
ATOM   2793  H   ALA A 176     -13.760   2.306  -3.560  1.00 94.51           H  
ATOM   2794  CA  ALA A 176     -15.415   3.232  -2.584  1.00 94.51           C  
ATOM   2795  HA  ALA A 176     -15.170   4.057  -1.916  1.00 94.51           H  
ATOM   2796  C   ALA A 176     -16.657   2.522  -2.010  1.00 94.51           C  
ATOM   2797  CB  ALA A 176     -15.697   3.797  -3.982  1.00 94.51           C  
ATOM   2798  HB1 ALA A 176     -15.932   2.991  -4.678  1.00 94.51           H  
ATOM   2799  HB2 ALA A 176     -16.539   4.487  -3.928  1.00 94.51           H  
ATOM   2800  HB3 ALA A 176     -14.823   4.342  -4.338  1.00 94.51           H  
ATOM   2801  O   ALA A 176     -17.357   3.062  -1.160  1.00 94.51           O  
ATOM   2802  N   ARG A 177     -16.910   1.268  -2.416  1.00 95.88           N  
ATOM   2803  H   ARG A 177     -16.313   0.876  -3.130  1.00 95.88           H  
ATOM   2804  CA  ARG A 177     -18.001   0.458  -1.842  1.00 95.88           C  
ATOM   2805  HA  ARG A 177     -18.923   1.040  -1.848  1.00 95.88           H  
ATOM   2806  C   ARG A 177     -17.768   0.092  -0.383  1.00 95.88           C  
ATOM   2807  CB  ARG A 177     -18.187  -0.828  -2.643  1.00 95.88           C  
ATOM   2808  HB2 ARG A 177     -17.218  -1.298  -2.810  1.00 95.88           H  
ATOM   2809  HB3 ARG A 177     -18.812  -1.512  -2.069  1.00 95.88           H  
ATOM   2810  O   ARG A 177     -18.721   0.012   0.379  1.00 95.88           O  
ATOM   2811  CG  ARG A 177     -18.879  -0.550  -3.974  1.00 95.88           C  
ATOM   2812  HG2 ARG A 177     -18.301   0.161  -4.564  1.00 95.88           H  
ATOM   2813  HG3 ARG A 177     -19.868  -0.132  -3.787  1.00 95.88           H  
ATOM   2814  CD  ARG A 177     -19.009  -1.873  -4.722  1.00 95.88           C  
ATOM   2815  HD2 ARG A 177     -18.011  -2.291  -4.856  1.00 95.88           H  
ATOM   2816  HD3 ARG A 177     -19.612  -2.552  -4.120  1.00 95.88           H  
ATOM   2817  NE  ARG A 177     -19.638  -1.666  -6.031  1.00 95.88           N  
ATOM   2818  HE  ARG A 177     -19.855  -0.706  -6.258  1.00 95.88           H  
ATOM   2819  NH1 ARG A 177     -19.670  -3.861  -6.672  1.00 95.88           N  
ATOM   2820 HH11 ARG A 177     -19.859  -4.574  -7.362  1.00 95.88           H  
ATOM   2821 HH12 ARG A 177     -19.284  -4.080  -5.764  1.00 95.88           H  
ATOM   2822  NH2 ARG A 177     -20.411  -2.278  -8.073  1.00 95.88           N  
ATOM   2823 HH21 ARG A 177     -20.573  -1.299  -8.264  1.00 95.88           H  
ATOM   2824 HH22 ARG A 177     -20.587  -2.977  -8.780  1.00 95.88           H  
ATOM   2825  CZ  ARG A 177     -19.906  -2.600  -6.917  1.00 95.88           C  
ATOM   2826  N   TYR A 178     -16.525  -0.188  -0.001  1.00 95.35           N  
ATOM   2827  H   TYR A 178     -15.775  -0.079  -0.668  1.00 95.35           H  
ATOM   2828  CA  TYR A 178     -16.188  -0.462   1.391  1.00 95.35           C  
ATOM   2829  HA  TYR A 178     -16.849  -1.242   1.770  1.00 95.35           H  
ATOM   2830  C   TYR A 178     -16.423   0.776   2.265  1.00 95.35           C  
ATOM   2831  CB  TYR A 178     -14.744  -0.970   1.472  1.00 95.35           C  
ATOM   2832  HB2 TYR A 178     -14.682  -1.939   0.978  1.00 95.35           H  
ATOM   2833  HB3 TYR A 178     -14.086  -0.288   0.934  1.00 95.35           H  
ATOM   2834  O   TYR A 178     -17.003   0.648   3.337  1.00 95.35           O  
ATOM   2835  CG  TYR A 178     -14.232  -1.102   2.890  1.00 95.35           C  
ATOM   2836  CD1 TYR A 178     -13.469  -0.061   3.454  1.00 95.35           C  
ATOM   2837  HD1 TYR A 178     -13.250   0.824   2.875  1.00 95.35           H  
ATOM   2838  CD2 TYR A 178     -14.567  -2.232   3.659  1.00 95.35           C  
ATOM   2839  HD2 TYR A 178     -15.188  -3.005   3.232  1.00 95.35           H  
ATOM   2840  CE1 TYR A 178     -13.034  -0.150   4.788  1.00 95.35           C  
ATOM   2841  HE1 TYR A 178     -12.472   0.665   5.220  1.00 95.35           H  
ATOM   2842  CE2 TYR A 178     -14.126  -2.328   4.993  1.00 95.35           C  
ATOM   2843  HE2 TYR A 178     -14.394  -3.178   5.604  1.00 95.35           H  
ATOM   2844  OH  TYR A 178     -12.952  -1.374   6.850  1.00 95.35           O  
ATOM   2845  HH  TYR A 178     -12.532  -0.555   7.121  1.00 95.35           H  
ATOM   2846  CZ  TYR A 178     -13.363  -1.285   5.558  1.00 95.35           C  
ATOM   2847  N   GLU A 179     -16.040   1.962   1.791  1.00 94.75           N  
ATOM   2848  H   GLU A 179     -15.547   2.003   0.911  1.00 94.75           H  
ATOM   2849  CA  GLU A 179     -16.294   3.237   2.472  1.00 94.75           C  
ATOM   2850  HA  GLU A 179     -15.896   3.195   3.486  1.00 94.75           H  
ATOM   2851  C   GLU A 179     -17.799   3.526   2.600  1.00 94.75           C  
ATOM   2852  CB  GLU A 179     -15.571   4.362   1.716  1.00 94.75           C  
ATOM   2853  HB2 GLU A 179     -15.901   5.326   2.103  1.00 94.75           H  
ATOM   2854  HB3 GLU A 179     -15.841   4.299   0.661  1.00 94.75           H  
ATOM   2855  O   GLU A 179     -18.265   3.845   3.692  1.00 94.75           O  
ATOM   2856  CG  GLU A 179     -14.043   4.264   1.873  1.00 94.75           C  
ATOM   2857  HG2 GLU A 179     -13.785   4.524   2.900  1.00 94.75           H  
ATOM   2858  HG3 GLU A 179     -13.727   3.233   1.714  1.00 94.75           H  
ATOM   2859  CD  GLU A 179     -13.257   5.160   0.903  1.00 94.75           C  
ATOM   2860  OE1 GLU A 179     -12.010   5.045   0.930  1.00 94.75           O  
ATOM   2861  OE2 GLU A 179     -13.885   5.892   0.105  1.00 94.75           O  
ATOM   2862  N   GLU A 180     -18.583   3.320   1.534  1.00 93.57           N  
ATOM   2863  H   GLU A 180     -18.142   3.127   0.646  1.00 93.57           H  
ATOM   2864  CA  GLU A 180     -20.048   3.461   1.565  1.00 93.57           C  
ATOM   2865  HA  GLU A 180     -20.291   4.475   1.883  1.00 93.57           H  
ATOM   2866  C   GLU A 180     -20.704   2.497   2.573  1.00 93.57           C  
ATOM   2867  CB  GLU A 180     -20.603   3.251   0.142  1.00 93.57           C  
ATOM   2868  HB2 GLU A 180     -20.067   3.912  -0.539  1.00 93.57           H  
ATOM   2869  HB3 GLU A 180     -20.418   2.221  -0.162  1.00 93.57           H  
ATOM   2870  O   GLU A 180     -21.580   2.895   3.340  1.00 93.57           O  
ATOM   2871  CG  GLU A 180     -22.109   3.554   0.023  1.00 93.57           C  
ATOM   2872  HG2 GLU A 180     -22.655   2.897   0.699  1.00 93.57           H  
ATOM   2873  HG3 GLU A 180     -22.280   4.582   0.342  1.00 93.57           H  
ATOM   2874  CD  GLU A 180     -22.679   3.366  -1.400  1.00 93.57           C  
ATOM   2875  OE1 GLU A 180     -23.871   3.705  -1.596  1.00 93.57           O  
ATOM   2876  OE2 GLU A 180     -21.964   2.848  -2.294  1.00 93.57           O  
ATOM   2877  N   GLU A 181     -20.256   1.239   2.630  1.00 94.12           N  
ATOM   2878  H   GLU A 181     -19.557   0.955   1.959  1.00 94.12           H  
ATOM   2879  CA  GLU A 181     -20.738   0.251   3.607  1.00 94.12           C  
ATOM   2880  HA  GLU A 181     -21.827   0.219   3.580  1.00 94.12           H  
ATOM   2881  C   GLU A 181     -20.339   0.608   5.049  1.00 94.12           C  
ATOM   2882  CB  GLU A 181     -20.199  -1.143   3.245  1.00 94.12           C  
ATOM   2883  HB2 GLU A 181     -20.298  -1.809   4.102  1.00 94.12           H  
ATOM   2884  HB3 GLU A 181     -19.133  -1.061   3.032  1.00 94.12           H  
ATOM   2885  O   GLU A 181     -21.120   0.386   5.976  1.00 94.12           O  
ATOM   2886  CG  GLU A 181     -20.894  -1.784   2.029  1.00 94.12           C  
ATOM   2887  HG2 GLU A 181     -20.270  -2.612   1.690  1.00 94.12           H  
ATOM   2888  HG3 GLU A 181     -20.944  -1.061   1.215  1.00 94.12           H  
ATOM   2889  CD  GLU A 181     -22.307  -2.334   2.296  1.00 94.12           C  
ATOM   2890  OE1 GLU A 181     -22.964  -2.730   1.303  1.00 94.12           O  
ATOM   2891  OE2 GLU A 181     -22.699  -2.475   3.478  1.00 94.12           O  
ATOM   2892  N   VAL A 182     -19.147   1.178   5.266  1.00 93.16           N  
ATOM   2893  H   VAL A 182     -18.549   1.350   4.470  1.00 93.16           H  
ATOM   2894  CA  VAL A 182     -18.715   1.658   6.590  1.00 93.16           C  
ATOM   2895  HA  VAL A 182     -18.850   0.849   7.308  1.00 93.16           H  
ATOM   2896  C   VAL A 182     -19.607   2.804   7.061  1.00 93.16           C  
ATOM   2897  CB  VAL A 182     -17.223   2.051   6.596  1.00 93.16           C  
ATOM   2898  HB  VAL A 182     -17.003   2.672   5.728  1.00 93.16           H  
ATOM   2899  O   VAL A 182     -20.145   2.708   8.166  1.00 93.16           O  
ATOM   2900  CG1 VAL A 182     -16.813   2.819   7.861  1.00 93.16           C  
ATOM   2901 HG11 VAL A 182     -17.297   3.795   7.886  1.00 93.16           H  
ATOM   2902 HG12 VAL A 182     -15.737   2.995   7.860  1.00 93.16           H  
ATOM   2903 HG13 VAL A 182     -17.092   2.269   8.759  1.00 93.16           H  
ATOM   2904  CG2 VAL A 182     -16.341   0.794   6.547  1.00 93.16           C  
ATOM   2905 HG21 VAL A 182     -15.302   1.090   6.401  1.00 93.16           H  
ATOM   2906 HG22 VAL A 182     -16.435   0.230   7.475  1.00 93.16           H  
ATOM   2907 HG23 VAL A 182     -16.637   0.153   5.717  1.00 93.16           H  
ATOM   2908  N   LEU A 183     -19.833   3.816   6.217  1.00 94.18           N  
ATOM   2909  H   LEU A 183     -19.360   3.816   5.325  1.00 94.18           H  
ATOM   2910  CA  LEU A 183     -20.732   4.936   6.520  1.00 94.18           C  
ATOM   2911  HA  LEU A 183     -20.405   5.422   7.439  1.00 94.18           H  
ATOM   2912  C   LEU A 183     -22.167   4.446   6.765  1.00 94.18           C  
ATOM   2913  CB  LEU A 183     -20.693   5.951   5.362  1.00 94.18           C  
ATOM   2914  HB2 LEU A 183     -21.485   6.683   5.519  1.00 94.18           H  
ATOM   2915  HB3 LEU A 183     -20.910   5.424   4.432  1.00 94.18           H  
ATOM   2916  O   LEU A 183     -22.787   4.789   7.768  1.00 94.18           O  
ATOM   2917  CG  LEU A 183     -19.362   6.709   5.202  1.00 94.18           C  
ATOM   2918  HG  LEU A 183     -18.538   6.001   5.111  1.00 94.18           H  
ATOM   2919  CD1 LEU A 183     -19.413   7.557   3.929  1.00 94.18           C  
ATOM   2920 HD11 LEU A 183     -19.570   6.910   3.066  1.00 94.18           H  
ATOM   2921 HD12 LEU A 183     -20.223   8.284   3.996  1.00 94.18           H  
ATOM   2922 HD13 LEU A 183     -18.465   8.081   3.801  1.00 94.18           H  
ATOM   2923  CD2 LEU A 183     -19.074   7.634   6.385  1.00 94.18           C  
ATOM   2924 HD21 LEU A 183     -19.904   8.324   6.536  1.00 94.18           H  
ATOM   2925 HD22 LEU A 183     -18.162   8.201   6.199  1.00 94.18           H  
ATOM   2926 HD23 LEU A 183     -18.928   7.052   7.296  1.00 94.18           H  
ATOM   2927  N   SER A 184     -22.678   3.548   5.916  1.00 93.92           N  
ATOM   2928  H   SER A 184     -22.140   3.315   5.094  1.00 93.92           H  
ATOM   2929  CA  SER A 184     -24.017   2.969   6.083  1.00 93.92           C  
ATOM   2930  HA  SER A 184     -24.736   3.788   6.104  1.00 93.92           H  
ATOM   2931  C   SER A 184     -24.162   2.177   7.389  1.00 93.92           C  
ATOM   2932  CB  SER A 184     -24.335   2.051   4.900  1.00 93.92           C  
ATOM   2933  HB2 SER A 184     -24.103   2.564   3.967  1.00 93.92           H  
ATOM   2934  HB3 SER A 184     -23.735   1.143   4.961  1.00 93.92           H  
ATOM   2935  O   SER A 184     -25.210   2.224   8.047  1.00 93.92           O  
ATOM   2936  OG  SER A 184     -25.714   1.728   4.917  1.00 93.92           O  
ATOM   2937  HG  SER A 184     -26.164   2.536   4.659  1.00 93.92           H  
ATOM   2938  N   ARG A 185     -23.111   1.453   7.798  1.00 93.40           N  
ATOM   2939  H   ARG A 185     -22.295   1.430   7.203  1.00 93.40           H  
ATOM   2940  CA  ARG A 185     -23.070   0.744   9.082  1.00 93.40           C  
ATOM   2941  HA  ARG A 185     -23.973   0.140   9.169  1.00 93.40           H  
ATOM   2942  C   ARG A 185     -23.079   1.726  10.250  1.00 93.40           C  
ATOM   2943  CB  ARG A 185     -21.839  -0.172   9.128  1.00 93.40           C  
ATOM   2944  HB2 ARG A 185     -20.944   0.449   9.099  1.00 93.40           H  
ATOM   2945  HB3 ARG A 185     -21.836  -0.814   8.246  1.00 93.40           H  
ATOM   2946  O   ARG A 185     -23.802   1.480  11.212  1.00 93.40           O  
ATOM   2947  CG  ARG A 185     -21.818  -1.067  10.381  1.00 93.40           C  
ATOM   2948  HG2 ARG A 185     -22.593  -1.827  10.283  1.00 93.40           H  
ATOM   2949  HG3 ARG A 185     -22.025  -0.482  11.276  1.00 93.40           H  
ATOM   2950  CD  ARG A 185     -20.456  -1.752  10.559  1.00 93.40           C  
ATOM   2951  HD2 ARG A 185     -20.539  -2.501  11.347  1.00 93.40           H  
ATOM   2952  HD3 ARG A 185     -20.189  -2.257   9.631  1.00 93.40           H  
ATOM   2953  NE  ARG A 185     -19.410  -0.768  10.903  1.00 93.40           N  
ATOM   2954  HE  ARG A 185     -19.013  -0.249  10.133  1.00 93.40           H  
ATOM   2955  NH1 ARG A 185     -19.619  -0.784  13.195  1.00 93.40           N  
ATOM   2956 HH11 ARG A 185     -20.405  -1.416  13.142  1.00 93.40           H  
ATOM   2957 HH12 ARG A 185     -19.832  -0.130  13.934  1.00 93.40           H  
ATOM   2958  NH2 ARG A 185     -18.400   0.771  12.250  1.00 93.40           N  
ATOM   2959 HH21 ARG A 185     -18.349   1.211  13.157  1.00 93.40           H  
ATOM   2960 HH22 ARG A 185     -18.147   1.344  11.457  1.00 93.40           H  
ATOM   2961  CZ  ARG A 185     -19.147  -0.281  12.103  1.00 93.40           C  
ATOM   2962  N   GLU A 186     -22.313   2.808  10.177  1.00 93.41           N  
ATOM   2963  H   GLU A 186     -21.762   2.960   9.344  1.00 93.41           H  
ATOM   2964  CA  GLU A 186     -22.285   3.858  11.202  1.00 93.41           C  
ATOM   2965  HA  GLU A 186     -22.075   3.404  12.171  1.00 93.41           H  
ATOM   2966  C   GLU A 186     -23.654   4.542  11.344  1.00 93.41           C  
ATOM   2967  CB  GLU A 186     -21.152   4.851  10.896  1.00 93.41           C  
ATOM   2968  HB2 GLU A 186     -21.264   5.732  11.528  1.00 93.41           H  
ATOM   2969  HB3 GLU A 186     -21.201   5.153   9.850  1.00 93.41           H  
ATOM   2970  O   GLU A 186     -24.175   4.617  12.458  1.00 93.41           O  
ATOM   2971  CG  GLU A 186     -19.795   4.193  11.200  1.00 93.41           C  
ATOM   2972  HG2 GLU A 186     -19.742   3.218  10.716  1.00 93.41           H  
ATOM   2973  HG3 GLU A 186     -19.742   4.009  12.273  1.00 93.41           H  
ATOM   2974  CD  GLU A 186     -18.568   5.008  10.776  1.00 93.41           C  
ATOM   2975  OE1 GLU A 186     -17.465   4.476  11.058  1.00 93.41           O  
ATOM   2976  OE2 GLU A 186     -18.721   6.109  10.211  1.00 93.41           O  
ATOM   2977  N   ASP A 187     -24.316   4.884  10.235  1.00 94.34           N  
ATOM   2978  H   ASP A 187     -23.800   4.905   9.367  1.00 94.34           H  
ATOM   2979  CA  ASP A 187     -25.688   5.418  10.223  1.00 94.34           C  
ATOM   2980  HA  ASP A 187     -25.725   6.344  10.796  1.00 94.34           H  
ATOM   2981  C   ASP A 187     -26.711   4.433  10.815  1.00 94.34           C  
ATOM   2982  CB  ASP A 187     -26.120   5.702   8.774  1.00 94.34           C  
ATOM   2983  HB2 ASP A 187     -25.910   4.827   8.158  1.00 94.34           H  
ATOM   2984  HB3 ASP A 187     -27.200   5.851   8.764  1.00 94.34           H  
ATOM   2985  O   ASP A 187     -27.667   4.804  11.507  1.00 94.34           O  
ATOM   2986  CG  ASP A 187     -25.490   6.934   8.128  1.00 94.34           C  
ATOM   2987  OD1 ASP A 187     -24.920   7.761   8.867  1.00 94.34           O  
ATOM   2988  OD2 ASP A 187     -25.702   7.056   6.900  1.00 94.34           O  
ATOM   2989  N   ALA A 188     -26.565   3.137  10.522  1.00 90.95           N  
ATOM   2990  H   ALA A 188     -25.797   2.878   9.920  1.00 90.95           H  
ATOM   2991  CA  ALA A 188     -27.422   2.100  11.089  1.00 90.95           C  
ATOM   2992  HA  ALA A 188     -28.462   2.405  10.975  1.00 90.95           H  
ATOM   2993  C   ALA A 188     -27.179   1.909  12.596  1.00 90.95           C  
ATOM   2994  CB  ALA A 188     -27.217   0.801  10.303  1.00 90.95           C  
ATOM   2995  HB1 ALA A 188     -27.886   0.029  10.685  1.00 90.95           H  
ATOM   2996  HB2 ALA A 188     -27.423   0.970   9.246  1.00 90.95           H  
ATOM   2997  HB3 ALA A 188     -26.186   0.466  10.408  1.00 90.95           H  
ATOM   2998  O   ALA A 188     -28.135   1.710  13.350  1.00 90.95           O  
ATOM   2999  N   GLU A 189     -25.927   1.985  13.046  1.00 92.76           N  
ATOM   3000  H   GLU A 189     -25.187   2.151  12.378  1.00 92.76           H  
ATOM   3001  CA  GLU A 189     -25.556   1.911  14.460  1.00 92.76           C  
ATOM   3002  HA  GLU A 189     -26.070   1.060  14.907  1.00 92.76           H  
ATOM   3003  C   GLU A 189     -26.022   3.140  15.244  1.00 92.76           C  
ATOM   3004  CB  GLU A 189     -24.042   1.684  14.607  1.00 92.76           C  
ATOM   3005  HB2 GLU A 189     -23.747   1.893  15.636  1.00 92.76           H  
ATOM   3006  HB3 GLU A 189     -23.492   2.347  13.939  1.00 92.76           H  
ATOM   3007  O   GLU A 189     -26.540   2.972  16.352  1.00 92.76           O  
ATOM   3008  CG  GLU A 189     -23.721   0.217  14.298  1.00 92.76           C  
ATOM   3009  HG2 GLU A 189     -24.277  -0.404  15.001  1.00 92.76           H  
ATOM   3010  HG3 GLU A 189     -24.078  -0.038  13.301  1.00 92.76           H  
ATOM   3011  CD  GLU A 189     -22.242  -0.162  14.401  1.00 92.76           C  
ATOM   3012  OE1 GLU A 189     -21.967  -1.368  14.182  1.00 92.76           O  
ATOM   3013  OE2 GLU A 189     -21.358   0.672  14.712  1.00 92.76           O  
ATOM   3014  N   GLY A 190     -25.942   4.337  14.654  1.00 94.75           N  
ATOM   3015  H   GLY A 190     -25.448   4.404  13.775  1.00 94.75           H  
ATOM   3016  CA  GLY A 190     -26.510   5.572  15.198  1.00 94.75           C  
ATOM   3017  HA2 GLY A 190     -26.333   6.385  14.494  1.00 94.75           H  
ATOM   3018  HA3 GLY A 190     -26.024   5.818  16.143  1.00 94.75           H  
ATOM   3019  C   GLY A 190     -28.017   5.450  15.432  1.00 94.75           C  
ATOM   3020  O   GLY A 190     -28.480   5.561  16.569  1.00 94.75           O  
ATOM   3021  N   ARG A 191     -28.779   5.061  14.398  1.00 95.77           N  
ATOM   3022  H   ARG A 191     -28.336   5.009  13.491  1.00 95.77           H  
ATOM   3023  CA  ARG A 191     -30.234   4.821  14.511  1.00 95.77           C  
ATOM   3024  HA  ARG A 191     -30.712   5.738  14.857  1.00 95.77           H  
ATOM   3025  C   ARG A 191     -30.588   3.739  15.532  1.00 95.77           C  
ATOM   3026  CB  ARG A 191     -30.806   4.437  13.142  1.00 95.77           C  
ATOM   3027  HB2 ARG A 191     -30.199   3.644  12.705  1.00 95.77           H  
ATOM   3028  HB3 ARG A 191     -31.820   4.064  13.278  1.00 95.77           H  
ATOM   3029  O   ARG A 191     -31.606   3.829  16.217  1.00 95.77           O  
ATOM   3030  CG  ARG A 191     -30.865   5.644  12.195  1.00 95.77           C  
ATOM   3031  HG2 ARG A 191     -29.867   6.049  12.026  1.00 95.77           H  
ATOM   3032  HG3 ARG A 191     -31.468   6.424  12.658  1.00 95.77           H  
ATOM   3033  CD  ARG A 191     -31.502   5.266  10.855  1.00 95.77           C  
ATOM   3034  HD2 ARG A 191     -31.628   6.183  10.279  1.00 95.77           H  
ATOM   3035  HD3 ARG A 191     -32.484   4.832  11.045  1.00 95.77           H  
ATOM   3036  NE  ARG A 191     -30.659   4.329  10.090  1.00 95.77           N  
ATOM   3037  HE  ARG A 191     -29.694   4.284  10.385  1.00 95.77           H  
ATOM   3038  NH1 ARG A 191     -32.179   3.859   8.440  1.00 95.77           N  
ATOM   3039 HH11 ARG A 191     -32.786   4.541   8.873  1.00 95.77           H  
ATOM   3040 HH12 ARG A 191     -32.364   3.497   7.515  1.00 95.77           H  
ATOM   3041  NH2 ARG A 191     -30.126   2.971   8.341  1.00 95.77           N  
ATOM   3042 HH21 ARG A 191     -29.167   2.988   8.659  1.00 95.77           H  
ATOM   3043 HH22 ARG A 191     -30.312   2.612   7.416  1.00 95.77           H  
ATOM   3044  CZ  ARG A 191     -30.991   3.718   8.968  1.00 95.77           C  
ATOM   3045  N   LEU A 192     -29.769   2.693  15.650  1.00 92.97           N  
ATOM   3046  H   LEU A 192     -28.967   2.649  15.039  1.00 92.97           H  
ATOM   3047  CA  LEU A 192     -29.975   1.642  16.649  1.00 92.97           C  
ATOM   3048  HA  LEU A 192     -31.023   1.345  16.611  1.00 92.97           H  
ATOM   3049  C   LEU A 192     -29.709   2.150  18.073  1.00 92.97           C  
ATOM   3050  CB  LEU A 192     -29.120   0.425  16.264  1.00 92.97           C  
ATOM   3051  HB2 LEU A 192     -28.066   0.700  16.260  1.00 92.97           H  
ATOM   3052  HB3 LEU A 192     -29.388   0.160  15.241  1.00 92.97           H  
ATOM   3053  O   LEU A 192     -30.411   1.742  19.001  1.00 92.97           O  
ATOM   3054  CG  LEU A 192     -29.344  -0.801  17.170  1.00 92.97           C  
ATOM   3055  HG  LEU A 192     -30.343  -0.769  17.604  1.00 92.97           H  
ATOM   3056  CD1 LEU A 192     -29.233  -2.094  16.359  1.00 92.97           C  
ATOM   3057 HD11 LEU A 192     -29.404  -2.960  16.998  1.00 92.97           H  
ATOM   3058 HD12 LEU A 192     -28.244  -2.158  15.904  1.00 92.97           H  
ATOM   3059 HD13 LEU A 192     -29.982  -2.088  15.568  1.00 92.97           H  
ATOM   3060  CD2 LEU A 192     -28.308  -0.890  18.294  1.00 92.97           C  
ATOM   3061 HD21 LEU A 192     -28.453  -1.821  18.841  1.00 92.97           H  
ATOM   3062 HD22 LEU A 192     -28.420  -0.044  18.972  1.00 92.97           H  
ATOM   3063 HD23 LEU A 192     -27.304  -0.868  17.870  1.00 92.97           H  
ATOM   3064  N   MET A 193     -28.726   3.033  18.259  1.00 94.87           N  
ATOM   3065  H   MET A 193     -28.180   3.327  17.461  1.00 94.87           H  
ATOM   3066  CA  MET A 193     -28.471   3.688  19.541  1.00 94.87           C  
ATOM   3067  HA  MET A 193     -28.412   2.918  20.310  1.00 94.87           H  
ATOM   3068  C   MET A 193     -29.626   4.622  19.928  1.00 94.87           C  
ATOM   3069  CB  MET A 193     -27.120   4.422  19.502  1.00 94.87           C  
ATOM   3070  HB2 MET A 193     -27.145   5.212  18.751  1.00 94.87           H  
ATOM   3071  HB3 MET A 193     -26.332   3.717  19.239  1.00 94.87           H  
ATOM   3072  O   MET A 193     -30.078   4.559  21.069  1.00 94.87           O  
ATOM   3073  CG  MET A 193     -26.800   5.046  20.866  1.00 94.87           C  
ATOM   3074  HG2 MET A 193     -27.588   5.762  21.103  1.00 94.87           H  
ATOM   3075  HG3 MET A 193     -26.816   4.270  21.631  1.00 94.87           H  
ATOM   3076  SD  MET A 193     -25.228   5.944  20.963  1.00 94.87           S  
ATOM   3077  CE  MET A 193     -24.176   4.717  21.777  1.00 94.87           C  
ATOM   3078  HE1 MET A 193     -24.583   4.476  22.758  1.00 94.87           H  
ATOM   3079  HE2 MET A 193     -23.173   5.128  21.891  1.00 94.87           H  
ATOM   3080  HE3 MET A 193     -24.128   3.817  21.164  1.00 94.87           H  
ATOM   3081  N   GLU A 194     -30.146   5.425  19.001  1.00 95.27           N  
ATOM   3082  H   GLU A 194     -29.694   5.484  18.100  1.00 95.27           H  
ATOM   3083  CA  GLU A 194     -31.328   6.276  19.220  1.00 95.27           C  
ATOM   3084  HA  GLU A 194     -31.148   6.973  20.039  1.00 95.27           H  
ATOM   3085  C   GLU A 194     -32.569   5.454  19.572  1.00 95.27           C  
ATOM   3086  CB  GLU A 194     -31.627   7.076  17.954  1.00 95.27           C  
ATOM   3087  HB2 GLU A 194     -31.651   6.382  17.114  1.00 95.27           H  
ATOM   3088  HB3 GLU A 194     -32.608   7.541  18.048  1.00 95.27           H  
ATOM   3089  O   GLU A 194     -33.250   5.743  20.553  1.00 95.27           O  
ATOM   3090  CG  GLU A 194     -30.592   8.174  17.694  1.00 95.27           C  
ATOM   3091  HG2 GLU A 194     -29.590   7.756  17.790  1.00 95.27           H  
ATOM   3092  HG3 GLU A 194     -30.705   8.947  18.454  1.00 95.27           H  
ATOM   3093  CD  GLU A 194     -30.744   8.783  16.294  1.00 95.27           C  
ATOM   3094  OE1 GLU A 194     -29.875   9.610  15.960  1.00 95.27           O  
ATOM   3095  OE2 GLU A 194     -31.676   8.371  15.559  1.00 95.27           O  
ATOM   3096  N   ALA A 195     -32.828   4.369  18.837  1.00 94.80           N  
ATOM   3097  H   ALA A 195     -32.286   4.220  17.997  1.00 94.80           H  
ATOM   3098  CA  ALA A 195     -33.941   3.472  19.132  1.00 94.80           C  
ATOM   3099  HA  ALA A 195     -34.862   4.056  19.124  1.00 94.80           H  
ATOM   3100  C   ALA A 195     -33.818   2.823  20.521  1.00 94.80           C  
ATOM   3101  CB  ALA A 195     -34.020   2.414  18.027  1.00 94.80           C  
ATOM   3102  HB1 ALA A 195     -34.870   1.757  18.212  1.00 94.80           H  
ATOM   3103  HB2 ALA A 195     -33.102   1.826  18.008  1.00 94.80           H  
ATOM   3104  HB3 ALA A 195     -34.151   2.904  17.062  1.00 94.80           H  
ATOM   3105  O   ALA A 195     -34.832   2.604  21.184  1.00 94.80           O  
ATOM   3106  N   ARG A 196     -32.593   2.521  20.980  1.00 96.70           N  
ATOM   3107  H   ARG A 196     -31.806   2.732  20.383  1.00 96.70           H  
ATOM   3108  CA  ARG A 196     -32.347   2.044  22.351  1.00 96.70           C  
ATOM   3109  HA  ARG A 196     -33.058   1.253  22.591  1.00 96.70           H  
ATOM   3110  C   ARG A 196     -32.620   3.132  23.383  1.00 96.70           C  
ATOM   3111  CB  ARG A 196     -30.924   1.506  22.512  1.00 96.70           C  
ATOM   3112  HB2 ARG A 196     -30.214   2.183  22.037  1.00 96.70           H  
ATOM   3113  HB3 ARG A 196     -30.689   1.456  23.575  1.00 96.70           H  
ATOM   3114  O   ARG A 196     -33.382   2.868  24.303  1.00 96.70           O  
ATOM   3115  CG  ARG A 196     -30.780   0.101  21.925  1.00 96.70           C  
ATOM   3116  HG2 ARG A 196     -31.450  -0.579  22.452  1.00 96.70           H  
ATOM   3117  HG3 ARG A 196     -31.035   0.105  20.865  1.00 96.70           H  
ATOM   3118  CD  ARG A 196     -29.334  -0.355  22.113  1.00 96.70           C  
ATOM   3119  HD2 ARG A 196     -29.099  -0.334  23.177  1.00 96.70           H  
ATOM   3120  HD3 ARG A 196     -28.686   0.349  21.592  1.00 96.70           H  
ATOM   3121  NE  ARG A 196     -29.123  -1.713  21.583  1.00 96.70           N  
ATOM   3122  HE  ARG A 196     -29.939  -2.171  21.204  1.00 96.70           H  
ATOM   3123  NH1 ARG A 196     -26.862  -1.777  21.940  1.00 96.70           N  
ATOM   3124 HH11 ARG A 196     -26.936  -0.861  22.359  1.00 96.70           H  
ATOM   3125 HH12 ARG A 196     -25.956  -2.205  21.811  1.00 96.70           H  
ATOM   3126  NH2 ARG A 196     -27.868  -3.499  20.932  1.00 96.70           N  
ATOM   3127 HH21 ARG A 196     -28.696  -3.919  20.535  1.00 96.70           H  
ATOM   3128 HH22 ARG A 196     -26.958  -3.918  20.803  1.00 96.70           H  
ATOM   3129  CZ  ARG A 196     -27.957  -2.324  21.493  1.00 96.70           C  
ATOM   3130  N   LYS A 197     -32.086   4.343  23.188  1.00 97.08           N  
ATOM   3131  H   LYS A 197     -31.504   4.483  22.375  1.00 97.08           H  
ATOM   3132  CA  LYS A 197     -32.357   5.492  24.069  1.00 97.08           C  
ATOM   3133  HA  LYS A 197     -32.007   5.268  25.077  1.00 97.08           H  
ATOM   3134  C   LYS A 197     -33.861   5.752  24.197  1.00 97.08           C  
ATOM   3135  CB  LYS A 197     -31.643   6.750  23.554  1.00 97.08           C  
ATOM   3136  HB2 LYS A 197     -31.884   6.893  22.501  1.00 97.08           H  
ATOM   3137  HB3 LYS A 197     -32.030   7.609  24.102  1.00 97.08           H  
ATOM   3138  O   LYS A 197     -34.377   5.769  25.307  1.00 97.08           O  
ATOM   3139  CG  LYS A 197     -30.117   6.718  23.734  1.00 97.08           C  
ATOM   3140  HG2 LYS A 197     -29.878   6.690  24.798  1.00 97.08           H  
ATOM   3141  HG3 LYS A 197     -29.694   5.837  23.252  1.00 97.08           H  
ATOM   3142  CD  LYS A 197     -29.522   7.985  23.105  1.00 97.08           C  
ATOM   3143  HD2 LYS A 197     -29.966   8.856  23.587  1.00 97.08           H  
ATOM   3144  HD3 LYS A 197     -29.786   8.006  22.048  1.00 97.08           H  
ATOM   3145  CE  LYS A 197     -27.998   8.054  23.242  1.00 97.08           C  
ATOM   3146  HE2 LYS A 197     -27.743   8.059  24.302  1.00 97.08           H  
ATOM   3147  HE3 LYS A 197     -27.564   7.164  22.786  1.00 97.08           H  
ATOM   3148  NZ  LYS A 197     -27.475   9.277  22.577  1.00 97.08           N  
ATOM   3149  HZ1 LYS A 197     -26.469   9.342  22.641  1.00 97.08           H  
ATOM   3150  HZ2 LYS A 197     -27.883  10.107  22.983  1.00 97.08           H  
ATOM   3151  HZ3 LYS A 197     -27.724   9.283  21.598  1.00 97.08           H  
ATOM   3152  N   GLY A 198     -34.585   5.819  23.079  1.00 96.86           N  
ATOM   3153  H   GLY A 198     -34.097   5.838  22.195  1.00 96.86           H  
ATOM   3154  CA  GLY A 198     -36.039   6.000  23.085  1.00 96.86           C  
ATOM   3155  HA2 GLY A 198     -36.381   6.113  22.056  1.00 96.86           H  
ATOM   3156  HA3 GLY A 198     -36.281   6.914  23.627  1.00 96.86           H  
ATOM   3157  C   GLY A 198     -36.805   4.832  23.725  1.00 96.86           C  
ATOM   3158  O   GLY A 198     -37.848   5.039  24.345  1.00 96.86           O  
ATOM   3159  N   ALA A 199     -36.302   3.596  23.623  1.00 96.94           N  
ATOM   3160  H   ALA A 199     -35.443   3.459  23.109  1.00 96.94           H  
ATOM   3161  CA  ALA A 199     -36.884   2.451  24.325  1.00 96.94           C  
ATOM   3162  HA  ALA A 199     -37.961   2.458  24.154  1.00 96.94           H  
ATOM   3163  C   ALA A 199     -36.671   2.533  25.846  1.00 96.94           C  
ATOM   3164  CB  ALA A 199     -36.319   1.148  23.747  1.00 96.94           C  
ATOM   3165  HB1 ALA A 199     -36.791   0.298  24.241  1.00 96.94           H  
ATOM   3166  HB2 ALA A 199     -36.518   1.102  22.677  1.00 96.94           H  
ATOM   3167  HB3 ALA A 199     -35.243   1.101  23.918  1.00 96.94           H  
ATOM   3168  O   ALA A 199     -37.598   2.222  26.598  1.00 96.94           O  
ATOM   3169  N   ASP A 200     -35.493   2.974  26.289  1.00 95.68           N  
ATOM   3170  H   ASP A 200     -34.765   3.172  25.617  1.00 95.68           H  
ATOM   3171  CA  ASP A 200     -35.167   3.177  27.701  1.00 95.68           C  
ATOM   3172  HA  ASP A 200     -35.440   2.279  28.256  1.00 95.68           H  
ATOM   3173  C   ASP A 200     -35.985   4.340  28.292  1.00 95.68           C  
ATOM   3174  CB  ASP A 200     -33.648   3.385  27.868  1.00 95.68           C  
ATOM   3175  HB2 ASP A 200     -33.450   3.641  28.909  1.00 95.68           H  
ATOM   3176  HB3 ASP A 200     -33.330   4.226  27.252  1.00 95.68           H  
ATOM   3177  O   ASP A 200     -36.609   4.185  29.342  1.00 95.68           O  
ATOM   3178  CG  ASP A 200     -32.806   2.145  27.516  1.00 95.68           C  
ATOM   3179  OD1 ASP A 200     -33.322   1.009  27.663  1.00 95.68           O  
ATOM   3180  OD2 ASP A 200     -31.632   2.324  27.116  1.00 95.68           O  
ATOM   3181  N   GLU A 201     -36.105   5.464  27.579  1.00 96.81           N  
ATOM   3182  H   GLU A 201     -35.537   5.561  26.749  1.00 96.81           H  
ATOM   3183  CA  GLU A 201     -36.978   6.591  27.943  1.00 96.81           C  
ATOM   3184  HA  GLU A 201     -36.681   6.989  28.913  1.00 96.81           H  
ATOM   3185  C   GLU A 201     -38.450   6.167  28.043  1.00 96.81           C  
ATOM   3186  CB  GLU A 201     -36.851   7.702  26.893  1.00 96.81           C  
ATOM   3187  HB2 GLU A 201     -37.665   8.413  27.032  1.00 96.81           H  
ATOM   3188  HB3 GLU A 201     -36.949   7.254  25.905  1.00 96.81           H  
ATOM   3189  O   GLU A 201     -39.128   6.465  29.030  1.00 96.81           O  
ATOM   3190  CG  GLU A 201     -35.523   8.468  26.990  1.00 96.81           C  
ATOM   3191  HG2 GLU A 201     -35.528   9.055  27.909  1.00 96.81           H  
ATOM   3192  HG3 GLU A 201     -34.700   7.757  27.058  1.00 96.81           H  
ATOM   3193  CD  GLU A 201     -35.288   9.394  25.787  1.00 96.81           C  
ATOM   3194  OE1 GLU A 201     -34.140   9.877  25.664  1.00 96.81           O  
ATOM   3195  OE2 GLU A 201     -36.236   9.582  24.989  1.00 96.81           O  
ATOM   3196  N   ALA A 202     -38.952   5.397  27.071  1.00 97.10           N  
ATOM   3197  H   ALA A 202     -38.378   5.219  26.259  1.00 97.10           H  
ATOM   3198  CA  ALA A 202     -40.309   4.861  27.117  1.00 97.10           C  
ATOM   3199  HA  ALA A 202     -40.997   5.693  27.268  1.00 97.10           H  
ATOM   3200  C   ALA A 202     -40.509   3.875  28.283  1.00 97.10           C  
ATOM   3201  CB  ALA A 202     -40.630   4.201  25.772  1.00 97.10           C  
ATOM   3202  HB1 ALA A 202     -39.936   3.380  25.587  1.00 97.10           H  
ATOM   3203  HB2 ALA A 202     -41.652   3.823  25.781  1.00 97.10           H  
ATOM   3204  HB3 ALA A 202     -40.527   4.936  24.974  1.00 97.10           H  
ATOM   3205  O   ALA A 202     -41.602   3.810  28.854  1.00 97.10           O  
ATOM   3206  N   ALA A 203     -39.483   3.101  28.650  1.00 96.86           N  
ATOM   3207  H   ALA A 203     -38.613   3.181  28.144  1.00 96.86           H  
ATOM   3208  CA  ALA A 203     -39.523   2.217  29.811  1.00 96.86           C  
ATOM   3209  HA  ALA A 203     -40.438   1.628  29.764  1.00 96.86           H  
ATOM   3210  C   ALA A 203     -39.562   3.010  31.128  1.00 96.86           C  
ATOM   3211  CB  ALA A 203     -38.336   1.248  29.751  1.00 96.86           C  
ATOM   3212  HB1 ALA A 203     -38.351   0.698  28.810  1.00 96.86           H  
ATOM   3213  HB2 ALA A 203     -38.395   0.544  30.581  1.00 96.86           H  
ATOM   3214  HB3 ALA A 203     -37.396   1.795  29.822  1.00 96.86           H  
ATOM   3215  O   ALA A 203     -40.353   2.669  32.011  1.00 96.86           O  
ATOM   3216  N   LEU A 204     -38.786   4.094  31.241  1.00 96.96           N  
ATOM   3217  H   LEU A 204     -38.142   4.301  30.492  1.00 96.96           H  
ATOM   3218  CA  LEU A 204     -38.830   5.011  32.384  1.00 96.96           C  
ATOM   3219  HA  LEU A 204     -38.690   4.437  33.300  1.00 96.96           H  
ATOM   3220  C   LEU A 204     -40.201   5.688  32.508  1.00 96.96           C  
ATOM   3221  CB  LEU A 204     -37.703   6.055  32.267  1.00 96.96           C  
ATOM   3222  HB2 LEU A 204     -37.761   6.525  31.286  1.00 96.96           H  
ATOM   3223  HB3 LEU A 204     -37.874   6.835  33.010  1.00 96.96           H  
ATOM   3224  O   LEU A 204     -40.815   5.618  33.573  1.00 96.96           O  
ATOM   3225  CG  LEU A 204     -36.278   5.505  32.467  1.00 96.96           C  
ATOM   3226  HG  LEU A 204     -36.089   4.690  31.768  1.00 96.96           H  
ATOM   3227  CD1 LEU A 204     -35.263   6.618  32.208  1.00 96.96           C  
ATOM   3228 HD11 LEU A 204     -34.251   6.231  32.323  1.00 96.96           H  
ATOM   3229 HD12 LEU A 204     -35.420   7.448  32.897  1.00 96.96           H  
ATOM   3230 HD13 LEU A 204     -35.372   6.977  31.185  1.00 96.96           H  
ATOM   3231  CD2 LEU A 204     -36.056   4.975  33.888  1.00 96.96           C  
ATOM   3232 HD21 LEU A 204     -35.012   4.682  33.999  1.00 96.96           H  
ATOM   3233 HD22 LEU A 204     -36.677   4.095  34.060  1.00 96.96           H  
ATOM   3234 HD23 LEU A 204     -36.293   5.753  34.613  1.00 96.96           H  
ATOM   3235  N   ALA A 205     -40.737   6.236  31.413  1.00 97.57           N  
ATOM   3236  H   ALA A 205     -40.163   6.308  30.586  1.00 97.57           H  
ATOM   3237  CA  ALA A 205     -42.064   6.854  31.392  1.00 97.57           C  
ATOM   3238  HA  ALA A 205     -42.081   7.669  32.115  1.00 97.57           H  
ATOM   3239  C   ALA A 205     -43.175   5.858  31.773  1.00 97.57           C  
ATOM   3240  CB  ALA A 205     -42.297   7.440  29.994  1.00 97.57           C  
ATOM   3241  HB1 ALA A 205     -43.263   7.943  29.964  1.00 97.57           H  
ATOM   3242  HB2 ALA A 205     -42.273   6.650  29.243  1.00 97.57           H  
ATOM   3243  HB3 ALA A 205     -41.517   8.167  29.769  1.00 97.57           H  
ATOM   3244  O   ALA A 205     -44.087   6.187  32.535  1.00 97.57           O  
ATOM   3245  N   ARG A 206     -43.093   4.603  31.304  1.00 97.00           N  
ATOM   3246  H   ARG A 206     -42.337   4.386  30.670  1.00 97.00           H  
ATOM   3247  CA  ARG A 206     -44.005   3.533  31.746  1.00 97.00           C  
ATOM   3248  HA  ARG A 206     -45.035   3.857  31.591  1.00 97.00           H  
ATOM   3249  C   ARG A 206     -43.886   3.269  33.242  1.00 97.00           C  
ATOM   3250  CB  ARG A 206     -43.757   2.237  30.970  1.00 97.00           C  
ATOM   3251  HB2 ARG A 206     -44.203   1.406  31.517  1.00 97.00           H  
ATOM   3252  HB3 ARG A 206     -42.684   2.057  30.893  1.00 97.00           H  
ATOM   3253  O   ARG A 206     -44.914   3.199  33.907  1.00 97.00           O  
ATOM   3254  CG  ARG A 206     -44.385   2.282  29.576  1.00 97.00           C  
ATOM   3255  HG2 ARG A 206     -45.467   2.371  29.667  1.00 97.00           H  
ATOM   3256  HG3 ARG A 206     -44.007   3.138  29.018  1.00 97.00           H  
ATOM   3257  CD  ARG A 206     -44.037   0.986  28.845  1.00 97.00           C  
ATOM   3258  HD2 ARG A 206     -42.953   0.872  28.843  1.00 97.00           H  
ATOM   3259  HD3 ARG A 206     -44.481   0.154  29.391  1.00 97.00           H  
ATOM   3260  NE  ARG A 206     -44.521   1.010  27.456  1.00 97.00           N  
ATOM   3261  HE  ARG A 206     -44.738   1.923  27.083  1.00 97.00           H  
ATOM   3262  NH1 ARG A 206     -44.232  -1.221  27.027  1.00 97.00           N  
ATOM   3263 HH11 ARG A 206     -43.911  -1.323  27.979  1.00 97.00           H  
ATOM   3264 HH12 ARG A 206     -44.197  -1.995  26.380  1.00 97.00           H  
ATOM   3265  NH2 ARG A 206     -44.927   0.143  25.395  1.00 97.00           N  
ATOM   3266 HH21 ARG A 206     -45.107   1.078  25.060  1.00 97.00           H  
ATOM   3267 HH22 ARG A 206     -44.885  -0.630  24.745  1.00 97.00           H  
ATOM   3268  CZ  ARG A 206     -44.562  -0.021  26.636  1.00 97.00           C  
ATOM   3269  N   ALA A 207     -42.672   3.172  33.779  1.00 97.69           N  
ATOM   3270  H   ALA A 207     -41.866   3.247  33.176  1.00 97.69           H  
ATOM   3271  CA  ALA A 207     -42.456   2.948  35.207  1.00 97.69           C  
ATOM   3272  HA  ALA A 207     -42.999   2.050  35.499  1.00 97.69           H  
ATOM   3273  C   ALA A 207     -42.978   4.112  36.075  1.00 97.69           C  
ATOM   3274  CB  ALA A 207     -40.959   2.703  35.436  1.00 97.69           C  
ATOM   3275  HB1 ALA A 207     -40.786   2.458  36.483  1.00 97.69           H  
ATOM   3276  HB2 ALA A 207     -40.626   1.870  34.817  1.00 97.69           H  
ATOM   3277  HB3 ALA A 207     -40.386   3.592  35.171  1.00 97.69           H  
ATOM   3278  O   ALA A 207     -43.461   3.892  37.187  1.00 97.69           O  
ATOM   3279  N   GLU A 208     -42.902   5.355  35.596  1.00 97.55           N  
ATOM   3280  H   GLU A 208     -42.415   5.505  34.724  1.00 97.55           H  
ATOM   3281  CA  GLU A 208     -43.494   6.523  36.261  1.00 97.55           C  
ATOM   3282  HA  GLU A 208     -43.190   6.541  37.307  1.00 97.55           H  
ATOM   3283  C   GLU A 208     -45.025   6.486  36.246  1.00 97.55           C  
ATOM   3284  CB  GLU A 208     -43.000   7.809  35.596  1.00 97.55           C  
ATOM   3285  HB2 GLU A 208     -43.136   7.734  34.517  1.00 97.55           H  
ATOM   3286  HB3 GLU A 208     -43.594   8.644  35.970  1.00 97.55           H  
ATOM   3287  O   GLU A 208     -45.658   6.703  37.284  1.00 97.55           O  
ATOM   3288  CG  GLU A 208     -41.527   8.072  35.925  1.00 97.55           C  
ATOM   3289  HG2 GLU A 208     -41.432   8.181  37.005  1.00 97.55           H  
ATOM   3290  HG3 GLU A 208     -40.924   7.212  35.633  1.00 97.55           H  
ATOM   3291  CD  GLU A 208     -40.981   9.328  35.240  1.00 97.55           C  
ATOM   3292  OE1 GLU A 208     -39.793   9.609  35.506  1.00 97.55           O  
ATOM   3293  OE2 GLU A 208     -41.759  10.003  34.530  1.00 97.55           O  
ATOM   3294  N   LEU A 209     -45.625   6.144  35.103  1.00 97.25           N  
ATOM   3295  H   LEU A 209     -45.050   6.014  34.282  1.00 97.25           H  
ATOM   3296  CA  LEU A 209     -47.073   5.976  34.982  1.00 97.25           C  
ATOM   3297  HA  LEU A 209     -47.558   6.874  35.363  1.00 97.25           H  
ATOM   3298  C   LEU A 209     -47.589   4.815  35.838  1.00 97.25           C  
ATOM   3299  CB  LEU A 209     -47.454   5.779  33.506  1.00 97.25           C  
ATOM   3300  HB2 LEU A 209     -46.819   4.999  33.085  1.00 97.25           H  
ATOM   3301  HB3 LEU A 209     -48.485   5.428  33.456  1.00 97.25           H  
ATOM   3302  O   LEU A 209     -48.613   4.972  36.499  1.00 97.25           O  
ATOM   3303  CG  LEU A 209     -47.334   7.048  32.641  1.00 97.25           C  
ATOM   3304  HG  LEU A 209     -46.330   7.464  32.720  1.00 97.25           H  
ATOM   3305  CD1 LEU A 209     -47.602   6.678  31.181  1.00 97.25           C  
ATOM   3306 HD11 LEU A 209     -48.606   6.268  31.070  1.00 97.25           H  
ATOM   3307 HD12 LEU A 209     -47.496   7.566  30.558  1.00 97.25           H  
ATOM   3308 HD13 LEU A 209     -46.864   5.945  30.856  1.00 97.25           H  
ATOM   3309  CD2 LEU A 209     -48.343   8.125  33.052  1.00 97.25           C  
ATOM   3310 HD21 LEU A 209     -48.280   8.961  32.356  1.00 97.25           H  
ATOM   3311 HD22 LEU A 209     -49.355   7.721  33.045  1.00 97.25           H  
ATOM   3312 HD23 LEU A 209     -48.099   8.504  34.045  1.00 97.25           H  
ATOM   3313  N   GLU A 210     -46.878   3.689  35.893  1.00 97.71           N  
ATOM   3314  H   GLU A 210     -46.076   3.600  35.286  1.00 97.71           H  
ATOM   3315  CA  GLU A 210     -47.198   2.562  36.779  1.00 97.71           C  
ATOM   3316  HA  GLU A 210     -48.210   2.213  36.573  1.00 97.71           H  
ATOM   3317  C   GLU A 210     -47.173   2.992  38.250  1.00 97.71           C  
ATOM   3318  CB  GLU A 210     -46.228   1.397  36.533  1.00 97.71           C  
ATOM   3319  HB2 GLU A 210     -46.294   0.703  37.372  1.00 97.71           H  
ATOM   3320  HB3 GLU A 210     -45.210   1.784  36.485  1.00 97.71           H  
ATOM   3321  O   GLU A 210     -48.152   2.783  38.963  1.00 97.71           O  
ATOM   3322  CG  GLU A 210     -46.564   0.626  35.245  1.00 97.71           C  
ATOM   3323  HG2 GLU A 210     -46.629   1.323  34.410  1.00 97.71           H  
ATOM   3324  HG3 GLU A 210     -47.550   0.175  35.365  1.00 97.71           H  
ATOM   3325  CD  GLU A 210     -45.548  -0.478  34.899  1.00 97.71           C  
ATOM   3326  OE1 GLU A 210     -45.750  -1.124  33.842  1.00 97.71           O  
ATOM   3327  OE2 GLU A 210     -44.585  -0.686  35.673  1.00 97.71           O  
ATOM   3328  N   LYS A 211     -46.133   3.717  38.691  1.00 97.65           N  
ATOM   3329  H   LYS A 211     -45.362   3.871  38.057  1.00 97.65           H  
ATOM   3330  CA  LYS A 211     -46.093   4.294  40.049  1.00 97.65           C  
ATOM   3331  HA  LYS A 211     -46.186   3.487  40.775  1.00 97.65           H  
ATOM   3332  C   LYS A 211     -47.263   5.245  40.307  1.00 97.65           C  
ATOM   3333  CB  LYS A 211     -44.782   5.058  40.268  1.00 97.65           C  
ATOM   3334  HB2 LYS A 211     -44.634   5.736  39.426  1.00 97.65           H  
ATOM   3335  HB3 LYS A 211     -44.871   5.664  41.169  1.00 97.65           H  
ATOM   3336  O   LYS A 211     -47.792   5.275  41.420  1.00 97.65           O  
ATOM   3337  CG  LYS A 211     -43.552   4.154  40.425  1.00 97.65           C  
ATOM   3338  HG2 LYS A 211     -43.588   3.651  41.392  1.00 97.65           H  
ATOM   3339  HG3 LYS A 211     -43.537   3.398  39.641  1.00 97.65           H  
ATOM   3340  CD  LYS A 211     -42.291   5.024  40.331  1.00 97.65           C  
ATOM   3341  HD2 LYS A 211     -42.353   5.610  39.415  1.00 97.65           H  
ATOM   3342  HD3 LYS A 211     -42.251   5.708  41.179  1.00 97.65           H  
ATOM   3343  CE  LYS A 211     -41.018   4.177  40.270  1.00 97.65           C  
ATOM   3344  HE2 LYS A 211     -41.166   3.412  39.509  1.00 97.65           H  
ATOM   3345  HE3 LYS A 211     -40.860   3.683  41.229  1.00 97.65           H  
ATOM   3346  NZ  LYS A 211     -39.849   5.018  39.901  1.00 97.65           N  
ATOM   3347  HZ1 LYS A 211     -39.695   5.773  40.554  1.00 97.65           H  
ATOM   3348  HZ2 LYS A 211     -40.013   5.441  38.999  1.00 97.65           H  
ATOM   3349  HZ3 LYS A 211     -39.007   4.468  39.805  1.00 97.65           H  
ATOM   3350  N   ARG A 212     -47.673   6.044  39.313  1.00 97.98           N  
ATOM   3351  H   ARG A 212     -47.166   6.016  38.440  1.00 97.98           H  
ATOM   3352  CA  ARG A 212     -48.821   6.946  39.464  1.00 97.98           C  
ATOM   3353  HA  ARG A 212     -48.682   7.455  40.418  1.00 97.98           H  
ATOM   3354  C   ARG A 212     -50.127   6.164  39.570  1.00 97.98           C  
ATOM   3355  CB  ARG A 212     -48.858   7.995  38.338  1.00 97.98           C  
ATOM   3356  HB2 ARG A 212     -47.878   8.464  38.253  1.00 97.98           H  
ATOM   3357  HB3 ARG A 212     -49.074   7.499  37.392  1.00 97.98           H  
ATOM   3358  O   ARG A 212     -50.939   6.503  40.430  1.00 97.98           O  
ATOM   3359  CG  ARG A 212     -49.915   9.094  38.573  1.00 97.98           C  
ATOM   3360  HG2 ARG A 212     -49.934   9.745  37.699  1.00 97.98           H  
ATOM   3361  HG3 ARG A 212     -50.900   8.639  38.674  1.00 97.98           H  
ATOM   3362  CD  ARG A 212     -49.613   9.950  39.816  1.00 97.98           C  
ATOM   3363  HD2 ARG A 212     -48.673  10.476  39.653  1.00 97.98           H  
ATOM   3364  HD3 ARG A 212     -49.481   9.304  40.684  1.00 97.98           H  
ATOM   3365  NE  ARG A 212     -50.677  10.937  40.092  1.00 97.98           N  
ATOM   3366  HE  ARG A 212     -50.841  11.624  39.370  1.00 97.98           H  
ATOM   3367  NH1 ARG A 212     -51.296  10.251  42.225  1.00 97.98           N  
ATOM   3368 HH11 ARG A 212     -51.936  10.327  43.002  1.00 97.98           H  
ATOM   3369 HH12 ARG A 212     -50.689   9.444  42.192  1.00 97.98           H  
ATOM   3370  NH2 ARG A 212     -52.277  12.008  41.310  1.00 97.98           N  
ATOM   3371 HH21 ARG A 212     -52.404  12.682  40.568  1.00 97.98           H  
ATOM   3372 HH22 ARG A 212     -52.850  12.054  42.141  1.00 97.98           H  
ATOM   3373  CZ  ARG A 212     -51.398  11.053  41.201  1.00 97.98           C  
ATOM   3374  N   ILE A 213     -50.307   5.117  38.767  1.00 97.80           N  
ATOM   3375  H   ILE A 213     -49.579   4.902  38.102  1.00 97.80           H  
ATOM   3376  CA  ILE A 213     -51.453   4.202  38.852  1.00 97.80           C  
ATOM   3377  HA  ILE A 213     -52.370   4.780  38.739  1.00 97.80           H  
ATOM   3378  C   ILE A 213     -51.507   3.560  40.238  1.00 97.80           C  
ATOM   3379  CB  ILE A 213     -51.405   3.149  37.721  1.00 97.80           C  
ATOM   3380  HB  ILE A 213     -50.405   2.716  37.684  1.00 97.80           H  
ATOM   3381  O   ILE A 213     -52.549   3.651  40.882  1.00 97.80           O  
ATOM   3382  CG1 ILE A 213     -51.709   3.823  36.363  1.00 97.80           C  
ATOM   3383 HG12 ILE A 213     -51.142   4.750  36.276  1.00 97.80           H  
ATOM   3384 HG13 ILE A 213     -52.766   4.085  36.317  1.00 97.80           H  
ATOM   3385  CG2 ILE A 213     -52.411   2.007  37.975  1.00 97.80           C  
ATOM   3386 HG21 ILE A 213     -52.130   1.450  38.869  1.00 97.80           H  
ATOM   3387 HG22 ILE A 213     -53.417   2.406  38.101  1.00 97.80           H  
ATOM   3388 HG23 ILE A 213     -52.397   1.294  37.150  1.00 97.80           H  
ATOM   3389  CD1 ILE A 213     -51.356   2.954  35.149  1.00 97.80           C  
ATOM   3390 HD11 ILE A 213     -52.000   2.075  35.100  1.00 97.80           H  
ATOM   3391 HD12 ILE A 213     -50.314   2.641  35.207  1.00 97.80           H  
ATOM   3392 HD13 ILE A 213     -51.496   3.537  34.239  1.00 97.80           H  
ATOM   3393  N   ASP A 214     -50.395   3.013  40.731  1.00 97.83           N  
ATOM   3394  H   ASP A 214     -49.598   2.895  40.122  1.00 97.83           H  
ATOM   3395  CA  ASP A 214     -50.314   2.420  42.070  1.00 97.83           C  
ATOM   3396  HA  ASP A 214     -51.019   1.592  42.138  1.00 97.83           H  
ATOM   3397  C   ASP A 214     -50.696   3.445  43.150  1.00 97.83           C  
ATOM   3398  CB  ASP A 214     -48.899   1.871  42.324  1.00 97.83           C  
ATOM   3399  HB2 ASP A 214     -48.168   2.651  42.112  1.00 97.83           H  
ATOM   3400  HB3 ASP A 214     -48.816   1.622  43.382  1.00 97.83           H  
ATOM   3401  O   ASP A 214     -51.566   3.181  43.978  1.00 97.83           O  
ATOM   3402  CG  ASP A 214     -48.542   0.610  41.525  1.00 97.83           C  
ATOM   3403  OD1 ASP A 214     -49.470  -0.073  41.032  1.00 97.83           O  
ATOM   3404  OD2 ASP A 214     -47.323   0.318  41.473  1.00 97.83           O  
ATOM   3405  N   SER A 215     -50.153   4.669  43.082  1.00 97.98           N  
ATOM   3406  H   SER A 215     -49.416   4.815  42.407  1.00 97.98           H  
ATOM   3407  CA  SER A 215     -50.492   5.736  44.038  1.00 97.98           C  
ATOM   3408  HA  SER A 215     -50.276   5.359  45.038  1.00 97.98           H  
ATOM   3409  C   SER A 215     -51.978   6.125  44.021  1.00 97.98           C  
ATOM   3410  CB  SER A 215     -49.614   6.971  43.800  1.00 97.98           C  
ATOM   3411  HB2 SER A 215     -49.695   7.628  44.665  1.00 97.98           H  
ATOM   3412  HB3 SER A 215     -48.575   6.656  43.707  1.00 97.98           H  
ATOM   3413  O   SER A 215     -52.557   6.406  45.069  1.00 97.98           O  
ATOM   3414  OG  SER A 215     -49.994   7.701  42.641  1.00 97.98           O  
ATOM   3415  HG  SER A 215     -50.251   7.065  41.968  1.00 97.98           H  
ATOM   3416  N   LEU A 216     -52.613   6.125  42.843  1.00 97.84           N  
ATOM   3417  H   LEU A 216     -52.100   5.826  42.026  1.00 97.84           H  
ATOM   3418  CA  LEU A 216     -54.042   6.409  42.691  1.00 97.84           C  
ATOM   3419  HA  LEU A 216     -54.310   7.260  43.317  1.00 97.84           H  
ATOM   3420  C   LEU A 216     -54.899   5.230  43.163  1.00 97.84           C  
ATOM   3421  CB  LEU A 216     -54.350   6.732  41.217  1.00 97.84           C  
ATOM   3422  HB2 LEU A 216     -53.905   5.958  40.592  1.00 97.84           H  
ATOM   3423  HB3 LEU A 216     -55.429   6.690  41.072  1.00 97.84           H  
ATOM   3424  O   LEU A 216     -55.969   5.437  43.731  1.00 97.84           O  
ATOM   3425  CG  LEU A 216     -53.856   8.109  40.741  1.00 97.84           C  
ATOM   3426  HG  LEU A 216     -52.796   8.226  40.965  1.00 97.84           H  
ATOM   3427  CD1 LEU A 216     -54.046   8.222  39.227  1.00 97.84           C  
ATOM   3428 HD11 LEU A 216     -53.476   7.436  38.731  1.00 97.84           H  
ATOM   3429 HD12 LEU A 216     -55.101   8.119  38.973  1.00 97.84           H  
ATOM   3430 HD13 LEU A 216     -53.681   9.188  38.878  1.00 97.84           H  
ATOM   3431  CD2 LEU A 216     -54.630   9.253  41.399  1.00 97.84           C  
ATOM   3432 HD21 LEU A 216     -55.702   9.105  41.269  1.00 97.84           H  
ATOM   3433 HD22 LEU A 216     -54.416   9.293  42.467  1.00 97.84           H  
ATOM   3434 HD23 LEU A 216     -54.350  10.206  40.951  1.00 97.84           H  
ATOM   3435  N   MET A 217     -54.447   3.992  42.957  1.00 97.82           N  
ATOM   3436  H   MET A 217     -53.563   3.874  42.483  1.00 97.82           H  
ATOM   3437  CA  MET A 217     -55.109   2.803  43.490  1.00 97.82           C  
ATOM   3438  HA  MET A 217     -56.158   2.822  43.195  1.00 97.82           H  
ATOM   3439  C   MET A 217     -55.078   2.791  45.020  1.00 97.82           C  
ATOM   3440  CB  MET A 217     -54.463   1.529  42.931  1.00 97.82           C  
ATOM   3441  HB2 MET A 217     -53.377   1.586  43.003  1.00 97.82           H  
ATOM   3442  HB3 MET A 217     -54.803   0.687  43.534  1.00 97.82           H  
ATOM   3443  O   MET A 217     -56.107   2.504  45.640  1.00 97.82           O  
ATOM   3444  CG  MET A 217     -54.873   1.287  41.474  1.00 97.82           C  
ATOM   3445  HG2 MET A 217     -55.962   1.282  41.417  1.00 97.82           H  
ATOM   3446  HG3 MET A 217     -54.514   2.116  40.864  1.00 97.82           H  
ATOM   3447  SD  MET A 217     -54.265  -0.254  40.733  1.00 97.82           S  
ATOM   3448  CE  MET A 217     -54.985  -1.494  41.840  1.00 97.82           C  
ATOM   3449  HE1 MET A 217     -54.512  -1.426  42.820  1.00 97.82           H  
ATOM   3450  HE2 MET A 217     -54.798  -2.486  41.429  1.00 97.82           H  
ATOM   3451  HE3 MET A 217     -56.058  -1.329  41.931  1.00 97.82           H  
ATOM   3452  N   ASP A 218     -53.949   3.169  45.618  1.00 97.69           N  
ATOM   3453  H   ASP A 218     -53.119   3.290  45.055  1.00 97.69           H  
ATOM   3454  CA  ASP A 218     -53.813   3.336  47.063  1.00 97.69           C  
ATOM   3455  HA  ASP A 218     -54.095   2.404  47.552  1.00 97.69           H  
ATOM   3456  C   ASP A 218     -54.752   4.433  47.583  1.00 97.69           C  
ATOM   3457  CB  ASP A 218     -52.354   3.645  47.431  1.00 97.69           C  
ATOM   3458  HB2 ASP A 218     -51.978   4.445  46.793  1.00 97.69           H  
ATOM   3459  HB3 ASP A 218     -52.329   4.002  48.460  1.00 97.69           H  
ATOM   3460  O   ASP A 218     -55.496   4.192  48.536  1.00 97.69           O  
ATOM   3461  CG  ASP A 218     -51.418   2.434  47.340  1.00 97.69           C  
ATOM   3462  OD1 ASP A 218     -51.929   1.289  47.352  1.00 97.69           O  
ATOM   3463  OD2 ASP A 218     -50.191   2.678  47.363  1.00 97.69           O  
ATOM   3464  N   GLU A 219     -54.812   5.591  46.918  1.00 97.65           N  
ATOM   3465  H   GLU A 219     -54.150   5.740  46.170  1.00 97.65           H  
ATOM   3466  CA  GLU A 219     -55.728   6.691  47.256  1.00 97.65           C  
ATOM   3467  HA  GLU A 219     -55.542   6.990  48.287  1.00 97.65           H  
ATOM   3468  C   GLU A 219     -57.206   6.274  47.158  1.00 97.65           C  
ATOM   3469  CB  GLU A 219     -55.418   7.893  46.348  1.00 97.65           C  
ATOM   3470  HB2 GLU A 219     -54.357   8.126  46.442  1.00 97.65           H  
ATOM   3471  HB3 GLU A 219     -55.628   7.627  45.312  1.00 97.65           H  
ATOM   3472  O   GLU A 219     -57.987   6.525  48.077  1.00 97.65           O  
ATOM   3473  CG  GLU A 219     -56.228   9.144  46.721  1.00 97.65           C  
ATOM   3474  HG2 GLU A 219     -56.048   9.372  47.772  1.00 97.65           H  
ATOM   3475  HG3 GLU A 219     -57.289   8.925  46.601  1.00 97.65           H  
ATOM   3476  CD  GLU A 219     -55.881  10.380  45.870  1.00 97.65           C  
ATOM   3477  OE1 GLU A 219     -56.542  11.417  46.096  1.00 97.65           O  
ATOM   3478  OE2 GLU A 219     -54.970  10.304  45.007  1.00 97.65           O  
ATOM   3479  N   ILE A 220     -57.600   5.560  46.097  1.00 97.21           N  
ATOM   3480  H   ILE A 220     -56.925   5.408  45.361  1.00 97.21           H  
ATOM   3481  CA  ILE A 220     -58.959   5.014  45.949  1.00 97.21           C  
ATOM   3482  HA  ILE A 220     -59.674   5.830  46.051  1.00 97.21           H  
ATOM   3483  C   ILE A 220     -59.259   4.007  47.062  1.00 97.21           C  
ATOM   3484  CB  ILE A 220     -59.137   4.367  44.555  1.00 97.21           C  
ATOM   3485  HB  ILE A 220     -58.283   3.716  44.368  1.00 97.21           H  
ATOM   3486  O   ILE A 220     -60.370   3.988  47.598  1.00 97.21           O  
ATOM   3487  CG1 ILE A 220     -59.179   5.458  43.462  1.00 97.21           C  
ATOM   3488 HG12 ILE A 220     -58.389   6.188  43.639  1.00 97.21           H  
ATOM   3489 HG13 ILE A 220     -60.127   5.994  43.518  1.00 97.21           H  
ATOM   3490  CG2 ILE A 220     -60.422   3.510  44.476  1.00 97.21           C  
ATOM   3491 HG21 ILE A 220     -60.553   3.118  43.468  1.00 97.21           H  
ATOM   3492 HG22 ILE A 220     -60.345   2.659  45.154  1.00 97.21           H  
ATOM   3493 HG23 ILE A 220     -61.283   4.122  44.747  1.00 97.21           H  
ATOM   3494  CD1 ILE A 220     -58.994   4.910  42.041  1.00 97.21           C  
ATOM   3495 HD11 ILE A 220     -58.906   5.745  41.346  1.00 97.21           H  
ATOM   3496 HD12 ILE A 220     -58.081   4.316  41.988  1.00 97.21           H  
ATOM   3497 HD13 ILE A 220     -59.847   4.301  41.741  1.00 97.21           H  
ATOM   3498  N   SER A 221     -58.299   3.146  47.406  1.00 97.72           N  
ATOM   3499  H   SER A 221     -57.411   3.198  46.928  1.00 97.72           H  
ATOM   3500  CA  SER A 221     -58.470   2.173  48.486  1.00 97.72           C  
ATOM   3501  HA  SER A 221     -59.383   1.610  48.292  1.00 97.72           H  
ATOM   3502  C   SER A 221     -58.647   2.866  49.840  1.00 97.72           C  
ATOM   3503  CB  SER A 221     -57.307   1.175  48.504  1.00 97.72           C  
ATOM   3504  HB2 SER A 221     -57.015   0.922  47.485  1.00 97.72           H  
ATOM   3505  HB3 SER A 221     -57.648   0.263  48.993  1.00 97.72           H  
ATOM   3506  O   SER A 221     -59.493   2.453  50.634  1.00 97.72           O  
ATOM   3507  OG  SER A 221     -56.187   1.652  49.217  1.00 97.72           O  
ATOM   3508  HG  SER A 221     -55.858   2.460  48.818  1.00 97.72           H  
ATOM   3509  N   PHE A 222     -57.910   3.954  50.073  1.00 97.82           N  
ATOM   3510  H   PHE A 222     -57.223   4.221  49.384  1.00 97.82           H  
ATOM   3511  CA  PHE A 222     -58.021   4.789  51.260  1.00 97.82           C  
ATOM   3512  HA  PHE A 222     -57.943   4.159  52.147  1.00 97.82           H  
ATOM   3513  C   PHE A 222     -59.386   5.485  51.326  1.00 97.82           C  
ATOM   3514  CB  PHE A 222     -56.851   5.780  51.274  1.00 97.82           C  
ATOM   3515  HB2 PHE A 222     -56.809   6.310  50.323  1.00 97.82           H  
ATOM   3516  HB3 PHE A 222     -55.919   5.225  51.377  1.00 97.82           H  
ATOM   3517  O   PHE A 222     -60.083   5.347  52.327  1.00 97.82           O  
ATOM   3518  CG  PHE A 222     -56.942   6.796  52.390  1.00 97.82           C  
ATOM   3519  CD1 PHE A 222     -57.373   8.108  52.115  1.00 97.82           C  
ATOM   3520  HD1 PHE A 222     -57.614   8.400  51.104  1.00 97.82           H  
ATOM   3521  CD2 PHE A 222     -56.645   6.417  53.712  1.00 97.82           C  
ATOM   3522  HD2 PHE A 222     -56.328   5.407  53.928  1.00 97.82           H  
ATOM   3523  CE1 PHE A 222     -57.504   9.037  53.161  1.00 97.82           C  
ATOM   3524  HE1 PHE A 222     -57.847  10.039  52.951  1.00 97.82           H  
ATOM   3525  CE2 PHE A 222     -56.780   7.345  54.758  1.00 97.82           C  
ATOM   3526  HE2 PHE A 222     -56.572   7.048  55.775  1.00 97.82           H  
ATOM   3527  CZ  PHE A 222     -57.210   8.655  54.482  1.00 97.82           C  
ATOM   3528  HZ  PHE A 222     -57.332   9.364  55.288  1.00 97.82           H  
ATOM   3529  N   LEU A 223     -59.826   6.137  50.246  1.00 97.98           N  
ATOM   3530  H   LEU A 223     -59.199   6.231  49.460  1.00 97.98           H  
ATOM   3531  CA  LEU A 223     -61.138   6.792  50.172  1.00 97.98           C  
ATOM   3532  HA  LEU A 223     -61.211   7.532  50.969  1.00 97.98           H  
ATOM   3533  C   LEU A 223     -62.296   5.809  50.384  1.00 97.98           C  
ATOM   3534  CB  LEU A 223     -61.279   7.487  48.807  1.00 97.98           C  
ATOM   3535  HB2 LEU A 223     -62.330   7.720  48.634  1.00 97.98           H  
ATOM   3536  HB3 LEU A 223     -60.963   6.792  48.030  1.00 97.98           H  
ATOM   3537  O   LEU A 223     -63.257   6.127  51.080  1.00 97.98           O  
ATOM   3538  CG  LEU A 223     -60.472   8.791  48.684  1.00 97.98           C  
ATOM   3539  HG  LEU A 223     -59.451   8.632  49.028  1.00 97.98           H  
ATOM   3540  CD1 LEU A 223     -60.431   9.224  47.218  1.00 97.98           C  
ATOM   3541 HD11 LEU A 223     -59.840  10.135  47.125  1.00 97.98           H  
ATOM   3542 HD12 LEU A 223     -59.946   8.450  46.623  1.00 97.98           H  
ATOM   3543 HD13 LEU A 223     -61.439   9.404  46.845  1.00 97.98           H  
ATOM   3544  CD2 LEU A 223     -61.105   9.920  49.503  1.00 97.98           C  
ATOM   3545 HD21 LEU A 223     -61.076   9.680  50.566  1.00 97.98           H  
ATOM   3546 HD22 LEU A 223     -60.543  10.841  49.345  1.00 97.98           H  
ATOM   3547 HD23 LEU A 223     -62.140  10.075  49.198  1.00 97.98           H  
ATOM   3548  N   LYS A 224     -62.201   4.590  49.837  1.00 97.65           N  
ATOM   3549  H   LYS A 224     -61.401   4.395  49.252  1.00 97.65           H  
ATOM   3550  CA  LYS A 224     -63.194   3.534  50.091  1.00 97.65           C  
ATOM   3551  HA  LYS A 224     -64.184   3.904  49.825  1.00 97.65           H  
ATOM   3552  C   LYS A 224     -63.281   3.179  51.572  1.00 97.65           C  
ATOM   3553  CB  LYS A 224     -62.880   2.283  49.269  1.00 97.65           C  
ATOM   3554  HB2 LYS A 224     -63.427   1.439  49.689  1.00 97.65           H  
ATOM   3555  HB3 LYS A 224     -61.814   2.065  49.328  1.00 97.65           H  
ATOM   3556  O   LYS A 224     -64.388   3.121  52.095  1.00 97.65           O  
ATOM   3557  CG  LYS A 224     -63.307   2.454  47.809  1.00 97.65           C  
ATOM   3558  HG2 LYS A 224     -64.390   2.566  47.764  1.00 97.65           H  
ATOM   3559  HG3 LYS A 224     -62.844   3.342  47.379  1.00 97.65           H  
ATOM   3560  CD  LYS A 224     -62.887   1.217  47.016  1.00 97.65           C  
ATOM   3561  HD2 LYS A 224     -61.802   1.127  47.056  1.00 97.65           H  
ATOM   3562  HD3 LYS A 224     -63.341   0.333  47.464  1.00 97.65           H  
ATOM   3563  CE  LYS A 224     -63.343   1.362  45.566  1.00 97.65           C  
ATOM   3564  HE2 LYS A 224     -64.429   1.462  45.552  1.00 97.65           H  
ATOM   3565  HE3 LYS A 224     -62.915   2.280  45.164  1.00 97.65           H  
ATOM   3566  NZ  LYS A 224     -62.911   0.195  44.764  1.00 97.65           N  
ATOM   3567  HZ1 LYS A 224     -63.209   0.296  43.804  1.00 97.65           H  
ATOM   3568  HZ2 LYS A 224     -61.904   0.130  44.782  1.00 97.65           H  
ATOM   3569  HZ3 LYS A 224     -63.295  -0.654  45.154  1.00 97.65           H  
ATOM   3570  N   LYS A 225     -62.141   2.997  52.249  1.00 97.43           N  
ATOM   3571  H   LYS A 225     -61.268   3.095  51.750  1.00 97.43           H  
ATOM   3572  CA  LYS A 225     -62.108   2.733  53.697  1.00 97.43           C  
ATOM   3573  HA  LYS A 225     -62.719   1.859  53.922  1.00 97.43           H  
ATOM   3574  C   LYS A 225     -62.716   3.888  54.493  1.00 97.43           C  
ATOM   3575  CB  LYS A 225     -60.673   2.475  54.169  1.00 97.43           C  
ATOM   3576  HB2 LYS A 225     -60.662   2.466  55.259  1.00 97.43           H  
ATOM   3577  HB3 LYS A 225     -60.034   3.293  53.837  1.00 97.43           H  
ATOM   3578  O   LYS A 225     -63.544   3.642  55.361  1.00 97.43           O  
ATOM   3579  CG  LYS A 225     -60.108   1.138  53.675  1.00 97.43           C  
ATOM   3580  HG2 LYS A 225     -60.225   1.050  52.595  1.00 97.43           H  
ATOM   3581  HG3 LYS A 225     -60.642   0.318  54.153  1.00 97.43           H  
ATOM   3582  CD  LYS A 225     -58.622   1.076  54.039  1.00 97.43           C  
ATOM   3583  HD2 LYS A 225     -58.121   1.941  53.606  1.00 97.43           H  
ATOM   3584  HD3 LYS A 225     -58.521   1.117  55.124  1.00 97.43           H  
ATOM   3585  CE  LYS A 225     -57.972  -0.198  53.504  1.00 97.43           C  
ATOM   3586  HE2 LYS A 225     -58.138  -0.243  52.428  1.00 97.43           H  
ATOM   3587  HE3 LYS A 225     -58.460  -1.057  53.965  1.00 97.43           H  
ATOM   3588  NZ  LYS A 225     -56.520  -0.192  53.803  1.00 97.43           N  
ATOM   3589  HZ1 LYS A 225     -56.370  -0.094  54.797  1.00 97.43           H  
ATOM   3590  HZ2 LYS A 225     -56.082   0.597  53.348  1.00 97.43           H  
ATOM   3591  HZ3 LYS A 225     -56.072  -1.035  53.473  1.00 97.43           H  
ATOM   3592  N   VAL A 226     -62.372   5.134  54.153  1.00 97.91           N  
ATOM   3593  H   VAL A 226     -61.666   5.257  53.441  1.00 97.91           H  
ATOM   3594  CA  VAL A 226     -62.938   6.331  54.800  1.00 97.91           C  
ATOM   3595  HA  VAL A 226     -62.737   6.277  55.869  1.00 97.91           H  
ATOM   3596  C   VAL A 226     -64.462   6.367  54.648  1.00 97.91           C  
ATOM   3597  CB  VAL A 226     -62.285   7.619  54.257  1.00 97.91           C  
ATOM   3598  HB  VAL A 226     -62.334   7.617  53.168  1.00 97.91           H  
ATOM   3599  O   VAL A 226     -65.165   6.519  55.640  1.00 97.91           O  
ATOM   3600  CG1 VAL A 226     -62.975   8.890  54.767  1.00 97.91           C  
ATOM   3601 HG11 VAL A 226     -63.989   8.961  54.375  1.00 97.91           H  
ATOM   3602 HG12 VAL A 226     -62.430   9.773  54.434  1.00 97.91           H  
ATOM   3603 HG13 VAL A 226     -63.020   8.885  55.856  1.00 97.91           H  
ATOM   3604  CG2 VAL A 226     -60.812   7.702  54.682  1.00 97.91           C  
ATOM   3605 HG21 VAL A 226     -60.262   6.821  54.353  1.00 97.91           H  
ATOM   3606 HG22 VAL A 226     -60.742   7.770  55.767  1.00 97.91           H  
ATOM   3607 HG23 VAL A 226     -60.349   8.582  54.235  1.00 97.91           H  
ATOM   3608  N   HIS A 227     -64.998   6.148  53.446  1.00 96.35           N  
ATOM   3609  H   HIS A 227     -64.389   6.064  52.644  1.00 96.35           H  
ATOM   3610  CA  HIS A 227     -66.449   6.134  53.239  1.00 96.35           C  
ATOM   3611  HA  HIS A 227     -66.870   7.032  53.691  1.00 96.35           H  
ATOM   3612  C   HIS A 227     -67.147   4.941  53.901  1.00 96.35           C  
ATOM   3613  CB  HIS A 227     -66.756   6.159  51.742  1.00 96.35           C  
ATOM   3614  HB2 HIS A 227     -66.228   5.341  51.252  1.00 96.35           H  
ATOM   3615  HB3 HIS A 227     -67.826   6.008  51.602  1.00 96.35           H  
ATOM   3616  O   HIS A 227     -68.261   5.085  54.401  1.00 96.35           O  
ATOM   3617  CG  HIS A 227     -66.389   7.462  51.087  1.00 96.35           C  
ATOM   3618  CD2 HIS A 227     -65.856   7.610  49.837  1.00 96.35           C  
ATOM   3619  HD2 HIS A 227     -65.605   6.809  49.158  1.00 96.35           H  
ATOM   3620  ND1 HIS A 227     -66.537   8.726  51.624  1.00 96.35           N  
ATOM   3621  HD1 HIS A 227     -66.830   8.971  52.559  1.00 96.35           H  
ATOM   3622  CE1 HIS A 227     -66.098   9.604  50.711  1.00 96.35           C  
ATOM   3623  HE1 HIS A 227     -66.057  10.672  50.867  1.00 96.35           H  
ATOM   3624  NE2 HIS A 227     -65.690   8.976  49.593  1.00 96.35           N  
ATOM   3625  N   GLU A 228     -66.522   3.763  53.929  1.00 96.94           N  
ATOM   3626  H   GLU A 228     -65.623   3.673  53.479  1.00 96.94           H  
ATOM   3627  CA  GLU A 228     -67.038   2.613  54.681  1.00 96.94           C  
ATOM   3628  HA  GLU A 228     -68.054   2.398  54.351  1.00 96.94           H  
ATOM   3629  C   GLU A 228     -67.125   2.926  56.186  1.00 96.94           C  
ATOM   3630  CB  GLU A 228     -66.167   1.371  54.418  1.00 96.94           C  
ATOM   3631  HB2 GLU A 228     -65.115   1.644  54.489  1.00 96.94           H  
ATOM   3632  HB3 GLU A 228     -66.381   0.627  55.186  1.00 96.94           H  
ATOM   3633  O   GLU A 228     -68.133   2.604  56.821  1.00 96.94           O  
ATOM   3634  CG  GLU A 228     -66.450   0.732  53.045  1.00 96.94           C  
ATOM   3635  HG2 GLU A 228     -67.469   0.345  53.052  1.00 96.94           H  
ATOM   3636  HG3 GLU A 228     -66.405   1.499  52.271  1.00 96.94           H  
ATOM   3637  CD  GLU A 228     -65.485  -0.413  52.677  1.00 96.94           C  
ATOM   3638  OE1 GLU A 228     -65.491  -0.810  51.486  1.00 96.94           O  
ATOM   3639  OE2 GLU A 228     -64.779  -0.932  53.572  1.00 96.94           O  
ATOM   3640  N   GLU A 229     -66.123   3.613  56.746  1.00 96.38           N  
ATOM   3641  H   GLU A 229     -65.313   3.828  56.182  1.00 96.38           H  
ATOM   3642  CA  GLU A 229     -66.124   4.081  58.136  1.00 96.38           C  
ATOM   3643  HA  GLU A 229     -66.379   3.241  58.781  1.00 96.38           H  
ATOM   3644  C   GLU A 229     -67.183   5.162  58.397  1.00 96.38           C  
ATOM   3645  CB  GLU A 229     -64.729   4.587  58.544  1.00 96.38           C  
ATOM   3646  HB2 GLU A 229     -64.827   5.140  59.478  1.00 96.38           H  
ATOM   3647  HB3 GLU A 229     -64.335   5.260  57.782  1.00 96.38           H  
ATOM   3648  O   GLU A 229     -67.920   5.055  59.379  1.00 96.38           O  
ATOM   3649  CG  GLU A 229     -63.748   3.430  58.774  1.00 96.38           C  
ATOM   3650  HG2 GLU A 229     -63.663   2.840  57.861  1.00 96.38           H  
ATOM   3651  HG3 GLU A 229     -64.166   2.781  59.543  1.00 96.38           H  
ATOM   3652  CD  GLU A 229     -62.346   3.877  59.226  1.00 96.38           C  
ATOM   3653  OE1 GLU A 229     -61.461   2.998  59.209  1.00 96.38           O  
ATOM   3654  OE2 GLU A 229     -62.171   5.033  59.686  1.00 96.38           O  
ATOM   3655  N   GLU A 230     -67.321   6.154  57.511  1.00 95.75           N  
ATOM   3656  H   GLU A 230     -66.642   6.218  56.767  1.00 95.75           H  
ATOM   3657  CA  GLU A 230     -68.354   7.198  57.594  1.00 95.75           C  
ATOM   3658  HA  GLU A 230     -68.259   7.731  58.540  1.00 95.75           H  
ATOM   3659  C   GLU A 230     -69.767   6.601  57.530  1.00 95.75           C  
ATOM   3660  CB  GLU A 230     -68.194   8.197  56.436  1.00 95.75           C  
ATOM   3661  HB2 GLU A 230     -68.093   7.632  55.510  1.00 95.75           H  
ATOM   3662  HB3 GLU A 230     -69.102   8.796  56.366  1.00 95.75           H  
ATOM   3663  O   GLU A 230     -70.640   6.965  58.320  1.00 95.75           O  
ATOM   3664  CG  GLU A 230     -67.010   9.163  56.594  1.00 95.75           C  
ATOM   3665  HG2 GLU A 230     -67.201   9.791  57.464  1.00 95.75           H  
ATOM   3666  HG3 GLU A 230     -66.098   8.599  56.790  1.00 95.75           H  
ATOM   3667  CD  GLU A 230     -66.797  10.056  55.355  1.00 95.75           C  
ATOM   3668  OE1 GLU A 230     -66.116  11.094  55.508  1.00 95.75           O  
ATOM   3669  OE2 GLU A 230     -67.306   9.718  54.254  1.00 95.75           O  
ATOM   3670  N   ILE A 231     -70.010   5.644  56.627  1.00 95.70           N  
ATOM   3671  H   ILE A 231     -69.264   5.395  55.993  1.00 95.70           H  
ATOM   3672  CA  ILE A 231     -71.296   4.939  56.532  1.00 95.70           C  
ATOM   3673  HA  ILE A 231     -72.089   5.683  56.454  1.00 95.70           H  
ATOM   3674  C   ILE A 231     -71.555   4.140  57.809  1.00 95.70           C  
ATOM   3675  CB  ILE A 231     -71.349   4.038  55.275  1.00 95.70           C  
ATOM   3676  HB  ILE A 231     -70.443   3.432  55.247  1.00 95.70           H  
ATOM   3677  O   ILE A 231     -72.676   4.167  58.320  1.00 95.70           O  
ATOM   3678  CG1 ILE A 231     -71.417   4.906  53.998  1.00 95.70           C  
ATOM   3679 HG12 ILE A 231     -70.688   5.714  54.061  1.00 95.70           H  
ATOM   3680 HG13 ILE A 231     -72.401   5.369  53.924  1.00 95.70           H  
ATOM   3681  CG2 ILE A 231     -72.569   3.091  55.313  1.00 95.70           C  
ATOM   3682 HG21 ILE A 231     -72.475   2.390  56.142  1.00 95.70           H  
ATOM   3683 HG22 ILE A 231     -72.617   2.497  54.400  1.00 95.70           H  
ATOM   3684 HG23 ILE A 231     -73.486   3.670  55.423  1.00 95.70           H  
ATOM   3685  CD1 ILE A 231     -71.131   4.123  52.709  1.00 95.70           C  
ATOM   3686 HD11 ILE A 231     -71.926   3.407  52.502  1.00 95.70           H  
ATOM   3687 HD12 ILE A 231     -71.070   4.822  51.874  1.00 95.70           H  
ATOM   3688 HD13 ILE A 231     -70.179   3.600  52.796  1.00 95.70           H  
ATOM   3689  N   ALA A 232     -70.549   3.445  58.346  1.00 94.91           N  
ATOM   3690  H   ALA A 232     -69.651   3.449  57.885  1.00 94.91           H  
ATOM   3691  CA  ALA A 232     -70.687   2.710  59.599  1.00 94.91           C  
ATOM   3692  HA  ALA A 232     -71.524   2.018  59.503  1.00 94.91           H  
ATOM   3693  C   ALA A 232     -70.996   3.649  60.781  1.00 94.91           C  
ATOM   3694  CB  ALA A 232     -69.411   1.894  59.835  1.00 94.91           C  
ATOM   3695  HB1 ALA A 232     -68.553   2.559  59.931  1.00 94.91           H  
ATOM   3696  HB2 ALA A 232     -69.244   1.224  58.992  1.00 94.91           H  
ATOM   3697  HB3 ALA A 232     -69.516   1.304  60.746  1.00 94.91           H  
ATOM   3698  O   ALA A 232     -71.825   3.317  61.633  1.00 94.91           O  
ATOM   3699  N   GLU A 233     -70.380   4.833  60.824  1.00 94.97           N  
ATOM   3700  H   GLU A 233     -69.683   5.039  60.123  1.00 94.97           H  
ATOM   3701  CA  GLU A 233     -70.656   5.858  61.831  1.00 94.97           C  
ATOM   3702  HA  GLU A 233     -70.604   5.389  62.813  1.00 94.97           H  
ATOM   3703  C   GLU A 233     -72.074   6.432  61.693  1.00 94.97           C  
ATOM   3704  CB  GLU A 233     -69.567   6.942  61.776  1.00 94.97           C  
ATOM   3705  HB2 GLU A 233     -68.600   6.452  61.884  1.00 94.97           H  
ATOM   3706  HB3 GLU A 233     -69.600   7.461  60.819  1.00 94.97           H  
ATOM   3707  O   GLU A 233     -72.810   6.483  62.681  1.00 94.97           O  
ATOM   3708  CG  GLU A 233     -69.744   7.951  62.920  1.00 94.97           C  
ATOM   3709  HG2 GLU A 233     -69.924   7.396  63.841  1.00 94.97           H  
ATOM   3710  HG3 GLU A 233     -70.627   8.558  62.722  1.00 94.97           H  
ATOM   3711  CD  GLU A 233     -68.537   8.875  63.141  1.00 94.97           C  
ATOM   3712  OE1 GLU A 233     -68.546   9.536  64.205  1.00 94.97           O  
ATOM   3713  OE2 GLU A 233     -67.614   8.883  62.303  1.00 94.97           O  
ATOM   3714  N   LEU A 234     -72.515   6.772  60.479  1.00 93.64           N  
ATOM   3715  H   LEU A 234     -71.859   6.737  59.712  1.00 93.64           H  
ATOM   3716  CA  LEU A 234     -73.880   7.243  60.218  1.00 93.64           C  
ATOM   3717  HA  LEU A 234     -74.090   8.084  60.879  1.00 93.64           H  
ATOM   3718  C   LEU A 234     -74.932   6.169  60.524  1.00 93.64           C  
ATOM   3719  CB  LEU A 234     -73.997   7.702  58.755  1.00 93.64           C  
ATOM   3720  HB2 LEU A 234     -73.601   6.914  58.115  1.00 93.64           H  
ATOM   3721  HB3 LEU A 234     -75.052   7.828  58.512  1.00 93.64           H  
ATOM   3722  O   LEU A 234     -75.968   6.473  61.114  1.00 93.64           O  
ATOM   3723  CG  LEU A 234     -73.268   9.020  58.434  1.00 93.64           C  
ATOM   3724  HG  LEU A 234     -72.224   8.959  58.739  1.00 93.64           H  
ATOM   3725  CD1 LEU A 234     -73.330   9.262  56.924  1.00 93.64           C  
ATOM   3726 HD11 LEU A 234     -72.797  10.182  56.683  1.00 93.64           H  
ATOM   3727 HD12 LEU A 234     -74.364   9.338  56.589  1.00 93.64           H  
ATOM   3728 HD13 LEU A 234     -72.831   8.442  56.408  1.00 93.64           H  
ATOM   3729  CD2 LEU A 234     -73.911  10.221  59.135  1.00 93.64           C  
ATOM   3730 HD21 LEU A 234     -73.790  10.135  60.215  1.00 93.64           H  
ATOM   3731 HD22 LEU A 234     -74.971  10.284  58.888  1.00 93.64           H  
ATOM   3732 HD23 LEU A 234     -73.409  11.134  58.818  1.00 93.64           H  
ATOM   3733  N   GLN A 235     -74.681   4.903  60.183  1.00 93.43           N  
ATOM   3734  H   GLN A 235     -73.824   4.704  59.687  1.00 93.43           H  
ATOM   3735  CA  GLN A 235     -75.565   3.792  60.547  1.00 93.43           C  
ATOM   3736  HA  GLN A 235     -76.569   4.005  60.181  1.00 93.43           H  
ATOM   3737  C   GLN A 235     -75.667   3.630  62.068  1.00 93.43           C  
ATOM   3738  CB  GLN A 235     -75.076   2.482  59.917  1.00 93.43           C  
ATOM   3739  HB2 GLN A 235     -74.002   2.383  60.073  1.00 93.43           H  
ATOM   3740  HB3 GLN A 235     -75.570   1.649  60.418  1.00 93.43           H  
ATOM   3741  O   GLN A 235     -76.769   3.431  62.580  1.00 93.43           O  
ATOM   3742  CG  GLN A 235     -75.397   2.390  58.419  1.00 93.43           C  
ATOM   3743  HG2 GLN A 235     -74.959   3.235  57.887  1.00 93.43           H  
ATOM   3744  HG3 GLN A 235     -76.478   2.434  58.283  1.00 93.43           H  
ATOM   3745  CD  GLN A 235     -74.886   1.096  57.792  1.00 93.43           C  
ATOM   3746  NE2 GLN A 235     -75.087   0.904  56.507  1.00 93.43           N  
ATOM   3747 HE21 GLN A 235     -74.648   0.077  56.128  1.00 93.43           H  
ATOM   3748 HE22 GLN A 235     -75.433   1.657  55.930  1.00 93.43           H  
ATOM   3749  OE1 GLN A 235     -74.338   0.213  58.430  1.00 93.43           O  
ATOM   3750  N   ALA A 236     -74.555   3.763  62.798  1.00 91.40           N  
ATOM   3751  H   ALA A 236     -73.674   3.905  62.326  1.00 91.40           H  
ATOM   3752  CA  ALA A 236     -74.561   3.743  64.259  1.00 91.40           C  
ATOM   3753  HA  ALA A 236     -75.057   2.830  64.589  1.00 91.40           H  
ATOM   3754  C   ALA A 236     -75.348   4.930  64.846  1.00 91.40           C  
ATOM   3755  CB  ALA A 236     -73.113   3.706  64.760  1.00 91.40           C  
ATOM   3756  HB1 ALA A 236     -73.106   3.640  65.848  1.00 91.40           H  
ATOM   3757  HB2 ALA A 236     -72.584   4.609  64.456  1.00 91.40           H  
ATOM   3758  HB3 ALA A 236     -72.602   2.838  64.344  1.00 91.40           H  
ATOM   3759  O   ALA A 236     -76.147   4.737  65.764  1.00 91.40           O  
ATOM   3760  N   GLN A 237     -75.194   6.135  64.283  1.00 91.62           N  
ATOM   3761  H   GLN A 237     -74.494   6.241  63.563  1.00 91.62           H  
ATOM   3762  CA  GLN A 237     -75.967   7.319  64.680  1.00 91.62           C  
ATOM   3763  HA  GLN A 237     -75.857   7.466  65.754  1.00 91.62           H  
ATOM   3764  C   GLN A 237     -77.470   7.153  64.399  1.00 91.62           C  
ATOM   3765  CB  GLN A 237     -75.436   8.570  63.963  1.00 91.62           C  
ATOM   3766  HB2 GLN A 237     -76.149   9.380  64.116  1.00 91.62           H  
ATOM   3767  HB3 GLN A 237     -75.373   8.375  62.892  1.00 91.62           H  
ATOM   3768  O   GLN A 237     -78.287   7.503  65.249  1.00 91.62           O  
ATOM   3769  CG  GLN A 237     -74.064   9.046  64.474  1.00 91.62           C  
ATOM   3770  HG2 GLN A 237     -74.141   9.304  65.530  1.00 91.62           H  
ATOM   3771  HG3 GLN A 237     -73.330   8.245  64.379  1.00 91.62           H  
ATOM   3772  CD  GLN A 237     -73.555  10.271  63.715  1.00 91.62           C  
ATOM   3773  NE2 GLN A 237     -72.291  10.615  63.836  1.00 91.62           N  
ATOM   3774 HE21 GLN A 237     -71.974  11.375  63.250  1.00 91.62           H  
ATOM   3775 HE22 GLN A 237     -71.619  10.028  64.309  1.00 91.62           H  
ATOM   3776  OE1 GLN A 237     -74.287  10.955  63.017  1.00 91.62           O  
ATOM   3777  N   ILE A 238     -77.859   6.577  63.254  1.00 87.98           N  
ATOM   3778  H   ILE A 238     -77.147   6.363  62.570  1.00 87.98           H  
ATOM   3779  CA  ILE A 238     -79.267   6.304  62.917  1.00 87.98           C  
ATOM   3780  HA  ILE A 238     -79.840   7.218  63.075  1.00 87.98           H  
ATOM   3781  C   ILE A 238     -79.856   5.247  63.849  1.00 87.98           C  
ATOM   3782  CB  ILE A 238     -79.430   5.890  61.436  1.00 87.98           C  
ATOM   3783  HB  ILE A 238     -78.711   5.100  61.219  1.00 87.98           H  
ATOM   3784  O   ILE A 238     -80.968   5.438  64.331  1.00 87.98           O  
ATOM   3785  CG1 ILE A 238     -79.147   7.097  60.514  1.00 87.98           C  
ATOM   3786 HG12 ILE A 238     -78.236   7.602  60.836  1.00 87.98           H  
ATOM   3787 HG13 ILE A 238     -79.961   7.817  60.595  1.00 87.98           H  
ATOM   3788  CG2 ILE A 238     -80.850   5.350  61.149  1.00 87.98           C  
ATOM   3789 HG21 ILE A 238     -81.035   4.432  61.707  1.00 87.98           H  
ATOM   3790 HG22 ILE A 238     -80.961   5.102  60.094  1.00 87.98           H  
ATOM   3791 HG23 ILE A 238     -81.596   6.095  61.424  1.00 87.98           H  
ATOM   3792  CD1 ILE A 238     -78.962   6.712  59.040  1.00 87.98           C  
ATOM   3793 HD11 ILE A 238     -78.644   7.592  58.480  1.00 87.98           H  
ATOM   3794 HD12 ILE A 238     -78.194   5.944  58.951  1.00 87.98           H  
ATOM   3795 HD13 ILE A 238     -79.897   6.351  58.611  1.00 87.98           H  
ATOM   3796  N   GLN A 239     -79.139   4.157  64.136  1.00 85.92           N  
ATOM   3797  H   GLN A 239     -78.236   4.038  63.700  1.00 85.92           H  
ATOM   3798  CA  GLN A 239     -79.601   3.147  65.094  1.00 85.92           C  
ATOM   3799  HA  GLN A 239     -80.570   2.765  64.772  1.00 85.92           H  
ATOM   3800  C   GLN A 239     -79.798   3.763  66.482  1.00 85.92           C  
ATOM   3801  CB  GLN A 239     -78.605   1.982  65.163  1.00 85.92           C  
ATOM   3802  HB2 GLN A 239     -78.842   1.368  66.032  1.00 85.92           H  
ATOM   3803  HB3 GLN A 239     -77.595   2.373  65.285  1.00 85.92           H  
ATOM   3804  O   GLN A 239     -80.835   3.550  67.105  1.00 85.92           O  
ATOM   3805  CG  GLN A 239     -78.665   1.090  63.914  1.00 85.92           C  
ATOM   3806  HG2 GLN A 239     -79.646   0.618  63.856  1.00 85.92           H  
ATOM   3807  HG3 GLN A 239     -78.534   1.695  63.017  1.00 85.92           H  
ATOM   3808  CD  GLN A 239     -77.603  -0.006  63.929  1.00 85.92           C  
ATOM   3809  NE2 GLN A 239     -77.277  -0.574  62.789  1.00 85.92           N  
ATOM   3810 HE21 GLN A 239     -76.523  -1.245  62.831  1.00 85.92           H  
ATOM   3811 HE22 GLN A 239     -77.655  -0.226  61.919  1.00 85.92           H  
ATOM   3812  OE1 GLN A 239     -77.057  -0.392  64.950  1.00 85.92           O  
ATOM   3813  N   TYR A 240     -78.856   4.595  66.935  1.00 82.18           N  
ATOM   3814  H   TYR A 240     -78.014   4.720  66.391  1.00 82.18           H  
ATOM   3815  CA  TYR A 240     -78.984   5.334  68.189  1.00 82.18           C  
ATOM   3816  HA  TYR A 240     -79.142   4.619  68.996  1.00 82.18           H  
ATOM   3817  C   TYR A 240     -80.198   6.285  68.180  1.00 82.18           C  
ATOM   3818  CB  TYR A 240     -77.665   6.070  68.454  1.00 82.18           C  
ATOM   3819  HB2 TYR A 240     -76.844   5.356  68.392  1.00 82.18           H  
ATOM   3820  HB3 TYR A 240     -77.503   6.821  67.680  1.00 82.18           H  
ATOM   3821  O   TYR A 240     -80.979   6.305  69.133  1.00 82.18           O  
ATOM   3822  CG  TYR A 240     -77.611   6.732  69.812  1.00 82.18           C  
ATOM   3823  CD1 TYR A 240     -77.887   8.106  69.940  1.00 82.18           C  
ATOM   3824  HD1 TYR A 240     -78.123   8.692  69.064  1.00 82.18           H  
ATOM   3825  CD2 TYR A 240     -77.305   5.964  70.950  1.00 82.18           C  
ATOM   3826  HD2 TYR A 240     -77.075   4.914  70.853  1.00 82.18           H  
ATOM   3827  CE1 TYR A 240     -77.857   8.715  71.209  1.00 82.18           C  
ATOM   3828  HE1 TYR A 240     -78.070   9.770  71.303  1.00 82.18           H  
ATOM   3829  CE2 TYR A 240     -77.288   6.567  72.221  1.00 82.18           C  
ATOM   3830  HE2 TYR A 240     -77.030   5.992  73.098  1.00 82.18           H  
ATOM   3831  OH  TYR A 240     -77.542   8.534  73.579  1.00 82.18           O  
ATOM   3832  HH  TYR A 240     -77.664   9.482  73.494  1.00 82.18           H  
ATOM   3833  CZ  TYR A 240     -77.558   7.943  72.354  1.00 82.18           C  
ATOM   3834  N   ALA A 241     -80.424   7.013  67.081  1.00 78.73           N  
ATOM   3835  H   ALA A 241     -79.738   6.983  66.341  1.00 78.73           H  
ATOM   3836  CA  ALA A 241     -81.567   7.909  66.916  1.00 78.73           C  
ATOM   3837  HA  ALA A 241     -81.605   8.573  67.780  1.00 78.73           H  
ATOM   3838  C   ALA A 241     -82.912   7.160  66.851  1.00 78.73           C  
ATOM   3839  CB  ALA A 241     -81.347   8.774  65.671  1.00 78.73           C  
ATOM   3840  HB1 ALA A 241     -81.303   8.146  64.781  1.00 78.73           H  
ATOM   3841  HB2 ALA A 241     -80.410   9.324  65.765  1.00 78.73           H  
ATOM   3842  HB3 ALA A 241     -82.167   9.484  65.568  1.00 78.73           H  
ATOM   3843  O   ALA A 241     -83.848   7.544  67.546  1.00 78.73           O  
ATOM   3844  N   GLN A 242     -83.027   6.077  66.079  1.00 62.33           N  
ATOM   3845  H   GLN A 242     -82.220   5.786  65.546  1.00 62.33           H  
ATOM   3846  CA  GLN A 242     -84.255   5.279  65.967  1.00 62.33           C  
ATOM   3847  HA  GLN A 242     -85.084   5.938  65.712  1.00 62.33           H  
ATOM   3848  C   GLN A 242     -84.621   4.612  67.298  1.00 62.33           C  
ATOM   3849  CB  GLN A 242     -84.106   4.230  64.855  1.00 62.33           C  
ATOM   3850  HB2 GLN A 242     -84.913   3.503  64.949  1.00 62.33           H  
ATOM   3851  HB3 GLN A 242     -83.157   3.706  64.973  1.00 62.33           H  
ATOM   3852  O   GLN A 242     -85.781   4.669  67.700  1.00 62.33           O  
ATOM   3853  CG  GLN A 242     -84.190   4.859  63.456  1.00 62.33           C  
ATOM   3854  HG2 GLN A 242     -83.395   5.594  63.328  1.00 62.33           H  
ATOM   3855  HG3 GLN A 242     -85.145   5.376  63.363  1.00 62.33           H  
ATOM   3856  CD  GLN A 242     -84.084   3.833  62.330  1.00 62.33           C  
ATOM   3857  NE2 GLN A 242     -84.452   4.195  61.120  1.00 62.33           N  
ATOM   3858 HE21 GLN A 242     -84.796   5.127  60.942  1.00 62.33           H  
ATOM   3859 HE22 GLN A 242     -84.365   3.479  60.412  1.00 62.33           H  
ATOM   3860  OE1 GLN A 242     -83.672   2.697  62.489  1.00 62.33           O  
ATOM   3861  N   ILE A 243     -83.635   4.082  68.034  1.00 60.30           N  
ATOM   3862  H   ILE A 243     -82.701   4.053  67.649  1.00 60.30           H  
ATOM   3863  CA  ILE A 243     -83.848   3.544  69.388  1.00 60.30           C  
ATOM   3864  HA  ILE A 243     -84.663   2.821  69.346  1.00 60.30           H  
ATOM   3865  C   ILE A 243     -84.299   4.655  70.352  1.00 60.30           C  
ATOM   3866  CB  ILE A 243     -82.574   2.810  69.877  1.00 60.30           C  
ATOM   3867  HB  ILE A 243     -81.729   3.492  69.779  1.00 60.30           H  
ATOM   3868  O   ILE A 243     -85.112   4.406  71.240  1.00 60.30           O  
ATOM   3869  CG1 ILE A 243     -82.305   1.549  69.017  1.00 60.30           C  
ATOM   3870 HG12 ILE A 243     -83.029   0.775  69.272  1.00 60.30           H  
ATOM   3871 HG13 ILE A 243     -82.447   1.779  67.961  1.00 60.30           H  
ATOM   3872  CG2 ILE A 243     -82.688   2.395  71.357  1.00 60.30           C  
ATOM   3873 HG21 ILE A 243     -81.800   1.847  71.672  1.00 60.30           H  
ATOM   3874 HG22 ILE A 243     -82.767   3.277  71.993  1.00 60.30           H  
ATOM   3875 HG23 ILE A 243     -83.571   1.772  71.503  1.00 60.30           H  
ATOM   3876  CD1 ILE A 243     -80.887   0.980  69.175  1.00 60.30           C  
ATOM   3877 HD11 ILE A 243     -80.735   0.188  68.441  1.00 60.30           H  
ATOM   3878 HD12 ILE A 243     -80.749   0.559  70.171  1.00 60.30           H  
ATOM   3879 HD13 ILE A 243     -80.146   1.762  69.007  1.00 60.30           H  
ATOM   3880  N   SER A 244     -83.830   5.896  70.166  1.00 54.43           N  
ATOM   3881  H   SER A 244     -83.108   6.040  69.475  1.00 54.43           H  
ATOM   3882  CA  SER A 244     -84.269   7.036  70.980  1.00 54.43           C  
ATOM   3883  HA  SER A 244     -84.308   6.702  72.017  1.00 54.43           H  
ATOM   3884  C   SER A 244     -85.678   7.548  70.643  1.00 54.43           C  
ATOM   3885  CB  SER A 244     -83.236   8.168  70.920  1.00 54.43           C  
ATOM   3886  HB2 SER A 244     -83.388   8.820  71.780  1.00 54.43           H  
ATOM   3887  HB3 SER A 244     -82.233   7.747  70.984  1.00 54.43           H  
ATOM   3888  O   SER A 244     -86.341   8.094  71.522  1.00 54.43           O  
ATOM   3889  OG  SER A 244     -83.337   8.957  69.750  1.00 54.43           O  
ATOM   3890  HG  SER A 244     -83.497   8.389  68.994  1.00 54.43           H  
ATOM   3891  N   VAL A 245     -86.155   7.368  69.403  1.00 49.36           N  
ATOM   3892  H   VAL A 245     -85.569   6.891  68.733  1.00 49.36           H  
ATOM   3893  CA  VAL A 245     -87.450   7.906  68.937  1.00 49.36           C  
ATOM   3894  HA  VAL A 245     -87.662   8.813  69.504  1.00 49.36           H  
ATOM   3895  C   VAL A 245     -88.625   6.965  69.242  1.00 49.36           C  
ATOM   3896  CB  VAL A 245     -87.367   8.325  67.451  1.00 49.36           C  
ATOM   3897  HB  VAL A 245     -86.963   7.496  66.870  1.00 49.36           H  
ATOM   3898  O   VAL A 245     -89.747   7.443  69.379  1.00 49.36           O  
ATOM   3899  CG1 VAL A 245     -88.715   8.737  66.841  1.00 49.36           C  
ATOM   3900 HG11 VAL A 245     -88.571   9.107  65.826  1.00 49.36           H  
ATOM   3901 HG12 VAL A 245     -89.379   7.874  66.794  1.00 49.36           H  
ATOM   3902 HG13 VAL A 245     -89.180   9.511  67.451  1.00 49.36           H  
ATOM   3903  CG2 VAL A 245     -86.450   9.548  67.278  1.00 49.36           C  
ATOM   3904 HG21 VAL A 245     -86.900  10.421  67.750  1.00 49.36           H  
ATOM   3905 HG22 VAL A 245     -86.294   9.747  66.218  1.00 49.36           H  
ATOM   3906 HG23 VAL A 245     -85.480   9.375  67.745  1.00 49.36           H  
ATOM   3907  N   GLU A 246     -88.401   5.661  69.436  1.00 39.64           N  
ATOM   3908  H   GLU A 246     -87.479   5.289  69.259  1.00 39.64           H  
ATOM   3909  CA  GLU A 246     -89.470   4.728  69.847  1.00 39.64           C  
ATOM   3910  HA  GLU A 246     -90.416   5.125  69.478  1.00 39.64           H  
ATOM   3911  C   GLU A 246     -89.700   4.622  71.366  1.00 39.64           C  
ATOM   3912  CB  GLU A 246     -89.285   3.344  69.191  1.00 39.64           C  
ATOM   3913  HB2 GLU A 246     -88.238   3.187  68.931  1.00 39.64           H  
ATOM   3914  HB3 GLU A 246     -89.577   2.567  69.897  1.00 39.64           H  
ATOM   3915  O   GLU A 246     -90.638   3.948  71.793  1.00 39.64           O  
ATOM   3916  CG  GLU A 246     -90.169   3.214  67.938  1.00 39.64           C  
ATOM   3917  HG2 GLU A 246     -89.799   3.900  67.176  1.00 39.64           H  
ATOM   3918  HG3 GLU A 246     -91.183   3.517  68.195  1.00 39.64           H  
ATOM   3919  CD  GLU A 246     -90.232   1.789  67.360  1.00 39.64           C  
ATOM   3920  OE1 GLU A 246     -91.069   1.584  66.450  1.00 39.64           O  
ATOM   3921  OE2 GLU A 246     -89.469   0.908  67.819  1.00 39.64           O  
ATOM   3922  N   MET A 247     -88.923   5.313  72.207  1.00 37.37           N  
ATOM   3923  H   MET A 247     -88.188   5.893  71.826  1.00 37.37           H  
ATOM   3924  CA  MET A 247     -89.160   5.310  73.655  1.00 37.37           C  
ATOM   3925  HA  MET A 247     -89.791   4.452  73.892  1.00 37.37           H  
ATOM   3926  C   MET A 247     -89.947   6.552  74.099  1.00 37.37           C  
ATOM   3927  CB  MET A 247     -87.862   5.067  74.431  1.00 37.37           C  
ATOM   3928  HB2 MET A 247     -87.246   4.338  73.906  1.00 37.37           H  
ATOM   3929  HB3 MET A 247     -87.299   5.998  74.502  1.00 37.37           H  
ATOM   3930  O   MET A 247     -89.401   7.538  74.595  1.00 37.37           O  
ATOM   3931  CG  MET A 247     -88.173   4.533  75.840  1.00 37.37           C  
ATOM   3932  HG2 MET A 247     -89.171   4.851  76.139  1.00 37.37           H  
ATOM   3933  HG3 MET A 247     -87.473   4.997  76.535  1.00 37.37           H  
ATOM   3934  SD  MET A 247     -88.053   2.728  76.032  1.00 37.37           S  
ATOM   3935  CE  MET A 247     -86.524   2.634  76.997  1.00 37.37           C  
ATOM   3936  HE1 MET A 247     -86.287   1.589  77.195  1.00 37.37           H  
ATOM   3937  HE2 MET A 247     -86.653   3.165  77.941  1.00 37.37           H  
ATOM   3938  HE3 MET A 247     -85.711   3.087  76.430  1.00 37.37           H  
ATOM   3939  N   ASP A 248     -91.263   6.467  73.929  1.00 29.49           N  
ATOM   3940  H   ASP A 248     -91.612   5.649  73.451  1.00 29.49           H  
ATOM   3941  CA  ASP A 248     -92.246   7.403  74.468  1.00 29.49           C  
ATOM   3942  HA  ASP A 248     -91.933   8.404  74.169  1.00 29.49           H  
ATOM   3943  C   ASP A 248     -92.291   7.335  76.017  1.00 29.49           C  
ATOM   3944  CB  ASP A 248     -93.611   7.109  73.804  1.00 29.49           C  
ATOM   3945  HB2 ASP A 248     -93.443   6.849  72.759  1.00 29.49           H  
ATOM   3946  HB3 ASP A 248     -94.063   6.244  74.288  1.00 29.49           H  
ATOM   3947  O   ASP A 248     -92.403   6.269  76.620  1.00 29.49           O  
ATOM   3948  CG  ASP A 248     -94.598   8.283  73.816  1.00 29.49           C  
ATOM   3949  OD1 ASP A 248     -94.132   9.442  73.901  1.00 29.49           O  
ATOM   3950  OD2 ASP A 248     -95.820   8.022  73.742  1.00 29.49           O  
ATOM   3951  N   VAL A 249     -92.197   8.514  76.645  1.00 31.89           N  
ATOM   3952  H   VAL A 249     -92.108   9.286  75.999  1.00 31.89           H  
ATOM   3953  CA  VAL A 249     -92.538   8.880  78.039  1.00 31.89           C  
ATOM   3954  HA  VAL A 249     -92.112   9.872  78.185  1.00 31.89           H  
ATOM   3955  C   VAL A 249     -91.965   8.011  79.179  1.00 31.89           C  
ATOM   3956  CB  VAL A 249     -94.071   9.066  78.178  1.00 31.89           C  
ATOM   3957  HB  VAL A 249     -94.576   8.110  78.036  1.00 31.89           H  
ATOM   3958  O   VAL A 249     -92.606   7.098  79.682  1.00 31.89           O  
ATOM   3959  CG1 VAL A 249     -94.481   9.657  79.537  1.00 31.89           C  
ATOM   3960 HG11 VAL A 249     -94.300   8.923  80.322  1.00 31.89           H  
ATOM   3961 HG12 VAL A 249     -95.549   9.873  79.536  1.00 31.89           H  
ATOM   3962 HG13 VAL A 249     -93.923  10.572  79.737  1.00 31.89           H  
ATOM   3963  CG2 VAL A 249     -94.621  10.067  77.161  1.00 31.89           C  
ATOM   3964 HG21 VAL A 249     -94.144  11.041  77.268  1.00 31.89           H  
ATOM   3965 HG22 VAL A 249     -94.443   9.693  76.153  1.00 31.89           H  
ATOM   3966 HG23 VAL A 249     -95.702  10.167  77.265  1.00 31.89           H  
ATOM   3967  N   THR A 250     -90.817   8.415  79.745  1.00 34.89           N  
ATOM   3968  H   THR A 250     -90.165   8.850  79.108  1.00 34.89           H  
ATOM   3969  CA  THR A 250     -90.654   8.761  81.184  1.00 34.89           C  
ATOM   3970  HA  THR A 250     -91.236   9.666  81.360  1.00 34.89           H  
ATOM   3971  C   THR A 250     -89.189   9.093  81.528  1.00 34.89           C  
ATOM   3972  CB  THR A 250     -91.144   7.700  82.206  1.00 34.89           C  
ATOM   3973  HB  THR A 250     -90.610   7.880  83.139  1.00 34.89           H  
ATOM   3974  O   THR A 250     -88.318   8.242  81.470  1.00 34.89           O  
ATOM   3975  CG2 THR A 250     -92.639   7.799  82.548  1.00 34.89           C  
ATOM   3976 HG21 THR A 250     -93.213   7.024  82.041  1.00 34.89           H  
ATOM   3977 HG22 THR A 250     -92.765   7.651  83.621  1.00 34.89           H  
ATOM   3978 HG23 THR A 250     -93.039   8.777  82.280  1.00 34.89           H  
ATOM   3979  OG1 THR A 250     -90.880   6.385  81.810  1.00 34.89           O  
ATOM   3980  HG1 THR A 250     -91.295   6.273  80.952  1.00 34.89           H  
ATOM   3981  N   LYS A 251     -88.942  10.350  81.937  1.00 42.06           N  
ATOM   3982  H   LYS A 251     -89.702  11.001  81.804  1.00 42.06           H  
ATOM   3983  CA  LYS A 251     -87.771  10.860  82.696  1.00 42.06           C  
ATOM   3984  HA  LYS A 251     -87.723  11.939  82.547  1.00 42.06           H  
ATOM   3985  C   LYS A 251     -86.393  10.292  82.265  1.00 42.06           C  
ATOM   3986  CB  LYS A 251     -88.017  10.638  84.198  1.00 42.06           C  
ATOM   3987  HB2 LYS A 251     -88.183   9.576  84.381  1.00 42.06           H  
ATOM   3988  HB3 LYS A 251     -87.130  10.945  84.751  1.00 42.06           H  
ATOM   3989  O   LYS A 251     -85.955   9.294  82.832  1.00 42.06           O  
ATOM   3990  CG  LYS A 251     -89.220  11.449  84.704  1.00 42.06           C  
ATOM   3991  HG2 LYS A 251     -89.021  12.512  84.567  1.00 42.06           H  
ATOM   3992  HG3 LYS A 251     -90.111  11.181  84.137  1.00 42.06           H  
ATOM   3993  CD  LYS A 251     -89.484  11.166  86.184  1.00 42.06           C  
ATOM   3994  HD2 LYS A 251     -89.651  10.096  86.306  1.00 42.06           H  
ATOM   3995  HD3 LYS A 251     -88.617  11.462  86.776  1.00 42.06           H  
ATOM   3996  CE  LYS A 251     -90.725  11.943  86.634  1.00 42.06           C  
ATOM   3997  HE2 LYS A 251     -91.507  11.801  85.889  1.00 42.06           H  
ATOM   3998  HE3 LYS A 251     -90.483  13.005  86.666  1.00 42.06           H  
ATOM   3999  NZ  LYS A 251     -91.204  11.470  87.955  1.00 42.06           N  
ATOM   4000  HZ1 LYS A 251     -91.436  10.488  87.907  1.00 42.06           H  
ATOM   4001  HZ2 LYS A 251     -92.027  11.982  88.238  1.00 42.06           H  
ATOM   4002  HZ3 LYS A 251     -90.484  11.592  88.653  1.00 42.06           H  
ATOM   4003  N   PRO A 252     -85.677  10.950  81.331  1.00 54.48           N  
ATOM   4004  CA  PRO A 252     -84.440  10.423  80.767  1.00 54.48           C  
ATOM   4005  HA  PRO A 252     -84.610   9.422  80.372  1.00 54.48           H  
ATOM   4006  C   PRO A 252     -83.356  10.361  81.848  1.00 54.48           C  
ATOM   4007  CB  PRO A 252     -84.080  11.367  79.613  1.00 54.48           C  
ATOM   4008  HB2 PRO A 252     -84.577  11.030  78.703  1.00 54.48           H  
ATOM   4009  HB3 PRO A 252     -83.004  11.432  79.452  1.00 54.48           H  
ATOM   4010  O   PRO A 252     -83.052  11.364  82.497  1.00 54.48           O  
ATOM   4011  CG  PRO A 252     -84.674  12.706  80.050  1.00 54.48           C  
ATOM   4012  HG2 PRO A 252     -84.922  13.335  79.195  1.00 54.48           H  
ATOM   4013  HG3 PRO A 252     -83.977  13.220  80.711  1.00 54.48           H  
ATOM   4014  CD  PRO A 252     -85.921  12.297  80.833  1.00 54.48           C  
ATOM   4015  HD2 PRO A 252     -86.783  12.283  80.166  1.00 54.48           H  
ATOM   4016  HD3 PRO A 252     -86.082  13.001  81.649  1.00 54.48           H  
ATOM   4017  N   ASP A 253     -82.777   9.178  82.052  1.00 58.95           N  
ATOM   4018  H   ASP A 253     -83.115   8.380  81.534  1.00 58.95           H  
ATOM   4019  CA  ASP A 253     -81.595   8.988  82.889  1.00 58.95           C  
ATOM   4020  HA  ASP A 253     -81.766   9.461  83.856  1.00 58.95           H  
ATOM   4021  C   ASP A 253     -80.403   9.684  82.220  1.00 58.95           C  
ATOM   4022  CB  ASP A 253     -81.354   7.489  83.147  1.00 58.95           C  
ATOM   4023  HB2 ASP A 253     -81.228   6.976  82.193  1.00 58.95           H  
ATOM   4024  HB3 ASP A 253     -82.233   7.073  83.641  1.00 58.95           H  
ATOM   4025  O   ASP A 253     -79.643   9.096  81.450  1.00 58.95           O  
ATOM   4026  CG  ASP A 253     -80.124   7.218  84.029  1.00 58.95           C  
ATOM   4027  OD1 ASP A 253     -79.575   8.172  84.636  1.00 58.95           O  
ATOM   4028  OD2 ASP A 253     -79.672   6.058  84.087  1.00 58.95           O  
ATOM   4029  N   LEU A 254     -80.255  10.978  82.508  1.00 71.93           N  
ATOM   4030  H   LEU A 254     -81.025  11.414  82.996  1.00 71.93           H  
ATOM   4031  CA  LEU A 254     -79.143  11.821  82.074  1.00 71.93           C  
ATOM   4032  HA  LEU A 254     -79.225  11.979  80.998  1.00 71.93           H  
ATOM   4033  C   LEU A 254     -77.781  11.157  82.355  1.00 71.93           C  
ATOM   4034  CB  LEU A 254     -79.290  13.167  82.815  1.00 71.93           C  
ATOM   4035  HB2 LEU A 254     -79.219  12.970  83.885  1.00 71.93           H  
ATOM   4036  HB3 LEU A 254     -80.284  13.566  82.617  1.00 71.93           H  
ATOM   4037  O   LEU A 254     -76.816  11.406  81.635  1.00 71.93           O  
ATOM   4038  CG  LEU A 254     -78.254  14.248  82.454  1.00 71.93           C  
ATOM   4039  HG  LEU A 254     -77.247  13.857  82.602  1.00 71.93           H  
ATOM   4040  CD1 LEU A 254     -78.401  14.726  81.010  1.00 71.93           C  
ATOM   4041 HD11 LEU A 254     -78.190  13.905  80.324  1.00 71.93           H  
ATOM   4042 HD12 LEU A 254     -77.686  15.524  80.809  1.00 71.93           H  
ATOM   4043 HD13 LEU A 254     -79.411  15.094  80.832  1.00 71.93           H  
ATOM   4044  CD2 LEU A 254     -78.427  15.452  83.382  1.00 71.93           C  
ATOM   4045 HD21 LEU A 254     -77.680  16.208  83.141  1.00 71.93           H  
ATOM   4046 HD22 LEU A 254     -78.291  15.143  84.418  1.00 71.93           H  
ATOM   4047 HD23 LEU A 254     -79.422  15.879  83.257  1.00 71.93           H  
ATOM   4048  N   SER A 255     -77.692  10.284  83.369  1.00 80.31           N  
ATOM   4049  H   SER A 255     -78.540   9.997  83.837  1.00 80.31           H  
ATOM   4050  CA  SER A 255     -76.457   9.568  83.690  1.00 80.31           C  
ATOM   4051  HA  SER A 255     -75.650  10.299  83.705  1.00 80.31           H  
ATOM   4052  C   SER A 255     -76.086   8.518  82.640  1.00 80.31           C  
ATOM   4053  CB  SER A 255     -76.535   8.944  85.092  1.00 80.31           C  
ATOM   4054  HB2 SER A 255     -77.200   9.532  85.725  1.00 80.31           H  
ATOM   4055  HB3 SER A 255     -75.537   8.984  85.529  1.00 80.31           H  
ATOM   4056  O   SER A 255     -74.899   8.351  82.355  1.00 80.31           O  
ATOM   4057  OG  SER A 255     -76.947   7.588  85.094  1.00 80.31           O  
ATOM   4058  HG  SER A 255     -77.895   7.575  84.940  1.00 80.31           H  
ATOM   4059  N   ALA A 256     -77.069   7.831  82.051  1.00 80.22           N  
ATOM   4060  H   ALA A 256     -78.025   8.036  82.302  1.00 80.22           H  
ATOM   4061  CA  ALA A 256     -76.845   6.835  81.010  1.00 80.22           C  
ATOM   4062  HA  ALA A 256     -76.039   6.170  81.319  1.00 80.22           H  
ATOM   4063  C   ALA A 256     -76.410   7.507  79.704  1.00 80.22           C  
ATOM   4064  CB  ALA A 256     -78.113   5.992  80.839  1.00 80.22           C  
ATOM   4065  HB1 ALA A 256     -77.948   5.233  80.074  1.00 80.22           H  
ATOM   4066  HB2 ALA A 256     -78.950   6.622  80.535  1.00 80.22           H  
ATOM   4067  HB3 ALA A 256     -78.363   5.500  81.778  1.00 80.22           H  
ATOM   4068  O   ALA A 256     -75.394   7.116  79.138  1.00 80.22           O  
ATOM   4069  N   ALA A 257     -77.094   8.585  79.303  1.00 82.24           N  
ATOM   4070  H   ALA A 257     -77.925   8.844  79.814  1.00 82.24           H  
ATOM   4071  CA  ALA A 257     -76.708   9.380  78.137  1.00 82.24           C  
ATOM   4072  HA  ALA A 257     -76.705   8.735  77.258  1.00 82.24           H  
ATOM   4073  C   ALA A 257     -75.289   9.964  78.282  1.00 82.24           C  
ATOM   4074  CB  ALA A 257     -77.757  10.479  77.928  1.00 82.24           C  
ATOM   4075  HB1 ALA A 257     -78.738  10.028  77.777  1.00 82.24           H  
ATOM   4076  HB2 ALA A 257     -77.792  11.139  78.794  1.00 82.24           H  
ATOM   4077  HB3 ALA A 257     -77.500  11.060  77.043  1.00 82.24           H  
ATOM   4078  O   ALA A 257     -74.491   9.875  77.358  1.00 82.24           O  
ATOM   4079  N   LEU A 258     -74.919  10.492  79.457  1.00 84.81           N  
ATOM   4080  H   LEU A 258     -75.615  10.591  80.182  1.00 84.81           H  
ATOM   4081  CA  LEU A 258     -73.556  10.989  79.699  1.00 84.81           C  
ATOM   4082  HA  LEU A 258     -73.292  11.678  78.897  1.00 84.81           H  
ATOM   4083  C   LEU A 258     -72.492   9.880  79.672  1.00 84.81           C  
ATOM   4084  CB  LEU A 258     -73.502  11.726  81.049  1.00 84.81           C  
ATOM   4085  HB2 LEU A 258     -74.017  11.119  81.793  1.00 84.81           H  
ATOM   4086  HB3 LEU A 258     -72.461  11.814  81.360  1.00 84.81           H  
ATOM   4087  O   LEU A 258     -71.376  10.127  79.216  1.00 84.81           O  
ATOM   4088  CG  LEU A 258     -74.112  13.139  81.032  1.00 84.81           C  
ATOM   4089  HG  LEU A 258     -75.112  13.113  80.599  1.00 84.81           H  
ATOM   4090  CD1 LEU A 258     -74.206  13.657  82.469  1.00 84.81           C  
ATOM   4091 HD11 LEU A 258     -73.214  13.707  82.920  1.00 84.81           H  
ATOM   4092 HD12 LEU A 258     -74.843  12.991  83.051  1.00 84.81           H  
ATOM   4093 HD13 LEU A 258     -74.656  14.649  82.467  1.00 84.81           H  
ATOM   4094  CD2 LEU A 258     -73.253  14.125  80.234  1.00 84.81           C  
ATOM   4095 HD21 LEU A 258     -73.231  13.838  79.183  1.00 84.81           H  
ATOM   4096 HD22 LEU A 258     -72.235  14.149  80.622  1.00 84.81           H  
ATOM   4097 HD23 LEU A 258     -73.688  15.122  80.296  1.00 84.81           H  
ATOM   4098  N   LYS A 259     -72.800   8.675  80.173  1.00 87.98           N  
ATOM   4099  H   LYS A 259     -73.736   8.531  80.524  1.00 87.98           H  
ATOM   4100  CA  LYS A 259     -71.888   7.519  80.088  1.00 87.98           C  
ATOM   4101  HA  LYS A 259     -70.892   7.807  80.425  1.00 87.98           H  
ATOM   4102  C   LYS A 259     -71.717   7.048  78.648  1.00 87.98           C  
ATOM   4103  CB  LYS A 259     -72.397   6.351  80.938  1.00 87.98           C  
ATOM   4104  HB2 LYS A 259     -73.463   6.224  80.751  1.00 87.98           H  
ATOM   4105  HB3 LYS A 259     -71.893   5.438  80.622  1.00 87.98           H  
ATOM   4106  O   LYS A 259     -70.591   6.755  78.264  1.00 87.98           O  
ATOM   4107  CG  LYS A 259     -72.139   6.537  82.438  1.00 87.98           C  
ATOM   4108  HG2 LYS A 259     -72.488   7.520  82.754  1.00 87.98           H  
ATOM   4109  HG3 LYS A 259     -71.071   6.457  82.644  1.00 87.98           H  
ATOM   4110  CD  LYS A 259     -72.906   5.450  83.197  1.00 87.98           C  
ATOM   4111  HD2 LYS A 259     -73.941   5.477  82.856  1.00 87.98           H  
ATOM   4112  HD3 LYS A 259     -72.490   4.469  82.964  1.00 87.98           H  
ATOM   4113  CE  LYS A 259     -72.879   5.689  84.707  1.00 87.98           C  
ATOM   4114  HE2 LYS A 259     -71.963   5.265  85.119  1.00 87.98           H  
ATOM   4115  HE3 LYS A 259     -72.874   6.765  84.883  1.00 87.98           H  
ATOM   4116  NZ  LYS A 259     -74.084   5.097  85.343  1.00 87.98           N  
ATOM   4117  HZ1 LYS A 259     -74.074   5.214  86.346  1.00 87.98           H  
ATOM   4118  HZ2 LYS A 259     -74.166   4.116  85.118  1.00 87.98           H  
ATOM   4119  HZ3 LYS A 259     -74.915   5.555  84.995  1.00 87.98           H  
ATOM   4120  N   ASP A 260     -72.795   7.005  77.872  1.00 88.39           N  
ATOM   4121  H   ASP A 260     -73.703   7.217  78.260  1.00 88.39           H  
ATOM   4122  CA  ASP A 260     -72.732   6.606  76.468  1.00 88.39           C  
ATOM   4123  HA  ASP A 260     -72.177   5.670  76.404  1.00 88.39           H  
ATOM   4124  C   ASP A 260     -71.976   7.637  75.626  1.00 88.39           C  
ATOM   4125  CB  ASP A 260     -74.138   6.348  75.924  1.00 88.39           C  
ATOM   4126  HB2 ASP A 260     -74.675   5.687  76.604  1.00 88.39           H  
ATOM   4127  HB3 ASP A 260     -74.686   7.288  75.846  1.00 88.39           H  
ATOM   4128  O   ASP A 260     -71.048   7.269  74.917  1.00 88.39           O  
ATOM   4129  CG  ASP A 260     -74.036   5.669  74.558  1.00 88.39           C  
ATOM   4130  OD1 ASP A 260     -73.382   4.605  74.491  1.00 88.39           O  
ATOM   4131  OD2 ASP A 260     -74.567   6.230  73.582  1.00 88.39           O  
ATOM   4132  N   ILE A 261     -72.240   8.935  75.814  1.00 90.01           N  
ATOM   4133  H   ILE A 261     -73.053   9.181  76.361  1.00 90.01           H  
ATOM   4134  CA  ILE A 261     -71.455  10.013  75.194  1.00 90.01           C  
ATOM   4135  HA  ILE A 261     -71.535   9.918  74.111  1.00 90.01           H  
ATOM   4136  C   ILE A 261     -69.966   9.863  75.543  1.00 90.01           C  
ATOM   4137  CB  ILE A 261     -72.018  11.395  75.605  1.00 90.01           C  
ATOM   4138  HB  ILE A 261     -72.138  11.411  76.688  1.00 90.01           H  
ATOM   4139  O   ILE A 261     -69.120   9.926  74.655  1.00 90.01           O  
ATOM   4140  CG1 ILE A 261     -73.392  11.642  74.941  1.00 90.01           C  
ATOM   4141 HG12 ILE A 261     -74.013  10.750  75.031  1.00 90.01           H  
ATOM   4142 HG13 ILE A 261     -73.252  11.822  73.875  1.00 90.01           H  
ATOM   4143  CG2 ILE A 261     -71.059  12.530  75.211  1.00 90.01           C  
ATOM   4144 HG21 ILE A 261     -71.495  13.506  75.422  1.00 90.01           H  
ATOM   4145 HG22 ILE A 261     -70.847  12.458  74.144  1.00 90.01           H  
ATOM   4146 HG23 ILE A 261     -70.131  12.461  75.778  1.00 90.01           H  
ATOM   4147  CD1 ILE A 261     -74.170  12.818  75.550  1.00 90.01           C  
ATOM   4148 HD11 ILE A 261     -73.681  13.766  75.327  1.00 90.01           H  
ATOM   4149 HD12 ILE A 261     -74.253  12.691  76.629  1.00 90.01           H  
ATOM   4150 HD13 ILE A 261     -75.172  12.840  75.121  1.00 90.01           H  
ATOM   4151  N   ARG A 262     -69.618   9.603  76.814  1.00 90.38           N  
ATOM   4152  H   ARG A 262     -70.352   9.539  77.504  1.00 90.38           H  
ATOM   4153  CA  ARG A 262     -68.218   9.341  77.205  1.00 90.38           C  
ATOM   4154  HA  ARG A 262     -67.597  10.176  76.880  1.00 90.38           H  
ATOM   4155  C   ARG A 262     -67.632   8.123  76.493  1.00 90.38           C  
ATOM   4156  CB  ARG A 262     -68.084   9.168  78.722  1.00 90.38           C  
ATOM   4157  HB2 ARG A 262     -68.891   8.535  79.090  1.00 90.38           H  
ATOM   4158  HB3 ARG A 262     -67.138   8.670  78.935  1.00 90.38           H  
ATOM   4159  O   ARG A 262     -66.510   8.216  76.013  1.00 90.38           O  
ATOM   4160  CG  ARG A 262     -68.090  10.510  79.458  1.00 90.38           C  
ATOM   4161  HG2 ARG A 262     -67.226  11.099  79.149  1.00 90.38           H  
ATOM   4162  HG3 ARG A 262     -68.998  11.062  79.219  1.00 90.38           H  
ATOM   4163  CD  ARG A 262     -68.023  10.242  80.962  1.00 90.38           C  
ATOM   4164  HD2 ARG A 262     -68.840   9.568  81.219  1.00 90.38           H  
ATOM   4165  HD3 ARG A 262     -67.075   9.756  81.190  1.00 90.38           H  
ATOM   4166  NE  ARG A 262     -68.148  11.488  81.737  1.00 90.38           N  
ATOM   4167  HE  ARG A 262     -68.041  12.346  81.216  1.00 90.38           H  
ATOM   4168  NH1 ARG A 262     -68.563  10.509  83.766  1.00 90.38           N  
ATOM   4169 HH11 ARG A 262     -68.725  10.584  84.760  1.00 90.38           H  
ATOM   4170 HH12 ARG A 262     -68.412   9.614  83.324  1.00 90.38           H  
ATOM   4171  NH2 ARG A 262     -68.552  12.738  83.595  1.00 90.38           N  
ATOM   4172 HH21 ARG A 262     -68.745  12.809  84.583  1.00 90.38           H  
ATOM   4173 HH22 ARG A 262     -68.433  13.574  83.040  1.00 90.38           H  
ATOM   4174  CZ  ARG A 262     -68.421  11.574  83.024  1.00 90.38           C  
ATOM   4175  N   ALA A 263     -68.373   7.021  76.396  1.00 91.31           N  
ATOM   4176  H   ALA A 263     -69.297   7.020  76.804  1.00 91.31           H  
ATOM   4177  CA  ALA A 263     -67.922   5.813  75.711  1.00 91.31           C  
ATOM   4178  HA  ALA A 263     -66.939   5.539  76.096  1.00 91.31           H  
ATOM   4179  C   ALA A 263     -67.782   6.014  74.190  1.00 91.31           C  
ATOM   4180  CB  ALA A 263     -68.903   4.680  76.037  1.00 91.31           C  
ATOM   4181  HB1 ALA A 263     -68.548   3.754  75.586  1.00 91.31           H  
ATOM   4182  HB2 ALA A 263     -68.966   4.548  77.117  1.00 91.31           H  
ATOM   4183  HB3 ALA A 263     -69.893   4.913  75.645  1.00 91.31           H  
ATOM   4184  O   ALA A 263     -66.866   5.466  73.580  1.00 91.31           O  
ATOM   4185  N   GLN A 264     -68.656   6.809  73.566  1.00 90.42           N  
ATOM   4186  H   GLN A 264     -69.432   7.179  74.096  1.00 90.42           H  
ATOM   4187  CA  GLN A 264     -68.546   7.197  72.159  1.00 90.42           C  
ATOM   4188  HA  GLN A 264     -68.429   6.302  71.547  1.00 90.42           H  
ATOM   4189  C   GLN A 264     -67.310   8.069  71.925  1.00 90.42           C  
ATOM   4190  CB  GLN A 264     -69.810   7.935  71.696  1.00 90.42           C  
ATOM   4191  HB2 GLN A 264     -69.608   8.357  70.712  1.00 90.42           H  
ATOM   4192  HB3 GLN A 264     -70.020   8.758  72.379  1.00 90.42           H  
ATOM   4193  O   GLN A 264     -66.546   7.779  71.010  1.00 90.42           O  
ATOM   4194  CG  GLN A 264     -71.053   7.034  71.580  1.00 90.42           C  
ATOM   4195  HG2 GLN A 264     -71.302   6.593  72.545  1.00 90.42           H  
ATOM   4196  HG3 GLN A 264     -70.842   6.222  70.885  1.00 90.42           H  
ATOM   4197  CD  GLN A 264     -72.271   7.797  71.059  1.00 90.42           C  
ATOM   4198  NE2 GLN A 264     -73.472   7.300  71.242  1.00 90.42           N  
ATOM   4199 HE21 GLN A 264     -73.666   6.625  71.968  1.00 90.42           H  
ATOM   4200 HE22 GLN A 264     -74.242   7.846  70.883  1.00 90.42           H  
ATOM   4201  OE1 GLN A 264     -72.167   8.856  70.465  1.00 90.42           O  
ATOM   4202  N   TYR A 265     -67.052   9.068  72.777  1.00 89.97           N  
ATOM   4203  H   TYR A 265     -67.740   9.296  73.481  1.00 89.97           H  
ATOM   4204  CA  TYR A 265     -65.829   9.873  72.700  1.00 89.97           C  
ATOM   4205  HA  TYR A 265     -65.742  10.268  71.688  1.00 89.97           H  
ATOM   4206  C   TYR A 265     -64.565   9.047  72.953  1.00 89.97           C  
ATOM   4207  CB  TYR A 265     -65.887  11.056  73.677  1.00 89.97           C  
ATOM   4208  HB2 TYR A 265     -64.868  11.370  73.903  1.00 89.97           H  
ATOM   4209  HB3 TYR A 265     -66.339  10.735  74.616  1.00 89.97           H  
ATOM   4210  O   TYR A 265     -63.570   9.259  72.272  1.00 89.97           O  
ATOM   4211  CG  TYR A 265     -66.610  12.270  73.131  1.00 89.97           C  
ATOM   4212  CD1 TYR A 265     -66.048  12.996  72.063  1.00 89.97           C  
ATOM   4213  HD1 TYR A 265     -65.110  12.680  71.630  1.00 89.97           H  
ATOM   4214  CD2 TYR A 265     -67.828  12.689  73.693  1.00 89.97           C  
ATOM   4215  HD2 TYR A 265     -68.245  12.148  74.529  1.00 89.97           H  
ATOM   4216  CE1 TYR A 265     -66.717  14.119  71.539  1.00 89.97           C  
ATOM   4217  HE1 TYR A 265     -66.293  14.658  70.705  1.00 89.97           H  
ATOM   4218  CE2 TYR A 265     -68.499  13.812  73.176  1.00 89.97           C  
ATOM   4219  HE2 TYR A 265     -69.438  14.147  73.591  1.00 89.97           H  
ATOM   4220  OH  TYR A 265     -68.613  15.599  71.597  1.00 89.97           O  
ATOM   4221  HH  TYR A 265     -68.189  15.939  70.806  1.00 89.97           H  
ATOM   4222  CZ  TYR A 265     -67.951  14.522  72.091  1.00 89.97           C  
ATOM   4223  N   GLU A 266     -64.592   8.090  73.882  1.00 92.19           N  
ATOM   4224  H   GLU A 266     -65.407   8.009  74.472  1.00 92.19           H  
ATOM   4225  CA  GLU A 266     -63.473   7.170  74.122  1.00 92.19           C  
ATOM   4226  HA  GLU A 266     -62.570   7.750  74.314  1.00 92.19           H  
ATOM   4227  C   GLU A 266     -63.199   6.293  72.892  1.00 92.19           C  
ATOM   4228  CB  GLU A 266     -63.783   6.330  75.370  1.00 92.19           C  
ATOM   4229  HB2 GLU A 266     -64.662   5.715  75.174  1.00 92.19           H  
ATOM   4230  HB3 GLU A 266     -64.011   7.010  76.191  1.00 92.19           H  
ATOM   4231  O   GLU A 266     -62.053   6.174  72.462  1.00 92.19           O  
ATOM   4232  CG  GLU A 266     -62.619   5.425  75.801  1.00 92.19           C  
ATOM   4233  HG2 GLU A 266     -62.396   4.726  74.995  1.00 92.19           H  
ATOM   4234  HG3 GLU A 266     -61.740   6.048  75.966  1.00 92.19           H  
ATOM   4235  CD  GLU A 266     -62.922   4.624  77.081  1.00 92.19           C  
ATOM   4236  OE1 GLU A 266     -61.999   3.923  77.552  1.00 92.19           O  
ATOM   4237  OE2 GLU A 266     -64.066   4.703  77.592  1.00 92.19           O  
ATOM   4238  N   LYS A 267     -64.247   5.747  72.261  1.00 93.86           N  
ATOM   4239  H   LYS A 267     -65.161   5.876  72.670  1.00 93.86           H  
ATOM   4240  CA  LYS A 267     -64.128   4.987  71.006  1.00 93.86           C  
ATOM   4241  HA  LYS A 267     -63.373   4.211  71.131  1.00 93.86           H  
ATOM   4242  C   LYS A 267     -63.653   5.854  69.844  1.00 93.86           C  
ATOM   4243  CB  LYS A 267     -65.469   4.345  70.642  1.00 93.86           C  
ATOM   4244  HB2 LYS A 267     -66.254   5.096  70.725  1.00 93.86           H  
ATOM   4245  HB3 LYS A 267     -65.430   4.011  69.605  1.00 93.86           H  
ATOM   4246  O   LYS A 267     -62.808   5.404  69.083  1.00 93.86           O  
ATOM   4247  CG  LYS A 267     -65.805   3.135  71.520  1.00 93.86           C  
ATOM   4248  HG2 LYS A 267     -65.731   3.401  72.574  1.00 93.86           H  
ATOM   4249  HG3 LYS A 267     -65.105   2.326  71.312  1.00 93.86           H  
ATOM   4250  CD  LYS A 267     -67.233   2.682  71.203  1.00 93.86           C  
ATOM   4251  HD2 LYS A 267     -67.904   3.528  71.351  1.00 93.86           H  
ATOM   4252  HD3 LYS A 267     -67.289   2.361  70.163  1.00 93.86           H  
ATOM   4253  CE  LYS A 267     -67.658   1.540  72.126  1.00 93.86           C  
ATOM   4254  HE2 LYS A 267     -67.493   1.857  73.156  1.00 93.86           H  
ATOM   4255  HE3 LYS A 267     -67.023   0.676  71.933  1.00 93.86           H  
ATOM   4256  NZ  LYS A 267     -69.089   1.206  71.917  1.00 93.86           N  
ATOM   4257  HZ1 LYS A 267     -69.663   2.013  72.112  1.00 93.86           H  
ATOM   4258  HZ2 LYS A 267     -69.379   0.460  72.532  1.00 93.86           H  
ATOM   4259  HZ3 LYS A 267     -69.256   0.931  70.959  1.00 93.86           H  
ATOM   4260  N   LEU A 268     -64.179   7.069  69.697  1.00 93.06           N  
ATOM   4261  H   LEU A 268     -64.908   7.356  70.335  1.00 93.06           H  
ATOM   4262  CA  LEU A 268     -63.769   8.008  68.654  1.00 93.06           C  
ATOM   4263  HA  LEU A 268     -63.842   7.508  67.688  1.00 93.06           H  
ATOM   4264  C   LEU A 268     -62.310   8.431  68.848  1.00 93.06           C  
ATOM   4265  CB  LEU A 268     -64.713   9.223  68.661  1.00 93.06           C  
ATOM   4266  HB2 LEU A 268     -64.642   9.710  69.633  1.00 93.06           H  
ATOM   4267  HB3 LEU A 268     -65.739   8.877  68.533  1.00 93.06           H  
ATOM   4268  O   LEU A 268     -61.558   8.461  67.884  1.00 93.06           O  
ATOM   4269  CG  LEU A 268     -64.404  10.264  67.566  1.00 93.06           C  
ATOM   4270  HG  LEU A 268     -63.364  10.581  67.643  1.00 93.06           H  
ATOM   4271  CD1 LEU A 268     -64.653   9.716  66.161  1.00 93.06           C  
ATOM   4272 HD11 LEU A 268     -63.969   8.897  65.939  1.00 93.06           H  
ATOM   4273 HD12 LEU A 268     -64.485  10.498  65.422  1.00 93.06           H  
ATOM   4274 HD13 LEU A 268     -65.683   9.373  66.059  1.00 93.06           H  
ATOM   4275  CD2 LEU A 268     -65.278  11.500  67.776  1.00 93.06           C  
ATOM   4276 HD21 LEU A 268     -65.097  11.925  68.763  1.00 93.06           H  
ATOM   4277 HD22 LEU A 268     -65.041  12.245  67.017  1.00 93.06           H  
ATOM   4278 HD23 LEU A 268     -66.329  11.228  67.680  1.00 93.06           H  
ATOM   4279  N   ALA A 269     -61.887   8.696  70.086  1.00 92.69           N  
ATOM   4280  H   ALA A 269     -62.555   8.687  70.843  1.00 92.69           H  
ATOM   4281  CA  ALA A 269     -60.497   8.999  70.408  1.00 92.69           C  
ATOM   4282  HA  ALA A 269     -60.163   9.824  69.779  1.00 92.69           H  
ATOM   4283  C   ALA A 269     -59.579   7.803  70.119  1.00 92.69           C  
ATOM   4284  CB  ALA A 269     -60.407   9.439  71.873  1.00 92.69           C  
ATOM   4285  HB1 ALA A 269     -61.027  10.322  72.032  1.00 92.69           H  
ATOM   4286  HB2 ALA A 269     -60.748   8.638  72.529  1.00 92.69           H  
ATOM   4287  HB3 ALA A 269     -59.373   9.683  72.116  1.00 92.69           H  
ATOM   4288  O   ALA A 269     -58.523   7.987  69.522  1.00 92.69           O  
ATOM   4289  N   ALA A 270     -59.995   6.582  70.473  1.00 93.54           N  
ATOM   4290  H   ALA A 270     -60.842   6.495  71.017  1.00 93.54           H  
ATOM   4291  CA  ALA A 270     -59.247   5.365  70.166  1.00 93.54           C  
ATOM   4292  HA  ALA A 270     -58.231   5.479  70.544  1.00 93.54           H  
ATOM   4293  C   ALA A 270     -59.142   5.113  68.653  1.00 93.54           C  
ATOM   4294  CB  ALA A 270     -59.900   4.183  70.893  1.00 93.54           C  
ATOM   4295  HB1 ALA A 270     -59.327   3.277  70.699  1.00 93.54           H  
ATOM   4296  HB2 ALA A 270     -59.914   4.372  71.967  1.00 93.54           H  
ATOM   4297  HB3 ALA A 270     -60.922   4.042  70.540  1.00 93.54           H  
ATOM   4298  O   ALA A 270     -58.055   4.815  68.167  1.00 93.54           O  
ATOM   4299  N   LYS A 271     -60.237   5.291  67.901  1.00 94.03           N  
ATOM   4300  H   LYS A 271     -61.104   5.509  68.370  1.00 94.03           H  
ATOM   4301  CA  LYS A 271     -60.243   5.202  66.433  1.00 94.03           C  
ATOM   4302  HA  LYS A 271     -59.818   4.250  66.115  1.00 94.03           H  
ATOM   4303  C   LYS A 271     -59.380   6.281  65.792  1.00 94.03           C  
ATOM   4304  CB  LYS A 271     -61.666   5.324  65.882  1.00 94.03           C  
ATOM   4305  HB2 LYS A 271     -61.591   5.546  64.817  1.00 94.03           H  
ATOM   4306  HB3 LYS A 271     -62.173   6.161  66.362  1.00 94.03           H  
ATOM   4307  O   LYS A 271     -58.569   5.966  64.943  1.00 94.03           O  
ATOM   4308  CG  LYS A 271     -62.497   4.046  66.037  1.00 94.03           C  
ATOM   4309  HG2 LYS A 271     -62.640   3.798  67.089  1.00 94.03           H  
ATOM   4310  HG3 LYS A 271     -61.990   3.221  65.537  1.00 94.03           H  
ATOM   4311  CD  LYS A 271     -63.847   4.304  65.363  1.00 94.03           C  
ATOM   4312  HD2 LYS A 271     -64.357   5.118  65.877  1.00 94.03           H  
ATOM   4313  HD3 LYS A 271     -63.658   4.612  64.335  1.00 94.03           H  
ATOM   4314  CE  LYS A 271     -64.743   3.068  65.344  1.00 94.03           C  
ATOM   4315  HE2 LYS A 271     -64.162   2.234  64.949  1.00 94.03           H  
ATOM   4316  HE3 LYS A 271     -65.052   2.832  66.362  1.00 94.03           H  
ATOM   4317  NZ  LYS A 271     -65.912   3.329  64.467  1.00 94.03           N  
ATOM   4318  HZ1 LYS A 271     -66.523   2.528  64.388  1.00 94.03           H  
ATOM   4319  HZ2 LYS A 271     -66.431   4.141  64.770  1.00 94.03           H  
ATOM   4320  HZ3 LYS A 271     -65.585   3.546  63.537  1.00 94.03           H  
ATOM   4321  N   ASN A 272     -59.493   7.536  66.224  1.00 93.64           N  
ATOM   4322  H   ASN A 272     -60.204   7.749  66.908  1.00 93.64           H  
ATOM   4323  CA  ASN A 272     -58.649   8.624  65.726  1.00 93.64           C  
ATOM   4324  HA  ASN A 272     -58.761   8.691  64.644  1.00 93.64           H  
ATOM   4325  C   ASN A 272     -57.164   8.333  66.005  1.00 93.64           C  
ATOM   4326  CB  ASN A 272     -59.141   9.939  66.355  1.00 93.64           C  
ATOM   4327  HB2 ASN A 272     -58.976   9.915  67.433  1.00 93.64           H  
ATOM   4328  HB3 ASN A 272     -60.212  10.030  66.172  1.00 93.64           H  
ATOM   4329  O   ASN A 272     -56.330   8.492  65.123  1.00 93.64           O  
ATOM   4330  CG  ASN A 272     -58.477  11.187  65.794  1.00 93.64           C  
ATOM   4331  ND2 ASN A 272     -58.991  12.347  66.122  1.00 93.64           N  
ATOM   4332 HD21 ASN A 272     -59.845  12.396  66.660  1.00 93.64           H  
ATOM   4333 HD22 ASN A 272     -58.557  13.144  65.678  1.00 93.64           H  
ATOM   4334  OD1 ASN A 272     -57.506  11.170  65.067  1.00 93.64           O  
ATOM   4335  N   MET A 273     -56.838   7.804  67.190  1.00 93.24           N  
ATOM   4336  H   MET A 273     -57.556   7.700  67.893  1.00 93.24           H  
ATOM   4337  CA  MET A 273     -55.478   7.369  67.511  1.00 93.24           C  
ATOM   4338  HA  MET A 273     -54.808   8.214  67.353  1.00 93.24           H  
ATOM   4339  C   MET A 273     -55.005   6.236  66.586  1.00 93.24           C  
ATOM   4340  CB  MET A 273     -55.409   6.966  68.990  1.00 93.24           C  
ATOM   4341  HB2 MET A 273     -55.955   6.035  69.141  1.00 93.24           H  
ATOM   4342  HB3 MET A 273     -55.877   7.743  69.593  1.00 93.24           H  
ATOM   4343  O   MET A 273     -53.893   6.310  66.074  1.00 93.24           O  
ATOM   4344  CG  MET A 273     -53.968   6.801  69.483  1.00 93.24           C  
ATOM   4345  HG2 MET A 273     -53.455   7.756  69.375  1.00 93.24           H  
ATOM   4346  HG3 MET A 273     -53.448   6.068  68.867  1.00 93.24           H  
ATOM   4347  SD  MET A 273     -53.857   6.286  71.220  1.00 93.24           S  
ATOM   4348  CE  MET A 273     -54.191   4.517  71.007  1.00 93.24           C  
ATOM   4349  HE1 MET A 273     -55.185   4.373  70.585  1.00 93.24           H  
ATOM   4350  HE2 MET A 273     -53.449   4.089  70.333  1.00 93.24           H  
ATOM   4351  HE3 MET A 273     -54.130   4.016  71.974  1.00 93.24           H  
ATOM   4352  N   GLN A 274     -55.843   5.229  66.317  1.00 94.49           N  
ATOM   4353  H   GLN A 274     -56.752   5.223  66.757  1.00 94.49           H  
ATOM   4354  CA  GLN A 274     -55.526   4.142  65.382  1.00 94.49           C  
ATOM   4355  HA  GLN A 274     -54.565   3.709  65.661  1.00 94.49           H  
ATOM   4356  C   GLN A 274     -55.376   4.635  63.939  1.00 94.49           C  
ATOM   4357  CB  GLN A 274     -56.596   3.044  65.460  1.00 94.49           C  
ATOM   4358  HB2 GLN A 274     -57.590   3.492  65.432  1.00 94.49           H  
ATOM   4359  HB3 GLN A 274     -56.494   2.386  64.598  1.00 94.49           H  
ATOM   4360  O   GLN A 274     -54.372   4.330  63.306  1.00 94.49           O  
ATOM   4361  CG  GLN A 274     -56.432   2.200  66.728  1.00 94.49           C  
ATOM   4362  HG2 GLN A 274     -56.483   2.836  67.612  1.00 94.49           H  
ATOM   4363  HG3 GLN A 274     -55.445   1.738  66.707  1.00 94.49           H  
ATOM   4364  CD  GLN A 274     -57.481   1.101  66.863  1.00 94.49           C  
ATOM   4365  NE2 GLN A 274     -57.180   0.053  67.597  1.00 94.49           N  
ATOM   4366 HE21 GLN A 274     -56.248  -0.037  67.977  1.00 94.49           H  
ATOM   4367 HE22 GLN A 274     -57.872  -0.683  67.589  1.00 94.49           H  
ATOM   4368  OE1 GLN A 274     -58.592   1.146  66.364  1.00 94.49           O  
ATOM   4369  N   ASN A 275     -56.305   5.451  63.442  1.00 93.72           N  
ATOM   4370  H   ASN A 275     -57.151   5.590  63.976  1.00 93.72           H  
ATOM   4371  CA  ASN A 275     -56.263   6.016  62.095  1.00 93.72           C  
ATOM   4372  HA  ASN A 275     -56.169   5.200  61.377  1.00 93.72           H  
ATOM   4373  C   ASN A 275     -55.035   6.921  61.923  1.00 93.72           C  
ATOM   4374  CB  ASN A 275     -57.580   6.772  61.803  1.00 93.72           C  
ATOM   4375  HB2 ASN A 275     -57.465   7.309  60.862  1.00 93.72           H  
ATOM   4376  HB3 ASN A 275     -57.775   7.498  62.592  1.00 93.72           H  
ATOM   4377  O   ASN A 275     -54.375   6.870  60.889  1.00 93.72           O  
ATOM   4378  CG  ASN A 275     -58.797   5.859  61.662  1.00 93.72           C  
ATOM   4379  ND2 ASN A 275     -59.910   6.372  61.186  1.00 93.72           N  
ATOM   4380 HD21 ASN A 275     -60.602   5.706  60.871  1.00 93.72           H  
ATOM   4381 HD22 ASN A 275     -59.935   7.304  60.797  1.00 93.72           H  
ATOM   4382  OD1 ASN A 275     -58.763   4.690  61.989  1.00 93.72           O  
ATOM   4383  N   ALA A 276     -54.671   7.701  62.947  1.00 93.43           N  
ATOM   4384  H   ALA A 276     -55.268   7.748  63.761  1.00 93.43           H  
ATOM   4385  CA  ALA A 276     -53.431   8.469  62.955  1.00 93.43           C  
ATOM   4386  HA  ALA A 276     -53.399   9.081  62.054  1.00 93.43           H  
ATOM   4387  C   ALA A 276     -52.206   7.543  62.925  1.00 93.43           C  
ATOM   4388  CB  ALA A 276     -53.416   9.402  64.171  1.00 93.43           C  
ATOM   4389  HB1 ALA A 276     -54.278  10.068  64.133  1.00 93.43           H  
ATOM   4390  HB2 ALA A 276     -52.504  10.000  64.161  1.00 93.43           H  
ATOM   4391  HB3 ALA A 276     -53.456   8.821  65.092  1.00 93.43           H  
ATOM   4392  O   ALA A 276     -51.313   7.746  62.106  1.00 93.43           O  
ATOM   4393  N   GLU A 277     -52.157   6.502  63.763  1.00 93.95           N  
ATOM   4394  H   GLU A 277     -52.915   6.369  64.418  1.00 93.95           H  
ATOM   4395  CA  GLU A 277     -51.072   5.514  63.742  1.00 93.95           C  
ATOM   4396  HA  GLU A 277     -50.124   6.017  63.935  1.00 93.95           H  
ATOM   4397  C   GLU A 277     -50.941   4.807  62.388  1.00 93.95           C  
ATOM   4398  CB  GLU A 277     -51.287   4.431  64.805  1.00 93.95           C  
ATOM   4399  HB2 GLU A 277     -52.324   4.096  64.795  1.00 93.95           H  
ATOM   4400  HB3 GLU A 277     -50.664   3.583  64.519  1.00 93.95           H  
ATOM   4401  O   GLU A 277     -49.825   4.604  61.914  1.00 93.95           O  
ATOM   4402  CG  GLU A 277     -50.897   4.824  66.234  1.00 93.95           C  
ATOM   4403  HG2 GLU A 277     -51.491   5.675  66.567  1.00 93.95           H  
ATOM   4404  HG3 GLU A 277     -49.849   5.125  66.236  1.00 93.95           H  
ATOM   4405  CD  GLU A 277     -51.076   3.633  67.191  1.00 93.95           C  
ATOM   4406  OE1 GLU A 277     -51.278   3.879  68.402  1.00 93.95           O  
ATOM   4407  OE2 GLU A 277     -50.928   2.470  66.718  1.00 93.95           O  
ATOM   4408  N   GLU A 278     -52.049   4.410  61.767  1.00 95.27           N  
ATOM   4409  H   GLU A 278     -52.935   4.564  62.227  1.00 95.27           H  
ATOM   4410  CA  GLU A 278     -52.077   3.779  60.448  1.00 95.27           C  
ATOM   4411  HA  GLU A 278     -51.372   2.948  60.426  1.00 95.27           H  
ATOM   4412  C   GLU A 278     -51.646   4.749  59.351  1.00 95.27           C  
ATOM   4413  CB  GLU A 278     -53.474   3.227  60.147  1.00 95.27           C  
ATOM   4414  HB2 GLU A 278     -54.228   3.984  60.365  1.00 95.27           H  
ATOM   4415  HB3 GLU A 278     -53.520   2.979  59.087  1.00 95.27           H  
ATOM   4416  O   GLU A 278     -50.833   4.379  58.505  1.00 95.27           O  
ATOM   4417  CG  GLU A 278     -53.749   1.954  60.960  1.00 95.27           C  
ATOM   4418  HG2 GLU A 278     -53.687   2.177  62.025  1.00 95.27           H  
ATOM   4419  HG3 GLU A 278     -52.964   1.230  60.737  1.00 95.27           H  
ATOM   4420  CD  GLU A 278     -55.108   1.314  60.648  1.00 95.27           C  
ATOM   4421  OE1 GLU A 278     -55.461   0.380  61.405  1.00 95.27           O  
ATOM   4422  OE2 GLU A 278     -55.713   1.673  59.614  1.00 95.27           O  
ATOM   4423  N   TRP A 279     -52.100   6.003  59.406  1.00 94.80           N  
ATOM   4424  H   TRP A 279     -52.797   6.234  60.098  1.00 94.80           H  
ATOM   4425  CA  TRP A 279     -51.657   7.055  58.496  1.00 94.80           C  
ATOM   4426  HA  TRP A 279     -51.859   6.742  57.472  1.00 94.80           H  
ATOM   4427  C   TRP A 279     -50.150   7.297  58.613  1.00 94.80           C  
ATOM   4428  CB  TRP A 279     -52.446   8.339  58.771  1.00 94.80           C  
ATOM   4429  HB2 TRP A 279     -53.510   8.129  58.657  1.00 94.80           H  
ATOM   4430  HB3 TRP A 279     -52.279   8.657  59.800  1.00 94.80           H  
ATOM   4431  O   TRP A 279     -49.450   7.317  57.600  1.00 94.80           O  
ATOM   4432  CG  TRP A 279     -52.089   9.467  57.860  1.00 94.80           C  
ATOM   4433  CD1 TRP A 279     -52.631   9.680  56.641  1.00 94.80           C  
ATOM   4434  HD1 TRP A 279     -53.400   9.068  56.194  1.00 94.80           H  
ATOM   4435  CD2 TRP A 279     -51.096  10.522  58.050  1.00 94.80           C  
ATOM   4436  CE2 TRP A 279     -51.089  11.341  56.880  1.00 94.80           C  
ATOM   4437  CE3 TRP A 279     -50.207  10.879  59.088  1.00 94.80           C  
ATOM   4438  HE3 TRP A 279     -50.198  10.300  59.999  1.00 94.80           H  
ATOM   4439  NE1 TRP A 279     -52.048  10.788  56.061  1.00 94.80           N  
ATOM   4440  HE1 TRP A 279     -52.322  11.142  55.156  1.00 94.80           H  
ATOM   4441  CH2 TRP A 279     -49.374  12.781  57.787  1.00 94.80           C  
ATOM   4442  HH2 TRP A 279     -48.734  13.647  57.710  1.00 94.80           H  
ATOM   4443  CZ2 TRP A 279     -50.242  12.449  56.737  1.00 94.80           C  
ATOM   4444  HZ2 TRP A 279     -50.282  13.051  55.841  1.00 94.80           H  
ATOM   4445  CZ3 TRP A 279     -49.365  12.001  58.954  1.00 94.80           C  
ATOM   4446  HZ3 TRP A 279     -48.718  12.293  59.768  1.00 94.80           H  
ATOM   4447  N   PHE A 280     -49.613   7.393  59.835  1.00 94.34           N  
ATOM   4448  H   PHE A 280     -50.236   7.388  60.630  1.00 94.34           H  
ATOM   4449  CA  PHE A 280     -48.173   7.526  60.058  1.00 94.34           C  
ATOM   4450  HA  PHE A 280     -47.810   8.361  59.459  1.00 94.34           H  
ATOM   4451  C   PHE A 280     -47.405   6.286  59.589  1.00 94.34           C  
ATOM   4452  CB  PHE A 280     -47.867   7.819  61.535  1.00 94.34           C  
ATOM   4453  HB2 PHE A 280     -46.812   7.612  61.716  1.00 94.34           H  
ATOM   4454  HB3 PHE A 280     -48.439   7.136  62.163  1.00 94.34           H  
ATOM   4455  O   PHE A 280     -46.377   6.439  58.933  1.00 94.34           O  
ATOM   4456  CG  PHE A 280     -48.118   9.253  61.966  1.00 94.34           C  
ATOM   4457  CD1 PHE A 280     -47.352  10.298  61.416  1.00 94.34           C  
ATOM   4458  HD1 PHE A 280     -46.593  10.082  60.679  1.00 94.34           H  
ATOM   4459  CD2 PHE A 280     -49.075   9.548  62.954  1.00 94.34           C  
ATOM   4460  HD2 PHE A 280     -49.620   8.751  63.437  1.00 94.34           H  
ATOM   4461  CE1 PHE A 280     -47.563  11.624  61.835  1.00 94.34           C  
ATOM   4462  HE1 PHE A 280     -46.967  12.423  61.418  1.00 94.34           H  
ATOM   4463  CE2 PHE A 280     -49.330  10.878  63.327  1.00 94.34           C  
ATOM   4464  HE2 PHE A 280     -50.093  11.095  64.059  1.00 94.34           H  
ATOM   4465  CZ  PHE A 280     -48.577  11.919  62.762  1.00 94.34           C  
ATOM   4466  HZ  PHE A 280     -48.765  12.942  63.055  1.00 94.34           H  
ATOM   4467  N   LYS A 281     -47.895   5.069  59.864  1.00 95.92           N  
ATOM   4468  H   LYS A 281     -48.741   5.014  60.412  1.00 95.92           H  
ATOM   4469  CA  LYS A 281     -47.282   3.817  59.383  1.00 95.92           C  
ATOM   4470  HA  LYS A 281     -46.238   3.787  59.694  1.00 95.92           H  
ATOM   4471  C   LYS A 281     -47.265   3.767  57.855  1.00 95.92           C  
ATOM   4472  CB  LYS A 281     -48.013   2.592  59.963  1.00 95.92           C  
ATOM   4473  HB2 LYS A 281     -47.744   1.707  59.386  1.00 95.92           H  
ATOM   4474  HB3 LYS A 281     -49.087   2.745  59.856  1.00 95.92           H  
ATOM   4475  O   LYS A 281     -46.207   3.531  57.288  1.00 95.92           O  
ATOM   4476  CG  LYS A 281     -47.664   2.323  61.439  1.00 95.92           C  
ATOM   4477  HG2 LYS A 281     -47.677   3.262  61.991  1.00 95.92           H  
ATOM   4478  HG3 LYS A 281     -46.657   1.910  61.504  1.00 95.92           H  
ATOM   4479  CD  LYS A 281     -48.666   1.347  62.084  1.00 95.92           C  
ATOM   4480  HD2 LYS A 281     -48.545   0.350  61.662  1.00 95.92           H  
ATOM   4481  HD3 LYS A 281     -49.671   1.704  61.859  1.00 95.92           H  
ATOM   4482  CE  LYS A 281     -48.489   1.314  63.612  1.00 95.92           C  
ATOM   4483  HE2 LYS A 281     -48.256   2.330  63.932  1.00 95.92           H  
ATOM   4484  HE3 LYS A 281     -47.642   0.680  63.874  1.00 95.92           H  
ATOM   4485  NZ  LYS A 281     -49.728   0.885  64.319  1.00 95.92           N  
ATOM   4486  HZ1 LYS A 281     -50.522   1.402  63.969  1.00 95.92           H  
ATOM   4487  HZ2 LYS A 281     -49.724   1.145  65.295  1.00 95.92           H  
ATOM   4488  HZ3 LYS A 281     -49.926  -0.100  64.219  1.00 95.92           H  
ATOM   4489  N   SER A 282     -48.387   4.058  57.196  1.00 95.59           N  
ATOM   4490  H   SER A 282     -49.218   4.248  57.737  1.00 95.59           H  
ATOM   4491  CA  SER A 282     -48.500   4.089  55.732  1.00 95.59           C  
ATOM   4492  HA  SER A 282     -48.187   3.124  55.332  1.00 95.59           H  
ATOM   4493  C   SER A 282     -47.628   5.178  55.110  1.00 95.59           C  
ATOM   4494  CB  SER A 282     -49.955   4.330  55.329  1.00 95.59           C  
ATOM   4495  HB2 SER A 282     -50.592   3.577  55.794  1.00 95.59           H  
ATOM   4496  HB3 SER A 282     -50.273   5.313  55.675  1.00 95.59           H  
ATOM   4497  O   SER A 282     -46.975   4.956  54.094  1.00 95.59           O  
ATOM   4498  OG  SER A 282     -50.105   4.255  53.925  1.00 95.59           O  
ATOM   4499  HG  SER A 282     -49.264   4.383  53.482  1.00 95.59           H  
ATOM   4500  N   ARG A 283     -47.574   6.372  55.709  1.00 95.15           N  
ATOM   4501  H   ARG A 283     -48.183   6.552  56.494  1.00 95.15           H  
ATOM   4502  CA  ARG A 283     -46.688   7.437  55.231  1.00 95.15           C  
ATOM   4503  HA  ARG A 283     -46.858   7.540  54.160  1.00 95.15           H  
ATOM   4504  C   ARG A 283     -45.225   7.043  55.404  1.00 95.15           C  
ATOM   4505  CB  ARG A 283     -47.033   8.756  55.944  1.00 95.15           C  
ATOM   4506  HB2 ARG A 283     -46.853   8.644  57.014  1.00 95.15           H  
ATOM   4507  HB3 ARG A 283     -48.094   8.963  55.807  1.00 95.15           H  
ATOM   4508  O   ARG A 283     -44.417   7.320  54.522  1.00 95.15           O  
ATOM   4509  CG  ARG A 283     -46.232   9.966  55.435  1.00 95.15           C  
ATOM   4510  HG2 ARG A 283     -46.568  10.848  55.981  1.00 95.15           H  
ATOM   4511  HG3 ARG A 283     -45.172   9.819  55.642  1.00 95.15           H  
ATOM   4512  CD  ARG A 283     -46.435  10.203  53.932  1.00 95.15           C  
ATOM   4513  HD2 ARG A 283     -47.504  10.276  53.732  1.00 95.15           H  
ATOM   4514  HD3 ARG A 283     -46.029   9.355  53.379  1.00 95.15           H  
ATOM   4515  NE  ARG A 283     -45.762  11.430  53.468  1.00 95.15           N  
ATOM   4516  HE  ARG A 283     -45.244  11.958  54.156  1.00 95.15           H  
ATOM   4517  NH1 ARG A 283     -46.422  11.292  51.271  1.00 95.15           N  
ATOM   4518 HH11 ARG A 283     -46.931  10.444  51.477  1.00 95.15           H  
ATOM   4519 HH12 ARG A 283     -46.427  11.661  50.331  1.00 95.15           H  
ATOM   4520  NH2 ARG A 283     -45.132  12.987  51.925  1.00 95.15           N  
ATOM   4521 HH21 ARG A 283     -44.618  13.499  52.628  1.00 95.15           H  
ATOM   4522 HH22 ARG A 283     -45.152  13.330  50.975  1.00 95.15           H  
ATOM   4523  CZ  ARG A 283     -45.775  11.895  52.230  1.00 95.15           C  
ATOM   4524  N   PHE A 284     -44.886   6.379  56.507  1.00 95.10           N  
ATOM   4525  H   PHE A 284     -45.598   6.212  57.204  1.00 95.10           H  
ATOM   4526  CA  PHE A 284     -43.539   5.891  56.772  1.00 95.10           C  
ATOM   4527  HA  PHE A 284     -42.840   6.713  56.621  1.00 95.10           H  
ATOM   4528  C   PHE A 284     -43.129   4.770  55.811  1.00 95.10           C  
ATOM   4529  CB  PHE A 284     -43.433   5.448  58.236  1.00 95.10           C  
ATOM   4530  HB2 PHE A 284     -43.834   6.236  58.873  1.00 95.10           H  
ATOM   4531  HB3 PHE A 284     -44.035   4.553  58.396  1.00 95.10           H  
ATOM   4532  O   PHE A 284     -41.995   4.788  55.336  1.00 95.10           O  
ATOM   4533  CG  PHE A 284     -42.012   5.181  58.678  1.00 95.10           C  
ATOM   4534  CD1 PHE A 284     -41.456   3.894  58.559  1.00 95.10           C  
ATOM   4535  HD1 PHE A 284     -42.044   3.084  58.153  1.00 95.10           H  
ATOM   4536  CD2 PHE A 284     -41.232   6.238  59.183  1.00 95.10           C  
ATOM   4537  HD2 PHE A 284     -41.652   7.230  59.266  1.00 95.10           H  
ATOM   4538  CE1 PHE A 284     -40.122   3.668  58.941  1.00 95.10           C  
ATOM   4539  HE1 PHE A 284     -39.687   2.687  58.819  1.00 95.10           H  
ATOM   4540  CE2 PHE A 284     -39.900   6.010  59.568  1.00 95.10           C  
ATOM   4541  HE2 PHE A 284     -39.298   6.825  59.944  1.00 95.10           H  
ATOM   4542  CZ  PHE A 284     -39.344   4.725  59.445  1.00 95.10           C  
ATOM   4543  HZ  PHE A 284     -38.314   4.552  59.718  1.00 95.10           H  
ATOM   4544  N   THR A 285     -44.023   3.834  55.469  1.00 95.66           N  
ATOM   4545  H   THR A 285     -44.940   3.836  55.893  1.00 95.66           H  
ATOM   4546  CA  THR A 285     -43.736   2.792  54.469  1.00 95.66           C  
ATOM   4547  HA  THR A 285     -42.807   2.293  54.744  1.00 95.66           H  
ATOM   4548  C   THR A 285     -43.507   3.403  53.095  1.00 95.66           C  
ATOM   4549  CB  THR A 285     -44.821   1.706  54.375  1.00 95.66           C  
ATOM   4550  HB  THR A 285     -44.582   1.044  53.543  1.00 95.66           H  
ATOM   4551  O   THR A 285     -42.467   3.139  52.506  1.00 95.66           O  
ATOM   4552  CG2 THR A 285     -44.900   0.862  55.645  1.00 95.66           C  
ATOM   4553 HG21 THR A 285     -45.722   0.152  55.555  1.00 95.66           H  
ATOM   4554 HG22 THR A 285     -45.061   1.490  56.522  1.00 95.66           H  
ATOM   4555 HG23 THR A 285     -43.969   0.309  55.768  1.00 95.66           H  
ATOM   4556  OG1 THR A 285     -46.092   2.256  54.153  1.00 95.66           O  
ATOM   4557  HG1 THR A 285     -46.407   1.920  53.311  1.00 95.66           H  
ATOM   4558  N   VAL A 286     -44.379   4.307  52.633  1.00 95.53           N  
ATOM   4559  H   VAL A 286     -45.235   4.447  53.149  1.00 95.53           H  
ATOM   4560  CA  VAL A 286     -44.204   5.002  51.344  1.00 95.53           C  
ATOM   4561  HA  VAL A 286     -44.132   4.254  50.554  1.00 95.53           H  
ATOM   4562  C   VAL A 286     -42.905   5.810  51.313  1.00 95.53           C  
ATOM   4563  CB  VAL A 286     -45.416   5.904  51.038  1.00 95.53           C  
ATOM   4564  HB  VAL A 286     -45.598   6.557  51.891  1.00 95.53           H  
ATOM   4565  O   VAL A 286     -42.174   5.758  50.328  1.00 95.53           O  
ATOM   4566  CG1 VAL A 286     -45.205   6.785  49.798  1.00 95.53           C  
ATOM   4567 HG11 VAL A 286     -46.125   7.321  49.564  1.00 95.53           H  
ATOM   4568 HG12 VAL A 286     -44.938   6.162  48.944  1.00 95.53           H  
ATOM   4569 HG13 VAL A 286     -44.415   7.515  49.971  1.00 95.53           H  
ATOM   4570  CG2 VAL A 286     -46.669   5.058  50.788  1.00 95.53           C  
ATOM   4571 HG21 VAL A 286     -46.537   4.446  49.896  1.00 95.53           H  
ATOM   4572 HG22 VAL A 286     -47.538   5.701  50.646  1.00 95.53           H  
ATOM   4573 HG23 VAL A 286     -46.867   4.392  51.628  1.00 95.53           H  
ATOM   4574  N   LEU A 287     -42.568   6.529  52.390  1.00 95.14           N  
ATOM   4575  H   LEU A 287     -43.207   6.559  53.172  1.00 95.14           H  
ATOM   4576  CA  LEU A 287     -41.299   7.260  52.477  1.00 95.14           C  
ATOM   4577  HA  LEU A 287     -41.192   7.881  51.588  1.00 95.14           H  
ATOM   4578  C   LEU A 287     -40.088   6.318  52.481  1.00 95.14           C  
ATOM   4579  CB  LEU A 287     -41.287   8.156  53.729  1.00 95.14           C  
ATOM   4580  HB2 LEU A 287     -40.259   8.459  53.929  1.00 95.14           H  
ATOM   4581  HB3 LEU A 287     -41.624   7.565  54.581  1.00 95.14           H  
ATOM   4582  O   LEU A 287     -39.100   6.607  51.812  1.00 95.14           O  
ATOM   4583  CG  LEU A 287     -42.145   9.429  53.617  1.00 95.14           C  
ATOM   4584  HG  LEU A 287     -43.159   9.177  53.310  1.00 95.14           H  
ATOM   4585  CD1 LEU A 287     -42.203  10.120  54.982  1.00 95.14           C  
ATOM   4586 HD11 LEU A 287     -42.818  11.017  54.920  1.00 95.14           H  
ATOM   4587 HD12 LEU A 287     -42.640   9.439  55.712  1.00 95.14           H  
ATOM   4588 HD13 LEU A 287     -41.197  10.392  55.304  1.00 95.14           H  
ATOM   4589  CD2 LEU A 287     -41.575  10.431  52.608  1.00 95.14           C  
ATOM   4590 HD21 LEU A 287     -40.542  10.670  52.859  1.00 95.14           H  
ATOM   4591 HD22 LEU A 287     -41.609  10.013  51.602  1.00 95.14           H  
ATOM   4592 HD23 LEU A 287     -42.167  11.346  52.615  1.00 95.14           H  
ATOM   4593  N   THR A 288     -40.160   5.190  53.190  1.00 95.54           N  
ATOM   4594  H   THR A 288     -41.011   5.001  53.701  1.00 95.54           H  
ATOM   4595  CA  THR A 288     -39.076   4.195  53.247  1.00 95.54           C  
ATOM   4596  HA  THR A 288     -38.142   4.707  53.478  1.00 95.54           H  
ATOM   4597  C   THR A 288     -38.893   3.495  51.902  1.00 95.54           C  
ATOM   4598  CB  THR A 288     -39.327   3.154  54.348  1.00 95.54           C  
ATOM   4599  HB  THR A 288     -40.235   2.593  54.126  1.00 95.54           H  
ATOM   4600  O   THR A 288     -37.765   3.334  51.448  1.00 95.54           O  
ATOM   4601  CG2 THR A 288     -38.162   2.178  54.515  1.00 95.54           C  
ATOM   4602 HG21 THR A 288     -38.060   1.558  53.624  1.00 95.54           H  
ATOM   4603 HG22 THR A 288     -38.354   1.528  55.369  1.00 95.54           H  
ATOM   4604 HG23 THR A 288     -37.236   2.729  54.681  1.00 95.54           H  
ATOM   4605  OG1 THR A 288     -39.479   3.796  55.593  1.00 95.54           O  
ATOM   4606  HG1 THR A 288     -40.336   4.229  55.584  1.00 95.54           H  
ATOM   4607  N   GLU A 289     -39.981   3.131  51.225  1.00 95.98           N  
ATOM   4608  H   GLU A 289     -40.887   3.256  51.654  1.00 95.98           H  
ATOM   4609  CA  GLU A 289     -39.957   2.551  49.881  1.00 95.98           C  
ATOM   4610  HA  GLU A 289     -39.276   1.701  49.857  1.00 95.98           H  
ATOM   4611  C   GLU A 289     -39.478   3.558  48.838  1.00 95.98           C  
ATOM   4612  CB  GLU A 289     -41.355   2.075  49.484  1.00 95.98           C  
ATOM   4613  HB2 GLU A 289     -42.078   2.863  49.694  1.00 95.98           H  
ATOM   4614  HB3 GLU A 289     -41.353   1.886  48.411  1.00 95.98           H  
ATOM   4615  O   GLU A 289     -38.667   3.212  47.986  1.00 95.98           O  
ATOM   4616  CG  GLU A 289     -41.765   0.781  50.197  1.00 95.98           C  
ATOM   4617  HG2 GLU A 289     -41.053  -0.000  49.933  1.00 95.98           H  
ATOM   4618  HG3 GLU A 289     -41.716   0.927  51.276  1.00 95.98           H  
ATOM   4619  CD  GLU A 289     -43.177   0.334  49.799  1.00 95.98           C  
ATOM   4620  OE1 GLU A 289     -43.702  -0.556  50.504  1.00 95.98           O  
ATOM   4621  OE2 GLU A 289     -43.698   0.869  48.792  1.00 95.98           O  
ATOM   4622  N   SER A 290     -39.926   4.814  48.909  1.00 94.56           N  
ATOM   4623  H   SER A 290     -40.641   5.032  49.588  1.00 94.56           H  
ATOM   4624  CA  SER A 290     -39.435   5.886  48.038  1.00 94.56           C  
ATOM   4625  HA  SER A 290     -39.578   5.589  46.999  1.00 94.56           H  
ATOM   4626  C   SER A 290     -37.946   6.140  48.263  1.00 94.56           C  
ATOM   4627  CB  SER A 290     -40.219   7.175  48.283  1.00 94.56           C  
ATOM   4628  HB2 SER A 290     -41.285   6.979  48.171  1.00 94.56           H  
ATOM   4629  HB3 SER A 290     -40.031   7.535  49.295  1.00 94.56           H  
ATOM   4630  O   SER A 290     -37.209   6.325  47.296  1.00 94.56           O  
ATOM   4631  OG  SER A 290     -39.839   8.164  47.346  1.00 94.56           O  
ATOM   4632  HG  SER A 290     -38.883   8.195  47.263  1.00 94.56           H  
ATOM   4633  N   ALA A 291     -37.483   6.121  49.517  1.00 94.44           N  
ATOM   4634  H   ALA A 291     -38.136   6.016  50.280  1.00 94.44           H  
ATOM   4635  CA  ALA A 291     -36.065   6.220  49.838  1.00 94.44           C  
ATOM   4636  HA  ALA A 291     -35.663   7.111  49.355  1.00 94.44           H  
ATOM   4637  C   ALA A 291     -35.291   5.013  49.285  1.00 94.44           C  
ATOM   4638  CB  ALA A 291     -35.893   6.380  51.353  1.00 94.44           C  
ATOM   4639  HB1 ALA A 291     -36.418   7.273  51.691  1.00 94.44           H  
ATOM   4640  HB2 ALA A 291     -34.834   6.480  51.591  1.00 94.44           H  
ATOM   4641  HB3 ALA A 291     -36.294   5.510  51.873  1.00 94.44           H  
ATOM   4642  O   ALA A 291     -34.264   5.210  48.643  1.00 94.44           O  
ATOM   4643  N   ALA A 292     -35.803   3.788  49.451  1.00 95.19           N  
ATOM   4644  H   ALA A 292     -36.643   3.686  50.002  1.00 95.19           H  
ATOM   4645  CA  ALA A 292     -35.201   2.574  48.902  1.00 95.19           C  
ATOM   4646  HA  ALA A 292     -34.186   2.489  49.292  1.00 95.19           H  
ATOM   4647  C   ALA A 292     -35.099   2.634  47.368  1.00 95.19           C  
ATOM   4648  CB  ALA A 292     -35.990   1.350  49.381  1.00 95.19           C  
ATOM   4649  HB1 ALA A 292     -36.002   1.319  50.471  1.00 95.19           H  
ATOM   4650  HB2 ALA A 292     -35.516   0.443  49.004  1.00 95.19           H  
ATOM   4651  HB3 ALA A 292     -37.014   1.389  49.012  1.00 95.19           H  
ATOM   4652  O   ALA A 292     -33.995   2.502  46.841  1.00 95.19           O  
ATOM   4653  N   LYS A 293     -36.194   2.971  46.672  1.00 96.28           N  
ATOM   4654  H   LYS A 293     -37.057   3.064  47.188  1.00 96.28           H  
ATOM   4655  CA  LYS A 293     -36.238   3.170  45.213  1.00 96.28           C  
ATOM   4656  HA  LYS A 293     -35.943   2.242  44.722  1.00 96.28           H  
ATOM   4657  C   LYS A 293     -35.245   4.236  44.751  1.00 96.28           C  
ATOM   4658  CB  LYS A 293     -37.665   3.554  44.770  1.00 96.28           C  
ATOM   4659  HB2 LYS A 293     -38.033   4.355  45.411  1.00 96.28           H  
ATOM   4660  HB3 LYS A 293     -37.624   3.932  43.749  1.00 96.28           H  
ATOM   4661  O   LYS A 293     -34.545   4.022  43.769  1.00 96.28           O  
ATOM   4662  CG  LYS A 293     -38.653   2.374  44.798  1.00 96.28           C  
ATOM   4663  HG2 LYS A 293     -38.340   1.637  44.059  1.00 96.28           H  
ATOM   4664  HG3 LYS A 293     -38.629   1.898  45.779  1.00 96.28           H  
ATOM   4665  CD  LYS A 293     -40.097   2.817  44.491  1.00 96.28           C  
ATOM   4666  HD2 LYS A 293     -40.138   3.256  43.494  1.00 96.28           H  
ATOM   4667  HD3 LYS A 293     -40.397   3.564  45.226  1.00 96.28           H  
ATOM   4668  CE  LYS A 293     -41.049   1.609  44.573  1.00 96.28           C  
ATOM   4669  HE2 LYS A 293     -40.756   0.880  43.818  1.00 96.28           H  
ATOM   4670  HE3 LYS A 293     -40.908   1.138  45.546  1.00 96.28           H  
ATOM   4671  NZ  LYS A 293     -42.490   1.960  44.411  1.00 96.28           N  
ATOM   4672  HZ1 LYS A 293     -42.701   2.346  43.503  1.00 96.28           H  
ATOM   4673  HZ2 LYS A 293     -43.063   1.136  44.521  1.00 96.28           H  
ATOM   4674  HZ3 LYS A 293     -42.795   2.596  45.134  1.00 96.28           H  
ATOM   4675  N   ASN A 294     -35.136   5.356  45.469  1.00 95.41           N  
ATOM   4676  H   ASN A 294     -35.772   5.507  46.239  1.00 95.41           H  
ATOM   4677  CA  ASN A 294     -34.139   6.382  45.163  1.00 95.41           C  
ATOM   4678  HA  ASN A 294     -34.236   6.656  44.112  1.00 95.41           H  
ATOM   4679  C   ASN A 294     -32.707   5.852  45.356  1.00 95.41           C  
ATOM   4680  CB  ASN A 294     -34.416   7.630  46.015  1.00 95.41           C  
ATOM   4681  HB2 ASN A 294     -35.461   7.920  45.909  1.00 95.41           H  
ATOM   4682  HB3 ASN A 294     -34.218   7.414  47.065  1.00 95.41           H  
ATOM   4683  O   ASN A 294     -31.840   6.095  44.523  1.00 95.41           O  
ATOM   4684  CG  ASN A 294     -33.574   8.809  45.558  1.00 95.41           C  
ATOM   4685  ND2 ASN A 294     -32.978   9.550  46.461  1.00 95.41           N  
ATOM   4686 HD21 ASN A 294     -33.099   9.374  47.448  1.00 95.41           H  
ATOM   4687 HD22 ASN A 294     -32.473  10.341  46.087  1.00 95.41           H  
ATOM   4688  OD1 ASN A 294     -33.448   9.089  44.384  1.00 95.41           O  
ATOM   4689  N   THR A 295     -32.442   5.068  46.411  1.00 96.21           N  
ATOM   4690  H   THR A 295     -33.170   4.899  47.091  1.00 96.21           H  
ATOM   4691  CA  THR A 295     -31.121   4.437  46.580  1.00 96.21           C  
ATOM   4692  HA  THR A 295     -30.370   5.216  46.450  1.00 96.21           H  
ATOM   4693  C   THR A 295     -30.815   3.381  45.516  1.00 96.21           C  
ATOM   4694  CB  THR A 295     -30.889   3.823  47.967  1.00 96.21           C  
ATOM   4695  HB  THR A 295     -29.847   3.505  47.986  1.00 96.21           H  
ATOM   4696  O   THR A 295     -29.651   3.237  45.146  1.00 96.21           O  
ATOM   4697  CG2 THR A 295     -31.058   4.797  49.133  1.00 96.21           C  
ATOM   4698 HG21 THR A 295     -30.806   5.811  48.820  1.00 96.21           H  
ATOM   4699 HG22 THR A 295     -30.393   4.500  49.944  1.00 96.21           H  
ATOM   4700 HG23 THR A 295     -32.080   4.773  49.512  1.00 96.21           H  
ATOM   4701  OG1 THR A 295     -31.670   2.676  48.214  1.00 96.21           O  
ATOM   4702  HG1 THR A 295     -32.482   2.726  47.705  1.00 96.21           H  
ATOM   4703  N   ASP A 296     -31.824   2.657  45.023  1.00 96.48           N  
ATOM   4704  H   ASP A 296     -32.749   2.785  45.408  1.00 96.48           H  
ATOM   4705  CA  ASP A 296     -31.692   1.701  43.920  1.00 96.48           C  
ATOM   4706  HA  ASP A 296     -30.842   1.046  44.113  1.00 96.48           H  
ATOM   4707  C   ASP A 296     -31.401   2.428  42.602  1.00 96.48           C  
ATOM   4708  CB  ASP A 296     -32.954   0.824  43.789  1.00 96.48           C  
ATOM   4709  HB2 ASP A 296     -32.860   0.227  42.882  1.00 96.48           H  
ATOM   4710  HB3 ASP A 296     -33.826   1.468  43.669  1.00 96.48           H  
ATOM   4711  O   ASP A 296     -30.459   2.055  41.911  1.00 96.48           O  
ATOM   4712  CG  ASP A 296     -33.200  -0.143  44.955  1.00 96.48           C  
ATOM   4713  OD1 ASP A 296     -32.217  -0.562  45.609  1.00 96.48           O  
ATOM   4714  OD2 ASP A 296     -34.371  -0.489  45.198  1.00 96.48           O  
ATOM   4715  N   ALA A 297     -32.123   3.515  42.304  1.00 94.62           N  
ATOM   4716  H   ALA A 297     -32.905   3.749  42.897  1.00 94.62           H  
ATOM   4717  CA  ALA A 297     -31.894   4.349  41.122  1.00 94.62           C  
ATOM   4718  HA  ALA A 297     -31.970   3.727  40.231  1.00 94.62           H  
ATOM   4719  C   ALA A 297     -30.492   4.980  41.126  1.00 94.62           C  
ATOM   4720  CB  ALA A 297     -32.988   5.422  41.063  1.00 94.62           C  
ATOM   4721  HB1 ALA A 297     -33.969   4.947  41.020  1.00 94.62           H  
ATOM   4722  HB2 ALA A 297     -32.937   6.068  41.939  1.00 94.62           H  
ATOM   4723  HB3 ALA A 297     -32.852   6.028  40.167  1.00 94.62           H  
ATOM   4724  O   ALA A 297     -29.783   4.931  40.125  1.00 94.62           O  
ATOM   4725  N   VAL A 298     -30.037   5.495  42.275  1.00 96.24           N  
ATOM   4726  H   VAL A 298     -30.683   5.572  43.048  1.00 96.24           H  
ATOM   4727  CA  VAL A 298     -28.666   6.012  42.425  1.00 96.24           C  
ATOM   4728  HA  VAL A 298     -28.485   6.739  41.634  1.00 96.24           H  
ATOM   4729  C   VAL A 298     -27.621   4.904  42.247  1.00 96.24           C  
ATOM   4730  CB  VAL A 298     -28.498   6.722  43.784  1.00 96.24           C  
ATOM   4731  HB  VAL A 298     -28.861   6.067  44.576  1.00 96.24           H  
ATOM   4732  O   VAL A 298     -26.532   5.175  41.744  1.00 96.24           O  
ATOM   4733  CG1 VAL A 298     -27.039   7.090  44.104  1.00 96.24           C  
ATOM   4734 HG11 VAL A 298     -27.002   7.685  45.017  1.00 96.24           H  
ATOM   4735 HG12 VAL A 298     -26.620   7.665  43.279  1.00 96.24           H  
ATOM   4736 HG13 VAL A 298     -26.451   6.184  44.254  1.00 96.24           H  
ATOM   4737  CG2 VAL A 298     -29.297   8.031  43.821  1.00 96.24           C  
ATOM   4738 HG21 VAL A 298     -28.886   8.742  43.103  1.00 96.24           H  
ATOM   4739 HG22 VAL A 298     -30.339   7.856  43.555  1.00 96.24           H  
ATOM   4740 HG23 VAL A 298     -29.267   8.466  44.820  1.00 96.24           H  
ATOM   4741  N   ARG A 299     -27.912   3.661  42.659  1.00 97.18           N  
ATOM   4742  H   ARG A 299     -28.836   3.485  43.026  1.00 97.18           H  
ATOM   4743  CA  ARG A 299     -27.020   2.515  42.420  1.00 97.18           C  
ATOM   4744  HA  ARG A 299     -25.993   2.814  42.631  1.00 97.18           H  
ATOM   4745  C   ARG A 299     -26.980   2.130  40.940  1.00 97.18           C  
ATOM   4746  CB  ARG A 299     -27.381   1.328  43.332  1.00 97.18           C  
ATOM   4747  HB2 ARG A 299     -28.462   1.239  43.434  1.00 97.18           H  
ATOM   4748  HB3 ARG A 299     -26.999   0.412  42.882  1.00 97.18           H  
ATOM   4749  O   ARG A 299     -25.883   2.037  40.408  1.00 97.18           O  
ATOM   4750  CG  ARG A 299     -26.724   1.499  44.711  1.00 97.18           C  
ATOM   4751  HG2 ARG A 299     -25.649   1.579  44.555  1.00 97.18           H  
ATOM   4752  HG3 ARG A 299     -27.064   2.425  45.175  1.00 97.18           H  
ATOM   4753  CD  ARG A 299     -26.964   0.315  45.660  1.00 97.18           C  
ATOM   4754  HD2 ARG A 299     -27.057  -0.606  45.085  1.00 97.18           H  
ATOM   4755  HD3 ARG A 299     -26.081   0.209  46.291  1.00 97.18           H  
ATOM   4756  NE  ARG A 299     -28.127   0.530  46.548  1.00 97.18           N  
ATOM   4757  HE  ARG A 299     -28.042   1.236  47.265  1.00 97.18           H  
ATOM   4758  NH1 ARG A 299     -29.595  -0.888  45.509  1.00 97.18           N  
ATOM   4759 HH11 ARG A 299     -30.577  -1.100  45.406  1.00 97.18           H  
ATOM   4760 HH12 ARG A 299     -28.958  -1.052  44.743  1.00 97.18           H  
ATOM   4761  NH2 ARG A 299     -30.278   0.246  47.268  1.00 97.18           N  
ATOM   4762 HH21 ARG A 299     -30.286   1.067  47.855  1.00 97.18           H  
ATOM   4763 HH22 ARG A 299     -31.178  -0.099  46.963  1.00 97.18           H  
ATOM   4764  CZ  ARG A 299     -29.313  -0.035  46.445  1.00 97.18           C  
ATOM   4765  N   ALA A 300     -28.130   2.028  40.276  1.00 95.85           N  
ATOM   4766  H   ALA A 300     -28.996   2.137  40.783  1.00 95.85           H  
ATOM   4767  CA  ALA A 300     -28.215   1.749  38.842  1.00 95.85           C  
ATOM   4768  HA  ALA A 300     -27.740   0.789  38.640  1.00 95.85           H  
ATOM   4769  C   ALA A 300     -27.475   2.806  38.005  1.00 95.85           C  
ATOM   4770  CB  ALA A 300     -29.694   1.647  38.453  1.00 95.85           C  
ATOM   4771  HB1 ALA A 300     -30.204   2.591  38.646  1.00 95.85           H  
ATOM   4772  HB2 ALA A 300     -30.176   0.850  39.020  1.00 95.85           H  
ATOM   4773  HB3 ALA A 300     -29.771   1.422  37.389  1.00 95.85           H  
ATOM   4774  O   ALA A 300     -26.591   2.458  37.231  1.00 95.85           O  
ATOM   4775  N   ALA A 301     -27.715   4.098  38.260  1.00 94.21           N  
ATOM   4776  H   ALA A 301     -28.491   4.337  38.861  1.00 94.21           H  
ATOM   4777  CA  ALA A 301     -27.013   5.183  37.573  1.00 94.21           C  
ATOM   4778  HA  ALA A 301     -27.193   5.092  36.502  1.00 94.21           H  
ATOM   4779  C   ALA A 301     -25.488   5.135  37.800  1.00 94.21           C  
ATOM   4780  CB  ALA A 301     -27.601   6.513  38.060  1.00 94.21           C  
ATOM   4781  HB1 ALA A 301     -28.668   6.541  37.839  1.00 94.21           H  
ATOM   4782  HB2 ALA A 301     -27.450   6.624  39.133  1.00 94.21           H  
ATOM   4783  HB3 ALA A 301     -27.117   7.336  37.534  1.00 94.21           H  
ATOM   4784  O   ALA A 301     -24.700   5.421  36.901  1.00 94.21           O  
ATOM   4785  N   LYS A 302     -25.032   4.749  39.002  1.00 96.83           N  
ATOM   4786  H   LYS A 302     -25.712   4.486  39.701  1.00 96.83           H  
ATOM   4787  CA  LYS A 302     -23.597   4.551  39.271  1.00 96.83           C  
ATOM   4788  HA  LYS A 302     -23.051   5.423  38.910  1.00 96.83           H  
ATOM   4789  C   LYS A 302     -23.018   3.368  38.502  1.00 96.83           C  
ATOM   4790  CB  LYS A 302     -23.347   4.365  40.770  1.00 96.83           C  
ATOM   4791  HB2 LYS A 302     -24.118   3.728  41.202  1.00 96.83           H  
ATOM   4792  HB3 LYS A 302     -22.384   3.873  40.907  1.00 96.83           H  
ATOM   4793  O   LYS A 302     -21.887   3.477  38.024  1.00 96.83           O  
ATOM   4794  CG  LYS A 302     -23.306   5.713  41.489  1.00 96.83           C  
ATOM   4795  HG2 LYS A 302     -22.499   6.313  41.068  1.00 96.83           H  
ATOM   4796  HG3 LYS A 302     -24.246   6.247  41.349  1.00 96.83           H  
ATOM   4797  CD  LYS A 302     -23.047   5.492  42.978  1.00 96.83           C  
ATOM   4798  HD2 LYS A 302     -22.133   4.912  43.101  1.00 96.83           H  
ATOM   4799  HD3 LYS A 302     -23.888   4.946  43.408  1.00 96.83           H  
ATOM   4800  CE  LYS A 302     -22.901   6.856  43.649  1.00 96.83           C  
ATOM   4801  HE2 LYS A 302     -22.129   7.419  43.125  1.00 96.83           H  
ATOM   4802  HE3 LYS A 302     -23.840   7.395  43.530  1.00 96.83           H  
ATOM   4803  NZ  LYS A 302     -22.557   6.712  45.082  1.00 96.83           N  
ATOM   4804  HZ1 LYS A 302     -22.474   7.624  45.507  1.00 96.83           H  
ATOM   4805  HZ2 LYS A 302     -21.685   6.211  45.179  1.00 96.83           H  
ATOM   4806  HZ3 LYS A 302     -23.290   6.199  45.550  1.00 96.83           H  
ATOM   4807  N   ASP A 303     -23.762   2.274  38.397  1.00 96.57           N  
ATOM   4808  H   ASP A 303     -24.671   2.252  38.837  1.00 96.57           H  
ATOM   4809  CA  ASP A 303     -23.348   1.092  37.647  1.00 96.57           C  
ATOM   4810  HA  ASP A 303     -22.340   0.821  37.962  1.00 96.57           H  
ATOM   4811  C   ASP A 303     -23.270   1.416  36.144  1.00 96.57           C  
ATOM   4812  CB  ASP A 303     -24.259  -0.105  37.984  1.00 96.57           C  
ATOM   4813  HB2 ASP A 303     -24.017  -0.920  37.301  1.00 96.57           H  
ATOM   4814  HB3 ASP A 303     -25.300   0.172  37.818  1.00 96.57           H  
ATOM   4815  O   ASP A 303     -22.220   1.187  35.546  1.00 96.57           O  
ATOM   4816  CG  ASP A 303     -24.088  -0.628  39.425  1.00 96.57           C  
ATOM   4817  OD1 ASP A 303     -23.030  -0.358  40.051  1.00 96.57           O  
ATOM   4818  OD2 ASP A 303     -25.003  -1.332  39.914  1.00 96.57           O  
ATOM   4819  N   GLU A 304     -24.266   2.099  35.572  1.00 94.49           N  
ATOM   4820  H   GLU A 304     -25.112   2.238  36.106  1.00 94.49           H  
ATOM   4821  CA  GLU A 304     -24.274   2.578  34.176  1.00 94.49           C  
ATOM   4822  HA  GLU A 304     -24.200   1.730  33.496  1.00 94.49           H  
ATOM   4823  C   GLU A 304     -23.116   3.540  33.866  1.00 94.49           C  
ATOM   4824  CB  GLU A 304     -25.587   3.319  33.898  1.00 94.49           C  
ATOM   4825  HB2 GLU A 304     -25.488   3.865  32.960  1.00 94.49           H  
ATOM   4826  HB3 GLU A 304     -25.755   4.039  34.699  1.00 94.49           H  
ATOM   4827  O   GLU A 304     -22.427   3.398  32.851  1.00 94.49           O  
ATOM   4828  CG  GLU A 304     -26.797   2.382  33.781  1.00 94.49           C  
ATOM   4829  HG2 GLU A 304     -26.685   1.777  32.882  1.00 94.49           H  
ATOM   4830  HG3 GLU A 304     -26.813   1.709  34.638  1.00 94.49           H  
ATOM   4831  CD  GLU A 304     -28.125   3.153  33.724  1.00 94.49           C  
ATOM   4832  OE1 GLU A 304     -29.170   2.495  33.924  1.00 94.49           O  
ATOM   4833  OE2 GLU A 304     -28.083   4.394  33.551  1.00 94.49           O  
ATOM   4834  N   VAL A 305     -22.828   4.493  34.761  1.00 96.14           N  
ATOM   4835  H   VAL A 305     -23.475   4.630  35.525  1.00 96.14           H  
ATOM   4836  CA  VAL A 305     -21.655   5.378  34.635  1.00 96.14           C  
ATOM   4837  HA  VAL A 305     -21.692   5.863  33.660  1.00 96.14           H  
ATOM   4838  C   VAL A 305     -20.358   4.564  34.688  1.00 96.14           C  
ATOM   4839  CB  VAL A 305     -21.678   6.472  35.722  1.00 96.14           C  
ATOM   4840  HB  VAL A 305     -21.877   6.013  36.690  1.00 96.14           H  
ATOM   4841  O   VAL A 305     -19.401   4.860  33.966  1.00 96.14           O  
ATOM   4842  CG1 VAL A 305     -20.354   7.248  35.829  1.00 96.14           C  
ATOM   4843 HG11 VAL A 305     -19.562   6.594  36.192  1.00 96.14           H  
ATOM   4844 HG12 VAL A 305     -20.470   8.073  36.532  1.00 96.14           H  
ATOM   4845 HG13 VAL A 305     -20.083   7.648  34.852  1.00 96.14           H  
ATOM   4846  CG2 VAL A 305     -22.769   7.508  35.428  1.00 96.14           C  
ATOM   4847 HG21 VAL A 305     -23.727   7.019  35.255  1.00 96.14           H  
ATOM   4848 HG22 VAL A 305     -22.879   8.191  36.270  1.00 96.14           H  
ATOM   4849 HG23 VAL A 305     -22.521   8.076  34.531  1.00 96.14           H  
ATOM   4850  N   SER A 306     -20.297   3.523  35.523  1.00 97.17           N  
ATOM   4851  H   SER A 306     -21.120   3.298  36.064  1.00 97.17           H  
ATOM   4852  CA  SER A 306     -19.122   2.654  35.624  1.00 97.17           C  
ATOM   4853  HA  SER A 306     -18.248   3.300  35.708  1.00 97.17           H  
ATOM   4854  C   SER A 306     -18.916   1.793  34.371  1.00 97.17           C  
ATOM   4855  CB  SER A 306     -19.183   1.813  36.904  1.00 97.17           C  
ATOM   4856  HB2 SER A 306     -19.607   2.404  37.716  1.00 97.17           H  
ATOM   4857  HB3 SER A 306     -18.164   1.545  37.183  1.00 97.17           H  
ATOM   4858  O   SER A 306     -17.775   1.637  33.921  1.00 97.17           O  
ATOM   4859  OG  SER A 306     -19.911   0.618  36.757  1.00 97.17           O  
ATOM   4860  HG  SER A 306     -20.782   0.801  36.398  1.00 97.17           H  
ATOM   4861  N   GLU A 307     -19.999   1.300  33.768  1.00 96.74           N  
ATOM   4862  H   GLU A 307     -20.897   1.438  34.210  1.00 96.74           H  
ATOM   4863  CA  GLU A 307     -19.999   0.539  32.519  1.00 96.74           C  
ATOM   4864  HA  GLU A 307     -19.254  -0.254  32.576  1.00 96.74           H  
ATOM   4865  C   GLU A 307     -19.629   1.425  31.332  1.00 96.74           C  
ATOM   4866  CB  GLU A 307     -21.369  -0.108  32.285  1.00 96.74           C  
ATOM   4867  HB2 GLU A 307     -22.156   0.637  32.409  1.00 96.74           H  
ATOM   4868  HB3 GLU A 307     -21.395  -0.480  31.261  1.00 96.74           H  
ATOM   4869  O   GLU A 307     -18.710   1.086  30.585  1.00 96.74           O  
ATOM   4870  CG  GLU A 307     -21.606  -1.289  33.236  1.00 96.74           C  
ATOM   4871  HG2 GLU A 307     -21.620  -0.938  34.268  1.00 96.74           H  
ATOM   4872  HG3 GLU A 307     -20.765  -1.975  33.138  1.00 96.74           H  
ATOM   4873  CD  GLU A 307     -22.903  -2.055  32.936  1.00 96.74           C  
ATOM   4874  OE1 GLU A 307     -23.049  -3.146  33.534  1.00 96.74           O  
ATOM   4875  OE2 GLU A 307     -23.669  -1.609  32.056  1.00 96.74           O  
ATOM   4876  N   SER A 308     -20.236   2.609  31.226  1.00 95.66           N  
ATOM   4877  H   SER A 308     -21.014   2.795  31.843  1.00 95.66           H  
ATOM   4878  CA  SER A 308     -19.900   3.620  30.217  1.00 95.66           C  
ATOM   4879  HA  SER A 308     -20.090   3.213  29.224  1.00 95.66           H  
ATOM   4880  C   SER A 308     -18.425   4.011  30.303  1.00 95.66           C  
ATOM   4881  CB  SER A 308     -20.776   4.863  30.399  1.00 95.66           C  
ATOM   4882  HB2 SER A 308     -20.623   5.292  31.389  1.00 95.66           H  
ATOM   4883  HB3 SER A 308     -20.507   5.603  29.645  1.00 95.66           H  
ATOM   4884  O   SER A 308     -17.714   4.035  29.299  1.00 95.66           O  
ATOM   4885  OG  SER A 308     -22.132   4.520  30.239  1.00 95.66           O  
ATOM   4886  HG  SER A 308     -22.468   4.129  31.048  1.00 95.66           H  
ATOM   4887  N   ARG A 309     -17.896   4.202  31.519  1.00 96.94           N  
ATOM   4888  H   ARG A 309     -18.527   4.197  32.308  1.00 96.94           H  
ATOM   4889  CA  ARG A 309     -16.464   4.455  31.736  1.00 96.94           C  
ATOM   4890  HA  ARG A 309     -16.177   5.289  31.097  1.00 96.94           H  
ATOM   4891  C   ARG A 309     -15.586   3.268  31.329  1.00 96.94           C  
ATOM   4892  CB  ARG A 309     -16.256   4.847  33.203  1.00 96.94           C  
ATOM   4893  HB2 ARG A 309     -16.478   3.997  33.848  1.00 96.94           H  
ATOM   4894  HB3 ARG A 309     -16.947   5.655  33.443  1.00 96.94           H  
ATOM   4895  O   ARG A 309     -14.451   3.472  30.896  1.00 96.94           O  
ATOM   4896  CG  ARG A 309     -14.830   5.341  33.465  1.00 96.94           C  
ATOM   4897  HG2 ARG A 309     -14.115   4.537  33.295  1.00 96.94           H  
ATOM   4898  HG3 ARG A 309     -14.612   6.167  32.788  1.00 96.94           H  
ATOM   4899  CD  ARG A 309     -14.704   5.822  34.911  1.00 96.94           C  
ATOM   4900  HD2 ARG A 309     -15.492   6.552  35.100  1.00 96.94           H  
ATOM   4901  HD3 ARG A 309     -14.848   4.973  35.578  1.00 96.94           H  
ATOM   4902  NE  ARG A 309     -13.392   6.454  35.148  1.00 96.94           N  
ATOM   4903  HE  ARG A 309     -12.891   6.754  34.324  1.00 96.94           H  
ATOM   4904  NH1 ARG A 309     -13.648   6.769  37.406  1.00 96.94           N  
ATOM   4905 HH11 ARG A 309     -13.350   7.206  38.266  1.00 96.94           H  
ATOM   4906 HH12 ARG A 309     -14.587   6.406  37.332  1.00 96.94           H  
ATOM   4907  NH2 ARG A 309     -11.801   7.511  36.388  1.00 96.94           N  
ATOM   4908 HH21 ARG A 309     -11.525   7.941  37.259  1.00 96.94           H  
ATOM   4909 HH22 ARG A 309     -11.333   7.806  35.543  1.00 96.94           H  
ATOM   4910  CZ  ARG A 309     -12.954   6.905  36.310  1.00 96.94           C  
ATOM   4911  N   ARG A 310     -16.060   2.030  31.492  1.00 96.64           N  
ATOM   4912  H   ARG A 310     -17.002   1.934  31.844  1.00 96.64           H  
ATOM   4913  CA  ARG A 310     -15.340   0.821  31.065  1.00 96.64           C  
ATOM   4914  HA  ARG A 310     -14.296   0.915  31.366  1.00 96.64           H  
ATOM   4915  C   ARG A 310     -15.334   0.691  29.540  1.00 96.64           C  
ATOM   4916  CB  ARG A 310     -15.956  -0.408  31.752  1.00 96.64           C  
ATOM   4917  HB2 ARG A 310     -16.133  -0.182  32.804  1.00 96.64           H  
ATOM   4918  HB3 ARG A 310     -16.912  -0.648  31.288  1.00 96.64           H  
ATOM   4919  O   ARG A 310     -14.288   0.356  28.988  1.00 96.64           O  
ATOM   4920  CG  ARG A 310     -15.027  -1.623  31.670  1.00 96.64           C  
ATOM   4921  HG2 ARG A 310     -14.100  -1.405  32.200  1.00 96.64           H  
ATOM   4922  HG3 ARG A 310     -14.796  -1.835  30.626  1.00 96.64           H  
ATOM   4923  CD  ARG A 310     -15.695  -2.857  32.284  1.00 96.64           C  
ATOM   4924  HD2 ARG A 310     -16.609  -3.069  31.729  1.00 96.64           H  
ATOM   4925  HD3 ARG A 310     -15.981  -2.650  33.315  1.00 96.64           H  
ATOM   4926  NE  ARG A 310     -14.802  -4.030  32.201  1.00 96.64           N  
ATOM   4927  HE  ARG A 310     -14.888  -4.581  31.359  1.00 96.64           H  
ATOM   4928  NH1 ARG A 310     -13.759  -3.797  34.232  1.00 96.64           N  
ATOM   4929 HH11 ARG A 310     -14.420  -3.065  34.449  1.00 96.64           H  
ATOM   4930 HH12 ARG A 310     -13.120  -4.144  34.933  1.00 96.64           H  
ATOM   4931  NH2 ARG A 310     -13.132  -5.433  32.845  1.00 96.64           N  
ATOM   4932 HH21 ARG A 310     -12.443  -5.731  33.521  1.00 96.64           H  
ATOM   4933 HH22 ARG A 310     -13.221  -5.918  31.964  1.00 96.64           H  
ATOM   4934  CZ  ARG A 310     -13.905  -4.412  33.091  1.00 96.64           C  
ATOM   4935  N   LEU A 311     -16.450   1.000  28.883  1.00 95.49           N  
ATOM   4936  H   LEU A 311     -17.273   1.228  29.423  1.00 95.49           H  
ATOM   4937  CA  LEU A 311     -16.577   1.011  27.427  1.00 95.49           C  
ATOM   4938  HA  LEU A 311     -16.227   0.051  27.049  1.00 95.49           H
[truncated: 287,478 more chars]
