# Supplementary material for: The 2022 Lady Estelle Wolfson lectureship on neurofilaments
Source: J Neurochem. 2022 Sep 19;163(3):179–219. doi: 10.1111/jnc.15682 (PMC9826399; doi:10.1111/jnc.15682)
Supplement: Supplementary file 1 — Supplementary material S1 [file JNC-163-179-s001.gz › NFL_6bc3d_relaxed_rank_3_model_4.pdb]

ATOM      1  N   MET A   1     -20.491 -22.848  24.981  1.00 35.53           N  
ATOM      2  H   MET A   1     -21.440 -22.546  24.815  1.00 35.53           H  
ATOM      3  H2  MET A   1     -20.479 -23.533  25.723  1.00 35.53           H  
ATOM      4  H3  MET A   1     -19.943 -22.051  25.273  1.00 35.53           H  
ATOM      5  CA  MET A   1     -19.931 -23.426  23.737  1.00 35.53           C  
ATOM      6  HA  MET A   1     -18.889 -23.704  23.892  1.00 35.53           H  
ATOM      7  C   MET A   1     -20.005 -22.344  22.664  1.00 35.53           C  
ATOM      8  CB  MET A   1     -20.721 -24.675  23.291  1.00 35.53           C  
ATOM      9  HB2 MET A   1     -20.199 -25.119  22.444  1.00 35.53           H  
ATOM     10  HB3 MET A   1     -21.719 -24.388  22.959  1.00 35.53           H  
ATOM     11  O   MET A   1     -21.107 -21.999  22.272  1.00 35.53           O  
ATOM     12  CG  MET A   1     -20.883 -25.736  24.387  1.00 35.53           C  
ATOM     13  HG2 MET A   1     -21.555 -25.350  25.155  1.00 35.53           H  
ATOM     14  HG3 MET A   1     -19.916 -25.936  24.848  1.00 35.53           H  
ATOM     15  SD  MET A   1     -21.570 -27.298  23.785  1.00 35.53           S  
ATOM     16  CE  MET A   1     -20.042 -28.115  23.244  1.00 35.53           C  
ATOM     17  HE1 MET A   1     -20.279 -29.107  22.858  1.00 35.53           H  
ATOM     18  HE2 MET A   1     -19.360 -28.220  24.088  1.00 35.53           H  
ATOM     19  HE3 MET A   1     -19.561 -27.532  22.458  1.00 35.53           H  
ATOM     20  N   SER A   2     -18.954 -21.636  22.269  1.00 35.98           N  
ATOM     21  H   SER A   2     -19.195 -20.859  21.670  1.00 35.98           H  
ATOM     22  CA  SER A   2     -17.526 -21.959  22.249  1.00 35.98           C  
ATOM     23  HA  SER A   2     -17.295 -22.807  22.893  1.00 35.98           H  
ATOM     24  C   SER A   2     -16.734 -20.729  22.708  1.00 35.98           C  
ATOM     25  CB  SER A   2     -17.138 -22.312  20.804  1.00 35.98           C  
ATOM     26  HB2 SER A   2     -17.202 -21.424  20.175  1.00 35.98           H  
ATOM     27  HB3 SER A   2     -16.114 -22.684  20.787  1.00 35.98           H  
ATOM     28  O   SER A   2     -16.928 -19.639  22.169  1.00 35.98           O  
ATOM     29  OG  SER A   2     -18.022 -23.303  20.301  1.00 35.98           O  
ATOM     30  HG  SER A   2     -17.629 -23.669  19.506  1.00 35.98           H  
ATOM     31  N   SER A   3     -15.907 -20.889  23.739  1.00 36.21           N  
ATOM     32  H   SER A   3     -15.735 -21.809  24.121  1.00 36.21           H  
ATOM     33  CA  SER A   3     -14.991 -19.860  24.228  1.00 36.21           C  
ATOM     34  HA  SER A   3     -15.498 -18.896  24.276  1.00 36.21           H  
ATOM     35  C   SER A   3     -13.817 -19.760  23.259  1.00 36.21           C  
ATOM     36  CB  SER A   3     -14.500 -20.218  25.639  1.00 36.21           C  
ATOM     37  HB2 SER A   3     -15.322 -20.095  26.345  1.00 36.21           H  
ATOM     38  HB3 SER A   3     -13.685 -19.555  25.933  1.00 36.21           H  
ATOM     39  O   SER A   3     -12.994 -20.665  23.184  1.00 36.21           O  
ATOM     40  OG  SER A   3     -14.066 -21.560  25.680  1.00 36.21           O  
ATOM     41  HG  SER A   3     -13.178 -21.615  25.318  1.00 36.21           H  
ATOM     42  N   PHE A   4     -13.764 -18.679  22.485  1.00 37.24           N  
ATOM     43  H   PHE A   4     -14.492 -17.984  22.563  1.00 37.24           H  
ATOM     44  CA  PHE A   4     -12.554 -18.318  21.755  1.00 37.24           C  
ATOM     45  HA  PHE A   4     -12.128 -19.201  21.280  1.00 37.24           H  
ATOM     46  C   PHE A   4     -11.539 -17.802  22.776  1.00 37.24           C  
ATOM     47  CB  PHE A   4     -12.878 -17.293  20.658  1.00 37.24           C  
ATOM     48  HB2 PHE A   4     -13.763 -16.716  20.926  1.00 37.24           H  
ATOM     49  HB3 PHE A   4     -12.050 -16.587  20.588  1.00 37.24           H  
ATOM     50  O   PHE A   4     -11.690 -16.700  23.306  1.00 37.24           O  
ATOM     51  CG  PHE A   4     -13.064 -17.918  19.290  1.00 37.24           C  
ATOM     52  CD1 PHE A   4     -11.967 -17.984  18.409  1.00 37.24           C  
ATOM     53  HD1 PHE A   4     -11.004 -17.599  18.710  1.00 37.24           H  
ATOM     54  CD2 PHE A   4     -14.305 -18.459  18.902  1.00 37.24           C  
ATOM     55  HD2 PHE A   4     -15.140 -18.434  19.586  1.00 37.24           H  
ATOM     56  CE1 PHE A   4     -12.112 -18.573  17.142  1.00 37.24           C  
ATOM     57  HE1 PHE A   4     -11.261 -18.634  16.480  1.00 37.24           H  
ATOM     58  CE2 PHE A   4     -14.450 -19.048  17.631  1.00 37.24           C  
ATOM     59  HE2 PHE A   4     -15.397 -19.473  17.334  1.00 37.24           H  
ATOM     60  CZ  PHE A   4     -13.353 -19.103  16.751  1.00 37.24           C  
ATOM     61  HZ  PHE A   4     -13.453 -19.569  15.782  1.00 37.24           H  
ATOM     62  N   SER A   5     -10.562 -18.646  23.088  1.00 37.52           N  
ATOM     63  H   SER A   5     -10.535 -19.555  22.650  1.00 37.52           H  
ATOM     64  CA  SER A   5      -9.343 -18.298  23.804  1.00 37.52           C  
ATOM     65  HA  SER A   5      -9.607 -17.884  24.778  1.00 37.52           H  
ATOM     66  C   SER A   5      -8.584 -17.237  23.004  1.00 37.52           C  
ATOM     67  CB  SER A   5      -8.490 -19.558  24.039  1.00 37.52           C  
ATOM     68  HB2 SER A   5      -7.437 -19.284  24.097  1.00 37.52           H  
ATOM     69  HB3 SER A   5      -8.782 -20.010  24.986  1.00 37.52           H  
ATOM     70  O   SER A   5      -8.324 -17.381  21.811  1.00 37.52           O  
ATOM     71  OG  SER A   5      -8.687 -20.516  23.010  1.00 37.52           O  
ATOM     72  HG  SER A   5      -7.949 -21.129  23.023  1.00 37.52           H  
ATOM     73  N   TYR A   6      -8.310 -16.119  23.670  1.00 36.67           N  
ATOM     74  H   TYR A   6      -8.549 -16.087  24.650  1.00 36.67           H  
ATOM     75  CA  TYR A   6      -7.533 -15.001  23.155  1.00 36.67           C  
ATOM     76  HA  TYR A   6      -7.703 -14.887  22.084  1.00 36.67           H  
ATOM     77  C   TYR A   6      -6.056 -15.322  23.391  1.00 36.67           C  
ATOM     78  CB  TYR A   6      -8.016 -13.730  23.872  1.00 36.67           C  
ATOM     79  HB2 TYR A   6      -9.088 -13.630  23.702  1.00 36.67           H  
ATOM     80  HB3 TYR A   6      -7.876 -13.856  24.946  1.00 36.67           H  
ATOM     81  O   TYR A   6      -5.564 -15.183  24.508  1.00 36.67           O  
ATOM     82  CG  TYR A   6      -7.354 -12.432  23.450  1.00 36.67           C  
ATOM     83  CD1 TYR A   6      -6.253 -11.936  24.174  1.00 36.67           C  
ATOM     84  HD1 TYR A   6      -5.841 -12.517  24.986  1.00 36.67           H  
ATOM     85  CD2 TYR A   6      -7.867 -11.699  22.362  1.00 36.67           C  
ATOM     86  HD2 TYR A   6      -8.706 -12.083  21.800  1.00 36.67           H  
ATOM     87  CE1 TYR A   6      -5.666 -10.706  23.817  1.00 36.67           C  
ATOM     88  HE1 TYR A   6      -4.806 -10.344  24.360  1.00 36.67           H  
ATOM     89  CE2 TYR A   6      -7.288 -10.466  22.005  1.00 36.67           C  
ATOM     90  HE2 TYR A   6      -7.676  -9.893  21.176  1.00 36.67           H  
ATOM     91  OH  TYR A   6      -5.622  -8.786  22.373  1.00 36.67           O  
ATOM     92  HH  TYR A   6      -4.847  -8.587  22.903  1.00 36.67           H  
ATOM     93  CZ  TYR A   6      -6.185  -9.970  22.729  1.00 36.67           C  
ATOM     94  N   GLU A   7      -5.393 -15.810  22.347  1.00 35.15           N  
ATOM     95  H   GLU A   7      -5.911 -15.997  21.500  1.00 35.15           H  
ATOM     96  CA  GLU A   7      -3.946 -16.034  22.277  1.00 35.15           C  
ATOM     97  HA  GLU A   7      -3.637 -16.685  23.095  1.00 35.15           H  
ATOM     98  C   GLU A   7      -3.230 -14.669  22.384  1.00 35.15           C  
ATOM     99  CB  GLU A   7      -3.645 -16.772  20.952  1.00 35.15           C  
ATOM    100  HB2 GLU A   7      -3.040 -16.151  20.291  1.00 35.15           H  
ATOM    101  HB3 GLU A   7      -4.580 -16.940  20.419  1.00 35.15           H  
ATOM    102  O   GLU A   7      -3.385 -13.815  21.498  1.00 35.15           O  
ATOM    103  CG  GLU A   7      -2.993 -18.153  21.141  1.00 35.15           C  
ATOM    104  HG2 GLU A   7      -3.139 -18.716  20.219  1.00 35.15           H  
ATOM    105  HG3 GLU A   7      -3.518 -18.684  21.935  1.00 35.15           H  
ATOM    106  CD  GLU A   7      -1.488 -18.094  21.433  1.00 35.15           C  
ATOM    107  OE1 GLU A   7      -0.983 -19.083  21.997  1.00 35.15           O  
ATOM    108  OE2 GLU A   7      -0.872 -17.047  21.127  1.00 35.15           O  
ATOM    109  N   PRO A   8      -2.520 -14.371  23.491  1.00 40.80           N  
ATOM    110  CA  PRO A   8      -1.809 -13.117  23.644  1.00 40.80           C  
ATOM    111  HA  PRO A   8      -2.417 -12.297  23.261  1.00 40.80           H  
ATOM    112  C   PRO A   8      -0.513 -13.208  22.840  1.00 40.80           C  
ATOM    113  CB  PRO A   8      -1.590 -12.915  25.155  1.00 40.80           C  
ATOM    114  HB2 PRO A   8      -0.533 -12.838  25.408  1.00 40.80           H  
ATOM    115  HB3 PRO A   8      -2.109 -12.019  25.496  1.00 40.80           H  
ATOM    116  O   PRO A   8       0.505 -13.683  23.338  1.00 40.80           O  
ATOM    117  CG  PRO A   8      -2.195 -14.155  25.817  1.00 40.80           C  
ATOM    118  HG2 PRO A   8      -3.186 -13.914  26.201  1.00 40.80           H  
ATOM    119  HG3 PRO A   8      -1.559 -14.537  26.616  1.00 40.80           H  
ATOM    120  CD  PRO A   8      -2.330 -15.169  24.688  1.00 40.80           C  
ATOM    121  HD2 PRO A   8      -1.411 -15.745  24.591  1.00 40.80           H  
ATOM    122  HD3 PRO A   8      -3.167 -15.836  24.898  1.00 40.80           H  
ATOM    123  N   TYR A   9      -0.535 -12.687  21.612  1.00 43.88           N  
ATOM    124  H   TYR A   9      -1.435 -12.526  21.184  1.00 43.88           H  
ATOM    125  CA  TYR A   9       0.685 -12.440  20.848  1.00 43.88           C  
ATOM    126  HA  TYR A   9       1.154 -13.401  20.636  1.00 43.88           H  
ATOM    127  C   TYR A   9       1.652 -11.603  21.691  1.00 43.88           C  
ATOM    128  CB  TYR A   9       0.377 -11.750  19.511  1.00 43.88           C  
ATOM    129  HB2 TYR A   9       1.262 -11.201  19.190  1.00 43.88           H  
ATOM    130  HB3 TYR A   9      -0.422 -11.021  19.646  1.00 43.88           H  
ATOM    131  O   TYR A   9       1.488 -10.390  21.874  1.00 43.88           O  
ATOM    132  CG  TYR A   9       0.020 -12.715  18.400  1.00 43.88           C  
ATOM    133  CD1 TYR A   9       1.047 -13.365  17.686  1.00 43.88           C  
ATOM    134  HD1 TYR A   9       2.081 -13.187  17.941  1.00 43.88           H  
ATOM    135  CD2 TYR A   9      -1.328 -12.987  18.100  1.00 43.88           C  
ATOM    136  HD2 TYR A   9      -2.120 -12.533  18.677  1.00 43.88           H  
ATOM    137  CE1 TYR A   9       0.729 -14.289  16.673  1.00 43.88           C  
ATOM    138  HE1 TYR A   9       1.514 -14.816  16.150  1.00 43.88           H  
ATOM    139  CE2 TYR A   9      -1.648 -13.896  17.073  1.00 43.88           C  
ATOM    140  HE2 TYR A   9      -2.677 -14.137  16.851  1.00 43.88           H  
ATOM    141  OH  TYR A   9      -0.942 -15.446  15.390  1.00 43.88           O  
ATOM    142  HH  TYR A   9      -0.185 -15.973  15.124  1.00 43.88           H  
ATOM    143  CZ  TYR A   9      -0.622 -14.555  16.365  1.00 43.88           C  
ATOM    144  N   TYR A  10       2.679 -12.271  22.212  1.00 35.64           N  
ATOM    145  H   TYR A  10       2.637 -13.280  22.172  1.00 35.64           H  
ATOM    146  CA  TYR A  10       3.817 -11.649  22.857  1.00 35.64           C  
ATOM    147  HA  TYR A  10       3.473 -11.121  23.746  1.00 35.64           H  
ATOM    148  C   TYR A  10       4.422 -10.644  21.878  1.00 35.64           C  
ATOM    149  CB  TYR A  10       4.825 -12.724  23.288  1.00 35.64           C  
ATOM    150  HB2 TYR A  10       5.788 -12.246  23.467  1.00 35.64           H  
ATOM    151  HB3 TYR A  10       4.967 -13.442  22.480  1.00 35.64           H  
ATOM    152  O   TYR A  10       5.025 -11.004  20.867  1.00 35.64           O  
ATOM    153  CG  TYR A  10       4.423 -13.457  24.555  1.00 35.64           C  
ATOM    154  CD1 TYR A  10       4.812 -12.944  25.809  1.00 35.64           C  
ATOM    155  HD1 TYR A  10       5.403 -12.042  25.861  1.00 35.64           H  
ATOM    156  CD2 TYR A  10       3.654 -14.635  24.487  1.00 35.64           C  
ATOM    157  HD2 TYR A  10       3.334 -15.037  23.537  1.00 35.64           H  
ATOM    158  CE1 TYR A  10       4.439 -13.610  26.994  1.00 35.64           C  
ATOM    159  HE1 TYR A  10       4.738 -13.223  27.957  1.00 35.64           H  
ATOM    160  CE2 TYR A  10       3.278 -15.301  25.669  1.00 35.64           C  
ATOM    161  HE2 TYR A  10       2.685 -16.202  25.619  1.00 35.64           H  
ATOM    162  OH  TYR A  10       3.302 -15.436  28.061  1.00 35.64           O  
ATOM    163  HH  TYR A  10       3.660 -15.040  28.860  1.00 35.64           H  
ATOM    164  CZ  TYR A  10       3.668 -14.792  26.923  1.00 35.64           C  
ATOM    165  N   SER A  11       4.247  -9.356  22.187  1.00 34.00           N  
ATOM    166  H   SER A  11       3.613  -9.149  22.946  1.00 34.00           H  
ATOM    167  CA  SER A  11       4.923  -8.261  21.501  1.00 34.00           C  
ATOM    168  HA  SER A  11       4.652  -8.275  20.445  1.00 34.00           H  
ATOM    169  C   SER A  11       6.427  -8.465  21.621  1.00 34.00           C  
ATOM    170  CB  SER A  11       4.526  -6.906  22.091  1.00 34.00           C  
ATOM    171  HB2 SER A  11       5.315  -6.181  21.887  1.00 34.00           H  
ATOM    172  HB3 SER A  11       4.401  -6.988  23.171  1.00 34.00           H  
ATOM    173  O   SER A  11       7.056  -8.107  22.622  1.00 34.00           O  
ATOM    174  OG  SER A  11       3.342  -6.431  21.491  1.00 34.00           O  
ATOM    175  HG  SER A  11       2.682  -7.128  21.495  1.00 34.00           H  
ATOM    176  N   THR A  12       7.007  -9.054  20.578  1.00 34.20           N  
ATOM    177  H   THR A  12       6.408  -9.494  19.895  1.00 34.20           H  
ATOM    178  CA  THR A  12       8.449  -9.114  20.414  1.00 34.20           C  
ATOM    179  HA  THR A  12       8.843  -9.666  21.267  1.00 34.20           H  
ATOM    180  C   THR A  12       8.993  -7.691  20.454  1.00 34.20           C  
ATOM    181  CB  THR A  12       8.863  -9.893  19.164  1.00 34.20           C  
ATOM    182  HB  THR A  12       8.365 -10.862  19.180  1.00 34.20           H  
ATOM    183  O   THR A  12       8.489  -6.756  19.827  1.00 34.20           O  
ATOM    184  CG2 THR A  12       8.545  -9.196  17.844  1.00 34.20           C  
ATOM    185 HG21 THR A  12       8.755  -9.874  17.017  1.00 34.20           H  
ATOM    186 HG22 THR A  12       7.490  -8.926  17.809  1.00 34.20           H  
ATOM    187 HG23 THR A  12       9.156  -8.300  17.733  1.00 34.20           H  
ATOM    188  OG1 THR A  12      10.255 -10.103  19.216  1.00 34.20           O  
ATOM    189  HG1 THR A  12      10.431 -10.858  18.649  1.00 34.20           H  
ATOM    190  N   SER A  13       9.990  -7.516  21.310  1.00 34.45           N  
ATOM    191  H   SER A  13      10.361  -8.354  21.736  1.00 34.45           H  
ATOM    192  CA  SER A  13      10.548  -6.236  21.712  1.00 34.45           C  
ATOM    193  HA  SER A  13       9.742  -5.585  22.049  1.00 34.45           H  
ATOM    194  C   SER A  13      11.269  -5.557  20.545  1.00 34.45           C  
ATOM    195  CB  SER A  13      11.497  -6.492  22.883  1.00 34.45           C  
ATOM    196  HB2 SER A  13      12.258  -7.213  22.587  1.00 34.45           H  
ATOM    197  HB3 SER A  13      11.986  -5.559  23.164  1.00 34.45           H  
ATOM    198  O   SER A  13      12.493  -5.641  20.417  1.00 34.45           O  
ATOM    199  OG  SER A  13      10.788  -6.989  24.001  1.00 34.45           O  
ATOM    200  HG  SER A  13      10.010  -7.470  23.709  1.00 34.45           H  
ATOM    201  N   TYR A  14      10.539  -4.822  19.705  1.00 34.56           N  
ATOM    202  H   TYR A  14       9.535  -4.926  19.724  1.00 34.56           H  
ATOM    203  CA  TYR A  14      11.159  -3.940  18.723  1.00 34.56           C  
ATOM    204  HA  TYR A  14      11.995  -4.484  18.283  1.00 34.56           H  
ATOM    205  C   TYR A  14      11.747  -2.716  19.427  1.00 34.56           C  
ATOM    206  CB  TYR A  14      10.229  -3.615  17.549  1.00 34.56           C  
ATOM    207  HB2 TYR A  14       9.195  -3.567  17.890  1.00 34.56           H  
ATOM    208  HB3 TYR A  14      10.489  -2.635  17.147  1.00 34.56           H  
ATOM    209  O   TYR A  14      11.065  -1.781  19.848  1.00 34.56           O  
ATOM    210  CG  TYR A  14      10.370  -4.631  16.430  1.00 34.56           C  
ATOM    211  CD1 TYR A  14      11.398  -4.491  15.472  1.00 34.56           C  
ATOM    212  HD1 TYR A  14      12.056  -3.635  15.508  1.00 34.56           H  
ATOM    213  CD2 TYR A  14       9.506  -5.740  16.372  1.00 34.56           C  
ATOM    214  HD2 TYR A  14       8.723  -5.863  17.105  1.00 34.56           H  
ATOM    215  CE1 TYR A  14      11.556  -5.454  14.453  1.00 34.56           C  
ATOM    216  HE1 TYR A  14      12.329  -5.346  13.707  1.00 34.56           H  
ATOM    217  CE2 TYR A  14       9.659  -6.699  15.353  1.00 34.56           C  
ATOM    218  HE2 TYR A  14       8.993  -7.547  15.292  1.00 34.56           H  
ATOM    219  OH  TYR A  14      10.812  -7.497  13.419  1.00 34.56           O  
ATOM    220  HH  TYR A  14      11.495  -7.305  12.772  1.00 34.56           H  
ATOM    221  CZ  TYR A  14      10.680  -6.561  14.393  1.00 34.56           C  
ATOM    222  N   LYS A  15      13.076  -2.755  19.564  1.00 36.26           N  
ATOM    223  H   LYS A  15      13.496  -3.642  19.324  1.00 36.26           H  
ATOM    224  CA  LYS A  15      13.950  -1.651  19.967  1.00 36.26           C  
ATOM    225  HA  LYS A  15      13.903  -1.529  21.049  1.00 36.26           H  
ATOM    226  C   LYS A  15      13.510  -0.336  19.312  1.00 36.26           C  
ATOM    227  CB  LYS A  15      15.394  -1.988  19.537  1.00 36.26           C  
ATOM    228  HB2 LYS A  15      15.968  -1.063  19.484  1.00 36.26           H  
ATOM    229  HB3 LYS A  15      15.377  -2.426  18.539  1.00 36.26           H  
ATOM    230  O   LYS A  15      13.835  -0.077  18.154  1.00 36.26           O  
ATOM    231  CG  LYS A  15      16.125  -2.925  20.507  1.00 36.26           C  
ATOM    232  HG2 LYS A  15      16.286  -2.401  21.449  1.00 36.26           H  
ATOM    233  HG3 LYS A  15      15.513  -3.807  20.695  1.00 36.26           H  
ATOM    234  CD  LYS A  15      17.476  -3.370  19.923  1.00 36.26           C  
ATOM    235  HD2 LYS A  15      18.049  -2.496  19.612  1.00 36.26           H  
ATOM    236  HD3 LYS A  15      17.284  -4.002  19.057  1.00 36.26           H  
ATOM    237  CE  LYS A  15      18.271  -4.154  20.975  1.00 36.26           C  
ATOM    238  HE2 LYS A  15      18.576  -3.474  21.770  1.00 36.26           H  
ATOM    239  HE3 LYS A  15      17.604  -4.894  21.417  1.00 36.26           H  
ATOM    240  NZ  LYS A  15      19.450  -4.845  20.392  1.00 36.26           N  
ATOM    241  HZ1 LYS A  15      19.148  -5.504  19.689  1.00 36.26           H  
ATOM    242  HZ2 LYS A  15      19.924  -5.382  21.104  1.00 36.26           H  
ATOM    243  HZ3 LYS A  15      20.103  -4.194  19.980  1.00 36.26           H  
ATOM    244  N   ARG A  16      12.881   0.544  20.101  1.00 34.26           N  
ATOM    245  H   ARG A  16      12.493   0.180  20.960  1.00 34.26           H  
ATOM    246  CA  ARG A  16      12.779   1.986  19.828  1.00 34.26           C  
ATOM    247  HA  ARG A  16      12.162   2.148  18.944  1.00 34.26           H  
ATOM    248  C   ARG A  16      14.176   2.541  19.550  1.00 34.26           C  
ATOM    249  CB  ARG A  16      12.178   2.741  21.036  1.00 34.26           C  
ATOM    250  HB2 ARG A  16      12.579   3.754  21.036  1.00 34.26           H  
ATOM    251  HB3 ARG A  16      12.494   2.265  21.964  1.00 34.26           H  
ATOM    252  O   ARG A  16      14.934   2.822  20.478  1.00 34.26           O  
ATOM    253  CG  ARG A  16      10.654   2.886  21.020  1.00 34.26           C  
ATOM    254  HG2 ARG A  16      10.337   3.316  20.070  1.00 34.26           H  
ATOM    255  HG3 ARG A  16      10.194   1.905  21.140  1.00 34.26           H  
ATOM    256  CD  ARG A  16      10.220   3.815  22.166  1.00 34.26           C  
ATOM    257  HD2 ARG A  16      10.676   4.793  22.009  1.00 34.26           H  
ATOM    258  HD3 ARG A  16      10.575   3.404  23.112  1.00 34.26           H  
ATOM    259  NE  ARG A  16       8.756   3.951  22.220  1.00 34.26           N  
ATOM    260  HE  ARG A  16       8.220   3.211  21.788  1.00 34.26           H  
ATOM    261  NH1 ARG A  16       8.606   5.946  23.371  1.00 34.26           N  
ATOM    262 HH11 ARG A  16       8.025   6.648  23.806  1.00 34.26           H  
ATOM    263 HH12 ARG A  16       9.609   6.066  23.364  1.00 34.26           H  
ATOM    264  NH2 ARG A  16       6.755   4.875  22.768  1.00 34.26           N  
ATOM    265 HH21 ARG A  16       6.279   4.106  22.317  1.00 34.26           H  
ATOM    266 HH22 ARG A  16       6.196   5.606  23.184  1.00 34.26           H  
ATOM    267  CZ  ARG A  16       8.056   4.920  22.785  1.00 34.26           C  
ATOM    268  N   ARG A  17      14.519   2.757  18.281  1.00 33.78           N  
ATOM    269  H   ARG A  17      13.902   2.407  17.563  1.00 33.78           H  
ATOM    270  CA  ARG A  17      15.525   3.760  17.929  1.00 33.78           C  
ATOM    271  HA  ARG A  17      16.259   3.850  18.729  1.00 33.78           H  
ATOM    272  C   ARG A  17      14.801   5.093  17.828  1.00 33.78           C  
ATOM    273  CB  ARG A  17      16.285   3.405  16.645  1.00 33.78           C  
ATOM    274  HB2 ARG A  17      15.579   3.178  15.847  1.00 33.78           H  
ATOM    275  HB3 ARG A  17      16.870   4.275  16.347  1.00 33.78           H  
ATOM    276  O   ARG A  17      14.136   5.372  16.839  1.00 33.78           O  
ATOM    277  CG  ARG A  17      17.239   2.221  16.851  1.00 33.78           C  
ATOM    278  HG2 ARG A  17      17.850   2.377  17.741  1.00 33.78           H  
ATOM    279  HG3 ARG A  17      16.648   1.314  16.977  1.00 33.78           H  
ATOM    280  CD  ARG A  17      18.154   2.081  15.629  1.00 33.78           C  
ATOM    281  HD2 ARG A  17      17.551   2.227  14.732  1.00 33.78           H  
ATOM    282  HD3 ARG A  17      18.917   2.858  15.666  1.00 33.78           H  
ATOM    283  NE  ARG A  17      18.779   0.748  15.560  1.00 33.78           N  
ATOM    284  HE  ARG A  17      18.506   0.083  16.270  1.00 33.78           H  
ATOM    285  NH1 ARG A  17      19.902   1.060  13.580  1.00 33.78           N  
ATOM    286 HH11 ARG A  17      20.412   0.679  12.796  1.00 33.78           H  
ATOM    287 HH12 ARG A  17      19.583   2.018  13.555  1.00 33.78           H  
ATOM    288  NH2 ARG A  17      19.895  -0.955  14.529  1.00 33.78           N  
ATOM    289 HH21 ARG A  17      20.415  -1.300  13.734  1.00 33.78           H  
ATOM    290 HH22 ARG A  17      19.534  -1.618  15.200  1.00 33.78           H  
ATOM    291  CZ  ARG A  17      19.524   0.294  14.565  1.00 33.78           C  
ATOM    292  N   TYR A  18      14.932   5.899  18.876  1.00 30.69           N  
ATOM    293  H   TYR A  18      15.446   5.558  19.676  1.00 30.69           H  
ATOM    294  CA  TYR A  18      14.685   7.332  18.796  1.00 30.69           C  
ATOM    295  HA  TYR A  18      13.655   7.524  18.494  1.00 30.69           H  
ATOM    296  C   TYR A  18      15.629   7.910  17.738  1.00 30.69           C  
ATOM    297  CB  TYR A  18      14.941   7.975  20.169  1.00 30.69           C  
ATOM    298  HB2 TYR A  18      15.233   9.013  20.013  1.00 30.69           H  
ATOM    299  HB3 TYR A  18      15.785   7.488  20.658  1.00 30.69           H  
ATOM    300  O   TYR A  18      16.819   8.080  17.994  1.00 30.69           O  
ATOM    301  CG  TYR A  18      13.747   7.976  21.100  1.00 30.69           C  
ATOM    302  CD1 TYR A  18      12.918   9.114  21.142  1.00 30.69           C  
ATOM    303  HD1 TYR A  18      13.126   9.957  20.500  1.00 30.69           H  
ATOM    304  CD2 TYR A  18      13.480   6.877  21.941  1.00 30.69           C  
ATOM    305  HD2 TYR A  18      14.127   6.013  21.922  1.00 30.69           H  
ATOM    306  CE1 TYR A  18      11.826   9.164  22.026  1.00 30.69           C  
ATOM    307  HE1 TYR A  18      11.198  10.042  22.054  1.00 30.69           H  
ATOM    308  CE2 TYR A  18      12.388   6.923  22.830  1.00 30.69           C  
ATOM    309  HE2 TYR A  18      12.202   6.103  23.508  1.00 30.69           H  
ATOM    310  OH  TYR A  18      10.516   8.118  23.735  1.00 30.69           O  
ATOM    311  HH  TYR A  18      10.108   8.986  23.721  1.00 30.69           H  
ATOM    312  CZ  TYR A  18      11.564   8.068  22.873  1.00 30.69           C  
ATOM    313  N   VAL A  19      15.115   8.171  16.540  1.00 36.30           N  
ATOM    314  H   VAL A  19      14.164   7.893  16.343  1.00 36.30           H  
ATOM    315  CA  VAL A  19      15.774   9.069  15.594  1.00 36.30           C  
ATOM    316  HA  VAL A  19      16.821   9.188  15.871  1.00 36.30           H  
ATOM    317  C   VAL A  19      15.097  10.416  15.764  1.00 36.30           C  
ATOM    318  CB  VAL A  19      15.774   8.538  14.153  1.00 36.30           C  
ATOM    319  HB  VAL A  19      14.750   8.382  13.813  1.00 36.30           H  
ATOM    320  O   VAL A  19      13.981  10.654  15.315  1.00 36.30           O  
ATOM    321  CG1 VAL A  19      16.476   9.529  13.214  1.00 36.30           C  
ATOM    322 HG11 VAL A  19      15.926  10.470  13.186  1.00 36.30           H  
ATOM    323 HG12 VAL A  19      16.499   9.122  12.203  1.00 36.30           H  
ATOM    324 HG13 VAL A  19      17.495   9.718  13.551  1.00 36.30           H  
ATOM    325  CG2 VAL A  19      16.537   7.205  14.085  1.00 36.30           C  
ATOM    326 HG21 VAL A  19      16.022   6.454  14.684  1.00 36.30           H  
ATOM    327 HG22 VAL A  19      16.566   6.855  13.053  1.00 36.30           H  
ATOM    328 HG23 VAL A  19      17.554   7.333  14.456  1.00 36.30           H  
ATOM    329  N   GLU A  20      15.775  11.264  16.521  1.00 33.02           N  
ATOM    330  H   GLU A  20      16.660  10.953  16.895  1.00 33.02           H  
ATOM    331  CA  GLU A  20      15.447  12.662  16.726  1.00 33.02           C  
ATOM    332  HA  GLU A  20      14.452  12.742  17.166  1.00 33.02           H  
ATOM    333  C   GLU A  20      15.465  13.370  15.364  1.00 33.02           C  
ATOM    334  CB  GLU A  20      16.488  13.189  17.727  1.00 33.02           C  
ATOM    335  HB2 GLU A  20      17.466  13.227  17.247  1.00 33.02           H  
ATOM    336  HB3 GLU A  20      16.544  12.469  18.544  1.00 33.02           H  
ATOM    337  O   GLU A  20      16.516  13.578  14.761  1.00 33.02           O  
ATOM    338  CG  GLU A  20      16.172  14.552  18.350  1.00 33.02           C  
ATOM    339  HG2 GLU A  20      16.228  15.317  17.576  1.00 33.02           H  
ATOM    340  HG3 GLU A  20      15.151  14.530  18.732  1.00 33.02           H  
ATOM    341  CD  GLU A  20      17.139  14.901  19.501  1.00 33.02           C  
ATOM    342  OE1 GLU A  20      16.837  15.883  20.216  1.00 33.02           O  
ATOM    343  OE2 GLU A  20      18.165  14.201  19.666  1.00 33.02           O  
ATOM    344  N   THR A  21      14.284  13.684  14.831  1.00 34.43           N  
ATOM    345  H   THR A  21      13.440  13.366  15.285  1.00 34.43           H  
ATOM    346  CA  THR A  21      14.141  14.451  13.591  1.00 34.43           C  
ATOM    347  HA  THR A  21      14.798  14.025  12.833  1.00 34.43           H  
ATOM    348  C   THR A  21      14.518  15.910  13.859  1.00 34.43           C  
ATOM    349  CB  THR A  21      12.698  14.392  13.063  1.00 34.43           C  
ATOM    350  HB  THR A  21      12.595  15.100  12.241  1.00 34.43           H  
ATOM    351  O   THR A  21      13.819  16.575  14.637  1.00 34.43           O  
ATOM    352  CG2 THR A  21      12.322  13.002  12.555  1.00 34.43           C  
ATOM    353 HG21 THR A  21      11.300  13.018  12.178  1.00 34.43           H  
ATOM    354 HG22 THR A  21      12.994  12.707  11.749  1.00 34.43           H  
ATOM    355 HG23 THR A  21      12.389  12.272  13.363  1.00 34.43           H  
ATOM    356  OG1 THR A  21      11.798  14.745  14.091  1.00 34.43           O  
ATOM    357  HG1 THR A  21      12.188  15.499  14.539  1.00 34.43           H  
ATOM    358  N   PRO A  22      15.560  16.471  13.223  1.00 38.59           N  
ATOM    359  CA  PRO A  22      15.781  17.900  13.293  1.00 38.59           C  
ATOM    360  HA  PRO A  22      15.720  18.237  14.328  1.00 38.59           H  
ATOM    361  C   PRO A  22      14.703  18.599  12.460  1.00 38.59           C  
ATOM    362  CB  PRO A  22      17.205  18.130  12.788  1.00 38.59           C  
ATOM    363  HB2 PRO A  22      17.318  19.096  12.297  1.00 38.59           H  
ATOM    364  HB3 PRO A  22      17.902  18.042  13.622  1.00 38.59           H  
ATOM    365  O   PRO A  22      14.522  18.326  11.274  1.00 38.59           O  
ATOM    366  CG  PRO A  22      17.429  16.970  11.818  1.00 38.59           C  
ATOM    367  HG2 PRO A  22      18.478  16.675  11.778  1.00 38.59           H  
ATOM    368  HG3 PRO A  22      17.080  17.254  10.825  1.00 38.59           H  
ATOM    369  CD  PRO A  22      16.548  15.840  12.357  1.00 38.59           C  
ATOM    370  HD2 PRO A  22      17.160  15.152  12.940  1.00 38.59           H  
ATOM    371  HD3 PRO A  22      16.071  15.313  11.531  1.00 38.59           H  
ATOM    372  N   ARG A  23      13.993  19.536  13.096  1.00 34.36           N  
ATOM    373  H   ARG A  23      14.157  19.625  14.089  1.00 34.36           H  
ATOM    374  CA  ARG A  23      13.208  20.574  12.420  1.00 34.36           C  
ATOM    375  HA  ARG A  23      12.365  20.128  11.892  1.00 34.36           H  
ATOM    376  C   ARG A  23      14.108  21.274  11.403  1.00 34.36           C  
ATOM    377  CB  ARG A  23      12.731  21.615  13.450  1.00 34.36           C  
ATOM    378  HB2 ARG A  23      13.527  21.799  14.172  1.00 34.36           H  
ATOM    379  HB3 ARG A  23      12.542  22.553  12.927  1.00 34.36           H  
ATOM    380  O   ARG A  23      15.005  22.014  11.802  1.00 34.36           O  
ATOM    381  CG  ARG A  23      11.442  21.243  14.186  1.00 34.36           C  
ATOM    382  HG2 ARG A  23      11.557  20.278  14.679  1.00 34.36           H  
ATOM    383  HG3 ARG A  23      10.626  21.184  13.466  1.00 34.36           H  
ATOM    384  CD  ARG A  23      11.141  22.325  15.234  1.00 34.36           C  
ATOM    385  HD2 ARG A  23      11.251  23.305  14.770  1.00 34.36           H  
ATOM    386  HD3 ARG A  23      11.880  22.241  16.031  1.00 34.36           H  
ATOM    387  NE  ARG A  23       9.767  22.212  15.760  1.00 34.36           N  
ATOM    388  HE  ARG A  23       9.052  21.983  15.084  1.00 34.36           H  
ATOM    389  NH1 ARG A  23      10.200  22.595  17.989  1.00 34.36           N  
ATOM    390 HH11 ARG A  23       9.872  22.646  18.943  1.00 34.36           H  
ATOM    391 HH12 ARG A  23      11.190  22.594  17.791  1.00 34.36           H  
ATOM    392  NH2 ARG A  23       8.099  22.296  17.304  1.00 34.36           N  
ATOM    393 HH21 ARG A  23       7.427  22.061  16.588  1.00 34.36           H  
ATOM    394 HH22 ARG A  23       7.794  22.361  18.265  1.00 34.36           H  
ATOM    395  CZ  ARG A  23       9.367  22.370  17.010  1.00 34.36           C  
ATOM    396  N   VAL A  24      13.849  21.095  10.111  1.00 35.19           N  
ATOM    397  H   VAL A  24      13.172  20.398   9.834  1.00 35.19           H  
ATOM    398  CA  VAL A  24      14.470  21.920   9.072  1.00 35.19           C  
ATOM    399  HA  VAL A  24      15.128  22.634   9.567  1.00 35.19           H  
ATOM    400  C   VAL A  24      13.388  22.725   8.374  1.00 35.19           C  
ATOM    401  CB  VAL A  24      15.381  21.149   8.102  1.00 35.19           C  
ATOM    402  HB  VAL A  24      14.778  20.664   7.334  1.00 35.19           H  
ATOM    403  O   VAL A  24      12.383  22.209   7.894  1.00 35.19           O  
ATOM    404  CG1 VAL A  24      16.355  22.139   7.443  1.00 35.19           C  
ATOM    405 HG11 VAL A  24      15.802  22.899   6.892  1.00 35.19           H  
ATOM    406 HG12 VAL A  24      16.989  22.611   8.194  1.00 35.19           H  
ATOM    407 HG13 VAL A  24      16.986  21.604   6.734  1.00 35.19           H  
ATOM    408  CG2 VAL A  24      16.225  20.084   8.812  1.00 35.19           C  
ATOM    409 HG21 VAL A  24      16.947  19.655   8.116  1.00 35.19           H  
ATOM    410 HG22 VAL A  24      16.754  20.516   9.662  1.00 35.19           H  
ATOM    411 HG23 VAL A  24      15.583  19.274   9.157  1.00 35.19           H  
ATOM    412  N   HIS A  25      13.589  24.034   8.432  1.00 34.78           N  
ATOM    413  H   HIS A  25      14.474  24.341   8.809  1.00 34.78           H  
ATOM    414  CA  HIS A  25      12.677  25.065   7.991  1.00 34.78           C  
ATOM    415  HA  HIS A  25      11.698  24.873   8.430  1.00 34.78           H  
ATOM    416  C   HIS A  25      12.528  25.082   6.469  1.00 34.78           C  
ATOM    417  CB  HIS A  25      13.201  26.410   8.510  1.00 34.78           C  
ATOM    418  HB2 HIS A  25      12.657  27.210   8.008  1.00 34.78           H  
ATOM    419  HB3 HIS A  25      14.254  26.520   8.249  1.00 34.78           H  
ATOM    420  O   HIS A  25      13.498  24.969   5.721  1.00 34.78           O  
ATOM    421  CG  HIS A  25      13.031  26.590   9.999  1.00 34.78           C  
ATOM    422  CD2 HIS A  25      13.743  25.994  11.009  1.00 34.78           C  
ATOM    423  HD2 HIS A  25      14.555  25.291  10.894  1.00 34.78           H  
ATOM    424  ND1 HIS A  25      12.092  27.400  10.593  1.00 34.78           N  
ATOM    425  HD1 HIS A  25      11.415  27.976  10.112  1.00 34.78           H  
ATOM    426  CE1 HIS A  25      12.232  27.298  11.923  1.00 34.78           C  
ATOM    427  HE1 HIS A  25      11.632  27.820  12.654  1.00 34.78           H  
ATOM    428  NE2 HIS A  25      13.223  26.450  12.226  1.00 34.78           N  
ATOM    429  N   ILE A  26      11.292  25.322   6.044  1.00 30.09           N  
ATOM    430  H   ILE A  26      10.566  25.354   6.745  1.00 30.09           H  
ATOM    431  CA  ILE A  26      10.880  25.599   4.672  1.00 30.09           C  
ATOM    432  HA  ILE A  26      11.168  24.763   4.035  1.00 30.09           H  
ATOM    433  C   ILE A  26      11.604  26.872   4.206  1.00 30.09           C  
ATOM    434  CB  ILE A  26       9.336  25.755   4.638  1.00 30.09           C  
ATOM    435  HB  ILE A  26       9.072  26.631   5.230  1.00 30.09           H  
ATOM    436  O   ILE A  26      11.277  27.977   4.640  1.00 30.09           O  
ATOM    437  CG1 ILE A  26       8.609  24.531   5.258  1.00 30.09           C  
ATOM    438 HG12 ILE A  26       8.694  23.676   4.587  1.00 30.09           H  
ATOM    439 HG13 ILE A  26       9.066  24.247   6.206  1.00 30.09           H  
ATOM    440  CG2 ILE A  26       8.851  25.986   3.195  1.00 30.09           C  
ATOM    441 HG21 ILE A  26       9.332  26.865   2.766  1.00 30.09           H  
ATOM    442 HG22 ILE A  26       9.079  25.116   2.579  1.00 30.09           H  
ATOM    443 HG23 ILE A  26       7.774  26.157   3.177  1.00 30.09           H  
ATOM    444  CD1 ILE A  26       7.128  24.785   5.567  1.00 30.09           C  
ATOM    445 HD11 ILE A  26       6.714  23.916   6.078  1.00 30.09           H  
ATOM    446 HD12 ILE A  26       7.026  25.657   6.213  1.00 30.09           H  
ATOM    447 HD13 ILE A  26       6.565  24.943   4.647  1.00 30.09           H  
ATOM    448  N   SER A  27      12.600  26.723   3.331  1.00 32.98           N  
ATOM    449  H   SER A  27      12.880  25.783   3.090  1.00 32.98           H  
ATOM    450  CA  SER A  27      13.260  27.837   2.649  1.00 32.98           C  
ATOM    451  HA  SER A  27      12.993  28.772   3.141  1.00 32.98           H  
ATOM    452  C   SER A  27      12.784  27.907   1.205  1.00 32.98           C  
ATOM    453  CB  SER A  27      14.779  27.744   2.744  1.00 32.98           C  
ATOM    454  HB2 SER A  27      15.107  26.759   2.411  1.00 32.98           H  
ATOM    455  HB3 SER A  27      15.085  27.887   3.780  1.00 32.98           H  
ATOM    456  O   SER A  27      13.235  27.182   0.324  1.00 32.98           O  
ATOM    457  OG  SER A  27      15.376  28.734   1.928  1.00 32.98           O  
ATOM    458  HG  SER A  27      15.207  28.510   1.010  1.00 32.98           H  
ATOM    459  N   SER A  28      11.872  28.846   1.011  1.00 27.37           N  
ATOM    460  H   SER A  28      11.576  29.330   1.847  1.00 27.37           H  
ATOM    461  CA  SER A  28      11.402  29.393  -0.250  1.00 27.37           C  
ATOM    462  HA  SER A  28      10.818  28.636  -0.774  1.00 27.37           H  
ATOM    463  C   SER A  28      12.542  29.895  -1.158  1.00 27.37           C  
ATOM    464  CB  SER A  28      10.483  30.552   0.151  1.00 27.37           C  
ATOM    465  HB2 SER A  28      11.065  31.299   0.690  1.00 27.37           H  
ATOM    466  HB3 SER A  28       9.705  30.173   0.814  1.00 27.37           H  
ATOM    467  O   SER A  28      13.466  30.561  -0.701  1.00 27.37           O  
ATOM    468  OG  SER A  28       9.870  31.165  -0.951  1.00 27.37           O  
ATOM    469  HG  SER A  28       9.224  31.799  -0.631  1.00 27.37           H  
ATOM    470  N   VAL A  29      12.408  29.585  -2.452  1.00 31.16           N  
ATOM    471  H   VAL A  29      11.672  28.916  -2.626  1.00 31.16           H  
ATOM    472  CA  VAL A  29      12.865  30.299  -3.664  1.00 31.16           C  
ATOM    473  HA  VAL A  29      12.953  29.525  -4.426  1.00 31.16           H  
ATOM    474  C   VAL A  29      14.223  31.027  -3.661  1.00 31.16           C  
ATOM    475  CB  VAL A  29      11.759  31.258  -4.178  1.00 31.16           C  
ATOM    476  HB  VAL A  29      12.082  31.627  -5.151  1.00 31.16           H  
ATOM    477  O   VAL A  29      14.374  32.105  -3.095  1.00 31.16           O  
ATOM    478  CG1 VAL A  29      10.440  30.511  -4.422  1.00 31.16           C  
ATOM    479 HG11 VAL A  29       9.995  30.195  -3.479  1.00 31.16           H  
ATOM    480 HG12 VAL A  29       9.735  31.168  -4.932  1.00 31.16           H  
ATOM    481 HG13 VAL A  29      10.612  29.637  -5.050  1.00 31.16           H  
ATOM    482  CG2 VAL A  29      11.489  32.488  -3.295  1.00 31.16           C  
ATOM    483 HG21 VAL A  29      12.169  33.292  -3.575  1.00 31.16           H  
ATOM    484 HG22 VAL A  29      11.670  32.261  -2.244  1.00 31.16           H  
ATOM    485 HG23 VAL A  29      10.467  32.845  -3.423  1.00 31.16           H  
ATOM    486  N   ARG A  30      15.135  30.589  -4.545  1.00 33.08           N  
ATOM    487  H   ARG A  30      15.084  29.617  -4.812  1.00 33.08           H  
ATOM    488  CA  ARG A  30      15.788  31.516  -5.490  1.00 33.08           C  
ATOM    489  HA  ARG A  30      15.008  32.199  -5.826  1.00 33.08           H  
ATOM    490  C   ARG A  30      16.333  30.794  -6.721  1.00 33.08           C  
ATOM    491  CB  ARG A  30      16.882  32.378  -4.821  1.00 33.08           C  
ATOM    492  HB2 ARG A  30      16.584  32.645  -3.807  1.00 33.08           H  
ATOM    493  HB3 ARG A  30      17.817  31.825  -4.742  1.00 33.08           H  
ATOM    494  O   ARG A  30      17.391  30.178  -6.692  1.00 33.08           O  
ATOM    495  CG  ARG A  30      17.099  33.678  -5.615  1.00 33.08           C  
ATOM    496  HG2 ARG A  30      17.725  33.479  -6.485  1.00 33.08           H  
ATOM    497  HG3 ARG A  30      16.137  34.064  -5.954  1.00 33.08           H  
ATOM    498  CD  ARG A  30      17.746  34.747  -4.728  1.00 33.08           C  
ATOM    499  HD2 ARG A  30      17.137  34.866  -3.832  1.00 33.08           H  
ATOM    500  HD3 ARG A  30      18.730  34.404  -4.409  1.00 33.08           H  
ATOM    501  NE  ARG A  30      17.818  36.052  -5.418  1.00 33.08           N  
ATOM    502  HE  ARG A  30      16.955  36.575  -5.456  1.00 33.08           H  
ATOM    503  NH1 ARG A  30      20.040  36.002  -5.999  1.00 33.08           N  
ATOM    504 HH11 ARG A  30      20.112  35.081  -5.591  1.00 33.08           H  
ATOM    505 HH12 ARG A  30      20.837  36.413  -6.464  1.00 33.08           H  
ATOM    506  NH2 ARG A  30      18.792  37.764  -6.559  1.00 33.08           N  
ATOM    507 HH21 ARG A  30      17.904  38.246  -6.585  1.00 33.08           H  
ATOM    508 HH22 ARG A  30      19.599  38.160  -7.017  1.00 33.08           H  
ATOM    509  CZ  ARG A  30      18.880  36.596  -5.985  1.00 33.08           C  
ATOM    510  N   SER A  31      15.600  30.951  -7.818  1.00 30.55           N  
ATOM    511  H   SER A  31      14.718  31.434  -7.713  1.00 30.55           H  
ATOM    512  CA  SER A  31      16.076  30.739  -9.182  1.00 30.55           C  
ATOM    513  HA  SER A  31      16.319  29.685  -9.323  1.00 30.55           H  
ATOM    514  C   SER A  31      17.329  31.590  -9.425  1.00 30.55           C  
ATOM    515  CB  SER A  31      14.944  31.117 -10.144  1.00 30.55           C  
ATOM    516  HB2 SER A  31      14.086  30.473  -9.952  1.00 30.55           H  
ATOM    517  HB3 SER A  31      14.651  32.154  -9.980  1.00 30.55           H  
ATOM    518  O   SER A  31      17.299  32.817  -9.294  1.00 30.55           O  
ATOM    519  OG  SER A  31      15.348  30.957 -11.484  1.00 30.55           O  
ATOM    520  HG  SER A  31      14.576  30.800 -12.032  1.00 30.55           H  
ATOM    521  N   GLY A  32      18.443  30.923  -9.715  1.00 30.33           N  
ATOM    522  H   GLY A  32      18.392  29.914  -9.735  1.00 30.33           H  
ATOM    523  CA  GLY A  32      19.729  31.518 -10.047  1.00 30.33           C  
ATOM    524  HA2 GLY A  32      19.643  32.598 -10.167  1.00 30.33           H  
ATOM    525  HA3 GLY A  32      20.445  31.304  -9.254  1.00 30.33           H  
ATOM    526  C   GLY A  32      20.239  30.895 -11.336  1.00 30.33           C  
ATOM    527  O   GLY A  32      20.781  29.798 -11.341  1.00 30.33           O  
ATOM    528  N   TYR A  33      20.030  31.616 -12.428  1.00 33.56           N  
ATOM    529  H   TYR A  33      19.566  32.504 -12.299  1.00 33.56           H  
ATOM    530  CA  TYR A  33      20.636  31.403 -13.733  1.00 33.56           C  
ATOM    531  HA  TYR A  33      20.303  30.448 -14.140  1.00 33.56           H  
ATOM    532  C   TYR A  33      22.169  31.376 -13.585  1.00 33.56           C  
ATOM    533  CB  TYR A  33      20.145  32.546 -14.654  1.00 33.56           C  
ATOM    534  HB2 TYR A  33      20.699  32.508 -15.592  1.00 33.56           H  
ATOM    535  HB3 TYR A  33      19.096  32.373 -14.891  1.00 33.56           H  
ATOM    536  O   TYR A  33      22.811  32.404 -13.392  1.00 33.56           O  
ATOM    537  CG  TYR A  33      20.275  33.941 -14.041  1.00 33.56           C  
ATOM    538  CD1 TYR A  33      19.295  34.422 -13.146  1.00 33.56           C  
ATOM    539  HD1 TYR A  33      18.385  33.863 -12.984  1.00 33.56           H  
ATOM    540  CD2 TYR A  33      21.429  34.710 -14.282  1.00 33.56           C  
ATOM    541  HD2 TYR A  33      22.183  34.340 -14.961  1.00 33.56           H  
ATOM    542  CE1 TYR A  33      19.516  35.613 -12.429  1.00 33.56           C  
ATOM    543  HE1 TYR A  33      18.783  35.970 -11.720  1.00 33.56           H  
ATOM    544  CE2 TYR A  33      21.655  35.902 -13.571  1.00 33.56           C  
ATOM    545  HE2 TYR A  33      22.569  36.455 -13.729  1.00 33.56           H  
ATOM    546  OH  TYR A  33      20.935  37.478 -11.913  1.00 33.56           O  
ATOM    547  HH  TYR A  33      21.775  37.872 -12.159  1.00 33.56           H  
ATOM    548  CZ  TYR A  33      20.705  36.345 -12.627  1.00 33.56           C  
ATOM    549  N   SER A  34      22.778  30.197 -13.669  1.00 32.66           N  
ATOM    550  H   SER A  34      22.217  29.357 -13.691  1.00 32.66           H  
ATOM    551  CA  SER A  34      24.231  30.072 -13.795  1.00 32.66           C  
ATOM    552  HA  SER A  34      24.711  31.022 -13.560  1.00 32.66           H  
ATOM    553  C   SER A  34      24.563  29.758 -15.242  1.00 32.66           C  
ATOM    554  CB  SER A  34      24.808  29.067 -12.800  1.00 32.66           C  
ATOM    555  HB2 SER A  34      25.785  28.728 -13.143  1.00 32.66           H  
ATOM    556  HB3 SER A  34      24.143  28.208 -12.710  1.00 32.66           H  
ATOM    557  O   SER A  34      24.557  28.614 -15.684  1.00 32.66           O  
ATOM    558  OG  SER A  34      24.962  29.715 -11.551  1.00 32.66           O  
ATOM    559  HG  SER A  34      24.886  29.053 -10.859  1.00 32.66           H  
ATOM    560  N   THR A  35      24.834  30.821 -15.994  1.00 35.08           N  
ATOM    561  H   THR A  35      24.690  31.734 -15.587  1.00 35.08           H  
ATOM    562  CA  THR A  35      25.426  30.766 -17.327  1.00 35.08           C  
ATOM    563  HA  THR A  35      24.802  30.150 -17.975  1.00 35.08           H  
ATOM    564  C   THR A  35      26.818  30.145 -17.216  1.00 35.08           C  
ATOM    565  CB  THR A  35      25.513  32.185 -17.915  1.00 35.08           C  
ATOM    566  HB  THR A  35      26.211  32.783 -17.328  1.00 35.08           H  
ATOM    567  O   THR A  35      27.773  30.813 -16.816  1.00 35.08           O  
ATOM    568  CG2 THR A  35      25.955  32.207 -19.378  1.00 35.08           C  
ATOM    569 HG21 THR A  35      25.265  31.619 -19.983  1.00 35.08           H  
ATOM    570 HG22 THR A  35      26.955  31.782 -19.468  1.00 35.08           H  
ATOM    571 HG23 THR A  35      25.978  33.234 -19.743  1.00 35.08           H  
ATOM    572  OG1 THR A  35      24.250  32.806 -17.857  1.00 35.08           O  
ATOM    573  HG1 THR A  35      24.153  33.365 -18.632  1.00 35.08           H  
ATOM    574  N   ALA A  36      26.945  28.868 -17.573  1.00 34.51           N  
ATOM    575  H   ALA A  36      26.113  28.328 -17.762  1.00 34.51           H  
ATOM    576  CA  ALA A  36      28.235  28.215 -17.732  1.00 34.51           C  
ATOM    577  HA  ALA A  36      28.827  28.377 -16.831  1.00 34.51           H  
ATOM    578  C   ALA A  36      28.969  28.848 -18.928  1.00 34.51           C  
ATOM    579  CB  ALA A  36      28.016  26.705 -17.881  1.00 34.51           C  
ATOM    580  HB1 ALA A  36      27.511  26.313 -16.998  1.00 34.51           H  
ATOM    581  HB2 ALA A  36      28.977  26.201 -17.988  1.00 34.51           H  
ATOM    582  HB3 ALA A  36      27.408  26.495 -18.761  1.00 34.51           H  
ATOM    583  O   ALA A  36      28.657  28.600 -20.092  1.00 34.51           O  
ATOM    584  N   ARG A  37      29.936  29.728 -18.643  1.00 34.53           N  
ATOM    585  H   ARG A  37      30.089  29.945 -17.668  1.00 34.53           H  
ATOM    586  CA  ARG A  37      30.885  30.227 -19.642  1.00 34.53           C  
ATOM    587  HA  ARG A  37      30.342  30.477 -20.554  1.00 34.53           H  
ATOM    588  C   ARG A  37      31.864  29.108 -19.988  1.00 34.53           C  
ATOM    589  CB  ARG A  37      31.620  31.479 -19.135  1.00 34.53           C  
ATOM    590  HB2 ARG A  37      32.607  31.512 -19.596  1.00 34.53           H  
ATOM    591  HB3 ARG A  37      31.757  31.423 -18.055  1.00 34.53           H  
ATOM    592  O   ARG A  37      32.756  28.798 -19.207  1.00 34.53           O  
ATOM    593  CG  ARG A  37      30.889  32.773 -19.512  1.00 34.53           C  
ATOM    594  HG2 ARG A  37      29.897  32.784 -19.061  1.00 34.53           H  
ATOM    595  HG3 ARG A  37      30.794  32.826 -20.596  1.00 34.53           H  
ATOM    596  CD  ARG A  37      31.697  33.976 -19.014  1.00 34.53           C  
ATOM    597  HD2 ARG A  37      32.735  33.835 -19.315  1.00 34.53           H  
ATOM    598  HD3 ARG A  37      31.662  33.996 -17.924  1.00 34.53           H  
ATOM    599  NE  ARG A  37      31.166  35.246 -19.550  1.00 34.53           N  
ATOM    600  HE  ARG A  37      30.165  35.367 -19.489  1.00 34.53           H  
ATOM    601  NH1 ARG A  37      33.157  36.177 -20.235  1.00 34.53           N  
ATOM    602 HH11 ARG A  37      33.645  35.354 -19.910  1.00 34.53           H  
ATOM    603 HH12 ARG A  37      33.669  36.928 -20.676  1.00 34.53           H  
ATOM    604  NH2 ARG A  37      31.253  37.293 -20.544  1.00 34.53           N  
ATOM    605 HH21 ARG A  37      31.784  38.038 -20.972  1.00 34.53           H  
ATOM    606 HH22 ARG A  37      30.248  37.367 -20.472  1.00 34.53           H  
ATOM    607  CZ  ARG A  37      31.860  36.227 -20.104  1.00 34.53           C  
ATOM    608  N   SER A  38      31.694  28.545 -21.180  1.00 32.68           N  
ATOM    609  H   SER A  38      30.859  28.788 -21.695  1.00 32.68           H  
ATOM    610  CA  SER A  38      32.669  27.674 -21.830  1.00 32.68           C  
ATOM    611  HA  SER A  38      32.888  26.830 -21.176  1.00 32.68           H  
ATOM    612  C   SER A  38      33.957  28.457 -22.096  1.00 32.68           C  
ATOM    613  CB  SER A  38      32.064  27.132 -23.131  1.00 32.68           C  
ATOM    614  HB2 SER A  38      31.092  26.691 -22.912  1.00 32.68           H  
ATOM    615  HB3 SER A  38      31.935  27.941 -23.850  1.00 32.68           H  
ATOM    616  O   SER A  38      33.963  29.428 -22.857  1.00 32.68           O  
ATOM    617  OG  SER A  38      32.894  26.139 -23.689  1.00 32.68           O  
ATOM    618  HG  SER A  38      32.379  25.602 -24.295  1.00 32.68           H  
ATOM    619  N   ALA A  39      35.042  28.069 -21.429  1.00 35.61           N  
ATOM    620  H   ALA A  39      34.953  27.306 -20.773  1.00 35.61           H  
ATOM    621  CA  ALA A  39      36.385  28.536 -21.728  1.00 35.61           C  
ATOM    622  HA  ALA A  39      36.340  29.537 -22.157  1.00 35.61           H  
ATOM    623  C   ALA A  39      37.002  27.593 -22.768  1.00 35.61           C  
ATOM    624  CB  ALA A  39      37.178  28.624 -20.419  1.00 35.61           C  
ATOM    625  HB1 ALA A  39      36.688  29.323 -19.741  1.00 35.61           H  
ATOM    626  HB2 ALA A  39      38.191  28.970 -20.626  1.00 35.61           H  
ATOM    627  HB3 ALA A  39      37.226  27.642 -19.947  1.00 35.61           H  
ATOM    628  O   ALA A  39      37.498  26.517 -22.443  1.00 35.61           O  
ATOM    629  N   TYR A  40      36.947  27.991 -24.036  1.00 36.51           N  
ATOM    630  H   TYR A  40      36.497  28.870 -24.250  1.00 36.51           H  
ATOM    631  CA  TYR A  40      37.700  27.349 -25.106  1.00 36.51           C  
ATOM    632  HA  TYR A  40      37.662  26.268 -24.964  1.00 36.51           H  
ATOM    633  C   TYR A  40      39.168  27.796 -25.013  1.00 36.51           C  
ATOM    634  CB  TYR A  40      37.043  27.657 -26.463  1.00 36.51           C  
ATOM    635  HB2 TYR A  40      36.067  27.173 -26.491  1.00 36.51           H  
ATOM    636  HB3 TYR A  40      37.646  27.210 -27.254  1.00 36.51           H  
ATOM    637  O   TYR A  40      39.482  28.981 -25.113  1.00 36.51           O  
ATOM    638  CG  TYR A  40      36.853  29.136 -26.758  1.00 36.51           C  
ATOM    639  CD1 TYR A  40      35.712  29.813 -26.279  1.00 36.51           C  
ATOM    640  HD1 TYR A  40      34.946  29.274 -25.741  1.00 36.51           H  
ATOM    641  CD2 TYR A  40      37.841  29.844 -27.469  1.00 36.51           C  
ATOM    642  HD2 TYR A  40      38.726  29.333 -27.818  1.00 36.51           H  
ATOM    643  CE1 TYR A  40      35.577  31.199 -26.487  1.00 36.51           C  
ATOM    644  HE1 TYR A  40      34.712  31.727 -26.114  1.00 36.51           H  
ATOM    645  CE2 TYR A  40      37.710  31.228 -27.680  1.00 36.51           C  
ATOM    646  HE2 TYR A  40      38.486  31.765 -28.206  1.00 36.51           H  
ATOM    647  OH  TYR A  40      36.457  33.249 -27.370  1.00 36.51           O  
ATOM    648  HH  TYR A  40      37.205  33.594 -27.862  1.00 36.51           H  
ATOM    649  CZ  TYR A  40      36.578  31.909 -27.182  1.00 36.51           C  
ATOM    650  N   SER A  41      40.078  26.845 -24.806  1.00 32.67           N  
ATOM    651  H   SER A  41      39.755  25.898 -24.667  1.00 32.67           H  
ATOM    652  CA  SER A  41      41.522  27.065 -24.930  1.00 32.67           C  
ATOM    653  HA  SER A  41      41.748  28.118 -24.763  1.00 32.67           H  
ATOM    654  C   SER A  41      41.942  26.696 -26.350  1.00 32.67           C  
ATOM    655  CB  SER A  41      42.298  26.271 -23.876  1.00 32.67           C  
ATOM    656  HB2 SER A  41      42.214  25.203 -24.079  1.00 32.67           H  
ATOM    657  HB3 SER A  41      41.891  26.481 -22.887  1.00 32.67           H  
ATOM    658  O   SER A  41      42.105  25.525 -26.691  1.00 32.67           O  
ATOM    659  OG  SER A  41      43.654  26.667 -23.914  1.00 32.67           O  
ATOM    660  HG  SER A  41      44.185  26.039 -23.419  1.00 32.67           H  
ATOM    661  N   SER A  42      42.041  27.699 -27.218  1.00 38.27           N  
ATOM    662  H   SER A  42      41.817  28.632 -26.902  1.00 38.27           H  
ATOM    663  CA  SER A  42      42.536  27.554 -28.585  1.00 38.27           C  
ATOM    664  HA  SER A  42      42.275  26.565 -28.963  1.00 38.27           H  
ATOM    665  C   SER A  42      44.060  27.689 -28.601  1.00 38.27           C  
ATOM    666  CB  SER A  42      41.861  28.587 -29.495  1.00 38.27           C  
ATOM    667  HB2 SER A  42      40.808  28.329 -29.609  1.00 38.27           H  
ATOM    668  HB3 SER A  42      42.334  28.576 -30.477  1.00 38.27           H  
ATOM    669  O   SER A  42      44.589  28.800 -28.566  1.00 38.27           O  
ATOM    670  OG  SER A  42      41.955  29.881 -28.932  1.00 38.27           O  
ATOM    671  HG  SER A  42      42.888  30.050 -28.778  1.00 38.27           H  
ATOM    672  N   TYR A  43      44.770  26.565 -28.690  1.00 33.95           N  
ATOM    673  H   TYR A  43      44.286  25.682 -28.611  1.00 33.95           H  
ATOM    674  CA  TYR A  43      46.194  26.544 -29.028  1.00 33.95           C  
ATOM    675  HA  TYR A  43      46.680  27.415 -28.588  1.00 33.95           H  
ATOM    676  C   TYR A  43      46.346  26.629 -30.552  1.00 33.95           C  
ATOM    677  CB  TYR A  43      46.872  25.296 -28.442  1.00 33.95           C  
ATOM    678  HB2 TYR A  43      46.384  24.403 -28.833  1.00 33.95           H  
ATOM    679  HB3 TYR A  43      47.908  25.273 -28.779  1.00 33.95           H  
ATOM    680  O   TYR A  43      46.324  25.621 -31.253  1.00 33.95           O  
ATOM    681  CG  TYR A  43      46.863  25.243 -26.927  1.00 33.95           C  
ATOM    682  CD1 TYR A  43      47.835  25.946 -26.186  1.00 33.95           C  
ATOM    683  HD1 TYR A  43      48.593  26.520 -26.699  1.00 33.95           H  
ATOM    684  CD2 TYR A  43      45.876  24.494 -26.258  1.00 33.95           C  
ATOM    685  HD2 TYR A  43      45.128  23.953 -26.818  1.00 33.95           H  
ATOM    686  CE1 TYR A  43      47.815  25.908 -24.778  1.00 33.95           C  
ATOM    687  HE1 TYR A  43      48.555  26.454 -24.211  1.00 33.95           H  
ATOM    688  CE2 TYR A  43      45.857  24.449 -24.853  1.00 33.95           C  
ATOM    689  HE2 TYR A  43      45.106  23.871 -24.335  1.00 33.95           H  
ATOM    690  OH  TYR A  43      46.767  25.137 -22.754  1.00 33.95           O  
ATOM    691  HH  TYR A  43      47.492  25.622 -22.354  1.00 33.95           H  
ATOM    692  CZ  TYR A  43      46.819  25.162 -24.111  1.00 33.95           C  
ATOM    693  N   SER A  44      46.470  27.846 -31.080  1.00 34.82           N  
ATOM    694  H   SER A  44      46.364  28.647 -30.474  1.00 34.82           H  
ATOM    695  CA  SER A  44      46.882  28.094 -32.465  1.00 34.82           C  
ATOM    696  HA  SER A  44      46.649  27.223 -33.078  1.00 34.82           H  
ATOM    697  C   SER A  44      48.393  28.333 -32.517  1.00 34.82           C  
ATOM    698  CB  SER A  44      46.108  29.279 -33.053  1.00 34.82           C  
ATOM    699  HB2 SER A  44      45.053  29.019 -33.131  1.00 34.82           H  
ATOM    700  HB3 SER A  44      46.490  29.504 -34.049  1.00 34.82           H  
ATOM    701  O   SER A  44      48.883  29.317 -31.960  1.00 34.82           O  
ATOM    702  OG  SER A  44      46.244  30.417 -32.224  1.00 34.82           O  
ATOM    703  HG  SER A  44      47.177  30.519 -32.023  1.00 34.82           H  
ATOM    704  N   ALA A  45      49.128  27.441 -33.183  1.00 35.36           N  
ATOM    705  H   ALA A  45      48.661  26.650 -33.603  1.00 35.36           H  
ATOM    706  CA  ALA A  45      50.553  27.604 -33.460  1.00 35.36           C  
ATOM    707  HA  ALA A  45      51.033  27.931 -32.538  1.00 35.36           H  
ATOM    708  C   ALA A  45      50.781  28.659 -34.569  1.00 35.36           C  
ATOM    709  CB  ALA A  45      51.140  26.239 -33.840  1.00 35.36           C  
ATOM    710  HB1 ALA A  45      52.212  26.337 -34.012  1.00 35.36           H  
ATOM    711  HB2 ALA A  45      50.669  25.870 -34.750  1.00 35.36           H  
ATOM    712  HB3 ALA A  45      50.976  25.526 -33.032  1.00 35.36           H  
ATOM    713  O   ALA A  45      50.040  28.669 -35.556  1.00 35.36           O  
ATOM    714  N   PRO A  46      51.782  29.550 -34.442  1.00 41.71           N  
ATOM    715  CA  PRO A  46      52.030  30.606 -35.416  1.00 41.71           C  
ATOM    716  HA  PRO A  46      51.082  31.051 -35.720  1.00 41.71           H  
ATOM    717  C   PRO A  46      52.749  30.073 -36.662  1.00 41.71           C  
ATOM    718  CB  PRO A  46      52.845  31.664 -34.667  1.00 41.71           C  
ATOM    719  HB2 PRO A  46      52.168  32.349 -34.158  1.00 41.71           H  
ATOM    720  HB3 PRO A  46      53.515  32.214 -35.328  1.00 41.71           H  
ATOM    721  O   PRO A  46      53.804  29.445 -36.583  1.00 41.71           O  
ATOM    722  CG  PRO A  46      53.614  30.846 -33.630  1.00 41.71           C  
ATOM    723  HG2 PRO A  46      54.524  30.450 -34.080  1.00 41.71           H  
ATOM    724  HG3 PRO A  46      53.854  31.438 -32.746  1.00 41.71           H  
ATOM    725  CD  PRO A  46      52.668  29.693 -33.298  1.00 41.71           C  
ATOM    726  HD2 PRO A  46      52.081  29.950 -32.416  1.00 41.71           H  
ATOM    727  HD3 PRO A  46      53.236  28.780 -33.122  1.00 41.71           H  
ATOM    728  N   VAL A  47      52.190  30.381 -37.832  1.00 40.25           N  
ATOM    729  H   VAL A  47      51.308  30.874 -37.816  1.00 40.25           H  
ATOM    730  CA  VAL A  47      52.814  30.158 -39.140  1.00 40.25           C  
ATOM    731  HA  VAL A  47      53.212  29.144 -39.161  1.00 40.25           H  
ATOM    732  C   VAL A  47      53.993  31.120 -39.327  1.00 40.25           C  
ATOM    733  CB  VAL A  47      51.777  30.275 -40.281  1.00 40.25           C  
ATOM    734  HB  VAL A  47      52.314  30.294 -41.229  1.00 40.25           H  
ATOM    735  O   VAL A  47      53.824  32.337 -39.368  1.00 40.25           O  
ATOM    736  CG1 VAL A  47      50.860  29.045 -40.285  1.00 40.25           C  
ATOM    737 HG11 VAL A  47      50.295  28.986 -39.355  1.00 40.25           H  
ATOM    738 HG12 VAL A  47      51.457  28.140 -40.394  1.00 40.25           H  
ATOM    739 HG13 VAL A  47      50.165  29.103 -41.123  1.00 40.25           H  
ATOM    740  CG2 VAL A  47      50.875  31.520 -40.206  1.00 40.25           C  
ATOM    741 HG21 VAL A  47      50.247  31.495 -39.315  1.00 40.25           H  
ATOM    742 HG22 VAL A  47      50.227  31.547 -41.082  1.00 40.25           H  
ATOM    743 HG23 VAL A  47      51.475  32.429 -40.202  1.00 40.25           H  
ATOM    744  N   SER A  48      55.211  30.582 -39.412  1.00 36.09           N  
ATOM    745  H   SER A  48      55.306  29.583 -39.295  1.00 36.09           H  
ATOM    746  CA  SER A  48      56.412  31.356 -39.739  1.00 36.09           C  
ATOM    747  HA  SER A  48      56.393  32.291 -39.180  1.00 36.09           H  
ATOM    748  C   SER A  48      56.435  31.690 -41.231  1.00 36.09           C  
ATOM    749  CB  SER A  48      57.682  30.601 -39.339  1.00 36.09           C  
ATOM    750  HB2 SER A  48      57.737  29.655 -39.877  1.00 36.09           H  
ATOM    751  HB3 SER A  48      58.551  31.205 -39.600  1.00 36.09           H  
ATOM    752  O   SER A  48      56.481  30.806 -42.084  1.00 36.09           O  
ATOM    753  OG  SER A  48      57.693  30.361 -37.945  1.00 36.09           O  
ATOM    754  HG  SER A  48      56.956  30.820 -37.537  1.00 36.09           H  
ATOM    755  N   SER A  49      56.397  32.982 -41.541  1.00 34.22           N  
ATOM    756  H   SER A  49      56.338  33.660 -40.795  1.00 34.22           H  
ATOM    757  CA  SER A  49      56.503  33.537 -42.885  1.00 34.22           C  
ATOM    758  HA  SER A  49      55.875  32.948 -43.553  1.00 34.22           H  
ATOM    759  C   SER A  49      57.946  33.468 -43.397  1.00 34.22           C  
ATOM    760  CB  SER A  49      55.960  34.973 -42.881  1.00 34.22           C  
ATOM    761  HB2 SER A  49      54.871  34.930 -42.904  1.00 34.22           H  
ATOM    762  HB3 SER A  49      56.308  35.500 -43.769  1.00 34.22           H  
ATOM    763  O   SER A  49      58.875  34.033 -42.823  1.00 34.22           O  
ATOM    764  OG  SER A  49      56.353  35.675 -41.711  1.00 34.22           O  
ATOM    765  HG  SER A  49      55.992  36.564 -41.740  1.00 34.22           H  
ATOM    766  N   SER A  50      58.136  32.765 -44.512  1.00 37.76           N  
ATOM    767  H   SER A  50      57.351  32.269 -44.907  1.00 37.76           H  
ATOM    768  CA  SER A  50      59.402  32.650 -45.234  1.00 37.76           C  
ATOM    769  HA  SER A  50      60.195  32.408 -44.526  1.00 37.76           H  
ATOM    770  C   SER A  50      59.755  33.961 -45.949  1.00 37.76           C  
ATOM    771  CB  SER A  50      59.290  31.499 -46.241  1.00 37.76           C  
ATOM    772  HB2 SER A  50      60.181  31.469 -46.869  1.00 37.76           H  
ATOM    773  HB3 SER A  50      59.206  30.554 -45.703  1.00 37.76           H  
ATOM    774  O   SER A  50      59.083  34.365 -46.901  1.00 37.76           O  
ATOM    775  OG  SER A  50      58.138  31.679 -47.044  1.00 37.76           O  
ATOM    776  HG  SER A  50      58.172  32.569 -47.403  1.00 37.76           H  
ATOM    777  N   LEU A  51      60.834  34.613 -45.515  1.00 36.10           N  
ATOM    778  H   LEU A  51      61.306  34.248 -44.700  1.00 36.10           H  
ATOM    779  CA  LEU A  51      61.433  35.764 -46.189  1.00 36.10           C  
ATOM    780  HA  LEU A  51      60.636  36.406 -46.565  1.00 36.10           H  
ATOM    781  C   LEU A  51      62.266  35.286 -47.385  1.00 36.10           C  
ATOM    782  CB  LEU A  51      62.275  36.566 -45.181  1.00 36.10           C  
ATOM    783  HB2 LEU A  51      62.896  37.282 -45.720  1.00 36.10           H  
ATOM    784  HB3 LEU A  51      62.945  35.875 -44.670  1.00 36.10           H  
ATOM    785  O   LEU A  51      63.257  34.577 -47.238  1.00 36.10           O  
ATOM    786  CG  LEU A  51      61.430  37.326 -44.140  1.00 36.10           C  
ATOM    787  HG  LEU A  51      60.628  36.685 -43.773  1.00 36.10           H  
ATOM    788  CD1 LEU A  51      62.300  37.723 -42.949  1.00 36.10           C  
ATOM    789 HD11 LEU A  51      63.115  38.369 -43.274  1.00 36.10           H  
ATOM    790 HD12 LEU A  51      61.694  38.248 -42.210  1.00 36.10           H  
ATOM    791 HD13 LEU A  51      62.711  36.829 -42.481  1.00 36.10           H  
ATOM    792  CD2 LEU A  51      60.821  38.600 -44.733  1.00 36.10           C  
ATOM    793 HD21 LEU A  51      61.607  39.260 -45.099  1.00 36.10           H  
ATOM    794 HD22 LEU A  51      60.247  39.118 -43.965  1.00 36.10           H  
ATOM    795 HD23 LEU A  51      60.146  38.347 -45.551  1.00 36.10           H  
ATOM    796  N   SER A  52      61.849  35.692 -48.582  1.00 30.13           N  
ATOM    797  H   SER A  52      61.027  36.278 -48.613  1.00 30.13           H  
ATOM    798  CA  SER A  52      62.566  35.457 -49.836  1.00 30.13           C  
ATOM    799  HA  SER A  52      62.958  34.440 -49.852  1.00 30.13           H  
ATOM    800  C   SER A  52      63.723  36.449 -49.977  1.00 30.13           C  
ATOM    801  CB  SER A  52      61.595  35.630 -51.008  1.00 30.13           C  
ATOM    802  HB2 SER A  52      62.133  35.504 -51.947  1.00 30.13           H  
ATOM    803  HB3 SER A  52      61.164  36.631 -50.983  1.00 30.13           H  
ATOM    804  O   SER A  52      63.489  37.650 -50.095  1.00 30.13           O  
ATOM    805  OG  SER A  52      60.556  34.675 -50.941  1.00 30.13           O  
ATOM    806  HG  SER A  52      60.268  34.571 -50.031  1.00 30.13           H  
ATOM    807  N   VAL A  53      64.968  35.967 -50.017  1.00 36.37           N  
ATOM    808  H   VAL A  53      65.107  34.981 -49.844  1.00 36.37           H  
ATOM    809  CA  VAL A  53      66.145  36.782 -50.362  1.00 36.37           C  
ATOM    810  HA  VAL A  53      65.853  37.831 -50.410  1.00 36.37           H  
ATOM    811  C   VAL A  53      66.627  36.378 -51.753  1.00 36.37           C  
ATOM    812  CB  VAL A  53      67.250  36.697 -49.289  1.00 36.37           C  
ATOM    813  HB  VAL A  53      67.565  35.661 -49.169  1.00 36.37           H  
ATOM    814  O   VAL A  53      67.279  35.356 -51.943  1.00 36.37           O  
ATOM    815  CG1 VAL A  53      68.472  37.547 -49.674  1.00 36.37           C  
ATOM    816 HG11 VAL A  53      69.210  37.506 -48.874  1.00 36.37           H  
ATOM    817 HG12 VAL A  53      68.175  38.584 -49.835  1.00 36.37           H  
ATOM    818 HG13 VAL A  53      68.932  37.154 -50.581  1.00 36.37           H  
ATOM    819  CG2 VAL A  53      66.734  37.217 -47.939  1.00 36.37           C  
ATOM    820 HG21 VAL A  53      67.530  37.177 -47.196  1.00 36.37           H  
ATOM    821 HG22 VAL A  53      66.382  38.244 -48.037  1.00 36.37           H  
ATOM    822 HG23 VAL A  53      65.914  36.592 -47.586  1.00 36.37           H  
ATOM    823  N   ARG A  54      66.281  37.195 -52.752  1.00 31.18           N  
ATOM    824  H   ARG A  54      65.730  38.005 -52.505  1.00 31.18           H  
ATOM    825  CA  ARG A  54      66.782  37.099 -54.130  1.00 31.18           C  
ATOM    826  HA  ARG A  54      66.865  36.046 -54.399  1.00 31.18           H  
ATOM    827  C   ARG A  54      68.175  37.733 -54.178  1.00 31.18           C  
ATOM    828  CB  ARG A  54      65.796  37.815 -55.082  1.00 31.18           C  
ATOM    829  HB2 ARG A  54      66.257  38.718 -55.482  1.00 31.18           H  
ATOM    830  HB3 ARG A  54      64.914  38.130 -54.524  1.00 31.18           H  
ATOM    831  O   ARG A  54      68.305  38.930 -53.936  1.00 31.18           O  
ATOM    832  CG  ARG A  54      65.323  36.948 -56.257  1.00 31.18           C  
ATOM    833  HG2 ARG A  54      66.180  36.583 -56.823  1.00 31.18           H  
ATOM    834  HG3 ARG A  54      64.766  36.099 -55.862  1.00 31.18           H  
ATOM    835  CD  ARG A  54      64.417  37.787 -57.173  1.00 31.18           C  
ATOM    836  HD2 ARG A  54      65.028  38.463 -57.772  1.00 31.18           H  
ATOM    837  HD3 ARG A  54      63.768  38.403 -56.551  1.00 31.18           H  
ATOM    838  NE  ARG A  54      63.550  36.949 -58.024  1.00 31.18           N  
ATOM    839  HE  ARG A  54      62.703  36.609 -57.589  1.00 31.18           H  
ATOM    840  NH1 ARG A  54      64.789  36.954 -59.965  1.00 31.18           N  
ATOM    841 HH11 ARG A  54      65.512  37.486 -59.502  1.00 31.18           H  
ATOM    842 HH12 ARG A  54      64.908  36.660 -60.924  1.00 31.18           H  
ATOM    843  NH2 ARG A  54      62.827  35.893 -59.903  1.00 31.18           N  
ATOM    844 HH21 ARG A  54      61.999  35.583 -59.415  1.00 31.18           H  
ATOM    845 HH22 ARG A  54      62.967  35.612 -60.863  1.00 31.18           H  
ATOM    846  CZ  ARG A  54      63.729  36.607 -59.289  1.00 31.18           C  
ATOM    847  N   ARG A  55      69.212  36.954 -54.494  1.00 33.68           N  
ATOM    848  H   ARG A  55      69.040  35.968 -54.634  1.00 33.68           H  
ATOM    849  CA  ARG A  55      70.589  37.446 -54.663  1.00 33.68           C  
ATOM    850  HA  ARG A  55      70.641  38.466 -54.283  1.00 33.68           H  
ATOM    851  C   ARG A  55      70.933  37.492 -56.152  1.00 33.68           C  
ATOM    852  CB  ARG A  55      71.550  36.585 -53.818  1.00 33.68           C  
ATOM    853  HB2 ARG A  55      71.025  36.275 -52.914  1.00 33.68           H  
ATOM    854  HB3 ARG A  55      71.833  35.685 -54.365  1.00 33.68           H  
ATOM    855  O   ARG A  55      71.091  36.456 -56.787  1.00 33.68           O  
ATOM    856  CG  ARG A  55      72.806  37.359 -53.387  1.00 33.68           C  
ATOM    857  HG2 ARG A  55      72.491  38.284 -52.904  1.00 33.68           H  
ATOM    858  HG3 ARG A  55      73.414  37.605 -54.257  1.00 33.68           H  
ATOM    859  CD  ARG A  55      73.631  36.534 -52.387  1.00 33.68           C  
ATOM    860  HD2 ARG A  55      74.197  35.777 -52.931  1.00 33.68           H  
ATOM    861  HD3 ARG A  55      72.950  36.010 -51.717  1.00 33.68           H  
ATOM    862  NE  ARG A  55      74.504  37.392 -51.558  1.00 33.68           N  
ATOM    863  HE  ARG A  55      74.029  38.009 -50.915  1.00 33.68           H  
ATOM    864  NH1 ARG A  55      76.564  36.648 -52.271  1.00 33.68           N  
ATOM    865 HH11 ARG A  55      76.112  36.008 -52.909  1.00 33.68           H  
ATOM    866 HH12 ARG A  55      77.572  36.657 -52.201  1.00 33.68           H  
ATOM    867  NH2 ARG A  55      76.441  38.194 -50.671  1.00 33.68           N  
ATOM    868 HH21 ARG A  55      75.915  38.785 -50.044  1.00 33.68           H  
ATOM    869 HH22 ARG A  55      77.449  38.180 -50.617  1.00 33.68           H  
ATOM    870  CZ  ARG A  55      75.826  37.405 -51.508  1.00 33.68           C  
ATOM    871  N   SER A  56      70.998  38.698 -56.705  1.00 31.43           N  
ATOM    872  H   SER A  56      70.773  39.500 -56.133  1.00 31.43           H  
ATOM    873  CA  SER A  56      71.423  38.958 -58.085  1.00 31.43           C  
ATOM    874  HA  SER A  56      71.028  38.174 -58.731  1.00 31.43           H  
ATOM    875  C   SER A  56      72.952  38.951 -58.185  1.00 31.43           C  
ATOM    876  CB  SER A  56      70.862  40.298 -58.571  1.00 31.43           C  
ATOM    877  HB2 SER A  56      71.130  40.443 -59.618  1.00 31.43           H  
ATOM    878  HB3 SER A  56      71.296  41.106 -57.982  1.00 31.43           H  
ATOM    879  O   SER A  56      73.636  39.482 -57.311  1.00 31.43           O  
ATOM    880  OG  SER A  56      69.450  40.322 -58.435  1.00 31.43           O  
ATOM    881  HG  SER A  56      69.138  41.182 -58.728  1.00 31.43           H  
ATOM    882  N   TYR A  57      73.479  38.350 -59.250  1.00 35.49           N  
ATOM    883  H   TYR A  57      72.853  37.969 -59.945  1.00 35.49           H  
ATOM    884  CA  TYR A  57      74.901  38.281 -59.580  1.00 35.49           C  
ATOM    885  HA  TYR A  57      75.479  38.254 -58.656  1.00 35.49           H  
ATOM    886  C   TYR A  57      75.323  39.526 -60.377  1.00 35.49           C  
ATOM    887  CB  TYR A  57      75.173  36.969 -60.344  1.00 35.49           C  
ATOM    888  HB2 TYR A  57      75.041  36.134 -59.656  1.00 35.49           H  
ATOM    889  HB3 TYR A  57      76.214  36.958 -60.667  1.00 35.49           H  
ATOM    890  O   TYR A  57      74.715  39.864 -61.390  1.00 35.49           O  
ATOM    891  CG  TYR A  57      74.271  36.746 -61.550  1.00 35.49           C  
ATOM    892  CD1 TYR A  57      72.997  36.162 -61.382  1.00 35.49           C  
ATOM    893  HD1 TYR A  57      72.690  35.797 -60.414  1.00 35.49           H  
ATOM    894  CD2 TYR A  57      74.682  37.172 -62.828  1.00 35.49           C  
ATOM    895  HD2 TYR A  57      75.652  37.628 -62.958  1.00 35.49           H  
ATOM    896  CE1 TYR A  57      72.124  36.050 -62.481  1.00 35.49           C  
ATOM    897  HE1 TYR A  57      71.147  35.604 -62.367  1.00 35.49           H  
ATOM    898  CE2 TYR A  57      73.816  37.049 -63.931  1.00 35.49           C  
ATOM    899  HE2 TYR A  57      74.132  37.394 -64.904  1.00 35.49           H  
ATOM    900  OH  TYR A  57      71.676  36.397 -64.807  1.00 35.49           O  
ATOM    901  HH  TYR A  57      72.084  36.690 -65.625  1.00 35.49           H  
ATOM    902  CZ  TYR A  57      72.529  36.497 -63.755  1.00 35.49           C  
ATOM    903  N   SER A  58      76.372  40.208 -59.915  1.00 31.43           N  
ATOM    904  H   SER A  58      76.807  39.894 -59.059  1.00 31.43           H  
ATOM    905  CA  SER A  58      77.041  41.286 -60.650  1.00 31.43           C  
ATOM    906  HA  SER A  58      76.331  41.766 -61.324  1.00 31.43           H  
ATOM    907  C   SER A  58      78.185  40.708 -61.476  1.00 31.43           C  
ATOM    908  CB  SER A  58      77.586  42.364 -59.706  1.00 31.43           C  
ATOM    909  HB2 SER A  58      78.319  42.966 -60.242  1.00 31.43           H  
ATOM    910  HB3 SER A  58      78.074  41.899 -58.849  1.00 31.43           H  
ATOM    911  O   SER A  58      79.148  40.174 -60.930  1.00 31.43           O  
ATOM    912  OG  SER A  58      76.544  43.215 -59.275  1.00 31.43           O  
ATOM    913  HG  SER A  58      76.918  43.924 -58.746  1.00 31.43           H  
ATOM    914  N   SER A  59      78.090  40.845 -62.794  1.00 32.86           N  
ATOM    915  H   SER A  59      77.242  41.239 -63.175  1.00 32.86           H  
ATOM    916  CA  SER A  59      79.176  40.624 -63.748  1.00 32.86           C  
ATOM    917  HA  SER A  59      79.694  39.696 -63.505  1.00 32.86           H  
ATOM    918  C   SER A  59      80.169  41.789 -63.685  1.00 32.86           C  
ATOM    919  CB  SER A  59      78.575  40.496 -65.153  1.00 32.86           C  
ATOM    920  HB2 SER A  59      78.059  39.539 -65.235  1.00 32.86           H  
ATOM    921  HB3 SER A  59      79.366  40.534 -65.901  1.00 32.86           H  
ATOM    922  O   SER A  59      79.799  42.932 -63.956  1.00 32.86           O  
ATOM    923  OG  SER A  59      77.641  41.538 -65.376  1.00 32.86           O  
ATOM    924  HG  SER A  59      78.096  42.372 -65.236  1.00 32.86           H  
ATOM    925  N   SER A  60      81.423  41.503 -63.337  1.00 30.59           N  
ATOM    926  H   SER A  60      81.654  40.545 -63.117  1.00 30.59           H  
ATOM    927  CA  SER A  60      82.514  42.477 -63.247  1.00 30.59           C  
ATOM    928  HA  SER A  60      82.178  43.448 -63.608  1.00 30.59           H  
ATOM    929  C   SER A  60      83.703  42.025 -64.093  1.00 30.59           C  
ATOM    930  CB  SER A  60      82.933  42.658 -61.781  1.00 30.59           C  
ATOM    931  HB2 SER A  60      82.956  41.686 -61.288  1.00 30.59           H  
ATOM    932  HB3 SER A  60      82.203  43.289 -61.274  1.00 30.59           H  
ATOM    933  O   SER A  60      84.319  41.015 -63.783  1.00 30.59           O  
ATOM    934  OG  SER A  60      84.220  43.237 -61.679  1.00 30.59           O  
ATOM    935  HG  SER A  60      84.866  42.559 -61.889  1.00 30.59           H  
ATOM    936  N   SER A  61      83.998  42.832 -65.117  1.00 28.83           N  
ATOM    937  H   SER A  61      83.223  43.413 -65.402  1.00 28.83           H  
ATOM    938  CA  SER A  61      85.298  43.458 -65.412  1.00 28.83           C  
ATOM    939  HA  SER A  61      85.209  43.866 -66.419  1.00 28.83           H  
ATOM    940  C   SER A  61      86.594  42.630 -65.380  1.00 28.83           C  
ATOM    941  CB  SER A  61      85.472  44.653 -64.466  1.00 28.83           C  
ATOM    942  HB2 SER A  61      84.502  45.103 -64.255  1.00 28.83           H  
ATOM    943  HB3 SER A  61      85.913  44.318 -63.528  1.00 28.83           H  
ATOM    944  O   SER A  61      86.941  42.027 -64.371  1.00 28.83           O  
ATOM    945  OG  SER A  61      86.293  45.633 -65.063  1.00 28.83           O  
ATOM    946  HG  SER A  61      86.586  46.234 -64.375  1.00 28.83           H  
ATOM    947  N   GLY A  62      87.402  42.790 -66.434  1.00 29.05           N  
ATOM    948  H   GLY A  62      87.031  43.278 -67.236  1.00 29.05           H  
ATOM    949  CA  GLY A  62      88.860  42.626 -66.373  1.00 29.05           C  
ATOM    950  HA2 GLY A  62      89.284  43.574 -66.043  1.00 29.05           H  
ATOM    951  HA3 GLY A  62      89.121  41.865 -65.637  1.00 29.05           H  
ATOM    952  C   GLY A  62      89.451  42.195 -67.721  1.00 29.05           C  
ATOM    953  O   GLY A  62      89.300  41.046 -68.105  1.00 29.05           O  
ATOM    954  N   SER A  63      89.923  43.084 -68.601  1.00 26.95           N  
ATOM    955  H   SER A  63      89.798  42.696 -69.525  1.00 26.95           H  
ATOM    956  CA  SER A  63      91.146  43.905 -68.532  1.00 26.95           C  
ATOM    957  HA  SER A  63      90.982  44.715 -69.243  1.00 26.95           H  
ATOM    958  C   SER A  63      92.424  43.175 -68.988  1.00 26.95           C  
ATOM    959  CB  SER A  63      91.370  44.617 -67.185  1.00 26.95           C  
ATOM    960  HB2 SER A  63      90.475  45.175 -66.911  1.00 26.95           H  
ATOM    961  HB3 SER A  63      92.190  45.330 -67.273  1.00 26.95           H  
ATOM    962  O   SER A  63      92.903  42.299 -68.282  1.00 26.95           O  
ATOM    963  OG  SER A  63      91.696  43.708 -66.159  1.00 26.95           O  
ATOM    964  HG  SER A  63      92.282  43.037 -66.517  1.00 26.95           H  
ATOM    965  N   LEU A  64      92.997  43.697 -70.087  1.00 30.41           N  
ATOM    966  H   LEU A  64      92.379  44.252 -70.661  1.00 30.41           H  
ATOM    967  CA  LEU A  64      94.429  43.966 -70.332  1.00 30.41           C  
ATOM    968  HA  LEU A  64      94.484  44.491 -71.286  1.00 30.41           H  
ATOM    969  C   LEU A  64      95.399  42.773 -70.464  1.00 30.41           C  
ATOM    970  CB  LEU A  64      94.932  44.952 -69.251  1.00 30.41           C  
ATOM    971  HB2 LEU A  64      95.973  45.200 -69.455  1.00 30.41           H  
ATOM    972  HB3 LEU A  64      94.912  44.431 -68.294  1.00 30.41           H  
ATOM    973  O   LEU A  64      95.461  41.929 -69.589  1.00 30.41           O  
ATOM    974  CG  LEU A  64      94.131  46.263 -69.108  1.00 30.41           C  
ATOM    975  HG  LEU A  64      93.065  46.052 -69.031  1.00 30.41           H  
ATOM    976  CD1 LEU A  64      94.555  46.994 -67.835  1.00 30.41           C  
ATOM    977 HD11 LEU A  64      94.399  46.350 -66.970  1.00 30.41           H  
ATOM    978 HD12 LEU A  64      95.611  47.260 -67.892  1.00 30.41           H  
ATOM    979 HD13 LEU A  64      93.961  47.899 -67.709  1.00 30.41           H  
ATOM    980  CD2 LEU A  64      94.311  47.188 -70.309  1.00 30.41           C  
ATOM    981 HD21 LEU A  64      93.927  46.715 -71.213  1.00 30.41           H  
ATOM    982 HD22 LEU A  64      95.367  47.424 -70.443  1.00 30.41           H  
ATOM    983 HD23 LEU A  64      93.761  48.114 -70.143  1.00 30.41           H  
ATOM    984  N   MET A  65      96.256  42.794 -71.497  1.00 36.75           N  
ATOM    985  H   MET A  65      95.916  43.212 -72.351  1.00 36.75           H  
ATOM    986  CA  MET A  65      97.717  42.942 -71.327  1.00 36.75           C  
ATOM    987  HA  MET A  65      97.858  43.795 -70.664  1.00 36.75           H  
ATOM    988  C   MET A  65      98.422  43.259 -72.669  1.00 36.75           C  
ATOM    989  CB  MET A  65      98.408  41.715 -70.693  1.00 36.75           C  
ATOM    990  HB2 MET A  65      97.970  40.798 -71.088  1.00 36.75           H  
ATOM    991  HB3 MET A  65      99.457  41.728 -70.991  1.00 36.75           H  
ATOM    992  O   MET A  65      98.065  42.676 -73.694  1.00 36.75           O  
ATOM    993  CG  MET A  65      98.405  41.665 -69.154  1.00 36.75           C  
ATOM    994  HG2 MET A  65      99.171  40.953 -68.846  1.00 36.75           H  
ATOM    995  HG3 MET A  65      97.466  41.241 -68.797  1.00 36.75           H  
ATOM    996  SD  MET A  65      98.728  43.228 -68.278  1.00 36.75           S  
ATOM    997  CE  MET A  65      97.643  43.007 -66.842  1.00 36.75           C  
ATOM    998  HE1 MET A  65      97.957  42.128 -66.279  1.00 36.75           H  
ATOM    999  HE2 MET A  65      97.701  43.887 -66.201  1.00 36.75           H  
ATOM   1000  HE3 MET A  65      96.615  42.869 -67.177  1.00 36.75           H  
ATOM   1001  N   PRO A  66      99.413  44.176 -72.682  1.00 39.03           N  
ATOM   1002  CA  PRO A  66     100.149  44.584 -73.873  1.00 39.03           C  
ATOM   1003  HA  PRO A  66      99.499  44.528 -74.747  1.00 39.03           H  
ATOM   1004  C   PRO A  66     101.402  43.737 -74.135  1.00 39.03           C  
ATOM   1005  CB  PRO A  66     100.518  46.048 -73.624  1.00 39.03           C  
ATOM   1006  HB2 PRO A  66     101.392  46.362 -74.194  1.00 39.03           H  
ATOM   1007  HB3 PRO A  66      99.663  46.685 -73.850  1.00 39.03           H  
ATOM   1008  O   PRO A  66     102.036  43.197 -73.230  1.00 39.03           O  
ATOM   1009  CG  PRO A  66     100.786  46.062 -72.120  1.00 39.03           C  
ATOM   1010  HG2 PRO A  66     101.812  45.747 -71.929  1.00 39.03           H  
ATOM   1011  HG3 PRO A  66     100.608  47.047 -71.688  1.00 39.03           H  
ATOM   1012  CD  PRO A  66      99.822  45.015 -71.562  1.00 39.03           C  
ATOM   1013  HD2 PRO A  66     100.313  44.423 -70.789  1.00 39.03           H  
ATOM   1014  HD3 PRO A  66      98.955  45.530 -71.148  1.00 39.03           H  
ATOM   1015  N   SER A  67     101.759  43.710 -75.418  1.00 30.36           N  
ATOM   1016  H   SER A  67     101.148  44.199 -76.056  1.00 30.36           H  
ATOM   1017  CA  SER A  67     103.045  43.292 -75.971  1.00 30.36           C  
ATOM   1018  HA  SER A  67     103.255  42.260 -75.693  1.00 30.36           H  
ATOM   1019  C   SER A  67     104.162  44.212 -75.471  1.00 30.36           C  
ATOM   1020  CB  SER A  67     102.940  43.410 -77.499  1.00 30.36           C  
ATOM   1021  HB2 SER A  67     102.057  42.874 -77.846  1.00 30.36           H  
ATOM   1022  HB3 SER A  67     102.848  44.459 -77.779  1.00 30.36           H  
ATOM   1023  O   SER A  67     104.036  45.433 -75.581  1.00 30.36           O  
ATOM   1024  OG  SER A  67     104.073  42.857 -78.124  1.00 30.36           O  
ATOM   1025  HG  SER A  67     104.282  43.350 -78.921  1.00 30.36           H  
ATOM   1026  N   LEU A  68     105.251  43.645 -74.946  1.00 35.96           N  
ATOM   1027  H   LEU A  68     105.292  42.638 -74.874  1.00 35.96           H  
ATOM   1028  CA  LEU A  68     106.491  44.382 -74.719  1.00 35.96           C  
ATOM   1029  HA  LEU A  68     106.414  45.315 -75.276  1.00 35.96           H  
ATOM   1030  C   LEU A  68     107.668  43.603 -75.306  1.00 35.96           C  
ATOM   1031  CB  LEU A  68     106.661  44.752 -73.235  1.00 35.96           C  
ATOM   1032  HB2 LEU A  68     106.843  43.842 -72.664  1.00 35.96           H  
ATOM   1033  HB3 LEU A  68     105.730  45.195 -72.880  1.00 35.96           H  
ATOM   1034  O   LEU A  68     107.996  42.495 -74.882  1.00 35.96           O  
ATOM   1035  CG  LEU A  68     107.810  45.752 -72.975  1.00 35.96           C  
ATOM   1036  HG  LEU A  68     108.755  45.303 -73.280  1.00 35.96           H  
ATOM   1037  CD1 LEU A  68     107.627  47.082 -73.716  1.00 35.96           C  
ATOM   1038 HD11 LEU A  68     108.386  47.792 -73.388  1.00 35.96           H  
ATOM   1039 HD12 LEU A  68     107.760  46.935 -74.788  1.00 35.96           H  
ATOM   1040 HD13 LEU A  68     106.635  47.491 -73.520  1.00 35.96           H  
ATOM   1041  CD2 LEU A  68     107.887  46.065 -71.480  1.00 35.96           C  
ATOM   1042 HD21 LEU A  68     108.034  45.140 -70.922  1.00 35.96           H  
ATOM   1043 HD22 LEU A  68     106.967  46.547 -71.148  1.00 35.96           H  
ATOM   1044 HD23 LEU A  68     108.734  46.723 -71.287  1.00 35.96           H  
ATOM   1045  N   GLU A  69     108.244  44.226 -76.326  1.00 32.54           N  
ATOM   1046  H   GLU A  69     107.846  45.116 -76.592  1.00 32.54           H  
ATOM   1047  CA  GLU A  69     109.459  43.866 -77.039  1.00 32.54           C  
ATOM   1048  HA  GLU A  69     109.489  42.786 -77.188  1.00 32.54           H  
ATOM   1049  C   GLU A  69     110.709  44.300 -76.256  1.00 32.54           C  
ATOM   1050  CB  GLU A  69     109.438  44.576 -78.410  1.00 32.54           C  
ATOM   1051  HB2 GLU A  69     109.342  45.647 -78.231  1.00 32.54           H  
ATOM   1052  HB3 GLU A  69     110.386  44.400 -78.918  1.00 32.54           H  
ATOM   1053  O   GLU A  69     110.657  45.216 -75.433  1.00 32.54           O  
ATOM   1054  CG  GLU A  69     108.304  44.100 -79.335  1.00 32.54           C  
ATOM   1055  HG2 GLU A  69     107.353  44.168 -78.807  1.00 32.54           H  
ATOM   1056  HG3 GLU A  69     108.475  43.051 -79.575  1.00 32.54           H  
ATOM   1057  CD  GLU A  69     108.187  44.923 -80.631  1.00 32.54           C  
ATOM   1058  OE1 GLU A  69     107.714  44.341 -81.633  1.00 32.54           O  
ATOM   1059  OE2 GLU A  69     108.521  46.129 -80.599  1.00 32.54           O  
ATOM   1060  N   ASN A  70     111.842  43.704 -76.645  1.00 35.91           N  
ATOM   1061  H   ASN A  70     111.732  43.012 -77.372  1.00 35.91           H  
ATOM   1062  CA  ASN A  70     113.233  44.018 -76.286  1.00 35.91           C  
ATOM   1063  HA  ASN A  70     113.833  43.660 -77.122  1.00 35.91           H  
ATOM   1064  C   ASN A  70     113.781  43.295 -75.049  1.00 35.91           C  
ATOM   1065  CB  ASN A  70     113.490  45.538 -76.243  1.00 35.91           C  
ATOM   1066  HB2 ASN A  70     114.562  45.720 -76.175  1.00 35.91           H  
ATOM   1067  HB3 ASN A  70     113.031  45.969 -75.353  1.00 35.91           H  
ATOM   1068  O   ASN A  70     113.647  43.787 -73.936  1.00 35.91           O  
ATOM   1069  CG  ASN A  70     112.976  46.240 -77.480  1.00 35.91           C  
ATOM   1070  ND2 ASN A  70     112.095  47.199 -77.335  1.00 35.91           N  
ATOM   1071 HD21 ASN A  70     111.639  47.283 -76.438  1.00 35.91           H  
ATOM   1072 HD22 ASN A  70     111.677  47.544 -78.188  1.00 35.91           H  
ATOM   1073  OD1 ASN A  70     113.339  45.901 -78.591  1.00 35.91           O  
ATOM   1074  N   LEU A  71     114.486  42.175 -75.271  1.00 38.68           N  
ATOM   1075  H   LEU A  71     114.462  41.774 -76.197  1.00 38.68           H  
ATOM   1076  CA  LEU A  71     115.584  41.700 -74.416  1.00 38.68           C  
ATOM   1077  HA  LEU A  71     116.221  42.560 -74.210  1.00 38.68           H  
ATOM   1078  C   LEU A  71     116.479  40.689 -75.166  1.00 38.68           C  
ATOM   1079  CB  LEU A  71     115.056  41.166 -73.064  1.00 38.68           C  
ATOM   1080  HB2 LEU A  71     114.013  40.873 -73.186  1.00 38.68           H  
ATOM   1081  HB3 LEU A  71     115.605  40.267 -72.782  1.00 38.68           H  
ATOM   1082  O   LEU A  71     116.059  40.006 -76.097  1.00 38.68           O  
ATOM   1083  CG  LEU A  71     115.187  42.198 -71.916  1.00 38.68           C  
ATOM   1084  HG  LEU A  71     115.305  43.209 -72.307  1.00 38.68           H  
ATOM   1085  CD1 LEU A  71     113.954  42.173 -71.014  1.00 38.68           C  
ATOM   1086 HD11 LEU A  71     114.068  42.903 -70.213  1.00 38.68           H  
ATOM   1087 HD12 LEU A  71     113.075  42.441 -71.601  1.00 38.68           H  
ATOM   1088 HD13 LEU A  71     113.818  41.178 -70.589  1.00 38.68           H  
ATOM   1089  CD2 LEU A  71     116.426  41.926 -71.062  1.00 38.68           C  
ATOM   1090 HD21 LEU A  71     116.350  40.948 -70.589  1.00 38.68           H  
ATOM   1091 HD22 LEU A  71     117.319  41.958 -71.687  1.00 38.68           H  
ATOM   1092 HD23 LEU A  71     116.513  42.692 -70.291  1.00 38.68           H  
ATOM   1093  N   ASP A  72     117.738  40.673 -74.748  1.00 46.48           N  
ATOM   1094  H   ASP A  72     117.923  41.218 -73.918  1.00 46.48           H  
ATOM   1095  CA  ASP A  72     118.948  40.116 -75.360  1.00 46.48           C  
ATOM   1096  HA  ASP A  72     119.097  40.578 -76.335  1.00 46.48           H  
ATOM   1097  C   ASP A  72     118.964  38.575 -75.540  1.00 46.48           C  
ATOM   1098  CB  ASP A  72     120.059  40.613 -74.421  1.00 46.48           C  
ATOM   1099  HB2 ASP A  72     119.985  41.696 -74.329  1.00 46.48           H  
ATOM   1100  HB3 ASP A  72     119.902  40.183 -73.432  1.00 46.48           H  
ATOM   1101  O   ASP A  72     118.826  37.814 -74.584  1.00 46.48           O  
ATOM   1102  CG  ASP A  72     121.474  40.285 -74.874  1.00 46.48           C  
ATOM   1103  OD1 ASP A  72     121.632  39.873 -76.046  1.00 46.48           O  
ATOM   1104  OD2 ASP A  72     122.379  40.441 -74.031  1.00 46.48           O  
ATOM   1105  N   LEU A  73     119.158  38.103 -76.779  1.00 52.04           N  
ATOM   1106  H   LEU A  73     119.451  38.793 -77.456  1.00 52.04           H  
ATOM   1107  CA  LEU A  73     118.789  36.771 -77.302  1.00 52.04           C  
ATOM   1108  HA  LEU A  73     117.716  36.648 -77.154  1.00 52.04           H  
ATOM   1109  C   LEU A  73     119.435  35.543 -76.630  1.00 52.04           C  
ATOM   1110  CB  LEU A  73     119.073  36.762 -78.824  1.00 52.04           C  
ATOM   1111  HB2 LEU A  73     119.509  35.805 -79.111  1.00 52.04           H  
ATOM   1112  HB3 LEU A  73     119.828  37.515 -79.049  1.00 52.04           H  
ATOM   1113  O   LEU A  73     118.828  34.474 -76.663  1.00 52.04           O  
ATOM   1114  CG  LEU A  73     117.814  37.010 -79.683  1.00 52.04           C  
ATOM   1115  HG  LEU A  73     117.050  37.511 -79.089  1.00 52.04           H  
ATOM   1116  CD1 LEU A  73     118.133  37.906 -80.880  1.00 52.04           C  
ATOM   1117 HD11 LEU A  73     118.488  38.874 -80.525  1.00 52.04           H  
ATOM   1118 HD12 LEU A  73     118.900  37.446 -81.502  1.00 52.04           H  
ATOM   1119 HD13 LEU A  73     117.231  38.065 -81.471  1.00 52.04           H  
ATOM   1120  CD2 LEU A  73     117.249  35.690 -80.215  1.00 52.04           C  
ATOM   1121 HD21 LEU A  73     116.333  35.882 -80.773  1.00 52.04           H  
ATOM   1122 HD22 LEU A  73     117.975  35.204 -80.868  1.00 52.04           H  
ATOM   1123 HD23 LEU A  73     117.021  35.032 -79.377  1.00 52.04           H  
ATOM   1124  N   SER A  74     120.625  35.636 -76.025  1.00 53.87           N  
ATOM   1125  H   SER A  74     121.067  36.543 -75.974  1.00 53.87           H  
ATOM   1126  CA  SER A  74     121.272  34.449 -75.421  1.00 53.87           C  
ATOM   1127  HA  SER A  74     120.931  33.566 -75.962  1.00 53.87           H  
ATOM   1128  C   SER A  74     120.866  34.229 -73.961  1.00 53.87           C  
ATOM   1129  CB  SER A  74     122.793  34.465 -75.601  1.00 53.87           C  
ATOM   1130  HB2 SER A  74     123.154  33.441 -75.509  1.00 53.87           H  
ATOM   1131  HB3 SER A  74     123.050  34.830 -76.595  1.00 53.87           H  
ATOM   1132  O   SER A  74     120.559  33.104 -73.562  1.00 53.87           O  
ATOM   1133  OG  SER A  74     123.440  35.240 -74.615  1.00 53.87           O  
ATOM   1134  HG  SER A  74     123.497  36.156 -74.896  1.00 53.87           H  
ATOM   1135  N   GLN A  75     120.738  35.314 -73.193  1.00 55.10           N  
ATOM   1136  H   GLN A  75     121.004  36.212 -73.571  1.00 55.10           H  
ATOM   1137  CA  GLN A  75     120.154  35.275 -71.858  1.00 55.10           C  
ATOM   1138  HA  GLN A  75     120.554  34.402 -71.342  1.00 55.10           H  
ATOM   1139  C   GLN A  75     118.634  35.102 -71.951  1.00 55.10           C  
ATOM   1140  CB  GLN A  75     120.585  36.526 -71.083  1.00 55.10           C  
ATOM   1141  HB2 GLN A  75     120.021  37.393 -71.427  1.00 55.10           H  
ATOM   1142  HB3 GLN A  75     121.645  36.704 -71.270  1.00 55.10           H  
ATOM   1143  O   GLN A  75     118.062  34.350 -71.169  1.00 55.10           O  
ATOM   1144  CG  GLN A  75     120.395  36.334 -69.574  1.00 55.10           C  
ATOM   1145  HG2 GLN A  75     120.890  35.414 -69.262  1.00 55.10           H  
ATOM   1146  HG3 GLN A  75     119.330  36.236 -69.361  1.00 55.10           H  
ATOM   1147  CD  GLN A  75     120.965  37.476 -68.738  1.00 55.10           C  
ATOM   1148  NE2 GLN A  75     120.807  37.435 -67.434  1.00 55.10           N  
ATOM   1149 HE21 GLN A  75     120.320  36.668 -66.991  1.00 55.10           H  
ATOM   1150 HE22 GLN A  75     121.200  38.216 -66.928  1.00 55.10           H  
ATOM   1151  OE1 GLN A  75     121.572  38.415 -69.217  1.00 55.10           O  
ATOM   1152  N   VAL A  76     117.989  35.668 -72.978  1.00 60.08           N  
ATOM   1153  H   VAL A  76     118.484  36.337 -73.549  1.00 60.08           H  
ATOM   1154  CA  VAL A  76     116.594  35.372 -73.321  1.00 60.08           C  
ATOM   1155  HA  VAL A  76     115.997  35.493 -72.417  1.00 60.08           H  
ATOM   1156  C   VAL A  76     116.411  33.928 -73.747  1.00 60.08           C  
ATOM   1157  CB  VAL A  76     116.027  36.344 -74.375  1.00 60.08           C  
ATOM   1158  HB  VAL A  76     116.737  36.453 -75.195  1.00 60.08           H  
ATOM   1159  O   VAL A  76     115.368  33.399 -73.430  1.00 60.08           O  
ATOM   1160  CG1 VAL A  76     114.676  35.925 -74.976  1.00 60.08           C  
ATOM   1161 HG11 VAL A  76     114.309  36.709 -75.639  1.00 60.08           H  
ATOM   1162 HG12 VAL A  76     114.792  35.018 -75.569  1.00 60.08           H  
ATOM   1163 HG13 VAL A  76     113.948  35.754 -74.183  1.00 60.08           H  
ATOM   1164  CG2 VAL A  76     115.791  37.692 -73.696  1.00 60.08           C  
ATOM   1165 HG21 VAL A  76     115.329  38.379 -74.406  1.00 60.08           H  
ATOM   1166 HG22 VAL A  76     115.113  37.575 -72.851  1.00 60.08           H  
ATOM   1167 HG23 VAL A  76     116.727  38.118 -73.334  1.00 60.08           H  
ATOM   1168  N   ALA A  77     117.358  33.230 -74.378  1.00 62.82           N  
ATOM   1169  H   ALA A  77     118.194  33.696 -74.704  1.00 62.82           H  
ATOM   1170  CA  ALA A  77     117.169  31.808 -74.689  1.00 62.82           C  
ATOM   1171  HA  ALA A  77     116.195  31.688 -75.163  1.00 62.82           H  
ATOM   1172  C   ALA A  77     117.166  30.924 -73.428  1.00 62.82           C  
ATOM   1173  CB  ALA A  77     118.226  31.354 -75.698  1.00 62.82           C  
ATOM   1174  HB1 ALA A  77     119.225  31.496 -75.287  1.00 62.82           H  
ATOM   1175  HB2 ALA A  77     118.083  30.299 -75.930  1.00 62.82           H  
ATOM   1176  HB3 ALA A  77     118.131  31.932 -76.618  1.00 62.82           H  
ATOM   1177  O   ALA A  77     116.296  30.063 -73.295  1.00 62.82           O  
ATOM   1178  N   ALA A  78     118.088  31.162 -72.486  1.00 66.37           N  
ATOM   1179  H   ALA A  78     118.786  31.870 -72.662  1.00 66.37           H  
ATOM   1180  CA  ALA A  78     118.130  30.447 -71.207  1.00 66.37           C  
ATOM   1181  HA  ALA A  78     118.073  29.376 -71.401  1.00 66.37           H  
ATOM   1182  C   ALA A  78     116.929  30.810 -70.317  1.00 66.37           C  
ATOM   1183  CB  ALA A  78     119.470  30.734 -70.523  1.00 66.37           C  
ATOM   1184  HB1 ALA A  78     119.569  31.800 -70.319  1.00 66.37           H  
ATOM   1185  HB2 ALA A  78     119.522  30.186 -69.582  1.00 66.37           H  
ATOM   1186  HB3 ALA A  78     120.291  30.414 -71.165  1.00 66.37           H  
ATOM   1187  O   ALA A  78     116.201  29.920 -69.886  1.00 66.37           O  
ATOM   1188  N   ILE A  79     116.640  32.108 -70.160  1.00 70.10           N  
ATOM   1189  H   ILE A  79     117.277  32.795 -70.537  1.00 70.10           H  
ATOM   1190  CA  ILE A  79     115.426  32.597 -69.490  1.00 70.10           C  
ATOM   1191  HA  ILE A  79     115.390  32.169 -68.488  1.00 70.10           H  
ATOM   1192  C   ILE A  79     114.176  32.110 -70.226  1.00 70.10           C  
ATOM   1193  CB  ILE A  79     115.435  34.142 -69.357  1.00 70.10           C  
ATOM   1194  HB  ILE A  79     115.595  34.570 -70.346  1.00 70.10           H  
ATOM   1195  O   ILE A  79     113.184  31.838 -69.581  1.00 70.10           O  
ATOM   1196  CG1 ILE A  79     116.573  34.604 -68.417  1.00 70.10           C  
ATOM   1197 HG12 ILE A  79     117.511  34.126 -68.701  1.00 70.10           H  
ATOM   1198 HG13 ILE A  79     116.349  34.287 -67.398  1.00 70.10           H  
ATOM   1199  CG2 ILE A  79     114.088  34.681 -68.827  1.00 70.10           C  
ATOM   1200 HG21 ILE A  79     113.864  34.235 -67.857  1.00 70.10           H  
ATOM   1201 HG22 ILE A  79     114.110  35.766 -68.727  1.00 70.10           H  
ATOM   1202 HG23 ILE A  79     113.279  34.450 -69.520  1.00 70.10           H  
ATOM   1203  CD1 ILE A  79     116.804  36.122 -68.423  1.00 70.10           C  
ATOM   1204 HD11 ILE A  79     115.954  36.648 -67.989  1.00 70.10           H  
ATOM   1205 HD12 ILE A  79     116.968  36.473 -69.442  1.00 70.10           H  
ATOM   1206 HD13 ILE A  79     117.677  36.353 -67.813  1.00 70.10           H  
ATOM   1207  N   SER A  80     114.182  31.952 -71.552  1.00 72.70           N  
ATOM   1208  H   SER A  80     115.000  32.254 -72.061  1.00 72.70           H  
ATOM   1209  CA  SER A  80     113.037  31.444 -72.324  1.00 72.70           C  
ATOM   1210  HA  SER A  80     112.141  31.948 -71.962  1.00 72.70           H  
ATOM   1211  C   SER A  80     112.849  29.952 -72.113  1.00 72.70           C  
ATOM   1212  CB  SER A  80     113.155  31.742 -73.827  1.00 72.70           C  
ATOM   1213  HB2 SER A  80     113.225  32.820 -73.969  1.00 72.70           H  
ATOM   1214  HB3 SER A  80     114.040  31.254 -74.235  1.00 72.70           H  
ATOM   1215  O   SER A  80     111.709  29.504 -72.083  1.00 72.70           O  
ATOM   1216  OG  SER A  80     112.008  31.333 -74.550  1.00 72.70           O  
ATOM   1217  HG  SER A  80     111.296  31.918 -74.280  1.00 72.70           H  
ATOM   1218  N   ASN A  81     113.921  29.175 -71.948  1.00 78.67           N  
ATOM   1219  H   ASN A  81     114.843  29.586 -71.985  1.00 78.67           H  
ATOM   1220  CA  ASN A  81     113.800  27.758 -71.627  1.00 78.67           C  
ATOM   1221  HA  ASN A  81     113.026  27.341 -72.272  1.00 78.67           H  
ATOM   1222  C   ASN A  81     113.319  27.550 -70.185  1.00 78.67           C  
ATOM   1223  CB  ASN A  81     115.118  27.033 -71.926  1.00 78.67           C  
ATOM   1224  HB2 ASN A  81     115.574  27.440 -72.829  1.00 78.67           H  
ATOM   1225  HB3 ASN A  81     115.809  27.178 -71.096  1.00 78.67           H  
ATOM   1226  O   ASN A  81     112.393  26.771 -69.976  1.00 78.67           O  
ATOM   1227  CG  ASN A  81     114.888  25.551 -72.165  1.00 78.67           C  
ATOM   1228  ND2 ASN A  81     115.824  24.714 -71.791  1.00 78.67           N  
ATOM   1229 HD21 ASN A  81     115.616  23.731 -71.902  1.00 78.67           H  
ATOM   1230 HD22 ASN A  81     116.598  25.044 -71.233  1.00 78.67           H  
ATOM   1231  OD1 ASN A  81     113.895  25.132 -72.742  1.00 78.67           O  
ATOM   1232  N   ASP A  82     113.847  28.318 -69.227  1.00 80.38           N  
ATOM   1233  H   ASP A  82     114.655  28.888 -69.434  1.00 80.38           H  
ATOM   1234  CA  ASP A  82     113.332  28.353 -67.852  1.00 80.38           C  
ATOM   1235  HA  ASP A  82     113.290  27.335 -67.463  1.00 80.38           H  
ATOM   1236  C   ASP A  82     111.900  28.904 -67.798  1.00 80.38           C  
ATOM   1237  CB  ASP A  82     114.267  29.174 -66.946  1.00 80.38           C  
ATOM   1238  HB2 ASP A  82     113.705  29.480 -66.064  1.00 80.38           H  
ATOM   1239  HB3 ASP A  82     114.580  30.078 -67.468  1.00 80.38           H  
ATOM   1240  O   ASP A  82     111.047  28.378 -67.102  1.00 80.38           O  
ATOM   1241  CG  ASP A  82     115.499  28.401 -66.455  1.00 80.38           C  
ATOM   1242  OD1 ASP A  82     115.592  27.181 -66.730  1.00 80.38           O  
ATOM   1243  OD2 ASP A  82     116.338  29.049 -65.792  1.00 80.38           O  
ATOM   1244  N   LEU A  83     111.559  29.907 -68.603  1.00 79.38           N  
ATOM   1245  H   LEU A  83     112.302  30.383 -69.095  1.00 79.38           H  
ATOM   1246  CA  LEU A  83     110.198  30.435 -68.704  1.00 79.38           C  
ATOM   1247  HA  LEU A  83     109.834  30.629 -67.695  1.00 79.38           H  
ATOM   1248  C   LEU A  83     109.252  29.427 -69.358  1.00 79.38           C  
ATOM   1249  CB  LEU A  83     110.233  31.756 -69.487  1.00 79.38           C  
ATOM   1250  HB2 LEU A  83     110.616  31.544 -70.486  1.00 79.38           H  
ATOM   1251  HB3 LEU A  83     110.921  32.432 -68.979  1.00 79.38           H  
ATOM   1252  O   LEU A  83     108.075  29.395 -69.018  1.00 79.38           O  
ATOM   1253  CG  LEU A  83     108.900  32.499 -69.627  1.00 79.38           C  
ATOM   1254  HG  LEU A  83     108.147  31.847 -70.070  1.00 79.38           H  
ATOM   1255  CD1 LEU A  83     108.396  33.017 -68.283  1.00 79.38           C  
ATOM   1256 HD11 LEU A  83     109.149  33.651 -67.814  1.00 79.38           H  
ATOM   1257 HD12 LEU A  83     108.181  32.180 -67.619  1.00 79.38           H  
ATOM   1258 HD13 LEU A  83     107.476  33.587 -68.413  1.00 79.38           H  
ATOM   1259  CD2 LEU A  83     109.110  33.690 -70.567  1.00 79.38           C  
ATOM   1260 HD21 LEU A  83     108.232  34.336 -70.570  1.00 79.38           H  
ATOM   1261 HD22 LEU A  83     109.324  33.335 -71.575  1.00 79.38           H  
ATOM   1262 HD23 LEU A  83     109.955  34.281 -70.216  1.00 79.38           H  
ATOM   1263  N   LYS A  84     109.729  28.605 -70.298  1.00 83.27           N  
ATOM   1264  H   LYS A  84     110.701  28.702 -70.556  1.00 83.27           H  
ATOM   1265  CA  LYS A  84     108.953  27.496 -70.866  1.00 83.27           C  
ATOM   1266  HA  LYS A  84     107.957  27.848 -71.135  1.00 83.27           H  
ATOM   1267  C   LYS A  84     108.748  26.406 -69.828  1.00 83.27           C  
ATOM   1268  CB  LYS A  84     109.634  26.912 -72.109  1.00 83.27           C  
ATOM   1269  HB2 LYS A  84     109.218  25.926 -72.314  1.00 83.27           H  
ATOM   1270  HB3 LYS A  84     110.697  26.785 -71.901  1.00 83.27           H  
ATOM   1271  O   LYS A  84     107.618  25.952 -69.712  1.00 83.27           O  
ATOM   1272  CG  LYS A  84     109.439  27.778 -73.359  1.00 83.27           C  
ATOM   1273  HG2 LYS A  84     108.414  27.677 -73.714  1.00 83.27           H  
ATOM   1274  HG3 LYS A  84     109.615  28.829 -73.130  1.00 83.27           H  
ATOM   1275  CD  LYS A  84     110.411  27.308 -74.446  1.00 83.27           C  
ATOM   1276  HD2 LYS A  84     110.122  26.311 -74.779  1.00 83.27           H  
ATOM   1277  HD3 LYS A  84     111.415  27.262 -74.026  1.00 83.27           H  
ATOM   1278  CE  LYS A  84     110.419  28.282 -75.623  1.00 83.27           C  
ATOM   1279  HE2 LYS A  84     110.677  29.270 -75.241  1.00 83.27           H  
ATOM   1280  HE3 LYS A  84     109.419  28.329 -76.053  1.00 83.27           H  
ATOM   1281  NZ  LYS A  84     111.411  27.862 -76.639  1.00 83.27           N  
ATOM   1282  HZ1 LYS A  84     111.441  28.524 -77.402  1.00 83.27           H  
ATOM   1283  HZ2 LYS A  84     111.196  26.941 -76.993  1.00 83.27           H  
ATOM   1284  HZ3 LYS A  84     112.327  27.835 -76.215  1.00 83.27           H  
ATOM   1285  N   SER A  85     109.783  26.024 -69.074  1.00 83.60           N  
ATOM   1286  H   SER A  85     110.683  26.462 -69.211  1.00 83.60           H  
ATOM   1287  CA  SER A  85     109.668  25.014 -68.018  1.00 83.60           C  
ATOM   1288  HA  SER A  85     109.233  24.119 -68.463  1.00 83.60           H  
ATOM   1289  C   SER A  85     108.721  25.488 -66.909  1.00 83.60           C  
ATOM   1290  CB  SER A  85     111.044  24.598 -67.482  1.00 83.60           C  
ATOM   1291  HB2 SER A  85     111.702  24.369 -68.321  1.00 83.60           H  
ATOM   1292  HB3 SER A  85     110.930  23.702 -66.871  1.00 83.60           H  
ATOM   1293  O   SER A  85     107.768  24.776 -66.586  1.00 83.60           O  
ATOM   1294  OG  SER A  85     111.621  25.610 -66.695  1.00 83.60           O  
ATOM   1295  HG  SER A  85     112.557  25.444 -66.563  1.00 83.60           H  
ATOM   1296  N   ILE A  86     108.873  26.734 -66.448  1.00 86.89           N  
ATOM   1297  H   ILE A  86     109.728  27.211 -66.695  1.00 86.89           H  
ATOM   1298  CA  ILE A  86     107.963  27.405 -65.512  1.00 86.89           C  
ATOM   1299  HA  ILE A  86     107.910  26.811 -64.599  1.00 86.89           H  
ATOM   1300  C   ILE A  86     106.550  27.452 -66.093  1.00 86.89           C  
ATOM   1301  CB  ILE A  86     108.486  28.811 -65.132  1.00 86.89           C  
ATOM   1302  HB  ILE A  86     108.715  29.353 -66.049  1.00 86.89           H  
ATOM   1303  O   ILE A  86     105.630  26.982 -65.440  1.00 86.89           O  
ATOM   1304  CG1 ILE A  86     109.768  28.696 -64.274  1.00 86.89           C  
ATOM   1305 HG12 ILE A  86     109.504  28.358 -63.272  1.00 86.89           H  
ATOM   1306 HG13 ILE A  86     110.436  27.945 -64.696  1.00 86.89           H  
ATOM   1307  CG2 ILE A  86     107.422  29.610 -64.355  1.00 86.89           C  
ATOM   1308 HG21 ILE A  86     106.548  29.809 -64.975  1.00 86.89           H  
ATOM   1309 HG22 ILE A  86     107.810  30.580 -64.043  1.00 86.89           H  
ATOM   1310 HG23 ILE A  86     107.102  29.061 -63.470  1.00 86.89           H  
ATOM   1311  CD1 ILE A  86     110.556  30.010 -64.166  1.00 86.89           C  
ATOM   1312 HD11 ILE A  86     110.778  30.396 -65.161  1.00 86.89           H  
ATOM   1313 HD12 ILE A  86     111.494  29.821 -63.645  1.00 86.89           H  
ATOM   1314 HD13 ILE A  86     109.991  30.754 -63.604  1.00 86.89           H  
ATOM   1315  N   ARG A  87     106.348  27.896 -67.341  1.00 86.24           N  
ATOM   1316  H   ARG A  87     107.129  28.296 -67.840  1.00 86.24           H  
ATOM   1317  CA  ARG A  87     105.007  27.910 -67.957  1.00 86.24           C  
ATOM   1318  HA  ARG A  87     104.335  28.438 -67.281  1.00 86.24           H  
ATOM   1319  C   ARG A  87     104.398  26.526 -68.122  1.00 86.24           C  
ATOM   1320  CB  ARG A  87     105.010  28.615 -69.316  1.00 86.24           C  
ATOM   1321  HB2 ARG A  87     104.132  28.283 -69.870  1.00 86.24           H  
ATOM   1322  HB3 ARG A  87     105.894  28.346 -69.895  1.00 86.24           H  
ATOM   1323  O   ARG A  87     103.185  26.390 -68.007  1.00 86.24           O  
ATOM   1324  CG  ARG A  87     104.908  30.130 -69.137  1.00 86.24           C  
ATOM   1325  HG2 ARG A  87     105.853  30.547 -68.790  1.00 86.24           H  
ATOM   1326  HG3 ARG A  87     104.143  30.350 -68.392  1.00 86.24           H  
ATOM   1327  CD  ARG A  87     104.489  30.774 -70.457  1.00 86.24           C  
ATOM   1328  HD2 ARG A  87     105.275  30.621 -71.197  1.00 86.24           H  
ATOM   1329  HD3 ARG A  87     103.583  30.284 -70.815  1.00 86.24           H  
ATOM   1330  NE  ARG A  87     104.191  32.198 -70.248  1.00 86.24           N  
ATOM   1331  HE  ARG A  87     103.415  32.394 -69.632  1.00 86.24           H  
ATOM   1332  NH1 ARG A  87     105.992  33.083 -71.352  1.00 86.24           N  
ATOM   1333 HH11 ARG A  87     106.547  33.887 -71.608  1.00 86.24           H  
ATOM   1334 HH12 ARG A  87     106.342  32.145 -71.486  1.00 86.24           H  
ATOM   1335  NH2 ARG A  87     104.536  34.440 -70.345  1.00 86.24           N  
ATOM   1336 HH21 ARG A  87     103.737  34.577 -69.742  1.00 86.24           H  
ATOM   1337 HH22 ARG A  87     105.088  35.238 -70.626  1.00 86.24           H  
ATOM   1338  CZ  ARG A  87     104.905  33.230 -70.650  1.00 86.24           C  
ATOM   1339  N   THR A  88     105.191  25.498 -68.416  1.00 88.71           N  
ATOM   1340  H   THR A  88     106.174  25.669 -68.574  1.00 88.71           H  
ATOM   1341  CA  THR A  88     104.685  24.120 -68.476  1.00 88.71           C  
ATOM   1342  HA  THR A  88     103.767  24.115 -69.063  1.00 88.71           H  
ATOM   1343  C   THR A  88     104.301  23.609 -67.094  1.00 88.71           C  
ATOM   1344  CB  THR A  88     105.655  23.137 -69.145  1.00 88.71           C  
ATOM   1345  HB  THR A  88     105.285  22.125 -68.977  1.00 88.71           H  
ATOM   1346  O   THR A  88     103.266  22.960 -66.969  1.00 88.71           O  
ATOM   1347  CG2 THR A  88     105.724  23.357 -70.657  1.00 88.71           C  
ATOM   1348 HG21 THR A  88     106.453  22.671 -71.088  1.00 88.71           H  
ATOM   1349 HG22 THR A  88     104.747  23.159 -71.098  1.00 88.71           H  
ATOM   1350 HG23 THR A  88     106.019  24.382 -70.881  1.00 88.71           H  
ATOM   1351  OG1 THR A  88     106.973  23.201 -68.661  1.00 88.71           O  
ATOM   1352  HG1 THR A  88     107.016  23.680 -67.830  1.00 88.71           H  
ATOM   1353  N   GLN A  89     105.074  23.948 -66.060  1.00 88.74           N  
ATOM   1354  H   GLN A  89     105.896  24.513 -66.219  1.00 88.74           H  
ATOM   1355  CA  GLN A  89     104.768  23.611 -64.675  1.00 88.74           C  
ATOM   1356  HA  GLN A  89     104.545  22.545 -64.617  1.00 88.74           H  
ATOM   1357  C   GLN A  89     103.530  24.366 -64.175  1.00 88.74           C  
ATOM   1358  CB  GLN A  89     106.009  23.888 -63.815  1.00 88.74           C  
ATOM   1359  HB2 GLN A  89     106.280  24.941 -63.884  1.00 88.74           H  
ATOM   1360  HB3 GLN A  89     106.837  23.291 -64.198  1.00 88.74           H  
ATOM   1361  O   GLN A  89     102.634  23.743 -63.619  1.00 88.74           O  
ATOM   1362  CG  GLN A  89     105.774  23.530 -62.342  1.00 88.74           C  
ATOM   1363  HG2 GLN A  89     104.981  24.160 -61.938  1.00 88.74           H  
ATOM   1364  HG3 GLN A  89     105.458  22.489 -62.266  1.00 88.74           H  
ATOM   1365  CD  GLN A  89     107.014  23.720 -61.478  1.00 88.74           C  
ATOM   1366  NE2 GLN A  89     106.857  23.731 -60.174  1.00 88.74           N  
ATOM   1367 HE21 GLN A  89     105.930  23.700 -59.775  1.00 88.74           H  
ATOM   1368 HE22 GLN A  89     107.699  23.890 -59.638  1.00 88.74           H  
ATOM   1369  OE1 GLN A  89     108.137  23.847 -61.934  1.00 88.74           O  
ATOM   1370  N   GLU A  90     103.428  25.670 -64.431  1.00 89.94           N  
ATOM   1371  H   GLU A  90     104.229  26.143 -64.824  1.00 89.94           H  
ATOM   1372  CA  GLU A  90     102.246  26.490 -64.144  1.00 89.94           C  
ATOM   1373  HA  GLU A  90     102.032  26.481 -63.075  1.00 89.94           H  
ATOM   1374  C   GLU A  90     101.019  25.954 -64.879  1.00 89.94           C  
ATOM   1375  CB  GLU A  90     102.476  27.939 -64.598  1.00 89.94           C  
ATOM   1376  HB2 GLU A  90     101.516  28.455 -64.612  1.00 89.94           H  
ATOM   1377  HB3 GLU A  90     102.865  27.920 -65.616  1.00 89.94           H  
ATOM   1378  O   GLU A  90      99.957  25.820 -64.284  1.00 89.94           O  
ATOM   1379  CG  GLU A  90     103.423  28.737 -63.691  1.00 89.94           C  
ATOM   1380  HG2 GLU A  90     104.362  28.197 -63.572  1.00 89.94           H  
ATOM   1381  HG3 GLU A  90     102.963  28.819 -62.706  1.00 89.94           H  
ATOM   1382  CD  GLU A  90     103.713  30.147 -64.239  1.00 89.94           C  
ATOM   1383  OE1 GLU A  90     104.288  30.952 -63.475  1.00 89.94           O  
ATOM   1384  OE2 GLU A  90     103.391  30.422 -65.424  1.00 89.94           O  
ATOM   1385  N   LYS A  91     101.152  25.577 -66.158  1.00 90.15           N  
ATOM   1386  H   LYS A  91     102.034  25.757 -66.617  1.00 90.15           H  
ATOM   1387  CA  LYS A  91     100.057  24.965 -66.918  1.00 90.15           C  
ATOM   1388  HA  LYS A  91      99.192  25.624 -66.849  1.00 90.15           H  
ATOM   1389  C   LYS A  91      99.627  23.631 -66.309  1.00 90.15           C  
ATOM   1390  CB  LYS A  91     100.454  24.820 -68.393  1.00 90.15           C  
ATOM   1391  HB2 LYS A  91     100.767  25.793 -68.771  1.00 90.15           H  
ATOM   1392  HB3 LYS A  91     101.287  24.122 -68.479  1.00 90.15           H  
ATOM   1393  O   LYS A  91      98.430  23.386 -66.226  1.00 90.15           O  
ATOM   1394  CG  LYS A  91      99.274  24.326 -69.239  1.00 90.15           C  
ATOM   1395  HG2 LYS A  91      98.456  25.044 -69.168  1.00 90.15           H  
ATOM   1396  HG3 LYS A  91      98.930  23.363 -68.863  1.00 90.15           H  
ATOM   1397  CD  LYS A  91      99.672  24.151 -70.705  1.00 90.15           C  
ATOM   1398  HD2 LYS A  91      99.989  25.109 -71.117  1.00 90.15           H  
ATOM   1399  HD3 LYS A  91     100.492  23.435 -70.766  1.00 90.15           H  
ATOM   1400  CE  LYS A  91      98.453  23.619 -71.464  1.00 90.15           C  
ATOM   1401  HE2 LYS A  91      98.091  22.731 -70.946  1.00 90.15           H  
ATOM   1402  HE3 LYS A  91      97.660  24.366 -71.418  1.00 90.15           H  
ATOM   1403  NZ  LYS A  91      98.778  23.287 -72.871  1.00 90.15           N  
ATOM   1404  HZ1 LYS A  91      99.487  22.568 -72.896  1.00 90.15           H  
ATOM   1405  HZ2 LYS A  91      97.955  22.929 -73.333  1.00 90.15           H  
ATOM   1406  HZ3 LYS A  91      99.107  24.105 -73.364  1.00 90.15           H  
ATOM   1407  N   ALA A  92     100.567  22.792 -65.875  1.00 90.35           N  
ATOM   1408  H   ALA A  92     101.538  23.044 -65.994  1.00 90.35           H  
ATOM   1409  CA  ALA A  92     100.257  21.532 -65.202  1.00 90.35           C  
ATOM   1410  HA  ALA A  92      99.555  20.969 -65.818  1.00 90.35           H  
ATOM   1411  C   ALA A  92      99.582  21.761 -63.838  1.00 90.35           C  
ATOM   1412  CB  ALA A  92     101.544  20.710 -65.073  1.00 90.35           C  
ATOM   1413  HB1 ALA A  92     101.973  20.536 -66.059  1.00 90.35           H  
ATOM   1414  HB2 ALA A  92     102.269  21.237 -64.452  1.00 90.35           H  
ATOM   1415  HB3 ALA A  92     101.314  19.749 -64.612  1.00 90.35           H  
ATOM   1416  O   ALA A  92      98.622  21.072 -63.514  1.00 90.35           O  
ATOM   1417  N   GLN A  93     100.023  22.760 -63.069  1.00 91.55           N  
ATOM   1418  H   GLN A  93     100.836  23.277 -63.372  1.00 91.55           H  
ATOM   1419  CA  GLN A  93      99.387  23.155 -61.807  1.00 91.55           C  
ATOM   1420  HA  GLN A  93      99.273  22.276 -61.172  1.00 91.55           H  
ATOM   1421  C   GLN A  93      97.984  23.732 -62.024  1.00 91.55           C  
ATOM   1422  CB  GLN A  93     100.264  24.186 -61.084  1.00 91.55           C  
ATOM   1423  HB2 GLN A  93      99.685  24.640 -60.280  1.00 91.55           H  
ATOM   1424  HB3 GLN A  93     100.549  24.972 -61.783  1.00 91.55           H  
ATOM   1425  O   GLN A  93      97.070  23.399 -61.281  1.00 91.55           O  
ATOM   1426  CG  GLN A  93     101.520  23.557 -60.466  1.00 91.55           C  
ATOM   1427  HG2 GLN A  93     102.100  23.036 -61.229  1.00 91.55           H  
ATOM   1428  HG3 GLN A  93     101.211  22.825 -59.721  1.00 91.55           H  
ATOM   1429  CD  GLN A  93     102.422  24.588 -59.795  1.00 91.55           C  
ATOM   1430  NE2 GLN A  93     103.324  24.166 -58.934  1.00 91.55           N  
ATOM   1431 HE21 GLN A  93     103.337  23.196 -58.654  1.00 91.55           H  
ATOM   1432 HE22 GLN A  93     103.814  24.905 -58.450  1.00 91.55           H  
ATOM   1433  OE1 GLN A  93     102.348  25.785 -60.005  1.00 91.55           O  
ATOM   1434  N   LEU A  94      97.792  24.563 -63.052  1.00 92.02           N  
ATOM   1435  H   LEU A  94      98.598  24.856 -63.585  1.00 92.02           H  
ATOM   1436  CA  LEU A  94      96.479  25.084 -63.439  1.00 92.02           C  
ATOM   1437  HA  LEU A  94      95.992  25.510 -62.562  1.00 92.02           H  
ATOM   1438  C   LEU A  94      95.559  23.975 -63.947  1.00 92.02           C  
ATOM   1439  CB  LEU A  94      96.640  26.164 -64.523  1.00 92.02           C  
ATOM   1440  HB2 LEU A  94      95.669  26.337 -64.987  1.00 92.02           H  
ATOM   1441  HB3 LEU A  94      97.309  25.783 -65.295  1.00 92.02           H  
ATOM   1442  O   LEU A  94      94.360  24.030 -63.701  1.00 92.02           O  
ATOM   1443  CG  LEU A  94      97.169  27.513 -64.010  1.00 92.02           C  
ATOM   1444  HG  LEU A  94      98.091  27.369 -63.447  1.00 92.02           H  
ATOM   1445  CD1 LEU A  94      97.460  28.421 -65.208  1.00 92.02           C  
ATOM   1446 HD11 LEU A  94      96.550  28.589 -65.783  1.00 92.02           H  
ATOM   1447 HD12 LEU A  94      97.850  29.375 -64.853  1.00 92.02           H  
ATOM   1448 HD13 LEU A  94      98.217  27.954 -65.837  1.00 92.02           H  
ATOM   1449  CD2 LEU A  94      96.156  28.222 -63.108  1.00 92.02           C  
ATOM   1450 HD21 LEU A  94      96.538  29.204 -62.830  1.00 92.02           H  
ATOM   1451 HD22 LEU A  94      96.003  27.649 -62.193  1.00 92.02           H  
ATOM   1452 HD23 LEU A  94      95.203  28.337 -63.625  1.00 92.02           H  
ATOM   1453  N   GLN A  95      96.106  22.973 -64.635  1.00 92.84           N  
ATOM   1454  H   GLN A  95      97.092  23.013 -64.852  1.00 92.84           H  
ATOM   1455  CA  GLN A  95      95.354  21.801 -65.059  1.00 92.84           C  
ATOM   1456  HA  GLN A  95      94.441  22.140 -65.548  1.00 92.84           H  
ATOM   1457  C   GLN A  95      94.921  20.957 -63.854  1.00 92.84           C  
ATOM   1458  CB  GLN A  95      96.168  21.011 -66.088  1.00 92.84           C  
ATOM   1459  HB2 GLN A  95      97.081  20.629 -65.633  1.00 92.84           H  
ATOM   1460  HB3 GLN A  95      96.431  21.674 -66.913  1.00 92.84           H  
ATOM   1461  O   GLN A  95      93.731  20.722 -63.715  1.00 92.84           O  
ATOM   1462  CG  GLN A  95      95.348  19.840 -66.638  1.00 92.84           C  
ATOM   1463  HG2 GLN A  95      94.397  20.207 -67.023  1.00 92.84           H  
ATOM   1464  HG3 GLN A  95      95.132  19.140 -65.830  1.00 92.84           H  
ATOM   1465  CD  GLN A  95      96.050  19.073 -67.748  1.00 92.84           C  
ATOM   1466  NE2 GLN A  95      95.474  17.963 -68.147  1.00 92.84           N  
ATOM   1467 HE21 GLN A  95      95.962  17.388 -68.819  1.00 92.84           H  
ATOM   1468 HE22 GLN A  95      94.673  17.636 -67.627  1.00 92.84           H  
ATOM   1469  OE1 GLN A  95      97.085  19.451 -68.290  1.00 92.84           O  
ATOM   1470  N   ASP A  96      95.831  20.600 -62.942  1.00 93.46           N  
ATOM   1471  H   ASP A  96      96.805  20.808 -63.115  1.00 93.46           H  
ATOM   1472  CA  ASP A  96      95.492  19.871 -61.706  1.00 93.46           C  
ATOM   1473  HA  ASP A  96      95.037  18.915 -61.965  1.00 93.46           H  
ATOM   1474  C   ASP A  96      94.479  20.647 -60.849  1.00 93.46           C  
ATOM   1475  CB  ASP A  96      96.783  19.601 -60.911  1.00 93.46           C  
ATOM   1476  HB2 ASP A  96      97.439  18.969 -61.510  1.00 93.46           H  
ATOM   1477  HB3 ASP A  96      97.297  20.547 -60.742  1.00 93.46           H  
ATOM   1478  O   ASP A  96      93.516  20.084 -60.331  1.00 93.46           O  
ATOM   1479  CG  ASP A  96      96.543  18.916 -59.554  1.00 93.46           C  
ATOM   1480  OD1 ASP A  96      95.976  17.808 -59.490  1.00 93.46           O  
ATOM   1481  OD2 ASP A  96      96.954  19.470 -58.510  1.00 93.46           O  
ATOM   1482  N   LEU A  97      94.643  21.968 -60.743  1.00 94.82           N  
ATOM   1483  H   LEU A  97      95.468  22.383 -61.151  1.00 94.82           H  
ATOM   1484  CA  LEU A  97      93.692  22.826 -60.046  1.00 94.82           C  
ATOM   1485  HA  LEU A  97      93.551  22.415 -59.047  1.00 94.82           H  
ATOM   1486  C   LEU A  97      92.318  22.831 -60.735  1.00 94.82           C  
ATOM   1487  CB  LEU A  97      94.301  24.232 -59.933  1.00 94.82           C  
ATOM   1488  HB2 LEU A  97      94.447  24.626 -60.939  1.00 94.82           H  
ATOM   1489  HB3 LEU A  97      95.275  24.158 -59.451  1.00 94.82           H  
ATOM   1490  O   LEU A  97      91.302  22.734 -60.050  1.00 94.82           O  
ATOM   1491  CG  LEU A  97      93.435  25.219 -59.140  1.00 94.82           C  
ATOM   1492  HG  LEU A  97      92.455  25.276 -59.615  1.00 94.82           H  
ATOM   1493  CD1 LEU A  97      93.272  24.807 -57.674  1.00 94.82           C  
ATOM   1494 HD11 LEU A  97      94.250  24.661 -57.215  1.00 94.82           H  
ATOM   1495 HD12 LEU A  97      92.696  23.883 -57.616  1.00 94.82           H  
ATOM   1496 HD13 LEU A  97      92.722  25.577 -57.133  1.00 94.82           H  
ATOM   1497  CD2 LEU A  97      94.059  26.614 -59.186  1.00 94.82           C  
ATOM   1498 HD21 LEU A  97      95.057  26.588 -58.749  1.00 94.82           H  
ATOM   1499 HD22 LEU A  97      94.128  26.945 -60.222  1.00 94.82           H  
ATOM   1500 HD23 LEU A  97      93.440  27.320 -58.632  1.00 94.82           H  
ATOM   1501  N   ASN A  98      92.273  22.914 -62.066  1.00 93.75           N  
ATOM   1502  H   ASN A  98      93.142  22.980 -62.576  1.00 93.75           H  
ATOM   1503  CA  ASN A  98      91.028  22.847 -62.832  1.00 93.75           C  
ATOM   1504  HA  ASN A  98      90.321  23.568 -62.421  1.00 93.75           H  
ATOM   1505  C   ASN A  98      90.354  21.478 -62.730  1.00 93.75           C  
ATOM   1506  CB  ASN A  98      91.288  23.198 -64.303  1.00 93.75           C  
ATOM   1507  HB2 ASN A  98      90.465  22.812 -64.905  1.00 93.75           H  
ATOM   1508  HB3 ASN A  98      92.201  22.709 -64.643  1.00 93.75           H  
ATOM   1509  O   ASN A  98      89.139  21.434 -62.574  1.00 93.75           O  
ATOM   1510  CG  ASN A  98      91.365  24.687 -64.571  1.00 93.75           C  
ATOM   1511  ND2 ASN A  98      91.838  25.057 -65.737  1.00 93.75           N  
ATOM   1512 HD21 ASN A  98      92.194  24.351 -66.365  1.00 93.75           H  
ATOM   1513 HD22 ASN A  98      91.893  26.054 -65.890  1.00 93.75           H  
ATOM   1514  OD1 ASN A  98      90.962  25.539 -63.795  1.00 93.75           O  
ATOM   1515  N   ASP A  99      91.111  20.384 -62.765  1.00 93.04           N  
ATOM   1516  H   ASP A  99      92.094  20.479 -62.976  1.00 93.04           H  
ATOM   1517  CA  ASP A  99      90.581  19.026 -62.623  1.00 93.04           C  
ATOM   1518  HA  ASP A  99      89.779  18.876 -63.346  1.00 93.04           H  
ATOM   1519  C   ASP A  99      89.980  18.836 -61.218  1.00 93.04           C  
ATOM   1520  CB  ASP A  99      91.692  17.998 -62.919  1.00 93.04           C  
ATOM   1521  HB2 ASP A  99      92.545  18.199 -62.272  1.00 93.04           H  
ATOM   1522  HB3 ASP A  99      91.314  17.006 -62.672  1.00 93.04           H  
ATOM   1523  O   ASP A  99      88.868  18.325 -61.064  1.00 93.04           O  
ATOM   1524  CG  ASP A  99      92.163  17.971 -64.388  1.00 93.04           C  
ATOM   1525  OD1 ASP A  99      91.419  18.452 -65.273  1.00 93.04           O  
ATOM   1526  OD2 ASP A  99      93.272  17.444 -64.642  1.00 93.04           O  
ATOM   1527  N   ARG A 100      90.643  19.363 -60.178  1.00 94.43           N  
ATOM   1528  H   ARG A 100      91.563  19.740 -60.352  1.00 94.43           H  
ATOM   1529  CA  ARG A 100      90.073  19.422 -58.822  1.00 94.43           C  
ATOM   1530  HA  ARG A 100      89.767  18.416 -58.535  1.00 94.43           H  
ATOM   1531  C   ARG A 100      88.818  20.288 -58.777  1.00 94.43           C  
ATOM   1532  CB  ARG A 100      91.106  19.931 -57.818  1.00 94.43           C  
ATOM   1533  HB2 ARG A 100      91.526  20.868 -58.184  1.00 94.43           H  
ATOM   1534  HB3 ARG A 100      90.610  20.124 -56.866  1.00 94.43           H  
ATOM   1535  O   ARG A 100      87.826  19.857 -58.195  1.00 94.43           O  
ATOM   1536  CG  ARG A 100      92.227  18.914 -57.584  1.00 94.43           C  
ATOM   1537  HG2 ARG A 100      92.676  18.617 -58.532  1.00 94.43           H  
ATOM   1538  HG3 ARG A 100      91.828  18.024 -57.099  1.00 94.43           H  
ATOM   1539  CD  ARG A 100      93.285  19.560 -56.692  1.00 94.43           C  
ATOM   1540  HD2 ARG A 100      93.488  20.565 -57.061  1.00 94.43           H  
ATOM   1541  HD3 ARG A 100      92.890  19.624 -55.678  1.00 94.43           H  
ATOM   1542  NE  ARG A 100      94.545  18.810 -56.729  1.00 94.43           N  
ATOM   1543  HE  ARG A 100      94.830  18.448 -57.628  1.00 94.43           H  
ATOM   1544  NH1 ARG A 100      95.301  19.312 -54.617  1.00 94.43           N  
ATOM   1545 HH11 ARG A 100      94.410  19.749 -54.429  1.00 94.43           H  
ATOM   1546 HH12 ARG A 100      96.041  19.269 -53.930  1.00 94.43           H  
ATOM   1547  NH2 ARG A 100      96.614  18.237 -56.073  1.00 94.43           N  
ATOM   1548 HH21 ARG A 100      97.397  18.290 -55.437  1.00 94.43           H  
ATOM   1549 HH22 ARG A 100      96.800  18.208 -57.065  1.00 94.43           H  
ATOM   1550  CZ  ARG A 100      95.473  18.783 -55.799  1.00 94.43           C  
ATOM   1551  N   PHE A 101      88.819  21.471 -59.392  1.00 94.50           N  
ATOM   1552  H   PHE A 101      89.666  21.777 -59.849  1.00 94.50           H  
ATOM   1553  CA  PHE A 101      87.621  22.314 -59.473  1.00 94.50           C  
ATOM   1554  HA  PHE A 101      87.265  22.498 -58.459  1.00 94.50           H  
ATOM   1555  C   PHE A 101      86.472  21.617 -60.201  1.00 94.50           C  
ATOM   1556  CB  PHE A 101      87.921  23.669 -60.133  1.00 94.50           C  
ATOM   1557  HB2 PHE A 101      88.587  23.521 -60.983  1.00 94.50           H  
ATOM   1558  HB3 PHE A 101      86.990  24.074 -60.530  1.00 94.50           H  
ATOM   1559  O   PHE A 101      85.343  21.705 -59.729  1.00 94.50           O  
ATOM   1560  CG  PHE A 101      88.487  24.720 -59.200  1.00 94.50           C  
ATOM   1561  CD1 PHE A 101      87.769  25.103 -58.051  1.00 94.50           C  
ATOM   1562  HD1 PHE A 101      86.825  24.631 -57.821  1.00 94.50           H  
ATOM   1563  CD2 PHE A 101      89.692  25.372 -59.512  1.00 94.50           C  
ATOM   1564  HD2 PHE A 101      90.227  25.112 -60.414  1.00 94.50           H  
ATOM   1565  CE1 PHE A 101      88.273  26.100 -57.198  1.00 94.50           C  
ATOM   1566  HE1 PHE A 101      87.721  26.382 -56.313  1.00 94.50           H  
ATOM   1567  CE2 PHE A 101      90.186  26.383 -58.668  1.00 94.50           C  
ATOM   1568  HE2 PHE A 101      91.093  26.908 -58.929  1.00 94.50           H  
ATOM   1569  CZ  PHE A 101      89.487  26.736 -57.503  1.00 94.50           C  
ATOM   1570  HZ  PHE A 101      89.871  27.511 -56.856  1.00 94.50           H  
ATOM   1571  N   ALA A 102      86.739  20.889 -61.285  1.00 94.96           N  
ATOM   1572  H   ALA A 102      87.683  20.872 -61.644  1.00 94.96           H  
ATOM   1573  CA  ALA A 102      85.736  20.096 -61.985  1.00 94.96           C  
ATOM   1574  HA  ALA A 102      84.923  20.754 -62.292  1.00 94.96           H  
ATOM   1575  C   ALA A 102      85.137  19.030 -61.054  1.00 94.96           C  
ATOM   1576  CB  ALA A 102      86.363  19.494 -63.247  1.00 94.96           C  
ATOM   1577  HB1 ALA A 102      87.178  18.818 -62.985  1.00 94.96           H  
ATOM   1578  HB2 ALA A 102      85.606  18.931 -63.793  1.00 94.96           H  
ATOM   1579  HB3 ALA A 102      86.750  20.286 -63.887  1.00 94.96           H  
ATOM   1580  O   ALA A 102      83.919  18.980 -60.906  1.00 94.96           O  
ATOM   1581  N   SER A 103      85.975  18.285 -60.320  1.00 95.31           N  
ATOM   1582  H   SER A 103      86.962  18.332 -60.530  1.00 95.31           H  
ATOM   1583  CA  SER A 103      85.501  17.301 -59.332  1.00 95.31           C  
ATOM   1584  HA  SER A 103      84.829  16.613 -59.845  1.00 95.31           H  
ATOM   1585  C   SER A 103      84.704  17.934 -58.180  1.00 95.31           C  
ATOM   1586  CB  SER A 103      86.675  16.473 -58.796  1.00 95.31           C  
ATOM   1587  HB2 SER A 103      86.279  15.596 -58.284  1.00 95.31           H  
ATOM   1588  HB3 SER A 103      87.281  16.129 -59.634  1.00 95.31           H  
ATOM   1589  O   SER A 103      83.710  17.372 -57.725  1.00 95.31           O  
ATOM   1590  OG  SER A 103      87.491  17.194 -57.887  1.00 95.31           O  
ATOM   1591  HG  SER A 103      87.579  18.101 -58.188  1.00 95.31           H  
ATOM   1592  N   PHE A 104      85.080  19.138 -57.726  1.00 96.66           N  
ATOM   1593  H   PHE A 104      85.921  19.552 -58.103  1.00 96.66           H  
ATOM   1594  CA  PHE A 104      84.307  19.888 -56.733  1.00 96.66           C  
ATOM   1595  HA  PHE A 104      84.088  19.226 -55.895  1.00 96.66           H  
ATOM   1596  C   PHE A 104      82.958  20.343 -57.291  1.00 96.66           C  
ATOM   1597  CB  PHE A 104      85.096  21.102 -56.214  1.00 96.66           C  
ATOM   1598  HB2 PHE A 104      85.615  21.582 -57.044  1.00 96.66           H  
ATOM   1599  HB3 PHE A 104      84.386  21.830 -55.821  1.00 96.66           H  
ATOM   1600  O   PHE A 104      81.960  20.254 -56.583  1.00 96.66           O  
ATOM   1601  CG  PHE A 104      86.071  20.799 -55.093  1.00 96.66           C  
ATOM   1602  CD1 PHE A 104      85.582  20.361 -53.848  1.00 96.66           C  
ATOM   1603  HD1 PHE A 104      84.520  20.232 -53.704  1.00 96.66           H  
ATOM   1604  CD2 PHE A 104      87.454  20.992 -55.267  1.00 96.66           C  
ATOM   1605  HD2 PHE A 104      87.835  21.360 -56.208  1.00 96.66           H  
ATOM   1606  CE1 PHE A 104      86.472  20.087 -52.795  1.00 96.66           C  
ATOM   1607  HE1 PHE A 104      86.091  19.739 -51.846  1.00 96.66           H  
ATOM   1608  CE2 PHE A 104      88.346  20.709 -54.218  1.00 96.66           C  
ATOM   1609  HE2 PHE A 104      89.407  20.843 -54.364  1.00 96.66           H  
ATOM   1610  CZ  PHE A 104      87.855  20.252 -52.982  1.00 96.66           C  
ATOM   1611  HZ  PHE A 104      88.539  20.029 -52.177  1.00 96.66           H  
ATOM   1612  N   ILE A 105      82.906  20.813 -58.541  1.00 95.63           N  
ATOM   1613  H   ILE A 105      83.763  20.854 -59.074  1.00 95.63           H  
ATOM   1614  CA  ILE A 105      81.657  21.207 -59.203  1.00 95.63           C  
ATOM   1615  HA  ILE A 105      81.136  21.922 -58.566  1.00 95.63           H  
ATOM   1616  C   ILE A 105      80.738  19.996 -59.349  1.00 95.63           C  
ATOM   1617  CB  ILE A 105      81.940  21.885 -60.564  1.00 95.63           C  
ATOM   1618  HB  ILE A 105      82.637  21.266 -61.129  1.00 95.63           H  
ATOM   1619  O   ILE A 105      79.558  20.107 -59.023  1.00 95.63           O  
ATOM   1620  CG1 ILE A 105      82.568  23.279 -60.338  1.00 95.63           C  
ATOM   1621 HG12 ILE A 105      81.808  23.959 -59.952  1.00 95.63           H  
ATOM   1622 HG13 ILE A 105      83.352  23.216 -59.583  1.00 95.63           H  
ATOM   1623  CG2 ILE A 105      80.652  22.047 -61.395  1.00 95.63           C  
ATOM   1624 HG21 ILE A 105      80.865  22.545 -62.341  1.00 95.63           H  
ATOM   1625 HG22 ILE A 105      79.922  22.631 -60.834  1.00 95.63           H  
ATOM   1626 HG23 ILE A 105      80.232  21.073 -61.644  1.00 95.63           H  
ATOM   1627  CD1 ILE A 105      83.186  23.889 -61.602  1.00 95.63           C  
ATOM   1628 HD11 ILE A 105      83.894  23.189 -62.044  1.00 95.63           H  
ATOM   1629 HD12 ILE A 105      83.716  24.803 -61.334  1.00 95.63           H  
ATOM   1630 HD13 ILE A 105      82.414  24.139 -62.331  1.00 95.63           H  
ATOM   1631  N   GLU A 106      81.259  18.850 -59.787  1.00 95.53           N  
ATOM   1632  H   GLU A 106      82.223  18.831 -60.085  1.00 95.53           H  
ATOM   1633  CA  GLU A 106      80.502  17.597 -59.866  1.00 95.53           C  
ATOM   1634  HA  GLU A 106      79.634  17.729 -60.513  1.00 95.53           H  
ATOM   1635  C   GLU A 106      79.979  17.188 -58.490  1.00 95.53           C  
ATOM   1636  CB  GLU A 106      81.379  16.484 -60.455  1.00 95.53           C  
ATOM   1637  HB2 GLU A 106      82.343  16.484 -59.947  1.00 95.53           H  
ATOM   1638  HB3 GLU A 106      80.892  15.524 -60.283  1.00 95.53           H  
ATOM   1639  O   GLU A 106      78.783  16.949 -58.334  1.00 95.53           O  
ATOM   1640  CG  GLU A 106      81.578  16.664 -61.967  1.00 95.53           C  
ATOM   1641  HG2 GLU A 106      81.968  17.663 -62.163  1.00 95.53           H  
ATOM   1642  HG3 GLU A 106      80.605  16.592 -62.452  1.00 95.53           H  
ATOM   1643  CD  GLU A 106      82.530  15.628 -62.584  1.00 95.53           C  
ATOM   1644  OE1 GLU A 106      82.721  15.707 -63.820  1.00 95.53           O  
ATOM   1645  OE2 GLU A 106      83.077  14.785 -61.837  1.00 95.53           O  
ATOM   1646  N   ARG A 107      80.826  17.226 -57.453  1.00 96.26           N  
ATOM   1647  H   ARG A 107      81.804  17.386 -57.646  1.00 96.26           H  
ATOM   1648  CA  ARG A 107      80.406  16.890 -56.090  1.00 96.26           C  
ATOM   1649  HA  ARG A 107      79.941  15.907 -56.160  1.00 96.26           H  
ATOM   1650  C   ARG A 107      79.341  17.841 -55.545  1.00 96.26           C  
ATOM   1651  CB  ARG A 107      81.636  16.833 -55.169  1.00 96.26           C  
ATOM   1652  HB2 ARG A 107      82.371  16.160 -55.609  1.00 96.26           H  
ATOM   1653  HB3 ARG A 107      82.085  17.824 -55.102  1.00 96.26           H  
ATOM   1654  O   ARG A 107      78.434  17.401 -54.844  1.00 96.26           O  
ATOM   1655  CG  ARG A 107      81.308  16.336 -53.752  1.00 96.26           C  
ATOM   1656  HG2 ARG A 107      82.237  16.257 -53.188  1.00 96.26           H  
ATOM   1657  HG3 ARG A 107      80.654  17.047 -53.248  1.00 96.26           H  
ATOM   1658  CD  ARG A 107      80.633  14.962 -53.811  1.00 96.26           C  
ATOM   1659  HD2 ARG A 107      81.267  14.277 -54.373  1.00 96.26           H  
ATOM   1660  HD3 ARG A 107      79.679  15.047 -54.331  1.00 96.26           H  
ATOM   1661  NE  ARG A 107      80.359  14.409 -52.480  1.00 96.26           N  
ATOM   1662  HE  ARG A 107      80.572  14.980 -51.675  1.00 96.26           H  
ATOM   1663  NH1 ARG A 107      79.445  12.459 -53.292  1.00 96.26           N  
ATOM   1664 HH11 ARG A 107      79.003  11.561 -53.164  1.00 96.26           H  
ATOM   1665 HH12 ARG A 107      79.486  12.792 -54.245  1.00 96.26           H  
ATOM   1666  NH2 ARG A 107      79.534  12.823 -51.083  1.00 96.26           N  
ATOM   1667 HH21 ARG A 107      79.037  11.952 -50.962  1.00 96.26           H  
ATOM   1668 HH22 ARG A 107      79.727  13.422 -50.293  1.00 96.26           H  
ATOM   1669  CZ  ARG A 107      79.785  13.235 -52.296  1.00 96.26           C  
ATOM   1670  N   VAL A 108      79.434  19.135 -55.849  1.00 97.06           N  
ATOM   1671  H   VAL A 108      80.226  19.434 -56.400  1.00 97.06           H  
ATOM   1672  CA  VAL A 108      78.397  20.114 -55.497  1.00 97.06           C  
ATOM   1673  HA  VAL A 108      78.165  20.009 -54.437  1.00 97.06           H  
ATOM   1674  C   VAL A 108      77.101  19.809 -56.248  1.00 97.06           C  
ATOM   1675  CB  VAL A 108      78.883  21.558 -55.726  1.00 97.06           C  
ATOM   1676  HB  VAL A 108      79.332  21.638 -56.715  1.00 97.06           H  
ATOM   1677  O   VAL A 108      76.054  19.808 -55.614  1.00 97.06           O  
ATOM   1678  CG1 VAL A 108      77.754  22.592 -55.619  1.00 97.06           C  
ATOM   1679 HG11 VAL A 108      77.039  22.461 -56.431  1.00 97.06           H  
ATOM   1680 HG12 VAL A 108      78.157  23.602 -55.696  1.00 97.06           H  
ATOM   1681 HG13 VAL A 108      77.225  22.486 -54.672  1.00 97.06           H  
ATOM   1682  CG2 VAL A 108      79.930  21.940 -54.667  1.00 97.06           C  
ATOM   1683 HG21 VAL A 108      80.361  22.911 -54.913  1.00 97.06           H  
ATOM   1684 HG22 VAL A 108      80.731  21.201 -54.636  1.00 97.06           H  
ATOM   1685 HG23 VAL A 108      79.464  21.989 -53.683  1.00 97.06           H  
ATOM   1686  N   HIS A 109      77.148  19.459 -57.539  1.00 95.00           N  
ATOM   1687  H   HIS A 109      78.042  19.428 -58.007  1.00 95.00           H  
ATOM   1688  CA  HIS A 109      75.954  19.044 -58.289  1.00 95.00           C  
ATOM   1689  HA  HIS A 109      75.206  19.834 -58.217  1.00 95.00           H  
ATOM   1690  C   HIS A 109      75.319  17.775 -57.707  1.00 95.00           C  
ATOM   1691  CB  HIS A 109      76.283  18.826 -59.773  1.00 95.00           C  
ATOM   1692  HB2 HIS A 109      77.224  18.286 -59.876  1.00 95.00           H  
ATOM   1693  HB3 HIS A 109      75.503  18.207 -60.215  1.00 95.00           H  
ATOM   1694  O   HIS A 109      74.101  17.728 -57.545  1.00 95.00           O  
ATOM   1695  CG  HIS A 109      76.354  20.101 -60.567  1.00 95.00           C  
ATOM   1696  CD2 HIS A 109      75.401  20.591 -61.417  1.00 95.00           C  
ATOM   1697  HD2 HIS A 109      74.451  20.126 -61.635  1.00 95.00           H  
ATOM   1698  ND1 HIS A 109      77.399  20.986 -60.580  1.00 95.00           N  
ATOM   1699  HD1 HIS A 109      78.249  20.878 -60.045  1.00 95.00           H  
ATOM   1700  CE1 HIS A 109      77.087  21.989 -61.416  1.00 95.00           C  
ATOM   1701  HE1 HIS A 109      77.720  22.838 -61.628  1.00 95.00           H  
ATOM   1702  NE2 HIS A 109      75.876  21.791 -61.960  1.00 95.00           N  
ATOM   1703  N   GLU A 110      76.121  16.770 -57.346  1.00 96.53           N  
ATOM   1704  H   GLU A 110      77.102  16.833 -57.578  1.00 96.53           H  
ATOM   1705  CA  GLU A 110      75.644  15.557 -56.674  1.00 96.53           C  
ATOM   1706  HA  GLU A 110      74.914  15.048 -57.303  1.00 96.53           H  
ATOM   1707  C   GLU A 110      74.972  15.882 -55.337  1.00 96.53           C  
ATOM   1708  CB  GLU A 110      76.810  14.604 -56.385  1.00 96.53           C  
ATOM   1709  HB2 GLU A 110      77.603  15.166 -55.892  1.00 96.53           H  
ATOM   1710  HB3 GLU A 110      76.459  13.840 -55.691  1.00 96.53           H  
ATOM   1711  O   GLU A 110      73.876  15.397 -55.065  1.00 96.53           O  
ATOM   1712  CG  GLU A 110      77.385  13.889 -57.610  1.00 96.53           C  
ATOM   1713  HG2 GLU A 110      77.684  14.622 -58.359  1.00 96.53           H  
ATOM   1714  HG3 GLU A 110      76.603  13.264 -58.042  1.00 96.53           H  
ATOM   1715  CD  GLU A 110      78.594  13.011 -57.234  1.00 96.53           C  
ATOM   1716  OE1 GLU A 110      79.091  12.318 -58.143  1.00 96.53           O  
ATOM   1717  OE2 GLU A 110      79.000  12.995 -56.035  1.00 96.53           O  
ATOM   1718  N   LEU A 111      75.599  16.720 -54.506  1.00 96.95           N  
ATOM   1719  H   LEU A 111      76.500  17.080 -54.785  1.00 96.95           H  
ATOM   1720  CA  LEU A 111      75.048  17.123 -53.210  1.00 96.95           C  
ATOM   1721  HA  LEU A 111      74.746  16.230 -52.663  1.00 96.95           H  
ATOM   1722  C   LEU A 111      73.789  17.982 -53.361  1.00 96.95           C  
ATOM   1723  CB  LEU A 111      76.117  17.880 -52.406  1.00 96.95           C  
ATOM   1724  HB2 LEU A 111      76.557  18.642 -53.049  1.00 96.95           H  
ATOM   1725  HB3 LEU A 111      75.631  18.391 -51.575  1.00 96.95           H  
ATOM   1726  O   LEU A 111      72.848  17.824 -52.591  1.00 96.95           O  
ATOM   1727  CG  LEU A 111      77.232  16.986 -51.835  1.00 96.95           C  
ATOM   1728  HG  LEU A 111      77.670  16.372 -52.622  1.00 96.95           H  
ATOM   1729  CD1 LEU A 111      78.329  17.874 -51.241  1.00 96.95           C  
ATOM   1730 HD11 LEU A 111      77.914  18.502 -50.453  1.00 96.95           H  
ATOM   1731 HD12 LEU A 111      79.129  17.256 -50.835  1.00 96.95           H  
ATOM   1732 HD13 LEU A 111      78.738  18.507 -52.028  1.00 96.95           H  
ATOM   1733  CD2 LEU A 111      76.727  16.059 -50.726  1.00 96.95           C  
ATOM   1734 HD21 LEU A 111      77.559  15.502 -50.295  1.00 96.95           H  
ATOM   1735 HD22 LEU A 111      76.233  16.639 -49.946  1.00 96.95           H  
ATOM   1736 HD23 LEU A 111      76.016  15.341 -51.135  1.00 96.95           H  
ATOM   1737  N   GLU A 112      73.731  18.867 -54.354  1.00 95.41           N  
ATOM   1738  H   GLU A 112      74.549  18.998 -54.932  1.00 95.41           H  
ATOM   1739  CA  GLU A 112      72.524  19.625 -54.685  1.00 95.41           C  
ATOM   1740  HA  GLU A 112      72.162  20.147 -53.799  1.00 95.41           H  
ATOM   1741  C   GLU A 112      71.400  18.709 -55.170  1.00 95.41           C  
ATOM   1742  CB  GLU A 112      72.819  20.654 -55.780  1.00 95.41           C  
ATOM   1743  HB2 GLU A 112      73.397  20.185 -56.576  1.00 95.41           H  
ATOM   1744  HB3 GLU A 112      71.865  20.977 -56.199  1.00 95.41           H  
ATOM   1745  O   GLU A 112      70.242  18.914 -54.810  1.00 95.41           O  
ATOM   1746  CG  GLU A 112      73.551  21.900 -55.265  1.00 95.41           C  
ATOM   1747  HG2 GLU A 112      74.494  21.617 -54.797  1.00 95.41           H  
ATOM   1748  HG3 GLU A 112      72.932  22.367 -54.499  1.00 95.41           H  
ATOM   1749  CD  GLU A 112      73.807  22.921 -56.386  1.00 95.41           C  
ATOM   1750  OE1 GLU A 112      74.478  23.937 -56.093  1.00 95.41           O  
ATOM   1751  OE2 GLU A 112      73.257  22.736 -57.501  1.00 95.41           O  
ATOM   1752  N   GLN A 113      71.717  17.690 -55.970  1.00 96.40           N  
ATOM   1753  H   GLN A 113      72.676  17.588 -56.269  1.00 96.40           H  
ATOM   1754  CA  GLN A 113      70.742  16.701 -56.415  1.00 96.40           C  
ATOM   1755  HA  GLN A 113      69.879  17.230 -56.819  1.00 96.40           H  
ATOM   1756  C   GLN A 113      70.245  15.850 -55.242  1.00 96.40           C  
ATOM   1757  CB  GLN A 113      71.353  15.857 -57.539  1.00 96.40           C  
ATOM   1758  HB2 GLN A 113      71.715  16.527 -58.319  1.00 96.40           H  
ATOM   1759  HB3 GLN A 113      72.197  15.283 -57.156  1.00 96.40           H  
ATOM   1760  O   GLN A 113      69.039  15.668 -55.105  1.00 96.40           O  
ATOM   1761  CG  GLN A 113      70.323  14.899 -58.155  1.00 96.40           C  
ATOM   1762  HG2 GLN A 113      69.451  15.467 -58.481  1.00 96.40           H  
ATOM   1763  HG3 GLN A 113      70.002  14.176 -57.406  1.00 96.40           H  
ATOM   1764  CD  GLN A 113      70.869  14.130 -59.354  1.00 96.40           C  
ATOM   1765  NE2 GLN A 113      70.075  13.279 -59.963  1.00 96.40           N  
ATOM   1766 HE21 GLN A 113      70.501  12.766 -60.721  1.00 96.40           H  
ATOM   1767 HE22 GLN A 113      69.150  13.083 -59.607  1.00 96.40           H  
ATOM   1768  OE1 GLN A 113      71.999  14.275 -59.781  1.00 96.40           O  
ATOM   1769  N   GLN A 114      71.140  15.392 -54.363  1.00 96.66           N  
ATOM   1770  H   GLN A 114      72.119  15.559 -54.545  1.00 96.66           H  
ATOM   1771  CA  GLN A 114      70.776  14.670 -53.141  1.00 96.66           C  
ATOM   1772  HA  GLN A 114      70.169  13.804 -53.405  1.00 96.66           H  
ATOM   1773  C   GLN A 114      69.932  15.536 -52.205  1.00 96.66           C  
ATOM   1774  CB  GLN A 114      72.038  14.183 -52.417  1.00 96.66           C  
ATOM   1775  HB2 GLN A 114      71.767  13.866 -51.409  1.00 96.66           H  
ATOM   1776  HB3 GLN A 114      72.753  15.002 -52.338  1.00 96.66           H  
ATOM   1777  O   GLN A 114      68.912  15.066 -51.714  1.00 96.66           O  
ATOM   1778  CG  GLN A 114      72.682  12.992 -53.136  1.00 96.66           C  
ATOM   1779  HG2 GLN A 114      72.899  13.250 -54.173  1.00 96.66           H  
ATOM   1780  HG3 GLN A 114      71.975  12.162 -53.142  1.00 96.66           H  
ATOM   1781  CD  GLN A 114      73.973  12.515 -52.479  1.00 96.66           C  
ATOM   1782  NE2 GLN A 114      74.578  11.476 -53.010  1.00 96.66           N  
ATOM   1783 HE21 GLN A 114      74.217  11.054 -53.853  1.00 96.66           H  
ATOM   1784 HE22 GLN A 114      75.424  11.168 -52.552  1.00 96.66           H  
ATOM   1785  OE1 GLN A 114      74.466  13.031 -51.487  1.00 96.66           O  
ATOM   1786  N   ASN A 115      70.286  16.810 -52.015  1.00 95.77           N  
ATOM   1787  H   ASN A 115      71.162  17.135 -52.398  1.00 95.77           H  
ATOM   1788  CA  ASN A 115      69.470  17.742 -51.238  1.00 95.77           C  
ATOM   1789  HA  ASN A 115      69.291  17.313 -50.252  1.00 95.77           H  
ATOM   1790  C   ASN A 115      68.087  17.937 -51.860  1.00 95.77           C  
ATOM   1791  CB  ASN A 115      70.193  19.089 -51.071  1.00 95.77           C  
ATOM   1792  HB2 ASN A 115      70.733  19.341 -51.984  1.00 95.77           H  
ATOM   1793  HB3 ASN A 115      69.452  19.869 -50.896  1.00 95.77           H  
ATOM   1794  O   ASN A 115      67.105  17.888 -51.135  1.00 95.77           O  
ATOM   1795  CG  ASN A 115      71.128  19.117 -49.877  1.00 95.77           C  
ATOM   1796  ND2 ASN A 115      72.182  19.895 -49.940  1.00 95.77           N  
ATOM   1797 HD21 ASN A 115      72.404  20.368 -50.805  1.00 95.77           H  
ATOM   1798 HD22 ASN A 115      72.791  19.872 -49.134  1.00 95.77           H  
ATOM   1799  OD1 ASN A 115      70.924  18.481 -48.857  1.00 95.77           O  
ATOM   1800  N   LYS A 116      67.973  18.078 -53.187  1.00 96.60           N  
ATOM   1801  H   LYS A 116      68.818  18.144 -53.737  1.00 96.60           H  
ATOM   1802  CA  LYS A 116      66.665  18.165 -53.863  1.00 96.60           C  
ATOM   1803  HA  LYS A 116      66.091  18.981 -53.423  1.00 96.60           H  
ATOM   1804  C   LYS A 116      65.825  16.904 -53.661  1.00 96.60           C  
ATOM   1805  CB  LYS A 116      66.855  18.426 -55.361  1.00 96.60           C  
ATOM   1806  HB2 LYS A 116      65.920  18.222 -55.883  1.00 96.60           H  
ATOM   1807  HB3 LYS A 116      67.614  17.745 -55.747  1.00 96.60           H  
ATOM   1808  O   LYS A 116      64.618  17.009 -53.463  1.00 96.60           O  
ATOM   1809  CG  LYS A 116      67.253  19.877 -55.647  1.00 96.60           C  
ATOM   1810  HG2 LYS A 116      68.050  20.184 -54.970  1.00 96.60           H  
ATOM   1811  HG3 LYS A 116      66.395  20.528 -55.481  1.00 96.60           H  
ATOM   1812  CD  LYS A 116      67.737  20.015 -57.095  1.00 96.60           C  
ATOM   1813  HD2 LYS A 116      66.916  19.815 -57.783  1.00 96.60           H  
ATOM   1814  HD3 LYS A 116      68.534  19.289 -57.260  1.00 96.60           H  
ATOM   1815  CE  LYS A 116      68.290  21.425 -57.312  1.00 96.60           C  
ATOM   1816  HE2 LYS A 116      67.462  22.133 -57.345  1.00 96.60           H  
ATOM   1817  HE3 LYS A 116      68.906  21.675 -56.448  1.00 96.60           H  
ATOM   1818  NZ  LYS A 116      69.122  21.506 -58.538  1.00 96.60           N  
ATOM   1819  HZ1 LYS A 116      69.546  22.419 -58.619  1.00 96.60           H  
ATOM   1820  HZ2 LYS A 116      68.590  21.290 -59.369  1.00 96.60           H  
ATOM   1821  HZ3 LYS A 116      69.893  20.858 -58.463  1.00 96.60           H  
ATOM   1822  N   VAL A 117      66.446  15.724 -53.706  1.00 96.70           N  
ATOM   1823  H   VAL A 117      67.437  15.712 -53.901  1.00 96.70           H  
ATOM   1824  CA  VAL A 117      65.763  14.450 -53.433  1.00 96.70           C  
ATOM   1825  HA  VAL A 117      64.858  14.400 -54.038  1.00 96.70           H  
ATOM   1826  C   VAL A 117      65.305  14.392 -51.974  1.00 96.70           C  
ATOM   1827  CB  VAL A 117      66.645  13.245 -53.815  1.00 96.70           C  
ATOM   1828  HB  VAL A 117      67.625  13.349 -53.350  1.00 96.70           H  
ATOM   1829  O   VAL A 117      64.131  14.138 -51.731  1.00 96.70           O  
ATOM   1830  CG1 VAL A 117      66.035  11.910 -53.373  1.00 96.70           C  
ATOM   1831 HG11 VAL A 117      65.018  11.806 -53.752  1.00 96.70           H  
ATOM   1832 HG12 VAL A 117      66.638  11.078 -53.734  1.00 96.70           H  
ATOM   1833 HG13 VAL A 117      66.006  11.842 -52.285  1.00 96.70           H  
ATOM   1834  CG2 VAL A 117      66.826  13.170 -55.339  1.00 96.70           C  
ATOM   1835 HG21 VAL A 117      65.867  12.961 -55.815  1.00 96.70           H  
ATOM   1836 HG22 VAL A 117      67.529  12.374 -55.583  1.00 96.70           H  
ATOM   1837 HG23 VAL A 117      67.213  14.111 -55.730  1.00 96.70           H  
ATOM   1838  N   LEU A 118      66.173  14.723 -51.015  1.00 96.22           N  
ATOM   1839  H   LEU A 118      67.126  14.927 -51.279  1.00 96.22           H  
ATOM   1840  CA  LEU A 118      65.831  14.755 -49.588  1.00 96.22           C  
ATOM   1841  HA  LEU A 118      65.424  13.785 -49.301  1.00 96.22           H  
ATOM   1842  C   LEU A 118      64.753  15.799 -49.264  1.00 96.22           C  
ATOM   1843  CB  LEU A 118      67.101  15.043 -48.767  1.00 96.22           C  
ATOM   1844  HB2 LEU A 118      66.807  15.295 -47.748  1.00 96.22           H  
ATOM   1845  HB3 LEU A 118      67.594  15.918 -49.190  1.00 96.22           H  
ATOM   1846  O   LEU A 118      63.870  15.542 -48.451  1.00 96.22           O  
ATOM   1847  CG  LEU A 118      68.103  13.878 -48.702  1.00 96.22           C  
ATOM   1848  HG  LEU A 118      68.331  13.521 -49.706  1.00 96.22           H  
ATOM   1849  CD1 LEU A 118      69.399  14.367 -48.051  1.00 96.22           C  
ATOM   1850 HD11 LEU A 118      69.201  14.722 -47.040  1.00 96.22           H  
ATOM   1851 HD12 LEU A 118      70.121  13.551 -48.018  1.00 96.22           H  
ATOM   1852 HD13 LEU A 118      69.819  15.180 -48.644  1.00 96.22           H  
ATOM   1853  CD2 LEU A 118      67.568  12.706 -47.875  1.00 96.22           C  
ATOM   1854 HD21 LEU A 118      68.328  11.928 -47.802  1.00 96.22           H  
ATOM   1855 HD22 LEU A 118      67.289  13.039 -46.876  1.00 96.22           H  
ATOM   1856 HD23 LEU A 118      66.697  12.268 -48.362  1.00 96.22           H  
ATOM   1857  N   GLU A 119      64.787  16.969 -49.901  1.00 95.58           N  
ATOM   1858  H   GLU A 119      65.575  17.162 -50.504  1.00 95.58           H  
ATOM   1859  CA  GLU A 119      63.747  17.993 -49.780  1.00 95.58           C  
ATOM   1860  HA  GLU A 119      63.597  18.233 -48.727  1.00 95.58           H  
ATOM   1861  C   GLU A 119      62.406  17.491 -50.324  1.00 95.58           C  
ATOM   1862  CB  GLU A 119      64.160  19.275 -50.522  1.00 95.58           C  
ATOM   1863  HB2 GLU A 119      63.269  19.883 -50.678  1.00 95.58           H  
ATOM   1864  HB3 GLU A 119      64.566  19.010 -51.498  1.00 95.58           H  
ATOM   1865  O   GLU A 119      61.374  17.695 -49.681  1.00 95.58           O  
ATOM   1866  CG  GLU A 119      65.176  20.123 -49.740  1.00 95.58           C  
ATOM   1867  HG2 GLU A 119      64.707  20.437 -48.807  1.00 95.58           H  
ATOM   1868  HG3 GLU A 119      66.042  19.515 -49.479  1.00 95.58           H  
ATOM   1869  CD  GLU A 119      65.640  21.375 -50.509  1.00 95.58           C  
ATOM   1870  OE1 GLU A 119      66.489  22.107 -49.950  1.00 95.58           O  
ATOM   1871  OE2 GLU A 119      65.131  21.634 -51.626  1.00 95.58           O  
ATOM   1872  N   ALA A 120      62.411  16.797 -51.467  1.00 94.83           N  
ATOM   1873  H   ALA A 120      63.287  16.665 -51.951  1.00 94.83           H  
ATOM   1874  CA  ALA A 120      61.213  16.185 -52.029  1.00 94.83           C  
ATOM   1875  HA  ALA A 120      60.438  16.948 -52.098  1.00 94.83           H  
ATOM   1876  C   ALA A 120      60.667  15.064 -51.126  1.00 94.83           C  
ATOM   1877  CB  ALA A 120      61.523  15.691 -53.447  1.00 94.83           C  
ATOM   1878  HB1 ALA A 120      62.291  14.918 -53.417  1.00 94.83           H  
ATOM   1879  HB2 ALA A 120      61.876  16.521 -54.058  1.00 94.83           H  
ATOM   1880  HB3 ALA A 120      60.620  15.275 -53.894  1.00 94.83           H  
ATOM   1881  O   ALA A 120      59.467  15.028 -50.857  1.00 94.83           O  
ATOM   1882  N   GLU A 121      61.530  14.195 -50.595  1.00 95.12           N  
ATOM   1883  H   GLU A 121      62.498  14.248 -50.878  1.00 95.12           H  
ATOM   1884  CA  GLU A 121      61.154  13.141 -49.644  1.00 95.12           C  
ATOM   1885  HA  GLU A 121      60.374  12.519 -50.082  1.00 95.12           H  
ATOM   1886  C   GLU A 121      60.591  13.722 -48.341  1.00 95.12           C  
ATOM   1887  CB  GLU A 121      62.368  12.253 -49.335  1.00 95.12           C  
ATOM   1888  HB2 GLU A 121      62.137  11.645 -48.460  1.00 95.12           H  
ATOM   1889  HB3 GLU A 121      63.222  12.887 -49.099  1.00 95.12           H  
ATOM   1890  O   GLU A 121      59.543  13.281 -47.867  1.00 95.12           O  
ATOM   1891  CG  GLU A 121      62.718  11.309 -50.495  1.00 95.12           C  
ATOM   1892  HG2 GLU A 121      61.870  10.645 -50.663  1.00 95.12           H  
ATOM   1893  HG3 GLU A 121      62.866  11.888 -51.407  1.00 95.12           H  
ATOM   1894  CD  GLU A 121      63.974  10.463 -50.224  1.00 95.12           C  
ATOM   1895  OE1 GLU A 121      64.333   9.678 -51.129  1.00 95.12           O  
ATOM   1896  OE2 GLU A 121      64.559  10.589 -49.123  1.00 95.12           O  
ATOM   1897  N   LEU A 122      61.219  14.766 -47.788  1.00 92.29           N  
ATOM   1898  H   LEU A 122      62.092  15.064 -48.200  1.00 92.29           H  
ATOM   1899  CA  LEU A 122      60.711  15.482 -46.616  1.00 92.29           C  
ATOM   1900  HA  LEU A 122      60.558  14.764 -45.811  1.00 92.29           H  
ATOM   1901  C   LEU A 122      59.357  16.135 -46.884  1.00 92.29           C  
ATOM   1902  CB  LEU A 122      61.716  16.563 -46.179  1.00 92.29           C  
ATOM   1903  HB2 LEU A 122      61.189  17.326 -45.606  1.00 92.29           H  
ATOM   1904  HB3 LEU A 122      62.116  17.048 -47.070  1.00 92.29           H  
ATOM   1905  O   LEU A 122      58.507  16.155 -45.992  1.00 92.29           O  
ATOM   1906  CG  LEU A 122      62.874  16.041 -45.315  1.00 92.29           C  
ATOM   1907  HG  LEU A 122      63.355  15.192 -45.800  1.00 92.29           H  
ATOM   1908  CD1 LEU A 122      63.901  17.160 -45.128  1.00 92.29           C  
ATOM   1909 HD11 LEU A 122      64.285  17.457 -46.105  1.00 92.29           H  
ATOM   1910 HD12 LEU A 122      64.739  16.790 -44.537  1.00 92.29           H  
ATOM   1911 HD13 LEU A 122      63.450  18.021 -44.635  1.00 92.29           H  
ATOM   1912  CD2 LEU A 122      62.389  15.621 -43.922  1.00 92.29           C  
ATOM   1913 HD21 LEU A 122      61.729  14.757 -44.001  1.00 92.29           H  
ATOM   1914 HD22 LEU A 122      63.246  15.326 -43.317  1.00 92.29           H  
ATOM   1915 HD23 LEU A 122      61.864  16.443 -43.435  1.00 92.29           H  
ATOM   1916  N   LEU A 123      59.141  16.677 -48.084  1.00 92.20           N  
ATOM   1917  H   LEU A 123      59.893  16.667 -48.758  1.00 92.20           H  
ATOM   1918  CA  LEU A 123      57.861  17.264 -48.471  1.00 92.20           C  
ATOM   1919  HA  LEU A 123      57.562  17.961 -47.688  1.00 92.20           H  
ATOM   1920  C   LEU A 123      56.775  16.186 -48.550  1.00 92.20           C  
ATOM   1921  CB  LEU A 123      58.055  18.064 -49.771  1.00 92.20           C  
ATOM   1922  HB2 LEU A 123      58.959  18.660 -49.646  1.00 92.20           H  
ATOM   1923  HB3 LEU A 123      58.224  17.387 -50.608  1.00 92.20           H  
ATOM   1924  O   LEU A 123      55.706  16.372 -47.971  1.00 92.20           O  
ATOM   1925  CG  LEU A 123      56.903  19.032 -50.100  1.00 92.20           C  
ATOM   1926  HG  LEU A 123      56.541  19.492 -49.181  1.00 92.20           H  
ATOM   1927  CD1 LEU A 123      57.422  20.146 -51.012  1.00 92.20           C  
ATOM   1928 HD11 LEU A 123      58.227  20.687 -50.515  1.00 92.20           H  
ATOM   1929 HD12 LEU A 123      57.803  19.716 -51.938  1.00 92.20           H  
ATOM   1930 HD13 LEU A 123      56.617  20.844 -51.240  1.00 92.20           H  
ATOM   1931  CD2 LEU A 123      55.731  18.360 -50.819  1.00 92.20           C  
ATOM   1932 HD21 LEU A 123      54.991  19.107 -51.106  1.00 92.20           H  
ATOM   1933 HD22 LEU A 123      55.236  17.640 -50.166  1.00 92.20           H  
ATOM   1934 HD23 LEU A 123      56.083  17.843 -51.711  1.00 92.20           H  
ATOM   1935  N   VAL A 124      57.067  15.036 -49.164  1.00 90.16           N  
ATOM   1936  H   VAL A 124      57.967  14.955 -49.615  1.00 90.16           H  
ATOM   1937  CA  VAL A 124      56.147  13.888 -49.230  1.00 90.16           C  
ATOM   1938  HA  VAL A 124      55.202  14.222 -49.658  1.00 90.16           H  
ATOM   1939  C   VAL A 124      55.831  13.343 -47.834  1.00 90.16           C  
ATOM   1940  CB  VAL A 124      56.723  12.786 -50.144  1.00 90.16           C  
ATOM   1941  HB  VAL A 124      57.746  12.564 -49.841  1.00 90.16           H  
ATOM   1942  O   VAL A 124      54.665  13.109 -47.517  1.00 90.16           O  
ATOM   1943  CG1 VAL A 124      55.910  11.484 -50.085  1.00 90.16           C  
ATOM   1944 HG11 VAL A 124      56.300  10.775 -50.815  1.00 90.16           H  
ATOM   1945 HG12 VAL A 124      54.862  11.688 -50.305  1.00 90.16           H  
ATOM   1946 HG13 VAL A 124      55.993  11.029 -49.098  1.00 90.16           H  
ATOM   1947  CG2 VAL A 124      56.727  13.246 -51.608  1.00 90.16           C  
ATOM   1948 HG21 VAL A 124      57.268  14.186 -51.715  1.00 90.16           H  
ATOM   1949 HG22 VAL A 124      57.220  12.497 -52.227  1.00 90.16           H  
ATOM   1950 HG23 VAL A 124      55.706  13.391 -51.959  1.00 90.16           H  
ATOM   1951  N   LEU A 125      56.833  13.189 -46.962  1.00 87.93           N  
ATOM   1952  H   LEU A 125      57.776  13.353 -47.284  1.00 87.93           H  
ATOM   1953  CA  LEU A 125      56.625  12.746 -45.580  1.00 87.93           C  
ATOM   1954  HA  LEU A 125      56.050  11.820 -45.589  1.00 87.93           H  
ATOM   1955  C   LEU A 125      55.799  13.754 -44.781  1.00 87.93           C  
ATOM   1956  CB  LEU A 125      57.979  12.504 -44.893  1.00 87.93           C  
ATOM   1957  HB2 LEU A 125      58.620  13.366 -45.076  1.00 87.93           H  
ATOM   1958  HB3 LEU A 125      57.819  12.435 -43.817  1.00 87.93           H  
ATOM   1959  O   LEU A 125      54.873  13.363 -44.073  1.00 87.93           O  
ATOM   1960  CG  LEU A 125      58.707  11.228 -45.350  1.00 87.93           C  
ATOM   1961  HG  LEU A 125      58.818  11.227 -46.434  1.00 87.93           H  
ATOM   1962  CD1 LEU A 125      60.096  11.196 -44.712  1.00 87.93           C  
ATOM   1963 HD11 LEU A 125      60.633  10.309 -45.049  1.00 87.93           H  
ATOM   1964 HD12 LEU A 125      60.017  11.180 -43.625  1.00 87.93           H  
ATOM   1965 HD13 LEU A 125      60.663  12.071 -45.029  1.00 87.93           H  
ATOM   1966  CD2 LEU A 125      57.956   9.958 -44.936  1.00 87.93           C  
ATOM   1967 HD21 LEU A 125      57.769   9.966 -43.862  1.00 87.93           H  
ATOM   1968 HD22 LEU A 125      58.559   9.086 -45.188  1.00 87.93           H  
ATOM   1969 HD23 LEU A 125      57.011   9.887 -45.476  1.00 87.93           H  
ATOM   1970  N   ARG A 126      56.076  15.055 -44.916  1.00 86.96           N  
ATOM   1971  H   ARG A 126      56.849  15.322 -45.507  1.00 86.96           H  
ATOM   1972  CA  ARG A 126      55.260  16.096 -44.281  1.00 86.96           C  
ATOM   1973  HA  ARG A 126      55.182  15.887 -43.214  1.00 86.96           H  
ATOM   1974  C   ARG A 126      53.836  16.089 -44.792  1.00 86.96           C  
ATOM   1975  CB  ARG A 126      55.865  17.483 -44.491  1.00 86.96           C  
ATOM   1976  HB2 ARG A 126      55.087  18.230 -44.333  1.00 86.96           H  
ATOM   1977  HB3 ARG A 126      56.235  17.586 -45.511  1.00 86.96           H  
ATOM   1978  O   ARG A 126      52.941  16.223 -43.976  1.00 86.96           O  
ATOM   1979  CG  ARG A 126      56.983  17.740 -43.484  1.00 86.96           C  
ATOM   1980  HG2 ARG A 126      56.596  17.586 -42.476  1.00 86.96           H  
ATOM   1981  HG3 ARG A 126      57.816  17.058 -43.652  1.00 86.96           H  
ATOM   1982  CD  ARG A 126      57.453  19.185 -43.624  1.00 86.96           C  
ATOM   1983  HD2 ARG A 126      57.925  19.300 -44.600  1.00 86.96           H  
ATOM   1984  HD3 ARG A 126      56.588  19.848 -43.586  1.00 86.96           H  
ATOM   1985  NE  ARG A 126      58.364  19.544 -42.524  1.00 86.96           N  
ATOM   1986  HE  ARG A 126      58.011  19.395 -41.589  1.00 86.96           H  
ATOM   1987  NH1 ARG A 126      60.160  20.236 -43.783  1.00 86.96           N  
ATOM   1988 HH11 ARG A 126      59.665  19.974 -44.624  1.00 86.96           H  
ATOM   1989 HH12 ARG A 126      61.112  20.568 -43.849  1.00 86.96           H  
ATOM   1990  NH2 ARG A 126      60.275  20.293 -41.556  1.00 86.96           N  
ATOM   1991 HH21 ARG A 126      61.225  20.627 -41.641  1.00 86.96           H  
ATOM   1992 HH22 ARG A 126      59.883  20.113 -40.643  1.00 86.96           H  
ATOM   1993  CZ  ARG A 126      59.590  20.021 -42.630  1.00 86.96           C  
ATOM   1994  N   GLN A 127      53.613  15.900 -46.088  1.00 84.26           N  
ATOM   1995  H   GLN A 127      54.400  15.838 -46.718  1.00 84.26           H  
ATOM   1996  CA  GLN A 127      52.265  15.795 -46.638  1.00 84.26           C  
ATOM   1997  HA  GLN A 127      51.706  16.683 -46.344  1.00 84.26           H  
ATOM   1998  C   GLN A 127      51.541  14.570 -46.062  1.00 84.26           C  
ATOM   1999  CB  GLN A 127      52.352  15.776 -48.166  1.00 84.26           C  
ATOM   2000  HB2 GLN A 127      52.826  14.854 -48.502  1.00 84.26           H  
ATOM   2001  HB3 GLN A 127      52.962  16.620 -48.491  1.00 84.26           H  
ATOM   2002  O   GLN A 127      50.425  14.697 -45.567  1.00 84.26           O  
ATOM   2003  CG  GLN A 127      50.966  15.908 -48.807  1.00 84.26           C  
ATOM   2004  HG2 GLN A 127      50.473  16.799 -48.417  1.00 84.26           H  
ATOM   2005  HG3 GLN A 127      50.356  15.042 -48.549  1.00 84.26           H  
ATOM   2006  CD  GLN A 127      51.026  16.020 -50.326  1.00 84.26           C  
ATOM   2007  NE2 GLN A 127      49.901  16.218 -50.973  1.00 84.26           N  
ATOM   2008 HE21 GLN A 127      49.024  16.245 -50.472  1.00 84.26           H  
ATOM   2009 HE22 GLN A 127      49.970  16.263 -51.980  1.00 84.26           H  
ATOM   2010  OE1 GLN A 127      52.064  15.940 -50.963  1.00 84.26           O  
ATOM   2011  N   LYS A 128      52.220  13.417 -46.000  1.00 79.76           N  
ATOM   2012  H   LYS A 128      53.131  13.386 -46.435  1.00 79.76           H  
ATOM   2013  CA  LYS A 128      51.695  12.185 -45.393  1.00 79.76           C  
ATOM   2014  HA  LYS A 128      50.754  11.936 -45.883  1.00 79.76           H  
ATOM   2015  C   LYS A 128      51.366  12.341 -43.901  1.00 79.76           C  
ATOM   2016  CB  LYS A 128      52.708  11.056 -45.644  1.00 79.76           C  
ATOM   2017  HB2 LYS A 128      52.941  11.025 -46.708  1.00 79.76           H  
ATOM   2018  HB3 LYS A 128      53.627  11.266 -45.096  1.00 79.76           H  
ATOM   2019  O   LYS A 128      50.388  11.768 -43.437  1.00 79.76           O  
ATOM   2020  CG  LYS A 128      52.172   9.683 -45.219  1.00 79.76           C  
ATOM   2021  HG2 LYS A 128      51.251   9.470 -45.762  1.00 79.76           H  
ATOM   2022  HG3 LYS A 128      51.959   9.690 -44.150  1.00 79.76           H  
ATOM   2023  CD  LYS A 128      53.200   8.582 -45.500  1.00 79.76           C  
ATOM   2024  HD2 LYS A 128      53.393   8.530 -46.572  1.00 79.76           H  
ATOM   2025  HD3 LYS A 128      54.127   8.820 -44.979  1.00 79.76           H  
ATOM   2026  CE  LYS A 128      52.659   7.242 -44.990  1.00 79.76           C  
ATOM   2027  HE2 LYS A 128      51.715   7.032 -45.492  1.00 79.76           H  
ATOM   2028  HE3 LYS A 128      52.454   7.341 -43.924  1.00 79.76           H  
ATOM   2029  NZ  LYS A 128      53.624   6.137 -45.219  1.00 79.76           N  
ATOM   2030  HZ1 LYS A 128      53.821   6.032 -46.204  1.00 79.76           H  
ATOM   2031  HZ2 LYS A 128      54.490   6.325 -44.736  1.00 79.76           H  
ATOM   2032  HZ3 LYS A 128      53.251   5.265 -44.870  1.00 79.76           H  
ATOM   2033  N   HIS A 129      52.164  13.105 -43.154  1.00 73.75           N  
ATOM   2034  H   HIS A 129      53.003  13.464 -43.586  1.00 73.75           H  
ATOM   2035  CA  HIS A 129      51.956  13.363 -41.722  1.00 73.75           C  
ATOM   2036  HA  HIS A 129      51.386  12.537 -41.296  1.00 73.75           H  
ATOM   2037  C   HIS A 129      51.130  14.623 -41.418  1.00 73.75           C  
ATOM   2038  CB  HIS A 129      53.316  13.406 -41.010  1.00 73.75           C  
ATOM   2039  HB2 HIS A 129      53.968  14.120 -41.514  1.00 73.75           H  
ATOM   2040  HB3 HIS A 129      53.171  13.751 -39.986  1.00 73.75           H  
ATOM   2041  O   HIS A 129      50.761  14.838 -40.267  1.00 73.75           O  
ATOM   2042  CG  HIS A 129      53.988  12.060 -40.942  1.00 73.75           C  
ATOM   2043  CD2 HIS A 129      55.190  11.705 -41.493  1.00 73.75           C  
ATOM   2044  HD2 HIS A 129      55.846  12.349 -42.059  1.00 73.75           H  
ATOM   2045  ND1 HIS A 129      53.507  10.954 -40.280  1.00 73.75           N  
ATOM   2046  HD1 HIS A 129      52.647  10.907 -39.752  1.00 73.75           H  
ATOM   2047  CE1 HIS A 129      54.395   9.959 -40.429  1.00 73.75           C  
ATOM   2048  HE1 HIS A 129      54.298   8.971 -40.004  1.00 73.75           H  
ATOM   2049  NE2 HIS A 129      55.433  10.364 -41.177  1.00 73.75           N  
ATOM   2050  N   SER A 130      50.848  15.462 -42.418  1.00 72.49           N  
ATOM   2051  H   SER A 130      51.287  15.305 -43.314  1.00 72.49           H  
ATOM   2052  CA  SER A 130      49.973  16.632 -42.280  1.00 72.49           C  
ATOM   2053  HA  SER A 130      50.177  17.102 -41.318  1.00 72.49           H  
ATOM   2054  C   SER A 130      48.497  16.261 -42.277  1.00 72.49           C  
ATOM   2055  CB  SER A 130      50.241  17.675 -43.369  1.00 72.49           C  
ATOM   2056  HB2 SER A 130      51.297  17.947 -43.355  1.00 72.49           H  
ATOM   2057  HB3 SER A 130      49.670  18.573 -43.134  1.00 72.49           H  
ATOM   2058  O   SER A 130      47.673  17.069 -41.851  1.00 72.49           O  
ATOM   2059  OG  SER A 130      49.878  17.251 -44.671  1.00 72.49           O  
ATOM   2060  HG  SER A 130      49.918  16.296 -44.754  1.00 72.49           H  
ATOM   2061  N   GLU A 131      48.171  15.043 -42.714  1.00 71.30           N  
ATOM   2062  H   GLU A 131      48.892  14.426 -43.060  1.00 71.30           H  
ATOM   2063  CA  GLU A 131      46.832  14.500 -42.564  1.00 71.30           C  
ATOM   2064  HA  GLU A 131      46.150  15.160 -43.100  1.00 71.30           H  
ATOM   2065  C   GLU A 131      46.478  14.469 -41.068  1.00 71.30           C  
ATOM   2066  CB  GLU A 131      46.740  13.103 -43.195  1.00 71.30           C  
ATOM   2067  HB2 GLU A 131      47.551  12.483 -42.815  1.00 71.30           H  
ATOM   2068  HB3 GLU A 131      45.800  12.638 -42.898  1.00 71.30           H  
ATOM   2069  O   GLU A 131      47.223  13.884 -40.270  1.00 71.30           O  
ATOM   2070  CG  GLU A 131      46.818  13.143 -44.732  1.00 71.30           C  
ATOM   2071  HG2 GLU A 131      47.780  13.564 -45.026  1.00 71.30           H  
ATOM   2072  HG3 GLU A 131      46.786  12.118 -45.101  1.00 71.30           H  
ATOM   2073  CD  GLU A 131      45.672  13.941 -45.380  1.00 71.30           C  
ATOM   2074  OE1 GLU A 131      45.922  14.560 -46.439  1.00 71.30           O  
ATOM   2075  OE2 GLU A 131      44.557  13.934 -44.809  1.00 71.30           O  
ATOM   2076  N   PRO A 132      45.384  15.134 -40.651  1.00 67.73           N  
ATOM   2077  CA  PRO A 132      44.983  15.179 -39.254  1.00 67.73           C  
ATOM   2078  HA  PRO A 132      45.735  15.724 -38.683  1.00 67.73           H  
ATOM   2079  C   PRO A 132      44.872  13.751 -38.719  1.00 67.73           C  
ATOM   2080  CB  PRO A 132      43.657  15.949 -39.219  1.00 67.73           C  
ATOM   2081  HB2 PRO A 132      43.857  16.994 -38.983  1.00 67.73           H  
ATOM   2082  HB3 PRO A 132      42.954  15.527 -38.501  1.00 67.73           H  
ATOM   2083  O   PRO A 132      44.201  12.904 -39.306  1.00 67.73           O  
ATOM   2084  CG  PRO A 132      43.128  15.849 -40.649  1.00 67.73           C  
ATOM   2085  HG2 PRO A 132      42.567  14.922 -40.765  1.00 67.73           H  
ATOM   2086  HG3 PRO A 132      42.511  16.707 -40.917  1.00 67.73           H  
ATOM   2087  CD  PRO A 132      44.393  15.780 -41.493  1.00 67.73           C  
ATOM   2088  HD2 PRO A 132      44.733  16.783 -41.750  1.00 67.73           H  
ATOM   2089  HD3 PRO A 132      44.187  15.205 -42.395  1.00 67.73           H  
ATOM   2090  N   SER A 133      45.575  13.479 -37.616  1.00 71.70           N  
ATOM   2091  H   SER A 133      46.185  14.203 -37.265  1.00 71.70           H  
ATOM   2092  CA  SER A 133      45.688  12.132 -37.055  1.00 71.70           C  
ATOM   2093  HA  SER A 133      46.256  11.518 -37.754  1.00 71.70           H  
ATOM   2094  C   SER A 133      44.304  11.509 -36.858  1.00 71.70           C  
ATOM   2095  CB  SER A 133      46.456  12.182 -35.730  1.00 71.70           C  
ATOM   2096  HB2 SER A 133      47.446  12.602 -35.907  1.00 71.70           H  
ATOM   2097  HB3 SER A 133      45.923  12.810 -35.017  1.00 71.70           H  
ATOM   2098  O   SER A 133      43.541  11.936 -35.991  1.00 71.70           O  
ATOM   2099  OG  SER A 133      46.591  10.877 -35.205  1.00 71.70           O  
ATOM   2100  HG  SER A 133      47.211  10.897 -34.472  1.00 71.70           H  
ATOM   2101  N   ARG A 134      43.987  10.474 -37.648  1.00 81.58           N  
ATOM   2102  H   ARG A 134      44.608  10.298 -38.425  1.00 81.58           H  
ATOM   2103  CA  ARG A 134      42.755   9.669 -37.545  1.00 81.58           C  
ATOM   2104  HA  ARG A 134      41.900  10.292 -37.807  1.00 81.58           H  
ATOM   2105  C   ARG A 134      42.518   9.168 -36.116  1.00 81.58           C  
ATOM   2106  CB  ARG A 134      42.869   8.506 -38.549  1.00 81.58           C  
ATOM   2107  HB2 ARG A 134      43.787   7.958 -38.337  1.00 81.58           H  
ATOM   2108  HB3 ARG A 134      42.944   8.916 -39.556  1.00 81.58           H  
ATOM   2109  O   ARG A 134      41.372   9.074 -35.688  1.00 81.58           O  
ATOM   2110  CG  ARG A 134      41.696   7.511 -38.507  1.00 81.58           C  
ATOM   2111  HG2 ARG A 134      41.607   7.106 -37.498  1.00 81.58           H  
ATOM   2112  HG3 ARG A 134      40.764   8.014 -38.766  1.00 81.58           H  
ATOM   2113  CD  ARG A 134      41.943   6.340 -39.468  1.00 81.58           C  
ATOM   2114  HD2 ARG A 134      41.762   6.665 -40.493  1.00 81.58           H  
ATOM   2115  HD3 ARG A 134      42.990   6.044 -39.397  1.00 81.58           H  
ATOM   2116  NE  ARG A 134      41.124   5.162 -39.113  1.00 81.58           N  
ATOM   2117  HE  ARG A 134      41.395   4.658 -38.280  1.00 81.58           H  
ATOM   2118  NH1 ARG A 134      39.635   5.192 -40.865  1.00 81.58           N  
ATOM   2119 HH11 ARG A 134      38.838   4.784 -41.333  1.00 81.58           H  
ATOM   2120 HH12 ARG A 134      40.066   6.035 -41.217  1.00 81.58           H  
ATOM   2121  NH2 ARG A 134      39.507   3.568 -39.357  1.00 81.58           N  
ATOM   2122 HH21 ARG A 134      38.741   3.164 -39.875  1.00 81.58           H  
ATOM   2123 HH22 ARG A 134      39.802   3.058 -38.536  1.00 81.58           H  
ATOM   2124  CZ  ARG A 134      40.101   4.650 -39.774  1.00 81.58           C  
ATOM   2125  N   PHE A 135      43.594   8.909 -35.368  1.00 84.45           N  
ATOM   2126  H   PHE A 135      44.505   9.015 -35.790  1.00 84.45           H  
ATOM   2127  CA  PHE A 135      43.534   8.527 -33.957  1.00 84.45           C  
ATOM   2128  HA  PHE A 135      42.936   7.623 -33.849  1.00 84.45           H  
ATOM   2129  C   PHE A 135      42.889   9.598 -33.083  1.00 84.45           C  
ATOM   2130  CB  PHE A 135      44.942   8.226 -33.440  1.00 84.45           C  
ATOM   2131  HB2 PHE A 135      45.607   9.065 -33.647  1.00 84.45           H  
ATOM   2132  HB3 PHE A 135      44.898   8.112 -32.357  1.00 84.45           H  
ATOM   2133  O   PHE A 135      42.106   9.270 -32.202  1.00 84.45           O  
ATOM   2134  CG  PHE A 135      45.518   6.952 -34.009  1.00 84.45           C  
ATOM   2135  CD1 PHE A 135      45.054   5.717 -33.519  1.00 84.45           C  
ATOM   2136  HD1 PHE A 135      44.310   5.682 -32.737  1.00 84.45           H  
ATOM   2137  CD2 PHE A 135      46.503   6.987 -35.014  1.00 84.45           C  
ATOM   2138  HD2 PHE A 135      46.872   7.933 -35.384  1.00 84.45           H  
ATOM   2139  CE1 PHE A 135      45.577   4.518 -34.028  1.00 84.45           C  
ATOM   2140  HE1 PHE A 135      45.236   3.571 -33.638  1.00 84.45           H  
ATOM   2141  CE2 PHE A 135      47.027   5.784 -35.521  1.00 84.45           C  
ATOM   2142  HE2 PHE A 135      47.798   5.800 -36.277  1.00 84.45           H  
ATOM   2143  CZ  PHE A 135      46.565   4.551 -35.026  1.00 84.45           C  
ATOM   2144  HZ  PHE A 135      46.978   3.625 -35.398  1.00 84.45           H  
ATOM   2145  N   ARG A 136      43.151  10.883 -33.343  1.00 88.42           N  
ATOM   2146  H   ARG A 136      43.712  11.111 -34.152  1.00 88.42           H  
ATOM   2147  CA  ARG A 136      42.505  11.963 -32.593  1.00 88.42           C  
ATOM   2148  HA  ARG A 136      42.680  11.804 -31.529  1.00 88.42           H  
ATOM   2149  C   ARG A 136      40.987  11.924 -32.771  1.00 88.42           C  
ATOM   2150  CB  ARG A 136      43.107  13.311 -33.002  1.00 88.42           C  
ATOM   2151  HB2 ARG A 136      42.933  13.489 -34.063  1.00 88.42           H  
ATOM   2152  HB3 ARG A 136      44.181  13.297 -32.812  1.00 88.42           H  
ATOM   2153  O   ARG A 136      40.277  12.031 -31.783  1.00 88.42           O  
ATOM   2154  CG  ARG A 136      42.465  14.442 -32.202  1.00 88.42           C  
ATOM   2155  HG2 ARG A 136      41.400  14.490 -32.433  1.00 88.42           H  
ATOM   2156  HG3 ARG A 136      42.585  14.258 -31.134  1.00 88.42           H  
ATOM   2157  CD  ARG A 136      43.091  15.784 -32.561  1.00 88.42           C  
ATOM   2158  HD2 ARG A 136      43.071  15.911 -33.643  1.00 88.42           H  
ATOM   2159  HD3 ARG A 136      44.119  15.812 -32.201  1.00 88.42           H  
ATOM   2160  NE  ARG A 136      42.297  16.834 -31.930  1.00 88.42           N  
ATOM   2161  HE  ARG A 136      41.428  16.535 -31.513  1.00 88.42           H  
ATOM   2162  NH1 ARG A 136      43.485  18.693 -32.555  1.00 88.42           N  
ATOM   2163 HH11 ARG A 136      43.584  19.698 -32.550  1.00 88.42           H  
ATOM   2164 HH12 ARG A 136      44.147  18.090 -33.024  1.00 88.42           H  
ATOM   2165  NH2 ARG A 136      41.584  18.852 -31.345  1.00 88.42           N  
ATOM   2166 HH21 ARG A 136      40.787  18.338 -30.997  1.00 88.42           H  
ATOM   2167 HH22 ARG A 136      41.596  19.862 -31.355  1.00 88.42           H  
ATOM   2168  CZ  ARG A 136      42.474  18.129 -31.949  1.00 88.42           C  
ATOM   2169  N   ALA A 137      40.503  11.726 -33.999  1.00 89.00           N  
ATOM   2170  H   ALA A 137      41.155  11.610 -34.762  1.00 89.00           H  
ATOM   2171  CA  ALA A 137      39.069  11.620 -34.271  1.00 89.00           C  
ATOM   2172  HA  ALA A 137      38.570  12.496 -33.856  1.00 89.00           H  
ATOM   2173  C   ALA A 137      38.440  10.383 -33.602  1.00 89.00           C  
ATOM   2174  CB  ALA A 137      38.856  11.619 -35.789  1.00 89.00           C  
ATOM   2175  HB1 ALA A 137      39.266  12.531 -36.222  1.00 89.00           H  
ATOM   2176  HB2 ALA A 137      39.338  10.751 -36.238  1.00 89.00           H  
ATOM   2177  HB3 ALA A 137      37.787  11.580 -35.999  1.00 89.00           H  
ATOM   2178  O   ALA A 137      37.351  10.492 -33.048  1.00 89.00           O  
ATOM   2179  N   LEU A 138      39.151   9.246 -33.606  1.00 91.95           N  
ATOM   2180  H   LEU A 138      40.028   9.238 -34.108  1.00 91.95           H  
ATOM   2181  CA  LEU A 138      38.768   8.017 -32.899  1.00 91.95           C  
ATOM   2182  HA  LEU A 138      37.801   7.669 -33.262  1.00 91.95           H  
ATOM   2183  C   LEU A 138      38.607   8.252 -31.391  1.00 91.95           C  
ATOM   2184  CB  LEU A 138      39.839   6.940 -33.162  1.00 91.95           C  
ATOM   2185  HB2 LEU A 138      40.821   7.414 -33.178  1.00 91.95           H  
ATOM   2186  HB3 LEU A 138      39.850   6.237 -32.329  1.00 91.95           H  
ATOM   2187  O   LEU A 138      37.540   7.996 -30.847  1.00 91.95           O  
ATOM   2188  CG  LEU A 138      39.647   6.160 -34.468  1.00 91.95           C  
ATOM   2189  HG  LEU A 138      39.302   6.823 -35.262  1.00 91.95           H  
ATOM   2190  CD1 LEU A 138      40.941   5.486 -34.928  1.00 91.95           C  
ATOM   2191 HD11 LEU A 138      41.317   4.834 -34.140  1.00 91.95           H  
ATOM   2192 HD12 LEU A 138      40.755   4.888 -35.820  1.00 91.95           H  
ATOM   2193 HD13 LEU A 138      41.689   6.246 -35.155  1.00 91.95           H  
ATOM   2194  CD2 LEU A 138      38.655   5.038 -34.223  1.00 91.95           C  
ATOM   2195 HD21 LEU A 138      37.672   5.434 -33.967  1.00 91.95           H  
ATOM   2196 HD22 LEU A 138      38.979   4.429 -33.379  1.00 91.95           H  
ATOM   2197 HD23 LEU A 138      38.598   4.373 -35.085  1.00 91.95           H  
ATOM   2198  N   TYR A 139      39.627   8.806 -30.729  1.00 93.16           N  
ATOM   2199  H   TYR A 139      40.495   8.969 -31.219  1.00 93.16           H  
ATOM   2200  CA  TYR A 139      39.562   9.113 -29.297  1.00 93.16           C  
ATOM   2201  HA  TYR A 139      39.260   8.212 -28.762  1.00 93.16           H  
ATOM   2202  C   TYR A 139      38.515  10.187 -28.977  1.00 93.16           C  
ATOM   2203  CB  TYR A 139      40.942   9.553 -28.786  1.00 93.16           C  
ATOM   2204  HB2 TYR A 139      41.334  10.332 -29.440  1.00 93.16           H  
ATOM   2205  HB3 TYR A 139      40.816   9.994 -27.797  1.00 93.16           H  
ATOM   2206  O   TYR A 139      37.831  10.093 -27.966  1.00 93.16           O  
ATOM   2207  CG  TYR A 139      41.958   8.433 -28.645  1.00 93.16           C  
ATOM   2208  CD1 TYR A 139      41.729   7.400 -27.714  1.00 93.16           C  
ATOM   2209  HD1 TYR A 139      40.826   7.393 -27.122  1.00 93.16           H  
ATOM   2210  CD2 TYR A 139      43.142   8.435 -29.408  1.00 93.16           C  
ATOM   2211  HD2 TYR A 139      43.339   9.244 -30.095  1.00 93.16           H  
ATOM   2212  CE1 TYR A 139      42.666   6.360 -27.564  1.00 93.16           C  
ATOM   2213  HE1 TYR A 139      42.475   5.563 -26.860  1.00 93.16           H  
ATOM   2214  CE2 TYR A 139      44.077   7.391 -29.268  1.00 93.16           C  
ATOM   2215  HE2 TYR A 139      44.987   7.374 -29.850  1.00 93.16           H  
ATOM   2216  OH  TYR A 139      44.750   5.354 -28.217  1.00 93.16           O  
ATOM   2217  HH  TYR A 139      44.460   4.680 -27.598  1.00 93.16           H  
ATOM   2218  CZ  TYR A 139      43.839   6.351 -28.346  1.00 93.16           C  
ATOM   2219  N   GLU A 140      38.349  11.207 -29.824  1.00 94.35           N  
ATOM   2220  H   GLU A 140      38.956  11.277 -30.628  1.00 94.35           H  
ATOM   2221  CA  GLU A 140      37.291  12.212 -29.654  1.00 94.35           C  
ATOM   2222  HA  GLU A 140      37.327  12.594 -28.634  1.00 94.35           H  
ATOM   2223  C   GLU A 140      35.883  11.623 -29.844  1.00 94.35           C  
ATOM   2224  CB  GLU A 140      37.495  13.392 -30.626  1.00 94.35           C  
ATOM   2225  HB2 GLU A 140      36.565  13.957 -30.682  1.00 94.35           H  
ATOM   2226  HB3 GLU A 140      37.709  13.001 -31.621  1.00 94.35           H  
ATOM   2227  O   GLU A 140      34.929  12.155 -29.276  1.00 94.35           O  
ATOM   2228  CG  GLU A 140      38.606  14.371 -30.194  1.00 94.35           C  
ATOM   2229  HG2 GLU A 140      39.538  13.825 -30.047  1.00 94.35           H  
ATOM   2230  HG3 GLU A 140      38.327  14.800 -29.232  1.00 94.35           H  
ATOM   2231  CD  GLU A 140      38.852  15.521 -31.196  1.00 94.35           C  
ATOM   2232  OE1 GLU A 140      39.770  16.354 -30.944  1.00 94.35           O  
ATOM   2233  OE2 GLU A 140      38.154  15.598 -32.229  1.00 94.35           O  
ATOM   2234  N   GLN A 141      35.717  10.562 -30.640  1.00 95.25           N  
ATOM   2235  H   GLN A 141      36.521  10.168 -31.108  1.00 95.25           H  
ATOM   2236  CA  GLN A 141      34.461   9.817 -30.712  1.00 95.25           C  
ATOM   2237  HA  GLN A 141      33.634  10.527 -30.701  1.00 95.25           H  
ATOM   2238  C   GLN A 141      34.261   8.946 -29.473  1.00 95.25           C  
ATOM   2239  CB  GLN A 141      34.362   9.024 -32.019  1.00 95.25           C  
ATOM   2240  HB2 GLN A 141      35.166   8.289 -32.068  1.00 95.25           H  
ATOM   2241  HB3 GLN A 141      34.459   9.712 -32.859  1.00 95.25           H  
ATOM   2242  O   GLN A 141      33.237   9.104 -28.824  1.00 95.25           O  
ATOM   2243  CG  GLN A 141      33.001   8.306 -32.076  1.00 95.25           C  
ATOM   2244  HG2 GLN A 141      32.208   8.977 -31.749  1.00 95.25           H  
ATOM   2245  HG3 GLN A 141      33.029   7.469 -31.379  1.00 95.25           H  
ATOM   2246  CD  GLN A 141      32.608   7.772 -33.446  1.00 95.25           C  
ATOM   2247  NE2 GLN A 141      31.858   6.697 -33.480  1.00 95.25           N  
ATOM   2248 HE21 GLN A 141      31.580   6.290 -32.599  1.00 95.25           H  
ATOM   2249 HE22 GLN A 141      31.637   6.260 -34.363  1.00 95.25           H  
ATOM   2250  OE1 GLN A 141      32.936   8.334 -34.485  1.00 95.25           O  
ATOM   2251  N   GLU A 142      35.255   8.155 -29.074  1.00 95.94           N  
ATOM   2252  H   GLU A 142      36.054   8.029 -29.678  1.00 95.94           H  
ATOM   2253  CA  GLU A 142      35.178   7.312 -27.873  1.00 95.94           C  
ATOM   2254  HA  GLU A 142      34.384   6.576 -28.006  1.00 95.94           H  
ATOM   2255  C   GLU A 142      34.861   8.137 -26.616  1.00 95.94           C  
ATOM   2256  CB  GLU A 142      36.524   6.588 -27.712  1.00 95.94           C  
ATOM   2257  HB2 GLU A 142      36.814   6.141 -28.664  1.00 95.94           H  
ATOM   2258  HB3 GLU A 142      37.294   7.314 -27.451  1.00 95.94           H  
ATOM   2259  O   GLU A 142      33.983   7.805 -25.831  1.00 95.94           O  
ATOM   2260  CG  GLU A 142      36.495   5.496 -26.634  1.00 95.94           C  
ATOM   2261  HG2 GLU A 142      37.494   5.066 -26.562  1.00 95.94           H  
ATOM   2262  HG3 GLU A 142      36.268   5.955 -25.672  1.00 95.94           H  
ATOM   2263  CD  GLU A 142      35.489   4.379 -26.945  1.00 95.94           C  
ATOM   2264  OE1 GLU A 142      35.005   3.771 -25.969  1.00 95.94           O  
ATOM   2265  OE2 GLU A 142      35.240   4.151 -28.151  1.00 95.94           O  
ATOM   2266  N   ILE A 143      35.503   9.298 -26.456  1.00 96.50           N  
ATOM   2267  H   ILE A 143      36.241   9.517 -27.110  1.00 96.50           H  
ATOM   2268  CA  ILE A 143      35.220  10.222 -25.351  1.00 96.50           C  
ATOM   2269  HA  ILE A 143      35.308   9.674 -24.413  1.00 96.50           H  
ATOM   2270  C   ILE A 143      33.780  10.762 -25.412  1.00 96.50           C  
ATOM   2271  CB  ILE A 143      36.264  11.364 -25.362  1.00 96.50           C  
ATOM   2272  HB  ILE A 143      36.331  11.753 -26.378  1.00 96.50           H  
ATOM   2273  O   ILE A 143      33.195  11.051 -24.368  1.00 96.50           O  
ATOM   2274  CG1 ILE A 143      37.656  10.854 -24.930  1.00 96.50           C  
ATOM   2275 HG12 ILE A 143      37.646  10.624 -23.865  1.00 96.50           H  
ATOM   2276 HG13 ILE A 143      37.887   9.926 -25.453  1.00 96.50           H  
ATOM   2277  CG2 ILE A 143      35.855  12.522 -24.439  1.00 96.50           C  
ATOM   2278 HG21 ILE A 143      36.612  13.306 -24.441  1.00 96.50           H  
ATOM   2279 HG22 ILE A 143      34.922  12.947 -24.809  1.00 96.50           H  
ATOM   2280 HG23 ILE A 143      35.707  12.146 -23.426  1.00 96.50           H  
ATOM   2281  CD1 ILE A 143      38.790  11.849 -25.219  1.00 96.50           C  
ATOM   2282 HD11 ILE A 143      38.724  12.716 -24.562  1.00 96.50           H  
ATOM   2283 HD12 ILE A 143      39.745  11.355 -25.039  1.00 96.50           H  
ATOM   2284 HD13 ILE A 143      38.754  12.169 -26.260  1.00 96.50           H  
ATOM   2285  N   ARG A 144      33.210  10.968 -26.607  1.00 97.24           N  
ATOM   2286  H   ARG A 144      33.670  10.570 -27.414  1.00 97.24           H  
ATOM   2287  CA  ARG A 144      31.806  11.389 -26.748  1.00 97.24           C  
ATOM   2288  HA  ARG A 144      31.578  12.170 -26.022  1.00 97.24           H  
ATOM   2289  C   ARG A 144      30.862  10.248 -26.390  1.00 97.24           C  
ATOM   2290  CB  ARG A 144      31.508  11.907 -28.162  1.00 97.24           C  
ATOM   2291  HB2 ARG A 144      31.951  11.242 -28.903  1.00 97.24           H  
ATOM   2292  HB3 ARG A 144      30.429  11.902 -28.313  1.00 97.24           H  
ATOM   2293  O   ARG A 144      29.930  10.490 -25.635  1.00 97.24           O  
ATOM   2294  CG  ARG A 144      32.009  13.342 -28.363  1.00 97.24           C  
ATOM   2295  HG2 ARG A 144      31.496  13.989 -27.651  1.00 97.24           H  
ATOM   2296  HG3 ARG A 144      33.079  13.404 -28.165  1.00 97.24           H  
ATOM   2297  CD  ARG A 144      31.703  13.843 -29.779  1.00 97.24           C  
ATOM   2298  HD2 ARG A 144      31.959  14.902 -29.832  1.00 97.24           H  
ATOM   2299  HD3 ARG A 144      30.631  13.744 -29.950  1.00 97.24           H  
ATOM   2300  NE  ARG A 144      32.482  13.118 -30.803  1.00 97.24           N  
ATOM   2301  HE  ARG A 144      33.415  12.849 -30.525  1.00 97.24           H  
ATOM   2302  NH1 ARG A 144      30.793  12.750 -32.325  1.00 97.24           N  
ATOM   2303 HH11 ARG A 144      30.127  13.033 -31.620  1.00 97.24           H  
ATOM   2304 HH12 ARG A 144      30.472  12.236 -33.133  1.00 97.24           H  
ATOM   2305  NH2 ARG A 144      32.861  12.061 -32.787  1.00 97.24           N  
ATOM   2306 HH21 ARG A 144      32.510  11.560 -33.590  1.00 97.24           H  
ATOM   2307 HH22 ARG A 144      33.817  11.902 -32.504  1.00 97.24           H  
ATOM   2308  CZ  ARG A 144      32.043  12.654 -31.963  1.00 97.24           C  
ATOM   2309  N   ASP A 145      31.141   9.044 -26.865  1.00 96.88           N  
ATOM   2310  H   ASP A 145      31.912   8.936 -27.508  1.00 96.88           H  
ATOM   2311  CA  ASP A 145      30.312   7.863 -26.627  1.00 96.88           C  
ATOM   2312  HA  ASP A 145      29.279   8.100 -26.883  1.00 96.88           H  
ATOM   2313  C   ASP A 145      30.324   7.488 -25.131  1.00 96.88           C  
ATOM   2314  CB  ASP A 145      30.774   6.728 -27.567  1.00 96.88           C  
ATOM   2315  HB2 ASP A 145      31.823   6.509 -27.370  1.00 96.88           H  
ATOM   2316  HB3 ASP A 145      30.193   5.834 -27.339  1.00 96.88           H  
ATOM   2317  O   ASP A 145      29.266   7.306 -24.535  1.00 96.88           O  
ATOM   2318  CG  ASP A 145      30.595   7.054 -29.070  1.00 96.88           C  
ATOM   2319  OD1 ASP A 145      29.883   8.034 -29.403  1.00 96.88           O  
ATOM   2320  OD2 ASP A 145      31.192   6.357 -29.924  1.00 96.88           O  
ATOM   2321  N   LEU A 146      31.489   7.539 -24.471  1.00 96.37           N  
ATOM   2322  H   LEU A 146      32.334   7.619 -25.018  1.00 96.37           H  
ATOM   2323  CA  LEU A 146      31.610   7.360 -23.016  1.00 96.37           C  
ATOM   2324  HA  LEU A 146      31.157   6.407 -22.744  1.00 96.37           H  
ATOM   2325  C   LEU A 146      30.872   8.439 -22.209  1.00 96.37           C  
ATOM   2326  CB  LEU A 146      33.098   7.359 -22.620  1.00 96.37           C  
ATOM   2327  HB2 LEU A 146      33.572   8.235 -23.063  1.00 96.37           H  
ATOM   2328  HB3 LEU A 146      33.168   7.457 -21.536  1.00 96.37           H  
ATOM   2329  O   LEU A 146      30.345   8.150 -21.136  1.00 96.37           O  
ATOM   2330  CG  LEU A 146      33.880   6.099 -23.032  1.00 96.37           C  
ATOM   2331  HG  LEU A 146      33.761   5.916 -24.100  1.00 96.37           H  
ATOM   2332  CD1 LEU A 146      35.364   6.324 -22.728  1.00 96.37           C  
ATOM   2333 HD11 LEU A 146      35.512   6.483 -21.660  1.00 96.37           H  
ATOM   2334 HD12 LEU A 146      35.722   7.182 -23.297  1.00 96.37           H  
ATOM   2335 HD13 LEU A 146      35.921   5.444 -23.049  1.00 96.37           H  
ATOM   2336  CD2 LEU A 146      33.417   4.860 -22.265  1.00 96.37           C  
ATOM   2337 HD21 LEU A 146      32.389   4.616 -22.533  1.00 96.37           H  
ATOM   2338 HD22 LEU A 146      33.490   5.019 -21.189  1.00 96.37           H  
ATOM   2339 HD23 LEU A 146      34.036   4.010 -22.553  1.00 96.37           H  
ATOM   2340  N   ARG A 147      30.828   9.688 -22.692  1.00 97.38           N  
ATOM   2341  H   ARG A 147      31.247   9.855 -23.595  1.00 97.38           H  
ATOM   2342  CA  ARG A 147      30.045  10.751 -22.037  1.00 97.38           C  
ATOM   2343  HA  ARG A 147      30.238  10.734 -20.964  1.00 97.38           H  
ATOM   2344  C   ARG A 147      28.551  10.513 -22.166  1.00 97.38           C  
ATOM   2345  CB  ARG A 147      30.391  12.130 -22.597  1.00 97.38           C  
ATOM   2346  HB2 ARG A 147      30.463  12.079 -23.683  1.00 97.38           H  
ATOM   2347  HB3 ARG A 147      29.593  12.827 -22.341  1.00 97.38           H  
ATOM   2348  O   ARG A 147      27.856  10.681 -21.175  1.00 97.38           O  
ATOM   2349  CG  ARG A 147      31.693  12.658 -21.998  1.00 97.38           C  
ATOM   2350  HG2 ARG A 147      31.557  12.822 -20.929  1.00 97.38           H  
ATOM   2351  HG3 ARG A 147      32.498  11.938 -22.143  1.00 97.38           H  
ATOM   2352  CD  ARG A 147      32.036  13.977 -22.685  1.00 97.38           C  
ATOM   2353  HD2 ARG A 147      32.044  13.794 -23.759  1.00 97.38           H  
ATOM   2354  HD3 ARG A 147      31.255  14.704 -22.460  1.00 97.38           H  
ATOM   2355  NE  ARG A 147      33.341  14.481 -22.223  1.00 97.38           N  
ATOM   2356  HE  ARG A 147      33.554  14.299 -21.253  1.00 97.38           H  
ATOM   2357  NH1 ARG A 147      34.087  15.263 -24.240  1.00 97.38           N  
ATOM   2358 HH11 ARG A 147      33.199  14.973 -24.624  1.00 97.38           H  
ATOM   2359 HH12 ARG A 147      34.850  15.534 -24.845  1.00 97.38           H  
ATOM   2360  NH2 ARG A 147      35.441  15.315 -22.461  1.00 97.38           N  
ATOM   2361 HH21 ARG A 147      35.630  15.044 -21.507  1.00 97.38           H  
ATOM   2362 HH22 ARG A 147      36.172  15.700 -23.042  1.00 97.38           H  
ATOM   2363  CZ  ARG A 147      34.280  15.017 -22.975  1.00 97.38           C  
ATOM   2364  N   LEU A 148      28.084  10.102 -23.344  1.00 96.98           N  
ATOM   2365  H   LEU A 148      28.734   9.962 -24.104  1.00 96.98           H  
ATOM   2366  CA  LEU A 148      26.682   9.745 -23.553  1.00 96.98           C  
ATOM   2367  HA  LEU A 148      26.047  10.576 -23.244  1.00 96.98           H  
ATOM   2368  C   LEU A 148      26.289   8.563 -22.660  1.00 96.98           C  
ATOM   2369  CB  LEU A 148      26.431   9.442 -25.039  1.00 96.98           C  
ATOM   2370  HB2 LEU A 148      27.150   8.693 -25.371  1.00 96.98           H  
ATOM   2371  HB3 LEU A 148      25.436   9.007 -25.136  1.00 96.98           H  
ATOM   2372  O   LEU A 148      25.315   8.669 -21.931  1.00 96.98           O  
ATOM   2373  CG  LEU A 148      26.518  10.672 -25.958  1.00 96.98           C  
ATOM   2374  HG  LEU A 148      27.476  11.175 -25.823  1.00 96.98           H  
ATOM   2375  CD1 LEU A 148      26.417  10.227 -27.419  1.00 96.98           C  
ATOM   2376 HD11 LEU A 148      25.470   9.711 -27.578  1.00 96.98           H  
ATOM   2377 HD12 LEU A 148      26.487  11.090 -28.080  1.00 96.98           H  
ATOM   2378 HD13 LEU A 148      27.233   9.540 -27.642  1.00 96.98           H  
ATOM   2379  CD2 LEU A 148      25.407  11.691 -25.693  1.00 96.98           C  
ATOM   2380 HD21 LEU A 148      25.517  12.116 -24.695  1.00 96.98           H  
ATOM   2381 HD22 LEU A 148      24.435  11.201 -25.750  1.00 96.98           H  
ATOM   2382 HD23 LEU A 148      25.456  12.504 -26.417  1.00 96.98           H  
ATOM   2383  N   ALA A 149      27.111   7.511 -22.602  1.00 96.39           N  
ATOM   2384  H   ALA A 149      27.883   7.458 -23.251  1.00 96.39           H  
ATOM   2385  CA  ALA A 149      26.879   6.377 -21.708  1.00 96.39           C  
ATOM   2386  HA  ALA A 149      25.909   5.940 -21.948  1.00 96.39           H  
ATOM   2387  C   ALA A 149      26.844   6.787 -20.222  1.00 96.39           C  
ATOM   2388  CB  ALA A 149      27.969   5.332 -21.972  1.00 96.39           C  
ATOM   2389  HB1 ALA A 149      28.951   5.742 -21.736  1.00 96.39           H  
ATOM   2390  HB2 ALA A 149      27.946   5.031 -23.020  1.00 96.39           H  
ATOM   2391  HB3 ALA A 149      27.788   4.454 -21.351  1.00 96.39           H  
ATOM   2392  O   ALA A 149      26.018   6.292 -19.459  1.00 96.39           O  
ATOM   2393  N   ALA A 150      27.715   7.711 -19.799  1.00 95.89           N  
ATOM   2394  H   ALA A 150      28.409   8.055 -20.447  1.00 95.89           H  
ATOM   2395  CA  ALA A 150      27.691   8.243 -18.438  1.00 95.89           C  
ATOM   2396  HA  ALA A 150      27.675   7.404 -17.742  1.00 95.89           H  
ATOM   2397  C   ALA A 150      26.431   9.083 -18.161  1.00 95.89           C  
ATOM   2398  CB  ALA A 150      28.972   9.050 -18.192  1.00 95.89           C  
ATOM   2399  HB1 ALA A 150      28.981   9.408 -17.163  1.00 95.89           H  
ATOM   2400  HB2 ALA A 150      29.842   8.415 -18.360  1.00 95.89           H  
ATOM   2401  HB3 ALA A 150      29.009   9.903 -18.870  1.00 95.89           H  
ATOM   2402  O   ALA A 150      25.853   8.964 -17.084  1.00 95.89           O  
ATOM   2403  N   GLU A 151      25.998   9.915 -19.112  1.00 96.45           N  
ATOM   2404  H   GLU A 151      26.506   9.960 -19.984  1.00 96.45           H  
ATOM   2405  CA  GLU A 151      24.756  10.691 -19.016  1.00 96.45           C  
ATOM   2406  HA  GLU A 151      24.774  11.270 -18.092  1.00 96.45           H  
ATOM   2407  C   GLU A 151      23.532   9.763 -18.938  1.00 96.45           C  
ATOM   2408  CB  GLU A 151      24.647  11.684 -20.191  1.00 96.45           C  
ATOM   2409  HB2 GLU A 151      23.624  12.058 -20.239  1.00 96.45           H  
ATOM   2410  HB3 GLU A 151      24.870  11.170 -21.126  1.00 96.45           H  
ATOM   2411  O   GLU A 151      22.714   9.913 -18.029  1.00 96.45           O  
ATOM   2412  CG  GLU A 151      25.593  12.890 -20.025  1.00 96.45           C  
ATOM   2413  HG2 GLU A 151      26.599  12.531 -19.806  1.00 96.45           H  
ATOM   2414  HG3 GLU A 151      25.266  13.463 -19.158  1.00 96.45           H  
ATOM   2415  CD  GLU A 151      25.658  13.832 -21.245  1.00 96.45           C  
ATOM   2416  OE1 GLU A 151      26.624  14.637 -21.304  1.00 96.45           O  
ATOM   2417  OE2 GLU A 151      24.745  13.811 -22.102  1.00 96.45           O  
ATOM   2418  N   ASP A 152      23.454   8.751 -19.802  1.00 96.25           N  
ATOM   2419  H   ASP A 152      24.135   8.700 -20.546  1.00 96.25           H  
ATOM   2420  CA  ASP A 152      22.384   7.749 -19.810  1.00 96.25           C  
ATOM   2421  HA  ASP A 152      21.427   8.257 -19.926  1.00 96.25           H  
ATOM   2422  C   ASP A 152      22.324   6.985 -18.479  1.00 96.25           C  
ATOM   2423  CB  ASP A 152      22.562   6.799 -21.010  1.00 96.25           C  
ATOM   2424  HB2 ASP A 152      21.859   5.973 -20.901  1.00 96.25           H  
ATOM   2425  HB3 ASP A 152      23.570   6.384 -20.995  1.00 96.25           H  
ATOM   2426  O   ASP A 152      21.267   6.939 -17.850  1.00 96.25           O  
ATOM   2427  CG  ASP A 152      22.297   7.465 -22.372  1.00 96.25           C  
ATOM   2428  OD1 ASP A 152      21.567   8.486 -22.406  1.00 96.25           O  
ATOM   2429  OD2 ASP A 152      22.799   6.932 -23.389  1.00 96.25           O  
ATOM   2430  N   ALA A 153      23.466   6.515 -17.965  1.00 95.06           N  
ATOM   2431  H   ALA A 153      24.300   6.553 -18.535  1.00 95.06           H  
ATOM   2432  CA  ALA A 153      23.542   5.862 -16.657  1.00 95.06           C  
ATOM   2433  HA  ALA A 153      22.857   5.014 -16.653  1.00 95.06           H  
ATOM   2434  C   ALA A 153      23.137   6.797 -15.500  1.00 95.06           C  
ATOM   2435  CB  ALA A 153      24.971   5.339 -16.462  1.00 95.06           C  
ATOM   2436  HB1 ALA A 153      25.214   4.643 -17.265  1.00 95.06           H  
ATOM   2437  HB2 ALA A 153      25.039   4.813 -15.510  1.00 95.06           H  
ATOM   2438  HB3 ALA A 153      25.679   6.167 -16.477  1.00 95.06           H  
ATOM   2439  O   ALA A 153      22.535   6.362 -14.516  1.00 95.06           O  
ATOM   2440  N   THR A 154      23.446   8.099 -15.583  1.00 95.46           N  
ATOM   2441  H   THR A 154      23.971   8.419 -16.384  1.00 95.46           H  
ATOM   2442  CA  THR A 154      22.979   9.065 -14.572  1.00 95.46           C  
ATOM   2443  HA  THR A 154      23.164   8.628 -13.591  1.00 95.46           H  
ATOM   2444  C   THR A 154      21.476   9.311 -14.640  1.00 95.46           C  
ATOM   2445  CB  THR A 154      23.714  10.410 -14.602  1.00 95.46           C  
ATOM   2446  HB  THR A 154      23.231  11.059 -13.871  1.00 95.46           H  
ATOM   2447  O   THR A 154      20.859   9.459 -13.585  1.00 95.46           O  
ATOM   2448  CG2 THR A 154      25.175  10.289 -14.166  1.00 95.46           C  
ATOM   2449 HG21 THR A 154      25.213  10.061 -13.100  1.00 95.46           H  
ATOM   2450 HG22 THR A 154      25.675   9.488 -14.709  1.00 95.46           H  
ATOM   2451 HG23 THR A 154      25.693  11.230 -14.352  1.00 95.46           H  
ATOM   2452  OG1 THR A 154      23.670  11.091 -15.829  1.00 95.46           O  
ATOM   2453  HG1 THR A 154      23.285  10.536 -16.511  1.00 95.46           H  
ATOM   2454  N   ASN A 155      20.888   9.325 -15.838  1.00 95.58           N  
ATOM   2455  H   ASN A 155      21.454   9.171 -16.660  1.00 95.58           H  
ATOM   2456  CA  ASN A 155      19.447   9.478 -16.031  1.00 95.58           C  
ATOM   2457  HA  ASN A 155      19.092  10.331 -15.453  1.00 95.58           H  
ATOM   2458  C   ASN A 155      18.694   8.240 -15.528  1.00 95.58           C  
ATOM   2459  CB  ASN A 155      19.161   9.737 -17.520  1.00 95.58           C  
ATOM   2460  HB2 ASN A 155      18.083   9.735 -17.681  1.00 95.58           H  
ATOM   2461  HB3 ASN A 155      19.588   8.930 -18.116  1.00 95.58           H  
ATOM   2462  O   ASN A 155      17.727   8.379 -14.785  1.00 95.58           O  
ATOM   2463  CG  ASN A 155      19.694  11.065 -18.026  1.00 95.58           C  
ATOM   2464  ND2 ASN A 155      20.025  11.143 -19.294  1.00 95.58           N  
ATOM   2465 HD21 ASN A 155      20.515  11.981 -19.575  1.00 95.58           H  
ATOM   2466 HD22 ASN A 155      20.074  10.302 -19.851  1.00 95.58           H  
ATOM   2467  OD1 ASN A 155      19.793  12.055 -17.315  1.00 95.58           O  
ATOM   2468  N   GLU A 156      19.178   7.039 -15.856  1.00 94.27           N  
ATOM   2469  H   GLU A 156      19.946   6.985 -16.510  1.00 94.27           H  
ATOM   2470  CA  GLU A 156      18.631   5.771 -15.361  1.00 94.27           C  
ATOM   2471  HA  GLU A 156      17.583   5.686 -15.652  1.00 94.27           H  
ATOM   2472  C   GLU A 156      18.702   5.696 -13.833  1.00 94.27           C  
ATOM   2473  CB  GLU A 156      19.409   4.618 -16.004  1.00 94.27           C  
ATOM   2474  HB2 GLU A 156      20.450   4.674 -15.684  1.00 94.27           H  
ATOM   2475  HB3 GLU A 156      19.370   4.734 -17.087  1.00 94.27           H  
ATOM   2476  O   GLU A 156      17.704   5.426 -13.167  1.00 94.27           O  
ATOM   2477  CG  GLU A 156      18.829   3.245 -15.632  1.00 94.27           C  
ATOM   2478  HG2 GLU A 156      18.845   3.134 -14.547  1.00 94.27           H  
ATOM   2479  HG3 GLU A 156      17.792   3.205 -15.963  1.00 94.27           H  
ATOM   2480  CD  GLU A 156      19.615   2.081 -16.252  1.00 94.27           C  
ATOM   2481  OE1 GLU A 156      19.182   0.929 -16.039  1.00 94.27           O  
ATOM   2482  OE2 GLU A 156      20.661   2.340 -16.891  1.00 94.27           O  
ATOM   2483  N   LYS A 157      19.851   6.051 -13.244  1.00 92.21           N  
ATOM   2484  H   LYS A 157      20.654   6.207 -13.837  1.00 92.21           H  
ATOM   2485  CA  LYS A 157      19.989   6.142 -11.787  1.00 92.21           C  
ATOM   2486  HA  LYS A 157      19.781   5.157 -11.369  1.00 92.21           H  
ATOM   2487  C   LYS A 157      18.967   7.101 -11.170  1.00 92.21           C  
ATOM   2488  CB  LYS A 157      21.426   6.549 -11.447  1.00 92.21           C  
ATOM   2489  HB2 LYS A 157      21.652   7.495 -11.939  1.00 92.21           H  
ATOM   2490  HB3 LYS A 157      22.109   5.788 -11.825  1.00 92.21           H  
ATOM   2491  O   LYS A 157      18.432   6.795 -10.109  1.00 92.21           O  
ATOM   2492  CG  LYS A 157      21.624   6.705  -9.935  1.00 92.21           C  
ATOM   2493  HG2 LYS A 157      21.449   5.750  -9.440  1.00 92.21           H  
ATOM   2494  HG3 LYS A 157      20.924   7.444  -9.543  1.00 92.21           H  
ATOM   2495  CD  LYS A 157      23.033   7.198  -9.629  1.00 92.21           C  
ATOM   2496  HD2 LYS A 157      23.232   8.096 -10.215  1.00 92.21           H  
ATOM   2497  HD3 LYS A 157      23.752   6.422  -9.891  1.00 92.21           H  
ATOM   2498  CE  LYS A 157      23.100   7.523  -8.139  1.00 92.21           C  
ATOM   2499  HE2 LYS A 157      22.886   6.612  -7.580  1.00 92.21           H  
ATOM   2500  HE3 LYS A 157      22.316   8.244  -7.910  1.00 92.21           H  
ATOM   2501  NZ  LYS A 157      24.431   8.060  -7.785  1.00 92.21           N  
ATOM   2502  HZ1 LYS A 157      24.604   8.902  -8.314  1.00 92.21           H  
ATOM   2503  HZ2 LYS A 157      25.138   7.378  -8.021  1.00 92.21           H  
ATOM   2504  HZ3 LYS A 157      24.476   8.261  -6.796  1.00 92.21           H  
ATOM   2505  N   GLN A 158      18.722   8.263 -11.778  1.00 91.23           N  
ATOM   2506  H   GLN A 158      19.171   8.445 -12.665  1.00 91.23           H  
ATOM   2507  CA  GLN A 158      17.728   9.221 -11.279  1.00 91.23           C  
ATOM   2508  HA  GLN A 158      17.908   9.403 -10.219  1.00 91.23           H  
ATOM   2509  C   GLN A 158      16.299   8.678 -11.394  1.00 91.23           C  
ATOM   2510  CB  GLN A 158      17.844  10.555 -12.027  1.00 91.23           C  
ATOM   2511  HB2 GLN A 158      16.949  11.147 -11.838  1.00 91.23           H  
ATOM   2512  HB3 GLN A 158      17.909  10.371 -13.100  1.00 91.23           H  
ATOM   2513  O   GLN A 158      15.515   8.868 -10.466  1.00 91.23           O  
ATOM   2514  CG  GLN A 158      19.058  11.371 -11.570  1.00 91.23           C  
ATOM   2515  HG2 GLN A 158      18.924  11.655 -10.526  1.00 91.23           H  
ATOM   2516  HG3 GLN A 158      19.959  10.761 -11.636  1.00 91.23           H  
ATOM   2517  CD  GLN A 158      19.260  12.639 -12.395  1.00 91.23           C  
ATOM   2518  NE2 GLN A 158      20.390  13.297 -12.259  1.00 91.23           N  
ATOM   2519 HE21 GLN A 158      21.144  12.876 -11.735  1.00 91.23           H  
ATOM   2520 HE22 GLN A 158      20.510  14.035 -12.937  1.00 91.23           H  
ATOM   2521  OE1 GLN A 158      18.429  13.098 -13.157  1.00 91.23           O  
ATOM   2522  N   ALA A 159      15.977   7.974 -12.483  1.00 91.56           N  
ATOM   2523  H   ALA A 159      16.659   7.864 -13.219  1.00 91.56           H  
ATOM   2524  CA  ALA A 159      14.685   7.315 -12.657  1.00 91.56           C  
ATOM   2525  HA  ALA A 159      13.894   8.059 -12.554  1.00 91.56           H  
ATOM   2526  C   ALA A 159      14.452   6.254 -11.568  1.00 91.56           C  
ATOM   2527  CB  ALA A 159      14.610   6.733 -14.074  1.00 91.56           C  
ATOM   2528  HB1 ALA A 159      15.374   5.969 -14.215  1.00 91.56           H  
ATOM   2529  HB2 ALA A 159      13.633   6.275 -14.224  1.00 91.56           H  
ATOM   2530  HB3 ALA A 159      14.751   7.523 -14.811  1.00 91.56           H  
ATOM   2531  O   ALA A 159      13.476   6.348 -10.826  1.00 91.56           O  
ATOM   2532  N   LEU A 160      15.412   5.343 -11.372  1.00 87.23           N  
ATOM   2533  H   LEU A 160      16.172   5.307 -12.036  1.00 87.23           H  
ATOM   2534  CA  LEU A 160      15.354   4.311 -10.328  1.00 87.23           C  
ATOM   2535  HA  LEU A 160      14.441   3.730 -10.455  1.00 87.23           H  
ATOM   2536  C   LEU A 160      15.311   4.904  -8.909  1.00 87.23           C  
ATOM   2537  CB  LEU A 160      16.576   3.384 -10.467  1.00 87.23           C  
ATOM   2538  HB2 LEU A 160      16.605   2.723  -9.600  1.00 87.23           H  
ATOM   2539  HB3 LEU A 160      17.477   3.996 -10.452  1.00 87.23           H  
ATOM   2540  O   LEU A 160      14.671   4.354  -8.015  1.00 87.23           O  
ATOM   2541  CG  LEU A 160      16.593   2.506 -11.733  1.00 87.23           C  
ATOM   2542  HG  LEU A 160      16.527   3.133 -12.622  1.00 87.23           H  
ATOM   2543  CD1 LEU A 160      17.913   1.732 -11.779  1.00 87.23           C  
ATOM   2544 HD11 LEU A 160      17.946   1.138 -12.692  1.00 87.23           H  
ATOM   2545 HD12 LEU A 160      18.749   2.431 -11.801  1.00 87.23           H  
ATOM   2546 HD13 LEU A 160      17.994   1.069 -10.918  1.00 87.23           H  
ATOM   2547  CD2 LEU A 160      15.445   1.498 -11.756  1.00 87.23           C  
ATOM   2548 HD21 LEU A 160      15.445   0.887 -10.853  1.00 87.23           H  
ATOM   2549 HD22 LEU A 160      14.487   2.011 -11.838  1.00 87.23           H  
ATOM   2550 HD23 LEU A 160      15.540   0.851 -12.627  1.00 87.23           H  
ATOM   2551  N   GLN A 161      15.979   6.038  -8.672  1.00 91.37           N  
ATOM   2552  H   GLN A 161      16.517   6.440  -9.426  1.00 91.37           H  
ATOM   2553  CA  GLN A 161      15.882   6.756  -7.397  1.00 91.37           C  
ATOM   2554  HA  GLN A 161      16.071   6.051  -6.587  1.00 91.37           H  
ATOM   2555  C   GLN A 161      14.473   7.307  -7.155  1.00 91.37           C  
ATOM   2556  CB  GLN A 161      16.925   7.881  -7.327  1.00 91.37           C  
ATOM   2557  HB2 GLN A 161      16.967   8.409  -8.279  1.00 91.37           H  
ATOM   2558  HB3 GLN A 161      16.632   8.592  -6.554  1.00 91.37           H  
ATOM   2559  O   GLN A 161      13.967   7.161  -6.044  1.00 91.37           O  
ATOM   2560  CG  GLN A 161      18.309   7.330  -6.964  1.00 91.37           C  
ATOM   2561  HG2 GLN A 161      18.607   6.550  -7.664  1.00 91.37           H  
ATOM   2562  HG3 GLN A 161      18.237   6.868  -5.979  1.00 91.37           H  
ATOM   2563  CD  GLN A 161      19.399   8.397  -6.920  1.00 91.37           C  
ATOM   2564  NE2 GLN A 161      20.426   8.190  -6.123  1.00 91.37           N  
ATOM   2565 HE21 GLN A 161      20.372   7.393  -5.505  1.00 91.37           H  
ATOM   2566 HE22 GLN A 161      20.931   9.039  -5.912  1.00 91.37           H  
ATOM   2567  OE1 GLN A 161      19.395   9.440  -7.550  1.00 91.37           O  
ATOM   2568  N   GLY A 162      13.838   7.887  -8.178  1.00 84.12           N  
ATOM   2569  H   GLY A 162      14.307   7.950  -9.070  1.00 84.12           H  
ATOM   2570  CA  GLY A 162      12.454   8.357  -8.099  1.00 84.12           C  
ATOM   2571  HA2 GLY A 162      12.195   8.846  -9.038  1.00 84.12           H  
ATOM   2572  HA3 GLY A 162      12.357   9.075  -7.284  1.00 84.12           H  
ATOM   2573  C   GLY A 162      11.456   7.219  -7.868  1.00 84.12           C  
ATOM   2574  O   GLY A 162      10.571   7.348  -7.026  1.00 84.12           O  
ATOM   2575  N   GLU A 163      11.632   6.082  -8.546  1.00 91.40           N  
ATOM   2576  H   GLU A 163      12.335   6.050  -9.271  1.00 91.40           H  
ATOM   2577  CA  GLU A 163      10.823   4.875  -8.322  1.00 91.40           C  
ATOM   2578  HA  GLU A 163       9.768   5.106  -8.467  1.00 91.40           H  
ATOM   2579  C   GLU A 163      10.976   4.347  -6.895  1.00 91.40           C  
ATOM   2580  CB  GLU A 163      11.222   3.774  -9.309  1.00 91.40           C  
ATOM   2581  HB2 GLU A 163      10.771   2.836  -8.985  1.00 91.40           H  
ATOM   2582  HB3 GLU A 163      12.306   3.663  -9.298  1.00 91.40           H  
ATOM   2583  O   GLU A 163       9.979   4.082  -6.226  1.00 91.40           O  
ATOM   2584  CG  GLU A 163      10.742   4.076 -10.734  1.00 91.40           C  
ATOM   2585  HG2 GLU A 163      11.093   5.065 -11.029  1.00 91.40           H  
ATOM   2586  HG3 GLU A 163       9.652   4.096 -10.737  1.00 91.40           H  
ATOM   2587  CD  GLU A 163      11.238   3.043 -11.754  1.00 91.40           C  
ATOM   2588  OE1 GLU A 163      11.074   3.328 -12.961  1.00 91.40           O  
ATOM   2589  OE2 GLU A 163      11.794   2.005 -11.328  1.00 91.40           O  
ATOM   2590  N   ARG A 164      12.211   4.263  -6.382  1.00 87.97           N  
ATOM   2591  H   ARG A 164      12.990   4.448  -6.998  1.00 87.97           H  
ATOM   2592  CA  ARG A 164      12.465   3.867  -4.992  1.00 87.97           C  
ATOM   2593  HA  ARG A 164      12.016   2.887  -4.831  1.00 87.97           H  
ATOM   2594  C   ARG A 164      11.800   4.821  -4.002  1.00 87.97           C  
ATOM   2595  CB  ARG A 164      13.975   3.781  -4.750  1.00 87.97           C  
ATOM   2596  HB2 ARG A 164      14.401   4.777  -4.867  1.00 87.97           H  
ATOM   2597  HB3 ARG A 164      14.423   3.129  -5.500  1.00 87.97           H  
ATOM   2598  O   ARG A 164      11.188   4.358  -3.049  1.00 87.97           O  
ATOM   2599  CG  ARG A 164      14.295   3.220  -3.353  1.00 87.97           C  
ATOM   2600  HG2 ARG A 164      14.058   2.156  -3.336  1.00 87.97           H  
ATOM   2601  HG3 ARG A 164      13.697   3.713  -2.586  1.00 87.97           H  
ATOM   2602  CD  ARG A 164      15.766   3.417  -2.995  1.00 87.97           C  
ATOM   2603  HD2 ARG A 164      16.385   2.990  -3.784  1.00 87.97           H  
ATOM   2604  HD3 ARG A 164      15.952   2.889  -2.060  1.00 87.97           H  
ATOM   2605  NE  ARG A 164      16.067   4.848  -2.818  1.00 87.97           N  
ATOM   2606  HE  ARG A 164      15.286   5.475  -2.949  1.00 87.97           H  
ATOM   2607  NH1 ARG A 164      18.206   4.612  -2.063  1.00 87.97           N  
ATOM   2608 HH11 ARG A 164      18.054   3.616  -2.138  1.00 87.97           H  
ATOM   2609 HH12 ARG A 164      19.009   4.993  -1.582  1.00 87.97           H  
ATOM   2610  NH2 ARG A 164      17.282   6.656  -2.197  1.00 87.97           N  
ATOM   2611 HH21 ARG A 164      18.089   7.076  -1.758  1.00 87.97           H  
ATOM   2612 HH22 ARG A 164      16.470   7.222  -2.398  1.00 87.97           H  
ATOM   2613  CZ  ARG A 164      17.182   5.366  -2.359  1.00 87.97           C  
ATOM   2614  N   GLU A 165      11.914   6.132  -4.202  1.00 88.54           N  
ATOM   2615  H   GLU A 165      12.417   6.454  -5.017  1.00 88.54           H  
ATOM   2616  CA  GLU A 165      11.264   7.129  -3.339  1.00 88.54           C  
ATOM   2617  HA  GLU A 165      11.568   6.962  -2.306  1.00 88.54           H  
ATOM   2618  C   GLU A 165       9.735   6.987  -3.364  1.00 88.54           C  
ATOM   2619  CB  GLU A 165      11.699   8.546  -3.752  1.00 88.54           C  
ATOM   2620  HB2 GLU A 165      11.028   9.272  -3.293  1.00 88.54           H  
ATOM   2621  HB3 GLU A 165      11.633   8.646  -4.835  1.00 88.54           H  
ATOM   2622  O   GLU A 165       9.110   7.000  -2.302  1.00 88.54           O  
ATOM   2623  CG  GLU A 165      13.133   8.848  -3.283  1.00 88.54           C  
ATOM   2624  HG2 GLU A 165      13.795   8.038  -3.590  1.00 88.54           H  
ATOM   2625  HG3 GLU A 165      13.140   8.863  -2.194  1.00 88.54           H  
ATOM   2626  CD  GLU A 165      13.706  10.181  -3.799  1.00 88.54           C  
ATOM   2627  OE1 GLU A 165      14.939  10.358  -3.624  1.00 88.54           O  
ATOM   2628  OE2 GLU A 165      12.943  11.034  -4.305  1.00 88.54           O  
ATOM   2629  N   GLY A 166       9.150   6.758  -4.544  1.00 84.50           N  
ATOM   2630  H   GLY A 166       9.722   6.775  -5.376  1.00 84.50           H  
ATOM   2631  CA  GLY A 166       7.726   6.460  -4.697  1.00 84.50           C  
ATOM   2632  HA2 GLY A 166       7.138   7.289  -4.304  1.00 84.50           H  
ATOM   2633  HA3 GLY A 166       7.504   6.338  -5.757  1.00 84.50           H  
ATOM   2634  C   GLY A 166       7.314   5.178  -3.967  1.00 84.50           C  
ATOM   2635  O   GLY A 166       6.353   5.191  -3.200  1.00 84.50           O  
ATOM   2636  N   LEU A 167       8.072   4.088  -4.122  1.00 83.73           N  
ATOM   2637  H   LEU A 167       8.839   4.129  -4.778  1.00 83.73           H  
ATOM   2638  CA  LEU A 167       7.828   2.830  -3.409  1.00 83.73           C  
ATOM   2639  HA  LEU A 167       6.802   2.517  -3.605  1.00 83.73           H  
ATOM   2640  C   LEU A 167       7.955   3.002  -1.891  1.00 83.73           C  
ATOM   2641  CB  LEU A 167       8.781   1.733  -3.914  1.00 83.73           C  
ATOM   2642  HB2 LEU A 167       9.799   2.122  -3.897  1.00 83.73           H  
ATOM   2643  HB3 LEU A 167       8.736   0.892  -3.223  1.00 83.73           H  
ATOM   2644  O   LEU A 167       7.098   2.534  -1.145  1.00 83.73           O  
ATOM   2645  CG  LEU A 167       8.465   1.206  -5.327  1.00 83.73           C  
ATOM   2646  HG  LEU A 167       8.423   2.034  -6.034  1.00 83.73           H  
ATOM   2647  CD1 LEU A 167       9.575   0.247  -5.759  1.00 83.73           C  
ATOM   2648 HD11 LEU A 167       9.370  -0.117  -6.766  1.00 83.73           H  
ATOM   2649 HD12 LEU A 167      10.528   0.775  -5.776  1.00 83.73           H  
ATOM   2650 HD13 LEU A 167       9.632  -0.601  -5.076  1.00 83.73           H  
ATOM   2651  CD2 LEU A 167       7.134   0.451  -5.386  1.00 83.73           C  
ATOM   2652 HD21 LEU A 167       7.125  -0.362  -4.661  1.00 83.73           H  
ATOM   2653 HD22 LEU A 167       6.302   1.125  -5.184  1.00 83.73           H  
ATOM   2654 HD23 LEU A 167       6.994   0.037  -6.385  1.00 83.73           H  
ATOM   2655  N   GLU A 168       8.960   3.728  -1.405  1.00 84.17           N  
ATOM   2656  H   GLU A 168       9.655   4.085  -2.045  1.00 84.17           H  
ATOM   2657  CA  GLU A 168       9.082   4.020   0.023  1.00 84.17           C  
ATOM   2658  HA  GLU A 168       9.075   3.081   0.577  1.00 84.17           H  
ATOM   2659  C   GLU A 168       7.914   4.873   0.554  1.00 84.17           C  
ATOM   2660  CB  GLU A 168      10.390   4.755   0.319  1.00 84.17           C  
ATOM   2661  HB2 GLU A 168      10.330   5.045   1.368  1.00 84.17           H  
ATOM   2662  HB3 GLU A 168      10.444   5.654  -0.295  1.00 84.17           H  
ATOM   2663  O   GLU A 168       7.486   4.685   1.692  1.00 84.17           O  
ATOM   2664  CG  GLU A 168      11.703   3.969   0.199  1.00 84.17           C  
ATOM   2665  HG2 GLU A 168      11.805   3.544  -0.800  1.00 84.17           H  
ATOM   2666  HG3 GLU A 168      11.677   3.144   0.911  1.00 84.17           H  
ATOM   2667  CD  GLU A 168      12.911   4.873   0.519  1.00 84.17           C  
ATOM   2668  OE1 GLU A 168      14.057   4.482   0.191  1.00 84.17           O  
ATOM   2669  OE2 GLU A 168      12.703   5.942   1.160  1.00 84.17           O  
ATOM   2670  N   GLU A 169       7.387   5.821  -0.227  1.00 86.05           N  
ATOM   2671  H   GLU A 169       7.793   5.985  -1.137  1.00 86.05           H  
ATOM   2672  CA  GLU A 169       6.186   6.583   0.138  1.00 86.05           C  
ATOM   2673  HA  GLU A 169       6.320   6.981   1.144  1.00 86.05           H  
ATOM   2674  C   GLU A 169       4.942   5.683   0.192  1.00 86.05           C  
ATOM   2675  CB  GLU A 169       6.010   7.780  -0.812  1.00 86.05           C  
ATOM   2676  HB2 GLU A 169       6.939   8.351  -0.813  1.00 86.05           H  
ATOM   2677  HB3 GLU A 169       5.813   7.425  -1.823  1.00 86.05           H  
ATOM   2678  O   GLU A 169       4.187   5.748   1.164  1.00 86.05           O  
ATOM   2679  CG  GLU A 169       4.865   8.703  -0.359  1.00 86.05           C  
ATOM   2680  HG2 GLU A 169       3.923   8.161  -0.447  1.00 86.05           H  
ATOM   2681  HG3 GLU A 169       5.015   8.945   0.693  1.00 86.05           H  
ATOM   2682  CD  GLU A 169       4.753  10.014  -1.158  1.00 86.05           C  
ATOM   2683  OE1 GLU A 169       3.907  10.847  -0.755  1.00 86.05           O  
ATOM   2684  OE2 GLU A 169       5.499  10.199  -2.143  1.00 86.05           O  
ATOM   2685  N   THR A 170       4.760   4.781  -0.780  1.00 85.31           N  
ATOM   2686  H   THR A 170       5.385   4.799  -1.573  1.00 85.31           H  
ATOM   2687  CA  THR A 170       3.659   3.800  -0.747  1.00 85.31           C  
ATOM   2688  HA  THR A 170       2.725   4.350  -0.631  1.00 85.31           H  
ATOM   2689  C   THR A 170       3.750   2.858   0.453  1.00 85.31           C  
ATOM   2690  CB  THR A 170       3.531   2.974  -2.036  1.00 85.31           C  
ATOM   2691  HB  THR A 170       2.690   2.293  -1.910  1.00 85.31           H  
ATOM   2692  O   THR A 170       2.740   2.642   1.119  1.00 85.31           O  
ATOM   2693  CG2 THR A 170       3.241   3.825  -3.269  1.00 85.31           C  
ATOM   2694 HG21 THR A 170       3.202   3.178  -4.145  1.00 85.31           H  
ATOM   2695 HG22 THR A 170       4.014   4.579  -3.417  1.00 85.31           H  
ATOM   2696 HG23 THR A 170       2.277   4.320  -3.153  1.00 85.31           H  
ATOM   2697  OG1 THR A 170       4.664   2.190  -2.300  1.00 85.31           O  
ATOM   2698  HG1 THR A 170       5.462   2.650  -2.029  1.00 85.31           H  
ATOM   2699  N   LEU A 171       4.951   2.380   0.803  1.00 81.89           N  
ATOM   2700  H   LEU A 171       5.730   2.551   0.182  1.00 81.89           H  
ATOM   2701  CA  LEU A 171       5.186   1.561   1.994  1.00 81.89           C  
ATOM   2702  HA  LEU A 171       4.564   0.668   1.932  1.00 81.89           H  
ATOM   2703  C   LEU A 171       4.805   2.319   3.273  1.00 81.89           C  
ATOM   2704  CB  LEU A 171       6.668   1.145   2.035  1.00 81.89           C  
ATOM   2705  HB2 LEU A 171       6.955   0.721   1.072  1.00 81.89           H  
ATOM   2706  HB3 LEU A 171       7.267   2.042   2.185  1.00 81.89           H  
ATOM   2707  O   LEU A 171       4.097   1.776   4.117  1.00 81.89           O  
ATOM   2708  CG  LEU A 171       6.979   0.129   3.155  1.00 81.89           C  
ATOM   2709  HG  LEU A 171       6.303   0.267   3.999  1.00 81.89           H  
ATOM   2710  CD1 LEU A 171       6.839  -1.307   2.650  1.00 81.89           C  
ATOM   2711 HD11 LEU A 171       7.027  -2.008   3.463  1.00 81.89           H  
ATOM   2712 HD12 LEU A 171       5.825  -1.468   2.282  1.00 81.89           H  
ATOM   2713 HD13 LEU A 171       7.543  -1.496   1.840  1.00 81.89           H  
ATOM   2714  CD2 LEU A 171       8.402   0.329   3.678  1.00 81.89           C  
ATOM   2715 HD21 LEU A 171       8.491   1.324   4.113  1.00 81.89           H  
ATOM   2716 HD22 LEU A 171       8.614  -0.413   4.447  1.00 81.89           H  
ATOM   2717 HD23 LEU A 171       9.114   0.219   2.860  1.00 81.89           H  
ATOM   2718  N   ARG A 172       5.234   3.582   3.410  1.00 85.55           N  
ATOM   2719  H   ARG A 172       5.806   3.967   2.672  1.00 85.55           H  
ATOM   2720  CA  ARG A 172       4.885   4.428   4.567  1.00 85.55           C  
ATOM   2721  HA  ARG A 172       5.163   3.913   5.487  1.00 85.55           H  
ATOM   2722  C   ARG A 172       3.377   4.663   4.662  1.00 85.55           C  
ATOM   2723  CB  ARG A 172       5.625   5.772   4.490  1.00 85.55           C  
ATOM   2724  HB2 ARG A 172       5.486   6.200   3.497  1.00 85.55           H  
ATOM   2725  HB3 ARG A 172       5.190   6.456   5.218  1.00 85.55           H  
ATOM   2726  O   ARG A 172       2.822   4.600   5.755  1.00 85.55           O  
ATOM   2727  CG  ARG A 172       7.122   5.633   4.794  1.00 85.55           C  
ATOM   2728  HG2 ARG A 172       7.568   4.889   4.134  1.00 85.55           H  
ATOM   2729  HG3 ARG A 172       7.253   5.293   5.822  1.00 85.55           H  
ATOM   2730  CD  ARG A 172       7.831   6.982   4.608  1.00 85.55           C  
ATOM   2731  HD2 ARG A 172       7.557   7.637   5.435  1.00 85.55           H  
ATOM   2732  HD3 ARG A 172       7.470   7.443   3.689  1.00 85.55           H  
ATOM   2733  NE  ARG A 172       9.302   6.819   4.564  1.00 85.55           N  
ATOM   2734  HE  ARG A 172       9.743   6.503   5.416  1.00 85.55           H  
ATOM   2735  NH1 ARG A 172       9.615   7.243   2.318  1.00 85.55           N  
ATOM   2736 HH11 ARG A 172       8.618   7.286   2.163  1.00 85.55           H  
ATOM   2737 HH12 ARG A 172      10.235   7.205   1.521  1.00 85.55           H  
ATOM   2738  NH2 ARG A 172      11.345   6.623   3.539  1.00 85.55           N  
ATOM   2739 HH21 ARG A 172      11.755   6.225   4.372  1.00 85.55           H  
ATOM   2740 HH22 ARG A 172      11.850   6.522   2.671  1.00 85.55           H  
ATOM   2741  CZ  ARG A 172      10.072   6.901   3.486  1.00 85.55           C  
ATOM   2742  N   ASN A 173       2.710   4.891   3.532  1.00 83.46           N  
ATOM   2743  H   ASN A 173       3.237   4.974   2.675  1.00 83.46           H  
ATOM   2744  CA  ASN A 173       1.257   5.054   3.486  1.00 83.46           C  
ATOM   2745  HA  ASN A 173       0.962   5.808   4.217  1.00 83.46           H  
ATOM   2746  C   ASN A 173       0.523   3.760   3.872  1.00 83.46           C  
ATOM   2747  CB  ASN A 173       0.852   5.539   2.083  1.00 83.46           C  
ATOM   2748  HB2 ASN A 173       1.285   4.878   1.331  1.00 83.46           H  
ATOM   2749  HB3 ASN A 173      -0.233   5.496   1.989  1.00 83.46           H  
ATOM   2750  O   ASN A 173      -0.468   3.819   4.598  1.00 83.46           O  
ATOM   2751  CG  ASN A 173       1.275   6.971   1.800  1.00 83.46           C  
ATOM   2752  ND2 ASN A 173       1.420   7.335   0.548  1.00 83.46           N  
ATOM   2753 HD21 ASN A 173       1.404   6.643  -0.187  1.00 83.46           H  
ATOM   2754 HD22 ASN A 173       1.809   8.256   0.402  1.00 83.46           H  
ATOM   2755  OD1 ASN A 173       1.438   7.792   2.688  1.00 83.46           O  
ATOM   2756  N   LEU A 174       1.011   2.598   3.428  1.00 77.32           N  
ATOM   2757  H   LEU A 174       1.800   2.610   2.798  1.00 77.32           H  
ATOM   2758  CA  LEU A 174       0.442   1.299   3.790  1.00 77.32           C  
ATOM   2759  HA  LEU A 174      -0.632   1.345   3.612  1.00 77.32           H  
ATOM   2760  C   LEU A 174       0.643   0.985   5.279  1.00 77.32           C  
ATOM   2761  CB  LEU A 174       1.052   0.215   2.882  1.00 77.32           C  
ATOM   2762  HB2 LEU A 174       2.121   0.147   3.084  1.00 77.32           H  
ATOM   2763  HB3 LEU A 174       0.928   0.517   1.842  1.00 77.32           H  
ATOM   2764  O   LEU A 174      -0.291   0.535   5.933  1.00 77.32           O  
ATOM   2765  CG  LEU A 174       0.425  -1.181   3.064  1.00 77.32           C  
ATOM   2766  HG  LEU A 174       0.559  -1.511   4.094  1.00 77.32           H  
ATOM   2767  CD1 LEU A 174      -1.068  -1.193   2.724  1.00 77.32           C  
ATOM   2768 HD11 LEU A 174      -1.231  -0.796   1.722  1.00 77.32           H  
ATOM   2769 HD12 LEU A 174      -1.625  -0.611   3.457  1.00 77.32           H  
ATOM   2770 HD13 LEU A 174      -1.440  -2.217   2.765  1.00 77.32           H  
ATOM   2771  CD2 LEU A 174       1.136  -2.177   2.149  1.00 77.32           C  
ATOM   2772 HD21 LEU A 174       1.006  -1.891   1.105  1.00 77.32           H  
ATOM   2773 HD22 LEU A 174       2.200  -2.205   2.386  1.00 77.32           H  
ATOM   2774 HD23 LEU A 174       0.721  -3.174   2.298  1.00 77.32           H  
ATOM   2775  N   GLN A 175       1.822   1.289   5.828  1.00 83.39           N  
ATOM   2776  H   GLN A 175       2.558   1.627   5.225  1.00 83.39           H  
ATOM   2777  CA  GLN A 175       2.101   1.171   7.263  1.00 83.39           C  
ATOM   2778  HA  GLN A 175       1.926   0.142   7.578  1.00 83.39           H  
ATOM   2779  C   GLN A 175       1.165   2.055   8.096  1.00 83.39           C  
ATOM   2780  CB  GLN A 175       3.568   1.533   7.541  1.00 83.39           C  
ATOM   2781  HB2 GLN A 175       3.818   2.459   7.022  1.00 83.39           H  
ATOM   2782  HB3 GLN A 175       3.700   1.695   8.611  1.00 83.39           H  
ATOM   2783  O   GLN A 175       0.560   1.565   9.043  1.00 83.39           O  
ATOM   2784  CG  GLN A 175       4.522   0.413   7.106  1.00 83.39           C  
ATOM   2785  HG2 GLN A 175       4.335  -0.459   7.732  1.00 83.39           H  
ATOM   2786  HG3 GLN A 175       4.322   0.128   6.073  1.00 83.39           H  
ATOM   2787  CD  GLN A 175       5.997   0.789   7.219  1.00 83.39           C  
ATOM   2788  NE2 GLN A 175       6.877  -0.187   7.178  1.00 83.39           N  
ATOM   2789 HE21 GLN A 175       6.562  -1.143   7.092  1.00 83.39           H  
ATOM   2790 HE22 GLN A 175       7.848   0.081   7.256  1.00 83.39           H  
ATOM   2791  OE1 GLN A 175       6.409   1.937   7.323  1.00 83.39           O  
ATOM   2792  N   ALA A 176       0.976   3.320   7.710  1.00 82.03           N  
ATOM   2793  H   ALA A 176       1.525   3.686   6.945  1.00 82.03           H  
ATOM   2794  CA  ALA A 176       0.059   4.223   8.406  1.00 82.03           C  
ATOM   2795  HA  ALA A 176       0.352   4.279   9.454  1.00 82.03           H  
ATOM   2796  C   ALA A 176      -1.399   3.726   8.367  1.00 82.03           C  
ATOM   2797  CB  ALA A 176       0.191   5.619   7.785  1.00 82.03           C  
ATOM   2798  HB1 ALA A 176      -0.093   5.590   6.733  1.00 82.03           H  
ATOM   2799  HB2 ALA A 176      -0.462   6.312   8.315  1.00 82.03           H  
ATOM   2800  HB3 ALA A 176       1.222   5.962   7.873  1.00 82.03           H  
ATOM   2801  O   ALA A 176      -2.095   3.788   9.377  1.00 82.03           O  
ATOM   2802  N   ARG A 177      -1.854   3.189   7.224  1.00 83.68           N  
ATOM   2803  H   ARG A 177      -1.237   3.178   6.424  1.00 83.68           H  
ATOM   2804  CA  ARG A 177      -3.190   2.577   7.110  1.00 83.68           C  
ATOM   2805  HA  ARG A 177      -3.942   3.272   7.483  1.00 83.68           H  
ATOM   2806  C   ARG A 177      -3.333   1.331   7.978  1.00 83.68           C  
ATOM   2807  CB  ARG A 177      -3.502   2.213   5.655  1.00 83.68           C  
ATOM   2808  HB2 ARG A 177      -4.363   1.544   5.647  1.00 83.68           H  
ATOM   2809  HB3 ARG A 177      -2.656   1.687   5.214  1.00 83.68           H  
ATOM   2810  O   ARG A 177      -4.364   1.158   8.611  1.00 83.68           O  
ATOM   2811  CG  ARG A 177      -3.848   3.443   4.815  1.00 83.68           C  
ATOM   2812  HG2 ARG A 177      -4.680   3.975   5.277  1.00 83.68           H  
ATOM   2813  HG3 ARG A 177      -2.990   4.112   4.750  1.00 83.68           H  
ATOM   2814  CD  ARG A 177      -4.261   2.977   3.419  1.00 83.68           C  
ATOM   2815  HD2 ARG A 177      -5.133   2.331   3.519  1.00 83.68           H  
ATOM   2816  HD3 ARG A 177      -3.444   2.402   2.982  1.00 83.68           H  
ATOM   2817  NE  ARG A 177      -4.581   4.117   2.545  1.00 83.68           N  
ATOM   2818  HE  ARG A 177      -4.381   5.032   2.922  1.00 83.68           H  
ATOM   2819  NH1 ARG A 177      -5.469   2.895   0.816  1.00 83.68           N  
ATOM   2820 HH11 ARG A 177      -5.874   2.825  -0.106  1.00 83.68           H  
ATOM   2821 HH12 ARG A 177      -5.368   2.060   1.375  1.00 83.68           H  
ATOM   2822  NH2 ARG A 177      -5.310   5.116   0.637  1.00 83.68           N  
ATOM   2823 HH21 ARG A 177      -5.050   6.013   1.022  1.00 83.68           H  
ATOM   2824 HH22 ARG A 177      -5.734   5.037  -0.276  1.00 83.68           H  
ATOM   2825  CZ  ARG A 177      -5.117   4.036   1.342  1.00 83.68           C  
ATOM   2826  N   TYR A 178      -2.310   0.481   8.021  1.00 84.67           N  
ATOM   2827  H   TYR A 178      -1.496   0.666   7.453  1.00 84.67           H  
ATOM   2828  CA  TYR A 178      -2.305  -0.694   8.889  1.00 84.67           C  
ATOM   2829  HA  TYR A 178      -3.177  -1.308   8.662  1.00 84.67           H  
ATOM   2830  C   TYR A 178      -2.409  -0.298  10.369  1.00 84.67           C  
ATOM   2831  CB  TYR A 178      -1.046  -1.521   8.609  1.00 84.67           C  
ATOM   2832  HB2 TYR A 178      -1.077  -1.874   7.578  1.00 84.67           H  
ATOM   2833  HB3 TYR A 178      -0.164  -0.889   8.712  1.00 84.67           H  
ATOM   2834  O   TYR A 178      -3.210  -0.872  11.098  1.00 84.67           O  
ATOM   2835  CG  TYR A 178      -0.898  -2.712   9.531  1.00 84.67           C  
ATOM   2836  CD1 TYR A 178      -0.098  -2.610  10.686  1.00 84.67           C  
ATOM   2837  HD1 TYR A 178       0.413  -1.685  10.907  1.00 84.67           H  
ATOM   2838  CD2 TYR A 178      -1.599  -3.901   9.258  1.00 84.67           C  
ATOM   2839  HD2 TYR A 178      -2.230  -3.971   8.384  1.00 84.67           H  
ATOM   2840  CE1 TYR A 178       0.005  -3.701  11.569  1.00 84.67           C  
ATOM   2841  HE1 TYR A 178       0.604  -3.617  12.464  1.00 84.67           H  
ATOM   2842  CE2 TYR A 178      -1.496  -4.995  10.137  1.00 84.67           C  
ATOM   2843  HE2 TYR A 178      -2.034  -5.911   9.944  1.00 84.67           H  
ATOM   2844  OH  TYR A 178      -0.613  -5.951  12.144  1.00 84.67           O  
ATOM   2845  HH  TYR A 178      -0.075  -5.757  12.915  1.00 84.67           H  
ATOM   2846  CZ  TYR A 178      -0.698  -4.895  11.295  1.00 84.67           C  
ATOM   2847  N   GLU A 179      -1.660   0.718  10.806  1.00 83.54           N  
ATOM   2848  H   GLU A 179      -1.001   1.146  10.171  1.00 83.54           H  
ATOM   2849  CA  GLU A 179      -1.749   1.248  12.174  1.00 83.54           C  
ATOM   2850  HA  GLU A 179      -1.573   0.439  12.883  1.00 83.54           H  
ATOM   2851  C   GLU A 179      -3.147   1.810  12.490  1.00 83.54           C  
ATOM   2852  CB  GLU A 179      -0.674   2.330  12.388  1.00 83.54           C  
ATOM   2853  HB2 GLU A 179      -0.882   2.843  13.327  1.00 83.54           H  
ATOM   2854  HB3 GLU A 179      -0.737   3.058  11.579  1.00 83.54           H  
ATOM   2855  O   GLU A 179      -3.688   1.539  13.561  1.00 83.54           O  
ATOM   2856  CG  GLU A 179       0.755   1.762  12.459  1.00 83.54           C  
ATOM   2857  HG2 GLU A 179       0.819   1.108  13.328  1.00 83.54           H  
ATOM   2858  HG3 GLU A 179       0.948   1.149  11.578  1.00 83.54           H  
ATOM   2859  CD  GLU A 179       1.851   2.844  12.564  1.00 83.54           C  
ATOM   2860  OE1 GLU A 179       3.044   2.457  12.603  1.00 83.54           O  
ATOM   2861  OE2 GLU A 179       1.527   4.054  12.637  1.00 83.54           O  
ATOM   2862  N   GLU A 180      -3.762   2.547  11.559  1.00 81.14           N  
ATOM   2863  H   GLU A 180      -3.264   2.762  10.706  1.00 81.14           H  
ATOM   2864  CA  GLU A 180      -5.130   3.061  11.712  1.00 81.14           C  
ATOM   2865  HA  GLU A 180      -5.183   3.619  12.647  1.00 81.14           H  
ATOM   2866  C   GLU A 180      -6.167   1.928  11.815  1.00 81.14           C  
ATOM   2867  CB  GLU A 180      -5.438   4.032  10.556  1.00 81.14           C  
ATOM   2868  HB2 GLU A 180      -5.437   3.486   9.613  1.00 81.14           H  
ATOM   2869  HB3 GLU A 180      -4.647   4.781  10.522  1.00 81.14           H  
ATOM   2870  O   GLU A 180      -7.041   1.973  12.683  1.00 81.14           O  
ATOM   2871  CG  GLU A 180      -6.785   4.761  10.718  1.00 81.14           C  
ATOM   2872  HG2 GLU A 180      -6.807   5.222  11.706  1.00 81.14           H  
ATOM   2873  HG3 GLU A 180      -7.592   4.030  10.672  1.00 81.14           H  
ATOM   2874  CD  GLU A 180      -7.041   5.851   9.656  1.00 81.14           C  
ATOM   2875  OE1 GLU A 180      -8.003   6.633   9.853  1.00 81.14           O  
ATOM   2876  OE2 GLU A 180      -6.276   5.947   8.665  1.00 81.14           O  
ATOM   2877  N   GLU A 181      -6.044   0.880  10.994  1.00 80.75           N  
ATOM   2878  H   GLU A 181      -5.327   0.909  10.283  1.00 80.75           H  
ATOM   2879  CA  GLU A 181      -6.922  -0.297  11.048  1.00 80.75           C  
ATOM   2880  HA  GLU A 181      -7.960   0.037  11.033  1.00 80.75           H  
ATOM   2881  C   GLU A 181      -6.749  -1.102  12.343  1.00 80.75           C  
ATOM   2882  CB  GLU A 181      -6.687  -1.203   9.827  1.00 80.75           C  
ATOM   2883  HB2 GLU A 181      -5.615  -1.347   9.687  1.00 80.75           H  
ATOM   2884  HB3 GLU A 181      -7.124  -2.183  10.019  1.00 80.75           H  
ATOM   2885  O   GLU A 181      -7.737  -1.558  12.919  1.00 80.75           O  
ATOM   2886  CG  GLU A 181      -7.293  -0.650   8.525  1.00 80.75           C  
ATOM   2887  HG2 GLU A 181      -7.013  -1.319   7.711  1.00 80.75           H  
ATOM   2888  HG3 GLU A 181      -6.852   0.324   8.312  1.00 80.75           H  
ATOM   2889  CD  GLU A 181      -8.829  -0.513   8.543  1.00 80.75           C  
ATOM   2890  OE1 GLU A 181      -9.360   0.232   7.686  1.00 80.75           O  
ATOM   2891  OE2 GLU A 181      -9.494  -1.157   9.390  1.00 80.75           O  
ATOM   2892  N   VAL A 182      -5.521  -1.239  12.857  1.00 82.49           N  
ATOM   2893  H   VAL A 182      -4.741  -0.862  12.337  1.00 82.49           H  
ATOM   2894  CA  VAL A 182      -5.271  -1.890  14.154  1.00 82.49           C  
ATOM   2895  HA  VAL A 182      -5.721  -2.883  14.131  1.00 82.49           H  
ATOM   2896  C   VAL A 182      -5.960  -1.127  15.285  1.00 82.49           C  
ATOM   2897  CB  VAL A 182      -3.761  -2.058  14.417  1.00 82.49           C  
ATOM   2898  HB  VAL A 182      -3.251  -1.115  14.222  1.00 82.49           H  
ATOM   2899  O   VAL A 182      -6.678  -1.745  16.070  1.00 82.49           O  
ATOM   2900  CG1 VAL A 182      -3.453  -2.489  15.858  1.00 82.49           C  
ATOM   2901 HG11 VAL A 182      -2.386  -2.684  15.971  1.00 82.49           H  
ATOM   2902 HG12 VAL A 182      -4.012  -3.388  16.117  1.00 82.49           H  
ATOM   2903 HG13 VAL A 182      -3.719  -1.699  16.560  1.00 82.49           H  
ATOM   2904  CG2 VAL A 182      -3.176  -3.141  13.500  1.00 82.49           C  
ATOM   2905 HG21 VAL A 182      -3.588  -4.117  13.756  1.00 82.49           H  
ATOM   2906 HG22 VAL A 182      -2.091  -3.165  13.608  1.00 82.49           H  
ATOM   2907 HG23 VAL A 182      -3.413  -2.932  12.457  1.00 82.49           H  
ATOM   2908  N   LEU A 183      -5.820   0.202  15.335  1.00 84.18           N  
ATOM   2909  H   LEU A 183      -5.236   0.650  14.644  1.00 84.18           H  
ATOM   2910  CA  LEU A 183      -6.489   1.033  16.346  1.00 84.18           C  
ATOM   2911  HA  LEU A 183      -6.247   0.653  17.338  1.00 84.18           H  
ATOM   2912  C   LEU A 183      -8.018   0.971  16.216  1.00 84.18           C  
ATOM   2913  CB  LEU A 183      -6.003   2.487  16.213  1.00 84.18           C  
ATOM   2914  HB2 LEU A 183      -6.146   2.806  15.181  1.00 84.18           H  
ATOM   2915  HB3 LEU A 183      -6.629   3.117  16.845  1.00 84.18           H  
ATOM   2916  O   LEU A 183      -8.729   0.826  17.207  1.00 84.18           O  
ATOM   2917  CG  LEU A 183      -4.532   2.712  16.607  1.00 84.18           C  
ATOM   2918  HG  LEU A 183      -3.883   2.046  16.039  1.00 84.18           H  
ATOM   2919  CD1 LEU A 183      -4.144   4.160  16.291  1.00 84.18           C  
ATOM   2920 HD11 LEU A 183      -4.269   4.333  15.223  1.00 84.18           H  
ATOM   2921 HD12 LEU A 183      -3.096   4.318  16.547  1.00 84.18           H  
ATOM   2922 HD13 LEU A 183      -4.777   4.847  16.853  1.00 84.18           H  
ATOM   2923  CD2 LEU A 183      -4.283   2.467  18.096  1.00 84.18           C  
ATOM   2924 HD21 LEU A 183      -3.248   2.701  18.344  1.00 84.18           H  
ATOM   2925 HD22 LEU A 183      -4.453   1.417  18.334  1.00 84.18           H  
ATOM   2926 HD23 LEU A 183      -4.959   3.075  18.698  1.00 84.18           H  
ATOM   2927  N   SER A 184      -8.534   1.023  14.986  1.00 80.91           N  
ATOM   2928  H   SER A 184      -7.898   1.168  14.215  1.00 80.91           H  
ATOM   2929  CA  SER A 184      -9.967   0.894  14.697  1.00 80.91           C  
ATOM   2930  HA  SER A 184     -10.506   1.679  15.226  1.00 80.91           H  
ATOM   2931  C   SER A 184     -10.529  -0.465  15.143  1.00 80.91           C  
ATOM   2932  CB  SER A 184     -10.161   1.084  13.191  1.00 80.91           C  
ATOM   2933  HB2 SER A 184      -9.566   0.339  12.663  1.00 80.91           H  
ATOM   2934  HB3 SER A 184      -9.799   2.071  12.903  1.00 80.91           H  
ATOM   2935  O   SER A 184     -11.631  -0.536  15.705  1.00 80.91           O  
ATOM   2936  OG  SER A 184     -11.513   0.939  12.795  1.00 80.91           O  
ATOM   2937  HG  SER A 184     -11.465   0.620  11.891  1.00 80.91           H  
ATOM   2938  N   ARG A 185      -9.764  -1.548  14.939  1.00 83.55           N  
ATOM   2939  H   ARG A 185      -8.895  -1.422  14.441  1.00 83.55           H  
ATOM   2940  CA  ARG A 185     -10.098  -2.895  15.419  1.00 83.55           C  
ATOM   2941  HA  ARG A 185     -11.103  -3.144  15.078  1.00 83.55           H  
ATOM   2942  C   ARG A 185     -10.124  -2.943  16.944  1.00 83.55           C  
ATOM   2943  CB  ARG A 185      -9.108  -3.919  14.840  1.00 83.55           C  
ATOM   2944  HB2 ARG A 185      -9.088  -3.831  13.754  1.00 83.55           H  
ATOM   2945  HB3 ARG A 185      -8.110  -3.695  15.218  1.00 83.55           H  
ATOM   2946  O   ARG A 185     -11.115  -3.414  17.493  1.00 83.55           O  
ATOM   2947  CG  ARG A 185      -9.484  -5.365  15.212  1.00 83.55           C  
ATOM   2948  HG2 ARG A 185      -9.672  -5.445  16.282  1.00 83.55           H  
ATOM   2949  HG3 ARG A 185     -10.396  -5.640  14.682  1.00 83.55           H  
ATOM   2950  CD  ARG A 185      -8.376  -6.361  14.852  1.00 83.55           C  
ATOM   2951  HD2 ARG A 185      -8.769  -7.371  14.963  1.00 83.55           H  
ATOM   2952  HD3 ARG A 185      -8.094  -6.222  13.808  1.00 83.55           H  
ATOM   2953  NE  ARG A 185      -7.186  -6.179  15.708  1.00 83.55           N  
ATOM   2954  HE  ARG A 185      -6.627  -5.355  15.540  1.00 83.55           H  
ATOM   2955  NH1 ARG A 185      -7.454  -8.008  17.092  1.00 83.55           N  
ATOM   2956 HH11 ARG A 185      -7.181  -8.458  17.954  1.00 83.55           H  
ATOM   2957 HH12 ARG A 185      -8.457  -7.977  16.976  1.00 83.55           H  
ATOM   2958  NH2 ARG A 185      -5.713  -6.670  17.372  1.00 83.55           N  
ATOM   2959 HH21 ARG A 185      -5.500  -7.197  18.206  1.00 83.55           H  
ATOM   2960 HH22 ARG A 185      -5.238  -5.791  17.220  1.00 83.55           H  
ATOM   2961  CZ  ARG A 185      -6.795  -6.957  16.706  1.00 83.55           C  
ATOM   2962  N   GLU A 186      -9.100  -2.426  17.620  1.00 84.07           N  
ATOM   2963  H   GLU A 186      -8.323  -2.043  17.101  1.00 84.07           H  
ATOM   2964  CA  GLU A 186      -9.040  -2.372  19.089  1.00 84.07           C  
ATOM   2965  HA  GLU A 186      -9.098  -3.384  19.490  1.00 84.07           H  
ATOM   2966  C   GLU A 186     -10.226  -1.584  19.678  1.00 84.07           C  
ATOM   2967  CB  GLU A 186      -7.703  -1.752  19.535  1.00 84.07           C  
ATOM   2968  HB2 GLU A 186      -7.765  -1.516  20.598  1.00 84.07           H  
ATOM   2969  HB3 GLU A 186      -7.539  -0.825  18.987  1.00 84.07           H  
ATOM   2970  O   GLU A 186     -10.891  -2.055  20.603  1.00 84.07           O  
ATOM   2971  CG  GLU A 186      -6.512  -2.702  19.323  1.00 84.07           C  
ATOM   2972  HG2 GLU A 186      -6.500  -3.052  18.291  1.00 84.07           H  
ATOM   2973  HG3 GLU A 186      -6.660  -3.577  19.956  1.00 84.07           H  
ATOM   2974  CD  GLU A 186      -5.145  -2.072  19.653  1.00 84.07           C  
ATOM   2975  OE1 GLU A 186      -4.144  -2.821  19.555  1.00 84.07           O  
ATOM   2976  OE2 GLU A 186      -5.085  -0.874  20.015  1.00 84.07           O  
ATOM   2977  N   ASP A 187     -10.582  -0.440  19.085  1.00 84.69           N  
ATOM   2978  H   ASP A 187      -9.955  -0.056  18.393  1.00 84.69           H  
ATOM   2979  CA  ASP A 187     -11.754   0.358  19.473  1.00 84.69           C  
ATOM   2980  HA  ASP A 187     -11.688   0.600  20.534  1.00 84.69           H  
ATOM   2981  C   ASP A 187     -13.085  -0.386  19.240  1.00 84.69           C  
ATOM   2982  CB  ASP A 187     -11.783   1.662  18.653  1.00 84.69           C  
ATOM   2983  HB2 ASP A 187     -11.535   1.443  17.614  1.00 84.69           H  
ATOM   2984  HB3 ASP A 187     -12.803   2.044  18.662  1.00 84.69           H  
ATOM   2985  O   ASP A 187     -14.071  -0.205  19.968  1.00 84.69           O  
ATOM   2986  CG  ASP A 187     -10.886   2.794  19.166  1.00 84.69           C  
ATOM   2987  OD1 ASP A 187     -10.362   2.689  20.296  1.00 84.69           O  
ATOM   2988  OD2 ASP A 187     -10.875   3.841  18.476  1.00 84.69           O  
ATOM   2989  N   ALA A 188     -13.175  -1.200  18.185  1.00 78.16           N  
ATOM   2990  H   ALA A 188     -12.355  -1.309  17.606  1.00 78.16           H  
ATOM   2991  CA  ALA A 188     -14.346  -2.031  17.916  1.00 78.16           C  
ATOM   2992  HA  ALA A 188     -15.244  -1.430  18.062  1.00 78.16           H  
ATOM   2993  C   ALA A 188     -14.446  -3.215  18.890  1.00 78.16           C  
ATOM   2994  CB  ALA A 188     -14.315  -2.483  16.452  1.00 78.16           C  
ATOM   2995  HB1 ALA A 188     -14.257  -1.616  15.793  1.00 78.16           H  
ATOM   2996  HB2 ALA A 188     -15.212  -3.058  16.224  1.00 78.16           H  
ATOM   2997  HB3 ALA A 188     -13.441  -3.110  16.277  1.00 78.16           H  
ATOM   2998  O   ALA A 188     -15.536  -3.491  19.398  1.00 78.16           O  
ATOM   2999  N   GLU A 189     -13.327  -3.873  19.189  1.00 79.83           N  
ATOM   3000  H   GLU A 189     -12.473  -3.595  18.726  1.00 79.83           H  
ATOM   3001  CA  GLU A 189     -13.226  -4.956  20.168  1.00 79.83           C  
ATOM   3002  HA  GLU A 189     -13.951  -5.733  19.924  1.00 79.83           H  
ATOM   3003  C   GLU A 189     -13.561  -4.463  21.579  1.00 79.83           C  
ATOM   3004  CB  GLU A 189     -11.821  -5.579  20.114  1.00 79.83           C  
ATOM   3005  HB2 GLU A 189     -11.675  -6.201  20.997  1.00 79.83           H  
ATOM   3006  HB3 GLU A 189     -11.070  -4.789  20.113  1.00 79.83           H  
ATOM   3007  O   GLU A 189     -14.363  -5.094  22.270  1.00 79.83           O  
ATOM   3008  CG  GLU A 189     -11.664  -6.463  18.866  1.00 79.83           C  
ATOM   3009  HG2 GLU A 189     -12.375  -7.285  18.944  1.00 79.83           H  
ATOM   3010  HG3 GLU A 189     -11.934  -5.890  17.979  1.00 79.83           H  
ATOM   3011  CD  GLU A 189     -10.254  -7.039  18.668  1.00 79.83           C  
ATOM   3012  OE1 GLU A 189     -10.070  -7.739  17.643  1.00 79.83           O  
ATOM   3013  OE2 GLU A 189      -9.354  -6.800  19.498  1.00 79.83           O  
ATOM   3014  N   GLY A 190     -13.062  -3.286  21.973  1.00 84.11           N  
ATOM   3015  H   GLY A 190     -12.366  -2.847  21.388  1.00 84.11           H  
ATOM   3016  CA  GLY A 190     -13.416  -2.634  23.234  1.00 84.11           C  
ATOM   3017  HA2 GLY A 190     -13.081  -3.252  24.068  1.00 84.11           H  
ATOM   3018  HA3 GLY A 190     -12.911  -1.670  23.286  1.00 84.11           H  
ATOM   3019  C   GLY A 190     -14.925  -2.402  23.366  1.00 84.11           C  
ATOM   3020  O   GLY A 190     -15.540  -2.837  24.342  1.00 84.11           O  
ATOM   3021  N   ARG A 191     -15.563  -1.819  22.340  1.00 86.74           N  
ATOM   3022  H   ARG A 191     -14.999  -1.499  21.566  1.00 86.74           H  
ATOM   3023  CA  ARG A 191     -17.027  -1.617  22.314  1.00 86.74           C  
ATOM   3024  HA  ARG A 191     -17.322  -1.073  23.211  1.00 86.74           H  
ATOM   3025  C   ARG A 191     -17.812  -2.928  22.339  1.00 86.74           C  
ATOM   3026  CB  ARG A 191     -17.422  -0.812  21.072  1.00 86.74           C  
ATOM   3027  HB2 ARG A 191     -18.502  -0.880  20.939  1.00 86.74           H  
ATOM   3028  HB3 ARG A 191     -16.939  -1.241  20.194  1.00 86.74           H  
ATOM   3029  O   ARG A 191     -18.884  -2.990  22.939  1.00 86.74           O  
ATOM   3030  CG  ARG A 191     -17.052   0.669  21.216  1.00 86.74           C  
ATOM   3031  HG2 ARG A 191     -15.979   0.783  21.372  1.00 86.74           H  
ATOM   3032  HG3 ARG A 191     -17.564   1.076  22.088  1.00 86.74           H  
ATOM   3033  CD  ARG A 191     -17.485   1.461  19.978  1.00 86.74           C  
ATOM   3034  HD2 ARG A 191     -18.549   1.290  19.818  1.00 86.74           H  
ATOM   3035  HD3 ARG A 191     -17.325   2.519  20.185  1.00 86.74           H  
ATOM   3036  NE  ARG A 191     -16.698   1.085  18.788  1.00 86.74           N  
ATOM   3037  HE  ARG A 191     -15.764   0.754  18.982  1.00 86.74           H  
ATOM   3038  NH1 ARG A 191     -18.265   1.559  17.176  1.00 86.74           N  
ATOM   3039 HH11 ARG A 191     -18.926   1.719  17.922  1.00 86.74           H  
ATOM   3040 HH12 ARG A 191     -18.523   1.538  16.200  1.00 86.74           H  
ATOM   3041  NH2 ARG A 191     -16.221   0.875  16.573  1.00 86.74           N  
ATOM   3042 HH21 ARG A 191     -15.277   0.618  16.823  1.00 86.74           H  
ATOM   3043 HH22 ARG A 191     -16.438   0.962  15.590  1.00 86.74           H  
ATOM   3044  CZ  ARG A 191     -17.063   1.174  17.521  1.00 86.74           C  
ATOM   3045  N   LEU A 192     -17.309  -3.974  21.685  1.00 82.70           N  
ATOM   3046  H   LEU A 192     -16.439  -3.852  21.187  1.00 82.70           H  
ATOM   3047  CA  LEU A 192     -17.927  -5.298  21.707  1.00 82.70           C  
ATOM   3048  HA  LEU A 192     -18.985  -5.188  21.467  1.00 82.70           H  
ATOM   3049  C   LEU A 192     -17.850  -5.922  23.105  1.00 82.70           C  
ATOM   3050  CB  LEU A 192     -17.274  -6.154  20.609  1.00 82.70           C  
ATOM   3051  HB2 LEU A 192     -17.422  -5.628  19.666  1.00 82.70           H  
ATOM   3052  HB3 LEU A 192     -16.199  -6.215  20.775  1.00 82.70           H  
ATOM   3053  O   LEU A 192     -18.835  -6.502  23.564  1.00 82.70           O  
ATOM   3054  CG  LEU A 192     -17.856  -7.575  20.483  1.00 82.70           C  
ATOM   3055  HG  LEU A 192     -18.907  -7.574  20.773  1.00 82.70           H  
ATOM   3056  CD1 LEU A 192     -17.771  -8.049  19.031  1.00 82.70           C  
ATOM   3057 HD11 LEU A 192     -18.192  -9.050  18.935  1.00 82.70           H  
ATOM   3058 HD12 LEU A 192     -16.729  -8.065  18.710  1.00 82.70           H  
ATOM   3059 HD13 LEU A 192     -18.329  -7.370  18.387  1.00 82.70           H  
ATOM   3060  CD2 LEU A 192     -17.094  -8.593  21.335  1.00 82.70           C  
ATOM   3061 HD21 LEU A 192     -16.027  -8.529  21.124  1.00 82.70           H  
ATOM   3062 HD22 LEU A 192     -17.436  -9.599  21.093  1.00 82.70           H  
ATOM   3063 HD23 LEU A 192     -17.253  -8.403  22.397  1.00 82.70           H  
ATOM   3064  N   MET A 193     -16.723  -5.768  23.801  1.00 87.59           N  
ATOM   3065  H   MET A 193     -15.940  -5.313  23.353  1.00 87.59           H  
ATOM   3066  CA  MET A 193     -16.559  -6.223  25.183  1.00 87.59           C  
ATOM   3067  HA  MET A 193     -16.844  -7.273  25.242  1.00 87.59           H  
ATOM   3068  C   MET A 193     -17.479  -5.468  26.148  1.00 87.59           C  
ATOM   3069  CB  MET A 193     -15.087  -6.090  25.607  1.00 87.59           C  
ATOM   3070  HB2 MET A 193     -14.716  -5.096  25.355  1.00 87.59           H  
ATOM   3071  HB3 MET A 193     -15.010  -6.217  26.687  1.00 87.59           H  
ATOM   3072  O   MET A 193     -18.104  -6.094  27.002  1.00 87.59           O  
ATOM   3073  CG  MET A 193     -14.206  -7.143  24.927  1.00 87.59           C  
ATOM   3074  HG2 MET A 193     -13.161  -6.930  25.151  1.00 87.59           H  
ATOM   3075  HG3 MET A 193     -14.330  -7.062  23.847  1.00 87.59           H  
ATOM   3076  SD  MET A 193     -14.568  -8.858  25.406  1.00 87.59           S  
ATOM   3077  CE  MET A 193     -13.722  -8.926  27.009  1.00 87.59           C  
ATOM   3078  HE1 MET A 193     -13.817  -9.929  27.426  1.00 87.59           H  
ATOM   3079  HE2 MET A 193     -12.665  -8.698  26.872  1.00 87.59           H  
ATOM   3080  HE3 MET A 193     -14.167  -8.207  27.696  1.00 87.59           H  
ATOM   3081  N   GLU A 194     -17.628  -4.151  25.994  1.00 90.37           N  
ATOM   3082  H   GLU A 194     -17.043  -3.673  25.324  1.00 90.37           H  
ATOM   3083  CA  GLU A 194     -18.592  -3.355  26.769  1.00 90.37           C  
ATOM   3084  HA  GLU A 194     -18.406  -3.484  27.835  1.00 90.37           H  
ATOM   3085  C   GLU A 194     -20.039  -3.789  26.509  1.00 90.37           C  
ATOM   3086  CB  GLU A 194     -18.444  -1.869  26.423  1.00 90.37           C  
ATOM   3087  HB2 GLU A 194     -19.293  -1.328  26.842  1.00 90.37           H  
ATOM   3088  HB3 GLU A 194     -18.462  -1.756  25.339  1.00 90.37           H  
ATOM   3089  O   GLU A 194     -20.810  -3.974  27.450  1.00 90.37           O  
ATOM   3090  CG  GLU A 194     -17.157  -1.255  26.988  1.00 90.37           C  
ATOM   3091  HG2 GLU A 194     -16.298  -1.838  26.656  1.00 90.37           H  
ATOM   3092  HG3 GLU A 194     -17.196  -1.316  28.076  1.00 90.37           H  
ATOM   3093  CD  GLU A 194     -16.966   0.212  26.566  1.00 90.37           C  
ATOM   3094  OE1 GLU A 194     -15.957   0.798  27.015  1.00 90.37           O  
ATOM   3095  OE2 GLU A 194     -17.820   0.746  25.818  1.00 90.37           O  
ATOM   3096  N   ALA A 195     -20.406  -4.018  25.245  1.00 88.45           N  
ATOM   3097  H   ALA A 195     -19.748  -3.807  24.507  1.00 88.45           H  
ATOM   3098  CA  ALA A 195     -21.738  -4.493  24.886  1.00 88.45           C  
ATOM   3099  HA  ALA A 195     -22.472  -3.809  25.312  1.00 88.45           H  
ATOM   3100  C   ALA A 195     -22.034  -5.890  25.455  1.00 88.45           C  
ATOM   3101  CB  ALA A 195     -21.874  -4.466  23.360  1.00 88.45           C  
ATOM   3102  HB1 ALA A 195     -21.142  -5.137  22.909  1.00 88.45           H  
ATOM   3103  HB2 ALA A 195     -21.703  -3.454  22.996  1.00 88.45           H  
ATOM   3104  HB3 ALA A 195     -22.877  -4.785  23.079  1.00 88.45           H  
ATOM   3105  O   ALA A 195     -23.158  -6.137  25.890  1.00 88.45           O  
ATOM   3106  N   ARG A 196     -21.040  -6.791  25.483  1.00 88.93           N  
ATOM   3107  H   ARG A 196     -20.152  -6.526  25.082  1.00 88.93           H  
ATOM   3108  CA  ARG A 196     -21.163  -8.110  26.127  1.00 88.93           C  
ATOM   3109  HA  ARG A 196     -22.054  -8.617  25.756  1.00 88.93           H  
ATOM   3110  C   ARG A 196     -21.388  -7.976  27.629  1.00 88.93           C  
ATOM   3111  CB  ARG A 196     -19.935  -8.985  25.843  1.00 88.93           C  
ATOM   3112  HB2 ARG A 196     -19.024  -8.400  25.970  1.00 88.93           H  
ATOM   3113  HB3 ARG A 196     -19.919  -9.801  26.565  1.00 88.93           H  
ATOM   3114  O   ARG A 196     -22.376  -8.505  28.119  1.00 88.93           O  
ATOM   3115  CG  ARG A 196     -19.976  -9.594  24.437  1.00 88.93           C  
ATOM   3116  HG2 ARG A 196     -20.879 -10.196  24.335  1.00 88.93           H  
ATOM   3117  HG3 ARG A 196     -19.986  -8.807  23.684  1.00 88.93           H  
ATOM   3118  CD  ARG A 196     -18.748 -10.487  24.237  1.00 88.93           C  
ATOM   3119  HD2 ARG A 196     -17.854  -9.869  24.320  1.00 88.93           H  
ATOM   3120  HD3 ARG A 196     -18.729 -11.236  25.028  1.00 88.93           H  
ATOM   3121  NE  ARG A 196     -18.770 -11.161  22.925  1.00 88.93           N  
ATOM   3122  HE  ARG A 196     -19.581 -11.000  22.346  1.00 88.93           H  
ATOM   3123  NH1 ARG A 196     -16.735 -12.208  23.125  1.00 88.93           N  
ATOM   3124 HH11 ARG A 196     -16.617 -11.794  24.039  1.00 88.93           H  
ATOM   3125 HH12 ARG A 196     -15.989 -12.771  22.742  1.00 88.93           H  
ATOM   3126  NH2 ARG A 196     -17.917 -12.457  21.253  1.00 88.93           N  
ATOM   3127 HH21 ARG A 196     -18.730 -12.276  20.682  1.00 88.93           H  
ATOM   3128 HH22 ARG A 196     -17.162 -13.027  20.899  1.00 88.93           H  
ATOM   3129  CZ  ARG A 196     -17.813 -11.939  22.445  1.00 88.93           C  
ATOM   3130  N   LYS A 197     -20.564  -7.184  28.322  1.00 93.63           N  
ATOM   3131  H   LYS A 197     -19.788  -6.760  27.835  1.00 93.63           H  
ATOM   3132  CA  LYS A 197     -20.743  -6.913  29.759  1.00 93.63           C  
ATOM   3133  HA  LYS A 197     -20.677  -7.850  30.311  1.00 93.63           H  
ATOM   3134  C   LYS A 197     -22.130  -6.347  30.066  1.00 93.63           C  
ATOM   3135  CB  LYS A 197     -19.661  -5.949  30.257  1.00 93.63           C  
ATOM   3136  HB2 LYS A 197     -19.933  -5.604  31.255  1.00 93.63           H  
ATOM   3137  HB3 LYS A 197     -19.616  -5.082  29.598  1.00 93.63           H  
ATOM   3138  O   LYS A 197     -22.813  -6.858  30.943  1.00 93.63           O  
ATOM   3139  CG  LYS A 197     -18.284  -6.617  30.335  1.00 93.63           C  
ATOM   3140  HG2 LYS A 197     -18.317  -7.420  31.072  1.00 93.63           H  
ATOM   3141  HG3 LYS A 197     -18.012  -7.042  29.369  1.00 93.63           H  
ATOM   3142  CD  LYS A 197     -17.236  -5.583  30.753  1.00 93.63           C  
ATOM   3143  HD2 LYS A 197     -17.226  -4.772  30.024  1.00 93.63           H  
ATOM   3144  HD3 LYS A 197     -17.503  -5.184  31.731  1.00 93.63           H  
ATOM   3145  CE  LYS A 197     -15.858  -6.241  30.814  1.00 93.63           C  
ATOM   3146  HE2 LYS A 197     -15.622  -6.641  29.828  1.00 93.63           H  
ATOM   3147  HE3 LYS A 197     -15.907  -7.078  31.511  1.00 93.63           H  
ATOM   3148  NZ  LYS A 197     -14.824  -5.270  31.242  1.00 93.63           N  
ATOM   3149  HZ1 LYS A 197     -15.055  -4.906  32.156  1.00 93.63           H  
ATOM   3150  HZ2 LYS A 197     -14.780  -4.500  30.590  1.00 93.63           H  
ATOM   3151  HZ3 LYS A 197     -13.919  -5.716  31.286  1.00 93.63           H  
ATOM   3152  N   GLY A 198     -22.589  -5.358  29.297  1.00 92.63           N  
ATOM   3153  H   GLY A 198     -21.966  -4.951  28.614  1.00 92.63           H  
ATOM   3154  CA  GLY A 198     -23.932  -4.796  29.463  1.00 92.63           C  
ATOM   3155  HA2 GLY A 198     -24.044  -4.434  30.485  1.00 92.63           H  
ATOM   3156  HA3 GLY A 198     -24.047  -3.953  28.781  1.00 92.63           H  
ATOM   3157  C   GLY A 198     -25.057  -5.801  29.181  1.00 92.63           C  
ATOM   3158  O   GLY A 198     -26.105  -5.748  29.823  1.00 92.63           O  
ATOM   3159  N   ALA A 199     -24.858  -6.738  28.246  1.00 92.10           N  
ATOM   3160  H   ALA A 199     -23.980  -6.754  27.748  1.00 92.10           H  
ATOM   3161  CA  ALA A 199     -25.808  -7.820  27.993  1.00 92.10           C  
ATOM   3162  HA  ALA A 199     -26.805  -7.389  27.908  1.00 92.10           H  
ATOM   3163  C   ALA A 199     -25.852  -8.830  29.151  1.00 92.10           C  
ATOM   3164  CB  ALA A 199     -25.467  -8.498  26.661  1.00 92.10           C  
ATOM   3165  HB1 ALA A 199     -25.453  -7.757  25.861  1.00 92.10           H  
ATOM   3166  HB2 ALA A 199     -24.491  -8.979  26.725  1.00 92.10           H  
ATOM   3167  HB3 ALA A 199     -26.216  -9.258  26.440  1.00 92.10           H  
ATOM   3168  O   ALA A 199     -26.945  -9.241  29.541  1.00 92.10           O  
ATOM   3169  N   ASP A 200     -24.699  -9.179  29.722  1.00 92.47           N  
ATOM   3170  H   ASP A 200     -23.835  -8.858  29.309  1.00 92.47           H  
ATOM   3171  CA  ASP A 200     -24.595 -10.073  30.879  1.00 92.47           C  
ATOM   3172  HA  ASP A 200     -25.141 -10.991  30.665  1.00 92.47           H  
ATOM   3173  C   ASP A 200     -25.230  -9.436  32.127  1.00 92.47           C  
ATOM   3174  CB  ASP A 200     -23.121 -10.446  31.128  1.00 92.47           C  
ATOM   3175  HB2 ASP A 200     -23.068 -11.044  32.038  1.00 92.47           H  
ATOM   3176  HB3 ASP A 200     -22.544  -9.536  31.294  1.00 92.47           H  
ATOM   3177  O   ASP A 200     -26.053 -10.063  32.794  1.00 92.47           O  
ATOM   3178  CG  ASP A 200     -22.479 -11.254  29.989  1.00 92.47           C  
ATOM   3179  OD1 ASP A 200     -23.218 -11.972  29.274  1.00 92.47           O  
ATOM   3180  OD2 ASP A 200     -21.238 -11.153  29.841  1.00 92.47           O  
ATOM   3181  N   GLU A 201     -24.951  -8.156  32.397  1.00 93.93           N  
ATOM   3182  H   GLU A 201     -24.237  -7.702  31.845  1.00 93.93           H  
ATOM   3183  CA  GLU A 201     -25.591  -7.385  33.473  1.00 93.93           C  
ATOM   3184  HA  GLU A 201     -25.391  -7.863  34.433  1.00 93.93           H  
ATOM   3185  C   GLU A 201     -27.116  -7.319  33.301  1.00 93.93           C  
ATOM   3186  CB  GLU A 201     -25.024  -5.956  33.501  1.00 93.93           C  
ATOM   3187  HB2 GLU A 201     -25.668  -5.341  34.128  1.00 93.93           H  
ATOM   3188  HB3 GLU A 201     -25.046  -5.551  32.489  1.00 93.93           H  
ATOM   3189  O   GLU A 201     -27.871  -7.541  34.251  1.00 93.93           O  
ATOM   3190  CG  GLU A 201     -23.593  -5.871  34.059  1.00 93.93           C  
ATOM   3191  HG2 GLU A 201     -23.618  -6.151  35.112  1.00 93.93           H  
ATOM   3192  HG3 GLU A 201     -22.959  -6.591  33.543  1.00 93.93           H  
ATOM   3193  CD  GLU A 201     -22.980  -4.464  33.923  1.00 93.93           C  
ATOM   3194  OE1 GLU A 201     -21.745  -4.349  34.109  1.00 93.93           O  
ATOM   3195  OE2 GLU A 201     -23.732  -3.500  33.645  1.00 93.93           O  
ATOM   3196  N   ALA A 202     -27.598  -7.071  32.077  1.00 92.67           N  
ATOM   3197  H   ALA A 202     -26.942  -6.869  31.336  1.00 92.67           H  
ATOM   3198  CA  ALA A 202     -29.027  -7.072  31.779  1.00 92.67           C  
ATOM   3199  HA  ALA A 202     -29.523  -6.408  32.487  1.00 92.67           H  
ATOM   3200  C   ALA A 202     -29.659  -8.467  31.937  1.00 92.67           C  
ATOM   3201  CB  ALA A 202     -29.237  -6.520  30.365  1.00 92.67           C  
ATOM   3202  HB1 ALA A 202     -30.303  -6.492  30.138  1.00 92.67           H  
ATOM   3203  HB2 ALA A 202     -28.727  -7.154  29.640  1.00 92.67           H  
ATOM   3204  HB3 ALA A 202     -28.830  -5.511  30.304  1.00 92.67           H  
ATOM   3205  O   ALA A 202     -30.809  -8.571  32.372  1.00 92.67           O  
ATOM   3206  N   ALA A 203     -28.931  -9.536  31.602  1.00 93.27           N  
ATOM   3207  H   ALA A 203     -28.001  -9.393  31.235  1.00 93.27           H  
ATOM   3208  CA  ALA A 203     -29.381 -10.910  31.798  1.00 93.27           C  
ATOM   3209  HA  ALA A 203     -30.376 -11.013  31.364  1.00 93.27           H  
ATOM   3210  C   ALA A 203     -29.496 -11.260  33.290  1.00 93.27           C  
ATOM   3211  CB  ALA A 203     -28.438 -11.861  31.052  1.00 93.27           C  
ATOM   3212  HB1 ALA A 203     -27.432 -11.802  31.469  1.00 93.27           H  
ATOM   3213  HB2 ALA A 203     -28.396 -11.594  29.996  1.00 93.27           H  
ATOM   3214  HB3 ALA A 203     -28.796 -12.886  31.150  1.00 93.27           H  
ATOM   3215  O   ALA A 203     -30.508 -11.833  33.697  1.00 93.27           O  
ATOM   3216  N   LEU A 204     -28.521 -10.853  34.111  1.00 95.73           N  
ATOM   3217  H   LEU A 204     -27.706 -10.418  33.704  1.00 95.73           H  
ATOM   3218  CA  LEU A 204     -28.564 -11.016  35.567  1.00 95.73           C  
ATOM   3219  HA  LEU A 204     -28.741 -12.065  35.802  1.00 95.73           H  
ATOM   3220  C   LEU A 204     -29.727 -10.234  36.188  1.00 95.73           C  
ATOM   3221  CB  LEU A 204     -27.224 -10.577  36.184  1.00 95.73           C  
ATOM   3222  HB2 LEU A 204     -26.981  -9.579  35.820  1.00 95.73           H  
ATOM   3223  HB3 LEU A 204     -27.345 -10.511  37.265  1.00 95.73           H  
ATOM   3224  O   LEU A 204     -30.543 -10.819  36.899  1.00 95.73           O  
ATOM   3225  CG  LEU A 204     -26.037 -11.513  35.890  1.00 95.73           C  
ATOM   3226  HG  LEU A 204     -25.919 -11.641  34.814  1.00 95.73           H  
ATOM   3227  CD1 LEU A 204     -24.758 -10.895  36.452  1.00 95.73           C  
ATOM   3228 HD11 LEU A 204     -23.909 -11.540  36.230  1.00 95.73           H  
ATOM   3229 HD12 LEU A 204     -24.585  -9.926  35.982  1.00 95.73           H  
ATOM   3230 HD13 LEU A 204     -24.843 -10.764  37.531  1.00 95.73           H  
ATOM   3231  CD2 LEU A 204     -26.221 -12.896  36.522  1.00 95.73           C  
ATOM   3232 HD21 LEU A 204     -25.319 -13.488  36.367  1.00 95.73           H  
ATOM   3233 HD22 LEU A 204     -27.053 -13.419  36.051  1.00 95.73           H  
ATOM   3234 HD23 LEU A 204     -26.403 -12.796  37.592  1.00 95.73           H  
ATOM   3235  N   ALA A 205     -29.877  -8.951  35.849  1.00 94.75           N  
ATOM   3236  H   ALA A 205     -29.158  -8.513  35.292  1.00 94.75           H  
ATOM   3237  CA  ALA A 205     -30.984  -8.127  36.340  1.00 94.75           C  
ATOM   3238  HA  ALA A 205     -30.941  -8.092  37.428  1.00 94.75           H  
ATOM   3239  C   ALA A 205     -32.351  -8.703  35.936  1.00 94.75           C  
ATOM   3240  CB  ALA A 205     -30.806  -6.708  35.789  1.00 94.75           C  
ATOM   3241  HB1 ALA A 205     -30.832  -6.721  34.700  1.00 94.75           H  
ATOM   3242  HB2 ALA A 205     -29.846  -6.309  36.116  1.00 94.75           H  
ATOM   3243  HB3 ALA A 205     -31.602  -6.067  36.168  1.00 94.75           H  
ATOM   3244  O   ALA A 205     -33.308  -8.688  36.713  1.00 94.75           O  
ATOM   3245  N   ARG A 206     -32.456  -9.255  34.721  1.00 95.03           N  
ATOM   3246  H   ARG A 206     -31.652  -9.217  34.111  1.00 95.03           H  
ATOM   3247  CA  ARG A 206     -33.660  -9.959  34.277  1.00 95.03           C  
ATOM   3248  HA  ARG A 206     -34.517  -9.305  34.436  1.00 95.03           H  
ATOM   3249  C   ARG A 206     -33.924 -11.207  35.122  1.00 95.03           C  
ATOM   3250  CB  ARG A 206     -33.542 -10.272  32.784  1.00 95.03           C  
ATOM   3251  HB2 ARG A 206     -33.437  -9.339  32.229  1.00 95.03           H  
ATOM   3252  HB3 ARG A 206     -32.664 -10.891  32.603  1.00 95.03           H  
ATOM   3253  O   ARG A 206     -35.060 -11.385  35.551  1.00 95.03           O  
ATOM   3254  CG  ARG A 206     -34.788 -11.009  32.300  1.00 95.03           C  
ATOM   3255  HG2 ARG A 206     -35.676 -10.408  32.498  1.00 95.03           H  
ATOM   3256  HG3 ARG A 206     -34.876 -11.956  32.833  1.00 95.03           H  
ATOM   3257  CD  ARG A 206     -34.700 -11.313  30.813  1.00 95.03           C  
ATOM   3258  HD2 ARG A 206     -34.783 -10.386  30.245  1.00 95.03           H  
ATOM   3259  HD3 ARG A 206     -33.743 -11.792  30.605  1.00 95.03           H  
ATOM   3260  NE  ARG A 206     -35.790 -12.225  30.485  1.00 95.03           N  
ATOM   3261  HE  ARG A 206     -36.284 -12.616  31.274  1.00 95.03           H  
ATOM   3262  NH1 ARG A 206     -35.369 -12.567  28.260  1.00 95.03           N  
ATOM   3263 HH11 ARG A 206     -35.517 -13.125  27.431  1.00 95.03           H  
ATOM   3264 HH12 ARG A 206     -34.586 -11.934  28.342  1.00 95.03           H  
ATOM   3265  NH2 ARG A 206     -36.972 -13.724  29.365  1.00 95.03           N  
ATOM   3266 HH21 ARG A 206     -37.287 -13.965  30.294  1.00 95.03           H  
ATOM   3267 HH22 ARG A 206     -37.104 -14.372  28.601  1.00 95.03           H  
ATOM   3268  CZ  ARG A 206     -36.038 -12.825  29.352  1.00 95.03           C  
ATOM   3269  N   ALA A 207     -32.911 -12.033  35.381  1.00 95.99           N  
ATOM   3270  H   ALA A 207     -32.000 -11.822  35.000  1.00 95.99           H  
ATOM   3271  CA  ALA A 207     -33.052 -13.230  36.209  1.00 95.99           C  
ATOM   3272  HA  ALA A 207     -33.834 -13.858  35.781  1.00 95.99           H  
ATOM   3273  C   ALA A 207     -33.468 -12.891  37.655  1.00 95.99           C  
ATOM   3274  CB  ALA A 207     -31.732 -14.008  36.166  1.00 95.99           C  
ATOM   3275  HB1 ALA A 207     -30.928 -13.416  36.605  1.00 95.99           H  
ATOM   3276  HB2 ALA A 207     -31.476 -14.246  35.133  1.00 95.99           H  
ATOM   3277  HB3 ALA A 207     -31.839 -14.937  36.726  1.00 95.99           H  
ATOM   3278  O   ALA A 207     -34.307 -13.578  38.237  1.00 95.99           O  
ATOM   3279  N   GLU A 208     -32.940 -11.809  38.234  1.00 96.28           N  
ATOM   3280  H   GLU A 208     -32.199 -11.321  37.752  1.00 96.28           H  
ATOM   3281  CA  GLU A 208     -33.354 -11.308  39.553  1.00 96.28           C  
ATOM   3282  HA  GLU A 208     -33.250 -12.098  40.296  1.00 96.28           H  
ATOM   3283  C   GLU A 208     -34.819 -10.852  39.570  1.00 96.28           C  
ATOM   3284  CB  GLU A 208     -32.470 -10.126  39.964  1.00 96.28           C  
ATOM   3285  HB2 GLU A 208     -32.917  -9.648  40.835  1.00 96.28           H  
ATOM   3286  HB3 GLU A 208     -32.446  -9.404  39.148  1.00 96.28           H  
ATOM   3287  O   GLU A 208     -35.570 -11.187  40.491  1.00 96.28           O  
ATOM   3288  CG  GLU A 208     -31.039 -10.541  40.328  1.00 96.28           C  
ATOM   3289  HG2 GLU A 208     -30.597 -11.096  39.501  1.00 96.28           H  
ATOM   3290  HG3 GLU A 208     -31.084 -11.209  41.189  1.00 96.28           H  
ATOM   3291  CD  GLU A 208     -30.150  -9.333  40.663  1.00 96.28           C  
ATOM   3292  OE1 GLU A 208     -28.971  -9.580  40.994  1.00 96.28           O  
ATOM   3293  OE2 GLU A 208     -30.653  -8.184  40.619  1.00 96.28           O  
ATOM   3294  N   LEU A 209     -35.253 -10.116  38.541  1.00 95.68           N  
ATOM   3295  H   LEU A 209     -34.584  -9.846  37.834  1.00 95.68           H  
ATOM   3296  CA  LEU A 209     -36.645  -9.685  38.408  1.00 95.68           C  
ATOM   3297  HA  LEU A 209     -36.954  -9.222  39.345  1.00 95.68           H  
ATOM   3298  C   LEU A 209     -37.596 -10.864  38.185  1.00 95.68           C  
ATOM   3299  CB  LEU A 209     -36.774  -8.664  37.265  1.00 95.68           C  
ATOM   3300  HB2 LEU A 209     -36.283  -9.072  36.382  1.00 95.68           H  
ATOM   3301  HB3 LEU A 209     -37.831  -8.542  37.029  1.00 95.68           H  
ATOM   3302  O   LEU A 209     -38.683 -10.863  38.757  1.00 95.68           O  
ATOM   3303  CG  LEU A 209     -36.184  -7.276  37.573  1.00 95.68           C  
ATOM   3304  HG  LEU A 209     -35.137  -7.363  37.864  1.00 95.68           H  
ATOM   3305  CD1 LEU A 209     -36.278  -6.411  36.313  1.00 95.68           C  
ATOM   3306 HD11 LEU A 209     -35.844  -5.431  36.512  1.00 95.68           H  
ATOM   3307 HD12 LEU A 209     -35.702  -6.883  35.517  1.00 95.68           H  
ATOM   3308 HD13 LEU A 209     -37.318  -6.304  36.003  1.00 95.68           H  
ATOM   3309  CD2 LEU A 209     -36.938  -6.557  38.696  1.00 95.68           C  
ATOM   3310 HD21 LEU A 209     -38.002  -6.513  38.467  1.00 95.68           H  
ATOM   3311 HD22 LEU A 209     -36.781  -7.084  39.637  1.00 95.68           H  
ATOM   3312 HD23 LEU A 209     -36.540  -5.548  38.809  1.00 95.68           H  
ATOM   3313  N   GLU A 210     -37.197 -11.870  37.404  1.00 96.18           N  
ATOM   3314  H   GLU A 210     -36.305 -11.789  36.937  1.00 96.18           H  
ATOM   3315  CA  GLU A 210     -37.959 -13.111  37.216  1.00 96.18           C  
ATOM   3316  HA  GLU A 210     -38.967 -12.862  36.883  1.00 96.18           H  
ATOM   3317  C   GLU A 210     -38.128 -13.848  38.556  1.00 96.18           C  
ATOM   3318  CB  GLU A 210     -37.307 -13.981  36.118  1.00 96.18           C  
ATOM   3319  HB2 GLU A 210     -37.720 -14.988  36.176  1.00 96.18           H  
ATOM   3320  HB3 GLU A 210     -36.233 -14.037  36.292  1.00 96.18           H  
ATOM   3321  O   GLU A 210     -39.262 -14.096  38.965  1.00 96.18           O  
ATOM   3322  CG  GLU A 210     -37.587 -13.426  34.701  1.00 96.18           C  
ATOM   3323  HG2 GLU A 210     -38.663 -13.470  34.529  1.00 96.18           H  
ATOM   3324  HG3 GLU A 210     -37.307 -12.374  34.664  1.00 96.18           H  
ATOM   3325  CD  GLU A 210     -36.874 -14.160  33.542  1.00 96.18           C  
ATOM   3326  OE1 GLU A 210     -37.108 -13.771  32.358  1.00 96.18           O  
ATOM   3327  OE2 GLU A 210     -36.074 -15.082  33.795  1.00 96.18           O  
ATOM   3328  N   LYS A 211     -37.049 -14.042  39.330  1.00 97.37           N  
ATOM   3329  H   LYS A 211     -36.144 -13.806  38.949  1.00 97.37           H  
ATOM   3330  CA  LYS A 211     -37.129 -14.601  40.697  1.00 97.37           C  
ATOM   3331  HA  LYS A 211     -37.565 -15.598  40.644  1.00 97.37           H  
ATOM   3332  C   LYS A 211     -38.039 -13.778  41.613  1.00 97.37           C  
ATOM   3333  CB  LYS A 211     -35.729 -14.679  41.324  1.00 97.37           C  
ATOM   3334  HB2 LYS A 211     -35.227 -13.719  41.203  1.00 97.37           H  
ATOM   3335  HB3 LYS A 211     -35.836 -14.872  42.391  1.00 97.37           H  
ATOM   3336  O   LYS A 211     -38.794 -14.330  42.416  1.00 97.37           O  
ATOM   3337  CG  LYS A 211     -34.855 -15.789  40.728  1.00 97.37           C  
ATOM   3338  HG2 LYS A 211     -34.769 -15.662  39.649  1.00 97.37           H  
ATOM   3339  HG3 LYS A 211     -35.315 -16.757  40.930  1.00 97.37           H  
ATOM   3340  CD  LYS A 211     -33.458 -15.743  41.364  1.00 97.37           C  
ATOM   3341  HD2 LYS A 211     -33.018 -14.763  41.179  1.00 97.37           H  
ATOM   3342  HD3 LYS A 211     -33.552 -15.896  42.440  1.00 97.37           H  
ATOM   3343  CE  LYS A 211     -32.554 -16.826  40.767  1.00 97.37           C  
ATOM   3344  HE2 LYS A 211     -32.484 -16.660  39.693  1.00 97.37           H  
ATOM   3345  HE3 LYS A 211     -33.026 -17.796  40.925  1.00 97.37           H  
ATOM   3346  NZ  LYS A 211     -31.199 -16.807  41.379  1.00 97.37           N  
ATOM   3347  HZ1 LYS A 211     -31.249 -16.973  42.374  1.00 97.37           H  
ATOM   3348  HZ2 LYS A 211     -30.612 -17.521  40.971  1.00 97.37           H  
ATOM   3349  HZ3 LYS A 211     -30.752 -15.914  41.228  1.00 97.37           H  
ATOM   3350  N   ARG A 212     -37.990 -12.442  41.520  1.00 97.20           N  
ATOM   3351  H   ARG A 212     -37.307 -12.039  40.894  1.00 97.20           H  
ATOM   3352  CA  ARG A 212     -38.858 -11.575  42.326  1.00 97.20           C  
ATOM   3353  HA  ARG A 212     -38.771 -11.937  43.350  1.00 97.20           H  
ATOM   3354  C   ARG A 212     -40.324 -11.723  41.926  1.00 97.20           C  
ATOM   3355  CB  ARG A 212     -38.383 -10.113  42.271  1.00 97.20           C  
ATOM   3356  HB2 ARG A 212     -37.330 -10.076  42.549  1.00 97.20           H  
ATOM   3357  HB3 ARG A 212     -38.470  -9.744  41.249  1.00 97.20           H  
ATOM   3358  O   ARG A 212     -41.173 -11.755  42.814  1.00 97.20           O  
ATOM   3359  CG  ARG A 212     -39.172  -9.175  43.206  1.00 97.20           C  
ATOM   3360  HG2 ARG A 212     -40.208  -9.114  42.874  1.00 97.20           H  
ATOM   3361  HG3 ARG A 212     -38.734  -8.178  43.145  1.00 97.20           H  
ATOM   3362  CD  ARG A 212     -39.130  -9.651  44.666  1.00 97.20           C  
ATOM   3363  HD2 ARG A 212     -38.091  -9.736  44.984  1.00 97.20           H  
ATOM   3364  HD3 ARG A 212     -39.592 -10.638  44.719  1.00 97.20           H  
ATOM   3365  NE  ARG A 212     -39.862  -8.765  45.589  1.00 97.20           N  
ATOM   3366  HE  ARG A 212     -40.127  -7.852  45.246  1.00 97.20           H  
ATOM   3367  NH1 ARG A 212     -39.916 -10.255  47.341  1.00 97.20           N  
ATOM   3368 HH11 ARG A 212     -39.517 -10.968  46.747  1.00 97.20           H  
ATOM   3369 HH12 ARG A 212     -40.269 -10.536  48.245  1.00 97.20           H  
ATOM   3370  NH2 ARG A 212     -40.914  -8.280  47.558  1.00 97.20           N  
ATOM   3371 HH21 ARG A 212     -41.276  -8.626  48.435  1.00 97.20           H  
ATOM   3372 HH22 ARG A 212     -41.237  -7.399  47.183  1.00 97.20           H  
ATOM   3373  CZ  ARG A 212     -40.219  -9.100  46.820  1.00 97.20           C  
ATOM   3374  N   ILE A 213     -40.622 -11.831  40.632  1.00 97.29           N  
ATOM   3375  H   ILE A 213     -39.861 -11.827  39.967  1.00 97.29           H  
ATOM   3376  CA  ILE A 213     -41.974 -12.104  40.132  1.00 97.29           C  
ATOM   3377  HA  ILE A 213     -42.651 -11.344  40.522  1.00 97.29           H  
ATOM   3378  C   ILE A 213     -42.471 -13.443  40.675  1.00 97.29           C  
ATOM   3379  CB  ILE A 213     -42.015 -12.040  38.588  1.00 97.29           C  
ATOM   3380  HB  ILE A 213     -41.180 -12.613  38.186  1.00 97.29           H  
ATOM   3381  O   ILE A 213     -43.565 -13.469  41.237  1.00 97.29           O  
ATOM   3382  CG1 ILE A 213     -41.882 -10.569  38.129  1.00 97.29           C  
ATOM   3383 HG12 ILE A 213     -41.093 -10.075  38.697  1.00 97.29           H  
ATOM   3384 HG13 ILE A 213     -42.811 -10.039  38.339  1.00 97.29           H  
ATOM   3385  CG2 ILE A 213     -43.318 -12.645  38.029  1.00 97.29           C  
ATOM   3386 HG21 ILE A 213     -43.353 -13.714  38.242  1.00 97.29           H  
ATOM   3387 HG22 ILE A 213     -43.355 -12.546  36.944  1.00 97.29           H  
ATOM   3388 HG23 ILE A 213     -44.189 -12.164  38.476  1.00 97.29           H  
ATOM   3389  CD1 ILE A 213     -41.542 -10.416  36.641  1.00 97.29           C  
ATOM   3390 HD11 ILE A 213     -42.361 -10.775  36.016  1.00 97.29           H  
ATOM   3391 HD12 ILE A 213     -40.635 -10.974  36.409  1.00 97.29           H  
ATOM   3392 HD13 ILE A 213     -41.371  -9.362  36.419  1.00 97.29           H  
ATOM   3393  N   ASP A 214     -41.663 -14.501  40.595  1.00 97.39           N  
ATOM   3394  H   ASP A 214     -40.813 -14.430  40.054  1.00 97.39           H  
ATOM   3395  CA  ASP A 214     -42.030 -15.827  41.099  1.00 97.39           C  
ATOM   3396  HA  ASP A 214     -42.948 -16.150  40.607  1.00 97.39           H  
ATOM   3397  C   ASP A 214     -42.320 -15.789  42.608  1.00 97.39           C  
ATOM   3398  CB  ASP A 214     -40.930 -16.846  40.754  1.00 97.39           C  
ATOM   3399  HB2 ASP A 214     -39.972 -16.479  41.123  1.00 97.39           H  
ATOM   3400  HB3 ASP A 214     -41.152 -17.779  41.272  1.00 97.39           H  
ATOM   3401  O   ASP A 214     -43.401 -16.190  43.038  1.00 97.39           O  
ATOM   3402  CG  ASP A 214     -40.818 -17.155  39.253  1.00 97.39           C  
ATOM   3403  OD1 ASP A 214     -41.810 -16.931  38.519  1.00 97.39           O  
ATOM   3404  OD2 ASP A 214     -39.737 -17.644  38.856  1.00 97.39           O  
ATOM   3405  N   SER A 215     -41.440 -15.173  43.412  1.00 97.25           N  
ATOM   3406  H   SER A 215     -40.544 -14.924  43.017  1.00 97.25           H  
ATOM   3407  CA  SER A 215     -41.672 -15.030  44.862  1.00 97.25           C  
ATOM   3408  HA  SER A 215     -41.802 -16.031  45.272  1.00 97.25           H  
ATOM   3409  C   SER A 215     -42.949 -14.244  45.203  1.00 97.25           C  
ATOM   3410  CB  SER A 215     -40.459 -14.398  45.558  1.00 97.25           C  
ATOM   3411  HB2 SER A 215     -39.571 -14.983  45.320  1.00 97.25           H  
ATOM   3412  HB3 SER A 215     -40.614 -14.435  46.636  1.00 97.25           H  
ATOM   3413  O   SER A 215     -43.669 -14.602  46.133  1.00 97.25           O  
ATOM   3414  OG  SER A 215     -40.258 -13.049  45.164  1.00 97.25           O  
ATOM   3415  HG  SER A 215     -40.371 -13.033  44.211  1.00 97.25           H  
ATOM   3416  N   LEU A 216     -43.276 -13.195  44.438  1.00 97.17           N  
ATOM   3417  H   LEU A 216     -42.668 -12.961  43.666  1.00 97.17           H  
ATOM   3418  CA  LEU A 216     -44.513 -12.429  44.620  1.00 97.17           C  
ATOM   3419  HA  LEU A 216     -44.649 -12.221  45.682  1.00 97.17           H  
ATOM   3420  C   LEU A 216     -45.749 -13.219  44.170  1.00 97.17           C  
ATOM   3421  CB  LEU A 216     -44.414 -11.105  43.842  1.00 97.17           C  
ATOM   3422  HB2 LEU A 216     -44.089 -11.328  42.826  1.00 97.17           H  
ATOM   3423  HB3 LEU A 216     -45.410 -10.666  43.779  1.00 97.17           H  
ATOM   3424  O   LEU A 216     -46.821 -13.078  44.759  1.00 97.17           O  
ATOM   3425  CG  LEU A 216     -43.465 -10.062  44.457  1.00 97.17           C  
ATOM   3426  HG  LEU A 216     -42.477 -10.491  44.622  1.00 97.17           H  
ATOM   3427  CD1 LEU A 216     -43.332  -8.877  43.494  1.00 97.17           C  
ATOM   3428 HD11 LEU A 216     -42.649  -8.138  43.911  1.00 97.17           H  
ATOM   3429 HD12 LEU A 216     -42.927  -9.236  42.548  1.00 97.17           H  
ATOM   3430 HD13 LEU A 216     -44.309  -8.426  43.322  1.00 97.17           H  
ATOM   3431  CD2 LEU A 216     -43.984  -9.518  45.789  1.00 97.17           C  
ATOM   3432 HD21 LEU A 216     -45.008  -9.162  45.681  1.00 97.17           H  
ATOM   3433 HD22 LEU A 216     -43.349  -8.707  46.145  1.00 97.17           H  
ATOM   3434 HD23 LEU A 216     -43.974 -10.307  46.541  1.00 97.17           H  
ATOM   3435  N   MET A 217     -45.630 -14.047  43.131  1.00 97.70           N  
ATOM   3436  H   MET A 217     -44.728 -14.135  42.685  1.00 97.70           H  
ATOM   3437  CA  MET A 217     -46.701 -14.947  42.701  1.00 97.70           C  
ATOM   3438  HA  MET A 217     -47.619 -14.371  42.584  1.00 97.70           H  
ATOM   3439  C   MET A 217     -46.987 -16.023  43.753  1.00 97.70           C  
ATOM   3440  CB  MET A 217     -46.350 -15.591  41.353  1.00 97.70           C  
ATOM   3441  HB2 MET A 217     -45.324 -15.959  41.357  1.00 97.70           H  
ATOM   3442  HB3 MET A 217     -47.017 -16.440  41.201  1.00 97.70           H  
ATOM   3443  O   MET A 217     -48.162 -16.316  44.012  1.00 97.70           O  
ATOM   3444  CG  MET A 217     -46.540 -14.604  40.195  1.00 97.70           C  
ATOM   3445  HG2 MET A 217     -45.869 -13.758  40.342  1.00 97.70           H  
ATOM   3446  HG3 MET A 217     -47.561 -14.225  40.232  1.00 97.70           H  
ATOM   3447  SD  MET A 217     -46.249 -15.265  38.529  1.00 97.70           S  
ATOM   3448  CE  MET A 217     -47.397 -16.667  38.488  1.00 97.70           C  
ATOM   3449  HE1 MET A 217     -47.054 -17.436  39.181  1.00 97.70           H  
ATOM   3450  HE2 MET A 217     -48.398 -16.336  38.766  1.00 97.70           H  
ATOM   3451  HE3 MET A 217     -47.410 -17.087  37.483  1.00 97.70           H  
ATOM   3452  N   ASP A 218     -45.948 -16.555  44.394  1.00 97.52           N  
ATOM   3453  H   ASP A 218     -45.017 -16.356  44.058  1.00 97.52           H  
ATOM   3454  CA  ASP A 218     -46.072 -17.486  45.515  1.00 97.52           C  
ATOM   3455  HA  ASP A 218     -46.725 -18.309  45.222  1.00 97.52           H  
ATOM   3456  C   ASP A 218     -46.720 -16.815  46.732  1.00 97.52           C  
ATOM   3457  CB  ASP A 218     -44.697 -18.073  45.870  1.00 97.52           C  
ATOM   3458  HB2 ASP A 218     -43.969 -17.268  45.967  1.00 97.52           H  
ATOM   3459  HB3 ASP A 218     -44.775 -18.571  46.836  1.00 97.52           H  
ATOM   3460  O   ASP A 218     -47.673 -17.361  47.291  1.00 97.52           O  
ATOM   3461  CG  ASP A 218     -44.194 -19.106  44.856  1.00 97.52           C  
ATOM   3462  OD1 ASP A 218     -45.042 -19.665  44.117  1.00 97.52           O  
ATOM   3463  OD2 ASP A 218     -42.979 -19.390  44.898  1.00 97.52           O  
ATOM   3464  N   GLU A 219     -46.304 -15.594  47.086  1.00 96.89           N  
ATOM   3465  H   GLU A 219     -45.480 -15.228  46.632  1.00 96.89           H  
ATOM   3466  CA  GLU A 219     -46.906 -14.805  48.171  1.00 96.89           C  
ATOM   3467  HA  GLU A 219     -46.828 -15.374  49.098  1.00 96.89           H  
ATOM   3468  C   GLU A 219     -48.397 -14.527  47.917  1.00 96.89           C  
ATOM   3469  CB  GLU A 219     -46.121 -13.491  48.347  1.00 96.89           C  
ATOM   3470  HB2 GLU A 219     -45.063 -13.730  48.459  1.00 96.89           H  
ATOM   3471  HB3 GLU A 219     -46.247 -12.879  47.454  1.00 96.89           H  
ATOM   3472  O   GLU A 219     -49.236 -14.749  48.790  1.00 96.89           O  
ATOM   3473  CG  GLU A 219     -46.574 -12.688  49.579  1.00 96.89           C  
ATOM   3474  HG2 GLU A 219     -46.409 -13.295  50.470  1.00 96.89           H  
ATOM   3475  HG3 GLU A 219     -47.644 -12.497  49.499  1.00 96.89           H  
ATOM   3476  CD  GLU A 219     -45.854 -11.335  49.742  1.00 96.89           C  
ATOM   3477  OE1 GLU A 219     -46.301 -10.554  50.614  1.00 96.89           O  
ATOM   3478  OE2 GLU A 219     -44.900 -11.039  48.983  1.00 96.89           O  
ATOM   3479  N   ILE A 220     -48.767 -14.113  46.698  1.00 96.57           N  
ATOM   3480  H   ILE A 220     -48.036 -13.930  46.026  1.00 96.57           H  
ATOM   3481  CA  ILE A 220     -50.174 -13.913  46.313  1.00 96.57           C  
ATOM   3482  HA  ILE A 220     -50.627 -13.208  47.010  1.00 96.57           H  
ATOM   3483  C   ILE A 220     -50.960 -15.223  46.426  1.00 96.57           C  
ATOM   3484  CB  ILE A 220     -50.265 -13.330  44.881  1.00 96.57           C  
ATOM   3485  HB  ILE A 220     -49.606 -13.908  44.233  1.00 96.57           H  
ATOM   3486  O   ILE A 220     -52.108 -15.224  46.877  1.00 96.57           O  
ATOM   3487  CG1 ILE A 220     -49.799 -11.857  44.879  1.00 96.57           C  
ATOM   3488 HG12 ILE A 220     -50.544 -11.239  45.380  1.00 96.57           H  
ATOM   3489 HG13 ILE A 220     -48.873 -11.764  45.447  1.00 96.57           H  
ATOM   3490  CG2 ILE A 220     -51.699 -13.420  44.310  1.00 96.57           C  
ATOM   3491 HG21 ILE A 220     -51.985 -14.465  44.189  1.00 96.57           H  
ATOM   3492 HG22 ILE A 220     -52.393 -12.923  44.988  1.00 96.57           H  
ATOM   3493 HG23 ILE A 220     -51.744 -12.953  43.326  1.00 96.57           H  
ATOM   3494  CD1 ILE A 220     -49.541 -11.293  43.475  1.00 96.57           C  
ATOM   3495 HD11 ILE A 220     -49.087 -10.306  43.566  1.00 96.57           H  
ATOM   3496 HD12 ILE A 220     -48.852 -11.944  42.935  1.00 96.57           H  
ATOM   3497 HD13 ILE A 220     -50.471 -11.195  42.915  1.00 96.57           H  
ATOM   3498  N   SER A 221     -50.372 -16.337  45.993  1.00 97.44           N  
ATOM   3499  H   SER A 221     -49.421 -16.277  45.657  1.00 97.44           H  
ATOM   3500  CA  SER A 221     -51.010 -17.653  46.056  1.00 97.44           C  
ATOM   3501  HA  SER A 221     -52.000 -17.590  45.604  1.00 97.44           H  
ATOM   3502  C   SER A 221     -51.196 -18.121  47.500  1.00 97.44           C  
ATOM   3503  CB  SER A 221     -50.192 -18.673  45.262  1.00 97.44           C  
ATOM   3504  HB2 SER A 221     -50.681 -19.646  45.317  1.00 97.44           H  
ATOM   3505  HB3 SER A 221     -49.187 -18.756  45.674  1.00 97.44           H  
ATOM   3506  O   SER A 221     -52.240 -18.684  47.828  1.00 97.44           O  
ATOM   3507  OG  SER A 221     -50.122 -18.264  43.910  1.00 97.44           O  
ATOM   3508  HG  SER A 221     -49.360 -17.684  43.839  1.00 97.44           H  
ATOM   3509  N   PHE A 222     -50.224 -17.850  48.370  1.00 97.16           N  
ATOM   3510  H   PHE A 222     -49.378 -17.417  48.026  1.00 97.16           H  
ATOM   3511  CA  PHE A 222     -50.304 -18.101  49.804  1.00 97.16           C  
ATOM   3512  HA  PHE A 222     -50.576 -19.143  49.970  1.00 97.16           H  
ATOM   3513  C   PHE A 222     -51.388 -17.245  50.471  1.00 97.16           C  
ATOM   3514  CB  PHE A 222     -48.922 -17.865  50.426  1.00 97.16           C  
ATOM   3515  HB2 PHE A 222     -48.223 -18.600  50.027  1.00 97.16           H  
ATOM   3516  HB3 PHE A 222     -48.557 -16.880  50.137  1.00 97.16           H  
ATOM   3517  O   PHE A 222     -52.278 -17.795  51.113  1.00 97.16           O  
ATOM   3518  CG  PHE A 222     -48.925 -17.961  51.935  1.00 97.16           C  
ATOM   3519  CD1 PHE A 222     -48.845 -16.792  52.716  1.00 97.16           C  
ATOM   3520  HD1 PHE A 222     -48.751 -15.826  52.244  1.00 97.16           H  
ATOM   3521  CD2 PHE A 222     -49.047 -19.216  52.560  1.00 97.16           C  
ATOM   3522  HD2 PHE A 222     -49.112 -20.115  51.965  1.00 97.16           H  
ATOM   3523  CE1 PHE A 222     -48.879 -16.882  54.118  1.00 97.16           C  
ATOM   3524  HE1 PHE A 222     -48.810 -15.987  54.719  1.00 97.16           H  
ATOM   3525  CE2 PHE A 222     -49.087 -19.303  53.962  1.00 97.16           C  
ATOM   3526  HE2 PHE A 222     -49.186 -20.264  54.445  1.00 97.16           H  
ATOM   3527  CZ  PHE A 222     -49.000 -18.137  54.741  1.00 97.16           C  
ATOM   3528  HZ  PHE A 222     -49.028 -18.204  55.818  1.00 97.16           H  
ATOM   3529  N   LEU A 223     -51.394 -15.927  50.247  1.00 97.45           N  
ATOM   3530  H   LEU A 223     -50.626 -15.532  49.723  1.00 97.45           H  
ATOM   3531  CA  LEU A 223     -52.398 -15.014  50.808  1.00 97.45           C  
ATOM   3532  HA  LEU A 223     -52.370 -15.081  51.896  1.00 97.45           H  
ATOM   3533  C   LEU A 223     -53.826 -15.380  50.388  1.00 97.45           C  
ATOM   3534  CB  LEU A 223     -52.080 -13.574  50.369  1.00 97.45           C  
ATOM   3535  HB2 LEU A 223     -52.953 -12.949  50.554  1.00 97.45           H  
ATOM   3536  HB3 LEU A 223     -51.894 -13.573  49.295  1.00 97.45           H  
ATOM   3537  O   LEU A 223     -54.748 -15.299  51.196  1.00 97.45           O  
ATOM   3538  CG  LEU A 223     -50.878 -12.939  51.091  1.00 97.45           C  
ATOM   3539  HG  LEU A 223     -50.014 -13.601  51.034  1.00 97.45           H  
ATOM   3540  CD1 LEU A 223     -50.531 -11.614  50.411  1.00 97.45           C  
ATOM   3541 HD11 LEU A 223     -50.270 -11.799  49.369  1.00 97.45           H  
ATOM   3542 HD12 LEU A 223     -51.371 -10.923  50.472  1.00 97.45           H  
ATOM   3543 HD13 LEU A 223     -49.660 -11.177  50.900  1.00 97.45           H  
ATOM   3544  CD2 LEU A 223     -51.187 -12.658  52.564  1.00 97.45           C  
ATOM   3545 HD21 LEU A 223     -51.337 -13.593  53.104  1.00 97.45           H  
ATOM   3546 HD22 LEU A 223     -52.082 -12.042  52.655  1.00 97.45           H  
ATOM   3547 HD23 LEU A 223     -50.343 -12.140  53.019  1.00 97.45           H  
ATOM   3548  N   LYS A 224     -54.023 -15.829  49.141  1.00 96.95           N  
ATOM   3549  H   LYS A 224     -53.231 -15.845  48.515  1.00 96.95           H  
ATOM   3550  CA  LYS A 224     -55.325 -16.345  48.690  1.00 96.95           C  
ATOM   3551  HA  LYS A 224     -56.088 -15.585  48.856  1.00 96.95           H  
ATOM   3552  C   LYS A 224     -55.777 -17.552  49.510  1.00 96.95           C  
ATOM   3553  CB  LYS A 224     -55.277 -16.705  47.205  1.00 96.95           C  
ATOM   3554  HB2 LYS A 224     -56.123 -17.352  46.973  1.00 96.95           H  
ATOM   3555  HB3 LYS A 224     -54.359 -17.253  46.993  1.00 96.95           H  
ATOM   3556  O   LYS A 224     -56.920 -17.562  49.953  1.00 96.95           O  
ATOM   3557  CG  LYS A 224     -55.368 -15.459  46.321  1.00 96.95           C  
ATOM   3558  HG2 LYS A 224     -56.343 -14.991  46.459  1.00 96.95           H  
ATOM   3559  HG3 LYS A 224     -54.592 -14.742  46.589  1.00 96.95           H  
ATOM   3560  CD  LYS A 224     -55.203 -15.882  44.863  1.00 96.95           C  
ATOM   3561  HD2 LYS A 224     -55.973 -16.613  44.615  1.00 96.95           H  
ATOM   3562  HD3 LYS A 224     -54.221 -16.339  44.741  1.00 96.95           H  
ATOM   3563  CE  LYS A 224     -55.324 -14.667  43.948  1.00 96.95           C  
ATOM   3564  HE2 LYS A 224     -54.568 -13.940  44.247  1.00 96.95           H  
ATOM   3565  HE3 LYS A 224     -56.307 -14.219  44.092  1.00 96.95           H  
ATOM   3566  NZ  LYS A 224     -55.127 -15.072  42.538  1.00 96.95           N  
ATOM   3567  HZ1 LYS A 224     -55.183 -14.274  41.922  1.00 96.95           H  
ATOM   3568  HZ2 LYS A 224     -55.817 -15.762  42.278  1.00 96.95           H  
ATOM   3569  HZ3 LYS A 224     -54.214 -15.492  42.441  1.00 96.95           H  
ATOM   3570  N   LYS A 225     -54.890 -18.524  49.749  1.00 97.31           N  
ATOM   3571  H   LYS A 225     -53.949 -18.406  49.400  1.00 97.31           H  
ATOM   3572  CA  LYS A 225     -55.196 -19.704  50.576  1.00 97.31           C  
ATOM   3573  HA  LYS A 225     -56.093 -20.192  50.194  1.00 97.31           H  
ATOM   3574  C   LYS A 225     -55.512 -19.314  52.019  1.00 97.31           C  
ATOM   3575  CB  LYS A 225     -54.034 -20.702  50.552  1.00 97.31           C  
ATOM   3576  HB2 LYS A 225     -53.111 -20.190  50.826  1.00 97.31           H  
ATOM   3577  HB3 LYS A 225     -54.223 -21.472  51.300  1.00 97.31           H  
ATOM   3578  O   LYS A 225     -56.516 -19.769  52.549  1.00 97.31           O  
ATOM   3579  CG  LYS A 225     -53.865 -21.387  49.191  1.00 97.31           C  
ATOM   3580  HG2 LYS A 225     -53.782 -20.642  48.399  1.00 97.31           H  
ATOM   3581  HG3 LYS A 225     -54.731 -22.018  48.992  1.00 97.31           H  
ATOM   3582  CD  LYS A 225     -52.596 -22.242  49.224  1.00 97.31           C  
ATOM   3583  HD2 LYS A 225     -51.749 -21.599  49.464  1.00 97.31           H  
ATOM   3584  HD3 LYS A 225     -52.697 -23.000  50.002  1.00 97.31           H  
ATOM   3585  CE  LYS A 225     -52.359 -22.912  47.871  1.00 97.31           C  
ATOM   3586  HE2 LYS A 225     -53.196 -23.578  47.663  1.00 97.31           H  
ATOM   3587  HE3 LYS A 225     -52.340 -22.136  47.106  1.00 97.31           H  
ATOM   3588  NZ  LYS A 225     -51.077 -23.659  47.880  1.00 97.31           N  
ATOM   3589  HZ1 LYS A 225     -50.906 -24.100  46.988  1.00 97.31           H  
ATOM   3590  HZ2 LYS A 225     -51.087 -24.360  48.607  1.00 97.31           H  
ATOM   3591  HZ3 LYS A 225     -50.313 -23.027  48.072  1.00 97.31           H  
ATOM   3592  N   VAL A 226     -54.714 -18.425  52.616  1.00 97.61           N  
ATOM   3593  H   VAL A 226     -53.890 -18.115  52.121  1.00 97.61           H  
ATOM   3594  CA  VAL A 226     -54.946 -17.921  53.981  1.00 97.61           C  
ATOM   3595  HA  VAL A 226     -54.945 -18.762  54.673  1.00 97.61           H  
ATOM   3596  C   VAL A 226     -56.320 -17.264  54.089  1.00 97.61           C  
ATOM   3597  CB  VAL A 226     -53.835 -16.942  54.408  1.00 97.61           C  
ATOM   3598  HB  VAL A 226     -53.715 -16.178  53.641  1.00 97.61           H  
ATOM   3599  O   VAL A 226     -57.091 -17.607  54.976  1.00 97.61           O  
ATOM   3600  CG1 VAL A 226     -54.142 -16.242  55.738  1.00 97.61           C  
ATOM   3601 HG11 VAL A 226     -54.356 -16.979  56.512  1.00 97.61           H  
ATOM   3602 HG12 VAL A 226     -53.292 -15.634  56.049  1.00 97.61           H  
ATOM   3603 HG13 VAL A 226     -55.002 -15.579  55.637  1.00 97.61           H  
ATOM   3604  CG2 VAL A 226     -52.503 -17.682  54.574  1.00 97.61           C  
ATOM   3605 HG21 VAL A 226     -51.721 -16.973  54.849  1.00 97.61           H  
ATOM   3606 HG22 VAL A 226     -52.211 -18.171  53.645  1.00 97.61           H  
ATOM   3607 HG23 VAL A 226     -52.592 -18.437  55.356  1.00 97.61           H  
ATOM   3608  N   HIS A 227     -56.682 -16.380  53.157  1.00 95.38           N  
ATOM   3609  H   HIS A 227     -56.011 -16.093  52.459  1.00 95.38           H  
ATOM   3610  CA  HIS A 227     -58.000 -15.747  53.182  1.00 95.38           C  
ATOM   3611  HA  HIS A 227     -58.160 -15.320  54.172  1.00 95.38           H  
ATOM   3612  C   HIS A 227     -59.148 -16.734  52.946  1.00 95.38           C  
ATOM   3613  CB  HIS A 227     -58.046 -14.619  52.151  1.00 95.38           C  
ATOM   3614  HB2 HIS A 227     -57.728 -15.001  51.181  1.00 95.38           H  
ATOM   3615  HB3 HIS A 227     -59.075 -14.272  52.059  1.00 95.38           H  
ATOM   3616  O   HIS A 227     -60.210 -16.586  53.547  1.00 95.38           O  
ATOM   3617  CG  HIS A 227     -57.199 -13.435  52.533  1.00 95.38           C  
ATOM   3618  CD2 HIS A 227     -56.499 -12.635  51.671  1.00 95.38           C  
ATOM   3619  HD2 HIS A 227     -56.437 -12.766  50.601  1.00 95.38           H  
ATOM   3620  ND1 HIS A 227     -57.001 -12.940  53.806  1.00 95.38           N  
ATOM   3621  HD1 HIS A 227     -57.291 -13.354  54.680  1.00 95.38           H  
ATOM   3622  CE1 HIS A 227     -56.198 -11.871  53.701  1.00 95.38           C  
ATOM   3623  HE1 HIS A 227     -55.830 -11.307  54.545  1.00 95.38           H  
ATOM   3624  NE2 HIS A 227     -55.884 -11.623  52.415  1.00 95.38           N  
ATOM   3625  N   GLU A 228     -58.966 -17.741  52.089  1.00 96.58           N  
ATOM   3626  H   GLU A 228     -58.084 -17.819  51.603  1.00 96.58           H  
ATOM   3627  CA  GLU A 228     -59.949 -18.817  51.915  1.00 96.58           C  
ATOM   3628  HA  GLU A 228     -60.915 -18.377  51.665  1.00 96.58           H  
ATOM   3629  C   GLU A 228     -60.162 -19.607  53.222  1.00 96.58           C  
ATOM   3630  CB  GLU A 228     -59.525 -19.736  50.752  1.00 96.58           C  
ATOM   3631  HB2 GLU A 228     -58.469 -19.986  50.852  1.00 96.58           H  
ATOM   3632  HB3 GLU A 228     -60.102 -20.659  50.806  1.00 96.58           H  
ATOM   3633  O   GLU A 228     -61.309 -19.886  53.583  1.00 96.58           O  
ATOM   3634  CG  GLU A 228     -59.776 -19.095  49.372  1.00 96.58           C  
ATOM   3635  HG2 GLU A 228     -60.853 -19.016  49.226  1.00 96.58           H  
ATOM   3636  HG3 GLU A 228     -59.381 -18.079  49.366  1.00 96.58           H  
ATOM   3637  CD  GLU A 228     -59.169 -19.878  48.190  1.00 96.58           C  
ATOM   3638  OE1 GLU A 228     -59.117 -19.295  47.078  1.00 96.58           O  
ATOM   3639  OE2 GLU A 228     -58.802 -21.064  48.359  1.00 96.58           O  
ATOM   3640  N   GLU A 229     -59.091 -19.899  53.965  1.00 96.25           N  
ATOM   3641  H   GLU A 229     -58.178 -19.658  53.606  1.00 96.25           H  
ATOM   3642  CA  GLU A 229     -59.141 -20.569  55.272  1.00 96.25           C  
ATOM   3643  HA  GLU A 229     -59.774 -21.452  55.190  1.00 96.25           H  
ATOM   3644  C   GLU A 229     -59.767 -19.688  56.367  1.00 96.25           C  
ATOM   3645  CB  GLU A 229     -57.733 -21.037  55.684  1.00 96.25           C  
ATOM   3646  HB2 GLU A 229     -57.763 -21.340  56.731  1.00 96.25           H  
ATOM   3647  HB3 GLU A 229     -57.029 -20.212  55.581  1.00 96.25           H  
ATOM   3648  O   GLU A 229     -60.665 -20.144  57.075  1.00 96.25           O  
ATOM   3649  CG  GLU A 229     -57.253 -22.238  54.849  1.00 96.25           C  
ATOM   3650  HG2 GLU A 229     -57.283 -21.977  53.791  1.00 96.25           H  
ATOM   3651  HG3 GLU A 229     -57.952 -23.059  55.000  1.00 96.25           H  
ATOM   3652  CD  GLU A 229     -55.834 -22.723  55.203  1.00 96.25           C  
ATOM   3653  OE1 GLU A 229     -55.359 -23.648  54.499  1.00 96.25           O  
ATOM   3654  OE2 GLU A 229     -55.235 -22.210  56.173  1.00 96.25           O  
ATOM   3655  N   GLU A 230     -59.385 -18.411  56.464  1.00 94.95           N  
ATOM   3656  H   GLU A 230     -58.607 -18.109  55.894  1.00 94.95           H  
ATOM   3657  CA  GLU A 230     -59.973 -17.443  57.404  1.00 94.95           C  
ATOM   3658  HA  GLU A 230     -59.822 -17.785  58.428  1.00 94.95           H  
ATOM   3659  C   GLU A 230     -61.482 -17.275  57.172  1.00 94.95           C  
ATOM   3660  CB  GLU A 230     -59.314 -16.064  57.223  1.00 94.95           C  
ATOM   3661  HB2 GLU A 230     -59.922 -15.320  57.736  1.00 94.95           H  
ATOM   3662  HB3 GLU A 230     -59.319 -15.823  56.160  1.00 94.95           H  
ATOM   3663  O   GLU A 230     -62.275 -17.242  58.118  1.00 94.95           O  
ATOM   3664  CG  GLU A 230     -57.883 -15.952  57.773  1.00 94.95           C  
ATOM   3665  HG2 GLU A 230     -57.261 -16.743  57.354  1.00 94.95           H  
ATOM   3666  HG3 GLU A 230     -57.924 -16.100  58.852  1.00 94.95           H  
ATOM   3667  CD  GLU A 230     -57.241 -14.583  57.467  1.00 94.95           C  
ATOM   3668  OE1 GLU A 230     -56.309 -14.200  58.208  1.00 94.95           O  
ATOM   3669  OE2 GLU A 230     -57.674 -13.892  56.504  1.00 94.95           O  
ATOM   3670  N   ILE A 231     -61.911 -17.194  55.906  1.00 94.93           N  
ATOM   3671  H   ILE A 231     -61.217 -17.218  55.172  1.00 94.93           H  
ATOM   3672  CA  ILE A 231     -63.333 -17.126  55.549  1.00 94.93           C  
ATOM   3673  HA  ILE A 231     -63.784 -16.302  56.103  1.00 94.93           H  
ATOM   3674  C   ILE A 231     -64.053 -18.403  55.996  1.00 94.93           C  
ATOM   3675  CB  ILE A 231     -63.510 -16.851  54.036  1.00 94.93           C  
ATOM   3676  HB  ILE A 231     -62.870 -17.538  53.482  1.00 94.93           H  
ATOM   3677  O   ILE A 231     -65.157 -18.311  56.541  1.00 94.93           O  
ATOM   3678  CG1 ILE A 231     -63.100 -15.396  53.707  1.00 94.93           C  
ATOM   3679 HG12 ILE A 231     -62.155 -15.160  54.197  1.00 94.93           H  
ATOM   3680 HG13 ILE A 231     -63.844 -14.709  54.110  1.00 94.93           H  
ATOM   3681  CG2 ILE A 231     -64.970 -17.078  53.586  1.00 94.93           C  
ATOM   3682 HG21 ILE A 231     -65.240 -18.126  53.713  1.00 94.93           H  
ATOM   3683 HG22 ILE A 231     -65.082 -16.847  52.526  1.00 94.93           H  
ATOM   3684 HG23 ILE A 231     -65.641 -16.453  54.175  1.00 94.93           H  
ATOM   3685  CD1 ILE A 231     -62.929 -15.125  52.205  1.00 94.93           C  
ATOM   3686 HD11 ILE A 231     -63.889 -15.166  51.690  1.00 94.93           H  
ATOM   3687 HD12 ILE A 231     -62.249 -15.858  51.770  1.00 94.93           H  
ATOM   3688 HD13 ILE A 231     -62.505 -14.130  52.069  1.00 94.93           H  
ATOM   3689  N   ALA A 232     -63.453 -19.578  55.794  1.00 94.62           N  
ATOM   3690  H   ALA A 232     -62.538 -19.593  55.367  1.00 94.62           H  
ATOM   3691  CA  ALA A 232     -64.027 -20.846  56.238  1.00 94.62           C  
ATOM   3692  HA  ALA A 232     -65.036 -20.926  55.834  1.00 94.62           H  
ATOM   3693  C   ALA A 232     -64.140 -20.922  57.773  1.00 94.62           C  
ATOM   3694  CB  ALA A 232     -63.191 -21.994  55.660  1.00 94.62           C  
ATOM   3695  HB1 ALA A 232     -63.140 -21.907  54.575  1.00 94.62           H  
ATOM   3696  HB2 ALA A 232     -62.179 -21.965  56.064  1.00 94.62           H  
ATOM   3697  HB3 ALA A 232     -63.648 -22.949  55.924  1.00 94.62           H  
ATOM   3698  O   ALA A 232     -65.170 -21.360  58.294  1.00 94.62           O  
ATOM   3699  N   GLU A 233     -63.134 -20.438  58.507  1.00 94.28           N  
ATOM   3700  H   GLU A 233     -62.296 -20.135  58.032  1.00 94.28           H  
ATOM   3701  CA  GLU A 233     -63.140 -20.405  59.970  1.00 94.28           C  
ATOM   3702  HA  GLU A 233     -63.383 -21.405  60.330  1.00 94.28           H  
ATOM   3703  C   GLU A 233     -64.206 -19.446  60.517  1.00 94.28           C  
ATOM   3704  CB  GLU A 233     -61.746 -20.038  60.501  1.00 94.28           C  
ATOM   3705  HB2 GLU A 233     -60.996 -20.643  59.991  1.00 94.28           H  
ATOM   3706  HB3 GLU A 233     -61.546 -18.983  60.315  1.00 94.28           H  
ATOM   3707  O   GLU A 233     -65.007 -19.830  61.373  1.00 94.28           O  
ATOM   3708  CG  GLU A 233     -61.686 -20.334  62.006  1.00 94.28           C  
ATOM   3709  HG2 GLU A 233     -62.504 -19.812  62.503  1.00 94.28           H  
ATOM   3710  HG3 GLU A 233     -61.843 -21.402  62.156  1.00 94.28           H  
ATOM   3711  CD  GLU A 233     -60.381 -19.921  62.689  1.00 94.28           C  
ATOM   3712  OE1 GLU A 233     -60.413 -19.941  63.943  1.00 94.28           O  
ATOM   3713  OE2 GLU A 233     -59.411 -19.562  61.993  1.00 94.28           O  
ATOM   3714  N   LEU A 234     -64.295 -18.222  59.987  1.00 93.07           N  
ATOM   3715  H   LEU A 234     -63.598 -17.948  59.309  1.00 93.07           H  
ATOM   3716  CA  LEU A 234     -65.328 -17.260  60.385  1.00 93.07           C  
ATOM   3717  HA  LEU A 234     -65.273 -17.115  61.464  1.00 93.07           H  
ATOM   3718  C   LEU A 234     -66.738 -17.785  60.084  1.00 93.07           C  
ATOM   3719  CB  LEU A 234     -65.093 -15.919  59.671  1.00 93.07           C  
ATOM   3720  HB2 LEU A 234     -64.963 -16.114  58.606  1.00 93.07           H  
ATOM   3721  HB3 LEU A 234     -65.982 -15.300  59.792  1.00 93.07           H  
ATOM   3722  O   LEU A 234     -67.651 -17.615  60.896  1.00 93.07           O  
ATOM   3723  CG  LEU A 234     -63.879 -15.124  60.185  1.00 93.07           C  
ATOM   3724  HG  LEU A 234     -62.975 -15.730  60.122  1.00 93.07           H  
ATOM   3725  CD1 LEU A 234     -63.704 -13.879  59.313  1.00 93.07           C  
ATOM   3726 HD11 LEU A 234     -64.589 -13.244  59.365  1.00 93.07           H  
ATOM   3727 HD12 LEU A 234     -62.829 -13.323  59.651  1.00 93.07           H  
ATOM   3728 HD13 LEU A 234     -63.526 -14.188  58.283  1.00 93.07           H  
ATOM   3729  CD2 LEU A 234     -64.061 -14.663  61.635  1.00 93.07           C  
ATOM   3730 HD21 LEU A 234     -64.993 -14.109  61.747  1.00 93.07           H  
ATOM   3731 HD22 LEU A 234     -64.062 -15.524  62.303  1.00 93.07           H  
ATOM   3732 HD23 LEU A 234     -63.221 -14.031  61.921  1.00 93.07           H  
ATOM   3733  N   GLN A 235     -66.927 -18.466  58.950  1.00 92.20           N  
ATOM   3734  H   GLN A 235     -66.144 -18.580  58.321  1.00 92.20           H  
ATOM   3735  CA  GLN A 235     -68.191 -19.137  58.639  1.00 92.20           C  
ATOM   3736  HA  GLN A 235     -68.994 -18.402  58.691  1.00 92.20           H  
ATOM   3737  C   GLN A 235     -68.531 -20.230  59.665  1.00 92.20           C  
ATOM   3738  CB  GLN A 235     -68.151 -19.718  57.219  1.00 92.20           C  
ATOM   3739  HB2 GLN A 235     -68.963 -20.436  57.110  1.00 92.20           H  
ATOM   3740  HB3 GLN A 235     -67.209 -20.244  57.064  1.00 92.20           H  
ATOM   3741  O   GLN A 235     -69.701 -20.357  60.033  1.00 92.20           O  
ATOM   3742  CG  GLN A 235     -68.324 -18.636  56.142  1.00 92.20           C  
ATOM   3743  HG2 GLN A 235     -69.307 -18.180  56.254  1.00 92.20           H  
ATOM   3744  HG3 GLN A 235     -67.579 -17.852  56.273  1.00 92.20           H  
ATOM   3745  CD  GLN A 235     -68.211 -19.190  54.723  1.00 92.20           C  
ATOM   3746  NE2 GLN A 235     -68.295 -18.349  53.717  1.00 92.20           N  
ATOM   3747 HE21 GLN A 235     -68.235 -17.356  53.893  1.00 92.20           H  
ATOM   3748 HE22 GLN A 235     -68.104 -18.762  52.816  1.00 92.20           H  
ATOM   3749  OE1 GLN A 235     -68.101 -20.376  54.469  1.00 92.20           O  
ATOM   3750  N   ALA A 236     -67.545 -20.977  60.170  1.00 88.92           N  
ATOM   3751  H   ALA A 236     -66.608 -20.848  59.815  1.00 88.92           H  
ATOM   3752  CA  ALA A 236     -67.741 -21.972  61.226  1.00 88.92           C  
ATOM   3753  HA  ALA A 236     -68.600 -22.590  60.965  1.00 88.92           H  
ATOM   3754  C   ALA A 236     -68.038 -21.329  62.596  1.00 88.92           C  
ATOM   3755  CB  ALA A 236     -66.507 -22.881  61.279  1.00 88.92           C  
ATOM   3756  HB1 ALA A 236     -66.328 -23.321  60.298  1.00 88.92           H  
ATOM   3757  HB2 ALA A 236     -66.671 -23.679  62.003  1.00 88.92           H  
ATOM   3758  HB3 ALA A 236     -65.625 -22.313  61.575  1.00 88.92           H  
ATOM   3759  O   ALA A 236     -68.953 -21.763  63.300  1.00 88.92           O  
ATOM   3760  N   GLN A 237     -67.331 -20.254  62.960  1.00 90.18           N  
ATOM   3761  H   GLN A 237     -66.566 -19.967  62.366  1.00 90.18           H  
ATOM   3762  CA  GLN A 237     -67.564 -19.518  64.207  1.00 90.18           C  
ATOM   3763  HA  GLN A 237     -67.489 -20.210  65.046  1.00 90.18           H  
ATOM   3764  C   GLN A 237     -68.965 -18.894  64.250  1.00 90.18           C  
ATOM   3765  CB  GLN A 237     -66.508 -18.419  64.386  1.00 90.18           C  
ATOM   3766  HB2 GLN A 237     -66.821 -17.782  65.214  1.00 90.18           H  
ATOM   3767  HB3 GLN A 237     -66.469 -17.807  63.485  1.00 90.18           H  
ATOM   3768  O   GLN A 237     -69.641 -18.979  65.276  1.00 90.18           O  
ATOM   3769  CG  GLN A 237     -65.097 -18.948  64.701  1.00 90.18           C  
ATOM   3770  HG2 GLN A 237     -65.122 -19.533  65.620  1.00 90.18           H  
ATOM   3771  HG3 GLN A 237     -64.754 -19.597  63.895  1.00 90.18           H  
ATOM   3772  CD  GLN A 237     -64.085 -17.815  64.876  1.00 90.18           C  
ATOM   3773  NE2 GLN A 237     -62.798 -18.090  64.868  1.00 90.18           N  
ATOM   3774 HE21 GLN A 237     -62.155 -17.312  64.908  1.00 90.18           H  
ATOM   3775 HE22 GLN A 237     -62.414 -18.996  64.641  1.00 90.18           H  
ATOM   3776  OE1 GLN A 237     -64.444 -16.656  65.043  1.00 90.18           O  
ATOM   3777  N   ILE A 238     -69.445 -18.324  63.138  1.00 85.57           N  
ATOM   3778  H   ILE A 238     -68.828 -18.240  62.343  1.00 85.57           H  
ATOM   3779  CA  ILE A 238     -70.813 -17.787  63.038  1.00 85.57           C  
ATOM   3780  HA  ILE A 238     -70.963 -17.074  63.848  1.00 85.57           H  
ATOM   3781  C   ILE A 238     -71.853 -18.898  63.236  1.00 85.57           C  
ATOM   3782  CB  ILE A 238     -71.005 -17.041  61.696  1.00 85.57           C  
ATOM   3783  HB  ILE A 238     -70.638 -17.678  60.891  1.00 85.57           H  
ATOM   3784  O   ILE A 238     -72.855 -18.677  63.916  1.00 85.57           O  
ATOM   3785  CG1 ILE A 238     -70.195 -15.723  61.708  1.00 85.57           C  
ATOM   3786 HG12 ILE A 238     -70.669 -15.013  62.386  1.00 85.57           H  
ATOM   3787 HG13 ILE A 238     -69.191 -15.912  62.090  1.00 85.57           H  
ATOM   3788  CG2 ILE A 238     -72.493 -16.727  61.426  1.00 85.57           C  
ATOM   3789 HG21 ILE A 238     -72.907 -16.145  62.250  1.00 85.57           H  
ATOM   3790 HG22 ILE A 238     -72.605 -16.171  60.495  1.00 85.57           H  
ATOM   3791 HG23 ILE A 238     -73.063 -17.649  61.317  1.00 85.57           H  
ATOM   3792  CD1 ILE A 238     -70.044 -15.070  60.328  1.00 85.57           C  
ATOM   3793 HD11 ILE A 238     -71.009 -14.738  59.944  1.00 85.57           H  
ATOM   3794 HD12 ILE A 238     -69.390 -14.202  60.415  1.00 85.57           H  
ATOM   3795 HD13 ILE A 238     -69.594 -15.777  59.631  1.00 85.57           H  
ATOM   3796  N   GLN A 239     -71.613 -20.097  62.695  1.00 83.56           N  
ATOM   3797  H   GLN A 239     -70.766 -20.231  62.161  1.00 83.56           H  
ATOM   3798  CA  GLN A 239     -72.494 -21.251  62.914  1.00 83.56           C  
ATOM   3799  HA  GLN A 239     -73.515 -20.965  62.664  1.00 83.56           H  
ATOM   3800  C   GLN A 239     -72.513 -21.696  64.387  1.00 83.56           C  
ATOM   3801  CB  GLN A 239     -72.079 -22.412  61.996  1.00 83.56           C  
ATOM   3802  HB2 GLN A 239     -72.610 -23.312  62.306  1.00 83.56           H  
ATOM   3803  HB3 GLN A 239     -71.010 -22.600  62.097  1.00 83.56           H  
ATOM   3804  O   GLN A 239     -73.565 -22.100  64.880  1.00 83.56           O  
ATOM   3805  CG  GLN A 239     -72.410 -22.144  60.521  1.00 83.56           C  
ATOM   3806  HG2 GLN A 239     -73.492 -22.120  60.395  1.00 83.56           H  
ATOM   3807  HG3 GLN A 239     -72.024 -21.169  60.222  1.00 83.56           H  
ATOM   3808  CD  GLN A 239     -71.842 -23.221  59.600  1.00 83.56           C  
ATOM   3809  NE2 GLN A 239     -71.333 -22.857  58.446  1.00 83.56           N  
ATOM   3810 HE21 GLN A 239     -70.884 -23.591  57.917  1.00 83.56           H  
ATOM   3811 HE22 GLN A 239     -71.139 -21.879  58.281  1.00 83.56           H  
ATOM   3812  OE1 GLN A 239     -71.867 -24.406  59.885  1.00 83.56           O  
ATOM   3813  N   TYR A 240     -71.391 -21.580  65.107  1.00 78.51           N  
ATOM   3814  H   TYR A 240     -70.550 -21.290  64.629  1.00 78.51           H  
ATOM   3815  CA  TYR A 240     -71.296 -21.928  66.530  1.00 78.51           C  
ATOM   3816  HA  TYR A 240     -71.840 -22.858  66.693  1.00 78.51           H  
ATOM   3817  C   TYR A 240     -71.927 -20.869  67.454  1.00 78.51           C  
ATOM   3818  CB  TYR A 240     -69.821 -22.180  66.878  1.00 78.51           C  
ATOM   3819  HB2 TYR A 240     -69.263 -21.247  66.792  1.00 78.51           H  
ATOM   3820  HB3 TYR A 240     -69.402 -22.874  66.149  1.00 78.51           H  
ATOM   3821  O   TYR A 240     -72.708 -21.203  68.342  1.00 78.51           O  
ATOM   3822  CG  TYR A 240     -69.611 -22.763  68.262  1.00 78.51           C  
ATOM   3823  CD1 TYR A 240     -69.286 -21.926  69.346  1.00 78.51           C  
ATOM   3824  HD1 TYR A 240     -69.181 -20.862  69.192  1.00 78.51           H  
ATOM   3825  CD2 TYR A 240     -69.754 -24.150  68.463  1.00 78.51           C  
ATOM   3826  HD2 TYR A 240     -70.001 -24.791  67.629  1.00 78.51           H  
ATOM   3827  CE1 TYR A 240     -69.104 -22.471  70.632  1.00 78.51           C  
ATOM   3828  HE1 TYR A 240     -68.859 -21.823  71.461  1.00 78.51           H  
ATOM   3829  CE2 TYR A 240     -69.573 -24.700  69.746  1.00 78.51           C  
ATOM   3830  HE2 TYR A 240     -69.677 -25.763  69.911  1.00 78.51           H  
ATOM   3831  OH  TYR A 240     -69.076 -24.395  72.070  1.00 78.51           O  
ATOM   3832  HH  TYR A 240     -68.855 -23.715  72.710  1.00 78.51           H  
ATOM   3833  CZ  TYR A 240     -69.249 -23.862  70.832  1.00 78.51           C  
ATOM   3834  N   ALA A 241     -71.639 -19.582  67.231  1.00 71.85           N  
ATOM   3835  H   ALA A 241     -70.999 -19.369  66.480  1.00 71.85           H  
ATOM   3836  CA  ALA A 241     -72.060 -18.475  68.098  1.00 71.85           C  
ATOM   3837  HA  ALA A 241     -71.804 -18.733  69.126  1.00 71.85           H  
ATOM   3838  C   ALA A 241     -73.574 -18.189  68.081  1.00 71.85           C  
ATOM   3839  CB  ALA A 241     -71.260 -17.229  67.702  1.00 71.85           C  
ATOM   3840  HB1 ALA A 241     -70.193 -17.436  67.781  1.00 71.85           H  
ATOM   3841  HB2 ALA A 241     -71.511 -16.404  68.369  1.00 71.85           H  
ATOM   3842  HB3 ALA A 241     -71.494 -16.947  66.676  1.00 71.85           H  
ATOM   3843  O   ALA A 241     -74.087 -17.526  68.982  1.00 71.85           O  
ATOM   3844  N   GLN A 242     -74.323 -18.703  67.100  1.00 57.58           N  
ATOM   3845  H   GLN A 242     -73.866 -19.228  66.368  1.00 57.58           H  
ATOM   3846  CA  GLN A 242     -75.792 -18.652  67.129  1.00 57.58           C  
ATOM   3847  HA  GLN A 242     -76.082 -17.638  67.406  1.00 57.58           H  
ATOM   3848  C   GLN A 242     -76.418 -19.548  68.217  1.00 57.58           C  
ATOM   3849  CB  GLN A 242     -76.363 -18.933  65.731  1.00 57.58           C  
ATOM   3850  HB2 GLN A 242     -75.911 -19.833  65.314  1.00 57.58           H  
ATOM   3851  HB3 GLN A 242     -77.439 -19.087  65.810  1.00 57.58           H  
ATOM   3852  O   GLN A 242     -77.634 -19.529  68.402  1.00 57.58           O  
ATOM   3853  CG  GLN A 242     -76.119 -17.735  64.799  1.00 57.58           C  
ATOM   3854  HG2 GLN A 242     -75.052 -17.626  64.604  1.00 57.58           H  
ATOM   3855  HG3 GLN A 242     -76.461 -16.829  65.299  1.00 57.58           H  
ATOM   3856  CD  GLN A 242     -76.853 -17.839  63.467  1.00 57.58           C  
ATOM   3857  NE2 GLN A 242     -77.013 -16.737  62.768  1.00 57.58           N  
ATOM   3858 HE21 GLN A 242     -76.576 -15.878  63.073  1.00 57.58           H  
ATOM   3859 HE22 GLN A 242     -77.454 -16.860  61.868  1.00 57.58           H  
ATOM   3860  OE1 GLN A 242     -77.320 -18.873  63.023  1.00 57.58           O  
ATOM   3861  N   ILE A 243     -75.611 -20.287  68.982  1.00 45.58           N  
ATOM   3862  H   ILE A 243     -74.621 -20.289  68.781  1.00 45.58           H  
ATOM   3863  CA  ILE A 243     -76.040 -21.073  70.135  1.00 45.58           C  
ATOM   3864  HA  ILE A 243     -77.098 -20.899  70.329  1.00 45.58           H  
ATOM   3865  C   ILE A 243     -75.230 -20.579  71.345  1.00 45.58           C  
ATOM   3866  CB  ILE A 243     -75.843 -22.583  69.833  1.00 45.58           C  
ATOM   3867  HB  ILE A 243     -74.775 -22.774  69.732  1.00 45.58           H  
ATOM   3868  O   ILE A 243     -74.012 -20.718  71.347  1.00 45.58           O  
ATOM   3869  CG1 ILE A 243     -76.533 -23.000  68.505  1.00 45.58           C  
ATOM   3870 HG12 ILE A 243     -76.182 -22.363  67.692  1.00 45.58           H  
ATOM   3871 HG13 ILE A 243     -77.610 -22.861  68.596  1.00 45.58           H  
ATOM   3872  CG2 ILE A 243     -76.380 -23.428  71.004  1.00 45.58           C  
ATOM   3873 HG21 ILE A 243     -77.458 -23.299  71.098  1.00 45.58           H  
ATOM   3874 HG22 ILE A 243     -75.897 -23.132  71.935  1.00 45.58           H  
ATOM   3875 HG23 ILE A 243     -76.152 -24.482  70.842  1.00 45.58           H  
ATOM   3876  CD1 ILE A 243     -76.245 -24.438  68.058  1.00 45.58           C  
ATOM   3877 HD11 ILE A 243     -75.169 -24.603  68.016  1.00 45.58           H  
ATOM   3878 HD12 ILE A 243     -76.701 -25.152  68.745  1.00 45.58           H  
ATOM   3879 HD13 ILE A 243     -76.666 -24.595  67.065  1.00 45.58           H  
ATOM   3880  N   SER A 244     -75.904 -20.071  72.388  1.00 36.82           N  
ATOM   3881  H   SER A 244     -76.901 -19.979  72.250  1.00 36.82           H  
ATOM   3882  CA  SER A 244     -75.390 -19.695  73.736  1.00 36.82           C  
ATOM   3883  HA  SER A 244     -76.148 -20.042  74.438  1.00 36.82           H  
ATOM   3884  C   SER A 244     -75.215 -18.190  74.020  1.00 36.82           C  
ATOM   3885  CB  SER A 244     -74.104 -20.439  74.167  1.00 36.82           C  
ATOM   3886  HB2 SER A 244     -74.004 -20.374  75.250  1.00 36.82           H  
ATOM   3887  HB3 SER A 244     -73.232 -19.961  73.718  1.00 36.82           H  
ATOM   3888  O   SER A 244     -74.121 -17.654  73.892  1.00 36.82           O  
ATOM   3889  OG  SER A 244     -74.104 -21.795  73.778  1.00 36.82           O  
ATOM   3890  HG  SER A 244     -73.861 -21.771  72.850  1.00 36.82           H  
ATOM   3891  N   VAL A 245     -76.260 -17.526  74.540  1.00 39.05           N  
ATOM   3892  H   VAL A 245     -77.155 -17.992  74.576  1.00 39.05           H  
ATOM   3893  CA  VAL A 245     -76.109 -16.318  75.383  1.00 39.05           C  
ATOM   3894  HA  VAL A 245     -75.132 -16.357  75.863  1.00 39.05           H  
ATOM   3895  C   VAL A 245     -77.174 -16.318  76.492  1.00 39.05           C  
ATOM   3896  CB  VAL A 245     -76.165 -14.988  74.582  1.00 39.05           C  
ATOM   3897  HB  VAL A 245     -77.149 -14.884  74.125  1.00 39.05           H  
ATOM   3898  O   VAL A 245     -78.314 -15.929  76.264  1.00 39.05           O  
ATOM   3899  CG1 VAL A 245     -75.922 -13.781  75.508  1.00 39.05           C  
ATOM   3900 HG11 VAL A 245     -76.703 -13.719  76.266  1.00 39.05           H  
ATOM   3901 HG12 VAL A 245     -75.944 -12.859  74.927  1.00 39.05           H  
ATOM   3902 HG13 VAL A 245     -74.952 -13.875  75.995  1.00 39.05           H  
ATOM   3903  CG2 VAL A 245     -75.117 -14.877  73.466  1.00 39.05           C  
ATOM   3904 HG21 VAL A 245     -75.182 -13.903  72.980  1.00 39.05           H  
ATOM   3905 HG22 VAL A 245     -74.115 -15.009  73.874  1.00 39.05           H  
ATOM   3906 HG23 VAL A 245     -75.297 -15.639  72.709  1.00 39.05           H  
ATOM   3907  N   GLU A 246     -76.787 -16.708  77.707  1.00 34.08           N  
ATOM   3908  H   GLU A 246     -75.863 -17.103  77.811  1.00 34.08           H  
ATOM   3909  CA  GLU A 246     -77.430 -16.310  78.969  1.00 34.08           C  
ATOM   3910  HA  GLU A 246     -78.089 -15.459  78.797  1.00 34.08           H  
ATOM   3911  C   GLU A 246     -76.303 -15.867  79.912  1.00 34.08           C  
ATOM   3912  CB  GLU A 246     -78.261 -17.443  79.610  1.00 34.08           C  
ATOM   3913  HB2 GLU A 246     -78.423 -17.180  80.655  1.00 34.08           H  
ATOM   3914  HB3 GLU A 246     -77.698 -18.376  79.573  1.00 34.08           H  
ATOM   3915  O   GLU A 246     -75.347 -16.615  80.114  1.00 34.08           O  
ATOM   3916  CG  GLU A 246     -79.641 -17.634  78.956  1.00 34.08           C  
ATOM   3917  HG2 GLU A 246     -80.112 -16.656  78.862  1.00 34.08           H  
ATOM   3918  HG3 GLU A 246     -79.501 -18.038  77.953  1.00 34.08           H  
ATOM   3919  CD  GLU A 246     -80.580 -18.563  79.753  1.00 34.08           C  
ATOM   3920  OE1 GLU A 246     -81.809 -18.472  79.523  1.00 34.08           O  
ATOM   3921  OE2 GLU A 246     -80.084 -19.355  80.587  1.00 34.08           O  
ATOM   3922  N   MET A 247     -76.348 -14.632  80.427  1.00 36.85           N  
ATOM   3923  H   MET A 247     -77.161 -14.055  80.268  1.00 36.85           H  
ATOM   3924  CA  MET A 247     -75.250 -14.073  81.226  1.00 36.85           C  
ATOM   3925  HA  MET A 247     -74.680 -14.911  81.627  1.00 36.85           H  
ATOM   3926  C   MET A 247     -75.770 -13.271  82.425  1.00 36.85           C  
ATOM   3927  CB  MET A 247     -74.294 -13.267  80.326  1.00 36.85           C  
ATOM   3928  HB2 MET A 247     -74.656 -12.245  80.211  1.00 36.85           H  
ATOM   3929  HB3 MET A 247     -74.261 -13.731  79.340  1.00 36.85           H  
ATOM   3930  O   MET A 247     -76.503 -12.293  82.276  1.00 36.85           O  
ATOM   3931  CG  MET A 247     -72.862 -13.266  80.876  1.00 36.85           C  
ATOM   3932  HG2 MET A 247     -72.579 -14.297  81.087  1.00 36.85           H  
ATOM   3933  HG3 MET A 247     -72.835 -12.712  81.815  1.00 36.85           H  
ATOM   3934  SD  MET A 247     -71.612 -12.588  79.744  1.00 36.85           S  
ATOM   3935  CE  MET A 247     -72.009 -10.825  79.822  1.00 36.85           C  
ATOM   3936  HE1 MET A 247     -73.012 -10.656  79.429  1.00 36.85           H  
ATOM   3937  HE2 MET A 247     -71.288 -10.268  79.223  1.00 36.85           H  
ATOM   3938  HE3 MET A 247     -71.960 -10.486  80.857  1.00 36.85           H  
ATOM   3939  N   ASP A 248     -75.355 -13.725  83.608  1.00 35.43           N  
ATOM   3940  H   ASP A 248     -74.765 -14.545  83.593  1.00 35.43           H  
ATOM   3941  CA  ASP A 248     -75.637 -13.199  84.946  1.00 35.43           C  
ATOM   3942  HA  ASP A 248     -76.627 -12.743  84.944  1.00 35.43           H  
ATOM   3943  C   ASP A 248     -74.594 -12.135  85.339  1.00 35.43           C  
ATOM   3944  CB  ASP A 248     -75.591 -14.385  85.946  1.00 35.43           C  
ATOM   3945  HB2 ASP A 248     -75.260 -15.290  85.437  1.00 35.43           H  
ATOM   3946  HB3 ASP A 248     -74.848 -14.175  86.715  1.00 35.43           H  
ATOM   3947  O   ASP A 248     -73.393 -12.353  85.169  1.00 35.43           O  
ATOM   3948  CG  ASP A 248     -76.910 -14.685  86.663  1.00 35.43           C  
ATOM   3949  OD1 ASP A 248     -77.736 -13.750  86.790  1.00 35.43           O  
ATOM   3950  OD2 ASP A 248     -77.042 -15.825  87.158  1.00 35.43           O  
ATOM   3951  N   VAL A 249     -75.019 -10.986  85.883  1.00 32.81           N  
ATOM   3952  H   VAL A 249     -76.013 -10.874  86.022  1.00 32.81           H  
ATOM   3953  CA  VAL A 249     -74.108  -9.910  86.329  1.00 32.81           C  
ATOM   3954  HA  VAL A 249     -73.130 -10.354  86.514  1.00 32.81           H  
ATOM   3955  C   VAL A 249     -74.581  -9.293  87.649  1.00 32.81           C  
ATOM   3956  CB  VAL A 249     -73.897  -8.828  85.242  1.00 32.81           C  
ATOM   3957  HB  VAL A 249     -74.857  -8.370  85.002  1.00 32.81           H  
ATOM   3958  O   VAL A 249     -75.649  -8.681  87.746  1.00 32.81           O  
ATOM   3959  CG1 VAL A 249     -72.940  -7.720  85.713  1.00 32.81           C  
ATOM   3960 HG11 VAL A 249     -73.388  -7.162  86.535  1.00 32.81           H  
ATOM   3961 HG12 VAL A 249     -72.749  -7.021  84.898  1.00 32.81           H  
ATOM   3962 HG13 VAL A 249     -71.995  -8.154  86.039  1.00 32.81           H  
ATOM   3963  CG2 VAL A 249     -73.300  -9.405  83.950  1.00 32.81           C  
ATOM   3964 HG21 VAL A 249     -73.997 -10.114  83.502  1.00 32.81           H  
ATOM   3965 HG22 VAL A 249     -73.118  -8.611  83.226  1.00 32.81           H  
ATOM   3966 HG23 VAL A 249     -72.365  -9.922  84.165  1.00 32.81           H  
ATOM   3967  N   THR A 250     -73.740  -9.423  88.675  1.00 40.97           N  
ATOM   3968  H   THR A 250     -72.874  -9.914  88.507  1.00 40.97           H  
ATOM   3969  CA  THR A 250     -73.843  -8.739  89.970  1.00 40.97           C  
ATOM   3970  HA  THR A 250     -74.881  -8.783  90.298  1.00 40.97           H  
ATOM   3971  C   THR A 250     -73.450  -7.263  89.828  1.00 40.97           C  
ATOM   3972  CB  THR A 250     -72.971  -9.451  91.019  1.00 40.97           C  
ATOM   3973  HB  THR A 250     -72.911  -8.838  91.919  1.00 40.97           H  
ATOM   3974  O   THR A 250     -72.615  -6.911  89.003  1.00 40.97           O  
ATOM   3975  CG2 THR A 250     -73.545 -10.816  91.396  1.00 40.97           C  
ATOM   3976 HG21 THR A 250     -72.934 -11.273  92.174  1.00 40.97           H  
ATOM   3977 HG22 THR A 250     -74.561 -10.699  91.774  1.00 40.97           H  
ATOM   3978 HG23 THR A 250     -73.567 -11.473  90.527  1.00 40.97           H  
ATOM   3979  OG1 THR A 250     -71.677  -9.675  90.516  1.00 40.97           O  
ATOM   3980  HG1 THR A 250     -71.297 -10.431  90.970  1.00 40.97           H  
ATOM   3981  N   LYS A 251     -74.100  -6.377  90.598  1.00 42.03           N  
ATOM   3982  H   LYS A 251     -74.732  -6.751  91.291  1.00 42.03           H  
ATOM   3983  CA  LYS A 251     -74.065  -4.910  90.438  1.00 42.03           C  
ATOM   3984  HA  LYS A 251     -73.839  -4.661  89.401  1.00 42.03           H  
ATOM   3985  C   LYS A 251     -72.988  -4.235  91.311  1.00 42.03           C  
ATOM   3986  CB  LYS A 251     -75.457  -4.330  90.783  1.00 42.03           C  
ATOM   3987  HB2 LYS A 251     -75.364  -3.251  90.905  1.00 42.03           H  
ATOM   3988  HB3 LYS A 251     -75.785  -4.745  91.736  1.00 42.03           H  
ATOM   3989  O   LYS A 251     -73.283  -3.926  92.466  1.00 42.03           O  
ATOM   3990  CG  LYS A 251     -76.528  -4.583  89.715  1.00 42.03           C  
ATOM   3991  HG2 LYS A 251     -76.279  -4.010  88.822  1.00 42.03           H  
ATOM   3992  HG3 LYS A 251     -76.544  -5.642  89.458  1.00 42.03           H  
ATOM   3993  CD  LYS A 251     -77.919  -4.174  90.225  1.00 42.03           C  
ATOM   3994  HD2 LYS A 251     -77.902  -3.140  90.571  1.00 42.03           H  
ATOM   3995  HD3 LYS A 251     -78.180  -4.827  91.057  1.00 42.03           H  
ATOM   3996  CE  LYS A 251     -78.937  -4.325  89.088  1.00 42.03           C  
ATOM   3997  HE2 LYS A 251     -78.925  -3.421  88.480  1.00 42.03           H  
ATOM   3998  HE3 LYS A 251     -78.612  -5.149  88.452  1.00 42.03           H  
ATOM   3999  NZ  LYS A 251     -80.303  -4.615  89.591  1.00 42.03           N  
ATOM   4000  HZ1 LYS A 251     -80.628  -3.875  90.197  1.00 42.03           H  
ATOM   4001  HZ2 LYS A 251     -80.943  -4.719  88.817  1.00 42.03           H  
ATOM   4002  HZ3 LYS A 251     -80.300  -5.485  90.103  1.00 42.03           H  
ATOM   4003  N   PRO A 252     -71.784  -3.926  90.795  1.00 54.51           N  
ATOM   4004  CA  PRO A 252     -71.044  -2.747  91.233  1.00 54.51           C  
ATOM   4005  HA  PRO A 252     -71.018  -2.683  92.321  1.00 54.51           H  
ATOM   4006  C   PRO A 252     -71.731  -1.491  90.671  1.00 54.51           C  
ATOM   4007  CB  PRO A 252     -69.626  -2.961  90.697  1.00 54.51           C  
ATOM   4008  HB2 PRO A 252     -69.090  -2.024  90.543  1.00 54.51           H  
ATOM   4009  HB3 PRO A 252     -69.074  -3.604  91.382  1.00 54.51           H  
ATOM   4010  O   PRO A 252     -72.701  -1.601  89.916  1.00 54.51           O  
ATOM   4011  CG  PRO A 252     -69.862  -3.702  89.384  1.00 54.51           C  
ATOM   4012  HG2 PRO A 252     -69.014  -4.334  89.118  1.00 54.51           H  
ATOM   4013  HG3 PRO A 252     -70.063  -2.983  88.590  1.00 54.51           H  
ATOM   4014  CD  PRO A 252     -71.119  -4.528  89.647  1.00 54.51           C  
ATOM   4015  HD2 PRO A 252     -71.754  -4.525  88.762  1.00 54.51           H  
ATOM   4016  HD3 PRO A 252     -70.819  -5.544  89.904  1.00 54.51           H  
ATOM   4017  N   ASP A 253     -71.253  -0.297  91.030  1.00 59.25           N  
ATOM   4018  H   ASP A 253     -70.464  -0.262  91.660  1.00 59.25           H  
ATOM   4019  CA  ASP A 253     -71.726   0.987  90.487  1.00 59.25           C  
ATOM   4020  HA  ASP A 253     -72.815   0.990  90.540  1.00 59.25           H  
ATOM   4021  C   ASP A 253     -71.346   1.133  88.998  1.00 59.25           C  
ATOM   4022  CB  ASP A 253     -71.239   2.146  91.364  1.00 59.25           C  
ATOM   4023  HB2 ASP A 253     -70.153   2.214  91.302  1.00 59.25           H  
ATOM   4024  HB3 ASP A 253     -71.509   1.939  92.399  1.00 59.25           H  
ATOM   4025  O   ASP A 253     -70.461   1.879  88.575  1.00 59.25           O  
ATOM   4026  CG  ASP A 253     -71.864   3.489  90.961  1.00 59.25           C  
ATOM   4027  OD1 ASP A 253     -72.827   3.489  90.151  1.00 59.25           O  
ATOM   4028  OD2 ASP A 253     -71.383   4.516  91.483  1.00 59.25           O  
ATOM   4029  N   LEU A 254     -72.020   0.313  88.199  1.00 71.83           N  
ATOM   4030  H   LEU A 254     -72.651  -0.313  88.678  1.00 71.83           H  
ATOM   4031  CA  LEU A 254     -71.789   0.025  86.798  1.00 71.83           C  
ATOM   4032  HA  LEU A 254     -70.763  -0.318  86.669  1.00 71.83           H  
ATOM   4033  C   LEU A 254     -71.990   1.280  85.945  1.00 71.83           C  
ATOM   4034  CB  LEU A 254     -72.776  -1.116  86.461  1.00 71.83           C  
ATOM   4035  HB2 LEU A 254     -72.608  -1.940  87.154  1.00 71.83           H  
ATOM   4036  HB3 LEU A 254     -73.788  -0.747  86.626  1.00 71.83           H  
ATOM   4037  O   LEU A 254     -71.386   1.412  84.892  1.00 71.83           O  
ATOM   4038  CG  LEU A 254     -72.697  -1.676  85.038  1.00 71.83           C  
ATOM   4039  HG  LEU A 254     -72.814  -0.840  84.348  1.00 71.83           H  
ATOM   4040  CD1 LEU A 254     -71.374  -2.386  84.758  1.00 71.83           C  
ATOM   4041 HD11 LEU A 254     -70.543  -1.686  84.851  1.00 71.83           H  
ATOM   4042 HD12 LEU A 254     -71.232  -3.210  85.458  1.00 71.83           H  
ATOM   4043 HD13 LEU A 254     -71.374  -2.779  83.742  1.00 71.83           H  
ATOM   4044  CD2 LEU A 254     -73.844  -2.657  84.788  1.00 71.83           C  
ATOM   4045 HD21 LEU A 254     -74.801  -2.157  84.934  1.00 71.83           H  
ATOM   4046 HD22 LEU A 254     -73.765  -3.503  85.471  1.00 71.83           H  
ATOM   4047 HD23 LEU A 254     -73.793  -3.026  83.764  1.00 71.83           H  
ATOM   4048  N   SER A 255     -72.796   2.239  86.404  1.00 83.49           N  
ATOM   4049  H   SER A 255     -73.147   2.144  87.346  1.00 83.49           H  
ATOM   4050  CA  SER A 255     -73.118   3.440  85.629  1.00 83.49           C  
ATOM   4051  HA  SER A 255     -73.452   3.133  84.638  1.00 83.49           H  
ATOM   4052  C   SER A 255     -71.910   4.360  85.446  1.00 83.49           C  
ATOM   4053  CB  SER A 255     -74.265   4.180  86.314  1.00 83.49           C  
ATOM   4054  HB2 SER A 255     -73.920   4.596  87.261  1.00 83.49           H  
ATOM   4055  HB3 SER A 255     -75.062   3.468  86.523  1.00 83.49           H  
ATOM   4056  O   SER A 255     -71.675   4.845  84.338  1.00 83.49           O  
ATOM   4057  OG  SER A 255     -74.789   5.214  85.496  1.00 83.49           O  
ATOM   4058  HG  SER A 255     -75.673   5.387  85.829  1.00 83.49           H  
ATOM   4059  N   ALA A 256     -71.124   4.594  86.503  1.00 84.08           N  
ATOM   4060  H   ALA A 256     -71.324   4.136  87.381  1.00 84.08           H  
ATOM   4061  CA  ALA A 256     -69.934   5.441  86.424  1.00 84.08           C  
ATOM   4062  HA  ALA A 256     -70.194   6.372  85.921  1.00 84.08           H  
ATOM   4063  C   ALA A 256     -68.827   4.771  85.598  1.00 84.08           C  
ATOM   4064  CB  ALA A 256     -69.473   5.782  87.845  1.00 84.08           C  
ATOM   4065  HB1 ALA A 256     -68.595   6.426  87.804  1.00 84.08           H  
ATOM   4066  HB2 ALA A 256     -69.220   4.872  88.389  1.00 84.08           H  
ATOM   4067  HB3 ALA A 256     -70.269   6.298  88.384  1.00 84.08           H  
ATOM   4068  O   ALA A 256     -68.299   5.386  84.672  1.00 84.08           O  
ATOM   4069  N   ALA A 257     -68.552   3.492  85.872  1.00 85.89           N  
ATOM   4070  H   ALA A 257     -69.025   3.049  86.647  1.00 85.89           H  
ATOM   4071  CA  ALA A 257     -67.575   2.708  85.123  1.00 85.89           C  
ATOM   4072  HA  ALA A 257     -66.608   3.208  85.180  1.00 85.89           H  
ATOM   4073  C   ALA A 257     -67.946   2.598  83.634  1.00 85.89           C  
ATOM   4074  CB  ALA A 257     -67.445   1.331  85.785  1.00 85.89           C  
ATOM   4075  HB1 ALA A 257     -66.696   0.743  85.254  1.00 85.89           H  
ATOM   4076  HB2 ALA A 257     -67.130   1.447  86.822  1.00 85.89           H  
ATOM   4077  HB3 ALA A 257     -68.399   0.805  85.755  1.00 85.89           H  
ATOM   4078  O   ALA A 257     -67.103   2.844  82.782  1.00 85.89           O  
ATOM   4079  N   LEU A 258     -69.213   2.325  83.293  1.00 88.68           N  
ATOM   4080  H   LEU A 258     -69.878   2.102  84.019  1.00 88.68           H  
ATOM   4081  CA  LEU A 258     -69.658   2.262  81.895  1.00 88.68           C  
ATOM   4082  HA  LEU A 258     -69.029   1.552  81.357  1.00 88.68           H  
ATOM   4083  C   LEU A 258     -69.517   3.602  81.167  1.00 88.68           C  
ATOM   4084  CB  LEU A 258     -71.128   1.815  81.809  1.00 88.68           C  
ATOM   4085  HB2 LEU A 258     -71.497   2.068  80.815  1.00 88.68           H  
ATOM   4086  HB3 LEU A 258     -71.712   2.397  82.522  1.00 88.68           H  
ATOM   4087  O   LEU A 258     -69.179   3.612  79.985  1.00 88.68           O  
ATOM   4088  CG  LEU A 258     -71.395   0.315  82.022  1.00 88.68           C  
ATOM   4089  HG  LEU A 258     -71.009  -0.016  82.986  1.00 88.68           H  
ATOM   4090  CD1 LEU A 258     -72.911   0.104  81.964  1.00 88.68           C  
ATOM   4091 HD11 LEU A 258     -73.395   0.684  82.750  1.00 88.68           H  
ATOM   4092 HD12 LEU A 258     -73.141  -0.953  82.096  1.00 88.68           H  
ATOM   4093 HD13 LEU A 258     -73.295   0.422  80.994  1.00 88.68           H  
ATOM   4094  CD2 LEU A 258     -70.756  -0.561  80.947  1.00 88.68           C  
ATOM   4095 HD21 LEU A 258     -71.050  -1.600  81.096  1.00 88.68           H  
ATOM   4096 HD22 LEU A 258     -71.070  -0.239  79.954  1.00 88.68           H  
ATOM   4097 HD23 LEU A 258     -69.670  -0.511  81.017  1.00 88.68           H  
ATOM   4098  N   LYS A 259     -69.782   4.732  81.836  1.00 90.52           N  
ATOM   4099  H   LYS A 259     -70.052   4.660  82.806  1.00 90.52           H  
ATOM   4100  CA  LYS A 259     -69.604   6.062  81.231  1.00 90.52           C  
ATOM   4101  HA  LYS A 259     -70.091   6.083  80.256  1.00 90.52           H  
ATOM   4102  C   LYS A 259     -68.135   6.368  80.964  1.00 90.52           C  
ATOM   4103  CB  LYS A 259     -70.209   7.150  82.123  1.00 90.52           C  
ATOM   4104  HB2 LYS A 259     -69.828   8.120  81.805  1.00 90.52           H  
ATOM   4105  HB3 LYS A 259     -69.893   6.982  83.152  1.00 90.52           H  
ATOM   4106  O   LYS A 259     -67.827   6.862  79.883  1.00 90.52           O  
ATOM   4107  CG  LYS A 259     -71.739   7.186  82.038  1.00 90.52           C  
ATOM   4108  HG2 LYS A 259     -72.148   6.196  82.239  1.00 90.52           H  
ATOM   4109  HG3 LYS A 259     -72.043   7.493  81.037  1.00 90.52           H  
ATOM   4110  CD  LYS A 259     -72.269   8.184  83.070  1.00 90.52           C  
ATOM   4111  HD2 LYS A 259     -71.939   9.188  82.805  1.00 90.52           H  
ATOM   4112  HD3 LYS A 259     -71.864   7.919  84.047  1.00 90.52           H  
ATOM   4113  CE  LYS A 259     -73.794   8.126  83.132  1.00 90.52           C  
ATOM   4114  HE2 LYS A 259     -74.200   8.440  82.171  1.00 90.52           H  
ATOM   4115  HE3 LYS A 259     -74.085   7.090  83.305  1.00 90.52           H  
ATOM   4116  NZ  LYS A 259     -74.300   8.981  84.230  1.00 90.52           N  
ATOM   4117  HZ1 LYS A 259     -73.934   8.644  85.109  1.00 90.52           H  
ATOM   4118  HZ2 LYS A 259     -74.000   9.937  84.102  1.00 90.52           H  
ATOM   4119  HZ3 LYS A 259     -75.309   8.946  84.271  1.00 90.52           H  
ATOM   4120  N   ASP A 260     -67.252   6.068  81.915  1.00 90.46           N  
ATOM   4121  H   ASP A 260     -67.576   5.672  82.786  1.00 90.46           H  
ATOM   4122  CA  ASP A 260     -65.811   6.264  81.741  1.00 90.46           C  
ATOM   4123  HA  ASP A 260     -65.632   7.291  81.423  1.00 90.46           H  
ATOM   4124  C   ASP A 260     -65.252   5.347  80.645  1.00 90.46           C  
ATOM   4125  CB  ASP A 260     -65.089   6.057  83.076  1.00 90.46           C  
ATOM   4126  HB2 ASP A 260     -65.529   6.711  83.828  1.00 90.46           H  
ATOM   4127  HB3 ASP A 260     -65.210   5.024  83.404  1.00 90.46           H  
ATOM   4128  O   ASP A 260     -64.625   5.828  79.705  1.00 90.46           O  
ATOM   4129  CG  ASP A 260     -63.604   6.397  82.933  1.00 90.46           C  
ATOM   4130  OD1 ASP A 260     -63.305   7.529  82.492  1.00 90.46           O  
ATOM   4131  OD2 ASP A 260     -62.770   5.516  83.221  1.00 90.46           O  
ATOM   4132  N   ILE A 261     -65.598   4.056  80.676  1.00 91.88           N  
ATOM   4133  H   ILE A 261     -66.096   3.719  81.487  1.00 91.88           H  
ATOM   4134  CA  ILE A 261     -65.254   3.086  79.629  1.00 91.88           C  
ATOM   4135  HA  ILE A 261     -64.168   3.000  79.576  1.00 91.88           H  
ATOM   4136  C   ILE A 261     -65.730   3.584  78.258  1.00 91.88           C  
ATOM   4137  CB  ILE A 261     -65.834   1.697  79.994  1.00 91.88           C  
ATOM   4138  HB  ILE A 261     -66.881   1.817  80.273  1.00 91.88           H  
ATOM   4139  O   ILE A 261     -64.953   3.602  77.306  1.00 91.88           O  
ATOM   4140  CG1 ILE A 261     -65.058   1.081  81.181  1.00 91.88           C  
ATOM   4141 HG12 ILE A 261     -64.060   0.791  80.852  1.00 91.88           H  
ATOM   4142 HG13 ILE A 261     -64.929   1.826  81.966  1.00 91.88           H  
ATOM   4143  CG2 ILE A 261     -65.766   0.737  78.803  1.00 91.88           C  
ATOM   4144 HG21 ILE A 261     -66.083  -0.267  79.084  1.00 91.88           H  
ATOM   4145 HG22 ILE A 261     -66.432   1.069  78.007  1.00 91.88           H  
ATOM   4146 HG23 ILE A 261     -64.734   0.702  78.452  1.00 91.88           H  
ATOM   4147  CD1 ILE A 261     -65.751  -0.140  81.806  1.00 91.88           C  
ATOM   4148 HD11 ILE A 261     -66.785   0.099  82.050  1.00 91.88           H  
ATOM   4149 HD12 ILE A 261     -65.722  -0.993  81.127  1.00 91.88           H  
ATOM   4150 HD13 ILE A 261     -65.228  -0.416  82.722  1.00 91.88           H  
ATOM   4151  N   ARG A 262     -66.976   4.065  78.143  1.00 93.52           N  
ATOM   4152  H   ARG A 262     -67.577   4.023  78.953  1.00 93.52           H  
ATOM   4153  CA  ARG A 262     -67.504   4.617  76.885  1.00 93.52           C  
ATOM   4154  HA  ARG A 262     -67.386   3.861  76.109  1.00 93.52           H  
ATOM   4155  C   ARG A 262     -66.708   5.833  76.409  1.00 93.52           C  
ATOM   4156  CB  ARG A 262     -68.995   4.934  77.048  1.00 93.52           C  
ATOM   4157  HB2 ARG A 262     -69.494   4.045  77.433  1.00 93.52           H  
ATOM   4158  HB3 ARG A 262     -69.124   5.745  77.765  1.00 93.52           H  
ATOM   4159  O   ARG A 262     -66.376   5.897  75.231  1.00 93.52           O  
ATOM   4160  CG  ARG A 262     -69.654   5.314  75.716  1.00 93.52           C  
ATOM   4161  HG2 ARG A 262     -69.497   4.510  74.997  1.00 93.52           H  
ATOM   4162  HG3 ARG A 262     -69.216   6.233  75.327  1.00 93.52           H  
ATOM   4163  CD  ARG A 262     -71.156   5.520  75.930  1.00 93.52           C  
ATOM   4164  HD2 ARG A 262     -71.546   4.640  76.441  1.00 93.52           H  
ATOM   4165  HD3 ARG A 262     -71.304   6.390  76.570  1.00 93.52           H  
ATOM   4166  NE  ARG A 262     -71.853   5.727  74.647  1.00 93.52           N  
ATOM   4167  HE  ARG A 262     -71.355   6.273  73.960  1.00 93.52           H  
ATOM   4168  NH1 ARG A 262     -73.763   4.529  75.110  1.00 93.52           N  
ATOM   4169 HH11 ARG A 262     -73.381   4.297  76.015  1.00 93.52           H  
ATOM   4170 HH12 ARG A 262     -74.633   4.124  74.795  1.00 93.52           H  
ATOM   4171  NH2 ARG A 262     -73.506   5.472  73.104  1.00 93.52           N  
ATOM   4172 HH21 ARG A 262     -74.386   5.071  72.810  1.00 93.52           H  
ATOM   4173 HH22 ARG A 262     -72.955   6.000  72.444  1.00 93.52           H  
ATOM   4174  CZ  ARG A 262     -73.033   5.245  74.297  1.00 93.52           C  
ATOM   4175  N   ALA A 263     -66.370   6.761  77.304  1.00 93.31           N  
ATOM   4176  H   ALA A 263     -66.656   6.634  78.264  1.00 93.31           H  
ATOM   4177  CA  ALA A 263     -65.568   7.936  76.967  1.00 93.31           C  
ATOM   4178  HA  ALA A 263     -66.030   8.440  76.117  1.00 93.31           H  
ATOM   4179  C   ALA A 263     -64.127   7.569  76.560  1.00 93.31           C  
ATOM   4180  CB  ALA A 263     -65.582   8.890  78.167  1.00 93.31           C  
ATOM   4181  HB1 ALA A 263     -65.036   9.799  77.917  1.00 93.31           H  
ATOM   4182  HB2 ALA A 263     -66.611   9.152  78.416  1.00 93.31           H  
ATOM   4183  HB3 ALA A 263     -65.117   8.415  79.031  1.00 93.31           H  
ATOM   4184  O   ALA A 263     -63.555   8.202  75.670  1.00 93.31           O  
ATOM   4185  N   GLN A 264     -63.531   6.549  77.184  1.00 93.79           N  
ATOM   4186  H   GLN A 264     -64.015   6.103  77.951  1.00 93.79           H  
ATOM   4187  CA  GLN A 264     -62.224   6.018  76.794  1.00 93.79           C  
ATOM   4188  HA  GLN A 264     -61.511   6.839  76.728  1.00 93.79           H  
ATOM   4189  C   GLN A 264     -62.278   5.359  75.411  1.00 93.79           C  
ATOM   4190  CB  GLN A 264     -61.708   5.016  77.836  1.00 93.79           C  
ATOM   4191  HB2 GLN A 264     -62.461   4.249  78.017  1.00 93.79           H  
ATOM   4192  HB3 GLN A 264     -60.829   4.530  77.414  1.00 93.79           H  
ATOM   4193  O   GLN A 264     -61.437   5.673  74.569  1.00 93.79           O  
ATOM   4194  CG  GLN A 264     -61.310   5.658  79.176  1.00 93.79           C  
ATOM   4195  HG2 GLN A 264     -60.591   6.458  78.998  1.00 93.79           H  
ATOM   4196  HG3 GLN A 264     -62.181   6.092  79.667  1.00 93.79           H  
ATOM   4197  CD  GLN A 264     -60.661   4.643  80.114  1.00 93.79           C  
ATOM   4198  NE2 GLN A 264     -60.806   4.756  81.412  1.00 93.79           N  
ATOM   4199 HE21 GLN A 264     -60.399   4.018  81.968  1.00 93.79           H  
ATOM   4200 HE22 GLN A 264     -61.499   5.349  81.847  1.00 93.79           H  
ATOM   4201  OE1 GLN A 264     -59.966   3.736  79.690  1.00 93.79           O  
ATOM   4202  N   TYR A 265     -63.283   4.518  75.145  1.00 93.05           N  
ATOM   4203  H   TYR A 265     -63.912   4.260  75.891  1.00 93.05           H  
ATOM   4204  CA  TYR A 265     -63.475   3.899  73.831  1.00 93.05           C  
ATOM   4205  HA  TYR A 265     -62.551   3.391  73.551  1.00 93.05           H  
ATOM   4206  C   TYR A 265     -63.754   4.927  72.738  1.00 93.05           C  
ATOM   4207  CB  TYR A 265     -64.603   2.861  73.869  1.00 93.05           C  
ATOM   4208  HB2 TYR A 265     -65.001   2.739  72.862  1.00 93.05           H  
ATOM   4209  HB3 TYR A 265     -65.418   3.224  74.494  1.00 93.05           H  
ATOM   4210  O   TYR A 265     -63.218   4.797  71.645  1.00 93.05           O  
ATOM   4211  CG  TYR A 265     -64.149   1.492  74.330  1.00 93.05           C  
ATOM   4212  CD1 TYR A 265     -63.268   0.737  73.530  1.00 93.05           C  
ATOM   4213  HD1 TYR A 265     -62.919   1.134  72.589  1.00 93.05           H  
ATOM   4214  CD2 TYR A 265     -64.626   0.955  75.537  1.00 93.05           C  
ATOM   4215  HD2 TYR A 265     -65.335   1.516  76.127  1.00 93.05           H  
ATOM   4216  CE1 TYR A 265     -62.839  -0.536  73.954  1.00 93.05           C  
ATOM   4217  HE1 TYR A 265     -62.159  -1.112  73.344  1.00 93.05           H  
ATOM   4218  CE2 TYR A 265     -64.203  -0.319  75.960  1.00 93.05           C  
ATOM   4219  HE2 TYR A 265     -64.574  -0.768  76.870  1.00 93.05           H  
ATOM   4220  OH  TYR A 265     -62.900  -2.281  75.615  1.00 93.05           O  
ATOM   4221  HH  TYR A 265     -62.298  -2.713  75.005  1.00 93.05           H  
ATOM   4222  CZ  TYR A 265     -63.299  -1.059  75.181  1.00 93.05           C  
ATOM   4223  N   GLU A 266     -64.526   5.975  73.021  1.00 94.60           N  
ATOM   4224  H   GLU A 266     -65.011   5.998  73.907  1.00 94.60           H  
ATOM   4225  CA  GLU A 266     -64.777   7.056  72.065  1.00 94.60           C  
ATOM   4226  HA  GLU A 266     -65.160   6.627  71.138  1.00 94.60           H  
ATOM   4227  C   GLU A 266     -63.484   7.811  71.719  1.00 94.60           C  
ATOM   4228  CB  GLU A 266     -65.852   7.977  72.651  1.00 94.60           C  
ATOM   4229  HB2 GLU A 266     -66.711   7.362  72.922  1.00 94.60           H  
ATOM   4230  HB3 GLU A 266     -65.465   8.454  73.551  1.00 94.60           H  
ATOM   4231  O   GLU A 266     -63.180   8.018  70.545  1.00 94.60           O  
ATOM   4232  CG  GLU A 266     -66.323   9.052  71.663  1.00 94.60           C  
ATOM   4233  HG2 GLU A 266     -65.483   9.705  71.426  1.00 94.60           H  
ATOM   4234  HG3 GLU A 266     -66.648   8.563  70.746  1.00 94.60           H  
ATOM   4235  CD  GLU A 266     -67.479   9.902  72.221  1.00 94.60           C  
ATOM   4236  OE1 GLU A 266     -67.977  10.760  71.461  1.00 94.60           O  
ATOM   4237  OE2 GLU A 266     -67.872   9.697  73.395  1.00 94.60           O  
ATOM   4238  N   LYS A 267     -62.658   8.143  72.721  1.00 95.21           N  
ATOM   4239  H   LYS A 267     -62.960   7.943  73.664  1.00 95.21           H  
ATOM   4240  CA  LYS A 267     -61.332   8.746  72.497  1.00 95.21           C  
ATOM   4241  HA  LYS A 267     -61.448   9.634  71.875  1.00 95.21           H  
ATOM   4242  C   LYS A 267     -60.391   7.814  71.738  1.00 95.21           C  
ATOM   4243  CB  LYS A 267     -60.689   9.128  73.834  1.00 95.21           C  
ATOM   4244  HB2 LYS A 267     -60.762   8.281  74.516  1.00 95.21           H  
ATOM   4245  HB3 LYS A 267     -59.633   9.343  73.671  1.00 95.21           H  
ATOM   4246  O   LYS A 267     -59.642   8.282  70.884  1.00 95.21           O  
ATOM   4247  CG  LYS A 267     -61.336  10.364  74.468  1.00 95.21           C  
ATOM   4248  HG2 LYS A 267     -61.129  11.239  73.853  1.00 95.21           H  
ATOM   4249  HG3 LYS A 267     -62.415  10.229  74.533  1.00 95.21           H  
ATOM   4250  CD  LYS A 267     -60.761  10.568  75.873  1.00 95.21           C  
ATOM   4251  HD2 LYS A 267     -60.923   9.658  76.449  1.00 95.21           H  
ATOM   4252  HD3 LYS A 267     -59.691  10.766  75.805  1.00 95.21           H  
ATOM   4253  CE  LYS A 267     -61.468  11.733  76.566  1.00 95.21           C  
ATOM   4254  HE2 LYS A 267     -61.261  12.651  76.017  1.00 95.21           H  
ATOM   4255  HE3 LYS A 267     -62.542  11.551  76.519  1.00 95.21           H  
ATOM   4256  NZ  LYS A 267     -61.037  11.852  77.982  1.00 95.21           N  
ATOM   4257  HZ1 LYS A 267     -61.258  11.001  78.479  1.00 95.21           H  
ATOM   4258  HZ2 LYS A 267     -61.527  12.609  78.438  1.00 95.21           H  
ATOM   4259  HZ3 LYS A 267     -60.042  12.012  78.047  1.00 95.21           H  
ATOM   4260  N   LEU A 268     -60.393   6.521  72.061  1.00 94.93           N  
ATOM   4261  H   LEU A 268     -61.006   6.212  72.802  1.00 94.93           H  
ATOM   4262  CA  LEU A 268     -59.566   5.525  71.385  1.00 94.93           C  
ATOM   4263  HA  LEU A 268     -58.537   5.885  71.377  1.00 94.93           H  
ATOM   4264  C   LEU A 268     -60.001   5.352  69.928  1.00 94.93           C  
ATOM   4265  CB  LEU A 268     -59.621   4.198  72.160  1.00 94.93           C  
ATOM   4266  HB2 LEU A 268     -60.655   3.852  72.184  1.00 94.93           H  
ATOM   4267  HB3 LEU A 268     -59.304   4.374  73.188  1.00 94.93           H  
ATOM   4268  O   LEU A 268     -59.146   5.351  69.051  1.00 94.93           O  
ATOM   4269  CG  LEU A 268     -58.748   3.081  71.554  1.00 94.93           C  
ATOM   4270  HG  LEU A 268     -59.062   2.885  70.529  1.00 94.93           H  
ATOM   4271  CD1 LEU A 268     -57.260   3.445  71.556  1.00 94.93           C  
ATOM   4272 HD11 LEU A 268     -57.076   4.278  70.877  1.00 94.93           H  
ATOM   4273 HD12 LEU A 268     -56.680   2.593  71.202  1.00 94.93           H  
ATOM   4274 HD13 LEU A 268     -56.936   3.702  72.565  1.00 94.93           H  
ATOM   4275  CD2 LEU A 268     -58.936   1.797  72.358  1.00 94.93           C  
ATOM   4276 HD21 LEU A 268     -59.985   1.502  72.343  1.00 94.93           H  
ATOM   4277 HD22 LEU A 268     -58.346   0.995  71.915  1.00 94.93           H  
ATOM   4278 HD23 LEU A 268     -58.620   1.946  73.391  1.00 94.93           H  
ATOM   4279  N   ALA A 269     -61.305   5.279  69.661  1.00 95.17           N  
ATOM   4280  H   ALA A 269     -61.958   5.266  70.431  1.00 95.17           H  
ATOM   4281  CA  ALA A 269     -61.858   5.199  68.314  1.00 95.17           C  
ATOM   4282  HA  ALA A 269     -61.414   4.346  67.801  1.00 95.17           H  
ATOM   4283  C   ALA A 269     -61.525   6.455  67.496  1.00 95.17           C  
ATOM   4284  CB  ALA A 269     -63.370   4.969  68.412  1.00 95.17           C  
ATOM   4285  HB1 ALA A 269     -63.570   4.044  68.953  1.00 95.17           H  
ATOM   4286  HB2 ALA A 269     -63.846   5.799  68.935  1.00 95.17           H  
ATOM   4287  HB3 ALA A 269     -63.793   4.890  67.411  1.00 95.17           H  
ATOM   4288  O   ALA A 269     -61.062   6.330  66.367  1.00 95.17           O  
ATOM   4289  N   ALA A 270     -61.670   7.650  68.081  1.00 95.68           N  
ATOM   4290  H   ALA A 270     -62.110   7.696  68.988  1.00 95.68           H  
ATOM   4291  CA  ALA A 270     -61.304   8.906  67.426  1.00 95.68           C  
ATOM   4292  HA  ALA A 270     -61.845   8.976  66.482  1.00 95.68           H  
ATOM   4293  C   ALA A 270     -59.802   8.976  67.100  1.00 95.68           C  
ATOM   4294  CB  ALA A 270     -61.743  10.073  68.320  1.00 95.68           C  
ATOM   4295  HB1 ALA A 270     -61.229  10.027  69.280  1.00 95.68           H  
ATOM   4296  HB2 ALA A 270     -61.505  11.016  67.829  1.00 95.68           H  
ATOM   4297  HB3 ALA A 270     -62.819  10.024  68.487  1.00 95.68           H  
ATOM   4298  O   ALA A 270     -59.432   9.323  65.981  1.00 95.68           O  
ATOM   4299  N   LYS A 271     -58.930   8.587  68.043  1.00 96.16           N  
ATOM   4300  H   LYS A 271     -59.296   8.322  68.946  1.00 96.16           H  
ATOM   4301  CA  LYS A 271     -57.479   8.496  67.807  1.00 96.16           C  
ATOM   4302  HA  LYS A 271     -57.114   9.443  67.409  1.00 96.16           H  
ATOM   4303  C   LYS A 271     -57.128   7.446  66.757  1.00 96.16           C  
ATOM   4304  CB  LYS A 271     -56.738   8.167  69.106  1.00 96.16           C  
ATOM   4305  HB2 LYS A 271     -55.734   7.828  68.851  1.00 96.16           H  
ATOM   4306  HB3 LYS A 271     -57.249   7.354  69.622  1.00 96.16           H  
ATOM   4307  O   LYS A 271     -56.295   7.710  65.904  1.00 96.16           O  
ATOM   4308  CG  LYS A 271     -56.609   9.379  70.032  1.00 96.16           C  
ATOM   4309  HG2 LYS A 271     -56.062  10.169  69.516  1.00 96.16           H  
ATOM   4310  HG3 LYS A 271     -57.594   9.754  70.309  1.00 96.16           H  
ATOM   4311  CD  LYS A 271     -55.837   8.957  71.284  1.00 96.16           C  
ATOM   4312  HD2 LYS A 271     -56.395   8.176  71.800  1.00 96.16           H  
ATOM   4313  HD3 LYS A 271     -54.868   8.561  70.978  1.00 96.16           H  
ATOM   4314  CE  LYS A 271     -55.629  10.150  72.213  1.00 96.16           C  
ATOM   4315  HE2 LYS A 271     -56.603  10.495  72.561  1.00 96.16           H  
ATOM   4316  HE3 LYS A 271     -55.174  10.955  71.636  1.00 96.16           H  
ATOM   4317  NZ  LYS A 271     -54.756   9.777  73.351  1.00 96.16           N  
ATOM   4318  HZ1 LYS A 271     -53.856   9.482  73.001  1.00 96.16           H  
ATOM   4319  HZ2 LYS A 271     -55.155   9.005  73.867  1.00 96.16           H  
ATOM   4320  HZ3 LYS A 271     -54.611  10.563  73.968  1.00 96.16           H  
ATOM   4321  N   ASN A 272     -57.752   6.270  66.805  1.00 94.45           N  
ATOM   4322  H   ASN A 272     -58.412   6.100  67.551  1.00 94.45           H  
ATOM   4323  CA  ASN A 272     -57.526   5.212  65.824  1.00 94.45           C  
ATOM   4324  HA  ASN A 272     -56.460   4.986  65.788  1.00 94.45           H  
ATOM   4325  C   ASN A 272     -57.940   5.669  64.419  1.00 94.45           C  
ATOM   4326  CB  ASN A 272     -58.288   3.950  66.259  1.00 94.45           C  
ATOM   4327  HB2 ASN A 272     -58.039   3.705  67.292  1.00 94.45           H  
ATOM   4328  HB3 ASN A 272     -59.361   4.126  66.188  1.00 94.45           H  
ATOM   4329  O   ASN A 272     -57.208   5.448  63.463  1.00 94.45           O  
ATOM   4330  CG  ASN A 272     -57.913   2.747  65.411  1.00 94.45           C  
ATOM   4331  ND2 ASN A 272     -58.817   1.821  65.202  1.00 94.45           N  
ATOM   4332 HD21 ASN A 272     -59.760   1.914  65.552  1.00 94.45           H  
ATOM   4333 HD22 ASN A 272     -58.518   1.050  64.622  1.00 94.45           H  
ATOM   4334  OD1 ASN A 272     -56.794   2.607  64.957  1.00 94.45           O  
ATOM   4335  N   MET A 273     -59.068   6.376  64.306  1.00 95.77           N  
ATOM   4336  H   MET A 273     -59.647   6.502  65.123  1.00 95.77           H  
ATOM   4337  CA  MET A 273     -59.524   6.966  63.048  1.00 95.77           C  
ATOM   4338  HA  MET A 273     -59.586   6.177  62.299  1.00 95.77           H  
ATOM   4339  C   MET A 273     -58.536   8.019  62.528  1.00 95.77           C  
ATOM   4340  CB  MET A 273     -60.925   7.552  63.254  1.00 95.77           C  
ATOM   4341  HB2 MET A 273     -60.862   8.414  63.919  1.00 95.77           H  
ATOM   4342  HB3 MET A 273     -61.560   6.802  63.725  1.00 95.77           H  
ATOM   4343  O   MET A 273     -58.140   7.946  61.370  1.00 95.77           O  
ATOM   4344  CG  MET A 273     -61.588   7.968  61.939  1.00 95.77           C  
ATOM   4345  HG2 MET A 273     -60.944   8.661  61.399  1.00 95.77           H  
ATOM   4346  HG3 MET A 273     -61.722   7.080  61.322  1.00 95.77           H  
ATOM   4347  SD  MET A 273     -63.206   8.748  62.185  1.00 95.77           S  
ATOM   4348  CE  MET A 273     -62.652  10.396  62.698  1.00 95.77           C  
ATOM   4349  HE1 MET A 273     -62.023  10.823  61.917  1.00 95.77           H  
ATOM   4350  HE2 MET A 273     -63.519  11.039  62.849  1.00 95.77           H  
ATOM   4351  HE3 MET A 273     -62.082  10.331  63.625  1.00 95.77           H  
ATOM   4352  N   GLN A 274     -58.074   8.942  63.380  1.00 96.04           N  
ATOM   4353  H   GLN A 274     -58.447   8.972  64.318  1.00 96.04           H  
ATOM   4354  CA  GLN A 274     -57.066   9.937  62.998  1.00 96.04           C  
ATOM   4355  HA  GLN A 274     -57.449  10.506  62.150  1.00 96.04           H  
ATOM   4356  C   GLN A 274     -55.753   9.275  62.553  1.00 96.04           C  
ATOM   4357  CB  GLN A 274     -56.830  10.905  64.168  1.00 96.04           C  
ATOM   4358  HB2 GLN A 274     -57.775  11.371  64.446  1.00 96.04           H  
ATOM   4359  HB3 GLN A 274     -56.446  10.353  65.026  1.00 96.04           H  
ATOM   4360  O   GLN A 274     -55.218   9.618  61.501  1.00 96.04           O  
ATOM   4361  CG  GLN A 274     -55.823  12.000  63.781  1.00 96.04           C  
ATOM   4362  HG2 GLN A 274     -56.213  12.572  62.939  1.00 96.04           H  
ATOM   4363  HG3 GLN A 274     -54.888  11.537  63.467  1.00 96.04           H  
ATOM   4364  CD  GLN A 274     -55.480  12.966  64.906  1.00 96.04           C  
ATOM   4365  NE2 GLN A 274     -54.468  13.776  64.698  1.00 96.04           N  
ATOM   4366 HE21 GLN A 274     -53.868  13.585  63.908  1.00 96.04           H  
ATOM   4367 HE22 GLN A 274     -54.152  14.350  65.467  1.00 96.04           H  
ATOM   4368  OE1 GLN A 274     -56.089  13.015  65.968  1.00 96.04           O  
ATOM   4369  N   ASN A 275     -55.259   8.297  63.314  1.00 95.43           N  
ATOM   4370  H   ASN A 275     -55.715   8.094  64.192  1.00 95.43           H  
ATOM   4371  CA  ASN A 275     -54.039   7.566  62.982  1.00 95.43           C  
ATOM   4372  HA  ASN A 275     -53.219   8.274  62.859  1.00 95.43           H  
ATOM   4373  C   ASN A 275     -54.188   6.799  61.661  1.00 95.43           C  
ATOM   4374  CB  ASN A 275     -53.695   6.590  64.118  1.00 95.43           C  
ATOM   4375  HB2 ASN A 275     -52.889   5.940  63.780  1.00 95.43           H  
ATOM   4376  HB3 ASN A 275     -54.562   5.966  64.337  1.00 95.43           H  
ATOM   4377  O   ASN A 275     -53.268   6.808  60.849  1.00 95.43           O  
ATOM   4378  CG  ASN A 275     -53.229   7.249  65.403  1.00 95.43           C  
ATOM   4379  ND2 ASN A 275     -52.976   6.454  66.416  1.00 95.43           N  
ATOM   4380 HD21 ASN A 275     -53.059   5.454  66.296  1.00 95.43           H  
ATOM   4381 HD22 ASN A 275     -52.572   6.903  67.225  1.00 95.43           H  
ATOM   4382  OD1 ASN A 275     -53.059   8.446  65.543  1.00 95.43           O  
ATOM   4383  N   ALA A 276     -55.340   6.164  61.423  1.00 95.18           N  
ATOM   4384  H   ALA A 276     -56.052   6.155  62.138  1.00 95.18           H  
ATOM   4385  CA  ALA A 276     -55.628   5.490  60.162  1.00 95.18           C  
ATOM   4386  HA  ALA A 276     -54.833   4.771  59.960  1.00 95.18           H  
ATOM   4387  C   ALA A 276     -55.653   6.488  58.996  1.00 95.18           C  
ATOM   4388  CB  ALA A 276     -56.949   4.723  60.286  1.00 95.18           C  
ATOM   4389  HB1 ALA A 276     -57.767   5.410  60.503  1.00 95.18           H  
ATOM   4390  HB2 ALA A 276     -57.157   4.203  59.351  1.00 95.18           H  
ATOM   4391  HB3 ALA A 276     -56.875   3.989  61.089  1.00 95.18           H  
ATOM   4392  O   ALA A 276     -55.041   6.232  57.964  1.00 95.18           O  
ATOM   4393  N   GLU A 277     -56.291   7.651  59.157  1.00 95.07           N  
ATOM   4394  H   GLU A 277     -56.791   7.816  60.019  1.00 95.07           H  
ATOM   4395  CA  GLU A 277     -56.280   8.706  58.141  1.00 95.07           C  
ATOM   4396  HA  GLU A 277     -56.688   8.315  57.209  1.00 95.07           H  
ATOM   4397  C   GLU A 277     -54.872   9.227  57.840  1.00 95.07           C  
ATOM   4398  CB  GLU A 277     -57.116   9.908  58.585  1.00 95.07           C  
ATOM   4399  HB2 GLU A 277     -56.836  10.738  57.936  1.00 95.07           H  
ATOM   4400  HB3 GLU A 277     -56.860  10.184  59.608  1.00 95.07           H  
ATOM   4401  O   GLU A 277     -54.526   9.405  56.674  1.00 95.07           O  
ATOM   4402  CG  GLU A 277     -58.631   9.722  58.477  1.00 95.07           C  
ATOM   4403  HG2 GLU A 277     -58.954   8.906  59.124  1.00 95.07           H  
ATOM   4404  HG3 GLU A 277     -58.878   9.460  57.448  1.00 95.07           H  
ATOM   4405  CD  GLU A 277     -59.356  11.024  58.853  1.00 95.07           C  
ATOM   4406  OE1 GLU A 277     -60.515  10.935  59.311  1.00 95.07           O  
ATOM   4407  OE2 GLU A 277     -58.758  12.114  58.619  1.00 95.07           O  
ATOM   4408  N   GLU A 278     -54.063   9.499  58.864  1.00 96.01           N  
ATOM   4409  H   GLU A 278     -54.415   9.372  59.802  1.00 96.01           H  
ATOM   4410  CA  GLU A 278     -52.673   9.941  58.708  1.00 96.01           C  
ATOM   4411  HA  GLU A 278     -52.639  10.817  58.060  1.00 96.01           H  
ATOM   4412  C   GLU A 278     -51.820   8.860  58.034  1.00 96.01           C  
ATOM   4413  CB  GLU A 278     -52.087  10.329  60.076  1.00 96.01           C  
ATOM   4414  HB2 GLU A 278     -52.300   9.539  60.796  1.00 96.01           H  
ATOM   4415  HB3 GLU A 278     -51.006  10.425  59.975  1.00 96.01           H  
ATOM   4416  O   GLU A 278     -51.053   9.164  57.117  1.00 96.01           O  
ATOM   4417  CG  GLU A 278     -52.648  11.669  60.586  1.00 96.01           C  
ATOM   4418  HG2 GLU A 278     -53.737  11.633  60.571  1.00 96.01           H  
ATOM   4419  HG3 GLU A 278     -52.342  12.455  59.895  1.00 96.01           H  
ATOM   4420  CD  GLU A 278     -52.178  12.037  62.005  1.00 96.01           C  
ATOM   4421  OE1 GLU A 278     -52.784  12.975  62.585  1.00 96.01           O  
ATOM   4422  OE2 GLU A 278     -51.212  11.418  62.501  1.00 96.01           O  
ATOM   4423  N   TRP A 279     -52.010   7.594  58.417  1.00 95.39           N  
ATOM   4424  H   TRP A 279     -52.637   7.417  59.188  1.00 95.39           H  
ATOM   4425  CA  TRP A 279     -51.343   6.449  57.803  1.00 95.39           C  
ATOM   4426  HA  TRP A 279     -50.266   6.606  57.851  1.00 95.39           H  
ATOM   4427  C   TRP A 279     -51.713   6.303  56.325  1.00 95.39           C  
ATOM   4428  CB  TRP A 279     -51.678   5.178  58.589  1.00 95.39           C  
ATOM   4429  HB2 TRP A 279     -51.414   5.334  59.635  1.00 95.39           H  
ATOM   4430  HB3 TRP A 279     -52.750   4.990  58.542  1.00 95.39           H  
ATOM   4431  O   TRP A 279     -50.824   6.210  55.479  1.00 95.39           O  
ATOM   4432  CG  TRP A 279     -50.958   3.962  58.107  1.00 95.39           C  
ATOM   4433  CD1 TRP A 279     -49.731   3.571  58.518  1.00 95.39           C  
ATOM   4434  HD1 TRP A 279     -49.137   4.087  59.258  1.00 95.39           H  
ATOM   4435  CD2 TRP A 279     -51.381   2.979  57.111  1.00 95.39           C  
ATOM   4436  CE2 TRP A 279     -50.338   2.015  56.967  1.00 95.39           C  
ATOM   4437  CE3 TRP A 279     -52.537   2.797  56.320  1.00 95.39           C  
ATOM   4438  HE3 TRP A 279     -53.360   3.490  56.414  1.00 95.39           H  
ATOM   4439  NE1 TRP A 279     -49.363   2.419  57.853  1.00 95.39           N  
ATOM   4440  HE1 TRP A 279     -48.500   1.925  58.025  1.00 95.39           H  
ATOM   4441  CH2 TRP A 279     -51.593   0.773  55.318  1.00 95.39           C  
ATOM   4442  HH2 TRP A 279     -51.696  -0.075  54.656  1.00 95.39           H  
ATOM   4443  CZ2 TRP A 279     -50.429   0.928  56.088  1.00 95.39           C  
ATOM   4444  HZ2 TRP A 279     -49.628   0.206  56.025  1.00 95.39           H  
ATOM   4445  CZ3 TRP A 279     -52.638   1.704  55.437  1.00 95.39           C  
ATOM   4446  HZ3 TRP A 279     -53.540   1.559  54.860  1.00 95.39           H  
ATOM   4447  N   PHE A 280     -53.006   6.370  55.986  1.00 94.99           N  
ATOM   4448  H   PHE A 280     -53.694   6.430  56.723  1.00 94.99           H  
ATOM   4449  CA  PHE A 280     -53.459   6.337  54.597  1.00 94.99           C  
ATOM   4450  HA  PHE A 280     -53.050   5.444  54.126  1.00 94.99           H  
ATOM   4451  C   PHE A 280     -52.915   7.529  53.811  1.00 94.99           C  
ATOM   4452  CB  PHE A 280     -54.993   6.279  54.511  1.00 94.99           C  
ATOM   4453  HB2 PHE A 280     -55.421   7.000  55.207  1.00 94.99           H  
ATOM   4454  HB3 PHE A 280     -55.293   6.581  53.507  1.00 94.99           H  
ATOM   4455  O   PHE A 280     -52.358   7.324  52.737  1.00 94.99           O  
ATOM   4456  CG  PHE A 280     -55.585   4.903  54.753  1.00 94.99           C  
ATOM   4457  CD1 PHE A 280     -55.256   3.835  53.896  1.00 94.99           C  
ATOM   4458  HD1 PHE A 280     -54.581   3.991  53.067  1.00 94.99           H  
ATOM   4459  CD2 PHE A 280     -56.496   4.689  55.805  1.00 94.99           C  
ATOM   4460  HD2 PHE A 280     -56.795   5.509  56.440  1.00 94.99           H  
ATOM   4461  CE1 PHE A 280     -55.808   2.560  54.111  1.00 94.99           C  
ATOM   4462  HE1 PHE A 280     -55.556   1.742  53.452  1.00 94.99           H  
ATOM   4463  CE2 PHE A 280     -57.021   3.407  56.040  1.00 94.99           C  
ATOM   4464  HE2 PHE A 280     -57.700   3.244  56.865  1.00 94.99           H  
ATOM   4465  CZ  PHE A 280     -56.673   2.340  55.196  1.00 94.99           C  
ATOM   4466  HZ  PHE A 280     -57.079   1.355  55.373  1.00 94.99           H  
ATOM   4467  N   LYS A 281     -53.006   8.759  54.337  1.00 96.79           N  
ATOM   4468  H   LYS A 281     -53.450   8.855  55.240  1.00 96.79           H  
ATOM   4469  CA  LYS A 281     -52.461   9.963  53.684  1.00 96.79           C  
ATOM   4470  HA  LYS A 281     -52.940  10.092  52.713  1.00 96.79           H  
ATOM   4471  C   LYS A 281     -50.967   9.805  53.393  1.00 96.79           C  
ATOM   4472  CB  LYS A 281     -52.729  11.212  54.544  1.00 96.79           C  
ATOM   4473  HB2 LYS A 281     -52.457  10.991  55.577  1.00 96.79           H  
ATOM   4474  HB3 LYS A 281     -52.095  12.028  54.199  1.00 96.79           H  
ATOM   4475  O   LYS A 281     -50.565  10.012  52.254  1.00 96.79           O  
ATOM   4476  CG  LYS A 281     -54.194  11.681  54.474  1.00 96.79           C  
ATOM   4477  HG2 LYS A 281     -54.856  10.819  54.563  1.00 96.79           H  
ATOM   4478  HG3 LYS A 281     -54.377  12.147  53.506  1.00 96.79           H  
ATOM   4479  CD  LYS A 281     -54.526  12.680  55.598  1.00 96.79           C  
ATOM   4480  HD2 LYS A 281     -54.229  12.229  56.545  1.00 96.79           H  
ATOM   4481  HD3 LYS A 281     -53.966  13.604  55.456  1.00 96.79           H  
ATOM   4482  CE  LYS A 281     -56.037  12.966  55.635  1.00 96.79           C  
ATOM   4483  HE2 LYS A 281     -56.550  12.030  55.413  1.00 96.79           H  
ATOM   4484  HE3 LYS A 281     -56.295  13.679  54.852  1.00 96.79           H  
ATOM   4485  NZ  LYS A 281     -56.501  13.439  56.970  1.00 96.79           N  
ATOM   4486  HZ1 LYS A 281     -56.194  12.806  57.694  1.00 96.79           H  
ATOM   4487  HZ2 LYS A 281     -57.505  13.384  57.069  1.00 96.79           H  
ATOM   4488  HZ3 LYS A 281     -56.180  14.369  57.199  1.00 96.79           H  
ATOM   4489  N   SER A 282     -50.177   9.369  54.376  1.00 96.20           N  
ATOM   4490  H   SER A 282     -50.593   9.211  55.283  1.00 96.20           H  
ATOM   4491  CA  SER A 282     -48.739   9.109  54.219  1.00 96.20           C  
ATOM   4492  HA  SER A 282     -48.245  10.021  53.886  1.00 96.20           H  
ATOM   4493  C   SER A 282     -48.457   8.013  53.183  1.00 96.20           C  
ATOM   4494  CB  SER A 282     -48.154   8.717  55.578  1.00 96.20           C  
ATOM   4495  HB2 SER A 282     -48.643   7.814  55.943  1.00 96.20           H  
ATOM   4496  HB3 SER A 282     -48.329   9.524  56.289  1.00 96.20           H  
ATOM   4497  O   SER A 282     -47.596   8.154  52.312  1.00 96.20           O  
ATOM   4498  OG  SER A 282     -46.764   8.488  55.466  1.00 96.20           O  
ATOM   4499  HG  SER A 282     -46.405   8.333  56.342  1.00 96.20           H  
ATOM   4500  N   ARG A 283     -49.226   6.917  53.201  1.00 96.69           N  
ATOM   4501  H   ARG A 283     -49.908   6.809  53.939  1.00 96.69           H  
ATOM   4502  CA  ARG A 283     -49.055   5.843  52.218  1.00 96.69           C  
ATOM   4503  HA  ARG A 283     -47.988   5.617  52.204  1.00 96.69           H  
ATOM   4504  C   ARG A 283     -49.412   6.304  50.806  1.00 96.69           C  
ATOM   4505  CB  ARG A 283     -49.845   4.597  52.653  1.00 96.69           C  
ATOM   4506  HB2 ARG A 283     -50.913   4.814  52.610  1.00 96.69           H  
ATOM   4507  HB3 ARG A 283     -49.596   4.362  53.687  1.00 96.69           H  
ATOM   4508  O   ARG A 283     -48.690   5.969  49.869  1.00 96.69           O  
ATOM   4509  CG  ARG A 283     -49.554   3.355  51.791  1.00 96.69           C  
ATOM   4510  HG2 ARG A 283     -50.134   2.520  52.184  1.00 96.69           H  
ATOM   4511  HG3 ARG A 283     -49.871   3.538  50.764  1.00 96.69           H  
ATOM   4512  CD  ARG A 283     -48.064   2.982  51.808  1.00 96.69           C  
ATOM   4513  HD2 ARG A 283     -47.494   3.813  51.392  1.00 96.69           H  
ATOM   4514  HD3 ARG A 283     -47.751   2.825  52.840  1.00 96.69           H  
ATOM   4515  NE  ARG A 283     -47.783   1.763  51.025  1.00 96.69           N  
ATOM   4516  HE  ARG A 283     -48.457   1.015  51.092  1.00 96.69           H  
ATOM   4517  NH1 ARG A 283     -45.752   2.411  50.145  1.00 96.69           N  
ATOM   4518 HH11 ARG A 283     -45.834   3.302  50.613  1.00 96.69           H  
ATOM   4519 HH12 ARG A 283     -44.931   2.192  49.599  1.00 96.69           H  
ATOM   4520  NH2 ARG A 283     -46.560   0.387  49.682  1.00 96.69           N  
ATOM   4521 HH21 ARG A 283     -45.725   0.194  49.147  1.00 96.69           H  
ATOM   4522 HH22 ARG A 283     -47.243  -0.347  49.797  1.00 96.69           H  
ATOM   4523  CZ  ARG A 283     -46.706   1.530  50.290  1.00 96.69           C  
ATOM   4524  N   PHE A 284     -50.470   7.099  50.657  1.00 96.59           N  
ATOM   4525  H   PHE A 284     -51.023   7.308  51.476  1.00 96.59           H  
ATOM   4526  CA  PHE A 284     -50.864   7.700  49.385  1.00 96.59           C  
ATOM   4527  HA  PHE A 284     -50.932   6.909  48.638  1.00 96.59           H  
ATOM   4528  C   PHE A 284     -49.821   8.692  48.867  1.00 96.59           C  
ATOM   4529  CB  PHE A 284     -52.241   8.377  49.501  1.00 96.59           C  
ATOM   4530  HB2 PHE A 284     -52.321   9.133  48.719  1.00 96.59           H  
ATOM   4531  HB3 PHE A 284     -52.317   8.898  50.455  1.00 96.59           H  
ATOM   4532  O   PHE A 284     -49.539   8.669  47.670  1.00 96.59           O  
ATOM   4533  CG  PHE A 284     -53.416   7.434  49.320  1.00 96.59           C  
ATOM   4534  CD1 PHE A 284     -53.628   6.820  48.071  1.00 96.59           C  
ATOM   4535  HD1 PHE A 284     -52.959   7.023  47.248  1.00 96.59           H  
ATOM   4536  CD2 PHE A 284     -54.319   7.187  50.371  1.00 96.59           C  
ATOM   4537  HD2 PHE A 284     -54.213   7.706  51.313  1.00 96.59           H  
ATOM   4538  CE1 PHE A 284     -54.709   5.940  47.890  1.00 96.59           C  
ATOM   4539  HE1 PHE A 284     -54.864   5.465  46.932  1.00 96.59           H  
ATOM   4540  CE2 PHE A 284     -55.384   6.287  50.201  1.00 96.59           C  
ATOM   4541  HE2 PHE A 284     -56.062   6.088  51.017  1.00 96.59           H  
ATOM   4542  CZ  PHE A 284     -55.579   5.662  48.958  1.00 96.59           C  
ATOM   4543  HZ  PHE A 284     -56.401   4.975  48.822  1.00 96.59           H  
ATOM   4544  N   THR A 285     -49.213   9.524  49.721  1.00 96.29           N  
ATOM   4545  H   THR A 285     -49.485   9.538  50.693  1.00 96.29           H  
ATOM   4546  CA  THR A 285     -48.145  10.443  49.290  1.00 96.29           C  
ATOM   4547  HA  THR A 285     -48.504  11.012  48.433  1.00 96.29           H  
ATOM   4548  C   THR A 285     -46.922   9.672  48.809  1.00 96.29           C  
ATOM   4549  CB  THR A 285     -47.743  11.461  50.371  1.00 96.29           C  
ATOM   4550  HB  THR A 285     -46.869  12.016  50.031  1.00 96.29           H  
ATOM   4551  O   THR A 285     -46.465   9.914  47.696  1.00 96.29           O  
ATOM   4552  CG2 THR A 285     -48.865  12.461  50.647  1.00 96.29           C  
ATOM   4553 HG21 THR A 285     -48.586  13.096  51.488  1.00 96.29           H  
ATOM   4554 HG22 THR A 285     -49.012  13.087  49.767  1.00 96.29           H  
ATOM   4555 HG23 THR A 285     -49.798  11.946  50.878  1.00 96.29           H  
ATOM   4556  OG1 THR A 285     -47.438  10.853  51.599  1.00 96.29           O  
ATOM   4557  HG1 THR A 285     -46.529  10.545  51.580  1.00 96.29           H  
ATOM   4558  N   VAL A 286     -46.460   8.670  49.568  1.00 96.21           N  
ATOM   4559  H   VAL A 286     -46.893   8.511  50.466  1.00 96.21           H  
ATOM   4560  CA  VAL A 286     -45.324   7.821  49.165  1.00 96.21           C  
ATOM   4561  HA  VAL A 286     -44.459   8.457  48.983  1.00 96.21           H  
ATOM   4562  C   VAL A 286     -45.617   7.082  47.859  1.00 96.21           C  
ATOM   4563  CB  VAL A 286     -44.965   6.820  50.282  1.00 96.21           C  
ATOM   4564  HB  VAL A 286     -45.862   6.277  50.579  1.00 96.21           H  
ATOM   4565  O   VAL A 286     -44.763   7.030  46.976  1.00 96.21           O  
ATOM   4566  CG1 VAL A 286     -43.908   5.794  49.847  1.00 96.21           C  
ATOM   4567 HG11 VAL A 286     -44.299   5.145  49.063  1.00 96.21           H  
ATOM   4568 HG12 VAL A 286     -43.026   6.313  49.471  1.00 96.21           H  
ATOM   4569 HG13 VAL A 286     -43.616   5.176  50.695  1.00 96.21           H  
ATOM   4570  CG2 VAL A 286     -44.405   7.552  51.508  1.00 96.21           C  
ATOM   4571 HG21 VAL A 286     -45.114   8.295  51.874  1.00 96.21           H  
ATOM   4572 HG22 VAL A 286     -43.478   8.062  51.247  1.00 96.21           H  
ATOM   4573 HG23 VAL A 286     -44.212   6.843  52.313  1.00 96.21           H  
ATOM   4574  N   LEU A 287     -46.824   6.529  47.704  1.00 95.50           N  
ATOM   4575  H   LEU A 287     -47.485   6.579  48.466  1.00 95.50           H  
ATOM   4576  CA  LEU A 287     -47.220   5.838  46.478  1.00 95.50           C  
ATOM   4577  HA  LEU A 287     -46.457   5.092  46.253  1.00 95.50           H  
ATOM   4578  C   LEU A 287     -47.287   6.796  45.280  1.00 95.50           C  
ATOM   4579  CB  LEU A 287     -48.561   5.124  46.719  1.00 95.50           C  
ATOM   4580  HB2 LEU A 287     -49.322   5.875  46.931  1.00 95.50           H  
ATOM   4581  HB3 LEU A 287     -48.467   4.484  47.596  1.00 95.50           H  
ATOM   4582  O   LEU A 287     -46.827   6.445  44.198  1.00 95.50           O  
ATOM   4583  CG  LEU A 287     -49.035   4.261  45.533  1.00 95.50           C  
ATOM   4584  HG  LEU A 287     -49.121   4.877  44.638  1.00 95.50           H  
ATOM   4585  CD1 LEU A 287     -48.082   3.096  45.253  1.00 95.50           C  
ATOM   4586 HD11 LEU A 287     -48.500   2.462  44.471  1.00 95.50           H  
ATOM   4587 HD12 LEU A 287     -47.124   3.473  44.896  1.00 95.50           H  
ATOM   4588 HD13 LEU A 287     -47.933   2.501  46.154  1.00 95.50           H  
ATOM   4589  CD2 LEU A 287     -50.417   3.688  45.846  1.00 95.50           C  
ATOM   4590 HD21 LEU A 287     -51.121   4.501  46.023  1.00 95.50           H  
ATOM   4591 HD22 LEU A 287     -50.370   3.051  46.730  1.00 95.50           H  
ATOM   4592 HD23 LEU A 287     -50.770   3.100  44.999  1.00 95.50           H  
ATOM   4593  N   THR A 288     -47.810   8.009  45.471  1.00 96.13           N  
ATOM   4594  H   THR A 288     -48.150   8.240  46.393  1.00 96.13           H  
ATOM   4595  CA  THR A 288     -47.904   9.032  44.415  1.00 96.13           C  
ATOM   4596  HA  THR A 288     -48.377   8.590  43.538  1.00 96.13           H  
ATOM   4597  C   THR A 288     -46.519   9.520  43.991  1.00 96.13           C  
ATOM   4598  CB  THR A 288     -48.762  10.223  44.869  1.00 96.13           C  
ATOM   4599  HB  THR A 288     -48.287  10.716  45.717  1.00 96.13           H  
ATOM   4600  O   THR A 288     -46.240   9.610  42.798  1.00 96.13           O  
ATOM   4601  CG2 THR A 288     -48.983  11.247  43.756  1.00 96.13           C  
ATOM   4602 HG21 THR A 288     -49.674  12.016  44.104  1.00 96.13           H  
ATOM   4603 HG22 THR A 288     -48.040  11.723  43.490  1.00 96.13           H  
ATOM   4604 HG23 THR A 288     -49.403  10.757  42.878  1.00 96.13           H  
ATOM   4605  OG1 THR A 288     -50.039   9.777  45.263  1.00 96.13           O  
ATOM   4606  HG1 THR A 288     -49.930   9.339  46.110  1.00 96.13           H  
ATOM   4607  N   GLU A 289     -45.624   9.781  44.946  1.00 96.11           N  
ATOM   4608  H   GLU A 289     -45.906   9.719  45.914  1.00 96.11           H  
ATOM   4609  CA  GLU A 289     -44.232  10.150  44.666  1.00 96.11           C  
ATOM   4610  HA  GLU A 289     -44.205  11.014  44.003  1.00 96.11           H  
ATOM   4611  C   GLU A 289     -43.468   9.016  43.978  1.00 96.11           C  
ATOM   4612  CB  GLU A 289     -43.505  10.496  45.969  1.00 96.11           C  
ATOM   4613  HB2 GLU A 289     -43.683   9.707  46.699  1.00 96.11           H  
ATOM   4614  HB3 GLU A 289     -42.436  10.532  45.757  1.00 96.11           H  
ATOM   4615  O   GLU A 289     -42.726   9.259  43.029  1.00 96.11           O  
ATOM   4616  CG  GLU A 289     -43.920  11.850  46.558  1.00 96.11           C  
ATOM   4617  HG2 GLU A 289     -44.997  11.860  46.727  1.00 96.11           H  
ATOM   4618  HG3 GLU A 289     -43.688  12.629  45.832  1.00 96.11           H  
ATOM   4619  CD  GLU A 289     -43.188  12.150  47.875  1.00 96.11           C  
ATOM   4620  OE1 GLU A 289     -43.609  13.112  48.553  1.00 96.11           O  
ATOM   4621  OE2 GLU A 289     -42.202  11.434  48.183  1.00 96.11           O  
ATOM   4622  N   SER A 290     -43.656   7.771  44.425  1.00 95.02           N  
ATOM   4623  H   SER A 290     -44.247   7.638  45.233  1.00 95.02           H  
ATOM   4624  CA  SER A 290     -43.054   6.592  43.796  1.00 95.02           C  
ATOM   4625  HA  SER A 290     -41.975   6.736  43.746  1.00 95.02           H  
ATOM   4626  C   SER A 290     -43.561   6.400  42.366  1.00 95.02           C  
ATOM   4627  CB  SER A 290     -43.337   5.357  44.653  1.00 95.02           C  
ATOM   4628  HB2 SER A 290     -42.878   5.486  45.633  1.00 95.02           H  
ATOM   4629  HB3 SER A 290     -44.413   5.245  44.784  1.00 95.02           H  
ATOM   4630  O   SER A 290     -42.755   6.180  41.463  1.00 95.02           O  
ATOM   4631  OG  SER A 290     -42.828   4.185  44.049  1.00 95.02           O  
ATOM   4632  HG  SER A 290     -41.900   4.294  43.832  1.00 95.02           H  
ATOM   4633  N   ALA A 291     -44.865   6.568  42.127  1.00 93.96           N  
ATOM   4634  H   ALA A 291     -45.488   6.720  42.908  1.00 93.96           H  
ATOM   4635  CA  ALA A 291     -45.441   6.530  40.788  1.00 93.96           C  
ATOM   4636  HA  ALA A 291     -45.177   5.577  40.328  1.00 93.96           H  
ATOM   4637  C   ALA A 291     -44.870   7.644  39.896  1.00 93.96           C  
ATOM   4638  CB  ALA A 291     -46.968   6.606  40.897  1.00 93.96           C  
ATOM   4639  HB1 ALA A 291     -47.266   7.544  41.366  1.00 93.96           H  
ATOM   4640  HB2 ALA A 291     -47.408   6.548  39.902  1.00 93.96           H  
ATOM   4641  HB3 ALA A 291     -47.337   5.774  41.497  1.00 93.96           H  
ATOM   4642  O   ALA A 291     -44.476   7.364  38.766  1.00 93.96           O  
ATOM   4643  N   ALA A 292     -44.752   8.878  40.401  1.00 95.06           N  
ATOM   4644  H   ALA A 292     -45.107   9.057  41.330  1.00 95.06           H  
ATOM   4645  CA  ALA A 292     -44.149   9.990  39.666  1.00 95.06           C  
ATOM   4646  HA  ALA A 292     -44.706  10.133  38.740  1.00 95.06           H  
ATOM   4647  C   ALA A 292     -42.690   9.688  39.281  1.00 95.06           C  
ATOM   4648  CB  ALA A 292     -44.276  11.273  40.495  1.00 95.06           C  
ATOM   4649  HB1 ALA A 292     -43.856  12.109  39.936  1.00 95.06           H  
ATOM   4650  HB2 ALA A 292     -45.327  11.476  40.704  1.00 95.06           H  
ATOM   4651  HB3 ALA A 292     -43.738  11.171  41.437  1.00 95.06           H  
ATOM   4652  O   ALA A 292     -42.361   9.724  38.094  1.00 95.06           O  
ATOM   4653  N   LYS A 293     -41.861   9.261  40.245  1.00 95.89           N  
ATOM   4654  H   LYS A 293     -42.216   9.238  41.190  1.00 95.89           H  
ATOM   4655  CA  LYS A 293     -40.466   8.847  40.011  1.00 95.89           C  
ATOM   4656  HA  LYS A 293     -39.906   9.689  39.603  1.00 95.89           H  
ATOM   4657  C   LYS A 293     -40.363   7.724  38.981  1.00 95.89           C  
ATOM   4658  CB  LYS A 293     -39.821   8.392  41.329  1.00 95.89           C  
ATOM   4659  HB2 LYS A 293     -38.878   7.892  41.108  1.00 95.89           H  
ATOM   4660  HB3 LYS A 293     -40.479   7.672  41.817  1.00 95.89           H  
ATOM   4661  O   LYS A 293     -39.526   7.797  38.089  1.00 95.89           O  
ATOM   4662  CG  LYS A 293     -39.530   9.557  42.284  1.00 95.89           C  
ATOM   4663  HG2 LYS A 293     -38.747  10.183  41.857  1.00 95.89           H  
ATOM   4664  HG3 LYS A 293     -40.424  10.167  42.414  1.00 95.89           H  
ATOM   4665  CD  LYS A 293     -39.076   9.026  43.650  1.00 95.89           C  
ATOM   4666  HD2 LYS A 293     -39.841   8.354  44.039  1.00 95.89           H  
ATOM   4667  HD3 LYS A 293     -38.140   8.481  43.535  1.00 95.89           H  
ATOM   4668  CE  LYS A 293     -38.890  10.198  44.619  1.00 95.89           C  
ATOM   4669  HE2 LYS A 293     -38.099  10.844  44.236  1.00 95.89           H  
ATOM   4670  HE3 LYS A 293     -39.813  10.777  44.634  1.00 95.89           H  
ATOM   4671  NZ  LYS A 293     -38.566   9.739  45.993  1.00 95.89           N  
ATOM   4672  HZ1 LYS A 293     -37.705   9.212  46.006  1.00 95.89           H  
ATOM   4673  HZ2 LYS A 293     -39.316   9.165  46.352  1.00 95.89           H  
ATOM   4674  HZ3 LYS A 293     -38.483  10.531  46.614  1.00 95.89           H  
ATOM   4675  N   ASN A 294     -41.235   6.718  39.057  1.00 94.25           N  
ATOM   4676  H   ASN A 294     -41.876   6.687  39.837  1.00 94.25           H  
ATOM   4677  CA  ASN A 294     -41.261   5.635  38.076  1.00 94.25           C  
ATOM   4678  HA  ASN A 294     -40.261   5.208  38.007  1.00 94.25           H  
ATOM   4679  C   ASN A 294     -41.626   6.154  36.673  1.00 94.25           C  
ATOM   4680  CB  ASN A 294     -42.225   4.540  38.561  1.00 94.25           C  
ATOM   4681  HB2 ASN A 294     -41.991   4.276  39.593  1.00 94.25           H  
ATOM   4682  HB3 ASN A 294     -43.251   4.905  38.519  1.00 94.25           H  
ATOM   4683  O   ASN A 294     -41.010   5.761  35.688  1.00 94.25           O  
ATOM   4684  CG  ASN A 294     -42.088   3.275  37.734  1.00 94.25           C  
ATOM   4685  ND2 ASN A 294     -43.175   2.626  37.391  1.00 94.25           N  
ATOM   4686 HD21 ASN A 294     -44.085   2.927  37.708  1.00 94.25           H  
ATOM   4687 HD22 ASN A 294     -43.011   1.766  36.887  1.00 94.25           H  
ATOM   4688  OD1 ASN A 294     -41.007   2.842  37.392  1.00 94.25           O  
ATOM   4689  N   THR A 295     -42.579   7.088  36.554  1.00 95.69           N  
ATOM   4690  H   THR A 295     -43.080   7.382  37.380  1.00 95.69           H  
ATOM   4691  CA  THR A 295     -42.894   7.699  35.249  1.00 95.69           C  
ATOM   4692  HA  THR A 295     -43.035   6.890  34.531  1.00 95.69           H  
ATOM   4693  C   THR A 295     -41.760   8.562  34.698  1.00 95.69           C  
ATOM   4694  CB  THR A 295     -44.183   8.531  35.249  1.00 95.69           C  
ATOM   4695  HB  THR A 295     -44.332   8.877  34.226  1.00 95.69           H  
ATOM   4696  O   THR A 295     -41.583   8.598  33.480  1.00 95.69           O  
ATOM   4697  CG2 THR A 295     -45.438   7.737  35.608  1.00 95.69           C  
ATOM   4698 HG21 THR A 295     -45.671   7.049  34.795  1.00 95.69           H  
ATOM   4699 HG22 THR A 295     -46.277   8.418  35.749  1.00 95.69           H  
ATOM   4700 HG23 THR A 295     -45.291   7.153  36.516  1.00 95.69           H  
ATOM   4701  OG1 THR A 295     -44.110   9.695  36.039  1.00 95.69           O  
ATOM   4702  HG1 THR A 295     -43.496   9.560  36.765  1.00 95.69           H  
ATOM   4703  N   ASP A 296     -41.001   9.248  35.559  1.00 94.90           N  
ATOM   4704  H   ASP A 296     -41.222   9.210  36.544  1.00 94.90           H  
ATOM   4705  CA  ASP A 296     -39.807  10.005  35.172  1.00 94.90           C  
ATOM   4706  HA  ASP A 296     -40.047  10.655  34.331  1.00 94.90           H  
ATOM   4707  C   ASP A 296     -38.695   9.061  34.698  1.00 94.90           C  
ATOM   4708  CB  ASP A 296     -39.308  10.887  36.335  1.00 94.90           C  
ATOM   4709  HB2 ASP A 296     -39.149  10.263  37.215  1.00 94.90           H  
ATOM   4710  HB3 ASP A 296     -38.342  11.306  36.052  1.00 94.90           H  
ATOM   4711  O   ASP A 296     -38.145   9.275  33.621  1.00 94.90           O  
ATOM   4712  CG  ASP A 296     -40.228  12.057  36.705  1.00 94.90           C  
ATOM   4713  OD1 ASP A 296     -40.901  12.601  35.799  1.00 94.90           O  
ATOM   4714  OD2 ASP A 296     -40.259  12.439  37.890  1.00 94.90           O  
ATOM   4715  N   ALA A 297     -38.433   7.974  35.432  1.00 92.86           N  
ATOM   4716  H   ALA A 297     -38.896   7.875  36.324  1.00 92.86           H  
ATOM   4717  CA  ALA A 297     -37.452   6.953  35.062  1.00 92.86           C  
ATOM   4718  HA  ALA A 297     -36.478   7.428  34.943  1.00 92.86           H  
ATOM   4719  C   ALA A 297     -37.799   6.274  33.727  1.00 92.86           C  
ATOM   4720  CB  ALA A 297     -37.360   5.932  36.203  1.00 92.86           C  
ATOM   4721  HB1 ALA A 297     -38.317   5.430  36.344  1.00 92.86           H  
ATOM   4722  HB2 ALA A 297     -36.602   5.187  35.960  1.00 92.86           H  
ATOM   4723  HB3 ALA A 297     -37.075   6.435  37.127  1.00 92.86           H  
ATOM   4724  O   ALA A 297     -36.943   6.130  32.861  1.00 92.86           O  
ATOM   4725  N   VAL A 298     -39.076   5.937  33.505  1.00 95.09           N  
ATOM   4726  H   VAL A 298     -39.724   6.011  34.276  1.00 95.09           H  
ATOM   4727  CA  VAL A 298     -39.547   5.392  32.220  1.00 95.09           C  
ATOM   4728  HA  VAL A 298     -38.931   4.528  31.967  1.00 95.09           H  
ATOM   4729  C   VAL A 298     -39.376   6.400  31.078  1.00 95.09           C  
ATOM   4730  CB  VAL A 298     -41.013   4.926  32.336  1.00 95.09           C  
ATOM   4731  HB  VAL A 298     -41.603   5.720  32.793  1.00 95.09           H  
ATOM   4732  O   VAL A 298     -39.121   5.994  29.945  1.00 95.09           O  
ATOM   4733  CG1 VAL A 298     -41.656   4.578  30.982  1.00 95.09           C  
ATOM   4734 HG11 VAL A 298     -41.033   3.851  30.460  1.00 95.09           H  
ATOM   4735 HG12 VAL A 298     -42.648   4.155  31.145  1.00 95.09           H  
ATOM   4736 HG13 VAL A 298     -41.757   5.478  30.376  1.00 95.09           H  
ATOM   4737  CG2 VAL A 298     -41.120   3.668  33.208  1.00 95.09           C  
ATOM   4738 HG21 VAL A 298     -40.627   3.819  34.168  1.00 95.09           H  
ATOM   4739 HG22 VAL A 298     -42.166   3.425  33.394  1.00 95.09           H  
ATOM   4740 HG23 VAL A 298     -40.633   2.827  32.715  1.00 95.09           H  
ATOM   4741  N   ARG A 299     -39.529   7.707  31.333  1.00 95.35           N  
ATOM   4742  H   ARG A 299     -39.690   7.989  32.290  1.00 95.35           H  
ATOM   4743  CA  ARG A 299     -39.274   8.750  30.325  1.00 95.35           C  
ATOM   4744  HA  ARG A 299     -39.707   8.444  29.373  1.00 95.35           H  
ATOM   4745  C   ARG A 299     -37.781   8.878  30.018  1.00 95.35           C  
ATOM   4746  CB  ARG A 299     -39.903  10.090  30.745  1.00 95.35           C  
ATOM   4747  HB2 ARG A 299     -39.402  10.896  30.207  1.00 95.35           H  
ATOM   4748  HB3 ARG A 299     -39.770  10.254  31.814  1.00 95.35           H  
ATOM   4749  O   ARG A 299     -37.432   8.813  28.846  1.00 95.35           O  
ATOM   4750  CG  ARG A 299     -41.394  10.120  30.382  1.00 95.35           C  
ATOM   4751  HG2 ARG A 299     -41.475   9.976  29.305  1.00 95.35           H  
ATOM   4752  HG3 ARG A 299     -41.916   9.297  30.870  1.00 95.35           H  
ATOM   4753  CD  ARG A 299     -42.074  11.453  30.726  1.00 95.35           C  
ATOM   4754  HD2 ARG A 299     -41.355  12.268  30.638  1.00 95.35           H  
ATOM   4755  HD3 ARG A 299     -42.852  11.633  29.985  1.00 95.35           H  
ATOM   4756  NE  ARG A 299     -42.715  11.428  32.056  1.00 95.35           N  
ATOM   4757  HE  ARG A 299     -43.502  10.806  32.179  1.00 95.35           H  
ATOM   4758  NH1 ARG A 299     -41.251  12.796  33.175  1.00 95.35           N  
ATOM   4759 HH11 ARG A 299     -40.934  13.045  34.101  1.00 95.35           H  
ATOM   4760 HH12 ARG A 299     -40.610  12.823  32.395  1.00 95.35           H  
ATOM   4761  NH2 ARG A 299     -42.967  11.936  34.264  1.00 95.35           N  
ATOM   4762 HH21 ARG A 299     -42.457  12.284  35.063  1.00 95.35           H  
ATOM   4763 HH22 ARG A 299     -43.654  11.217  34.439  1.00 95.35           H  
ATOM   4764  CZ  ARG A 299     -42.316  12.053  33.145  1.00 95.35           C  
ATOM   4765  N   ALA A 300     -36.928   8.944  31.039  1.00 94.22           N  
ATOM   4766  H   ALA A 300     -37.294   8.970  31.980  1.00 94.22           H  
ATOM   4767  CA  ALA A 300     -35.475   8.982  30.874  1.00 94.22           C  
ATOM   4768  HA  ALA A 300     -35.207   9.874  30.307  1.00 94.22           H  
ATOM   4769  C   ALA A 300     -34.956   7.768  30.083  1.00 94.22           C  
ATOM   4770  CB  ALA A 300     -34.831   9.078  32.261  1.00 94.22           C  
ATOM   4771  HB1 ALA A 300     -33.748   9.120  32.154  1.00 94.22           H  
ATOM   4772  HB2 ALA A 300     -35.088   8.205  32.860  1.00 94.22           H  
ATOM   4773  HB3 ALA A 300     -35.173   9.980  32.769  1.00 94.22           H  
ATOM   4774  O   ALA A 300     -34.283   7.941  29.073  1.00 94.22           O  
ATOM   4775  N   ALA A 301     -35.387   6.554  30.441  1.00 91.78           N  
ATOM   4776  H   ALA A 301     -35.894   6.456  31.309  1.00 91.78           H  
ATOM   4777  CA  ALA A 301     -35.009   5.336  29.723  1.00 91.78           C  
ATOM   4778  HA  ALA A 301     -33.923   5.248  29.732  1.00 91.78           H  
ATOM   4779  C   ALA A 301     -35.469   5.346  28.250  1.00 91.78           C  
ATOM   4780  CB  ALA A 301     -35.605   4.141  30.476  1.00 91.78           C  
ATOM   4781  HB1 ALA A 301     -36.693   4.209  30.493  1.00 91.78           H  
ATOM   4782  HB2 ALA A 301     -35.226   4.128  31.498  1.00 91.78           H  
ATOM   4783  HB3 ALA A 301     -35.304   3.216  29.983  1.00 91.78           H  
ATOM   4784  O   ALA A 301     -34.773   4.849  27.366  1.00 91.78           O  
ATOM   4785  N   LYS A 302     -36.641   5.922  27.944  1.00 94.44           N  
ATOM   4786  H   LYS A 302     -37.161   6.358  28.692  1.00 94.44           H  
ATOM   4787  CA  LYS A 302     -37.101   6.081  26.551  1.00 94.44           C  
ATOM   4788  HA  LYS A 302     -36.991   5.128  26.034  1.00 94.44           H  
ATOM   4789  C   LYS A 302     -36.245   7.070  25.766  1.00 94.44           C  
ATOM   4790  CB  LYS A 302     -38.565   6.528  26.510  1.00 94.44           C  
ATOM   4791  HB2 LYS A 302     -38.774   6.961  25.532  1.00 94.44           H  
ATOM   4792  HB3 LYS A 302     -38.740   7.295  27.264  1.00 94.44           H  
ATOM   4793  O   LYS A 302     -35.978   6.814  24.590  1.00 94.44           O  
ATOM   4794  CG  LYS A 302     -39.513   5.350  26.729  1.00 94.44           C  
ATOM   4795  HG2 LYS A 302     -39.292   4.861  27.677  1.00 94.44           H  
ATOM   4796  HG3 LYS A 302     -39.380   4.628  25.923  1.00 94.44           H  
ATOM   4797  CD  LYS A 302     -40.954   5.859  26.733  1.00 94.44           C  
ATOM   4798  HD2 LYS A 302     -41.153   6.389  25.801  1.00 94.44           H  
ATOM   4799  HD3 LYS A 302     -41.082   6.539  27.575  1.00 94.44           H  
ATOM   4800  CE  LYS A 302     -41.894   4.665  26.880  1.00 94.44           C  
ATOM   4801  HE2 LYS A 302     -41.682   4.190  27.838  1.00 94.44           H  
ATOM   4802  HE3 LYS A 302     -41.670   3.944  26.094  1.00 94.44           H  
ATOM   4803  NZ  LYS A 302     -43.310   5.092  26.809  1.00 94.44           N  
ATOM   4804  HZ1 LYS A 302     -43.917   4.291  26.911  1.00 94.44           H  
ATOM   4805  HZ2 LYS A 302     -43.499   5.743  27.557  1.00 94.44           H  
ATOM   4806  HZ3 LYS A 302     -43.491   5.543  25.923  1.00 94.44           H  
ATOM   4807  N   ASP A 303     -35.844   8.169  26.395  1.00 93.51           N  
ATOM   4808  H   ASP A 303     -36.126   8.318  27.353  1.00 93.51           H  
ATOM   4809  CA  ASP A 303     -34.987   9.176  25.776  1.00 93.51           C  
ATOM   4810  HA  ASP A 303     -35.414   9.450  24.811  1.00 93.51           H  
ATOM   4811  C   ASP A 303     -33.593   8.590  25.500  1.00 93.51           C  
ATOM   4812  CB  ASP A 303     -34.947  10.452  26.636  1.00 93.51           C  
ATOM   4813  HB2 ASP A 303     -34.645  10.196  27.652  1.00 93.51           H  
ATOM   4814  HB3 ASP A 303     -34.193  11.120  26.221  1.00 93.51           H  
ATOM   4815  O   ASP A 303     -33.129   8.676  24.361  1.00 93.51           O  
ATOM   4816  CG  ASP A 303     -36.285  11.214  26.675  1.00 93.51           C  
ATOM   4817  OD1 ASP A 303     -37.130  11.009  25.767  1.00 93.51           O  
ATOM   4818  OD2 ASP A 303     -36.467  12.036  27.603  1.00 93.51           O  
ATOM   4819  N   GLU A 304     -33.004   7.870  26.460  1.00 91.38           N  
ATOM   4820  H   GLU A 304     -33.422   7.866  27.379  1.00 91.38           H  
ATOM   4821  CA  GLU A 304     -31.739   7.133  26.297  1.00 91.38           C  
ATOM   4822  HA  GLU A 304     -30.939   7.834  26.060  1.00 91.38           H  
ATOM   4823  C   GLU A 304     -31.813   6.117  25.148  1.00 91.38           C  
ATOM   4824  CB  GLU A 304     -31.382   6.409  27.604  1.00 91.38           C  
ATOM   4825  HB2 GLU A 304     -30.586   5.692  27.400  1.00 91.38           H  
ATOM   4826  HB3 GLU A 304     -32.259   5.861  27.948  1.00 91.38           H  
ATOM   4827  O   GLU A 304     -30.994   6.155  24.232  1.00 91.38           O  
ATOM   4828  CG  GLU A 304     -30.902   7.366  28.707  1.00 91.38           C  
ATOM   4829  HG2 GLU A 304     -29.958   7.811  28.392  1.00 91.38           H  
ATOM   4830  HG3 GLU A 304     -31.626   8.172  28.821  1.00 91.38           H  
ATOM   4831  CD  GLU A 304     -30.712   6.673  30.067  1.00 91.38           C  
ATOM   4832  OE1 GLU A 304     -30.459   7.408  31.049  1.00 91.38           O  
ATOM   4833  OE2 GLU A 304     -30.868   5.432  30.134  1.00 91.38           O  
ATOM   4834  N   VAL A 305     -32.853   5.272  25.099  1.00 93.89           N  
ATOM   4835  H   VAL A 305     -33.474   5.248  25.895  1.00 93.89           H  
ATOM   4836  CA  VAL A 305     -33.063   4.325  23.985  1.00 93.89           C  
ATOM   4837  HA  VAL A 305     -32.196   3.667  23.925  1.00 93.89           H  
ATOM   4838  C   VAL A 305     -33.168   5.053  22.639  1.00 93.89           C  
ATOM   4839  CB  VAL A 305     -34.320   3.466  24.242  1.00 93.89           C  
ATOM   4840  HB  VAL A 305     -35.140   4.114  24.550  1.00 93.89           H  
ATOM   4841  O   VAL A 305     -32.670   4.569  21.615  1.00 93.89           O  
ATOM   4842  CG1 VAL A 305     -34.784   2.673  23.008  1.00 93.89           C  
ATOM   4843 HG11 VAL A 305     -35.596   2.002  23.288  1.00 93.89           H  
ATOM   4844 HG12 VAL A 305     -35.149   3.354  22.238  1.00 93.89           H  
ATOM   4845 HG13 VAL A 305     -33.952   2.087  22.617  1.00 93.89           H  
ATOM   4846  CG2 VAL A 305     -34.058   2.437  25.347  1.00 93.89           C  
ATOM   4847 HG21 VAL A 305     -33.332   1.697  25.010  1.00 93.89           H  
ATOM   4848 HG22 VAL A 305     -34.986   1.939  25.627  1.00 93.89           H  
ATOM   4849 HG23 VAL A 305     -33.649   2.923  26.233  1.00 93.89           H  
ATOM   4850  N   SER A 306     -33.821   6.218  22.606  1.00 93.12           N  
ATOM   4851  H   SER A 306     -34.176   6.588  23.476  1.00 93.12           H  
ATOM   4852  CA  SER A 306     -33.952   7.017  21.386  1.00 93.12           C  
ATOM   4853  HA  SER A 306     -34.285   6.348  20.592  1.00 93.12           H  
ATOM   4854  C   SER A 306     -32.613   7.613  20.932  1.00 93.12           C  
ATOM   4855  CB  SER A 306     -35.036   8.085  21.562  1.00 93.12           C  
ATOM   4856  HB2 SER A 306     -35.873   7.666  22.122  1.00 93.12           H  
ATOM   4857  HB3 SER A 306     -35.400   8.368  20.574  1.00 93.12           H  
ATOM   4858  O   SER A 306     -32.319   7.616  19.730  1.00 93.12           O  
ATOM   4859  OG  SER A 306     -34.581   9.255  22.200  1.00 93.12           O  
ATOM   4860  HG  SER A 306     -34.116   9.039  23.012  1.00 93.12           H  
ATOM   4861  N   GLU A 307     -31.774   8.040  21.877  1.00 93.40           N  
ATOM   4862  H   GLU A 307     -32.070   7.995  22.842  1.00 93.40           H  
ATOM   4863  CA  GLU A 307     -30.432   8.558  21.631  1.00 93.40           C  
ATOM   4864  HA  GLU A 307     -30.488   9.294  20.829  1.00 93.40           H  
ATOM   4865  C   GLU A 307     -29.484   7.450  21.170  1.00 93.40           C  
ATOM   4866  CB  GLU A 307     -29.910   9.278  22.881  1.00 93.40           C  
ATOM   4867  HB2 GLU A 307     -30.597  10.089  23.121  1.00 93.40           H  
ATOM   4868  HB3 GLU A 307     -29.867   8.585  23.722  1.00 93.40           H  
ATOM   4869  O   GLU A 307     -28.861   7.594  20.114  1.00 93.40           O  
ATOM   4870  CG  GLU A 307     -28.512   9.857  22.618  1.00 93.40           C  
ATOM   4871  HG2 GLU A 307     -27.797   9.041  22.518  1.00 93.40           H  
ATOM   4872  HG3 GLU A 307     -28.537  10.393  21.668  1.00 93.40           H  
ATOM   4873  CD  GLU A 307     -28.023  10.813  23.710  1.00 93.40           C  
ATOM   4874  OE1 GLU A 307     -27.083  11.574  23.380  1.00 93.40           O  
ATOM   4875  OE2 GLU A 307     -28.611  10.824  24.810  1.00 93.40           O  
ATOM   4876  N   SER A 308     -29.452   6.305  21.862  1.00 90.93           N  
ATOM   4877  H   SER A 308     -29.934   6.261  22.748  1.00 90.93           H  
ATOM   4878  CA  SER A 308     -28.677   5.129  21.449  1.00 90.93           C  
ATOM   4879  HA  SER A 308     -27.618   5.384  21.449  1.00 90.93           H  
ATOM   4880  C   SER A 308     -29.063   4.684  20.040  1.00 90.93           C  
ATOM   4881  CB  SER A 308     -28.898   3.956  22.411  1.00 90.93           C  
ATOM   4882  HB2 SER A 308     -28.282   3.112  22.102  1.00 90.93           H  
ATOM   4883  HB3 SER A 308     -29.945   3.655  22.380  1.00 90.93           H  
ATOM   4884  O   SER A 308     -28.198   4.403  19.211  1.00 90.93           O  
ATOM   4885  OG  SER A 308     -28.575   4.304  23.735  1.00 90.93           O  
ATOM   4886  HG  SER A 308     -27.641   4.501  23.836  1.00 90.93           H  
ATOM   4887  N   ARG A 309     -30.360   4.705  19.699  1.00 93.38           N  
ATOM   4888  H   ARG A 309     -31.030   4.915  20.425  1.00 93.38           H  
ATOM   4889  CA  ARG A 309     -30.826   4.409  18.336  1.00 93.38           C  
ATOM   4890  HA  ARG A 309     -30.394   3.452  18.043  1.00 93.38           H  
ATOM   4891  C   ARG A 309     -30.338   5.437  17.312  1.00 93.38           C  
ATOM   4892  CB  ARG A 309     -32.354   4.289  18.348  1.00 93.38           C  
ATOM   4893  HB2 ARG A 309     -32.639   3.571  19.117  1.00 93.38           H  
ATOM   4894  HB3 ARG A 309     -32.799   5.254  18.592  1.00 93.38           H  
ATOM   4895  O   ARG A 309     -30.059   5.066  16.170  1.00 93.38           O  
ATOM   4896  CG  ARG A 309     -32.887   3.798  16.997  1.00 93.38           C  
ATOM   4897  HG2 ARG A 309     -32.398   2.857  16.746  1.00 93.38           H  
ATOM   4898  HG3 ARG A 309     -32.673   4.533  16.221  1.00 93.38           H  
ATOM   4899  CD  ARG A 309     -34.398   3.579  17.067  1.00 93.38           C  
ATOM   4900  HD2 ARG A 309     -34.888   4.534  17.256  1.00 93.38           H  
ATOM   4901  HD3 ARG A 309     -34.605   2.908  17.901  1.00 93.38           H  
ATOM   4902  NE  ARG A 309     -34.900   2.981  15.814  1.00 93.38           N  
ATOM   4903  HE  ARG A 309     -34.201   2.727  15.131  1.00 93.38           H  
ATOM   4904  NH1 ARG A 309     -37.036   2.579  16.544  1.00 93.38           N  
ATOM   4905 HH11 ARG A 309     -36.775   2.933  17.453  1.00 93.38           H  
ATOM   4906 HH12 ARG A 309     -37.944   2.155  16.417  1.00 93.38           H  
ATOM   4907  NH2 ARG A 309     -36.447   1.967  14.481  1.00 93.38           N  
ATOM   4908 HH21 ARG A 309     -35.731   1.719  13.813  1.00 93.38           H  
ATOM   4909 HH22 ARG A 309     -37.365   1.557  14.378  1.00 93.38           H  
ATOM   4910  CZ  ARG A 309     -36.122   2.517  15.618  1.00 93.38           C  
ATOM   4911  N   ARG A 310     -30.255   6.722  17.675  1.00 90.80           N  
ATOM   4912  H   ARG A 310     -30.489   6.955  18.629  1.00 90.80           H  
ATOM   4913  CA  ARG A 310     -29.706   7.774  16.802  1.00 90.80           C  
ATOM   4914  HA  ARG A 310     -30.176   7.695  15.822  1.00 90.80           H  
ATOM   4915  C   ARG A 310     -28.207   7.578  16.588  1.00 90.80           C  
ATOM   4916  CB  ARG A 310     -29.995   9.163  17.397  1.00 90.80           C  
ATOM   4917  HB2 ARG A 310     -29.326   9.348  18.237  1.00 90.80           H  
ATOM   4918  HB3 ARG A 310     -31.020   9.196  17.766  1.00 90.80           H  
ATOM   4919  O   ARG A 310     -27.756   7.674  15.448  1.00 90.80           O  
ATOM   4920  CG  ARG A 310     -29.819  10.269  16.344  1.00 90.80           C  
ATOM   4921  HG2 ARG A 310     -30.644  10.197  15.636  1.00 90.80           H  
ATOM   4922  HG3 ARG A 310     -28.888  10.127  15.794  1.00 90.80           H  
ATOM   4923  CD  ARG A 310     -29.831  11.671  16.972  1.00 90.80           C  
ATOM   4924  HD2 ARG A 310     -30.544  11.690  17.797  1.00 90.80           H  
ATOM   4925  HD3 ARG A 310     -30.175  12.389  16.229  1.00 90.80           H  
ATOM   4926  NE  ARG A 310     -28.498  12.078  17.462  1.00 90.80           N  
ATOM   4927  HE  ARG A 310     -28.335  11.985  18.455  1.00 90.80           H  
ATOM   4928  NH1 ARG A 310     -27.576  12.700  15.444  1.00 90.80           N  
ATOM   4929 HH11 ARG A 310     -28.421  12.411  14.974  1.00 90.80           H  
ATOM   4930 HH12 ARG A 310     -26.774  13.023  14.922  1.00 90.80           H  
ATOM   4931  NH2 ARG A 310     -26.379  12.899  17.314  1.00 90.80           N  
ATOM   4932 HH21 ARG A 310     -26.268  12.780  18.311  1.00 90.80           H  
ATOM   4933 HH22 ARG A 310     -25.591  13.228  16.775  1.00 90.80           H  
ATOM   4934  CZ  ARG A 310     -27.496  12.557  16.741  1.00 90.80           C  
ATOM   4935  N   LEU A 311     -27.465   7.277  17.652  1.00 90.90           N  
ATOM   4936  H   LEU A 311     -27.916   7.245  18.555  1.00 90.90           H  
ATOM   4937  CA  LEU A 311     -26.028   7.022  17.601  1.00 90.90           C  
ATOM   4938  HA  LEU A 311     -25.551   7.875  17.119  1.00 90.90           H
[truncated: 287,478 more chars]
