# Supplementary material for: The 2022 Lady Estelle Wolfson lectureship on neurofilaments
Source: J Neurochem. 2022 Sep 19;163(3):179–219. doi: 10.1111/jnc.15682 (PMC9826399; doi:10.1111/jnc.15682)
Supplement: Supplementary file 1 — Supplementary material S1 [file JNC-163-179-s001.gz › NFL_6bc3d_relaxed_rank_4_model_1.pdb]

ATOM      1  N   MET A   1     -39.155  27.134   9.790  1.00 41.29           N  
ATOM      2  H   MET A   1     -39.544  27.093  10.721  1.00 41.29           H  
ATOM      3  H2  MET A   1     -39.905  27.125   9.114  1.00 41.29           H  
ATOM      4  H3  MET A   1     -38.581  26.313   9.660  1.00 41.29           H  
ATOM      5  CA  MET A   1     -38.339  28.363   9.664  1.00 41.29           C  
ATOM      6  HA  MET A   1     -37.843  28.367   8.693  1.00 41.29           H  
ATOM      7  C   MET A   1     -37.262  28.375  10.743  1.00 41.29           C  
ATOM      8  CB  MET A   1     -39.186  29.643   9.780  1.00 41.29           C  
ATOM      9  HB2 MET A   1     -39.867  29.568  10.628  1.00 41.29           H  
ATOM     10  HB3 MET A   1     -38.509  30.476   9.968  1.00 41.29           H  
ATOM     11  O   MET A   1     -37.610  28.153  11.893  1.00 41.29           O  
ATOM     12  CG  MET A   1     -39.980  29.958   8.506  1.00 41.29           C  
ATOM     13  HG2 MET A   1     -39.322  29.873   7.641  1.00 41.29           H  
ATOM     14  HG3 MET A   1     -40.779  29.224   8.400  1.00 41.29           H  
ATOM     15  SD  MET A   1     -40.721  31.614   8.493  1.00 41.29           S  
ATOM     16  CE  MET A   1     -39.258  32.658   8.225  1.00 41.29           C  
ATOM     17  HE1 MET A   1     -38.750  32.353   7.310  1.00 41.29           H  
ATOM     18  HE2 MET A   1     -38.575  32.576   9.071  1.00 41.29           H  
ATOM     19  HE3 MET A   1     -39.575  33.696   8.126  1.00 41.29           H  
ATOM     20  N   SER A   2     -36.010  28.632  10.325  1.00 37.50           N  
ATOM     21  H   SER A   2     -35.888  28.728   9.327  1.00 37.50           H  
ATOM     22  CA  SER A   2     -34.791  29.019  11.083  1.00 37.50           C  
ATOM     23  HA  SER A   2     -33.982  28.981  10.354  1.00 37.50           H  
ATOM     24  C   SER A   2     -34.349  28.130  12.262  1.00 37.50           C  
ATOM     25  CB  SER A   2     -34.886  30.487  11.517  1.00 37.50           C  
ATOM     26  HB2 SER A   2     -33.976  30.768  12.048  1.00 37.50           H  
ATOM     27  HB3 SER A   2     -34.985  31.123  10.637  1.00 37.50           H  
ATOM     28  O   SER A   2     -34.972  28.156  13.315  1.00 37.50           O  
ATOM     29  OG  SER A   2     -35.997  30.686  12.364  1.00 37.50           O  
ATOM     30  HG  SER A   2     -35.994  29.974  13.008  1.00 37.50           H  
ATOM     31  N   SER A   3     -33.353  27.246  12.115  1.00 39.93           N  
ATOM     32  H   SER A   3     -33.530  26.454  12.717  1.00 39.93           H  
ATOM     33  CA  SER A   3     -31.892  27.467  11.965  1.00 39.93           C  
ATOM     34  HA  SER A   3     -31.492  26.486  11.706  1.00 39.93           H  
ATOM     35  C   SER A   3     -31.171  27.886  13.254  1.00 39.93           C  
ATOM     36  CB  SER A   3     -31.459  28.367  10.793  1.00 39.93           C  
ATOM     37  HB2 SER A   3     -31.963  28.055   9.879  1.00 39.93           H  
ATOM     38  HB3 SER A   3     -30.385  28.256  10.644  1.00 39.93           H  
ATOM     39  O   SER A   3     -31.291  29.029  13.691  1.00 39.93           O  
ATOM     40  OG  SER A   3     -31.738  29.729  11.058  1.00 39.93           O  
ATOM     41  HG  SER A   3     -31.432  29.923  11.947  1.00 39.93           H  
ATOM     42  N   PHE A   4     -30.318  26.994  13.764  1.00 51.11           N  
ATOM     43  H   PHE A   4     -30.327  26.054  13.394  1.00 51.11           H  
ATOM     44  CA  PHE A   4     -29.093  27.360  14.474  1.00 51.11           C  
ATOM     45  HA  PHE A   4     -28.981  28.444  14.446  1.00 51.11           H  
ATOM     46  C   PHE A   4     -27.903  26.761  13.721  1.00 51.11           C  
ATOM     47  CB  PHE A   4     -29.129  26.949  15.954  1.00 51.11           C  
ATOM     48  HB2 PHE A   4     -29.928  26.229  16.125  1.00 51.11           H  
ATOM     49  HB3 PHE A   4     -28.193  26.455  16.214  1.00 51.11           H  
ATOM     50  O   PHE A   4     -27.740  25.548  13.633  1.00 51.11           O  
ATOM     51  CG  PHE A   4     -29.300  28.139  16.879  1.00 51.11           C  
ATOM     52  CD1 PHE A   4     -28.182  28.913  17.246  1.00 51.11           C  
ATOM     53  HD1 PHE A   4     -27.199  28.648  16.885  1.00 51.11           H  
ATOM     54  CD2 PHE A   4     -30.579  28.498  17.340  1.00 51.11           C  
ATOM     55  HD2 PHE A   4     -31.442  27.920  17.043  1.00 51.11           H  
ATOM     56  CE1 PHE A   4     -28.343  30.035  18.079  1.00 51.11           C  
ATOM     57  HE1 PHE A   4     -27.483  30.627  18.356  1.00 51.11           H  
ATOM     58  CE2 PHE A   4     -30.740  29.618  18.175  1.00 51.11           C  
ATOM     59  HE2 PHE A   4     -31.725  29.891  18.523  1.00 51.11           H  
ATOM     60  CZ  PHE A   4     -29.622  30.387  18.545  1.00 51.11           C  
ATOM     61  HZ  PHE A   4     -29.747  31.251  19.181  1.00 51.11           H  
ATOM     62  N   SER A   5     -27.125  27.660  13.134  1.00 43.86           N  
ATOM     63  H   SER A   5     -27.377  28.633  13.241  1.00 43.86           H  
ATOM     64  CA  SER A   5     -25.850  27.469  12.458  1.00 43.86           C  
ATOM     65  HA  SER A   5     -25.856  26.535  11.896  1.00 43.86           H  
ATOM     66  C   SER A   5     -24.692  27.457  13.460  1.00 43.86           C  
ATOM     67  CB  SER A   5     -25.675  28.655  11.494  1.00 43.86           C  
ATOM     68  HB2 SER A   5     -26.341  28.517  10.642  1.00 43.86           H  
ATOM     69  HB3 SER A   5     -24.648  28.700  11.131  1.00 43.86           H  
ATOM     70  O   SER A   5     -24.666  28.279  14.378  1.00 43.86           O  
ATOM     71  OG  SER A   5     -26.020  29.874  12.145  1.00 43.86           O  
ATOM     72  HG  SER A   5     -25.303  30.106  12.739  1.00 43.86           H  
ATOM     73  N   TYR A   6     -23.686  26.615  13.220  1.00 51.39           N  
ATOM     74  H   TYR A   6     -23.799  25.922  12.494  1.00 51.39           H  
ATOM     75  CA  TYR A   6     -22.299  26.932  13.557  1.00 51.39           C  
ATOM     76  HA  TYR A   6     -22.248  27.998  13.776  1.00 51.39           H  
ATOM     77  C   TYR A   6     -21.432  26.688  12.320  1.00 51.39           C  
ATOM     78  CB  TYR A   6     -21.799  26.198  14.804  1.00 51.39           C  
ATOM     79  HB2 TYR A   6     -21.626  25.149  14.562  1.00 51.39           H  
ATOM     80  HB3 TYR A   6     -22.574  26.238  15.570  1.00 51.39           H  
ATOM     81  O   TYR A   6     -21.667  25.767  11.543  1.00 51.39           O  
ATOM     82  CG  TYR A   6     -20.534  26.817  15.378  1.00 51.39           C  
ATOM     83  CD1 TYR A   6     -19.274  26.242  15.120  1.00 51.39           C  
ATOM     84  HD1 TYR A   6     -19.199  25.355  14.509  1.00 51.39           H  
ATOM     85  CD2 TYR A   6     -20.618  27.997  16.145  1.00 51.39           C  
ATOM     86  HD2 TYR A   6     -21.583  28.446  16.326  1.00 51.39           H  
ATOM     87  CE1 TYR A   6     -18.106  26.829  15.645  1.00 51.39           C  
ATOM     88  HE1 TYR A   6     -17.137  26.397  15.442  1.00 51.39           H  
ATOM     89  CE2 TYR A   6     -19.452  28.592  16.666  1.00 51.39           C  
ATOM     90  HE2 TYR A   6     -19.525  29.499  17.248  1.00 51.39           H  
ATOM     91  OH  TYR A   6     -17.065  28.568  16.931  1.00 51.39           O  
ATOM     92  HH  TYR A   6     -17.261  29.394  17.379  1.00 51.39           H  
ATOM     93  CZ  TYR A   6     -18.192  28.003  16.421  1.00 51.39           C  
ATOM     94  N   GLU A   7     -20.512  27.613  12.109  1.00 47.68           N  
ATOM     95  H   GLU A   7     -20.251  28.177  12.905  1.00 47.68           H  
ATOM     96  CA  GLU A   7     -20.108  28.176  10.825  1.00 47.68           C  
ATOM     97  HA  GLU A   7     -20.789  27.812  10.055  1.00 47.68           H  
ATOM     98  C   GLU A   7     -18.648  27.803  10.488  1.00 47.68           C  
ATOM     99  CB  GLU A   7     -20.317  29.690  11.010  1.00 47.68           C  
ATOM    100  HB2 GLU A   7     -21.301  29.811  11.463  1.00 47.68           H  
ATOM    101  HB3 GLU A   7     -19.578  30.057  11.722  1.00 47.68           H  
ATOM    102  O   GLU A   7     -17.849  27.604  11.407  1.00 47.68           O  
ATOM    103  CG  GLU A   7     -20.295  30.591   9.773  1.00 47.68           C  
ATOM    104  HG2 GLU A   7     -20.953  30.159   9.019  1.00 47.68           H  
ATOM    105  HG3 GLU A   7     -19.282  30.618   9.373  1.00 47.68           H  
ATOM    106  CD  GLU A   7     -20.773  32.024  10.102  1.00 47.68           C  
ATOM    107  OE1 GLU A   7     -20.835  32.836   9.152  1.00 47.68           O  
ATOM    108  OE2 GLU A   7     -21.076  32.308  11.286  1.00 47.68           O  
ATOM    109  N   PRO A   8     -18.263  27.730   9.200  1.00 39.92           N  
ATOM    110  CA  PRO A   8     -16.899  27.441   8.758  1.00 39.92           C  
ATOM    111  HA  PRO A   8     -16.335  26.912   9.526  1.00 39.92           H  
ATOM    112  C   PRO A   8     -16.151  28.725   8.351  1.00 39.92           C  
ATOM    113  CB  PRO A   8     -17.122  26.517   7.551  1.00 39.92           C  
ATOM    114  HB2 PRO A   8     -16.287  26.543   6.850  1.00 39.92           H  
ATOM    115  HB3 PRO A   8     -17.277  25.499   7.907  1.00 39.92           H  
ATOM    116  O   PRO A   8     -16.500  29.298   7.332  1.00 39.92           O  
ATOM    117  CG  PRO A   8     -18.419  27.028   6.911  1.00 39.92           C  
ATOM    118  HG2 PRO A   8     -18.196  27.746   6.122  1.00 39.92           H  
ATOM    119  HG3 PRO A   8     -19.003  26.202   6.506  1.00 39.92           H  
ATOM    120  CD  PRO A   8     -19.162  27.726   8.051  1.00 39.92           C  
ATOM    121  HD2 PRO A   8     -19.414  28.745   7.758  1.00 39.92           H  
ATOM    122  HD3 PRO A   8     -20.066  27.157   8.264  1.00 39.92           H  
ATOM    123  N   TYR A   9     -15.092  29.156   9.059  1.00 40.57           N  
ATOM    124  H   TYR A   9     -14.899  28.717   9.948  1.00 40.57           H  
ATOM    125  CA  TYR A   9     -14.132  30.164   8.548  1.00 40.57           C  
ATOM    126  HA  TYR A   9     -13.937  29.943   7.498  1.00 40.57           H  
ATOM    127  C   TYR A   9     -12.779  30.180   9.285  1.00 40.57           C  
ATOM    128  CB  TYR A   9     -14.710  31.598   8.627  1.00 40.57           C  
ATOM    129  HB2 TYR A   9     -13.886  32.312   8.613  1.00 40.57           H  
ATOM    130  HB3 TYR A   9     -15.221  31.724   9.582  1.00 40.57           H  
ATOM    131  O   TYR A   9     -12.737  30.512  10.461  1.00 40.57           O  
ATOM    132  CG  TYR A   9     -15.636  31.989   7.490  1.00 40.57           C  
ATOM    133  CD1 TYR A   9     -15.121  32.175   6.190  1.00 40.57           C  
ATOM    134  HD1 TYR A   9     -14.061  32.080   6.009  1.00 40.57           H  
ATOM    135  CD2 TYR A   9     -17.022  32.098   7.718  1.00 40.57           C  
ATOM    136  HD2 TYR A   9     -17.426  31.948   8.709  1.00 40.57           H  
ATOM    137  CE1 TYR A   9     -15.997  32.429   5.117  1.00 40.57           C  
ATOM    138  HE1 TYR A   9     -15.624  32.544   4.110  1.00 40.57           H  
ATOM    139  CE2 TYR A   9     -17.902  32.328   6.646  1.00 40.57           C  
ATOM    140  HE2 TYR A   9     -18.964  32.376   6.834  1.00 40.57           H  
ATOM    141  OH  TYR A   9     -18.234  32.701   4.301  1.00 40.57           O  
ATOM    142  HH  TYR A   9     -19.147  32.654   4.597  1.00 40.57           H  
ATOM    143  CZ  TYR A   9     -17.389  32.484   5.341  1.00 40.57           C  
ATOM    144  N   TYR A  10     -11.684  29.942   8.545  1.00 46.28           N  
ATOM    145  H   TYR A  10     -11.859  29.432   7.691  1.00 46.28           H  
ATOM    146  CA  TYR A  10     -10.360  30.616   8.589  1.00 46.28           C  
ATOM    147  HA  TYR A  10     -10.488  31.698   8.562  1.00 46.28           H  
ATOM    148  C   TYR A  10      -9.618  30.154   7.313  1.00 46.28           C  
ATOM    149  CB  TYR A  10      -9.534  30.224   9.837  1.00 46.28           C  
ATOM    150  HB2 TYR A  10      -8.484  30.427   9.626  1.00 46.28           H  
ATOM    151  HB3 TYR A  10      -9.623  29.150  10.000  1.00 46.28           H  
ATOM    152  O   TYR A  10      -9.270  28.988   7.202  1.00 46.28           O  
ATOM    153  CG  TYR A  10      -9.875  30.967  11.121  1.00 46.28           C  
ATOM    154  CD1 TYR A  10      -9.625  32.351  11.224  1.00 46.28           C  
ATOM    155  HD1 TYR A  10      -9.164  32.874  10.399  1.00 46.28           H  
ATOM    156  CD2 TYR A  10     -10.454  30.281  12.207  1.00 46.28           C  
ATOM    157  HD2 TYR A  10     -10.668  29.226  12.124  1.00 46.28           H  
ATOM    158  CE1 TYR A  10      -9.999  33.054  12.387  1.00 46.28           C  
ATOM    159  HE1 TYR A  10      -9.826  34.118  12.452  1.00 46.28           H  
ATOM    160  CE2 TYR A  10     -10.834  30.980  13.369  1.00 46.28           C  
ATOM    161  HE2 TYR A  10     -11.321  30.463  14.183  1.00 46.28           H  
ATOM    162  OH  TYR A  10     -11.001  33.049  14.569  1.00 46.28           O  
ATOM    163  HH  TYR A  10     -10.879  33.995  14.461  1.00 46.28           H  
ATOM    164  CZ  TYR A  10     -10.619  32.369  13.456  1.00 46.28           C  
ATOM    165  N   SER A  11      -9.504  30.889   6.202  1.00 34.16           N  
ATOM    166  H   SER A  11      -9.422  30.265   5.412  1.00 34.16           H  
ATOM    167  CA  SER A  11      -8.948  32.224   5.926  1.00 34.16           C  
ATOM    168  HA  SER A  11      -8.975  32.264   4.837  1.00 34.16           H  
ATOM    169  C   SER A  11      -7.463  32.412   6.283  1.00 34.16           C  
ATOM    170  CB  SER A  11      -9.841  33.398   6.328  1.00 34.16           C  
ATOM    171  HB2 SER A  11     -10.885  33.088   6.286  1.00 34.16           H  
ATOM    172  HB3 SER A  11      -9.606  33.733   7.338  1.00 34.16           H  
ATOM    173  O   SER A  11      -7.113  32.898   7.348  1.00 34.16           O  
ATOM    174  OG  SER A  11      -9.635  34.440   5.386  1.00 34.16           O  
ATOM    175  HG  SER A  11     -10.328  35.094   5.504  1.00 34.16           H  
ATOM    176  N   THR A  12      -6.621  32.023   5.320  1.00 30.36           N  
ATOM    177  H   THR A  12      -7.059  31.406   4.650  1.00 30.36           H  
ATOM    178  CA  THR A  12      -5.412  32.682   4.779  1.00 30.36           C  
ATOM    179  HA  THR A  12      -4.901  31.879   4.250  1.00 30.36           H  
ATOM    180  C   THR A  12      -4.333  33.310   5.693  1.00 30.36           C  
ATOM    181  CB  THR A  12      -5.794  33.693   3.675  1.00 30.36           C  
ATOM    182  HB  THR A  12      -4.882  33.967   3.146  1.00 30.36           H  
ATOM    183  O   THR A  12      -4.579  34.192   6.507  1.00 30.36           O  
ATOM    184  CG2 THR A  12      -6.764  33.140   2.629  1.00 30.36           C  
ATOM    185 HG21 THR A  12      -6.850  33.857   1.813  1.00 30.36           H  
ATOM    186 HG22 THR A  12      -7.755  32.992   3.058  1.00 30.36           H  
ATOM    187 HG23 THR A  12      -6.390  32.198   2.228  1.00 30.36           H  
ATOM    188  OG1 THR A  12      -6.358  34.868   4.208  1.00 30.36           O  
ATOM    189  HG1 THR A  12      -6.998  34.631   4.884  1.00 30.36           H  
ATOM    190  N   SER A  13      -3.079  33.006   5.314  1.00 32.08           N  
ATOM    191  H   SER A  13      -3.006  32.214   4.691  1.00 32.08           H  
ATOM    192  CA  SER A  13      -1.876  33.868   5.363  1.00 32.08           C  
ATOM    193  HA  SER A  13      -1.299  33.579   4.484  1.00 32.08           H  
ATOM    194  C   SER A  13      -0.891  33.720   6.537  1.00 32.08           C  
ATOM    195  CB  SER A  13      -2.202  35.353   5.118  1.00 32.08           C  
ATOM    196  HB2 SER A  13      -1.268  35.895   4.965  1.00 32.08           H  
ATOM    197  HB3 SER A  13      -2.699  35.775   5.991  1.00 32.08           H  
ATOM    198  O   SER A  13      -0.824  34.573   7.418  1.00 32.08           O  
ATOM    199  OG  SER A  13      -3.020  35.535   3.981  1.00 32.08           O  
ATOM    200  HG  SER A  13      -3.934  35.557   4.276  1.00 32.08           H  
ATOM    201  N   TYR A  14       0.049  32.768   6.419  1.00 42.49           N  
ATOM    202  H   TYR A  14      -0.089  32.038   5.735  1.00 42.49           H  
ATOM    203  CA  TYR A  14       1.420  32.956   6.920  1.00 42.49           C  
ATOM    204  HA  TYR A  14       1.482  33.964   7.330  1.00 42.49           H  
ATOM    205  C   TYR A  14       2.440  32.903   5.775  1.00 42.49           C  
ATOM    206  CB  TYR A  14       1.776  32.024   8.089  1.00 42.49           C  
ATOM    207  HB2 TYR A  14       1.070  31.194   8.131  1.00 42.49           H  
ATOM    208  HB3 TYR A  14       2.764  31.595   7.927  1.00 42.49           H  
ATOM    209  O   TYR A  14       2.638  31.896   5.104  1.00 42.49           O  
ATOM    210  CG  TYR A  14       1.787  32.754   9.423  1.00 42.49           C  
ATOM    211  CD1 TYR A  14       2.955  33.403   9.876  1.00 42.49           C  
ATOM    212  HD1 TYR A  14       3.861  33.345   9.291  1.00 42.49           H  
ATOM    213  CD2 TYR A  14       0.608  32.821  10.188  1.00 42.49           C  
ATOM    214  HD2 TYR A  14      -0.294  32.344   9.835  1.00 42.49           H  
ATOM    215  CE1 TYR A  14       2.945  34.105  11.100  1.00 42.49           C  
ATOM    216  HE1 TYR A  14       3.843  34.588  11.457  1.00 42.49           H  
ATOM    217  CE2 TYR A  14       0.595  33.518  11.410  1.00 42.49           C  
ATOM    218  HE2 TYR A  14      -0.308  33.567  12.001  1.00 42.49           H  
ATOM    219  OH  TYR A  14       1.743  34.825  13.055  1.00 42.49           O  
ATOM    220  HH  TYR A  14       2.606  35.166  13.300  1.00 42.49           H  
ATOM    221  CZ  TYR A  14       1.762  34.158  11.871  1.00 42.49           C  
ATOM    222  N   LYS A  15       3.093  34.050   5.570  1.00 37.42           N  
ATOM    223  H   LYS A  15       2.833  34.803   6.192  1.00 37.42           H  
ATOM    224  CA  LYS A  15       4.200  34.300   4.645  1.00 37.42           C  
ATOM    225  HA  LYS A  15       3.882  34.085   3.625  1.00 37.42           H  
ATOM    226  C   LYS A  15       5.428  33.440   4.976  1.00 37.42           C  
ATOM    227  CB  LYS A  15       4.617  35.779   4.791  1.00 37.42           C  
ATOM    228  HB2 LYS A  15       4.720  36.010   5.851  1.00 37.42           H  
ATOM    229  HB3 LYS A  15       5.600  35.902   4.336  1.00 37.42           H  
ATOM    230  O   LYS A  15       6.028  33.624   6.034  1.00 37.42           O  
ATOM    231  CG  LYS A  15       3.686  36.810   4.142  1.00 37.42           C  
ATOM    232  HG2 LYS A  15       3.726  36.689   3.060  1.00 37.42           H  
ATOM    233  HG3 LYS A  15       2.662  36.650   4.478  1.00 37.42           H  
ATOM    234  CD  LYS A  15       4.130  38.234   4.527  1.00 37.42           C  
ATOM    235  HD2 LYS A  15       3.924  38.389   5.586  1.00 37.42           H  
ATOM    236  HD3 LYS A  15       5.201  38.340   4.352  1.00 37.42           H  
ATOM    237  CE  LYS A  15       3.377  39.273   3.688  1.00 37.42           C  
ATOM    238  HE2 LYS A  15       3.642  39.138   2.640  1.00 37.42           H  
ATOM    239  HE3 LYS A  15       2.309  39.073   3.776  1.00 37.42           H  
ATOM    240  NZ  LYS A  15       3.661  40.666   4.122  1.00 37.42           N  
ATOM    241  HZ1 LYS A  15       3.363  40.798   5.078  1.00 37.42           H  
ATOM    242  HZ2 LYS A  15       3.132  41.310   3.552  1.00 37.42           H  
ATOM    243  HZ3 LYS A  15       4.642  40.889   4.038  1.00 37.42           H  
ATOM    244  N   ARG A  16       5.949  32.715   3.983  1.00 40.58           N  
ATOM    245  H   ARG A  16       5.338  32.435   3.229  1.00 40.58           H  
ATOM    246  CA  ARG A  16       7.400  32.609   3.754  1.00 40.58           C  
ATOM    247  HA  ARG A  16       7.860  33.497   4.188  1.00 40.58           H  
ATOM    248  C   ARG A  16       7.665  32.625   2.242  1.00 40.58           C  
ATOM    249  CB  ARG A  16       7.993  31.384   4.479  1.00 40.58           C  
ATOM    250  HB2 ARG A  16       7.871  30.498   3.855  1.00 40.58           H  
ATOM    251  HB3 ARG A  16       7.462  31.219   5.416  1.00 40.58           H  
ATOM    252  O   ARG A  16       7.104  31.839   1.497  1.00 40.58           O  
ATOM    253  CG  ARG A  16       9.481  31.604   4.806  1.00 40.58           C  
ATOM    254  HG2 ARG A  16       9.588  32.453   5.481  1.00 40.58           H  
ATOM    255  HG3 ARG A  16      10.002  31.842   3.879  1.00 40.58           H  
ATOM    256  CD  ARG A  16      10.152  30.360   5.414  1.00 40.58           C  
ATOM    257  HD2 ARG A  16       9.503  29.494   5.281  1.00 40.58           H  
ATOM    258  HD3 ARG A  16      11.060  30.173   4.840  1.00 40.58           H  
ATOM    259  NE  ARG A  16      10.482  30.510   6.851  1.00 40.58           N  
ATOM    260  HE  ARG A  16       9.779  30.947   7.431  1.00 40.58           H  
ATOM    261  NH1 ARG A  16      12.476  29.354   6.830  1.00 40.58           N  
ATOM    262 HH11 ARG A  16      13.243  28.924   7.327  1.00 40.58           H  
ATOM    263 HH12 ARG A  16      12.336  29.135   5.854  1.00 40.58           H  
ATOM    264  NH2 ARG A  16      11.702  30.162   8.754  1.00 40.58           N  
ATOM    265 HH21 ARG A  16      10.970  30.583   9.308  1.00 40.58           H  
ATOM    266 HH22 ARG A  16      12.485  29.724   9.216  1.00 40.58           H  
ATOM    267  CZ  ARG A  16      11.547  30.014   7.467  1.00 40.58           C  
ATOM    268  N   ARG A  17       8.456  33.609   1.807  1.00 37.19           N  
ATOM    269  H   ARG A  17       8.930  34.141   2.522  1.00 37.19           H  
ATOM    270  CA  ARG A  17       8.853  33.873   0.413  1.00 37.19           C  
ATOM    271  HA  ARG A  17       7.973  33.971  -0.222  1.00 37.19           H  
ATOM    272  C   ARG A  17       9.719  32.725  -0.118  1.00 37.19           C  
ATOM    273  CB  ARG A  17       9.724  35.149   0.363  1.00 37.19           C  
ATOM    274  HB2 ARG A  17      10.650  34.948   0.901  1.00 37.19           H  
ATOM    275  HB3 ARG A  17       9.989  35.336  -0.678  1.00 37.19           H  
ATOM    276  O   ARG A  17      10.643  32.370   0.600  1.00 37.19           O  
ATOM    277  CG  ARG A  17       9.117  36.433   0.942  1.00 37.19           C  
ATOM    278  HG2 ARG A  17       8.229  36.717   0.376  1.00 37.19           H  
ATOM    279  HG3 ARG A  17       8.833  36.249   1.978  1.00 37.19           H  
ATOM    280  CD  ARG A  17      10.154  37.570   0.898  1.00 37.19           C  
ATOM    281  HD2 ARG A  17      10.082  38.076  -0.065  1.00 37.19           H  
ATOM    282  HD3 ARG A  17      11.154  37.146   0.986  1.00 37.19           H  
ATOM    283  NE  ARG A  17       9.958  38.529   2.005  1.00 37.19           N  
ATOM    284  HE  ARG A  17       9.207  38.325   2.649  1.00 37.19           H  
ATOM    285  NH1 ARG A  17      11.685  39.954   1.487  1.00 37.19           N  
ATOM    286 HH11 ARG A  17      11.863  39.422   0.647  1.00 37.19           H  
ATOM    287 HH12 ARG A  17      12.255  40.762   1.694  1.00 37.19           H  
ATOM    288  NH2 ARG A  17      10.488  40.301   3.337  1.00 37.19           N  
ATOM    289 HH21 ARG A  17       9.781  40.026   4.003  1.00 37.19           H  
ATOM    290 HH22 ARG A  17      11.077  41.099   3.528  1.00 37.19           H  
ATOM    291  CZ  ARG A  17      10.707  39.587   2.267  1.00 37.19           C  
ATOM    292  N   TYR A  18       9.478  32.265  -1.348  1.00 43.43           N  
ATOM    293  H   TYR A  18       8.515  32.285  -1.653  1.00 43.43           H  
ATOM    294  CA  TYR A  18      10.448  32.194  -2.459  1.00 43.43           C  
ATOM    295  HA  TYR A  18      10.930  33.168  -2.547  1.00 43.43           H  
ATOM    296  C   TYR A  18       9.682  31.947  -3.784  1.00 43.43           C  
ATOM    297  CB  TYR A  18      11.580  31.164  -2.231  1.00 43.43           C  
ATOM    298  HB2 TYR A  18      11.205  30.333  -1.634  1.00 43.43           H  
ATOM    299  HB3 TYR A  18      11.876  30.753  -3.197  1.00 43.43           H  
ATOM    300  O   TYR A  18       9.114  30.889  -3.999  1.00 43.43           O  
ATOM    301  CG  TYR A  18      12.836  31.758  -1.592  1.00 43.43           C  
ATOM    302  CD1 TYR A  18      13.686  32.599  -2.340  1.00 43.43           C  
ATOM    303  HD1 TYR A  18      13.479  32.776  -3.385  1.00 43.43           H  
ATOM    304  CD2 TYR A  18      13.161  31.477  -0.250  1.00 43.43           C  
ATOM    305  HD2 TYR A  18      12.538  30.795   0.311  1.00 43.43           H  
ATOM    306  CE1 TYR A  18      14.813  33.193  -1.735  1.00 43.43           C  
ATOM    307  HE1 TYR A  18      15.473  33.826  -2.310  1.00 43.43           H  
ATOM    308  CE2 TYR A  18      14.269  32.085   0.369  1.00 43.43           C  
ATOM    309  HE2 TYR A  18      14.495  31.867   1.402  1.00 43.43           H  
ATOM    310  OH  TYR A  18      16.173  33.536   0.214  1.00 43.43           O  
ATOM    311  HH  TYR A  18      16.340  33.168   1.085  1.00 43.43           H  
ATOM    312  CZ  TYR A  18      15.098  32.949  -0.376  1.00 43.43           C  
ATOM    313  N   VAL A  19       9.604  33.020  -4.579  1.00 45.78           N  
ATOM    314  H   VAL A  19      10.007  33.852  -4.172  1.00 45.78           H  
ATOM    315  CA  VAL A  19       9.353  33.197  -6.031  1.00 45.78           C  
ATOM    316  HA  VAL A  19       8.606  33.986  -6.125  1.00 45.78           H  
ATOM    317  C   VAL A  19       8.807  32.012  -6.866  1.00 45.78           C  
ATOM    318  CB  VAL A  19      10.649  33.768  -6.658  1.00 45.78           C  
ATOM    319  HB  VAL A  19      11.428  33.006  -6.644  1.00 45.78           H  
ATOM    320  O   VAL A  19       9.555  31.163  -7.328  1.00 45.78           O  
ATOM    321  CG1 VAL A  19      10.445  34.240  -8.100  1.00 45.78           C  
ATOM    322 HG11 VAL A  19      11.369  34.658  -8.499  1.00 45.78           H  
ATOM    323 HG12 VAL A  19       9.653  34.988  -8.152  1.00 45.78           H  
ATOM    324 HG13 VAL A  19      10.168  33.398  -8.734  1.00 45.78           H  
ATOM    325  CG2 VAL A  19      11.166  34.992  -5.866  1.00 45.78           C  
ATOM    326 HG21 VAL A  19      12.000  35.443  -6.403  1.00 45.78           H  
ATOM    327 HG22 VAL A  19      11.538  34.692  -4.886  1.00 45.78           H  
ATOM    328 HG23 VAL A  19      10.372  35.732  -5.765  1.00 45.78           H  
ATOM    329  N   GLU A  20       7.487  32.026  -7.076  1.00 34.84           N  
ATOM    330  H   GLU A  20       6.988  32.508  -6.342  1.00 34.84           H  
ATOM    331  CA  GLU A  20       6.730  32.111  -8.350  1.00 34.84           C  
ATOM    332  HA  GLU A  20       5.819  31.536  -8.186  1.00 34.84           H  
ATOM    333  C   GLU A  20       7.337  31.573  -9.674  1.00 34.84           C  
ATOM    334  CB  GLU A  20       6.305  33.595  -8.489  1.00 34.84           C  
ATOM    335  HB2 GLU A  20       7.005  34.136  -9.124  1.00 34.84           H  
ATOM    336  HB3 GLU A  20       6.369  34.046  -7.498  1.00 34.84           H  
ATOM    337  O   GLU A  20       8.275  32.144 -10.222  1.00 34.84           O  
ATOM    338  CG  GLU A  20       4.867  33.833  -8.979  1.00 34.84           C  
ATOM    339  HG2 GLU A  20       4.836  33.735 -10.065  1.00 34.84           H  
ATOM    340  HG3 GLU A  20       4.224  33.063  -8.553  1.00 34.84           H  
ATOM    341  CD  GLU A  20       4.336  35.218  -8.545  1.00 34.84           C  
ATOM    342  OE1 GLU A  20       3.098  35.350  -8.430  1.00 34.84           O  
ATOM    343  OE2 GLU A  20       5.162  36.120  -8.260  1.00 34.84           O  
ATOM    344  N   THR A  21       6.721  30.529 -10.253  1.00 51.07           N  
ATOM    345  H   THR A  21       6.387  29.819  -9.617  1.00 51.07           H  
ATOM    346  CA  THR A  21       5.957  30.557 -11.534  1.00 51.07           C  
ATOM    347  HA  THR A  21       5.188  31.326 -11.460  1.00 51.07           H  
ATOM    348  C   THR A  21       5.269  29.195 -11.791  1.00 51.07           C  
ATOM    349  CB  THR A  21       6.792  30.865 -12.799  1.00 51.07           C  
ATOM    350  HB  THR A  21       6.294  30.413 -13.657  1.00 51.07           H  
ATOM    351  O   THR A  21       5.909  28.161 -11.603  1.00 51.07           O  
ATOM    352  CG2 THR A  21       6.914  32.359 -13.104  1.00 51.07           C  
ATOM    353 HG21 THR A  21       7.589  32.861 -12.410  1.00 51.07           H  
ATOM    354 HG22 THR A  21       7.310  32.478 -14.112  1.00 51.07           H  
ATOM    355 HG23 THR A  21       5.933  32.832 -13.058  1.00 51.07           H  
ATOM    356  OG1 THR A  21       8.090  30.343 -12.713  1.00 51.07           O  
ATOM    357  HG1 THR A  21       8.455  30.679 -11.891  1.00 51.07           H  
ATOM    358  N   PRO A  22       3.988  29.151 -12.224  1.00 36.75           N  
ATOM    359  CA  PRO A  22       3.342  27.915 -12.686  1.00 36.75           C  
ATOM    360  HA  PRO A  22       4.023  27.066 -12.621  1.00 36.75           H  
ATOM    361  C   PRO A  22       2.781  27.985 -14.126  1.00 36.75           C  
ATOM    362  CB  PRO A  22       2.205  27.718 -11.682  1.00 36.75           C  
ATOM    363  HB2 PRO A  22       1.403  27.094 -12.077  1.00 36.75           H  
ATOM    364  HB3 PRO A  22       2.605  27.284 -10.766  1.00 36.75           H  
ATOM    365  O   PRO A  22       2.247  29.020 -14.504  1.00 36.75           O  
ATOM    366  CG  PRO A  22       1.731  29.151 -11.406  1.00 36.75           C  
ATOM    367  HG2 PRO A  22       0.904  29.402 -12.069  1.00 36.75           H  
ATOM    368  HG3 PRO A  22       1.427  29.266 -10.366  1.00 36.75           H  
ATOM    369  CD  PRO A  22       2.939  30.044 -11.735  1.00 36.75           C  
ATOM    370  HD2 PRO A  22       2.672  30.769 -12.504  1.00 36.75           H  
ATOM    371  HD3 PRO A  22       3.255  30.561 -10.829  1.00 36.75           H  
ATOM    372  N   ARG A  23       2.816  26.820 -14.814  1.00 36.34           N  
ATOM    373  H   ARG A  23       3.433  26.132 -14.405  1.00 36.34           H  
ATOM    374  CA  ARG A  23       1.955  26.295 -15.921  1.00 36.34           C  
ATOM    375  HA  ARG A  23       2.445  25.400 -16.306  1.00 36.34           H  
ATOM    376  C   ARG A  23       1.821  27.193 -17.184  1.00 36.34           C  
ATOM    377  CB  ARG A  23       0.611  25.843 -15.301  1.00 36.34           C  
ATOM    378  HB2 ARG A  23       0.176  26.669 -14.737  1.00 36.34           H  
ATOM    379  HB3 ARG A  23      -0.078  25.587 -16.106  1.00 36.34           H  
ATOM    380  O   ARG A  23       1.663  28.394 -17.076  1.00 36.34           O  
ATOM    381  CG  ARG A  23       0.757  24.602 -14.390  1.00 36.34           C  
ATOM    382  HG2 ARG A  23       1.141  23.780 -14.995  1.00 36.34           H  
ATOM    383  HG3 ARG A  23       1.471  24.807 -13.593  1.00 36.34           H  
ATOM    384  CD  ARG A  23      -0.575  24.167 -13.752  1.00 36.34           C  
ATOM    385  HD2 ARG A  23      -1.340  24.129 -14.527  1.00 36.34           H  
ATOM    386  HD3 ARG A  23      -0.864  24.916 -13.015  1.00 36.34           H  
ATOM    387  NE  ARG A  23      -0.471  22.828 -13.123  1.00 36.34           N  
ATOM    388  HE  ARG A  23       0.192  22.187 -13.536  1.00 36.34           H  
ATOM    389  NH1 ARG A  23      -2.123  23.035 -11.529  1.00 36.34           N  
ATOM    390 HH11 ARG A  23      -2.706  22.604 -10.826  1.00 36.34           H  
ATOM    391 HH12 ARG A  23      -2.319  23.972 -11.852  1.00 36.34           H  
ATOM    392  NH2 ARG A  23      -1.054  21.095 -11.756  1.00 36.34           N  
ATOM    393 HH21 ARG A  23      -0.398  20.485 -12.223  1.00 36.34           H  
ATOM    394 HH22 ARG A  23      -1.650  20.696 -11.044  1.00 36.34           H  
ATOM    395  CZ  ARG A  23      -1.212  22.331 -12.142  1.00 36.34           C  
ATOM    396  N   VAL A  24       1.860  26.717 -18.439  1.00 39.96           N  
ATOM    397  H   VAL A  24       2.107  27.438 -19.102  1.00 39.96           H  
ATOM    398  CA  VAL A  24       1.040  25.662 -19.068  1.00 39.96           C  
ATOM    399  HA  VAL A  24       1.073  24.759 -18.459  1.00 39.96           H  
ATOM    400  C   VAL A  24       1.526  25.328 -20.518  1.00 39.96           C  
ATOM    401  CB  VAL A  24      -0.430  26.163 -19.217  1.00 39.96           C  
ATOM    402  HB  VAL A  24      -0.564  26.413 -20.270  1.00 39.96           H  
ATOM    403  O   VAL A  24       2.063  26.203 -21.191  1.00 39.96           O  
ATOM    404  CG1 VAL A  24      -1.411  25.054 -18.825  1.00 39.96           C  
ATOM    405 HG11 VAL A  24      -1.252  24.176 -19.452  1.00 39.96           H  
ATOM    406 HG12 VAL A  24      -2.437  25.396 -18.962  1.00 39.96           H  
ATOM    407 HG13 VAL A  24      -1.281  24.774 -17.780  1.00 39.96           H  
ATOM    408  CG2 VAL A  24      -0.890  27.446 -18.506  1.00 39.96           C  
ATOM    409 HG21 VAL A  24      -0.278  28.291 -18.820  1.00 39.96           H  
ATOM    410 HG22 VAL A  24      -1.915  27.668 -18.801  1.00 39.96           H  
ATOM    411 HG23 VAL A  24      -0.862  27.337 -17.421  1.00 39.96           H  
ATOM    412  N   HIS A  25       1.171  24.120 -20.995  1.00 36.12           N  
ATOM    413  H   HIS A  25       0.824  23.483 -20.292  1.00 36.12           H  
ATOM    414  CA  HIS A  25       0.929  23.643 -22.384  1.00 36.12           C  
ATOM    415  HA  HIS A  25       0.295  22.778 -22.186  1.00 36.12           H  
ATOM    416  C   HIS A  25       2.028  23.022 -23.277  1.00 36.12           C  
ATOM    417  CB  HIS A  25      -0.001  24.564 -23.186  1.00 36.12           C  
ATOM    418  HB2 HIS A  25       0.501  25.517 -23.349  1.00 36.12           H  
ATOM    419  HB3 HIS A  25      -0.197  24.128 -24.165  1.00 36.12           H  
ATOM    420  O   HIS A  25       3.189  23.408 -23.317  1.00 36.12           O  
ATOM    421  CG  HIS A  25      -1.329  24.803 -22.520  1.00 36.12           C  
ATOM    422  CD2 HIS A  25      -1.855  26.025 -22.216  1.00 36.12           C  
ATOM    423  HD2 HIS A  25      -1.394  26.980 -22.421  1.00 36.12           H  
ATOM    424  ND1 HIS A  25      -2.233  23.854 -22.090  1.00 36.12           N  
ATOM    425  HD1 HIS A  25      -2.203  22.861 -22.272  1.00 36.12           H  
ATOM    426  CE1 HIS A  25      -3.254  24.496 -21.498  1.00 36.12           C  
ATOM    427  HE1 HIS A  25      -4.129  24.021 -21.080  1.00 36.12           H  
ATOM    428  NE2 HIS A  25      -3.050  25.822 -21.524  1.00 36.12           N  
ATOM    429  N   ILE A  26       1.530  22.019 -24.008  1.00 35.19           N  
ATOM    430  H   ILE A  26       0.522  21.950 -23.983  1.00 35.19           H  
ATOM    431  CA  ILE A  26       2.135  20.950 -24.801  1.00 35.19           C  
ATOM    432  HA  ILE A  26       3.139  20.738 -24.434  1.00 35.19           H  
ATOM    433  C   ILE A  26       2.193  21.366 -26.286  1.00 35.19           C  
ATOM    434  CB  ILE A  26       1.218  19.697 -24.618  1.00 35.19           C  
ATOM    435  HB  ILE A  26       0.239  19.962 -25.018  1.00 35.19           H  
ATOM    436  O   ILE A  26       1.295  22.055 -26.768  1.00 35.19           O  
ATOM    437  CG1 ILE A  26       1.016  19.298 -23.129  1.00 35.19           C  
ATOM    438 HG12 ILE A  26       1.882  18.731 -22.785  1.00 35.19           H  
ATOM    439 HG13 ILE A  26       0.935  20.177 -22.489  1.00 35.19           H  
ATOM    440  CG2 ILE A  26       1.704  18.464 -25.403  1.00 35.19           C  
ATOM    441 HG21 ILE A  26       2.709  18.183 -25.085  1.00 35.19           H  
ATOM    442 HG22 ILE A  26       1.041  17.616 -25.236  1.00 35.19           H  
ATOM    443 HG23 ILE A  26       1.699  18.660 -26.475  1.00 35.19           H  
ATOM    444  CD1 ILE A  26      -0.257  18.475 -22.878  1.00 35.19           C  
ATOM    445 HD11 ILE A  26      -1.132  19.017 -23.237  1.00 35.19           H  
ATOM    446 HD12 ILE A  26      -0.366  18.298 -21.808  1.00 35.19           H  
ATOM    447 HD13 ILE A  26      -0.197  17.509 -23.380  1.00 35.19           H  
ATOM    448  N   SER A  27       3.198  20.845 -27.001  1.00 34.26           N  
ATOM    449  H   SER A  27       3.938  20.441 -26.445  1.00 34.26           H  
ATOM    450  CA  SER A  27       3.224  20.464 -28.431  1.00 34.26           C  
ATOM    451  HA  SER A  27       3.492  19.408 -28.383  1.00 34.26           H  
ATOM    452  C   SER A  27       4.312  21.113 -29.309  1.00 34.26           C  
ATOM    453  CB  SER A  27       1.857  20.417 -29.143  1.00 34.26           C  
ATOM    454  HB2 SER A  27       1.953  19.821 -30.051  1.00 34.26           H  
ATOM    455  HB3 SER A  27       1.121  19.933 -28.500  1.00 34.26           H  
ATOM    456  O   SER A  27       4.355  22.314 -29.541  1.00 34.26           O  
ATOM    457  OG  SER A  27       1.398  21.696 -29.502  1.00 34.26           O  
ATOM    458  HG  SER A  27       1.281  22.178 -28.681  1.00 34.26           H  
ATOM    459  N   SER A  28       5.161  20.214 -29.822  1.00 31.29           N  
ATOM    460  H   SER A  28       5.199  19.352 -29.297  1.00 31.29           H  
ATOM    461  CA  SER A  28       5.491  20.007 -31.237  1.00 31.29           C  
ATOM    462  HA  SER A  28       6.160  19.146 -31.223  1.00 31.29           H  
ATOM    463  C   SER A  28       6.215  21.096 -32.056  1.00 31.29           C  
ATOM    464  CB  SER A  28       4.240  19.496 -31.958  1.00 31.29           C  
ATOM    465  HB2 SER A  28       3.717  18.787 -31.317  1.00 31.29           H  
ATOM    466  HB3 SER A  28       3.576  20.333 -32.172  1.00 31.29           H  
ATOM    467  O   SER A  28       5.722  22.186 -32.315  1.00 31.29           O  
ATOM    468  OG  SER A  28       4.578  18.836 -33.154  1.00 31.29           O  
ATOM    469  HG  SER A  28       3.782  18.434 -33.511  1.00 31.29           H  
ATOM    470  N   VAL A  29       7.351  20.634 -32.596  1.00 38.81           N  
ATOM    471  H   VAL A  29       7.602  19.725 -32.234  1.00 38.81           H  
ATOM    472  CA  VAL A  29       8.079  20.998 -33.825  1.00 38.81           C  
ATOM    473  HA  VAL A  29       8.825  20.204 -33.860  1.00 38.81           H  
ATOM    474  C   VAL A  29       8.926  22.284 -33.906  1.00 38.81           C  
ATOM    475  CB  VAL A  29       7.284  20.723 -35.124  1.00 38.81           C  
ATOM    476  HB  VAL A  29       7.920  20.996 -35.966  1.00 38.81           H  
ATOM    477  O   VAL A  29       8.466  23.393 -34.143  1.00 38.81           O  
ATOM    478  CG1 VAL A  29       7.026  19.223 -35.306  1.00 38.81           C  
ATOM    479 HG11 VAL A  29       6.314  19.056 -36.114  1.00 38.81           H  
ATOM    480 HG12 VAL A  29       7.959  18.716 -35.553  1.00 38.81           H  
ATOM    481 HG13 VAL A  29       6.638  18.773 -34.392  1.00 38.81           H  
ATOM    482  CG2 VAL A  29       5.995  21.524 -35.302  1.00 38.81           C  
ATOM    483 HG21 VAL A  29       5.219  21.142 -34.639  1.00 38.81           H  
ATOM    484 HG22 VAL A  29       6.168  22.576 -35.074  1.00 38.81           H  
ATOM    485 HG23 VAL A  29       5.641  21.434 -36.330  1.00 38.81           H  
ATOM    486  N   ARG A  30      10.233  21.991 -34.025  1.00 37.78           N  
ATOM    487  H   ARG A  30      10.480  21.113 -33.592  1.00 37.78           H  
ATOM    488  CA  ARG A  30      11.183  22.473 -35.051  1.00 37.78           C  
ATOM    489  HA  ARG A  30      11.810  21.599 -35.226  1.00 37.78           H  
ATOM    490  C   ARG A  30      12.156  23.594 -34.660  1.00 37.78           C  
ATOM    491  CB  ARG A  30      10.484  22.736 -36.409  1.00 37.78           C  
ATOM    492  HB2 ARG A  30       9.497  22.275 -36.415  1.00 37.78           H  
ATOM    493  HB3 ARG A  30      10.327  23.805 -36.552  1.00 37.78           H  
ATOM    494  O   ARG A  30      11.846  24.772 -34.707  1.00 37.78           O  
ATOM    495  CG  ARG A  30      11.242  22.154 -37.608  1.00 37.78           C  
ATOM    496  HG2 ARG A  30      12.149  22.731 -37.791  1.00 37.78           H  
ATOM    497  HG3 ARG A  30      11.509  21.118 -37.398  1.00 37.78           H  
ATOM    498  CD  ARG A  30      10.347  22.185 -38.853  1.00 37.78           C  
ATOM    499  HD2 ARG A  30       9.409  21.681 -38.619  1.00 37.78           H  
ATOM    500  HD3 ARG A  30      10.106  23.220 -39.099  1.00 37.78           H  
ATOM    501  NE  ARG A  30      10.978  21.484 -39.988  1.00 37.78           N  
ATOM    502  HE  ARG A  30      10.957  20.475 -39.942  1.00 37.78           H  
ATOM    503  NH1 ARG A  30      11.566  23.311 -41.251  1.00 37.78           N  
ATOM    504 HH11 ARG A  30      11.174  23.909 -40.537  1.00 37.78           H  
ATOM    505 HH12 ARG A  30      11.970  23.702 -42.090  1.00 37.78           H  
ATOM    506  NH2 ARG A  30      12.015  21.254 -41.997  1.00 37.78           N  
ATOM    507 HH21 ARG A  30      11.977  20.250 -41.890  1.00 37.78           H  
ATOM    508 HH22 ARG A  30      12.416  21.652 -42.834  1.00 37.78           H  
ATOM    509  CZ  ARG A  30      11.514  22.020 -41.069  1.00 37.78           C  
ATOM    510  N   SER A  31      13.406  23.145 -34.505  1.00 31.67           N  
ATOM    511  H   SER A  31      13.470  22.170 -34.250  1.00 31.67           H  
ATOM    512  CA  SER A  31      14.644  23.720 -35.060  1.00 31.67           C  
ATOM    513  HA  SER A  31      15.455  23.104 -34.673  1.00 31.67           H  
ATOM    514  C   SER A  31      14.989  25.173 -34.711  1.00 31.67           C  
ATOM    515  CB  SER A  31      14.648  23.526 -36.582  1.00 31.67           C  
ATOM    516  HB2 SER A  31      13.974  24.250 -37.039  1.00 31.67           H  
ATOM    517  HB3 SER A  31      14.299  22.522 -36.821  1.00 31.67           H  
ATOM    518  O   SER A  31      14.406  26.122 -35.225  1.00 31.67           O  
ATOM    519  OG  SER A  31      15.946  23.687 -37.119  1.00 31.67           O  
ATOM    520  HG  SER A  31      16.442  22.875 -36.992  1.00 31.67           H  
ATOM    521  N   GLY A  32      16.063  25.342 -33.935  1.00 33.95           N  
ATOM    522  H   GLY A  32      16.473  24.538 -33.482  1.00 33.95           H  
ATOM    523  CA  GLY A  32      16.671  26.653 -33.732  1.00 33.95           C  
ATOM    524  HA2 GLY A  32      15.922  27.329 -33.320  1.00 33.95           H  
ATOM    525  HA3 GLY A  32      16.988  27.050 -34.696  1.00 33.95           H  
ATOM    526  C   GLY A  32      17.872  26.649 -32.795  1.00 33.95           C  
ATOM    527  O   GLY A  32      17.845  27.310 -31.762  1.00 33.95           O  
ATOM    528  N   TYR A  33      18.947  25.941 -33.150  1.00 44.74           N  
ATOM    529  H   TYR A  33      18.915  25.393 -33.998  1.00 44.74           H  
ATOM    530  CA  TYR A  33      20.247  26.163 -32.519  1.00 44.74           C  
ATOM    531  HA  TYR A  33      20.120  26.140 -31.436  1.00 44.74           H  
ATOM    532  C   TYR A  33      20.773  27.544 -32.933  1.00 44.74           C  
ATOM    533  CB  TYR A  33      21.249  25.061 -32.898  1.00 44.74           C  
ATOM    534  HB2 TYR A  33      22.192  25.257 -32.387  1.00 44.74           H  
ATOM    535  HB3 TYR A  33      21.447  25.106 -33.969  1.00 44.74           H  
ATOM    536  O   TYR A  33      21.126  27.767 -34.089  1.00 44.74           O  
ATOM    537  CG  TYR A  33      20.793  23.661 -32.546  1.00 44.74           C  
ATOM    538  CD1 TYR A  33      20.945  23.168 -31.233  1.00 44.74           C  
ATOM    539  HD1 TYR A  33      21.398  23.780 -30.468  1.00 44.74           H  
ATOM    540  CD2 TYR A  33      20.201  22.855 -33.538  1.00 44.74           C  
ATOM    541  HD2 TYR A  33      20.102  23.216 -34.551  1.00 44.74           H  
ATOM    542  CE1 TYR A  33      20.498  21.870 -30.910  1.00 44.74           C  
ATOM    543  HE1 TYR A  33      20.608  21.486 -29.907  1.00 44.74           H  
ATOM    544  CE2 TYR A  33      19.749  21.564 -33.214  1.00 44.74           C  
ATOM    545  HE2 TYR A  33      19.302  20.923 -33.960  1.00 44.74           H  
ATOM    546  OH  TYR A  33      19.442  19.821 -31.625  1.00 44.74           O  
ATOM    547  HH  TYR A  33      19.605  19.522 -30.727  1.00 44.74           H  
ATOM    548  CZ  TYR A  33      19.894  21.068 -31.902  1.00 44.74           C  
ATOM    549  N   SER A  34      20.859  28.467 -31.978  1.00 38.70           N  
ATOM    550  H   SER A  34      20.421  28.271 -31.090  1.00 38.70           H  
ATOM    551  CA  SER A  34      21.709  29.652 -32.081  1.00 38.70           C  
ATOM    552  HA  SER A  34      22.330  29.581 -32.974  1.00 38.70           H  
ATOM    553  C   SER A  34      22.628  29.679 -30.871  1.00 38.70           C  
ATOM    554  CB  SER A  34      20.888  30.935 -32.213  1.00 38.70           C  
ATOM    555  HB2 SER A  34      20.248  30.864 -33.092  1.00 38.70           H  
ATOM    556  HB3 SER A  34      20.262  31.058 -31.329  1.00 38.70           H  
ATOM    557  O   SER A  34      22.295  30.208 -29.815  1.00 38.70           O  
ATOM    558  OG  SER A  34      21.751  32.054 -32.344  1.00 38.70           O  
ATOM    559  HG  SER A  34      21.208  32.840 -32.249  1.00 38.70           H  
ATOM    560  N   THR A  35      23.809  29.084 -31.031  1.00 43.26           N  
ATOM    561  H   THR A  35      23.969  28.585 -31.895  1.00 43.26           H  
ATOM    562  CA  THR A  35      24.997  29.571 -30.335  1.00 43.26           C  
ATOM    563  HA  THR A  35      24.697  30.365 -29.651  1.00 43.26           H  
ATOM    564  C   THR A  35      25.921  30.177 -31.375  1.00 43.26           C  
ATOM    565  CB  THR A  35      25.680  28.520 -29.459  1.00 43.26           C  
ATOM    566  HB  THR A  35      25.909  27.627 -30.040  1.00 43.26           H  
ATOM    567  O   THR A  35      26.337  29.548 -32.344  1.00 43.26           O  
ATOM    568  CG2 THR A  35      26.950  29.064 -28.798  1.00 43.26           C  
ATOM    569 HG21 THR A  35      26.725  29.976 -28.245  1.00 43.26           H  
ATOM    570 HG22 THR A  35      27.339  28.317 -28.106  1.00 43.26           H  
ATOM    571 HG23 THR A  35      27.712  29.263 -29.551  1.00 43.26           H  
ATOM    572  OG1 THR A  35      24.806  28.208 -28.404  1.00 43.26           O  
ATOM    573  HG1 THR A  35      23.946  27.993 -28.771  1.00 43.26           H  
ATOM    574  N   ALA A  36      26.173  31.458 -31.152  1.00 37.70           N  
ATOM    575  H   ALA A  36      25.718  31.858 -30.344  1.00 37.70           H  
ATOM    576  CA  ALA A  36      27.045  32.342 -31.886  1.00 37.70           C  
ATOM    577  HA  ALA A  36      26.546  32.658 -32.802  1.00 37.70           H  
ATOM    578  C   ALA A  36      28.411  31.726 -32.232  1.00 37.70           C  
ATOM    579  CB  ALA A  36      27.233  33.551 -30.958  1.00 37.70           C  
ATOM    580  HB1 ALA A  36      27.663  33.232 -30.008  1.00 37.70           H  
ATOM    581  HB2 ALA A  36      27.904  34.274 -31.424  1.00 37.70           H  
ATOM    582  HB3 ALA A  36      26.274  34.034 -30.772  1.00 37.70           H  
ATOM    583  O   ALA A  36      29.142  31.306 -31.337  1.00 37.70           O  
ATOM    584  N   ARG A  37      28.828  31.851 -33.501  1.00 36.83           N  
ATOM    585  H   ARG A  37      28.113  31.702 -34.198  1.00 36.83           H  
ATOM    586  CA  ARG A  37      29.934  32.746 -33.900  1.00 36.83           C  
ATOM    587  HA  ARG A  37      29.615  33.769 -33.704  1.00 36.83           H  
ATOM    588  C   ARG A  37      30.267  32.656 -35.399  1.00 36.83           C  
ATOM    589  CB  ARG A  37      31.216  32.483 -33.076  1.00 36.83           C  
ATOM    590  HB2 ARG A  37      32.095  32.644 -33.701  1.00 36.83           H  
ATOM    591  HB3 ARG A  37      31.248  31.444 -32.747  1.00 36.83           H  
ATOM    592  O   ARG A  37      30.737  31.643 -35.889  1.00 36.83           O  
ATOM    593  CG  ARG A  37      31.318  33.448 -31.879  1.00 36.83           C  
ATOM    594  HG2 ARG A  37      30.379  33.497 -31.327  1.00 36.83           H  
ATOM    595  HG3 ARG A  37      31.535  34.444 -32.267  1.00 36.83           H  
ATOM    596  CD  ARG A  37      32.432  33.023 -30.921  1.00 36.83           C  
ATOM    597  HD2 ARG A  37      33.282  32.696 -31.521  1.00 36.83           H  
ATOM    598  HD3 ARG A  37      32.083  32.179 -30.327  1.00 36.83           H  
ATOM    599  NE  ARG A  37      32.830  34.140 -30.038  1.00 36.83           N  
ATOM    600  HE  ARG A  37      32.087  34.750 -29.729  1.00 36.83           H  
ATOM    601  NH1 ARG A  37      35.058  33.608 -29.864  1.00 36.83           N  
ATOM    602 HH11 ARG A  37      35.985  33.803 -29.514  1.00 36.83           H  
ATOM    603 HH12 ARG A  37      34.874  32.744 -30.355  1.00 36.83           H  
ATOM    604  NH2 ARG A  37      34.294  35.471 -28.906  1.00 36.83           N  
ATOM    605 HH21 ARG A  37      33.537  36.093 -28.661  1.00 36.83           H  
ATOM    606 HH22 ARG A  37      35.227  35.650 -28.564  1.00 36.83           H  
ATOM    607  CZ  ARG A  37      34.054  34.399 -29.609  1.00 36.83           C  
ATOM    608  N   SER A  38      30.173  33.830 -36.029  1.00 33.86           N  
ATOM    609  H   SER A  38      29.642  34.537 -35.540  1.00 33.86           H  
ATOM    610  CA  SER A  38      31.049  34.347 -37.091  1.00 33.86           C  
ATOM    611  HA  SER A  38      30.827  35.412 -37.150  1.00 33.86           H  
ATOM    612  C   SER A  38      30.890  33.826 -38.526  1.00 33.86           C  
ATOM    613  CB  SER A  38      32.502  34.290 -36.618  1.00 33.86           C  
ATOM    614  HB2 SER A  38      32.854  33.258 -36.607  1.00 33.86           H  
ATOM    615  HB3 SER A  38      32.573  34.702 -35.612  1.00 33.86           H  
ATOM    616  O   SER A  38      31.608  32.941 -38.981  1.00 33.86           O  
ATOM    617  OG  SER A  38      33.305  35.058 -37.478  1.00 33.86           O  
ATOM    618  HG  SER A  38      33.504  34.506 -38.238  1.00 33.86           H  
ATOM    619  N   ALA A  39      30.071  34.552 -39.289  1.00 33.69           N  
ATOM    620  H   ALA A  39      29.506  35.253 -38.831  1.00 33.69           H  
ATOM    621  CA  ALA A  39      30.248  34.740 -40.723  1.00 33.69           C  
ATOM    622  HA  ALA A  39      30.595  33.808 -41.170  1.00 33.69           H  
ATOM    623  C   ALA A  39      31.289  35.849 -40.991  1.00 33.69           C  
ATOM    624  CB  ALA A  39      28.882  35.095 -41.328  1.00 33.69           C  
ATOM    625  HB1 ALA A  39      28.170  34.293 -41.132  1.00 33.69           H  
ATOM    626  HB2 ALA A  39      28.507  36.023 -40.897  1.00 33.69           H  
ATOM    627  HB3 ALA A  39      28.980  35.220 -42.407  1.00 33.69           H  
ATOM    628  O   ALA A  39      31.109  36.988 -40.563  1.00 33.69           O  
ATOM    629  N   TYR A  40      32.348  35.522 -41.733  1.00 41.08           N  
ATOM    630  H   TYR A  40      32.523  34.540 -41.894  1.00 41.08           H  
ATOM    631  CA  TYR A  40      33.086  36.440 -42.610  1.00 41.08           C  
ATOM    632  HA  TYR A  40      32.384  37.181 -42.992  1.00 41.08           H  
ATOM    633  C   TYR A  40      33.589  35.604 -43.800  1.00 41.08           C  
ATOM    634  CB  TYR A  40      34.199  37.200 -41.866  1.00 41.08           C  
ATOM    635  HB2 TYR A  40      34.615  37.953 -42.535  1.00 41.08           H  
ATOM    636  HB3 TYR A  40      33.750  37.743 -41.033  1.00 41.08           H  
ATOM    637  O   TYR A  40      34.172  34.540 -43.638  1.00 41.08           O  
ATOM    638  CG  TYR A  40      35.340  36.354 -41.340  1.00 41.08           C  
ATOM    639  CD1 TYR A  40      35.296  35.870 -40.022  1.00 41.08           C  
ATOM    640  HD1 TYR A  40      34.464  36.141 -39.389  1.00 41.08           H  
ATOM    641  CD2 TYR A  40      36.443  36.055 -42.164  1.00 41.08           C  
ATOM    642  HD2 TYR A  40      36.478  36.420 -43.180  1.00 41.08           H  
ATOM    643  CE1 TYR A  40      36.332  35.052 -39.533  1.00 41.08           C  
ATOM    644  HE1 TYR A  40      36.306  34.669 -38.524  1.00 41.08           H  
ATOM    645  CE2 TYR A  40      37.484  35.243 -41.680  1.00 41.08           C  
ATOM    646  HE2 TYR A  40      38.319  35.001 -42.322  1.00 41.08           H  
ATOM    647  OH  TYR A  40      38.420  33.937 -39.897  1.00 41.08           O  
ATOM    648  HH  TYR A  40      39.080  33.765 -40.572  1.00 41.08           H  
ATOM    649  CZ  TYR A  40      37.423  34.730 -40.366  1.00 41.08           C  
ATOM    650  N   SER A  41      33.115  35.907 -45.004  1.00 33.02           N  
ATOM    651  H   SER A  41      32.737  35.083 -45.449  1.00 33.02           H  
ATOM    652  CA  SER A  41      33.826  36.748 -45.972  1.00 33.02           C  
ATOM    653  HA  SER A  41      33.169  36.826 -46.838  1.00 33.02           H  
ATOM    654  C   SER A  41      35.128  36.112 -46.462  1.00 33.02           C  
ATOM    655  CB  SER A  41      34.024  38.188 -45.491  1.00 33.02           C  
ATOM    656  HB2 SER A  41      33.100  38.551 -45.042  1.00 33.02           H  
ATOM    657  HB3 SER A  41      34.825  38.233 -44.753  1.00 33.02           H  
ATOM    658  O   SER A  41      36.210  36.333 -45.928  1.00 33.02           O  
ATOM    659  OG  SER A  41      34.346  39.012 -46.595  1.00 33.02           O  
ATOM    660  HG  SER A  41      35.193  38.744 -46.959  1.00 33.02           H  
ATOM    661  N   SER A  42      34.996  35.377 -47.564  1.00 36.77           N  
ATOM    662  H   SER A  42      34.055  35.211 -47.891  1.00 36.77           H  
ATOM    663  CA  SER A  42      36.011  35.261 -48.610  1.00 36.77           C  
ATOM    664  HA  SER A  42      36.784  34.553 -48.311  1.00 36.77           H  
ATOM    665  C   SER A  42      36.638  36.629 -48.917  1.00 36.77           C  
ATOM    666  CB  SER A  42      35.284  34.751 -49.870  1.00 36.77           C  
ATOM    667  HB2 SER A  42      35.921  34.879 -50.745  1.00 36.77           H  
ATOM    668  HB3 SER A  42      35.067  33.689 -49.748  1.00 36.77           H  
ATOM    669  O   SER A  42      35.874  37.568 -49.097  1.00 36.77           O  
ATOM    670  OG  SER A  42      34.057  35.446 -50.055  1.00 36.77           O  
ATOM    671  HG  SER A  42      34.264  36.382 -50.108  1.00 36.77           H  
ATOM    672  N   TYR A  43      37.978  36.735 -48.925  1.00 38.53           N  
ATOM    673  H   TYR A  43      38.457  36.024 -48.391  1.00 38.53           H  
ATOM    674  CA  TYR A  43      38.855  37.483 -49.859  1.00 38.53           C  
ATOM    675  HA  TYR A  43      38.971  36.861 -50.747  1.00 38.53           H  
ATOM    676  C   TYR A  43      40.283  37.702 -49.278  1.00 38.53           C  
ATOM    677  CB  TYR A  43      38.279  38.844 -50.338  1.00 38.53           C  
ATOM    678  HB2 TYR A  43      37.846  39.370 -49.488  1.00 38.53           H  
ATOM    679  HB3 TYR A  43      39.103  39.457 -50.702  1.00 38.53           H  
ATOM    680  O   TYR A  43      40.431  38.349 -48.247  1.00 38.53           O  
ATOM    681  CG  TYR A  43      37.267  38.751 -51.481  1.00 38.53           C  
ATOM    682  CD1 TYR A  43      37.651  38.221 -52.730  1.00 38.53           C  
ATOM    683  HD1 TYR A  43      38.679  37.937 -52.903  1.00 38.53           H  
ATOM    684  CD2 TYR A  43      35.933  39.173 -51.300  1.00 38.53           C  
ATOM    685  HD2 TYR A  43      35.637  39.625 -50.365  1.00 38.53           H  
ATOM    686  CE1 TYR A  43      36.693  38.036 -53.747  1.00 38.53           C  
ATOM    687  HE1 TYR A  43      36.974  37.611 -54.699  1.00 38.53           H  
ATOM    688  CE2 TYR A  43      34.961  38.942 -52.290  1.00 38.53           C  
ATOM    689  HE2 TYR A  43      33.933  39.219 -52.110  1.00 38.53           H  
ATOM    690  OH  TYR A  43      34.415  38.144 -54.485  1.00 38.53           O  
ATOM    691  HH  TYR A  43      33.532  38.388 -54.197  1.00 38.53           H  
ATOM    692  CZ  TYR A  43      35.342  38.367 -53.518  1.00 38.53           C  
ATOM    693  N   SER A  44      41.297  37.252 -50.051  1.00 37.65           N  
ATOM    694  H   SER A  44      41.003  36.683 -50.831  1.00 37.65           H  
ATOM    695  CA  SER A  44      42.717  37.711 -50.159  1.00 37.65           C  
ATOM    696  HA  SER A  44      43.116  37.240 -51.057  1.00 37.65           H  
ATOM    697  C   SER A  44      43.733  37.383 -49.041  1.00 37.65           C  
ATOM    698  CB  SER A  44      42.716  39.222 -50.423  1.00 37.65           C  
ATOM    699  HB2 SER A  44      43.740  39.596 -50.435  1.00 37.65           H  
ATOM    700  HB3 SER A  44      42.174  39.736 -49.629  1.00 37.65           H  
ATOM    701  O   SER A  44      43.402  37.528 -47.876  1.00 37.65           O  
ATOM    702  OG  SER A  44      42.114  39.487 -51.676  1.00 37.65           O  
ATOM    703  HG  SER A  44      41.842  40.407 -51.687  1.00 37.65           H  
ATOM    704  N   ALA A  45      45.033  37.069 -49.238  1.00 42.70           N  
ATOM    705  H   ALA A  45      45.482  36.987 -48.337  1.00 42.70           H  
ATOM    706  CA  ALA A  45      46.017  36.754 -50.321  1.00 42.70           C  
ATOM    707  HA  ALA A  45      45.735  35.834 -50.833  1.00 42.70           H  
ATOM    708  C   ALA A  45      47.417  36.546 -49.598  1.00 42.70           C  
ATOM    709  CB  ALA A  45      46.038  37.936 -51.306  1.00 42.70           C  
ATOM    710  HB1 ALA A  45      46.394  38.834 -50.802  1.00 42.70           H  
ATOM    711  HB2 ALA A  45      45.038  38.121 -51.699  1.00 42.70           H  
ATOM    712  HB3 ALA A  45      46.664  37.716 -52.170  1.00 42.70           H  
ATOM    713  O   ALA A  45      47.377  36.616 -48.366  1.00 42.70           O  
ATOM    714  N   PRO A  46      48.647  36.395 -50.201  1.00 45.71           N  
ATOM    715  CA  PRO A  46      49.061  36.494 -51.624  1.00 45.71           C  
ATOM    716  HA  PRO A  46      48.216  36.333 -52.294  1.00 45.71           H  
ATOM    717  C   PRO A  46      50.265  35.605 -52.140  1.00 45.71           C  
ATOM    718  CB  PRO A  46      49.507  37.965 -51.638  1.00 45.71           C  
ATOM    719  HB2 PRO A  46      50.073  38.238 -52.528  1.00 45.71           H  
ATOM    720  HB3 PRO A  46      48.643  38.627 -51.577  1.00 45.71           H  
ATOM    721  O   PRO A  46      50.876  34.865 -51.380  1.00 45.71           O  
ATOM    722  CG  PRO A  46      50.306  38.102 -50.331  1.00 45.71           C  
ATOM    723  HG2 PRO A  46      50.091  39.058 -49.853  1.00 45.71           H  
ATOM    724  HG3 PRO A  46      51.377  37.995 -50.503  1.00 45.71           H  
ATOM    725  CD  PRO A  46      49.805  36.937 -49.471  1.00 45.71           C  
ATOM    726  HD2 PRO A  46      50.580  36.177 -49.366  1.00 45.71           H  
ATOM    727  HD3 PRO A  46      49.565  37.312 -48.476  1.00 45.71           H  
ATOM    728  N   VAL A  47      50.617  35.807 -53.437  1.00 41.86           N  
ATOM    729  H   VAL A  47      49.938  36.357 -53.944  1.00 41.86           H  
ATOM    730  CA  VAL A  47      51.905  35.620 -54.203  1.00 41.86           C  
ATOM    731  HA  VAL A  47      51.707  36.063 -55.179  1.00 41.86           H  
ATOM    732  C   VAL A  47      52.408  34.191 -54.573  1.00 41.86           C  
ATOM    733  CB  VAL A  47      53.037  36.499 -53.615  1.00 41.86           C  
ATOM    734  HB  VAL A  47      53.881  36.422 -54.301  1.00 41.86           H  
ATOM    735  O   VAL A  47      52.478  33.338 -53.706  1.00 41.86           O  
ATOM    736  CG1 VAL A  47      52.670  37.989 -53.562  1.00 41.86           C  
ATOM    737 HG11 VAL A  47      52.180  38.232 -52.619  1.00 41.86           H  
ATOM    738 HG12 VAL A  47      53.588  38.575 -53.610  1.00 41.86           H  
ATOM    739 HG13 VAL A  47      52.040  38.265 -54.408  1.00 41.86           H  
ATOM    740  CG2 VAL A  47      53.592  36.093 -52.245  1.00 41.86           C  
ATOM    741 HG21 VAL A  47      52.881  36.313 -51.448  1.00 41.86           H  
ATOM    742 HG22 VAL A  47      54.512  36.643 -52.046  1.00 41.86           H  
ATOM    743 HG23 VAL A  47      53.816  35.026 -52.229  1.00 41.86           H  
ATOM    744  N   SER A  48      52.813  33.796 -55.805  1.00 38.05           N  
ATOM    745  H   SER A  48      53.023  32.808 -55.811  1.00 38.05           H  
ATOM    746  CA  SER A  48      53.196  34.475 -57.072  1.00 38.05           C  
ATOM    747  HA  SER A  48      52.643  35.407 -57.188  1.00 38.05           H  
ATOM    748  C   SER A  48      53.003  33.594 -58.343  1.00 38.05           C  
ATOM    749  CB  SER A  48      54.706  34.780 -57.044  1.00 38.05           C  
ATOM    750  HB2 SER A  48      55.241  33.952 -56.578  1.00 38.05           H  
ATOM    751  HB3 SER A  48      55.078  34.896 -58.062  1.00 38.05           H  
ATOM    752  O   SER A  48      53.456  32.455 -58.363  1.00 38.05           O  
ATOM    753  OG  SER A  48      54.980  35.980 -56.360  1.00 38.05           O  
ATOM    754  HG  SER A  48      55.927  36.024 -56.210  1.00 38.05           H  
ATOM    755  N   SER A  49      52.439  34.211 -59.408  1.00 35.88           N  
ATOM    756  H   SER A  49      52.006  35.089 -59.159  1.00 35.88           H  
ATOM    757  CA  SER A  49      52.691  34.091 -60.883  1.00 35.88           C  
ATOM    758  HA  SER A  49      51.943  34.724 -61.362  1.00 35.88           H  
ATOM    759  C   SER A  49      52.613  32.732 -61.629  1.00 35.88           C  
ATOM    760  CB  SER A  49      54.054  34.734 -61.189  1.00 35.88           C  
ATOM    761  HB2 SER A  49      54.023  35.792 -60.928  1.00 35.88           H  
ATOM    762  HB3 SER A  49      54.275  34.646 -62.252  1.00 35.88           H  
ATOM    763  O   SER A  49      53.239  31.778 -61.202  1.00 35.88           O  
ATOM    764  OG  SER A  49      55.083  34.112 -60.447  1.00 35.88           O  
ATOM    765  HG  SER A  49      54.899  33.171 -60.407  1.00 35.88           H  
ATOM    766  N   SER A  50      52.028  32.561 -62.834  1.00 34.80           N  
ATOM    767  H   SER A  50      52.207  31.633 -63.190  1.00 34.80           H  
ATOM    768  CA  SER A  50      51.271  33.428 -63.771  1.00 34.80           C  
ATOM    769  HA  SER A  50      50.422  33.873 -63.252  1.00 34.80           H  
ATOM    770  C   SER A  50      50.756  32.636 -65.014  1.00 34.80           C  
ATOM    771  CB  SER A  50      52.165  34.550 -64.331  1.00 34.80           C  
ATOM    772  HB2 SER A  50      52.401  35.261 -63.540  1.00 34.80           H  
ATOM    773  HB3 SER A  50      51.629  35.084 -65.116  1.00 34.80           H  
ATOM    774  O   SER A  50      51.549  32.003 -65.700  1.00 34.80           O  
ATOM    775  OG  SER A  50      53.368  34.033 -64.858  1.00 34.80           O  
ATOM    776  HG  SER A  50      53.157  33.286 -65.422  1.00 34.80           H  
ATOM    777  N   LEU A  51      49.447  32.724 -65.298  1.00 34.56           N  
ATOM    778  H   LEU A  51      48.890  32.943 -64.485  1.00 34.56           H  
ATOM    779  CA  LEU A  51      48.728  33.066 -66.558  1.00 34.56           C  
ATOM    780  HA  LEU A  51      47.719  32.679 -66.417  1.00 34.56           H  
ATOM    781  C   LEU A  51      49.141  32.543 -67.974  1.00 34.56           C  
ATOM    782  CB  LEU A  51      48.592  34.603 -66.597  1.00 34.56           C  
ATOM    783  HB2 LEU A  51      48.011  34.880 -67.477  1.00 34.56           H  
ATOM    784  HB3 LEU A  51      49.590  35.022 -66.725  1.00 34.56           H  
ATOM    785  O   LEU A  51      50.155  32.934 -68.535  1.00 34.56           O  
ATOM    786  CG  LEU A  51      47.940  35.247 -65.355  1.00 34.56           C  
ATOM    787  HG  LEU A  51      48.474  34.947 -64.453  1.00 34.56           H  
ATOM    788  CD1 LEU A  51      48.034  36.768 -65.446  1.00 34.56           C  
ATOM    789 HD11 LEU A  51      47.599  37.222 -64.556  1.00 34.56           H  
ATOM    790 HD12 LEU A  51      49.079  37.069 -65.518  1.00 34.56           H  
ATOM    791 HD13 LEU A  51      47.500  37.125 -66.327  1.00 34.56           H  
ATOM    792  CD2 LEU A  51      46.470  34.854 -65.198  1.00 34.56           C  
ATOM    793 HD21 LEU A  51      46.045  35.360 -64.330  1.00 34.56           H  
ATOM    794 HD22 LEU A  51      46.374  33.780 -65.044  1.00 34.56           H  
ATOM    795 HD23 LEU A  51      45.908  35.145 -66.086  1.00 34.56           H  
ATOM    796  N   SER A  52      48.196  31.810 -68.591  1.00 31.05           N  
ATOM    797  H   SER A  52      47.577  31.375 -67.921  1.00 31.05           H  
ATOM    798  CA  SER A  52      47.457  32.037 -69.869  1.00 31.05           C  
ATOM    799  HA  SER A  52      46.934  31.096 -70.036  1.00 31.05           H  
ATOM    800  C   SER A  52      48.120  32.381 -71.236  1.00 31.05           C  
ATOM    801  CB  SER A  52      46.340  33.059 -69.610  1.00 31.05           C  
ATOM    802  HB2 SER A  52      45.696  33.125 -70.487  1.00 31.05           H  
ATOM    803  HB3 SER A  52      46.783  34.038 -69.426  1.00 31.05           H  
ATOM    804  O   SER A  52      48.576  33.490 -71.466  1.00 31.05           O  
ATOM    805  OG  SER A  52      45.566  32.668 -68.487  1.00 31.05           O  
ATOM    806  HG  SER A  52      44.873  33.318 -68.347  1.00 31.05           H  
ATOM    807  N   VAL A  53      47.936  31.458 -72.204  1.00 35.49           N  
ATOM    808  H   VAL A  53      47.868  30.526 -71.819  1.00 35.49           H  
ATOM    809  CA  VAL A  53      47.287  31.559 -73.553  1.00 35.49           C  
ATOM    810  HA  VAL A  53      47.571  30.627 -74.042  1.00 35.49           H  
ATOM    811  C   VAL A  53      47.665  32.666 -74.587  1.00 35.49           C  
ATOM    812  CB  VAL A  53      45.743  31.451 -73.382  1.00 35.49           C  
ATOM    813  HB  VAL A  53      45.400  32.266 -72.745  1.00 35.49           H  
ATOM    814  O   VAL A  53      47.365  33.839 -74.409  1.00 35.49           O  
ATOM    815  CG1 VAL A  53      44.937  31.499 -74.688  1.00 35.49           C  
ATOM    816 HG11 VAL A  53      44.885  32.535 -75.021  1.00 35.49           H  
ATOM    817 HG12 VAL A  53      43.911  31.179 -74.509  1.00 35.49           H  
ATOM    818 HG13 VAL A  53      45.392  30.850 -75.436  1.00 35.49           H  
ATOM    819  CG2 VAL A  53      45.350  30.122 -72.713  1.00 35.49           C  
ATOM    820 HG21 VAL A  53      45.805  30.031 -71.727  1.00 35.49           H  
ATOM    821 HG22 VAL A  53      45.662  29.278 -73.328  1.00 35.49           H  
ATOM    822 HG23 VAL A  53      44.271  30.078 -72.569  1.00 35.49           H  
ATOM    823  N   ARG A  54      48.058  32.177 -75.794  1.00 32.44           N  
ATOM    824  H   ARG A  54      48.376  31.221 -75.736  1.00 32.44           H  
ATOM    825  CA  ARG A  54      47.942  32.712 -77.194  1.00 32.44           C  
ATOM    826  HA  ARG A  54      48.236  31.890 -77.847  1.00 32.44           H  
ATOM    827  C   ARG A  54      48.824  33.894 -77.666  1.00 32.44           C  
ATOM    828  CB  ARG A  54      46.465  33.040 -77.529  1.00 32.44           C  
ATOM    829  HB2 ARG A  54      46.425  33.939 -78.144  1.00 32.44           H  
ATOM    830  HB3 ARG A  54      45.932  33.325 -76.622  1.00 32.44           H  
ATOM    831  O   ARG A  54      48.537  35.035 -77.340  1.00 32.44           O  
ATOM    832  CG  ARG A  54      45.697  31.949 -78.287  1.00 32.44           C  
ATOM    833  HG2 ARG A  54      46.193  31.757 -79.239  1.00 32.44           H  
ATOM    834  HG3 ARG A  54      45.683  31.028 -77.705  1.00 32.44           H  
ATOM    835  CD  ARG A  54      44.258  32.424 -78.549  1.00 32.44           C  
ATOM    836  HD2 ARG A  54      43.764  32.561 -77.587  1.00 32.44           H  
ATOM    837  HD3 ARG A  54      44.286  33.396 -79.042  1.00 32.44           H  
ATOM    838  NE  ARG A  54      43.481  31.449 -79.344  1.00 32.44           N  
ATOM    839  HE  ARG A  54      43.245  30.589 -78.871  1.00 32.44           H  
ATOM    840  NH1 ARG A  54      43.225  32.648 -81.296  1.00 32.44           N  
ATOM    841 HH11 ARG A  54      42.862  32.691 -82.238  1.00 32.44           H  
ATOM    842 HH12 ARG A  54      43.875  33.334 -80.940  1.00 32.44           H  
ATOM    843  NH2 ARG A  54      42.250  30.656 -81.091  1.00 32.44           N  
ATOM    844 HH21 ARG A  54      41.863  30.749 -82.019  1.00 32.44           H  
ATOM    845 HH22 ARG A  54      42.035  29.822 -80.563  1.00 32.44           H  
ATOM    846  CZ  ARG A  54      42.990  31.592 -80.566  1.00 32.44           C  
ATOM    847  N   ARG A  55      49.668  33.668 -78.693  1.00 31.32           N  
ATOM    848  H   ARG A  55      50.401  33.005 -78.485  1.00 31.32           H  
ATOM    849  CA  ARG A  55      49.438  33.899 -80.156  1.00 31.32           C  
ATOM    850  HA  ARG A  55      48.843  33.069 -80.536  1.00 31.32           H  
ATOM    851  C   ARG A  55      50.768  33.869 -80.944  1.00 31.32           C  
ATOM    852  CB  ARG A  55      48.710  35.232 -80.481  1.00 31.32           C  
ATOM    853  HB2 ARG A  55      48.769  35.914 -79.632  1.00 31.32           H  
ATOM    854  HB3 ARG A  55      49.219  35.736 -81.303  1.00 31.32           H  
ATOM    855  O   ARG A  55      51.812  34.270 -80.458  1.00 31.32           O  
ATOM    856  CG  ARG A  55      47.240  35.035 -80.910  1.00 31.32           C  
ATOM    857  HG2 ARG A  55      47.212  34.542 -81.882  1.00 31.32           H  
ATOM    858  HG3 ARG A  55      46.731  34.397 -80.187  1.00 31.32           H  
ATOM    859  CD  ARG A  55      46.505  36.384 -80.997  1.00 31.32           C  
ATOM    860  HD2 ARG A  55      46.670  36.918 -80.061  1.00 31.32           H  
ATOM    861  HD3 ARG A  55      46.959  36.982 -81.787  1.00 31.32           H  
ATOM    862  NE  ARG A  55      45.039  36.245 -81.193  1.00 31.32           N  
ATOM    863  HE  ARG A  55      44.509  36.081 -80.349  1.00 31.32           H  
ATOM    864  NH1 ARG A  55      44.891  36.999 -83.368  1.00 31.32           N  
ATOM    865 HH11 ARG A  55      44.337  37.283 -84.163  1.00 31.32           H  
ATOM    866 HH12 ARG A  55      45.894  37.115 -83.398  1.00 31.32           H  
ATOM    867  NH2 ARG A  55      43.031  36.495 -82.256  1.00 31.32           N  
ATOM    868 HH21 ARG A  55      42.534  36.335 -81.391  1.00 31.32           H  
ATOM    869 HH22 ARG A  55      42.509  36.812 -83.061  1.00 31.32           H  
ATOM    870  CZ  ARG A  55      44.334  36.577 -82.268  1.00 31.32           C  
ATOM    871  N   SER A  56      50.658  33.398 -82.182  1.00 40.43           N  
ATOM    872  H   SER A  56      49.721  33.162 -82.474  1.00 40.43           H  
ATOM    873  CA  SER A  56      51.626  33.299 -83.287  1.00 40.43           C  
ATOM    874  HA  SER A  56      52.432  32.611 -83.031  1.00 40.43           H  
ATOM    875  C   SER A  56      52.214  34.625 -83.800  1.00 40.43           C  
ATOM    876  CB  SER A  56      50.792  32.738 -84.455  1.00 40.43           C  
ATOM    877  HB2 SER A  56      50.564  31.690 -84.263  1.00 40.43           H  
ATOM    878  HB3 SER A  56      51.353  32.807 -85.388  1.00 40.43           H  
ATOM    879  O   SER A  56      51.425  35.548 -83.995  1.00 40.43           O  
ATOM    880  OG  SER A  56      49.569  33.470 -84.557  1.00 40.43           O  
ATOM    881  HG  SER A  56      49.827  34.386 -84.689  1.00 40.43           H  
ATOM    882  N   TYR A  57      53.500  34.649 -84.197  1.00 35.97           N  
ATOM    883  H   TYR A  57      54.136  33.993 -83.768  1.00 35.97           H  
ATOM    884  CA  TYR A  57      54.006  35.233 -85.462  1.00 35.97           C  
ATOM    885  HA  TYR A  57      53.460  34.753 -86.275  1.00 35.97           H  
ATOM    886  C   TYR A  57      55.502  34.932 -85.713  1.00 35.97           C  
ATOM    887  CB  TYR A  57      53.749  36.744 -85.599  1.00 35.97           C  
ATOM    888  HB2 TYR A  57      54.182  37.105 -86.532  1.00 35.97           H  
ATOM    889  HB3 TYR A  57      52.677  36.921 -85.685  1.00 35.97           H  
ATOM    890  O   TYR A  57      56.258  34.555 -84.826  1.00 35.97           O  
ATOM    891  CG  TYR A  57      54.294  37.579 -84.469  1.00 35.97           C  
ATOM    892  CD1 TYR A  57      53.444  37.943 -83.408  1.00 35.97           C  
ATOM    893  HD1 TYR A  57      52.402  37.659 -83.415  1.00 35.97           H  
ATOM    894  CD2 TYR A  57      55.644  37.980 -84.466  1.00 35.97           C  
ATOM    895  HD2 TYR A  57      56.304  37.695 -85.272  1.00 35.97           H  
ATOM    896  CE1 TYR A  57      53.946  38.679 -82.325  1.00 35.97           C  
ATOM    897  HE1 TYR A  57      53.310  38.951 -81.495  1.00 35.97           H  
ATOM    898  CE2 TYR A  57      56.146  38.731 -83.389  1.00 35.97           C  
ATOM    899  HE2 TYR A  57      57.185  39.027 -83.379  1.00 35.97           H  
ATOM    900  OH  TYR A  57      55.769  39.788 -81.262  1.00 35.97           O  
ATOM    901  HH  TYR A  57      56.707  39.971 -81.348  1.00 35.97           H  
ATOM    902  CZ  TYR A  57      55.297  39.073 -82.313  1.00 35.97           C  
ATOM    903  N   SER A  58      55.849  35.074 -86.987  1.00 30.34           N  
ATOM    904  H   SER A  58      55.111  35.420 -87.583  1.00 30.34           H  
ATOM    905  CA  SER A  58      56.996  34.616 -87.764  1.00 30.34           C  
ATOM    906  HA  SER A  58      57.077  33.534 -87.655  1.00 30.34           H  
ATOM    907  C   SER A  58      58.379  35.248 -87.509  1.00 30.34           C  
ATOM    908  CB  SER A  58      56.625  34.944 -89.222  1.00 30.34           C  
ATOM    909  HB2 SER A  58      56.678  36.023 -89.369  1.00 30.34           H  
ATOM    910  HB3 SER A  58      57.337  34.469 -89.896  1.00 30.34           H  
ATOM    911  O   SER A  58      58.501  36.386 -87.072  1.00 30.34           O  
ATOM    912  OG  SER A  58      55.312  34.504 -89.545  1.00 30.34           O  
ATOM    913  HG  SER A  58      55.146  34.711 -90.468  1.00 30.34           H  
ATOM    914  N   SER A  59      59.378  34.514 -88.027  1.00 29.94           N  
ATOM    915  H   SER A  59      59.146  33.536 -88.131  1.00 29.94           H  
ATOM    916  CA  SER A  59      60.526  34.939 -88.863  1.00 29.94           C  
ATOM    917  HA  SER A  59      60.868  33.990 -89.275  1.00 29.94           H  
ATOM    918  C   SER A  59      61.805  35.572 -88.276  1.00 29.94           C  
ATOM    919  CB  SER A  59      60.082  35.710 -90.120  1.00 29.94           C  
ATOM    920  HB2 SER A  59      60.961  36.033 -90.677  1.00 29.94           H  
ATOM    921  HB3 SER A  59      59.501  35.046 -90.760  1.00 29.94           H  
ATOM    922  O   SER A  59      61.794  36.641 -87.682  1.00 29.94           O  
ATOM    923  OG  SER A  59      59.293  36.838 -89.815  1.00 29.94           O  
ATOM    924  HG  SER A  59      59.611  37.219 -88.994  1.00 29.94           H  
ATOM    925  N   SER A  60      62.910  34.930 -88.701  1.00 28.63           N  
ATOM    926  H   SER A  60      62.743  33.972 -88.975  1.00 28.63           H  
ATOM    927  CA  SER A  60      64.189  35.462 -89.226  1.00 28.63           C  
ATOM    928  HA  SER A  60      64.606  34.621 -89.781  1.00 28.63           H  
ATOM    929  C   SER A  60      65.322  35.889 -88.282  1.00 28.63           C  
ATOM    930  CB  SER A  60      63.968  36.526 -90.313  1.00 28.63           C  
ATOM    931  HB2 SER A  60      64.927  36.758 -90.776  1.00 28.63           H  
ATOM    932  HB3 SER A  60      63.306  36.132 -91.083  1.00 28.63           H  
ATOM    933  O   SER A  60      65.265  36.955 -87.685  1.00 28.63           O  
ATOM    934  OG  SER A  60      63.419  37.717 -89.799  1.00 28.63           O  
ATOM    935  HG  SER A  60      63.630  37.778 -88.864  1.00 28.63           H  
ATOM    936  N   SER A  61      66.418  35.112 -88.309  1.00 33.18           N  
ATOM    937  H   SER A  61      66.257  34.130 -88.478  1.00 33.18           H  
ATOM    938  CA  SER A  61      67.799  35.536 -88.657  1.00 33.18           C  
ATOM    939  HA  SER A  61      67.788  36.058 -89.614  1.00 33.18           H  
ATOM    940  C   SER A  61      68.661  34.255 -88.778  1.00 33.18           C  
ATOM    941  CB  SER A  61      68.394  36.466 -87.591  1.00 33.18           C  
ATOM    942  HB2 SER A  61      67.625  37.101 -87.149  1.00 33.18           H  
ATOM    943  HB3 SER A  61      68.862  35.881 -86.799  1.00 33.18           H  
ATOM    944  O   SER A  61      68.655  33.453 -87.854  1.00 33.18           O  
ATOM    945  OG  SER A  61      69.347  37.299 -88.218  1.00 33.18           O  
ATOM    946  HG  SER A  61      70.071  37.440 -87.604  1.00 33.18           H  
ATOM    947  N   GLY A  62      69.232  33.852 -89.926  1.00 29.44           N  
ATOM    948  H   GLY A  62      69.289  32.843 -89.932  1.00 29.44           H  
ATOM    949  CA  GLY A  62      70.425  34.444 -90.562  1.00 29.44           C  
ATOM    950  HA2 GLY A  62      70.623  33.952 -91.515  1.00 29.44           H  
ATOM    951  HA3 GLY A  62      70.270  35.510 -90.730  1.00 29.44           H  
ATOM    952  C   GLY A  62      71.636  34.264 -89.632  1.00 29.44           C  
ATOM    953  O   GLY A  62      71.678  34.938 -88.616  1.00 29.44           O  
ATOM    954  N   SER A  63      72.577  33.327 -89.808  1.00 31.59           N  
ATOM    955  H   SER A  63      72.990  33.090 -88.918  1.00 31.59           H  
ATOM    956  CA  SER A  63      73.609  33.255 -90.864  1.00 31.59           C  
ATOM    957  HA  SER A  63      73.167  33.332 -91.858  1.00 31.59           H  
ATOM    958  C   SER A  63      74.405  31.933 -90.732  1.00 31.59           C  
ATOM    959  CB  SER A  63      74.599  34.408 -90.626  1.00 31.59           C  
ATOM    960  HB2 SER A  63      74.103  35.358 -90.828  1.00 31.59           H  
ATOM    961  HB3 SER A  63      75.447  34.310 -91.304  1.00 31.59           H  
ATOM    962  O   SER A  63      74.816  31.584 -89.631  1.00 31.59           O  
ATOM    963  OG  SER A  63      75.065  34.412 -89.288  1.00 31.59           O  
ATOM    964  HG  SER A  63      75.420  33.544 -89.083  1.00 31.59           H  
ATOM    965  N   LEU A  64      74.506  31.092 -91.769  1.00 30.53           N  
ATOM    966  H   LEU A  64      74.171  30.181 -91.490  1.00 30.53           H  
ATOM    967  CA  LEU A  64      75.661  30.949 -92.683  1.00 30.53           C  
ATOM    968  HA  LEU A  64      75.522  30.011 -93.220  1.00 30.53           H  
ATOM    969  C   LEU A  64      77.044  30.836 -92.004  1.00 30.53           C  
ATOM    970  CB  LEU A  64      75.691  32.071 -93.744  1.00 30.53           C  
ATOM    971  HB2 LEU A  64      76.560  31.908 -94.383  1.00 30.53           H  
ATOM    972  HB3 LEU A  64      75.844  33.022 -93.235  1.00 30.53           H  
ATOM    973  O   LEU A  64      77.528  31.832 -91.486  1.00 30.53           O  
ATOM    974  CG  LEU A  64      74.450  32.198 -94.643  1.00 30.53           C  
ATOM    975  HG  LEU A  64      73.575  32.407 -94.028  1.00 30.53           H  
ATOM    976  CD1 LEU A  64      74.643  33.366 -95.611  1.00 30.53           C  
ATOM    977 HD11 LEU A  64      73.752  33.487 -96.227  1.00 30.53           H  
ATOM    978 HD12 LEU A  64      74.808  34.287 -95.052  1.00 30.53           H  
ATOM    979 HD13 LEU A  64      75.502  33.183 -96.256  1.00 30.53           H  
ATOM    980  CD2 LEU A  64      74.186  30.932 -95.460  1.00 30.53           C  
ATOM    981 HD21 LEU A  64      73.930  30.104 -94.800  1.00 30.53           H  
ATOM    982 HD22 LEU A  64      73.346  31.100 -96.134  1.00 30.53           H  
ATOM    983 HD23 LEU A  64      75.067  30.674 -96.047  1.00 30.53           H  
ATOM    984  N   MET A  65      77.697  29.667 -92.107  1.00 38.94           N  
ATOM    985  H   MET A  65      77.115  28.844 -92.168  1.00 38.94           H  
ATOM    986  CA  MET A  65      79.023  29.494 -92.741  1.00 38.94           C  
ATOM    987  HA  MET A  65      78.972  29.900 -93.751  1.00 38.94           H  
ATOM    988  C   MET A  65      79.407  27.998 -92.833  1.00 38.94           C  
ATOM    989  CB  MET A  65      80.178  30.205 -92.001  1.00 38.94           C  
ATOM    990  HB2 MET A  65      80.046  30.097 -90.924  1.00 38.94           H  
ATOM    991  HB3 MET A  65      81.105  29.695 -92.264  1.00 38.94           H  
ATOM    992  O   MET A  65      79.476  27.324 -91.805  1.00 38.94           O  
ATOM    993  CG  MET A  65      80.413  31.685 -92.341  1.00 38.94           C  
ATOM    994  HG2 MET A  65      81.420  31.927 -92.002  1.00 38.94           H  
ATOM    995  HG3 MET A  65      79.748  32.319 -91.754  1.00 38.94           H  
ATOM    996  SD  MET A  65      80.295  32.171 -94.088  1.00 38.94           S  
ATOM    997  CE  MET A  65      80.913  33.867 -93.934  1.00 38.94           C  
ATOM    998  HE1 MET A  65      80.908  34.344 -94.914  1.00 38.94           H  
ATOM    999  HE2 MET A  65      81.932  33.851 -93.546  1.00 38.94           H  
ATOM   1000  HE3 MET A  65      80.273  34.428 -93.253  1.00 38.94           H  
ATOM   1001  N   PRO A  66      79.705  27.475 -94.036  1.00 33.68           N  
ATOM   1002  CA  PRO A  66      80.399  26.211 -94.233  1.00 33.68           C  
ATOM   1003  HA  PRO A  66      80.320  25.579 -93.348  1.00 33.68           H  
ATOM   1004  C   PRO A  66      81.890  26.415 -94.572  1.00 33.68           C  
ATOM   1005  CB  PRO A  66      79.638  25.562 -95.393  1.00 33.68           C  
ATOM   1006  HB2 PRO A  66      78.722  25.109 -95.014  1.00 33.68           H  
ATOM   1007  HB3 PRO A  66      80.234  24.821 -95.925  1.00 33.68           H  
ATOM   1008  O   PRO A  66      82.303  27.466 -95.051  1.00 33.68           O  
ATOM   1009  CG  PRO A  66      79.287  26.759 -96.282  1.00 33.68           C  
ATOM   1010  HG2 PRO A  66      80.087  26.925 -97.003  1.00 33.68           H  
ATOM   1011  HG3 PRO A  66      78.340  26.603 -96.798  1.00 33.68           H  
ATOM   1012  CD  PRO A  66      79.214  27.953 -95.322  1.00 33.68           C  
ATOM   1013  HD2 PRO A  66      78.180  28.284 -95.230  1.00 33.68           H  
ATOM   1014  HD3 PRO A  66      79.839  28.768 -95.688  1.00 33.68           H  
ATOM   1015  N   SER A  67      82.637  25.319 -94.441  1.00 33.06           N  
ATOM   1016  H   SER A  67      82.199  24.545 -93.960  1.00 33.06           H  
ATOM   1017  CA  SER A  67      83.837  24.977 -95.219  1.00 33.06           C  
ATOM   1018  HA  SER A  67      83.954  23.904 -95.070  1.00 33.06           H  
ATOM   1019  C   SER A  67      85.185  25.594 -94.820  1.00 33.06           C  
ATOM   1020  CB  SER A  67      83.564  25.115 -96.720  1.00 33.06           C  
ATOM   1021  HB2 SER A  67      82.506  24.946 -96.916  1.00 33.06           H  
ATOM   1022  HB3 SER A  67      83.827  26.114 -97.070  1.00 33.06           H  
ATOM   1023  O   SER A  67      85.584  26.672 -95.248  1.00 33.06           O  
ATOM   1024  OG  SER A  67      84.292  24.134 -97.423  1.00 33.06           O  
ATOM   1025  HG  SER A  67      85.206  24.405 -97.535  1.00 33.06           H  
ATOM   1026  N   LEU A  68      85.938  24.776 -94.080  1.00 36.49           N  
ATOM   1027  H   LEU A  68      85.470  23.943 -93.751  1.00 36.49           H  
ATOM   1028  CA  LEU A  68      87.395  24.658 -94.137  1.00 36.49           C  
ATOM   1029  HA  LEU A  68      87.865  25.574 -93.780  1.00 36.49           H  
ATOM   1030  C   LEU A  68      87.834  24.359 -95.582  1.00 36.49           C  
ATOM   1031  CB  LEU A  68      87.789  23.432 -93.264  1.00 36.49           C  
ATOM   1032  HB2 LEU A  68      86.902  22.951 -92.850  1.00 36.49           H  
ATOM   1033  HB3 LEU A  68      88.246  22.681 -93.908  1.00 36.49           H  
ATOM   1034  O   LEU A  68      87.325  23.407 -96.164  1.00 36.49           O  
ATOM   1035  CG  LEU A  68      88.771  23.701 -92.119  1.00 36.49           C  
ATOM   1036  HG  LEU A  68      89.537  24.401 -92.452  1.00 36.49           H  
ATOM   1037  CD1 LEU A  68      88.047  24.271 -90.900  1.00 36.49           C  
ATOM   1038 HD11 LEU A  68      88.769  24.482 -90.110  1.00 36.49           H  
ATOM   1039 HD12 LEU A  68      87.309  23.560 -90.529  1.00 36.49           H  
ATOM   1040 HD13 LEU A  68      87.546  25.200 -91.172  1.00 36.49           H  
ATOM   1041  CD2 LEU A  68      89.449  22.391 -91.710  1.00 36.49           C  
ATOM   1042 HD21 LEU A  68      90.015  21.987 -92.549  1.00 36.49           H  
ATOM   1043 HD22 LEU A  68      90.137  22.577 -90.885  1.00 36.49           H  
ATOM   1044 HD23 LEU A  68      88.701  21.663 -91.394  1.00 36.49           H  
ATOM   1045  N   GLU A  69      88.819  25.072 -96.124  1.00 32.43           N  
ATOM   1046  H   GLU A  69      89.090  25.948 -95.701  1.00 32.43           H  
ATOM   1047  CA  GLU A  69      89.656  24.564 -97.220  1.00 32.43           C  
ATOM   1048  HA  GLU A  69      89.948  23.544 -96.969  1.00 32.43           H  
ATOM   1049  C   GLU A  69      90.934  25.403 -97.335  1.00 32.43           C  
ATOM   1050  CB  GLU A  69      88.888  24.524 -98.564  1.00 32.43           C  
ATOM   1051  HB2 GLU A  69      87.896  24.957 -98.440  1.00 32.43           H  
ATOM   1052  HB3 GLU A  69      89.421  25.106 -99.316  1.00 32.43           H  
ATOM   1053  O   GLU A  69      90.853  26.614 -97.499  1.00 32.43           O  
ATOM   1054  CG  GLU A  69      88.752  23.073 -99.066  1.00 32.43           C  
ATOM   1055  HG2 GLU A  69      88.373  22.442 -98.262  1.00 32.43           H  
ATOM   1056  HG3 GLU A  69      89.748  22.706 -99.316  1.00 32.43           H  
ATOM   1057  CD  GLU A  69      87.836  22.911-100.291  1.00 32.43           C  
ATOM   1058  OE1 GLU A  69      87.434  21.751-100.549  1.00 32.43           O  
ATOM   1059  OE2 GLU A  69      87.589  23.915-100.994  1.00 32.43           O  
ATOM   1060  N   ASN A  70      92.097  24.755 -97.182  1.00 37.60           N  
ATOM   1061  H   ASN A  70      92.026  23.797 -96.871  1.00 37.60           H  
ATOM   1062  CA  ASN A  70      93.392  25.122 -97.773  1.00 37.60           C  
ATOM   1063  HA  ASN A  70      93.296  25.107 -98.859  1.00 37.60           H  
ATOM   1064  C   ASN A  70      94.432  24.048 -97.397  1.00 37.60           C  
ATOM   1065  CB  ASN A  70      93.860  26.532 -97.340  1.00 37.60           C  
ATOM   1066  HB2 ASN A  70      94.948  26.588 -97.384  1.00 37.60           H  
ATOM   1067  HB3 ASN A  70      93.554  26.719 -96.311  1.00 37.60           H  
ATOM   1068  O   ASN A  70      95.131  24.170 -96.392  1.00 37.60           O  
ATOM   1069  CG  ASN A  70      93.338  27.640 -98.244  1.00 37.60           C  
ATOM   1070  ND2 ASN A  70      93.255  28.853 -97.751  1.00 37.60           N  
ATOM   1071 HD21 ASN A  70      92.797  29.519 -98.357  1.00 37.60           H  
ATOM   1072 HD22 ASN A  70      93.396  29.006 -96.762  1.00 37.60           H  
ATOM   1073  OD1 ASN A  70      93.042  27.451 -99.411  1.00 37.60           O  
ATOM   1074  N   LEU A  71      94.535  22.986 -98.207  1.00 44.24           N  
ATOM   1075  H   LEU A  71      93.910  22.928 -98.998  1.00 44.24           H  
ATOM   1076  CA  LEU A  71      95.722  22.128 -98.259  1.00 44.24           C  
ATOM   1077  HA  LEU A  71      96.535  22.674 -97.780  1.00 44.24           H  
ATOM   1078  C   LEU A  71      96.152  21.914 -99.718  1.00 44.24           C  
ATOM   1079  CB  LEU A  71      95.535  20.804 -97.487  1.00 44.24           C  
ATOM   1080  HB2 LEU A  71      96.120  20.026 -97.978  1.00 44.24           H  
ATOM   1081  HB3 LEU A  71      94.487  20.510 -97.546  1.00 44.24           H  
ATOM   1082  O   LEU A  71      95.387  21.449-100.560  1.00 44.24           O  
ATOM   1083  CG  LEU A  71      95.976  20.867 -96.008  1.00 44.24           C  
ATOM   1084  HG  LEU A  71      95.476  21.698 -95.511  1.00 44.24           H  
ATOM   1085  CD1 LEU A  71      95.568  19.577 -95.294  1.00 44.24           C  
ATOM   1086 HD11 LEU A  71      96.061  18.721 -95.754  1.00 44.24           H  
ATOM   1087 HD12 LEU A  71      95.853  19.635 -94.244  1.00 44.24           H  
ATOM   1088 HD13 LEU A  71      94.486  19.454 -95.352  1.00 44.24           H  
ATOM   1089  CD2 LEU A  71      97.494  21.019 -95.847  1.00 44.24           C  
ATOM   1090 HD21 LEU A  71      98.015  20.226 -96.384  1.00 44.24           H  
ATOM   1091 HD22 LEU A  71      97.823  21.988 -96.224  1.00 44.24           H  
ATOM   1092 HD23 LEU A  71      97.758  20.970 -94.790  1.00 44.24           H  
ATOM   1093  N   ASP A  72      97.398  22.315 -99.939  1.00 42.21           N  
ATOM   1094  H   ASP A  72      97.868  22.671 -99.119  1.00 42.21           H  
ATOM   1095  CA  ASP A  72      98.266  22.305-101.116  1.00 42.21           C  
ATOM   1096  HA  ASP A  72      98.156  23.260-101.631  1.00 42.21           H  
ATOM   1097  C   ASP A  72      98.034  21.167-102.139  1.00 42.21           C  
ATOM   1098  CB  ASP A  72      99.674  22.256-100.502  1.00 42.21           C  
ATOM   1099  HB2 ASP A  72      99.840  21.272-100.063  1.00 42.21           H  
ATOM   1100  HB3 ASP A  72      99.739  22.991 -99.700  1.00 42.21           H  
ATOM   1101  O   ASP A  72      98.168  19.984-101.840  1.00 42.21           O  
ATOM   1102  CG  ASP A  72     100.800  22.562-101.478  1.00 42.21           C  
ATOM   1103  OD1 ASP A  72     100.489  22.936-102.634  1.00 42.21           O  
ATOM   1104  OD2 ASP A  72     101.961  22.427-101.044  1.00 42.21           O  
ATOM   1105  N   LEU A  73      97.686  21.538-103.377  1.00 46.42           N  
ATOM   1106  H   LEU A  73      97.787  22.524-103.573  1.00 46.42           H  
ATOM   1107  CA  LEU A  73      96.892  20.752-104.337  1.00 46.42           C  
ATOM   1108  HA  LEU A  73      96.310  20.036-103.757  1.00 46.42           H  
ATOM   1109  C   LEU A  73      97.712  19.929-105.361  1.00 46.42           C  
ATOM   1110  CB  LEU A  73      95.902  21.745-104.994  1.00 46.42           C  
ATOM   1111  HB2 LEU A  73      96.481  22.438-105.603  1.00 46.42           H  
ATOM   1112  HB3 LEU A  73      95.436  22.325-104.197  1.00 46.42           H  
ATOM   1113  O   LEU A  73      97.124  19.280-106.223  1.00 46.42           O  
ATOM   1114  CG  LEU A  73      94.765  21.177-105.870  1.00 46.42           C  
ATOM   1115  HG  LEU A  73      95.175  20.650-106.732  1.00 46.42           H  
ATOM   1116  CD1 LEU A  73      93.844  20.228-105.099  1.00 46.42           C  
ATOM   1117 HD11 LEU A  73      94.404  19.345-104.790  1.00 46.42           H  
ATOM   1118 HD12 LEU A  73      93.019  19.913-105.738  1.00 46.42           H  
ATOM   1119 HD13 LEU A  73      93.449  20.731-104.216  1.00 46.42           H  
ATOM   1120  CD2 LEU A  73      93.923  22.331-106.417  1.00 46.42           C  
ATOM   1121 HD21 LEU A  73      94.556  23.005-106.995  1.00 46.42           H  
ATOM   1122 HD22 LEU A  73      93.141  21.942-107.069  1.00 46.42           H  
ATOM   1123 HD23 LEU A  73      93.467  22.884-105.596  1.00 46.42           H  
ATOM   1124  N   SER A  74      99.049  19.905-105.298  1.00 51.92           N  
ATOM   1125  H   SER A  74      99.506  20.462-104.589  1.00 51.92           H  
ATOM   1126  CA  SER A  74      99.875  19.245-106.336  1.00 51.92           C  
ATOM   1127  HA  SER A  74      99.233  18.981-107.177  1.00 51.92           H  
ATOM   1128  C   SER A  74     100.529  17.917-105.915  1.00 51.92           C  
ATOM   1129  CB  SER A  74     100.884  20.235-106.914  1.00 51.92           C  
ATOM   1130  HB2 SER A  74     100.366  21.138-107.237  1.00 51.92           H  
ATOM   1131  HB3 SER A  74     101.382  19.784-107.772  1.00 51.92           H  
ATOM   1132  O   SER A  74     100.700  17.041-106.760  1.00 51.92           O  
ATOM   1133  OG  SER A  74     101.845  20.556-105.934  1.00 51.92           O  
ATOM   1134  HG  SER A  74     101.981  21.506-105.896  1.00 51.92           H  
ATOM   1135  N   GLN A  75     100.775  17.685-104.617  1.00 51.97           N  
ATOM   1136  H   GLN A  75     100.729  18.474-103.988  1.00 51.97           H  
ATOM   1137  CA  GLN A  75     101.042  16.343-104.050  1.00 51.97           C  
ATOM   1138  HA  GLN A  75     101.394  15.682-104.842  1.00 51.97           H  
ATOM   1139  C   GLN A  75      99.771  15.678-103.487  1.00 51.97           C  
ATOM   1140  CB  GLN A  75     102.154  16.425-102.994  1.00 51.97           C  
ATOM   1141  HB2 GLN A  75     102.145  15.514-102.396  1.00 51.97           H  
ATOM   1142  HB3 GLN A  75     101.974  17.273-102.333  1.00 51.97           H  
ATOM   1143  O   GLN A  75      99.688  14.455-103.372  1.00 51.97           O  
ATOM   1144  CG  GLN A  75     103.538  16.548-103.653  1.00 51.97           C  
ATOM   1145  HG2 GLN A  75     103.709  15.677-104.286  1.00 51.97           H  
ATOM   1146  HG3 GLN A  75     103.561  17.437-104.283  1.00 51.97           H  
ATOM   1147  CD  GLN A  75     104.682  16.647-102.648  1.00 51.97           C  
ATOM   1148  NE2 GLN A  75     105.916  16.622-103.102  1.00 51.97           N  
ATOM   1149 HE21 GLN A  75     106.632  16.725-102.398  1.00 51.97           H  
ATOM   1150 HE22 GLN A  75     106.103  16.574-104.094  1.00 51.97           H  
ATOM   1151  OE1 GLN A  75     104.509  16.742-101.448  1.00 51.97           O  
ATOM   1152  N   VAL A  76      98.727  16.479-103.243  1.00 51.01           N  
ATOM   1153  H   VAL A  76      98.887  17.474-103.299  1.00 51.01           H  
ATOM   1154  CA  VAL A  76      97.385  16.049-102.841  1.00 51.01           C  
ATOM   1155  HA  VAL A  76      97.491  15.215-102.148  1.00 51.01           H  
ATOM   1156  C   VAL A  76      96.579  15.519-104.021  1.00 51.01           C  
ATOM   1157  CB  VAL A  76      96.663  17.194-102.075  1.00 51.01           C  
ATOM   1158  HB  VAL A  76      96.763  18.103-102.669  1.00 51.01           H  
ATOM   1159  O   VAL A  76      95.464  15.149-103.776  1.00 51.01           O  
ATOM   1160  CG1 VAL A  76      95.166  17.044-101.740  1.00 51.01           C  
ATOM   1161 HG11 VAL A  76      94.573  17.178-102.645  1.00 51.01           H  
ATOM   1162 HG12 VAL A  76      94.862  17.830-101.049  1.00 51.01           H  
ATOM   1163 HG13 VAL A  76      94.973  16.070-101.291  1.00 51.01           H  
ATOM   1164  CG2 VAL A  76      97.357  17.381-100.720  1.00 51.01           C  
ATOM   1165 HG21 VAL A  76      98.424  17.558-100.854  1.00 51.01           H  
ATOM   1166 HG22 VAL A  76      97.219  16.498-100.095  1.00 51.01           H  
ATOM   1167 HG23 VAL A  76      96.947  18.252-100.208  1.00 51.01           H  
ATOM   1168  N   ALA A  77      97.048  15.413-105.272  1.00 51.46           N  
ATOM   1169  H   ALA A  77      97.973  15.766-105.471  1.00 51.46           H  
ATOM   1170  CA  ALA A  77      96.226  14.909-106.394  1.00 51.46           C  
ATOM   1171  HA  ALA A  77      95.208  15.279-106.264  1.00 51.46           H  
ATOM   1172  C   ALA A  77      96.157  13.363-106.486  1.00 51.46           C  
ATOM   1173  CB  ALA A  77      96.715  15.545-107.695  1.00 51.46           C  
ATOM   1174  HB1 ALA A  77      97.743  15.244-107.900  1.00 51.46           H  
ATOM   1175  HB2 ALA A  77      96.079  15.229-108.522  1.00 51.46           H  
ATOM   1176  HB3 ALA A  77      96.673  16.631-107.614  1.00 51.46           H  
ATOM   1177  O   ALA A  77      95.090  12.803-106.737  1.00 51.46           O  
ATOM   1178  N   ALA A  78      97.268  12.668-106.209  1.00 52.31           N  
ATOM   1179  H   ALA A  78      98.120  13.179-106.029  1.00 52.31           H  
ATOM   1180  CA  ALA A  78      97.311  11.201-106.113  1.00 52.31           C  
ATOM   1181  HA  ALA A  78      96.630  10.773-106.848  1.00 52.31           H  
ATOM   1182  C   ALA A  78      96.845  10.720-104.730  1.00 52.31           C  
ATOM   1183  CB  ALA A  78      98.726  10.723-106.452  1.00 52.31           C  
ATOM   1184  HB1 ALA A  78      98.996  11.043-107.459  1.00 52.31           H  
ATOM   1185  HB2 ALA A  78      98.760   9.635-106.409  1.00 52.31           H  
ATOM   1186  HB3 ALA A  78      99.444  11.127-105.738  1.00 52.31           H  
ATOM   1187  O   ALA A  78      96.026   9.812-104.639  1.00 52.31           O  
ATOM   1188  N   ILE A  79      97.234  11.442-103.670  1.00 53.84           N  
ATOM   1189  H   ILE A  79      97.953  12.141-103.790  1.00 53.84           H  
ATOM   1190  CA  ILE A  79      96.615  11.303-102.350  1.00 53.84           C  
ATOM   1191  HA  ILE A  79      96.544  10.239-102.123  1.00 53.84           H  
ATOM   1192  C   ILE A  79      95.171  11.825-102.384  1.00 53.84           C  
ATOM   1193  CB  ILE A  79      97.490  11.947-101.240  1.00 53.84           C  
ATOM   1194  HB  ILE A  79      97.631  13.001-101.483  1.00 53.84           H  
ATOM   1195  O   ILE A  79      94.407  11.379-101.565  1.00 53.84           O  
ATOM   1196  CG1 ILE A  79      98.877  11.262-101.194  1.00 53.84           C  
ATOM   1197 HG12 ILE A  79      98.759  10.219-100.899  1.00 53.84           H  
ATOM   1198 HG13 ILE A  79      99.323  11.277-102.189  1.00 53.84           H  
ATOM   1199  CG2 ILE A  79      96.838  11.857 -99.846  1.00 53.84           C  
ATOM   1200 HG21 ILE A  79      96.676  10.813 -99.576  1.00 53.84           H  
ATOM   1201 HG22 ILE A  79      95.878  12.374 -99.842  1.00 53.84           H  
ATOM   1202 HG23 ILE A  79      97.460  12.334 -99.089  1.00 53.84           H  
ATOM   1203  CD1 ILE A  79      99.888  11.933-100.254  1.00 53.84           C  
ATOM   1204 HD11 ILE A  79      99.951  12.998-100.477  1.00 53.84           H  
ATOM   1205 HD12 ILE A  79     100.869  11.483-100.404  1.00 53.84           H  
ATOM   1206 HD13 ILE A  79      99.603  11.789 -99.212  1.00 53.84           H  
ATOM   1207  N   SER A  80      94.731  12.681-103.325  1.00 53.53           N  
ATOM   1208  H   SER A  80      95.416  13.091-103.944  1.00 53.53           H  
ATOM   1209  CA  SER A  80      93.332  13.182-103.438  1.00 53.53           C  
ATOM   1210  HA  SER A  80      92.975  13.517-102.465  1.00 53.53           H  
ATOM   1211  C   SER A  80      92.415  12.126-103.942  1.00 53.53           C  
ATOM   1212  CB  SER A  80      93.035  14.274-104.498  1.00 53.53           C  
ATOM   1213  HB2 SER A  80      93.823  14.296-105.252  1.00 53.53           H  
ATOM   1214  HB3 SER A  80      92.124  14.054-105.054  1.00 53.53           H  
ATOM   1215  O   SER A  80      91.252  12.213-103.612  1.00 53.53           O  
ATOM   1216  OG  SER A  80      92.818  15.543-103.938  1.00 53.53           O  
ATOM   1217  HG  SER A  80      93.684  15.801-103.615  1.00 53.53           H  
ATOM   1218  N   ASN A  81      92.837  11.237-104.834  1.00 61.36           N  
ATOM   1219  H   ASN A  81      93.807  11.191-105.110  1.00 61.36           H  
ATOM   1220  CA  ASN A  81      91.887  10.247-105.314  1.00 61.36           C  
ATOM   1221  HA  ASN A  81      90.940  10.756-105.492  1.00 61.36           H  
ATOM   1222  C   ASN A  81      91.616   9.227-104.202  1.00 61.36           C  
ATOM   1223  CB  ASN A  81      92.363   9.655-106.644  1.00 61.36           C  
ATOM   1224  HB2 ASN A  81      92.971   8.771-106.453  1.00 61.36           H  
ATOM   1225  HB3 ASN A  81      92.971  10.383-107.182  1.00 61.36           H  
ATOM   1226  O   ASN A  81      90.459   8.898-103.961  1.00 61.36           O  
ATOM   1227  CG  ASN A  81      91.198   9.289-107.552  1.00 61.36           C  
ATOM   1228  ND2 ASN A  81      91.457   8.527-108.585  1.00 61.36           N  
ATOM   1229 HD21 ASN A  81      90.659   8.252-109.139  1.00 61.36           H  
ATOM   1230 HD22 ASN A  81      92.367   8.098-108.680  1.00 61.36           H  
ATOM   1231  OD1 ASN A  81      90.068   9.725-107.403  1.00 61.36           O  
ATOM   1232  N   ASP A  82      92.651   8.887-103.425  1.00 61.45           N  
ATOM   1233  H   ASP A  82      93.587   9.128-103.716  1.00 61.45           H  
ATOM   1234  CA  ASP A  82      92.517   8.102-102.196  1.00 61.45           C  
ATOM   1235  HA  ASP A  82      91.819   7.288-102.391  1.00 61.45           H  
ATOM   1236  C   ASP A  82      91.920   8.901-101.022  1.00 61.45           C  
ATOM   1237  CB  ASP A  82      93.862   7.454-101.831  1.00 61.45           C  
ATOM   1238  HB2 ASP A  82      93.800   7.080-100.809  1.00 61.45           H  
ATOM   1239  HB3 ASP A  82      94.647   8.209-101.867  1.00 61.45           H  
ATOM   1240  O   ASP A  82      91.133   8.365-100.269  1.00 61.45           O  
ATOM   1241  CG  ASP A  82      94.226   6.269-102.741  1.00 61.45           C  
ATOM   1242  OD1 ASP A  82      93.304   5.684-103.357  1.00 61.45           O  
ATOM   1243  OD2 ASP A  82      95.437   5.968-102.818  1.00 61.45           O  
ATOM   1244  N   LEU A  83      92.170  10.204-100.867  1.00 60.76           N  
ATOM   1245  H   LEU A  83      92.894  10.603-101.447  1.00 60.76           H  
ATOM   1246  CA  LEU A  83      91.524  11.058 -99.856  1.00 60.76           C  
ATOM   1247  HA  LEU A  83      91.449  10.482 -98.934  1.00 60.76           H  
ATOM   1248  C   LEU A  83      90.110  11.424-100.262  1.00 60.76           C  
ATOM   1249  CB  LEU A  83      92.273  12.382 -99.558  1.00 60.76           C  
ATOM   1250  HB2 LEU A  83      91.546  13.193 -99.498  1.00 60.76           H  
ATOM   1251  HB3 LEU A  83      92.922  12.666-100.386  1.00 60.76           H  
ATOM   1252  O   LEU A  83      89.323  11.735 -99.390  1.00 60.76           O  
ATOM   1253  CG  LEU A  83      93.049  12.404 -98.234  1.00 60.76           C  
ATOM   1254  HG  LEU A  83      93.722  11.548 -98.184  1.00 60.76           H  
ATOM   1255  CD1 LEU A  83      93.869  13.696 -98.133  1.00 60.76           C  
ATOM   1256 HD11 LEU A  83      94.530  13.632 -97.268  1.00 60.76           H  
ATOM   1257 HD12 LEU A  83      94.477  13.831 -99.029  1.00 60.76           H  
ATOM   1258 HD13 LEU A  83      93.211  14.557 -98.020  1.00 60.76           H  
ATOM   1259  CD2 LEU A  83      92.089  12.395 -97.039  1.00 60.76           C  
ATOM   1260 HD21 LEU A  83      91.550  11.449 -96.996  1.00 60.76           H  
ATOM   1261 HD22 LEU A  83      91.365  13.206 -97.110  1.00 60.76           H  
ATOM   1262 HD23 LEU A  83      92.655  12.491 -96.112  1.00 60.76           H  
ATOM   1263  N   LYS A  84      89.768  11.464-101.549  1.00 65.71           N  
ATOM   1264  H   LYS A  84      90.485  11.265-102.232  1.00 65.71           H  
ATOM   1265  CA  LYS A  84      88.395  11.645-102.021  1.00 65.71           C  
ATOM   1266  HA  LYS A  84      87.881  12.360-101.377  1.00 65.71           H  
ATOM   1267  C   LYS A  84      87.658  10.337-101.866  1.00 65.71           C  
ATOM   1268  CB  LYS A  84      88.302  12.144-103.470  1.00 65.71           C  
ATOM   1269  HB2 LYS A  84      88.935  11.527-104.108  1.00 65.71           H  
ATOM   1270  HB3 LYS A  84      87.277  12.012-103.818  1.00 65.71           H  
ATOM   1271  O   LYS A  84      86.541  10.410-101.396  1.00 65.71           O  
ATOM   1272  CG  LYS A  84      88.652  13.636-103.604  1.00 65.71           C  
ATOM   1273  HG2 LYS A  84      87.843  14.229-103.178  1.00 65.71           H  
ATOM   1274  HG3 LYS A  84      89.560  13.871-103.049  1.00 65.71           H  
ATOM   1275  CD  LYS A  84      88.836  14.009-105.080  1.00 65.71           C  
ATOM   1276  HD2 LYS A  84      87.882  13.896-105.595  1.00 65.71           H  
ATOM   1277  HD3 LYS A  84      89.566  13.338-105.533  1.00 65.71           H  
ATOM   1278  CE  LYS A  84      89.335  15.452-105.196  1.00 65.71           C  
ATOM   1279  HE2 LYS A  84      90.314  15.518-104.721  1.00 65.71           H  
ATOM   1280  HE3 LYS A  84      88.656  16.101-104.643  1.00 65.71           H  
ATOM   1281  NZ  LYS A  84      89.417  15.886-106.611  1.00 65.71           N  
ATOM   1282  HZ1 LYS A  84      89.766  16.833-106.660  1.00 65.71           H  
ATOM   1283  HZ2 LYS A  84      90.048  15.284-107.120  1.00 65.71           H  
ATOM   1284  HZ3 LYS A  84      88.506  15.849-107.045  1.00 65.71           H  
ATOM   1285  N   SER A  85      88.263   9.181-102.153  1.00 67.37           N  
ATOM   1286  H   SER A  85      89.187   9.179-102.560  1.00 67.37           H  
ATOM   1287  CA  SER A  85      87.650   7.885-101.855  1.00 67.37           C  
ATOM   1288  HA  SER A  85      86.653   7.885-102.295  1.00 67.37           H  
ATOM   1289  C   SER A  85      87.485   7.696-100.342  1.00 67.37           C  
ATOM   1290  CB  SER A  85      88.397   6.728-102.525  1.00 67.37           C  
ATOM   1291  HB2 SER A  85      88.567   6.965-103.575  1.00 67.37           H  
ATOM   1292  HB3 SER A  85      87.785   5.827-102.464  1.00 67.37           H  
ATOM   1293  O   SER A  85      86.362   7.466 -99.907  1.00 67.37           O  
ATOM   1294  OG  SER A  85      89.624   6.485-101.888  1.00 67.37           O  
ATOM   1295  HG  SER A  85      90.199   5.967-102.456  1.00 67.37           H  
ATOM   1296  N   ILE A  86      88.520   7.957 -99.533  1.00 70.89           N  
ATOM   1297  H   ILE A  86      89.428   8.028 -99.969  1.00 70.89           H  
ATOM   1298  CA  ILE A  86      88.474   7.951 -98.062  1.00 70.89           C  
ATOM   1299  HA  ILE A  86      88.076   6.987 -97.746  1.00 70.89           H  
ATOM   1300  C   ILE A  86      87.507   9.013 -97.540  1.00 70.89           C  
ATOM   1301  CB  ILE A  86      89.879   8.097 -97.425  1.00 70.89           C  
ATOM   1302  HB  ILE A  86      90.358   8.976 -97.857  1.00 70.89           H  
ATOM   1303  O   ILE A  86      86.702   8.673 -96.698  1.00 70.89           O  
ATOM   1304  CG1 ILE A  86      90.751   6.849 -97.702  1.00 70.89           C  
ATOM   1305 HG12 ILE A  86      90.429   6.031 -97.058  1.00 70.89           H  
ATOM   1306 HG13 ILE A  86      90.608   6.509 -98.728  1.00 70.89           H  
ATOM   1307  CG2 ILE A  86      89.800   8.313 -95.899  1.00 70.89           C  
ATOM   1308 HG21 ILE A  86      89.257   7.491 -95.432  1.00 70.89           H  
ATOM   1309 HG22 ILE A  86      90.797   8.373 -95.463  1.00 70.89           H  
ATOM   1310 HG23 ILE A  86      89.290   9.247 -95.660  1.00 70.89           H  
ATOM   1311  CD1 ILE A  86      92.254   7.092 -97.490  1.00 70.89           C  
ATOM   1312 HD11 ILE A  86      92.809   6.217 -97.827  1.00 70.89           H  
ATOM   1313 HD12 ILE A  86      92.582   7.959 -98.063  1.00 70.89           H  
ATOM   1314 HD13 ILE A  86      92.472   7.254 -96.434  1.00 70.89           H  
ATOM   1315  N   ARG A  87      87.472  10.252 -98.050  1.00 71.99           N  
ATOM   1316  H   ARG A  87      88.190  10.517 -98.710  1.00 71.99           H  
ATOM   1317  CA  ARG A  87      86.483  11.267 -97.626  1.00 71.99           C  
ATOM   1318  HA  ARG A  87      86.433  11.259 -96.537  1.00 71.99           H  
ATOM   1319  C   ARG A  87      85.078  10.964 -98.114  1.00 71.99           C  
ATOM   1320  CB  ARG A  87      86.842  12.691 -98.070  1.00 71.99           C  
ATOM   1321  HB2 ARG A  87      87.097  12.694 -99.130  1.00 71.99           H  
ATOM   1322  HB3 ARG A  87      85.962  13.323 -97.954  1.00 71.99           H  
ATOM   1323  O   ARG A  87      84.139  11.355 -97.443  1.00 71.99           O  
ATOM   1324  CG  ARG A  87      87.952  13.319 -97.220  1.00 71.99           C  
ATOM   1325  HG2 ARG A  87      88.819  12.660 -97.160  1.00 71.99           H  
ATOM   1326  HG3 ARG A  87      87.579  13.481 -96.209  1.00 71.99           H  
ATOM   1327  CD  ARG A  87      88.347  14.658 -97.847  1.00 71.99           C  
ATOM   1328  HD2 ARG A  87      87.467  15.300 -97.891  1.00 71.99           H  
ATOM   1329  HD3 ARG A  87      88.687  14.466 -98.865  1.00 71.99           H  
ATOM   1330  NE  ARG A  87      89.390  15.328 -97.053  1.00 71.99           N  
ATOM   1331  HE  ARG A  87      89.234  15.345 -96.055  1.00 71.99           H  
ATOM   1332  NH1 ARG A  87      90.852  15.826 -98.757  1.00 71.99           N  
ATOM   1333 HH11 ARG A  87      91.699  16.271 -99.078  1.00 71.99           H  
ATOM   1334 HH12 ARG A  87      90.218  15.377 -99.403  1.00 71.99           H  
ATOM   1335  NH2 ARG A  87      91.346  16.418 -96.664  1.00 71.99           N  
ATOM   1336 HH21 ARG A  87      92.211  16.823 -96.992  1.00 71.99           H  
ATOM   1337 HH22 ARG A  87      91.123  16.435 -95.679  1.00 71.99           H  
ATOM   1338  CZ  ARG A  87      90.518  15.854 -97.495  1.00 71.99           C  
ATOM   1339  N   THR A  88      84.881  10.307 -99.257  1.00 78.39           N  
ATOM   1340  H   THR A  88      85.679  10.088 -99.836  1.00 78.39           H  
ATOM   1341  CA  THR A  88      83.549   9.844 -99.680  1.00 78.39           C  
ATOM   1342  HA  THR A  88      82.826  10.635 -99.479  1.00 78.39           H  
ATOM   1343  C   THR A  88      83.105   8.645 -98.864  1.00 78.39           C  
ATOM   1344  CB  THR A  88      83.427   9.496-101.171  1.00 78.39           C  
ATOM   1345  HB  THR A  88      82.460   9.015-101.317  1.00 78.39           H  
ATOM   1346  O   THR A  88      81.928   8.553 -98.551  1.00 78.39           O  
ATOM   1347  CG2 THR A  88      83.432  10.742-102.059  1.00 78.39           C  
ATOM   1348 HG21 THR A  88      84.314  11.353-101.866  1.00 78.39           H  
ATOM   1349 HG22 THR A  88      82.540  11.334-101.853  1.00 78.39           H  
ATOM   1350 HG23 THR A  88      83.422  10.438-103.105  1.00 78.39           H  
ATOM   1351  OG1 THR A  88      84.406   8.599-101.634  1.00 78.39           O  
ATOM   1352  HG1 THR A  88      84.916   8.249-100.900  1.00 78.39           H  
ATOM   1353  N   GLN A  89      84.032   7.773 -98.467  1.00 78.06           N  
ATOM   1354  H   GLN A  89      84.987   7.897 -98.770  1.00 78.06           H  
ATOM   1355  CA  GLN A  89      83.774   6.638 -97.593  1.00 78.06           C  
ATOM   1356  HA  GLN A  89      82.863   6.142 -97.929  1.00 78.06           H  
ATOM   1357  C   GLN A  89      83.547   7.099 -96.151  1.00 78.06           C  
ATOM   1358  CB  GLN A  89      84.938   5.646 -97.716  1.00 78.06           C  
ATOM   1359  HB2 GLN A  89      85.102   5.433 -98.772  1.00 78.06           H  
ATOM   1360  HB3 GLN A  89      85.844   6.088 -97.302  1.00 78.06           H  
ATOM   1361  O   GLN A  89      82.617   6.629 -95.521  1.00 78.06           O  
ATOM   1362  CG  GLN A  89      84.646   4.318 -97.007  1.00 78.06           C  
ATOM   1363  HG2 GLN A  89      83.702   3.916 -97.377  1.00 78.06           H  
ATOM   1364  HG3 GLN A  89      84.552   4.487 -95.935  1.00 78.06           H  
ATOM   1365  CD  GLN A  89      85.739   3.278 -97.237  1.00 78.06           C  
ATOM   1366  NE2 GLN A  89      85.500   2.035 -96.880  1.00 78.06           N  
ATOM   1367 HE21 GLN A  89      84.618   1.776 -96.464  1.00 78.06           H  
ATOM   1368 HE22 GLN A  89      86.257   1.388 -97.048  1.00 78.06           H  
ATOM   1369  OE1 GLN A  89      86.818   3.538 -97.739  1.00 78.06           O  
ATOM   1370  N   GLU A  90      84.309   8.071 -95.659  1.00 79.49           N  
ATOM   1371  H   GLU A  90      85.121   8.341 -96.196  1.00 79.49           H  
ATOM   1372  CA  GLU A  90      84.149   8.738 -94.365  1.00 79.49           C  
ATOM   1373  HA  GLU A  90      84.064   7.989 -93.578  1.00 79.49           H  
ATOM   1374  C   GLU A  90      82.882   9.591 -94.363  1.00 79.49           C  
ATOM   1375  CB  GLU A  90      85.393   9.595 -94.079  1.00 79.49           C  
ATOM   1376  HB2 GLU A  90      85.435  10.389 -94.825  1.00 79.49           H  
ATOM   1377  HB3 GLU A  90      86.278   8.966 -94.175  1.00 79.49           H  
ATOM   1378  O   GLU A  90      82.130   9.540 -93.408  1.00 79.49           O  
ATOM   1379  CG  GLU A  90      85.420  10.225 -92.678  1.00 79.49           C  
ATOM   1380  HG2 GLU A  90      85.401   9.426 -91.937  1.00 79.49           H  
ATOM   1381  HG3 GLU A  90      84.525  10.833 -92.548  1.00 79.49           H  
ATOM   1382  CD  GLU A  90      86.656  11.117 -92.447  1.00 79.49           C  
ATOM   1383  OE1 GLU A  90      86.840  11.548 -91.288  1.00 79.49           O  
ATOM   1384  OE2 GLU A  90      87.384  11.415 -93.428  1.00 79.49           O  
ATOM   1385  N   LYS A  91      82.555  10.299 -95.452  1.00 81.47           N  
ATOM   1386  H   LYS A  91      83.241  10.375 -96.189  1.00 81.47           H  
ATOM   1387  CA  LYS A  91      81.271  11.001 -95.605  1.00 81.47           C  
ATOM   1388  HA  LYS A  91      81.111  11.605 -94.712  1.00 81.47           H  
ATOM   1389  C   LYS A  91      80.101  10.024 -95.676  1.00 81.47           C  
ATOM   1390  CB  LYS A  91      81.306  11.937 -96.822  1.00 81.47           C  
ATOM   1391  HB2 LYS A  91      82.132  12.636 -96.693  1.00 81.47           H  
ATOM   1392  HB3 LYS A  91      81.471  11.345 -97.723  1.00 81.47           H  
ATOM   1393  O   LYS A  91      79.070  10.326 -95.099  1.00 81.47           O  
ATOM   1394  CG  LYS A  91      80.019  12.755 -96.986  1.00 81.47           C  
ATOM   1395  HG2 LYS A  91      79.175  12.084 -97.143  1.00 81.47           H  
ATOM   1396  HG3 LYS A  91      79.846  13.338 -96.082  1.00 81.47           H  
ATOM   1397  CD  LYS A  91      80.125  13.694 -98.191  1.00 81.47           C  
ATOM   1398  HD2 LYS A  91      80.949  14.390 -98.033  1.00 81.47           H  
ATOM   1399  HD3 LYS A  91      80.311  13.104 -99.088  1.00 81.47           H  
ATOM   1400  CE  LYS A  91      78.806  14.459 -98.333  1.00 81.47           C  
ATOM   1401  HE2 LYS A  91      77.998  13.733 -98.420  1.00 81.47           H  
ATOM   1402  HE3 LYS A  91      78.635  15.028 -97.419  1.00 81.47           H  
ATOM   1403  NZ  LYS A  91      78.818  15.359 -99.511  1.00 81.47           N  
ATOM   1404  HZ1 LYS A  91      78.956  14.821-100.354  1.00 81.47           H  
ATOM   1405  HZ2 LYS A  91      77.933  15.842 -99.580  1.00 81.47           H  
ATOM   1406  HZ3 LYS A  91      79.557  16.041 -99.424  1.00 81.47           H  
ATOM   1407  N   ALA A  92      80.243   8.877 -96.339  1.00 81.10           N  
ATOM   1408  H   ALA A  92      81.098   8.714 -96.852  1.00 81.10           H  
ATOM   1409  CA  ALA A  92      79.220   7.832 -96.369  1.00 81.10           C  
ATOM   1410  HA  ALA A  92      78.256   8.289 -96.593  1.00 81.10           H  
ATOM   1411  C   ALA A  92      79.086   7.128 -95.011  1.00 81.10           C  
ATOM   1412  CB  ALA A  92      79.540   6.830 -97.483  1.00 81.10           C  
ATOM   1413  HB1 ALA A  92      79.555   7.340 -98.446  1.00 81.10           H  
ATOM   1414  HB2 ALA A  92      78.770   6.059 -97.507  1.00 81.10           H  
ATOM   1415  HB3 ALA A  92      80.507   6.360 -97.302  1.00 81.10           H  
ATOM   1416  O   ALA A  92      77.977   6.827 -94.600  1.00 81.10           O  
ATOM   1417  N   GLN A  93      80.187   6.918 -94.286  1.00 79.46           N  
ATOM   1418  H   GLN A  93      81.084   7.126 -94.702  1.00 79.46           H  
ATOM   1419  CA  GLN A  93      80.182   6.405 -92.916  1.00 79.46           C  
ATOM   1420  HA  GLN A  93      79.560   5.511 -92.864  1.00 79.46           H  
ATOM   1421  C   GLN A  93      79.589   7.421 -91.950  1.00 79.46           C  
ATOM   1422  CB  GLN A  93      81.606   6.056 -92.467  1.00 79.46           C  
ATOM   1423  HB2 GLN A  93      81.628   5.986 -91.379  1.00 79.46           H  
ATOM   1424  HB3 GLN A  93      82.284   6.855 -92.767  1.00 79.46           H  
ATOM   1425  O   GLN A  93      78.800   7.037 -91.106  1.00 79.46           O  
ATOM   1426  CG  GLN A  93      82.085   4.713 -93.029  1.00 79.46           C  
ATOM   1427  HG2 GLN A  93      81.471   3.920 -92.603  1.00 79.46           H  
ATOM   1428  HG3 GLN A  93      81.958   4.685 -94.111  1.00 79.46           H  
ATOM   1429  CD  GLN A  93      83.547   4.428 -92.699  1.00 79.46           C  
ATOM   1430  NE2 GLN A  93      84.027   3.238 -92.989  1.00 79.46           N  
ATOM   1431 HE21 GLN A  93      84.992   3.096 -92.729  1.00 79.46           H  
ATOM   1432 HE22 GLN A  93      83.423   2.520 -93.363  1.00 79.46           H  
ATOM   1433  OE1 GLN A  93      84.292   5.235 -92.174  1.00 79.46           O  
ATOM   1434  N   LEU A  94      79.914   8.708 -92.082  1.00 81.19           N  
ATOM   1435  H   LEU A  94      80.637   8.949 -92.744  1.00 81.19           H  
ATOM   1436  CA  LEU A  94      79.304   9.788 -91.316  1.00 81.19           C  
ATOM   1437  HA  LEU A  94      79.339   9.534 -90.256  1.00 81.19           H  
ATOM   1438  C   LEU A  94      77.837   9.944 -91.680  1.00 81.19           C  
ATOM   1439  CB  LEU A  94      80.045  11.115 -91.555  1.00 81.19           C  
ATOM   1440  HB2 LEU A  94      80.193  11.239 -92.628  1.00 81.19           H  
ATOM   1441  HB3 LEU A  94      79.411  11.936 -91.219  1.00 81.19           H  
ATOM   1442  O   LEU A  94      77.060  10.232 -90.790  1.00 81.19           O  
ATOM   1443  CG  LEU A  94      81.397  11.233 -90.831  1.00 81.19           C  
ATOM   1444  HG  LEU A  94      82.008  10.349 -91.019  1.00 81.19           H  
ATOM   1445  CD1 LEU A  94      82.138  12.466 -91.352  1.00 81.19           C  
ATOM   1446 HD11 LEU A  94      82.311  12.359 -92.423  1.00 81.19           H  
ATOM   1447 HD12 LEU A  94      83.107  12.540 -90.859  1.00 81.19           H  
ATOM   1448 HD13 LEU A  94      81.558  13.369 -91.157  1.00 81.19           H  
ATOM   1449  CD2 LEU A  94      81.220  11.381 -89.318  1.00 81.19           C  
ATOM   1450 HD21 LEU A  94      80.589  12.241 -89.092  1.00 81.19           H  
ATOM   1451 HD22 LEU A  94      82.196  11.517 -88.852  1.00 81.19           H  
ATOM   1452 HD23 LEU A  94      80.769  10.480 -88.902  1.00 81.19           H  
ATOM   1453  N   GLN A  95      77.447   9.735 -92.937  1.00 82.81           N  
ATOM   1454  H   GLN A  95      78.151   9.568 -93.641  1.00 82.81           H  
ATOM   1455  CA  GLN A  95      76.050   9.733 -93.357  1.00 82.81           C  
ATOM   1456  HA  GLN A  95      75.571  10.621 -92.943  1.00 82.81           H  
ATOM   1457  C   GLN A  95      75.306   8.526 -92.780  1.00 82.81           C  
ATOM   1458  CB  GLN A  95      75.961   9.824 -94.885  1.00 82.81           C  
ATOM   1459  HB2 GLN A  95      76.528  10.695 -95.216  1.00 82.81           H  
ATOM   1460  HB3 GLN A  95      76.386   8.927 -95.336  1.00 82.81           H  
ATOM   1461  O   GLN A  95      74.273   8.737 -92.173  1.00 82.81           O  
ATOM   1462  CG  GLN A  95      74.513   9.992 -95.353  1.00 82.81           C  
ATOM   1463  HG2 GLN A  95      74.061  10.840 -94.838  1.00 82.81           H  
ATOM   1464  HG3 GLN A  95      73.943   9.101 -95.090  1.00 82.81           H  
ATOM   1465  CD  GLN A  95      74.379  10.216 -96.855  1.00 82.81           C  
ATOM   1466  NE2 GLN A  95      73.160  10.258 -97.340  1.00 82.81           N  
ATOM   1467 HE21 GLN A  95      72.401  10.016 -96.718  1.00 82.81           H  
ATOM   1468 HE22 GLN A  95      73.054  10.307 -98.343  1.00 82.81           H  
ATOM   1469  OE1 GLN A  95      75.331  10.384 -97.610  1.00 82.81           O  
ATOM   1470  N   ASP A  96      75.858   7.309 -92.839  1.00 84.45           N  
ATOM   1471  H   ASP A  96      76.693   7.178 -93.392  1.00 84.45           H  
ATOM   1472  CA  ASP A  96      75.290   6.123 -92.172  1.00 84.45           C  
ATOM   1473  HA  ASP A  96      74.274   5.965 -92.532  1.00 84.45           H  
ATOM   1474  C   ASP A  96      75.226   6.318 -90.650  1.00 84.45           C  
ATOM   1475  CB  ASP A  96      76.130   4.876 -92.516  1.00 84.45           C  
ATOM   1476  HB2 ASP A  96      76.181   4.775 -93.600  1.00 84.45           H  
ATOM   1477  HB3 ASP A  96      77.146   5.014 -92.146  1.00 84.45           H  
ATOM   1478  O   ASP A  96      74.243   5.968 -90.007  1.00 84.45           O  
ATOM   1479  CG  ASP A  96      75.548   3.573 -91.935  1.00 84.45           C  
ATOM   1480  OD1 ASP A  96      74.391   3.238 -92.246  1.00 84.45           O  
ATOM   1481  OD2 ASP A  96      76.251   2.851 -91.183  1.00 84.45           O  
ATOM   1482  N   LEU A  97      76.245   6.937 -90.052  1.00 83.46           N  
ATOM   1483  H   LEU A  97      77.055   7.161 -90.612  1.00 83.46           H  
ATOM   1484  CA  LEU A  97      76.262   7.274 -88.632  1.00 83.46           C  
ATOM   1485  HA  LEU A  97      76.021   6.372 -88.069  1.00 83.46           H  
ATOM   1486  C   LEU A  97      75.203   8.331 -88.303  1.00 83.46           C  
ATOM   1487  CB  LEU A  97      77.666   7.763 -88.233  1.00 83.46           C  
ATOM   1488  HB2 LEU A  97      78.426   7.196 -88.771  1.00 83.46           H  
ATOM   1489  HB3 LEU A  97      77.762   8.810 -88.520  1.00 83.46           H  
ATOM   1490  O   LEU A  97      74.553   8.223 -87.272  1.00 83.46           O  
ATOM   1491  CG  LEU A  97      77.966   7.595 -86.737  1.00 83.46           C  
ATOM   1492  HG  LEU A  97      77.065   7.769 -86.149  1.00 83.46           H  
ATOM   1493  CD1 LEU A  97      78.502   6.188 -86.452  1.00 83.46           C  
ATOM   1494 HD11 LEU A  97      79.431   6.019 -86.997  1.00 83.46           H  
ATOM   1495 HD12 LEU A  97      77.765   5.449 -86.765  1.00 83.46           H  
ATOM   1496 HD13 LEU A  97      78.682   6.077 -85.383  1.00 83.46           H  
ATOM   1497  CD2 LEU A  97      79.037   8.594 -86.304  1.00 83.46           C  
ATOM   1498 HD21 LEU A  97      78.694   9.609 -86.504  1.00 83.46           H  
ATOM   1499 HD22 LEU A  97      79.957   8.418 -86.862  1.00 83.46           H  
ATOM   1500 HD23 LEU A  97      79.235   8.483 -85.237  1.00 83.46           H  
ATOM   1501  N   ASN A  98      75.010   9.331 -89.164  1.00 84.63           N  
ATOM   1502  H   ASN A  98      75.580   9.360 -89.998  1.00 84.63           H  
ATOM   1503  CA  ASN A  98      74.003  10.375 -88.990  1.00 84.63           C  
ATOM   1504  HA  ASN A  98      74.045  10.703 -87.951  1.00 84.63           H  
ATOM   1505  C   ASN A  98      72.592   9.838 -89.239  1.00 84.63           C  
ATOM   1506  CB  ASN A  98      74.314  11.580 -89.898  1.00 84.63           C  
ATOM   1507  HB2 ASN A  98      75.378  11.609 -90.130  1.00 84.63           H  
ATOM   1508  HB3 ASN A  98      73.760  11.496 -90.833  1.00 84.63           H  
ATOM   1509  O   ASN A  98      71.686  10.223 -88.520  1.00 84.63           O  
ATOM   1510  CG  ASN A  98      74.044  12.928 -89.266  1.00 84.63           C  
ATOM   1511  ND2 ASN A  98      74.509  13.979 -89.901  1.00 84.63           N  
ATOM   1512 HD21 ASN A  98      74.316  14.868 -89.462  1.00 84.63           H  
ATOM   1513 HD22 ASN A  98      74.957  13.861 -90.798  1.00 84.63           H  
ATOM   1514  OD1 ASN A  98      73.499  13.086 -88.190  1.00 84.63           O  
ATOM   1515  N   ASP A  99      72.410   8.907 -90.176  1.00 85.11           N  
ATOM   1516  H   ASP A  99      73.174   8.700 -90.803  1.00 85.11           H  
ATOM   1517  CA  ASP A  99      71.150   8.199 -90.416  1.00 85.11           C  
ATOM   1518  HA  ASP A  99      70.341   8.924 -90.501  1.00 85.11           H  
ATOM   1519  C   ASP A  99      70.830   7.282 -89.221  1.00 85.11           C  
ATOM   1520  CB  ASP A  99      71.228   7.407 -91.740  1.00 85.11           C  
ATOM   1521  HB2 ASP A  99      70.354   6.759 -91.799  1.00 85.11           H  
ATOM   1522  HB3 ASP A  99      72.111   6.768 -91.722  1.00 85.11           H  
ATOM   1523  O   ASP A  99      69.698   7.246 -88.739  1.00 85.11           O  
ATOM   1524  CG  ASP A  99      71.251   8.275 -93.016  1.00 85.11           C  
ATOM   1525  OD1 ASP A  99      70.854   9.462 -92.951  1.00 85.11           O  
ATOM   1526  OD2 ASP A  99      71.641   7.745 -94.084  1.00 85.11           O  
ATOM   1527  N   ARG A 100      71.841   6.622 -88.637  1.00 86.39           N  
ATOM   1528  H   ARG A 100      72.735   6.628 -89.108  1.00 86.39           H  
ATOM   1529  CA  ARG A 100      71.701   5.900 -87.362  1.00 86.39           C  
ATOM   1530  HA  ARG A 100      70.857   5.216 -87.448  1.00 86.39           H  
ATOM   1531  C   ARG A 100      71.386   6.841 -86.206  1.00 86.39           C  
ATOM   1532  CB  ARG A 100      72.959   5.091 -87.042  1.00 86.39           C  
ATOM   1533  HB2 ARG A 100      72.920   4.773 -86.000  1.00 86.39           H  
ATOM   1534  HB3 ARG A 100      73.837   5.725 -87.173  1.00 86.39           H  
ATOM   1535  O   ARG A 100      70.500   6.523 -85.419  1.00 86.39           O  
ATOM   1536  CG  ARG A 100      73.082   3.843 -87.918  1.00 86.39           C  
ATOM   1537  HG2 ARG A 100      73.048   4.111 -88.974  1.00 86.39           H  
ATOM   1538  HG3 ARG A 100      72.258   3.160 -87.712  1.00 86.39           H  
ATOM   1539  CD  ARG A 100      74.409   3.163 -87.589  1.00 86.39           C  
ATOM   1540  HD2 ARG A 100      74.317   2.673 -86.620  1.00 86.39           H  
ATOM   1541  HD3 ARG A 100      75.189   3.923 -87.531  1.00 86.39           H  
ATOM   1542  NE  ARG A 100      74.788   2.214 -88.637  1.00 86.39           N  
ATOM   1543  HE  ARG A 100      74.620   2.511 -89.588  1.00 86.39           H  
ATOM   1544  NH1 ARG A 100      76.008   0.742 -87.361  1.00 86.39           N  
ATOM   1545 HH11 ARG A 100      75.713   1.249 -86.539  1.00 86.39           H  
ATOM   1546 HH12 ARG A 100      76.617  -0.062 -87.311  1.00 86.39           H  
ATOM   1547  NH2 ARG A 100      75.955   0.562 -89.595  1.00 86.39           N  
ATOM   1548 HH21 ARG A 100      75.878   1.142 -90.418  1.00 86.39           H  
ATOM   1549 HH22 ARG A 100      76.634  -0.185 -89.582  1.00 86.39           H  
ATOM   1550  CZ  ARG A 100      75.571   1.167 -88.517  1.00 86.39           C  
ATOM   1551  N   PHE A 101      72.051   7.990 -86.096  1.00 87.30           N  
ATOM   1552  H   PHE A 101      72.798   8.179 -86.749  1.00 87.30           H  
ATOM   1553  CA  PHE A 101      71.732   8.991 -85.077  1.00 87.30           C  
ATOM   1554  HA  PHE A 101      71.710   8.495 -84.106  1.00 87.30           H  
ATOM   1555  C   PHE A 101      70.341   9.578 -85.280  1.00 87.30           C  
ATOM   1556  CB  PHE A 101      72.773  10.118 -85.029  1.00 87.30           C  
ATOM   1557  HB2 PHE A 101      72.331  10.970 -84.512  1.00 87.30           H  
ATOM   1558  HB3 PHE A 101      72.993  10.447 -86.044  1.00 87.30           H  
ATOM   1559  O   PHE A 101      69.635   9.736 -84.297  1.00 87.30           O  
ATOM   1560  CG  PHE A 101      74.056   9.785 -84.292  1.00 87.30           C  
ATOM   1561  CD1 PHE A 101      74.008   9.302 -82.969  1.00 87.30           C  
ATOM   1562  HD1 PHE A 101      73.057   9.147 -82.482  1.00 87.30           H  
ATOM   1563  CD2 PHE A 101      75.303  10.029 -84.895  1.00 87.30           C  
ATOM   1564  HD2 PHE A 101      75.349  10.425 -85.899  1.00 87.30           H  
ATOM   1565  CE1 PHE A 101      75.196   9.027 -82.270  1.00 87.30           C  
ATOM   1566  HE1 PHE A 101      75.150   8.650 -81.259  1.00 87.30           H  
ATOM   1567  CE2 PHE A 101      76.489   9.777 -84.186  1.00 87.30           C  
ATOM   1568  HE2 PHE A 101      77.444  10.000 -84.639  1.00 87.30           H  
ATOM   1569  CZ  PHE A 101      76.439   9.262 -82.880  1.00 87.30           C  
ATOM   1570  HZ  PHE A 101      77.353   9.069 -82.339  1.00 87.30           H  
ATOM   1571  N   ALA A 102      69.909   9.831 -86.513  1.00 86.55           N  
ATOM   1572  H   ALA A 102      70.550   9.725 -87.286  1.00 86.55           H  
ATOM   1573  CA  ALA A 102      68.559  10.274 -86.827  1.00 86.55           C  
ATOM   1574  HA  ALA A 102      68.345  11.182 -86.262  1.00 86.55           H  
ATOM   1575  C   ALA A 102      67.539   9.214 -86.401  1.00 86.55           C  
ATOM   1576  CB  ALA A 102      68.465  10.604 -88.320  1.00 86.55           C  
ATOM   1577  HB1 ALA A 102      67.458  10.950 -88.553  1.00 86.55           H  
ATOM   1578  HB2 ALA A 102      68.678   9.718 -88.919  1.00 86.55           H  
ATOM   1579  HB3 ALA A 102      69.178  11.388 -88.574  1.00 86.55           H  
ATOM   1580  O   ALA A 102      66.614   9.543 -85.670  1.00 86.55           O  
ATOM   1581  N   SER A 103      67.773   7.935 -86.720  1.00 87.05           N  
ATOM   1582  H   SER A 103      68.504   7.736 -87.389  1.00 87.05           H  
ATOM   1583  CA  SER A 103      66.914   6.836 -86.259  1.00 87.05           C  
ATOM   1584  HA  SER A 103      65.891   7.068 -86.554  1.00 87.05           H  
ATOM   1585  C   SER A 103      66.921   6.673 -84.731  1.00 87.05           C  
ATOM   1586  CB  SER A 103      67.304   5.526 -86.954  1.00 87.05           C  
ATOM   1587  HB2 SER A 103      66.498   4.805 -86.817  1.00 87.05           H  
ATOM   1588  HB3 SER A 103      67.419   5.708 -88.023  1.00 87.05           H  
ATOM   1589  O   SER A 103      65.895   6.359 -84.135  1.00 87.05           O  
ATOM   1590  OG  SER A 103      68.501   4.966 -86.438  1.00 87.05           O  
ATOM   1591  HG  SER A 103      69.125   5.673 -86.260  1.00 87.05           H  
ATOM   1592  N   PHE A 104      68.054   6.927 -84.064  1.00 90.34           N  
ATOM   1593  H   PHE A 104      68.883   7.148 -84.597  1.00 90.34           H  
ATOM   1594  CA  PHE A 104      68.156   6.889 -82.605  1.00 90.34           C  
ATOM   1595  HA  PHE A 104      67.641   5.996 -82.249  1.00 90.34           H  
ATOM   1596  C   PHE A 104      67.469   8.094 -81.960  1.00 90.34           C  
ATOM   1597  CB  PHE A 104      69.627   6.790 -82.177  1.00 90.34           C  
ATOM   1598  HB2 PHE A 104      70.095   5.965 -82.714  1.00 90.34           H  
ATOM   1599  HB3 PHE A 104      70.146   7.705 -82.462  1.00 90.34           H  
ATOM   1600  O   PHE A 104      66.812   7.932 -80.941  1.00 90.34           O  
ATOM   1601  CG  PHE A 104      69.810   6.553 -80.687  1.00 90.34           C  
ATOM   1602  CD1 PHE A 104      70.074   7.627 -79.816  1.00 90.34           C  
ATOM   1603  HD1 PHE A 104      70.145   8.632 -80.205  1.00 90.34           H  
ATOM   1604  CD2 PHE A 104      69.688   5.250 -80.166  1.00 90.34           C  
ATOM   1605  HD2 PHE A 104      69.472   4.426 -80.830  1.00 90.34           H  
ATOM   1606  CE1 PHE A 104      70.223   7.398 -78.436  1.00 90.34           C  
ATOM   1607  HE1 PHE A 104      70.411   8.228 -77.770  1.00 90.34           H  
ATOM   1608  CE2 PHE A 104      69.833   5.021 -78.786  1.00 90.34           C  
ATOM   1609  HE2 PHE A 104      69.729   4.022 -78.390  1.00 90.34           H  
ATOM   1610  CZ  PHE A 104      70.101   6.096 -77.920  1.00 90.34           C  
ATOM   1611  HZ  PHE A 104      70.200   5.925 -76.858  1.00 90.34           H  
ATOM   1612  N   ILE A 105      67.569   9.286 -82.552  1.00 87.48           N  
ATOM   1613  H   ILE A 105      68.128   9.351 -83.391  1.00 87.48           H  
ATOM   1614  CA  ILE A 105      66.869  10.496 -82.112  1.00 87.48           C  
ATOM   1615  HA  ILE A 105      67.030  10.627 -81.042  1.00 87.48           H  
ATOM   1616  C   ILE A 105      65.367  10.328 -82.314  1.00 87.48           C  
ATOM   1617  CB  ILE A 105      67.409  11.750 -82.839  1.00 87.48           C  
ATOM   1618  HB  ILE A 105      67.448  11.542 -83.909  1.00 87.48           H  
ATOM   1619  O   ILE A 105      64.619  10.619 -81.391  1.00 87.48           O  
ATOM   1620  CG1 ILE A 105      68.831  12.086 -82.335  1.00 87.48           C  
ATOM   1621 HG12 ILE A 105      69.430  11.178 -82.271  1.00 87.48           H  
ATOM   1622 HG13 ILE A 105      68.769  12.496 -81.326  1.00 87.48           H  
ATOM   1623  CG2 ILE A 105      66.492  12.972 -82.618  1.00 87.48           C  
ATOM   1624 HG21 ILE A 105      66.908  13.859 -83.095  1.00 87.48           H  
ATOM   1625 HG22 ILE A 105      65.515  12.800 -83.069  1.00 87.48           H  
ATOM   1626 HG23 ILE A 105      66.364  13.159 -81.552  1.00 87.48           H  
ATOM   1627  CD1 ILE A 105      69.582  13.081 -83.231  1.00 87.48           C  
ATOM   1628 HD11 ILE A 105      70.607  13.180 -82.874  1.00 87.48           H  
ATOM   1629 HD12 ILE A 105      69.601  12.713 -84.257  1.00 87.48           H  
ATOM   1630 HD13 ILE A 105      69.110  14.063 -83.203  1.00 87.48           H  
ATOM   1631  N   GLU A 106      64.919   9.811 -83.461  1.00 88.80           N  
ATOM   1632  H   GLU A 106      65.572   9.635 -84.210  1.00 88.80           H  
ATOM   1633  CA  GLU A 106      63.516   9.452 -83.689  1.00 88.80           C  
ATOM   1634  HA  GLU A 106      62.887  10.333 -83.566  1.00 88.80           H  
ATOM   1635  C   GLU A 106      63.055   8.429 -82.656  1.00 88.80           C  
ATOM   1636  CB  GLU A 106      63.308   8.896 -85.107  1.00 88.80           C  
ATOM   1637  HB2 GLU A 106      64.109   8.195 -85.342  1.00 88.80           H  
ATOM   1638  HB3 GLU A 106      62.360   8.359 -85.132  1.00 88.80           H  
ATOM   1639  O   GLU A 106      62.024   8.631 -82.024  1.00 88.80           O  
ATOM   1640  CG  GLU A 106      63.252  10.014 -86.158  1.00 88.80           C  
ATOM   1641  HG2 GLU A 106      64.175  10.593 -86.114  1.00 88.80           H  
ATOM   1642  HG3 GLU A 106      62.432  10.685 -85.901  1.00 88.80           H  
ATOM   1643  CD  GLU A 106      63.048   9.501 -87.594  1.00 88.80           C  
ATOM   1644  OE1 GLU A 106      62.951  10.368 -88.493  1.00 88.80           O  
ATOM   1645  OE2 GLU A 106      62.998   8.266 -87.800  1.00 88.80           O  
ATOM   1646  N   ARG A 107      63.857   7.393 -82.377  1.00 89.94           N  
ATOM   1647  H   ARG A 107      64.662   7.244 -82.968  1.00 89.94           H  
ATOM   1648  CA  ARG A 107      63.521   6.396 -81.358  1.00 89.94           C  
ATOM   1649  HA  ARG A 107      62.509   6.068 -81.598  1.00 89.94           H  
ATOM   1650  C   ARG A 107      63.470   6.976 -79.947  1.00 89.94           C  
ATOM   1651  CB  ARG A 107      64.499   5.213 -81.442  1.00 89.94           C  
ATOM   1652  HB2 ARG A 107      64.504   4.834 -82.464  1.00 89.94           H  
ATOM   1653  HB3 ARG A 107      65.505   5.557 -81.202  1.00 89.94           H  
ATOM   1654  O   ARG A 107      62.595   6.607 -79.172  1.00 89.94           O  
ATOM   1655  CG  ARG A 107      64.133   4.058 -80.500  1.00 89.94           C  
ATOM   1656  HG2 ARG A 107      64.837   3.240 -80.658  1.00 89.94           H  
ATOM   1657  HG3 ARG A 107      64.205   4.383 -79.462  1.00 89.94           H  
ATOM   1658  CD  ARG A 107      62.713   3.568 -80.795  1.00 89.94           C  
ATOM   1659  HD2 ARG A 107      62.643   3.272 -81.841  1.00 89.94           H  
ATOM   1660  HD3 ARG A 107      62.008   4.381 -80.622  1.00 89.94           H  
ATOM   1661  NE  ARG A 107      62.312   2.454 -79.932  1.00 89.94           N  
ATOM   1662  HE  ARG A 107      63.000   2.076 -79.296  1.00 89.94           H  
ATOM   1663  NH1 ARG A 107      60.125   2.463 -80.654  1.00 89.94           N  
ATOM   1664 HH11 ARG A 107      59.171   2.134 -80.610  1.00 89.94           H  
ATOM   1665 HH12 ARG A 107      60.281   3.255 -81.261  1.00 89.94           H  
ATOM   1666  NH2 ARG A 107      60.773   1.054 -79.035  1.00 89.94           N  
ATOM   1667 HH21 ARG A 107      59.805   0.780 -78.943  1.00 89.94           H  
ATOM   1668 HH22 ARG A 107      61.467   0.722 -78.381  1.00 89.94           H  
ATOM   1669  CZ  ARG A 107      61.075   1.999 -79.884  1.00 89.94           C  
ATOM   1670  N   VAL A 108      64.395   7.864 -79.593  1.00 91.73           N  
ATOM   1671  H   VAL A 108      65.111   8.091 -80.268  1.00 91.73           H  
ATOM   1672  CA  VAL A 108      64.380   8.583 -78.314  1.00 91.73           C  
ATOM   1673  HA  VAL A 108      64.263   7.863 -77.504  1.00 91.73           H  
ATOM   1674  C   VAL A 108      63.171   9.507 -78.254  1.00 91.73           C  
ATOM   1675  CB  VAL A 108      65.698   9.346 -78.078  1.00 91.73           C  
ATOM   1676  HB  VAL A 108      65.961   9.904 -78.977  1.00 91.73           H  
ATOM   1677  O   VAL A 108      62.527   9.554 -77.218  1.00 91.73           O  
ATOM   1678  CG1 VAL A 108      65.621  10.329 -76.902  1.00 91.73           C  
ATOM   1679 HG11 VAL A 108      65.276   9.822 -76.001  1.00 91.73           H  
ATOM   1680 HG12 VAL A 108      66.601  10.769 -76.713  1.00 91.73           H  
ATOM   1681 HG13 VAL A 108      64.935  11.145 -77.129  1.00 91.73           H  
ATOM   1682  CG2 VAL A 108      66.830   8.362 -77.747  1.00 91.73           C  
ATOM   1683 HG21 VAL A 108      66.903   7.582 -78.506  1.00 91.73           H  
ATOM   1684 HG22 VAL A 108      66.644   7.889 -76.783  1.00 91.73           H  
ATOM   1685 HG23 VAL A 108      67.778   8.899 -77.709  1.00 91.73           H  
ATOM   1686  N   HIS A 109      62.794  10.168 -79.348  1.00 90.41           N  
ATOM   1687  H   HIS A 109      63.361  10.096 -80.180  1.00 90.41           H  
ATOM   1688  CA  HIS A 109      61.617  11.031 -79.399  1.00 90.41           C  
ATOM   1689  HA  HIS A 109      61.665  11.706 -78.544  1.00 90.41           H  
ATOM   1690  C   HIS A 109      60.314  10.234 -79.287  1.00 90.41           C  
ATOM   1691  CB  HIS A 109      61.647  11.868 -80.683  1.00 90.41           C  
ATOM   1692  HB2 HIS A 109      61.257  11.291 -81.522  1.00 90.41           H  
ATOM   1693  HB3 HIS A 109      62.677  12.143 -80.912  1.00 90.41           H  
ATOM   1694  O   HIS A 109      59.418  10.627 -78.545  1.00 90.41           O  
ATOM   1695  CG  HIS A 109      60.886  13.153 -80.534  1.00 90.41           C  
ATOM   1696  CD2 HIS A 109      59.729  13.523 -81.165  1.00 90.41           C  
ATOM   1697  HD2 HIS A 109      59.174  12.924 -81.872  1.00 90.41           H  
ATOM   1698  ND1 HIS A 109      61.260  14.192 -79.716  1.00 90.41           N  
ATOM   1699  HD1 HIS A 109      62.010  14.168 -79.040  1.00 90.41           H  
ATOM   1700  CE1 HIS A 109      60.366  15.177 -79.870  1.00 90.41           C  
ATOM   1701  HE1 HIS A 109      60.392  16.118 -79.339  1.00 90.41           H  
ATOM   1702  NE2 HIS A 109      59.405  14.820 -80.737  1.00 90.41           N  
ATOM   1703  N   GLU A 110      60.225   9.080 -79.952  1.00 92.31           N  
ATOM   1704  H   GLU A 110      60.958   8.852 -80.608  1.00 92.31           H  
ATOM   1705  CA  GLU A 110      59.139   8.114 -79.783  1.00 92.31           C  
ATOM   1706  HA  GLU A 110      58.185   8.576 -80.038  1.00 92.31           H  
ATOM   1707  C   GLU A 110      59.063   7.625 -78.337  1.00 92.31           C  
ATOM   1708  CB  GLU A 110      59.363   6.879 -80.663  1.00 92.31           C  
ATOM   1709  HB2 GLU A 110      60.394   6.546 -80.542  1.00 92.31           H  
ATOM   1710  HB3 GLU A 110      58.712   6.084 -80.298  1.00 92.31           H  
ATOM   1711  O   GLU A 110      57.979   7.586 -77.763  1.00 92.31           O  
ATOM   1712  CG  GLU A 110      59.064   7.063 -82.152  1.00 92.31           C  
ATOM   1713  HG2 GLU A 110      58.009   7.314 -82.260  1.00 92.31           H  
ATOM   1714  HG3 GLU A 110      59.649   7.893 -82.550  1.00 92.31           H  
ATOM   1715  CD  GLU A 110      59.368   5.779 -82.947  1.00 92.31           C  
ATOM   1716  OE1 GLU A 110      59.109   5.797 -84.167  1.00 92.31           O  
ATOM   1717  OE2 GLU A 110      59.799   4.756 -82.334  1.00 92.31           O  
ATOM   1718  N   LEU A 111      60.200   7.270 -77.730  1.00 91.74           N  
ATOM   1719  H   LEU A 111      61.057   7.301 -78.264  1.00 91.74           H  
ATOM   1720  CA  LEU A 111      60.257   6.827 -76.339  1.00 91.74           C  
ATOM   1721  HA  LEU A 111      59.503   6.054 -76.192  1.00 91.74           H  
ATOM   1722  C   LEU A 111      59.900   7.957 -75.374  1.00 91.74           C  
ATOM   1723  CB  LEU A 111      61.643   6.250 -76.012  1.00 91.74           C  
ATOM   1724  HB2 LEU A 111      62.402   6.934 -76.394  1.00 91.74           H  
ATOM   1725  HB3 LEU A 111      61.758   6.208 -74.929  1.00 91.74           H  
ATOM   1726  O   LEU A 111      59.152   7.710 -74.443  1.00 91.74           O  
ATOM   1727  CG  LEU A 111      61.890   4.841 -76.577  1.00 91.74           C  
ATOM   1728  HG  LEU A 111      61.658   4.809 -77.641  1.00 91.74           H  
ATOM   1729  CD1 LEU A 111      63.363   4.473 -76.385  1.00 91.74           C  
ATOM   1730 HD11 LEU A 111      63.617   4.492 -75.325  1.00 91.74           H  
ATOM   1731 HD12 LEU A 111      63.556   3.480 -76.791  1.00 91.74           H  
ATOM   1732 HD13 LEU A 111      63.983   5.196 -76.914  1.00 91.74           H  
ATOM   1733  CD2 LEU A 111      61.046   3.774 -75.872  1.00 91.74           C  
ATOM   1734 HD21 LEU A 111      59.988   3.941 -76.074  1.00 91.74           H  
ATOM   1735 HD22 LEU A 111      61.310   2.784 -76.244  1.00 91.74           H  
ATOM   1736 HD23 LEU A 111      61.211   3.814 -74.796  1.00 91.74           H  
ATOM   1737  N   GLU A 112      60.361   9.186 -75.593  1.00 91.57           N  
ATOM   1738  H   GLU A 112      61.009   9.318 -76.356  1.00 91.57           H  
ATOM   1739  CA  GLU A 112      59.974  10.370 -74.820  1.00 91.57           C  
ATOM   1740  HA  GLU A 112      60.173  10.206 -73.761  1.00 91.57           H  
ATOM   1741  C   GLU A 112      58.485  10.675 -74.972  1.00 91.57           C  
ATOM   1742  CB  GLU A 112      60.751  11.606 -75.297  1.00 91.57           C  
ATOM   1743  HB2 GLU A 112      60.217  12.493 -74.958  1.00 91.57           H  
ATOM   1744  HB3 GLU A 112      60.761  11.620 -76.387  1.00 91.57           H  
ATOM   1745  O   GLU A 112      57.832  11.050 -74.001  1.00 91.57           O  
ATOM   1746  CG  GLU A 112      62.185  11.704 -74.762  1.00 91.57           C  
ATOM   1747  HG2 GLU A 112      62.747  10.810 -75.030  1.00 91.57           H  
ATOM   1748  HG3 GLU A 112      62.138  11.750 -73.674  1.00 91.57           H  
ATOM   1749  CD  GLU A 112      62.912  12.956 -75.288  1.00 91.57           C  
ATOM   1750  OE1 GLU A 112      64.074  13.157 -74.871  1.00 91.57           O  
ATOM   1751  OE2 GLU A 112      62.297  13.745 -76.052  1.00 91.57           O  
ATOM   1752  N   GLN A 113      57.925  10.515 -76.172  1.00 93.24           N  
ATOM   1753  H   GLN A 113      58.517  10.261 -76.949  1.00 93.24           H  
ATOM   1754  CA  GLN A 113      56.500  10.694 -76.417  1.00 93.24           C  
ATOM   1755  HA  GLN A 113      56.197  11.648 -75.985  1.00 93.24           H  
ATOM   1756  C   GLN A 113      55.686   9.598 -75.727  1.00 93.24           C  
ATOM   1757  CB  GLN A 113      56.242  10.746 -77.928  1.00 93.24           C  
ATOM   1758  HB2 GLN A 113      56.471   9.779 -78.376  1.00 93.24           H  
ATOM   1759  HB3 GLN A 113      56.893  11.500 -78.371  1.00 93.24           H  
ATOM   1760  O   GLN A 113      54.700   9.908 -75.066  1.00 93.24           O  
ATOM   1761  CG  GLN A 113      54.787  11.126 -78.235  1.00 93.24           C  
ATOM   1762  HG2 GLN A 113      54.558  12.075 -77.751  1.00 93.24           H  
ATOM   1763  HG3 GLN A 113      54.115  10.366 -77.836  1.00 93.24           H  
ATOM   1764  CD  GLN A 113      54.508  11.264 -79.728  1.00 93.24           C  
ATOM   1765  NE2 GLN A 113      53.354  11.773 -80.101  1.00 93.24           N  
ATOM   1766 HE21 GLN A 113      52.652  12.021 -79.419  1.00 93.24           H  
ATOM   1767 HE22 GLN A 113      53.215  11.808 -81.101  1.00 93.24           H  
ATOM   1768  OE1 GLN A 113      55.291  10.922 -80.592  1.00 93.24           O  
ATOM   1769  N   GLN A 114      56.116   8.338 -75.816  1.00 92.76           N  
ATOM   1770  H   GLN A 114      56.924   8.147 -76.392  1.00 92.76           H  
ATOM   1771  CA  GLN A 114      55.514   7.224 -75.085  1.00 92.76           C  
ATOM   1772  HA  GLN A 114      54.450   7.174 -75.319  1.00 92.76           H  
ATOM   1773  C   GLN A 114      55.629   7.425 -73.575  1.00 92.76           C  
ATOM   1774  CB  GLN A 114      56.173   5.898 -75.493  1.00 92.76           C  
ATOM   1775  HB2 GLN A 114      57.257   6.008 -75.479  1.00 92.76           H  
ATOM   1776  HB3 GLN A 114      55.898   5.129 -74.772  1.00 92.76           H  
ATOM   1777  O   GLN A 114      54.654   7.201 -72.869  1.00 92.76           O  
ATOM   1778  CG  GLN A 114      55.710   5.439 -76.881  1.00 92.76           C  
ATOM   1779  HG2 GLN A 114      55.883   6.225 -77.616  1.00 92.76           H  
ATOM   1780  HG3 GLN A 114      54.637   5.252 -76.848  1.00 92.76           H  
ATOM   1781  CD  GLN A 114      56.400   4.166 -77.365  1.00 92.76           C  
ATOM   1782  NE2 GLN A 114      56.051   3.699 -78.544  1.00 92.76           N  
ATOM   1783 HE21 GLN A 114      56.519   2.857 -78.849  1.00 92.76           H  
ATOM   1784 HE22 GLN A 114      55.412   4.222 -79.125  1.00 92.76           H  
ATOM   1785  OE1 GLN A 114      57.234   3.548 -76.720  1.00 92.76           O  
ATOM   1786  N   ASN A 115      56.766   7.912 -73.076  1.00 91.02           N  
ATOM   1787  H   ASN A 115      57.552   8.037 -73.697  1.00 91.02           H  
ATOM   1788  CA  ASN A 115      56.952   8.204 -71.657  1.00 91.02           C  
ATOM   1789  HA  ASN A 115      56.648   7.319 -71.097  1.00 91.02           H  
ATOM   1790  C   ASN A 115      56.036   9.344 -71.211  1.00 91.02           C  
ATOM   1791  CB  ASN A 115      58.432   8.499 -71.351  1.00 91.02           C  
ATOM   1792  HB2 ASN A 115      59.069   8.117 -72.149  1.00 91.02           H  
ATOM   1793  HB3 ASN A 115      58.602   9.572 -71.268  1.00 91.02           H  
ATOM   1794  O   ASN A 115      55.359   9.205 -70.208  1.00 91.02           O  
ATOM   1795  CG  ASN A 115      58.910   7.831 -70.077  1.00 91.02           C  
ATOM   1796  ND2 ASN A 115      60.177   7.496 -70.009  1.00 91.02           N  
ATOM   1797 HD21 ASN A 115      60.811   7.746 -70.754  1.00 91.02           H  
ATOM   1798 HD22 ASN A 115      60.467   7.101 -69.126  1.00 91.02           H  
ATOM   1799  OD1 ASN A 115      58.173   7.546 -69.153  1.00 91.02           O  
ATOM   1800  N   LYS A 116      55.900  10.418 -72.000  1.00 93.65           N  
ATOM   1801  H   LYS A 116      56.510  10.497 -72.801  1.00 93.65           H  
ATOM   1802  CA  LYS A 116      54.933  11.497 -71.728  1.00 93.65           C  
ATOM   1803  HA  LYS A 116      55.126  11.904 -70.736  1.00 93.65           H  
ATOM   1804  C   LYS A 116      53.489  10.996 -71.712  1.00 93.65           C  
ATOM   1805  CB  LYS A 116      55.073  12.608 -72.775  1.00 93.65           C  
ATOM   1806  HB2 LYS A 116      55.140  12.160 -73.766  1.00 93.65           H  
ATOM   1807  HB3 LYS A 116      54.187  13.242 -72.747  1.00 93.65           H  
ATOM   1808  O   LYS A 116      52.699  11.451 -70.890  1.00 93.65           O  
ATOM   1809  CG  LYS A 116      56.296  13.491 -72.509  1.00 93.65           C  
ATOM   1810  HG2 LYS A 116      56.120  14.093 -71.618  1.00 93.65           H  
ATOM   1811  HG3 LYS A 116      57.173  12.869 -72.335  1.00 93.65           H  
ATOM   1812  CD  LYS A 116      56.552  14.404 -73.712  1.00 93.65           C  
ATOM   1813  HD2 LYS A 116      55.716  15.091 -73.844  1.00 93.65           H  
ATOM   1814  HD3 LYS A 116      56.659  13.782 -74.600  1.00 93.65           H  
ATOM   1815  CE  LYS A 116      57.850  15.179 -73.478  1.00 93.65           C  
ATOM   1816  HE2 LYS A 116      58.596  14.473 -73.111  1.00 93.65           H  
ATOM   1817  HE3 LYS A 116      57.688  15.920 -72.695  1.00 93.65           H  
ATOM   1818  NZ  LYS A 116      58.346  15.807 -74.725  1.00 93.65           N  
ATOM   1819  HZ1 LYS A 116      59.235  16.256 -74.556  1.00 93.65           H  
ATOM   1820  HZ2 LYS A 116      57.682  16.471 -75.097  1.00 93.65           H  
ATOM   1821  HZ3 LYS A 116      58.524  15.088 -75.412  1.00 93.65           H  
ATOM   1822  N   VAL A 117      53.130  10.079 -72.613  1.00 93.90           N  
ATOM   1823  H   VAL A 117      53.818   9.777 -73.288  1.00 93.90           H  
ATOM   1824  CA  VAL A 117      51.801   9.447 -72.618  1.00 93.90           C  
ATOM   1825  HA  VAL A 117      51.042  10.227 -72.562  1.00 93.90           H  
ATOM   1826  C   VAL A 117      51.618   8.584 -71.370  1.00 93.90           C  
ATOM   1827  CB  VAL A 117      51.554   8.649 -73.913  1.00 93.90           C  
ATOM   1828  HB  VAL A 117      52.395   7.980 -74.097  1.00 93.90           H  
ATOM   1829  O   VAL A 117      50.610   8.735 -70.692  1.00 93.90           O  
ATOM   1830  CG1 VAL A 117      50.269   7.814 -73.853  1.00 93.90           C  
ATOM   1831 HG11 VAL A 117      49.416   8.439 -73.588  1.00 93.90           H  
ATOM   1832 HG12 VAL A 117      50.082   7.338 -74.816  1.00 93.90           H  
ATOM   1833 HG13 VAL A 117      50.361   7.021 -73.111  1.00 93.90           H  
ATOM   1834  CG2 VAL A 117      51.406   9.601 -75.110  1.00 93.90           C  
ATOM   1835 HG21 VAL A 117      52.261  10.275 -75.175  1.00 93.90           H  
ATOM   1836 HG22 VAL A 117      51.346   9.021 -76.031  1.00 93.90           H  
ATOM   1837 HG23 VAL A 117      50.501  10.197 -74.998  1.00 93.90           H  
ATOM   1838  N   LEU A 118      52.603   7.761 -71.007  1.00 92.36           N  
ATOM   1839  H   LEU A 118      53.413   7.684 -71.605  1.00 92.36           H  
ATOM   1840  CA  LEU A 118      52.567   6.938 -69.796  1.00 92.36           C  
ATOM   1841  HA  LEU A 118      51.648   6.352 -69.797  1.00 92.36           H  
ATOM   1842  C   LEU A 118      52.544   7.783 -68.516  1.00 92.36           C  
ATOM   1843  CB  LEU A 118      53.777   5.987 -69.784  1.00 92.36           C  
ATOM   1844  HB2 LEU A 118      53.879   5.564 -68.785  1.00 92.36           H  
ATOM   1845  HB3 LEU A 118      54.677   6.569 -69.984  1.00 92.36           H  
ATOM   1846  O   LEU A 118      51.818   7.455 -67.588  1.00 92.36           O  
ATOM   1847  CG  LEU A 118      53.684   4.827 -70.790  1.00 92.36           C  
ATOM   1848  HG  LEU A 118      53.451   5.206 -71.785  1.00 92.36           H  
ATOM   1849  CD1 LEU A 118      55.032   4.104 -70.849  1.00 92.36           C  
ATOM   1850 HD11 LEU A 118      55.803   4.805 -71.171  1.00 92.36           H  
ATOM   1851 HD12 LEU A 118      55.289   3.712 -69.865  1.00 92.36           H  
ATOM   1852 HD13 LEU A 118      54.979   3.287 -71.569  1.00 92.36           H  
ATOM   1853  CD2 LEU A 118      52.613   3.807 -70.398  1.00 92.36           C  
ATOM   1854 HD21 LEU A 118      52.790   3.439 -69.387  1.00 92.36           H  
ATOM   1855 HD22 LEU A 118      52.624   2.972 -71.098  1.00 92.36           H  
ATOM   1856 HD23 LEU A 118      51.624   4.262 -70.445  1.00 92.36           H  
ATOM   1857  N   GLU A 119      53.282   8.889 -68.458  1.00 92.23           N  
ATOM   1858  H   GLU A 119      53.930   9.065 -69.213  1.00 92.23           H  
ATOM   1859  CA  GLU A 119      53.250   9.856 -67.357  1.00 92.23           C  
ATOM   1860  HA  GLU A 119      53.448   9.344 -66.415  1.00 92.23           H  
ATOM   1861  C   GLU A 119      51.872  10.517 -67.243  1.00 92.23           C  
ATOM   1862  CB  GLU A 119      54.317  10.942 -67.569  1.00 92.23           C  
ATOM   1863  HB2 GLU A 119      54.077  11.789 -66.925  1.00 92.23           H  
ATOM   1864  HB3 GLU A 119      54.272  11.282 -68.603  1.00 92.23           H  
ATOM   1865  O   GLU A 119      51.348  10.660 -66.136  1.00 92.23           O  
ATOM   1866  CG  GLU A 119      55.744  10.486 -67.226  1.00 92.23           C  
ATOM   1867  HG2 GLU A 119      55.983   9.574 -67.774  1.00 92.23           H  
ATOM   1868  HG3 GLU A 119      55.776  10.245 -66.164  1.00 92.23           H  
ATOM   1869  CD  GLU A 119      56.806  11.561 -67.531  1.00 92.23           C  
ATOM   1870  OE1 GLU A 119      57.988  11.314 -67.203  1.00 92.23           O  
ATOM   1871  OE2 GLU A 119      56.445  12.643 -68.056  1.00 92.23           O  
ATOM   1872  N   ALA A 120      51.252  10.877 -68.372  1.00 91.52           N  
ATOM   1873  H   ALA A 120      51.740  10.758 -69.248  1.00 91.52           H  
ATOM   1874  CA  ALA A 120      49.894  11.408 -68.400  1.00 91.52           C  
ATOM   1875  HA  ALA A 120      49.834  12.231 -67.688  1.00 91.52           H  
ATOM   1876  C   ALA A 120      48.860  10.354 -67.966  1.00 91.52           C  
ATOM   1877  CB  ALA A 120      49.602  11.965 -69.798  1.00 91.52           C  
ATOM   1878  HB1 ALA A 120      49.650  11.167 -70.539  1.00 91.52           H  
ATOM   1879  HB2 ALA A 120      50.336  12.731 -70.049  1.00 91.52           H  
ATOM   1880  HB3 ALA A 120      48.605  12.406 -69.814  1.00 91.52           H  
ATOM   1881  O   ALA A 120      47.985  10.654 -67.154  1.00 91.52           O  
ATOM   1882  N   GLU A 121      48.974   9.112 -68.440  1.00 90.75           N  
ATOM   1883  H   GLU A 121      49.690   8.925 -69.128  1.00 90.75           H  
ATOM   1884  CA  GLU A 121      48.124   7.991 -68.020  1.00 90.75           C  
ATOM   1885  HA  GLU A 121      47.078   8.257 -68.172  1.00 90.75           H  
ATOM   1886  C   GLU A 121      48.295   7.680 -66.528  1.00 90.75           C  
ATOM   1887  CB  GLU A 121      48.436   6.740 -68.856  1.00 90.75           C  
ATOM   1888  HB2 GLU A 121      49.515   6.595 -68.903  1.00 90.75           H  
ATOM   1889  HB3 GLU A 121      47.994   5.877 -68.357  1.00 90.75           H  
ATOM   1890  O   GLU A 121      47.307   7.487 -65.818  1.00 90.75           O  
ATOM   1891  CG  GLU A 121      47.851   6.822 -70.275  1.00 90.75           C  
ATOM   1892  HG2 GLU A 121      48.224   7.716 -70.774  1.00 90.75           H  
ATOM   1893  HG3 GLU A 121      46.769   6.924 -70.191  1.00 90.75           H  
ATOM   1894  CD  GLU A 121      48.167   5.588 -71.138  1.00 90.75           C  
ATOM   1895  OE1 GLU A 121      47.778   5.617 -72.328  1.00 90.75           O  
ATOM   1896  OE2 GLU A 121      48.752   4.614 -70.610  1.00 90.75           O  
ATOM   1897  N   LEU A 122      49.528   7.708 -66.019  1.00 87.73           N  
ATOM   1898  H   LEU A 122      50.297   7.832 -66.662  1.00 87.73           H  
ATOM   1899  CA  LEU A 122      49.845   7.502 -64.608  1.00 87.73           C  
ATOM   1900  HA  LEU A 122      49.358   6.580 -64.289  1.00 87.73           H  
ATOM   1901  C   LEU A 122      49.288   8.640 -63.751  1.00 87.73           C  
ATOM   1902  CB  LEU A 122      51.367   7.318 -64.470  1.00 87.73           C  
ATOM   1903  HB2 LEU A 122      51.879   8.258 -64.681  1.00 87.73           H  
ATOM   1904  HB3 LEU A 122      51.663   6.603 -65.238  1.00 87.73           H  
ATOM   1905  O   LEU A 122      48.735   8.369 -62.689  1.00 87.73           O  
ATOM   1906  CG  LEU A 122      51.853   6.743 -63.128  1.00 87.73           C  
ATOM   1907  HG  LEU A 122      51.183   5.944 -62.809  1.00 87.73           H  
ATOM   1908  CD1 LEU A 122      53.254   6.154 -63.308  1.00 87.73           C  
ATOM   1909 HD11 LEU A 122      53.225   5.367 -64.062  1.00 87.73           H  
ATOM   1910 HD12 LEU A 122      53.608   5.720 -62.373  1.00 87.73           H  
ATOM   1911 HD13 LEU A 122      53.947   6.927 -63.641  1.00 87.73           H  
ATOM   1912  CD2 LEU A 122      51.968   7.778 -62.006  1.00 87.73           C  
ATOM   1913 HD21 LEU A 122      52.612   8.596 -62.330  1.00 87.73           H  
ATOM   1914 HD22 LEU A 122      52.393   7.303 -61.122  1.00 87.73           H  
ATOM   1915 HD23 LEU A 122      50.985   8.174 -61.754  1.00 87.73           H  
ATOM   1916  N   LEU A 123      49.364   9.894 -64.205  1.00 88.13           N  
ATOM   1917  H   LEU A 123      49.864  10.064 -65.065  1.00 88.13           H  
ATOM   1918  CA  LEU A 123      48.720  11.022 -63.528  1.00 88.13           C  
ATOM   1919  HA  LEU A 123      49.041  11.024 -62.486  1.00 88.13           H  
ATOM   1920  C   LEU A 123      47.198  10.877 -63.495  1.00 88.13           C  
ATOM   1921  CB  LEU A 123      49.120  12.351 -64.191  1.00 88.13           C  
ATOM   1922  HB2 LEU A 123      49.185  12.204 -65.269  1.00 88.13           H  
ATOM   1923  HB3 LEU A 123      48.336  13.087 -64.011  1.00 88.13           H  
ATOM   1924  O   LEU A 123      46.607  11.095 -62.441  1.00 88.13           O  
ATOM   1925  CG  LEU A 123      50.443  12.937 -63.673  1.00 88.13           C  
ATOM   1926  HG  LEU A 123      51.234  12.189 -63.744  1.00 88.13           H  
ATOM   1927  CD1 LEU A 123      50.826  14.147 -64.524  1.00 88.13           C  
ATOM   1928 HD11 LEU A 123      50.051  14.912 -64.471  1.00 88.13           H  
ATOM   1929 HD12 LEU A 123      50.953  13.830 -65.560  1.00 88.13           H  
ATOM   1930 HD13 LEU A 123      51.774  14.559 -64.177  1.00 88.13           H  
ATOM   1931  CD2 LEU A 123      50.331  13.411 -62.217  1.00 88.13           C  
ATOM   1932 HD21 LEU A 123      50.159  12.566 -61.550  1.00 88.13           H  
ATOM   1933 HD22 LEU A 123      51.261  13.896 -61.922  1.00 88.13           H  
ATOM   1934 HD23 LEU A 123      49.510  14.121 -62.119  1.00 88.13           H  
ATOM   1935  N   VAL A 124      46.563  10.455 -64.592  1.00 87.06           N  
ATOM   1936  H   VAL A 124      47.105  10.319 -65.433  1.00 87.06           H  
ATOM   1937  CA  VAL A 124      45.111  10.206 -64.632  1.00 87.06           C  
ATOM   1938  HA  VAL A 124      44.598  11.092 -64.260  1.00 87.06           H  
ATOM   1939  C   VAL A 124      44.721   9.050 -63.706  1.00 87.06           C  
ATOM   1940  CB  VAL A 124      44.641   9.949 -66.078  1.00 87.06           C  
ATOM   1941  HB  VAL A 124      45.278   9.194 -66.538  1.00 87.06           H  
ATOM   1942  O   VAL A 124      43.722   9.149 -62.995  1.00 87.06           O  
ATOM   1943  CG1 VAL A 124      43.184   9.460 -66.152  1.00 87.06           C  
ATOM   1944 HG11 VAL A 124      42.534  10.158 -65.624  1.00 87.06           H  
ATOM   1945 HG12 VAL A 124      43.102   8.469 -65.706  1.00 87.06           H  
ATOM   1946 HG13 VAL A 124      42.877   9.392 -67.196  1.00 87.06           H  
ATOM   1947  CG2 VAL A 124      44.720  11.237 -66.908  1.00 87.06           C  
ATOM   1948 HG21 VAL A 124      45.723  11.660 -66.863  1.00 87.06           H  
ATOM   1949 HG22 VAL A 124      44.019  11.977 -66.521  1.00 87.06           H  
ATOM   1950 HG23 VAL A 124      44.487  11.021 -67.950  1.00 87.06           H  
ATOM   1951  N   LEU A 125      45.498   7.964 -63.672  1.00 84.52           N  
ATOM   1952  H   LEU A 125      46.278   7.914 -64.310  1.00 84.52           H  
ATOM   1953  CA  LEU A 125      45.271   6.844 -62.754  1.00 84.52           C  
ATOM   1954  HA  LEU A 125      44.228   6.534 -62.823  1.00 84.52           H  
ATOM   1955  C   LEU A 125      45.495   7.255 -61.300  1.00 84.52           C  
ATOM   1956  CB  LEU A 125      46.180   5.662 -63.127  1.00 84.52           C  
ATOM   1957  HB2 LEU A 125      47.192   6.036 -63.283  1.00 84.52           H  
ATOM   1958  HB3 LEU A 125      46.213   4.964 -62.290  1.00 84.52           H  
ATOM   1959  O   LEU A 125      44.660   6.957 -60.451  1.00 84.52           O  
ATOM   1960  CG  LEU A 125      45.728   4.886 -64.375  1.00 84.52           C  
ATOM   1961  HG  LEU A 125      45.582   5.573 -65.210  1.00 84.52           H  
ATOM   1962  CD1 LEU A 125      46.807   3.874 -64.755  1.00 84.52           C  
ATOM   1963 HD11 LEU A 125      47.738   4.398 -64.972  1.00 84.52           H  
ATOM   1964 HD12 LEU A 125      46.509   3.334 -65.654  1.00 84.52           H  
ATOM   1965 HD13 LEU A 125      46.968   3.165 -63.942  1.00 84.52           H  
ATOM   1966  CD2 LEU A 125      44.419   4.126 -64.134  1.00 84.52           C  
ATOM   1967 HD21 LEU A 125      43.598   4.821 -63.964  1.00 84.52           H  
ATOM   1968 HD22 LEU A 125      44.187   3.519 -65.010  1.00 84.52           H  
ATOM   1969 HD23 LEU A 125      44.523   3.472 -63.269  1.00 84.52           H  
ATOM   1970  N   ARG A 126      46.571   7.991 -61.005  1.00 82.18           N  
ATOM   1971  H   ARG A 126      47.221   8.204 -61.748  1.00 82.18           H  
ATOM   1972  CA  ARG A 126      46.801   8.553 -59.673  1.00 82.18           C  
ATOM   1973  HA  ARG A 126      46.783   7.746 -58.942  1.00 82.18           H  
ATOM   1974  C   ARG A 126      45.667   9.470 -59.273  1.00 82.18           C  
ATOM   1975  CB  ARG A 126      48.133   9.299 -59.574  1.00 82.18           C  
ATOM   1976  HB2 ARG A 126      48.339   9.837 -60.499  1.00 82.18           H  
ATOM   1977  HB3 ARG A 126      48.063  10.029 -58.767  1.00 82.18           H  
ATOM   1978  O   ARG A 126      45.196   9.298 -58.170  1.00 82.18           O  
ATOM   1979  CG  ARG A 126      49.275   8.338 -59.240  1.00 82.18           C  
ATOM   1980  HG2 ARG A 126      49.022   7.774 -58.343  1.00 82.18           H  
ATOM   1981  HG3 ARG A 126      49.429   7.643 -60.066  1.00 82.18           H  
ATOM   1982  CD  ARG A 126      50.549   9.143 -58.977  1.00 82.18           C  
ATOM   1983  HD2 ARG A 126      50.350   9.874 -58.194  1.00 82.18           H  
ATOM   1984  HD3 ARG A 126      50.815   9.673 -59.892  1.00 82.18           H  
ATOM   1985  NE  ARG A 126      51.659   8.272 -58.553  1.00 82.18           N  
ATOM   1986  HE  ARG A 126      51.420   7.327 -58.290  1.00 82.18           H  
ATOM   1987  NH1 ARG A 126      53.348   9.800 -58.838  1.00 82.18           N  
ATOM   1988 HH11 ARG A 126      54.332  10.027 -58.837  1.00 82.18           H  
ATOM   1989 HH12 ARG A 126      52.668  10.476 -59.157  1.00 82.18           H  
ATOM   1990  NH2 ARG A 126      53.833   7.738 -58.136  1.00 82.18           N  
ATOM   1991 HH21 ARG A 126      54.810   7.992 -58.114  1.00 82.18           H  
ATOM   1992 HH22 ARG A 126      53.558   6.804 -57.870  1.00 82.18           H  
ATOM   1993  CZ  ARG A 126      52.936   8.607 -58.509  1.00 82.18           C  
ATOM   1994  N   GLN A 127      45.181  10.349 -60.145  1.00 78.97           N  
ATOM   1995  H   GLN A 127      45.643  10.459 -61.037  1.00 78.97           H  
ATOM   1996  CA  GLN A 127      44.040  11.208 -59.842  1.00 78.97           C  
ATOM   1997  HA  GLN A 127      44.275  11.767 -58.937  1.00 78.97           H  
ATOM   1998  C   GLN A 127      42.784  10.374 -59.553  1.00 78.97           C  
ATOM   1999  CB  GLN A 127      43.847  12.219 -60.979  1.00 78.97           C  
ATOM   2000  HB2 GLN A 127      44.813  12.671 -61.207  1.00 78.97           H  
ATOM   2001  HB3 GLN A 127      43.478  11.715 -61.872  1.00 78.97           H  
ATOM   2002  O   GLN A 127      42.136  10.590 -58.539  1.00 78.97           O  
ATOM   2003  CG  GLN A 127      42.884  13.342 -60.574  1.00 78.97           C  
ATOM   2004  HG2 GLN A 127      43.207  13.761 -59.621  1.00 78.97           H  
ATOM   2005  HG3 GLN A 127      41.880  12.939 -60.443  1.00 78.97           H  
ATOM   2006  CD  GLN A 127      42.828  14.472 -61.597  1.00 78.97           C  
ATOM   2007  NE2 GLN A 127      42.253  15.597 -61.234  1.00 78.97           N  
ATOM   2008 HE21 GLN A 127      41.820  15.666 -60.324  1.00 78.97           H  
ATOM   2009 HE22 GLN A 127      42.211  16.329 -61.929  1.00 78.97           H  
ATOM   2010  OE1 GLN A 127      43.280  14.378 -62.728  1.00 78.97           O  
ATOM   2011  N   LYS A 128      42.493   9.342 -60.357  1.00 75.26           N  
ATOM   2012  H   LYS A 128      43.068   9.204 -61.176  1.00 75.26           H  
ATOM   2013  CA  LYS A 128      41.379   8.409 -60.103  1.00 75.26           C  
ATOM   2014  HA  LYS A 128      40.454   8.978 -60.015  1.00 75.26           H  
ATOM   2015  C   LYS A 128      41.503   7.639 -58.782  1.00 75.26           C  
ATOM   2016  CB  LYS A 128      41.257   7.411 -61.262  1.00 75.26           C  
ATOM   2017  HB2 LYS A 128      42.242   7.019 -61.514  1.00 75.26           H  
ATOM   2018  HB3 LYS A 128      40.636   6.575 -60.939  1.00 75.26           H  
ATOM   2019  O   LYS A 128      40.482   7.326 -58.181  1.00 75.26           O  
ATOM   2020  CG  LYS A 128      40.605   8.031 -62.504  1.00 75.26           C  
ATOM   2021  HG2 LYS A 128      41.170   8.903 -62.834  1.00 75.26           H  
ATOM   2022  HG3 LYS A 128      39.591   8.344 -62.256  1.00 75.26           H  
ATOM   2023  CD  LYS A 128      40.558   6.990 -63.627  1.00 75.26           C  
ATOM   2024  HD2 LYS A 128      41.578   6.702 -63.883  1.00 75.26           H  
ATOM   2025  HD3 LYS A 128      40.016   6.112 -63.276  1.00 75.26           H  
ATOM   2026  CE  LYS A 128      39.861   7.571 -64.858  1.00 75.26           C  
ATOM   2027  HE2 LYS A 128      40.417   8.450 -65.184  1.00 75.26           H  
ATOM   2028  HE3 LYS A 128      38.861   7.895 -64.570  1.00 75.26           H  
ATOM   2029  NZ  LYS A 128      39.788   6.571 -65.951  1.00 75.26           N  
ATOM   2030  HZ1 LYS A 128      40.718   6.283 -66.219  1.00 75.26           H  
ATOM   2031  HZ2 LYS A 128      39.278   5.753 -65.647  1.00 75.26           H  
ATOM   2032  HZ3 LYS A 128      39.329   6.961 -66.761  1.00 75.26           H  
ATOM   2033  N   HIS A 129      42.720   7.318 -58.345  1.00 68.03           N  
ATOM   2034  H   HIS A 129      43.504   7.536 -58.944  1.00 68.03           H  
ATOM   2035  CA  HIS A 129      42.982   6.578 -57.106  1.00 68.03           C  
ATOM   2036  HA  HIS A 129      42.085   6.021 -56.833  1.00 68.03           H  
ATOM   2037  C   HIS A 129      43.289   7.476 -55.891  1.00 68.03           C  
ATOM   2038  CB  HIS A 129      44.102   5.555 -57.360  1.00 68.03           C  
ATOM   2039  HB2 HIS A 129      44.969   6.065 -57.779  1.00 68.03           H  
ATOM   2040  HB3 HIS A 129      44.403   5.119 -56.407  1.00 68.03           H  
ATOM   2041  O   HIS A 129      43.234   6.995 -54.763  1.00 68.03           O  
ATOM   2042  CG  HIS A 129      43.688   4.422 -58.270  1.00 68.03           C  
ATOM   2043  CD2 HIS A 129      44.224   4.093 -59.487  1.00 68.03           C  
ATOM   2044  HD2 HIS A 129      45.043   4.598 -59.978  1.00 68.03           H  
ATOM   2045  ND1 HIS A 129      42.706   3.496 -58.005  1.00 68.03           N  
ATOM   2046  HD1 HIS A 129      42.132   3.464 -57.174  1.00 68.03           H  
ATOM   2047  CE1 HIS A 129      42.646   2.640 -59.038  1.00 68.03           C  
ATOM   2048  HE1 HIS A 129      41.968   1.802 -59.112  1.00 68.03           H  
ATOM   2049  NE2 HIS A 129      43.547   2.970 -59.975  1.00 68.03           N  
ATOM   2050  N   SER A 130      43.610   8.756 -56.102  1.00 63.63           N  
ATOM   2051  H   SER A 130      43.729   9.064 -57.056  1.00 63.63           H  
ATOM   2052  CA  SER A 130      43.893   9.753 -55.063  1.00 63.63           C  
ATOM   2053  HA  SER A 130      44.230   9.231 -54.167  1.00 63.63           H  
ATOM   2054  C   SER A 130      42.667  10.560 -54.670  1.00 63.63           C  
ATOM   2055  CB  SER A 130      45.006  10.727 -55.477  1.00 63.63           C  
ATOM   2056  HB2 SER A 130      45.872  10.165 -55.827  1.00 63.63           H  
ATOM   2057  HB3 SER A 130      45.307  11.300 -54.600  1.00 63.63           H  
ATOM   2058  O   SER A 130      42.723  11.245 -53.654  1.00 63.63           O  
ATOM   2059  OG  SER A 130      44.590  11.638 -56.483  1.00 63.63           O  
ATOM   2060  HG  SER A 130      43.741  12.012 -56.236  1.00 63.63           H  
ATOM   2061  N   GLU A 131      41.585  10.515 -55.454  1.00 61.84           N  
ATOM   2062  H   GLU A 131      41.633  10.016 -56.331  1.00 61.84           H  
ATOM   2063  CA  GLU A 131      40.272  10.967 -55.001  1.00 61.84           C  
ATOM   2064  HA  GLU A 131      40.319  12.030 -54.766  1.00 61.84           H  
ATOM   2065  C   GLU A 131      39.919  10.146 -53.750  1.00 61.84           C  
ATOM   2066  CB  GLU A 131      39.214  10.772 -56.102  1.00 61.84           C  
ATOM   2067  HB2 GLU A 131      39.322   9.770 -56.517  1.00 61.84           H  
ATOM   2068  HB3 GLU A 131      38.221  10.837 -55.658  1.00 61.84           H  
ATOM   2069  O   GLU A 131      39.691   8.934 -53.864  1.00 61.84           O  
ATOM   2070  CG  GLU A 131      39.318  11.785 -57.258  1.00 61.84           C  
ATOM   2071  HG2 GLU A 131      38.695  11.432 -58.080  1.00 61.84           H  
ATOM   2072  HG3 GLU A 131      40.347  11.815 -57.614  1.00 61.84           H  
ATOM   2073  CD  GLU A 131      38.895  13.214 -56.902  1.00 61.84           C  
ATOM   2074  OE1 GLU A 131      39.570  14.151 -57.390  1.00 61.84           O  
ATOM   2075  OE2 GLU A 131      37.888  13.363 -56.175  1.00 61.84           O  
ATOM   2076  N   PRO A 132      39.934  10.748 -52.541  1.00 61.36           N  
ATOM   2077  CA  PRO A 132      39.579  10.026 -51.331  1.00 61.36           C  
ATOM   2078  HA  PRO A 132      40.302   9.232 -51.145  1.00 61.36           H  
ATOM   2079  C   PRO A 132      38.195   9.430 -51.557  1.00 61.36           C  
ATOM   2080  CB  PRO A 132      39.622  11.051 -50.192  1.00 61.36           C  
ATOM   2081  HB2 PRO A 132      40.602  11.014 -49.717  1.00 61.36           H  
ATOM   2082  HB3 PRO A 132      38.839  10.881 -49.453  1.00 61.36           H  
ATOM   2083  O   PRO A 132      37.263  10.152 -51.906  1.00 61.36           O  
ATOM   2084  CG  PRO A 132      39.455  12.396 -50.897  1.00 61.36           C  
ATOM   2085  HG2 PRO A 132      39.947  13.203 -50.352  1.00 61.36           H  
ATOM   2086  HG3 PRO A 132      38.395  12.613 -51.022  1.00 61.36           H  
ATOM   2087  CD  PRO A 132      40.090  12.169 -52.263  1.00 61.36           C  
ATOM   2088  HD2 PRO A 132      39.577  12.787 -53.001  1.00 61.36           H  
ATOM   2089  HD3 PRO A 132      41.147  12.431 -52.219  1.00 61.36           H  
ATOM   2090  N   SER A 133      38.092   8.102 -51.440  1.00 66.96           N  
ATOM   2091  H   SER A 133      38.948   7.589 -51.287  1.00 66.96           H  
ATOM   2092  CA  SER A 133      36.882   7.356 -51.787  1.00 66.96           C  
ATOM   2093  HA  SER A 133      36.783   7.337 -52.872  1.00 66.96           H  
ATOM   2094  C   SER A 133      35.659   8.041 -51.182  1.00 66.96           C  
ATOM   2095  CB  SER A 133      37.002   5.913 -51.284  1.00 66.96           C  
ATOM   2096  HB2 SER A 133      37.182   5.915 -50.209  1.00 66.96           H  
ATOM   2097  HB3 SER A 133      37.842   5.431 -51.784  1.00 66.96           H  
ATOM   2098  O   SER A 133      35.450   7.987 -49.970  1.00 66.96           O  
ATOM   2099  OG  SER A 133      35.815   5.193 -51.557  1.00 66.96           O  
ATOM   2100  HG  SER A 133      35.978   4.262 -51.389  1.00 66.96           H  
ATOM   2101  N   ARG A 134      34.853   8.704 -52.024  1.00 74.06           N  
ATOM   2102  H   ARG A 134      35.208   8.861 -52.956  1.00 74.06           H  
ATOM   2103  CA  ARG A 134      33.639   9.423 -51.605  1.00 74.06           C  
ATOM   2104  HA  ARG A 134      33.933  10.245 -50.952  1.00 74.06           H  
ATOM   2105  C   ARG A 134      32.718   8.508 -50.801  1.00 74.06           C  
ATOM   2106  CB  ARG A 134      32.938   9.981 -52.856  1.00 74.06           C  
ATOM   2107  HB2 ARG A 134      32.476   9.162 -53.409  1.00 74.06           H  
ATOM   2108  HB3 ARG A 134      33.685  10.449 -53.497  1.00 74.06           H  
ATOM   2109  O   ARG A 134      32.055   8.954 -49.875  1.00 74.06           O  
ATOM   2110  CG  ARG A 134      31.878  11.038 -52.511  1.00 74.06           C  
ATOM   2111  HG2 ARG A 134      31.139  10.632 -51.821  1.00 74.06           H  
ATOM   2112  HG3 ARG A 134      32.379  11.873 -52.019  1.00 74.06           H  
ATOM   2113  CD  ARG A 134      31.173  11.569 -53.767  1.00 74.06           C  
ATOM   2114  HD2 ARG A 134      30.774  12.556 -53.534  1.00 74.06           H  
ATOM   2115  HD3 ARG A 134      31.903  11.678 -54.569  1.00 74.06           H  
ATOM   2116  NE  ARG A 134      30.052  10.703 -54.189  1.00 74.06           N  
ATOM   2117  HE  ARG A 134      29.729  10.025 -53.514  1.00 74.06           H  
ATOM   2118  NH1 ARG A 134      29.685  11.654 -56.248  1.00 74.06           N  
ATOM   2119 HH11 ARG A 134      30.496  12.239 -56.108  1.00 74.06           H  
ATOM   2120 HH12 ARG A 134      29.127  11.737 -57.086  1.00 74.06           H  
ATOM   2121  NH2 ARG A 134      28.294  10.077 -55.497  1.00 74.06           N  
ATOM   2122 HH21 ARG A 134      27.981   9.444 -54.775  1.00 74.06           H  
ATOM   2123 HH22 ARG A 134      27.738  10.180 -56.334  1.00 74.06           H  
ATOM   2124  CZ  ARG A 134      29.354  10.813 -55.307  1.00 74.06           C  
ATOM   2125  N   PHE A 135      32.744   7.214 -51.119  1.00 79.26           N  
ATOM   2126  H   PHE A 135      33.341   6.933 -51.884  1.00 79.26           H  
ATOM   2127  CA  PHE A 135      32.039   6.168 -50.391  1.00 79.26           C  
ATOM   2128  HA  PHE A 135      30.972   6.392 -50.390  1.00 79.26           H  
ATOM   2129  C   PHE A 135      32.472   6.062 -48.931  1.00 79.26           C  
ATOM   2130  CB  PHE A 135      32.250   4.830 -51.103  1.00 79.26           C  
ATOM   2131  HB2 PHE A 135      33.311   4.581 -51.116  1.00 79.26           H  
ATOM   2132  HB3 PHE A 135      31.742   4.051 -50.534  1.00 79.26           H  
ATOM   2133  O   PHE A 135      31.613   5.917 -48.077  1.00 79.26           O  
ATOM   2134  CG  PHE A 135      31.702   4.815 -52.513  1.00 79.26           C  
ATOM   2135  CD1 PHE A 135      30.309   4.779 -52.706  1.00 79.26           C  
ATOM   2136  HD1 PHE A 135      29.643   4.743 -51.856  1.00 79.26           H  
ATOM   2137  CD2 PHE A 135      32.566   4.846 -53.624  1.00 79.26           C  
ATOM   2138  HD2 PHE A 135      33.636   4.863 -53.481  1.00 79.26           H  
ATOM   2139  CE1 PHE A 135      29.779   4.766 -54.006  1.00 79.26           C  
ATOM   2140  HE1 PHE A 135      28.710   4.712 -54.150  1.00 79.26           H  
ATOM   2141  CE2 PHE A 135      32.034   4.831 -54.926  1.00 79.26           C  
ATOM   2142  HE2 PHE A 135      32.695   4.835 -55.780  1.00 79.26           H  
ATOM   2143  CZ  PHE A 135      30.641   4.789 -55.116  1.00 79.26           C  
ATOM   2144  HZ  PHE A 135      30.232   4.756 -56.115  1.00 79.26           H  
ATOM   2145  N   ARG A 136      33.766   6.192 -48.610  1.00 82.47           N  
ATOM   2146  H   ARG A 136      34.424   6.431 -49.338  1.00 82.47           H  
ATOM   2147  CA  ARG A 136      34.226   6.188 -47.214  1.00 82.47           C  
ATOM   2148  HA  ARG A 136      33.857   5.286 -46.726  1.00 82.47           H  
ATOM   2149  C   ARG A 136      33.628   7.352 -46.429  1.00 82.47           C  
ATOM   2150  CB  ARG A 136      35.760   6.192 -47.154  1.00 82.47           C  
ATOM   2151  HB2 ARG A 136      36.148   7.079 -47.654  1.00 82.47           H  
ATOM   2152  HB3 ARG A 136      36.138   5.304 -47.661  1.00 82.47           H  
ATOM   2153  O   ARG A 136      33.138   7.126 -45.335  1.00 82.47           O  
ATOM   2154  CG  ARG A 136      36.246   6.194 -45.700  1.00 82.47           C  
ATOM   2155  HG2 ARG A 136      35.813   5.348 -45.166  1.00 82.47           H  
ATOM   2156  HG3 ARG A 136      35.932   7.116 -45.211  1.00 82.47           H  
ATOM   2157  CD  ARG A 136      37.767   6.113 -45.627  1.00 82.47           C  
ATOM   2158  HD2 ARG A 136      38.196   6.918 -46.223  1.00 82.47           H  
ATOM   2159  HD3 ARG A 136      38.094   5.150 -46.021  1.00 82.47           H  
ATOM   2160  NE  ARG A 136      38.185   6.264 -44.232  1.00 82.47           N  
ATOM   2161  HE  ARG A 136      37.485   6.620 -43.597  1.00 82.47           H  
ATOM   2162  NH1 ARG A 136      40.414   5.740 -44.434  1.00 82.47           N  
ATOM   2163 HH11 ARG A 136      40.284   5.593 -45.425  1.00 82.47           H  
ATOM   2164 HH12 ARG A 136      41.327   5.651 -44.011  1.00 82.47           H  
ATOM   2165  NH2 ARG A 136      39.527   6.345 -42.452  1.00 82.47           N  
ATOM   2166 HH21 ARG A 136      40.438   6.396 -42.020  1.00 82.47           H  
ATOM   2167 HH22 ARG A 136      38.713   6.726 -41.991  1.00 82.47           H  
ATOM   2168  CZ  ARG A 136      39.382   6.110 -43.721  1.00 82.47           C  
ATOM   2169  N   ALA A 137      33.634   8.561 -46.990  1.00 86.42           N  
ATOM   2170  H   ALA A 137      34.043   8.669 -47.907  1.00 86.42           H  
ATOM   2171  CA  ALA A 137      33.037   9.725 -46.336  1.00 86.42           C  
ATOM   2172  HA  ALA A 137      33.464   9.821 -45.338  1.00 86.42           H  
ATOM   2173  C   ALA A 137      31.512   9.578 -46.168  1.00 86.42           C  
ATOM   2174  CB  ALA A 137      33.403  10.979 -47.137  1.00 86.42           C  
ATOM   2175  HB1 ALA A 137      32.995  11.857 -46.637  1.00 86.42           H  
ATOM   2176  HB2 ALA A 137      32.988  10.920 -48.143  1.00 86.42           H  
ATOM   2177  HB3 ALA A 137      34.487  11.079 -47.194  1.00 86.42           H  
ATOM   2178  O   ALA A 137      30.986   9.958 -45.126  1.00 86.42           O  
ATOM   2179  N   LEU A 138      30.824   8.986 -47.156  1.00 88.61           N  
ATOM   2180  H   LEU A 138      31.318   8.744 -48.003  1.00 88.61           H  
ATOM   2181  CA  LEU A 138      29.391   8.672 -47.082  1.00 88.61           C  
ATOM   2182  HA  LEU A 138      28.848   9.568 -46.781  1.00 88.61           H  
ATOM   2183  C   LEU A 138      29.091   7.620 -46.007  1.00 88.61           C  
ATOM   2184  CB  LEU A 138      28.874   8.206 -48.456  1.00 88.61           C  
ATOM   2185  HB2 LEU A 138      27.875   7.790 -48.323  1.00 88.61           H  
ATOM   2186  HB3 LEU A 138      29.515   7.400 -48.814  1.00 88.61           H  
ATOM   2187  O   LEU A 138      28.215   7.846 -45.188  1.00 88.61           O  
ATOM   2188  CG  LEU A 138      28.793   9.307 -49.528  1.00 88.61           C  
ATOM   2189  HG  LEU A 138      29.745   9.834 -49.597  1.00 88.61           H  
ATOM   2190  CD1 LEU A 138      28.492   8.681 -50.895  1.00 88.61           C  
ATOM   2191 HD11 LEU A 138      28.412   9.468 -51.645  1.00 88.61           H  
ATOM   2192 HD12 LEU A 138      29.292   7.991 -51.164  1.00 88.61           H  
ATOM   2193 HD13 LEU A 138      27.550   8.137 -50.840  1.00 88.61           H  
ATOM   2194  CD2 LEU A 138      27.710  10.341 -49.228  1.00 88.61           C  
ATOM   2195 HD21 LEU A 138      27.938  10.867 -48.301  1.00 88.61           H  
ATOM   2196 HD22 LEU A 138      27.651  11.077 -50.030  1.00 88.61           H  
ATOM   2197 HD23 LEU A 138      26.744   9.851 -49.114  1.00 88.61           H  
ATOM   2198  N   TYR A 139      29.845   6.519 -45.944  1.00 89.76           N  
ATOM   2199  H   TYR A 139      30.529   6.351 -46.667  1.00 89.76           H  
ATOM   2200  CA  TYR A 139      29.679   5.512 -44.891  1.00 89.76           C  
ATOM   2201  HA  TYR A 139      28.626   5.235 -44.835  1.00 89.76           H  
ATOM   2202  C   TYR A 139      30.061   6.050 -43.509  1.00 89.76           C  
ATOM   2203  CB  TYR A 139      30.505   4.256 -45.208  1.00 89.76           C  
ATOM   2204  HB2 TYR A 139      31.530   4.551 -45.433  1.00 89.76           H  
ATOM   2205  HB3 TYR A 139      30.537   3.634 -44.313  1.00 89.76           H  
ATOM   2206  O   TYR A 139      29.399   5.739 -42.531  1.00 89.76           O  
ATOM   2207  CG  TYR A 139      29.955   3.391 -46.328  1.00 89.76           C  
ATOM   2208  CD1 TYR A 139      28.667   2.834 -46.213  1.00 89.76           C  
ATOM   2209  HD1 TYR A 139      28.060   3.033 -45.341  1.00 89.76           H  
ATOM   2210  CD2 TYR A 139      30.742   3.100 -47.461  1.00 89.76           C  
ATOM   2211  HD2 TYR A 139      31.746   3.493 -47.528  1.00 89.76           H  
ATOM   2212  CE1 TYR A 139      28.156   2.016 -47.237  1.00 89.76           C  
ATOM   2213  HE1 TYR A 139      27.165   1.594 -47.156  1.00 89.76           H  
ATOM   2214  CE2 TYR A 139      30.231   2.291 -48.494  1.00 89.76           C  
ATOM   2215  HE2 TYR A 139      30.835   2.066 -49.360  1.00 89.76           H  
ATOM   2216  OH  TYR A 139      28.436   0.959 -49.368  1.00 89.76           O  
ATOM   2217  HH  TYR A 139      29.066   0.806 -50.076  1.00 89.76           H  
ATOM   2218  CZ  TYR A 139      28.932   1.749 -48.381  1.00 89.76           C  
ATOM   2219  N   GLU A 140      31.103   6.878 -43.398  1.00 91.04           N  
ATOM   2220  H   GLU A 140      31.660   7.076 -44.217  1.00 91.04           H  
ATOM   2221  CA  GLU A 140      31.448   7.546 -42.138  1.00 91.04           C  
ATOM   2222  HA  GLU A 140      31.512   6.802 -41.344  1.00 91.04           H  
ATOM   2223  C   GLU A 140      30.370   8.549 -41.704  1.00 91.04           C  
ATOM   2224  CB  GLU A 140      32.807   8.264 -42.255  1.00 91.04           C  
ATOM   2225  HB2 GLU A 140      32.839   8.814 -43.196  1.00 91.04           H  
ATOM   2226  HB3 GLU A 140      32.887   8.988 -41.444  1.00 91.04           H  
ATOM   2227  O   GLU A 140      30.211   8.771 -40.506  1.00 91.04           O  
ATOM   2228  CG  GLU A 140      34.018   7.314 -42.154  1.00 91.04           C  
ATOM   2229  HG2 GLU A 140      34.004   6.845 -41.170  1.00 91.04           H  
ATOM   2230  HG3 GLU A 140      33.918   6.520 -42.893  1.00 91.04           H  
ATOM   2231  CD  GLU A 140      35.381   8.012 -42.354  1.00 91.04           C  
ATOM   2232  OE1 GLU A 140      36.427   7.301 -42.336  1.00 91.04           O  
ATOM   2233  OE2 GLU A 140      35.407   9.244 -42.559  1.00 91.04           O  
ATOM   2234  N   GLN A 141      29.650   9.167 -42.646  1.00 93.96           N  
ATOM   2235  H   GLN A 141      29.838   8.959 -43.617  1.00 93.96           H  
ATOM   2236  CA  GLN A 141      28.481   9.995 -42.354  1.00 93.96           C  
ATOM   2237  HA  GLN A 141      28.707  10.632 -41.499  1.00 93.96           H  
ATOM   2238  C   GLN A 141      27.292   9.142 -41.917  1.00 93.96           C  
ATOM   2239  CB  GLN A 141      28.165  10.902 -43.549  1.00 93.96           C  
ATOM   2240  HB2 GLN A 141      29.032  11.529 -43.758  1.00 93.96           H  
ATOM   2241  HB3 GLN A 141      27.947  10.300 -44.431  1.00 93.96           H  
ATOM   2242  O   GLN A 141      26.769   9.395 -40.844  1.00 93.96           O  
ATOM   2243  CG  GLN A 141      26.956  11.795 -43.247  1.00 93.96           C  
ATOM   2244  HG2 GLN A 141      27.119  12.343 -42.319  1.00 93.96           H  
ATOM   2245  HG3 GLN A 141      26.075  11.167 -43.110  1.00 93.96           H  
ATOM   2246  CD  GLN A 141      26.636  12.791 -44.350  1.00 93.96           C  
ATOM   2247  NE2 GLN A 141      25.507  13.446 -44.230  1.00 93.96           N  
ATOM   2248 HE21 GLN A 141      24.866  13.132 -43.515  1.00 93.96           H  
ATOM   2249 HE22 GLN A 141      25.206  14.029 -44.998  1.00 93.96           H  
ATOM   2250  OE1 GLN A 141      27.392  13.023 -45.286  1.00 93.96           O  
ATOM   2251  N   GLU A 142      26.956   8.088 -42.657  1.00 94.01           N  
ATOM   2252  H   GLU A 142      27.385   7.970 -43.563  1.00 94.01           H  
ATOM   2253  CA  GLU A 142      25.878   7.160 -42.304  1.00 94.01           C  
ATOM   2254  HA  GLU A 142      24.931   7.700 -42.291  1.00 94.01           H  
ATOM   2255  C   GLU A 142      26.100   6.538 -40.917  1.00 94.01           C  
ATOM   2256  CB  GLU A 142      25.821   6.060 -43.375  1.00 94.01           C  
ATOM   2257  HB2 GLU A 142      25.882   6.507 -44.367  1.00 94.01           H  
ATOM   2258  HB3 GLU A 142      26.690   5.410 -43.265  1.00 94.01           H  
ATOM   2259  O   GLU A 142      25.200   6.494 -40.093  1.00 94.01           O  
ATOM   2260  CG  GLU A 142      24.554   5.199 -43.288  1.00 94.01           C  
ATOM   2261  HG2 GLU A 142      24.488   4.761 -42.292  1.00 94.01           H  
ATOM   2262  HG3 GLU A 142      24.659   4.378 -43.997  1.00 94.01           H  
ATOM   2263  CD  GLU A 142      23.270   5.976 -43.617  1.00 94.01           C  
ATOM   2264  OE1 GLU A 142      22.198   5.500 -43.192  1.00 94.01           O  
ATOM   2265  OE2 GLU A 142      23.375   6.993 -44.341  1.00 94.01           O  
ATOM   2266  N   ILE A 143      27.333   6.126 -40.597  1.00 95.23           N  
ATOM   2267  H   ILE A 143      28.035   6.145 -41.323  1.00 95.23           H  
ATOM   2268  CA  ILE A 143      27.686   5.608 -39.267  1.00 95.23           C  
ATOM   2269  HA  ILE A 143      27.001   4.797 -39.020  1.00 95.23           H  
ATOM   2270  C   ILE A 143      27.509   6.680 -38.185  1.00 95.23           C  
ATOM   2271  CB  ILE A 143      29.132   5.054 -39.273  1.00 95.23           C  
ATOM   2272  HB  ILE A 143      29.780   5.806 -39.723  1.00 95.23           H  
ATOM   2273  O   ILE A 143      27.138   6.350 -37.061  1.00 95.23           O  
ATOM   2274  CG1 ILE A 143      29.213   3.756 -40.109  1.00 95.23           C  
ATOM   2275 HG12 ILE A 143      28.641   3.870 -41.030  1.00 95.23           H  
ATOM   2276 HG13 ILE A 143      28.755   2.937 -39.554  1.00 95.23           H  
ATOM   2277  CG2 ILE A 143      29.655   4.766 -37.848  1.00 95.23           C  
ATOM   2278 HG21 ILE A 143      28.964   4.097 -37.335  1.00 95.23           H  
ATOM   2279 HG22 ILE A 143      30.646   4.314 -37.882  1.00 95.23           H  
ATOM   2280 HG23 ILE A 143      29.737   5.695 -37.283  1.00 95.23           H  
ATOM   2281  CD1 ILE A 143      30.647   3.363 -40.494  1.00 95.23           C  
ATOM   2282 HD11 ILE A 143      30.612   2.522 -41.186  1.00 95.23           H  
ATOM   2283 HD12 ILE A 143      31.145   4.200 -40.986  1.00 95.23           H  
ATOM   2284 HD13 ILE A 143      31.217   3.063 -39.615  1.00 95.23           H  
ATOM   2285  N   ARG A 144      27.808   7.951 -38.482  1.00 96.50           N  
ATOM   2286  H   ARG A 144      27.989   8.177 -39.450  1.00 96.50           H  
ATOM   2287  CA  ARG A 144      27.580   9.057 -37.540  1.00 96.50           C  
ATOM   2288  HA  ARG A 144      27.947   8.780 -36.552  1.00 96.50           H  
ATOM   2289  C   ARG A 144      26.089   9.299 -37.335  1.00 96.50           C  
ATOM   2290  CB  ARG A 144      28.286  10.340 -38.007  1.00 96.50           C  
ATOM   2291  HB2 ARG A 144      28.187  10.457 -39.086  1.00 96.50           H  
ATOM   2292  HB3 ARG A 144      27.806  11.194 -37.529  1.00 96.50           H  
ATOM   2293  O   ARG A 144      25.674   9.405 -36.189  1.00 96.50           O  
ATOM   2294  CG  ARG A 144      29.766  10.338 -37.613  1.00 96.50           C  
ATOM   2295  HG2 ARG A 144      29.823  10.279 -36.526  1.00 96.50           H  
ATOM   2296  HG3 ARG A 144      30.271   9.465 -38.025  1.00 96.50           H  
ATOM   2297  CD  ARG A 144      30.478  11.623 -38.059  1.00 96.50           C  
ATOM   2298  HD2 ARG A 144      31.377  11.732 -37.451  1.00 96.50           H  
ATOM   2299  HD3 ARG A 144      29.841  12.483 -37.856  1.00 96.50           H  
ATOM   2300  NE  ARG A 144      30.895  11.573 -39.475  1.00 96.50           N  
ATOM   2301  HE  ARG A 144      31.517  10.817 -39.725  1.00 96.50           H  
ATOM   2302  NH1 ARG A 144      29.377  13.053 -40.368  1.00 96.50           N  
ATOM   2303 HH11 ARG A 144      28.823  12.981 -39.527  1.00 96.50           H  
ATOM   2304 HH12 ARG A 144      28.956  13.492 -41.174  1.00 96.50           H  
ATOM   2305  NH2 ARG A 144      30.985  12.190 -41.658  1.00 96.50           N  
ATOM   2306 HH21 ARG A 144      30.541  12.623 -42.455  1.00 96.50           H  
ATOM   2307 HH22 ARG A 144      31.725  11.519 -41.806  1.00 96.50           H  
ATOM   2308  CZ  ARG A 144      30.421  12.279 -40.484  1.00 96.50           C  
ATOM   2309  N   ASP A 145      25.313   9.318 -38.410  1.00 95.97           N  
ATOM   2310  H   ASP A 145      25.743   9.256 -39.322  1.00 95.97           H  
ATOM   2311  CA  ASP A 145      23.871   9.550 -38.371  1.00 95.97           C  
ATOM   2312  HA  ASP A 145      23.676  10.453 -37.792  1.00 95.97           H  
ATOM   2313  C   ASP A 145      23.154   8.392 -37.645  1.00 95.97           C  
ATOM   2314  CB  ASP A 145      23.359   9.801 -39.808  1.00 95.97           C  
ATOM   2315  HB2 ASP A 145      23.593   8.933 -40.425  1.00 95.97           H  
ATOM   2316  HB3 ASP A 145      22.275   9.905 -39.772  1.00 95.97           H  
ATOM   2317  O   ASP A 145      22.330   8.635 -36.769  1.00 95.97           O  
ATOM   2318  CG  ASP A 145      23.943  11.070 -40.479  1.00 95.97           C  
ATOM   2319  OD1 ASP A 145      24.561  11.910 -39.780  1.00 95.97           O  
ATOM   2320  OD2 ASP A 145      23.815  11.222 -41.718  1.00 95.97           O  
ATOM   2321  N   LEU A 146      23.561   7.138 -37.884  1.00 95.33           N  
ATOM   2322  H   LEU A 146      24.187   6.991 -38.664  1.00 95.33           H  
ATOM   2323  CA  LEU A 146      23.072   5.959 -37.154  1.00 95.33           C  
ATOM   2324  HA  LEU A 146      21.983   5.951 -37.193  1.00 95.33           H  
ATOM   2325  C   LEU A 146      23.452   5.969 -35.666  1.00 95.33           C  
ATOM   2326  CB  LEU A 146      23.623   4.677 -37.809  1.00 95.33           C  
ATOM   2327  HB2 LEU A 146      24.701   4.790 -37.931  1.00 95.33           H  
ATOM   2328  HB3 LEU A 146      23.455   3.842 -37.129  1.00 95.33           H  
ATOM   2329  O   LEU A 146      22.668   5.526 -34.831  1.00 95.33           O  
ATOM   2330  CG  LEU A 146      22.995   4.312 -39.166  1.00 95.33           C  
ATOM   2331  HG  LEU A 146      23.055   5.159 -39.850  1.00 95.33           H  
ATOM   2332  CD1 LEU A 146      23.767   3.134 -39.769  1.00 95.33           C  
ATOM   2333 HD11 LEU A 146      23.335   2.892 -40.740  1.00 95.33           H  
ATOM   2334 HD12 LEU A 146      23.702   2.266 -39.114  1.00 95.33           H  
ATOM   2335 HD13 LEU A 146      24.808   3.422 -39.916  1.00 95.33           H  
ATOM   2336  CD2 LEU A 146      21.529   3.901 -39.029  1.00 95.33           C  
ATOM   2337 HD21 LEU A 146      21.425   3.072 -38.328  1.00 95.33           H  
ATOM   2338 HD22 LEU A 146      20.934   4.746 -38.684  1.00 95.33           H  
ATOM   2339 HD23 LEU A 146      21.145   3.606 -40.005  1.00 95.33           H  
ATOM   2340  N   ARG A 147      24.648   6.460 -35.312  1.00 95.70           N  
ATOM   2341  H   ARG A 147      25.246   6.815 -36.044  1.00 95.70           H  
ATOM   2342  CA  ARG A 147      25.051   6.612 -33.902  1.00 95.70           C  
ATOM   2343  HA  ARG A 147      24.834   5.692 -33.360  1.00 95.70           H  
ATOM   2344  C   ARG A 147      24.231   7.682 -33.197  1.00 95.70           C  
ATOM   2345  CB  ARG A 147      26.537   6.945 -33.781  1.00 95.70           C  
ATOM   2346  HB2 ARG A 147      26.803   7.694 -34.526  1.00 95.70           H  
ATOM   2347  HB3 ARG A 147      26.727   7.365 -32.793  1.00 95.70           H  
ATOM   2348  O   ARG A 147      23.780   7.425 -32.090  1.00 95.70           O  
ATOM   2349  CG  ARG A 147      27.403   5.697 -33.944  1.00 95.70           C  
ATOM   2350  HG2 ARG A 147      27.146   5.171 -34.863  1.00 95.70           H  
ATOM   2351  HG3 ARG A 147      27.239   5.030 -33.098  1.00 95.70           H  
ATOM   2352  CD  ARG A 147      28.864   6.138 -33.979  1.00 95.70           C  
ATOM   2353  HD2 ARG A 147      28.982   6.860 -34.787  1.00 95.70           H  
ATOM   2354  HD3 ARG A 147      29.103   6.619 -33.030  1.00 95.70           H  
ATOM   2355  NE  ARG A 147      29.759   4.994 -34.208  1.00 95.70           N  
ATOM   2356  HE  ARG A 147      29.308   4.093 -34.273  1.00 95.70           H  
ATOM   2357  NH1 ARG A 147      31.699   6.200 -34.278  1.00 95.70           N  
ATOM   2358 HH11 ARG A 147      31.142   7.012 -34.053  1.00 95.70           H  
ATOM   2359 HH12 ARG A 147      32.706   6.254 -34.331  1.00 95.70           H  
ATOM   2360  NH2 ARG A 147      31.759   3.979 -34.571  1.00 95.70           N  
ATOM   2361 HH21 ARG A 147      31.273   3.095 -34.611  1.00 95.70           H  
ATOM   2362 HH22 ARG A 147      32.766   4.023 -34.643  1.00 95.70           H  
ATOM   2363  CZ  ARG A 147      31.065   5.061 -34.353  1.00 95.70           C  
ATOM   2364  N   LEU A 148      24.014   8.826 -33.845  1.00 96.68           N  
ATOM   2365  H   LEU A 148      24.415   8.949 -34.764  1.00 96.68           H  
ATOM   2366  CA  LEU A 148      23.153   9.882 -33.315  1.00 96.68           C  
ATOM   2367  HA  LEU A 148      23.503  10.169 -32.323  1.00 96.68           H  
ATOM   2368  C   LEU A 148      21.722   9.372 -33.126  1.00 96.68           C  
ATOM   2369  CB  LEU A 148      23.191  11.107 -34.244  1.00 96.68           C  
ATOM   2370  HB2 LEU A 148      22.384  11.781 -33.958  1.00 96.68           H  
ATOM   2371  HB3 LEU A 148      22.998  10.778 -35.266  1.00 96.68           H  
ATOM   2372  O   LEU A 148      21.174   9.531 -32.047  1.00 96.68           O  
ATOM   2373  CG  LEU A 148      24.514  11.890 -34.203  1.00 96.68           C  
ATOM   2374  HG  LEU A 148      25.354  11.219 -34.383  1.00 96.68           H  
ATOM   2375  CD1 LEU A 148      24.512  12.956 -35.301  1.00 96.68           C  
ATOM   2376 HD11 LEU A 148      25.450  13.510 -35.283  1.00 96.68           H  
ATOM   2377 HD12 LEU A 148      23.676  13.639 -35.145  1.00 96.68           H  
ATOM   2378 HD13 LEU A 148      24.399  12.474 -36.272  1.00 96.68           H  
ATOM   2379  CD2 LEU A 148      24.740  12.591 -32.861  1.00 96.68           C  
ATOM   2380 HD21 LEU A 148      25.643  13.201 -32.898  1.00 96.68           H  
ATOM   2381 HD22 LEU A 148      24.862  11.854 -32.067  1.00 96.68           H  
ATOM   2382 HD23 LEU A 148      23.881  13.215 -32.617  1.00 96.68           H  
ATOM   2383  N   ALA A 149      21.165   8.654 -34.106  1.00 95.25           N  
ATOM   2384  H   ALA A 149      21.636   8.589 -34.996  1.00 95.25           H  
ATOM   2385  CA  ALA A 149      19.842   8.043 -33.975  1.00 95.25           C  
ATOM   2386  HA  ALA A 149      19.118   8.831 -33.763  1.00 95.25           H  
ATOM   2387  C   ALA A 149      19.763   7.026 -32.817  1.00 95.25           C  
ATOM   2388  CB  ALA A 149      19.480   7.394 -35.316  1.00 95.25           C  
ATOM   2389  HB1 ALA A 149      19.505   8.143 -36.107  1.00 95.25           H  
ATOM   2390  HB2 ALA A 149      18.474   6.977 -35.256  1.00 95.25           H  
ATOM   2391  HB3 ALA A 149      20.185   6.596 -35.551  1.00 95.25           H  
ATOM   2392  O   ALA A 149      18.756   6.964 -32.118  1.00 95.25           O  
ATOM   2393  N   ALA A 150      20.820   6.240 -32.583  1.00 94.99           N  
ATOM   2394  H   ALA A 150      21.608   6.292 -33.212  1.00 94.99           H  
ATOM   2395  CA  ALA A 150      20.881   5.307 -31.455  1.00 94.99           C  
ATOM   2396  HA  ALA A 150      19.955   4.733 -31.431  1.00 94.99           H  
ATOM   2397  C   ALA A 150      21.010   6.019 -30.095  1.00 94.99           C  
ATOM   2398  CB  ALA A 150      22.045   4.336 -31.688  1.00 94.99           C  
ATOM   2399  HB1 ALA A 150      22.989   4.882 -31.704  1.00 94.99           H  
ATOM   2400  HB2 ALA A 150      21.908   3.821 -32.639  1.00 94.99           H  
ATOM   2401  HB3 ALA A 150      22.069   3.601 -30.883  1.00 94.99           H  
ATOM   2402  O   ALA A 150      20.421   5.571 -29.109  1.00 94.99           O  
ATOM   2403  N   GLU A 151      21.772   7.113 -30.029  1.00 96.27           N  
ATOM   2404  H   GLU A 151      22.244   7.421 -30.868  1.00 96.27           H  
ATOM   2405  CA  GLU A 151      21.875   7.976 -28.847  1.00 96.27           C  
ATOM   2406  HA  GLU A 151      22.114   7.368 -27.975  1.00 96.27           H  
ATOM   2407  C   GLU A 151      20.529   8.654 -28.552  1.00 96.27           C  
ATOM   2408  CB  GLU A 151      23.001   9.014 -29.040  1.00 96.27           C  
ATOM   2409  HB2 GLU A 151      22.902   9.785 -28.276  1.00 96.27           H  
ATOM   2410  HB3 GLU A 151      22.894   9.484 -30.017  1.00 96.27           H  
ATOM   2411  O   GLU A 151      20.058   8.583 -27.418  1.00 96.27           O  
ATOM   2412  CG  GLU A 151      24.408   8.394 -28.918  1.00 96.27           C  
ATOM   2413  HG2 GLU A 151      24.552   8.074 -27.886  1.00 96.27           H  
ATOM   2414  HG3 GLU A 151      24.461   7.500 -29.540  1.00 96.27           H  
ATOM   2415  CD  GLU A 151      25.564   9.338 -29.315  1.00 96.27           C  
ATOM   2416  OE1 GLU A 151      26.701   8.824 -29.481  1.00 96.27           O  
ATOM   2417  OE2 GLU A 151      25.355  10.567 -29.439  1.00 96.27           O  
ATOM   2418  N   ASP A 152      19.866   9.213 -29.568  1.00 96.19           N  
ATOM   2419  H   ASP A 152      20.328   9.278 -30.463  1.00 96.19           H  
ATOM   2420  CA  ASP A 152      18.538   9.824 -29.461  1.00 96.19           C  
ATOM   2421  HA  ASP A 152      18.573  10.615 -28.711  1.00 96.19           H  
ATOM   2422  C   ASP A 152      17.493   8.805 -28.980  1.00 96.19           C  
ATOM   2423  CB  ASP A 152      18.131  10.464 -30.805  1.00 96.19           C  
ATOM   2424  HB2 ASP A 152      17.073  10.719 -30.754  1.00 96.19           H  
ATOM   2425  HB3 ASP A 152      18.257   9.733 -31.604  1.00 96.19           H  
ATOM   2426  O   ASP A 152      16.819   9.055 -27.984  1.00 96.19           O  
ATOM   2427  CG  ASP A 152      18.902  11.750 -31.156  1.00 96.19           C  
ATOM   2428  OD1 ASP A 152      19.454  12.394 -30.230  1.00 96.19           O  
ATOM   2429  OD2 ASP A 152      18.901  12.123 -32.354  1.00 96.19           O  
ATOM   2430  N   ALA A 153      17.440   7.608 -29.577  1.00 93.64           N  
ATOM   2431  H   ALA A 153      17.986   7.466 -30.414  1.00 93.64           H  
ATOM   2432  CA  ALA A 153      16.545   6.534 -29.134  1.00 93.64           C  
ATOM   2433  HA  ALA A 153      15.520   6.905 -29.157  1.00 93.64           H  
ATOM   2434  C   ALA A 153      16.840   6.060 -27.696  1.00 93.64           C  
ATOM   2435  CB  ALA A 153      16.667   5.369 -30.124  1.00 93.64           C  
ATOM   2436  HB1 ALA A 153      17.688   4.988 -30.130  1.00 93.64           H  
ATOM   2437  HB2 ALA A 153      16.403   5.712 -31.124  1.00 93.64           H  
ATOM   2438  HB3 ALA A 153      15.982   4.572 -29.833  1.00 93.64           H  
ATOM   2439  O   ALA A 153      15.933   5.681 -26.955  1.00 93.64           O  
ATOM   2440  N   THR A 154      18.109   6.082 -27.271  1.00 95.05           N  
ATOM   2441  H   THR A 154      18.812   6.425 -27.910  1.00 95.05           H  
ATOM   2442  CA  THR A 154      18.492   5.758 -25.886  1.00 95.05           C  
ATOM   2443  HA  THR A 154      17.995   4.832 -25.594  1.00 95.05           H  
ATOM   2444  C   THR A 154      18.032   6.845 -24.915  1.00 95.05           C  
ATOM   2445  CB  THR A 154      20.007   5.540 -25.759  1.00 95.05           C  
ATOM   2446  HB  THR A 154      20.540   6.442 -26.059  1.00 95.05           H  
ATOM   2447  O   THR A 154      17.527   6.520 -23.841  1.00 95.05           O  
ATOM   2448  CG2 THR A 154      20.435   5.162 -24.339  1.00 95.05           C  
ATOM   2449 HG21 THR A 154      19.849   4.313 -23.989  1.00 95.05           H  
ATOM   2450 HG22 THR A 154      21.493   4.902 -24.338  1.00 95.05           H  
ATOM   2451 HG23 THR A 154      20.286   6.009 -23.669  1.00 95.05           H  
ATOM   2452  OG1 THR A 154      20.407   4.475 -26.593  1.00 95.05           O  
ATOM   2453  HG1 THR A 154      20.345   4.804 -27.493  1.00 95.05           H  
ATOM   2454  N   ASN A 155      18.164   8.118 -25.293  1.00 95.81           N  
ATOM   2455  H   ASN A 155      18.586   8.313 -26.190  1.00 95.81           H  
ATOM   2456  CA  ASN A 155      17.691   9.252 -24.500  1.00 95.81           C  
ATOM   2457  HA  ASN A 155      18.093   9.177 -23.490  1.00 95.81           H  
ATOM   2458  C   ASN A 155      16.158   9.252 -24.385  1.00 95.81           C  
ATOM   2459  CB  ASN A 155      18.191  10.558 -25.139  1.00 95.81           C  
ATOM   2460  HB2 ASN A 155      17.851  10.606 -26.174  1.00 95.81           H  
ATOM   2461  HB3 ASN A 155      17.754  11.402 -24.606  1.00 95.81           H  
ATOM   2462  O   ASN A 155      15.633   9.446 -23.293  1.00 95.81           O  
ATOM   2463  CG  ASN A 155      19.699  10.728 -25.105  1.00 95.81           C  
ATOM   2464  ND2 ASN A 155      20.252  11.436 -26.063  1.00 95.81           N  
ATOM   2465 HD21 ASN A 155      19.704  11.678 -26.876  1.00 95.81           H  
ATOM   2466 HD22 ASN A 155      21.261  11.402 -26.106  1.00 95.81           H  
ATOM   2467  OD1 ASN A 155      20.401  10.272 -24.216  1.00 95.81           O  
ATOM   2468  N   GLU A 156      15.443   8.980 -25.481  1.00 94.74           N  
ATOM   2469  H   GLU A 156      15.924   8.898 -26.365  1.00 94.74           H  
ATOM   2470  CA  GLU A 156      13.982   8.819 -25.488  1.00 94.74           C  
ATOM   2471  HA  GLU A 156      13.510   9.716 -25.087  1.00 94.74           H  
ATOM   2472  C   GLU A 156      13.549   7.648 -24.604  1.00 94.74           C  
ATOM   2473  CB  GLU A 156      13.475   8.595 -26.920  1.00 94.74           C  
ATOM   2474  HB2 GLU A 156      14.083   7.826 -27.397  1.00 94.74           H  
ATOM   2475  HB3 GLU A 156      12.445   8.242 -26.871  1.00 94.74           H  
ATOM   2476  O   GLU A 156      12.656   7.799 -23.774  1.00 94.74           O  
ATOM   2477  CG  GLU A 156      13.502   9.881 -27.761  1.00 94.74           C  
ATOM   2478  HG2 GLU A 156      14.513  10.288 -27.770  1.00 94.74           H  
ATOM   2479  HG3 GLU A 156      12.858  10.617 -27.279  1.00 94.74           H  
ATOM   2480  CD  GLU A 156      13.028   9.671 -29.210  1.00 94.74           C  
ATOM   2481  OE1 GLU A 156      12.993  10.684 -29.948  1.00 94.74           O  
ATOM   2482  OE2 GLU A 156      12.697   8.520 -29.577  1.00 94.74           O  
ATOM   2483  N   LYS A 157      14.232   6.499 -24.697  1.00 93.54           N  
ATOM   2484  H   LYS A 157      14.917   6.413 -25.434  1.00 93.54           H  
ATOM   2485  CA  LYS A 157      13.984   5.359 -23.807  1.00 93.54           C  
ATOM   2486  HA  LYS A 157      12.940   5.066 -23.917  1.00 93.54           H  
ATOM   2487  C   LYS A 157      14.172   5.734 -22.334  1.00 93.54           C  
ATOM   2488  CB  LYS A 157      14.880   4.185 -24.222  1.00 93.54           C  
ATOM   2489  HB2 LYS A 157      15.924   4.493 -24.170  1.00 93.54           H  
ATOM   2490  HB3 LYS A 157      14.649   3.910 -25.252  1.00 93.54           H  
ATOM   2491  O   LYS A 157      13.339   5.355 -21.520  1.00 93.54           O  
ATOM   2492  CG  LYS A 157      14.669   2.965 -23.316  1.00 93.54           C  
ATOM   2493  HG2 LYS A 157      13.636   2.626 -23.394  1.00 93.54           H  
ATOM   2494  HG3 LYS A 157      14.875   3.237 -22.281  1.00 93.54           H  
ATOM   2495  CD  LYS A 157      15.616   1.827 -23.697  1.00 93.54           C  
ATOM   2496  HD2 LYS A 157      16.640   2.200 -23.696  1.00 93.54           H  
ATOM   2497  HD3 LYS A 157      15.361   1.461 -24.692  1.00 93.54           H  
ATOM   2498  CE  LYS A 157      15.465   0.716 -22.657  1.00 93.54           C  
ATOM   2499  HE2 LYS A 157      14.432   0.367 -22.670  1.00 93.54           H  
ATOM   2500  HE3 LYS A 157      15.652   1.143 -21.672  1.00 93.54           H  
ATOM   2501  NZ  LYS A 157      16.398  -0.404 -22.921  1.00 93.54           N  
ATOM   2502  HZ1 LYS A 157      16.284  -1.123 -22.221  1.00 93.54           H  
ATOM   2503  HZ2 LYS A 157      17.351  -0.071 -22.893  1.00 93.54           H  
ATOM   2504  HZ3 LYS A 157      16.212  -0.801 -23.831  1.00 93.54           H  
ATOM   2505  N   GLN A 158      15.236   6.458 -21.984  1.00 93.37           N  
ATOM   2506  H   GLN A 158      15.885   6.735 -22.707  1.00 93.37           H  
ATOM   2507  CA  GLN A 158      15.476   6.909 -20.607  1.00 93.37           C  
ATOM   2508  HA  GLN A 158      15.433   6.051 -19.935  1.00 93.37           H  
ATOM   2509  C   GLN A 158      14.411   7.905 -20.130  1.00 93.37           C  
ATOM   2510  CB  GLN A 158      16.866   7.549 -20.498  1.00 93.37           C  
ATOM   2511  HB2 GLN A 158      16.934   8.090 -19.555  1.00 93.37           H  
ATOM   2512  HB3 GLN A 158      17.003   8.262 -21.311  1.00 93.37           H  
ATOM   2513  O   GLN A 158      13.967   7.819 -18.988  1.00 93.37           O  
ATOM   2514  CG  GLN A 158      17.991   6.507 -20.530  1.00 93.37           C  
ATOM   2515  HG2 GLN A 158      17.888   5.874 -21.412  1.00 93.37           H  
ATOM   2516  HG3 GLN A 158      17.907   5.870 -19.650  1.00 93.37           H  
ATOM   2517  CD  GLN A 158      19.380   7.138 -20.544  1.00 93.37           C  
ATOM   2518  NE2 GLN A 158      20.419   6.341 -20.657  1.00 93.37           N  
ATOM   2519 HE21 GLN A 158      20.283   5.343 -20.735  1.00 93.37           H  
ATOM   2520 HE22 GLN A 158      21.314   6.809 -20.688  1.00 93.37           H  
ATOM   2521  OE1 GLN A 158      19.588   8.336 -20.442  1.00 93.37           O  
ATOM   2522  N   ALA A 159      13.969   8.818 -21.000  1.00 93.85           N  
ATOM   2523  H   ALA A 159      14.388   8.864 -21.917  1.00 93.85           H  
ATOM   2524  CA  ALA A 159      12.887   9.749 -20.693  1.00 93.85           C  
ATOM   2525  HA  ALA A 159      13.141  10.293 -19.783  1.00 93.85           H  
ATOM   2526  C   ALA A 159      11.568   9.006 -20.423  1.00 93.85           C  
ATOM   2527  CB  ALA A 159      12.762  10.759 -21.840  1.00 93.85           C  
ATOM   2528  HB1 ALA A 159      12.498  10.248 -22.766  1.00 93.85           H  
ATOM   2529  HB2 ALA A 159      11.980  11.480 -21.602  1.00 93.85           H  
ATOM   2530  HB3 ALA A 159      13.707  11.285 -21.977  1.00 93.85           H  
ATOM   2531  O   ALA A 159      10.953   9.219 -19.381  1.00 93.85           O  
ATOM   2532  N   LEU A 160      11.192   8.068 -21.299  1.00 90.85           N  
ATOM   2533  H   LEU A 160      11.734   7.962 -22.145  1.00 90.85           H  
ATOM   2534  CA  LEU A 160      10.000   7.230 -21.132  1.00 90.85           C  
ATOM   2535  HA  LEU A 160       9.132   7.872 -20.986  1.00 90.85           H  
ATOM   2536  C   LEU A 160      10.089   6.322 -19.896  1.00 90.85           C  
ATOM   2537  CB  LEU A 160       9.798   6.375 -22.397  1.00 90.85           C  
ATOM   2538  HB2 LEU A 160       9.025   5.634 -22.191  1.00 90.85           H  
ATOM   2539  HB3 LEU A 160      10.725   5.840 -22.602  1.00 90.85           H  
ATOM   2540  O   LEU A 160       9.080   6.074 -19.243  1.00 90.85           O  
ATOM   2541  CG  LEU A 160       9.382   7.159 -23.655  1.00 90.85           C  
ATOM   2542  HG  LEU A 160      10.100   7.955 -23.856  1.00 90.85           H  
ATOM   2543  CD1 LEU A 160       9.365   6.205 -24.851  1.00 90.85           C  
ATOM   2544 HD11 LEU A 160       8.642   5.406 -24.685  1.00 90.85           H  
ATOM   2545 HD12 LEU A 160      10.359   5.783 -24.996  1.00 90.85           H  
ATOM   2546 HD13 LEU A 160       9.090   6.757 -25.750  1.00 90.85           H  
ATOM   2547  CD2 LEU A 160       7.994   7.784 -23.521  1.00 90.85           C  
ATOM   2548 HD21 LEU A 160       7.712   8.268 -24.456  1.00 90.85           H  
ATOM   2549 HD22 LEU A 160       7.994   8.548 -22.743  1.00 90.85           H  
ATOM   2550 HD23 LEU A 160       7.254   7.025 -23.269  1.00 90.85           H  
ATOM   2551  N   GLN A 161      11.283   5.833 -19.546  1.00 91.75           N  
ATOM   2552  H   GLN A 161      12.074   6.027 -20.143  1.00 91.75           H  
ATOM   2553  CA  GLN A 161      11.503   5.086 -18.304  1.00 91.75           C  
ATOM   2554  HA  GLN A 161      10.779   4.273 -18.249  1.00 91.75           H  
ATOM   2555  C   GLN A 161      11.257   5.959 -17.069  1.00 91.75           C  
ATOM   2556  CB  GLN A 161      12.916   4.482 -18.283  1.00 91.75           C  
ATOM   2557  HB2 GLN A 161      13.174   4.212 -17.260  1.00 91.75           H  
ATOM   2558  HB3 GLN A 161      13.637   5.221 -18.632  1.00 91.75           H  
ATOM   2559  O   GLN A 161      10.539   5.525 -16.176  1.00 91.75           O  
ATOM   2560  CG  GLN A 161      12.996   3.215 -19.145  1.00 91.75           C  
ATOM   2561  HG2 GLN A 161      12.345   2.463 -18.699  1.00 91.75           H  
ATOM   2562  HG3 GLN A 161      12.626   3.410 -20.152  1.00 91.75           H  
ATOM   2563  CD  GLN A 161      14.409   2.644 -19.247  1.00 91.75           C  
ATOM   2564  NE2 GLN A 161      14.549   1.337 -19.308  1.00 91.75           N  
ATOM   2565 HE21 GLN A 161      15.480   1.055 -19.037  1.00 91.75           H  
ATOM   2566 HE22 GLN A 161      13.740   0.785 -19.064  1.00 91.75           H  
ATOM   2567  OE1 GLN A 161      15.427   3.312 -19.293  1.00 91.75           O  
ATOM   2568  N   GLY A 162      11.760   7.196 -17.048  1.00 88.20           N  
ATOM   2569  H   GLY A 162      12.351   7.497 -17.809  1.00 88.20           H  
ATOM   2570  CA  GLY A 162      11.492   8.135 -15.954  1.00 88.20           C  
ATOM   2571  HA2 GLY A 162      11.790   7.680 -15.009  1.00 88.20           H  
ATOM   2572  HA3 GLY A 162      12.084   9.036 -16.111  1.00 88.20           H  
ATOM   2573  C   GLY A 162      10.017   8.543 -15.853  1.00 88.20           C  
ATOM   2574  O   GLY A 162       9.480   8.653 -14.753  1.00 88.20           O  
ATOM   2575  N   GLU A 163       9.328   8.725 -16.985  1.00 90.70           N  
ATOM   2576  H   GLU A 163       9.823   8.688 -17.865  1.00 90.70           H  
ATOM   2577  CA  GLU A 163       7.876   8.965 -17.008  1.00 90.70           C  
ATOM   2578  HA  GLU A 163       7.638   9.810 -16.363  1.00 90.70           H  
ATOM   2579  C   GLU A 163       7.096   7.762 -16.469  1.00 90.70           C  
ATOM   2580  CB  GLU A 163       7.403   9.286 -18.434  1.00 90.70           C  
ATOM   2581  HB2 GLU A 163       6.314   9.234 -18.458  1.00 90.70           H  
ATOM   2582  HB3 GLU A 163       7.801   8.540 -19.121  1.00 90.70           H  
ATOM   2583  O   GLU A 163       6.182   7.934 -15.662  1.00 90.70           O  
ATOM   2584  CG  GLU A 163       7.827  10.692 -18.886  1.00 90.70           C  
ATOM   2585  HG2 GLU A 163       7.375  11.420 -18.212  1.00 90.70           H  
ATOM   2586  HG3 GLU A 163       8.909  10.790 -18.796  1.00 90.70           H  
ATOM   2587  CD  GLU A 163       7.412  11.024 -20.330  1.00 90.70           C  
ATOM   2588  OE1 GLU A 163       7.801  12.124 -20.791  1.00 90.70           O  
ATOM   2589  OE2 GLU A 163       6.697  10.213 -20.960  1.00 90.70           O  
ATOM   2590  N   ARG A 164       7.483   6.543 -16.862  1.00 89.97           N  
ATOM   2591  H   ARG A 164       8.222   6.482 -17.548  1.00 89.97           H  
ATOM   2592  CA  ARG A 164       6.901   5.303 -16.344  1.00 89.97           C  
ATOM   2593  HA  ARG A 164       5.822   5.338 -16.496  1.00 89.97           H  
ATOM   2594  C   ARG A 164       7.115   5.172 -14.837  1.00 89.97           C  
ATOM   2595  CB  ARG A 164       7.477   4.111 -17.120  1.00 89.97           C  
ATOM   2596  HB2 ARG A 164       7.214   4.205 -18.173  1.00 89.97           H  
ATOM   2597  HB3 ARG A 164       8.563   4.112 -17.029  1.00 89.97           H  
ATOM   2598  O   ARG A 164       6.153   4.895 -14.132  1.00 89.97           O  
ATOM   2599  CG  ARG A 164       6.933   2.789 -16.575  1.00 89.97           C  
ATOM   2600  HG2 ARG A 164       7.150   2.723 -15.509  1.00 89.97           H  
ATOM   2601  HG3 ARG A 164       5.853   2.744 -16.714  1.00 89.97           H  
ATOM   2602  CD  ARG A 164       7.591   1.591 -17.250  1.00 89.97           C  
ATOM   2603  HD2 ARG A 164       7.164   1.454 -18.244  1.00 89.97           H  
ATOM   2604  HD3 ARG A 164       8.664   1.769 -17.328  1.00 89.97           H  
ATOM   2605  NE  ARG A 164       7.358   0.418 -16.410  1.00 89.97           N  
ATOM   2606  HE  ARG A 164       6.938   0.596 -15.509  1.00 89.97           H  
ATOM   2607  NH1 ARG A 164       8.406  -1.210 -17.633  1.00 89.97           N  
ATOM   2608 HH11 ARG A 164       8.533  -0.530 -18.369  1.00 89.97           H  
ATOM   2609 HH12 ARG A 164       8.637  -2.187 -17.745  1.00 89.97           H  
ATOM   2610  NH2 ARG A 164       7.501  -1.645 -15.608  1.00 89.97           N  
ATOM   2611 HH21 ARG A 164       7.100  -1.222 -14.783  1.00 89.97           H  
ATOM   2612 HH22 ARG A 164       7.782  -2.615 -15.615  1.00 89.97           H  
ATOM   2613  CZ  ARG A 164       7.763  -0.814 -16.568  1.00 89.97           C  
ATOM   2614  N   GLU A 165       8.332   5.380 -14.341  1.00 92.37           N  
ATOM   2615  H   GLU A 165       9.086   5.582 -14.982  1.00 92.37           H  
ATOM   2616  CA  GLU A 165       8.643   5.348 -12.905  1.00 92.37           C  
ATOM   2617  HA  GLU A 165       8.400   4.367 -12.497  1.00 92.37           H  
ATOM   2618  C   GLU A 165       7.801   6.375 -12.137  1.00 92.37           C  
ATOM   2619  CB  GLU A 165      10.144   5.610 -12.692  1.00 92.37           C  
ATOM   2620  HB2 GLU A 165      10.435   6.476 -13.287  1.00 92.37           H  
ATOM   2621  HB3 GLU A 165      10.320   5.837 -11.641  1.00 92.37           H  
ATOM   2622  O   GLU A 165       7.163   6.030 -11.144  1.00 92.37           O  
ATOM   2623  CG  GLU A 165      11.008   4.396 -13.076  1.00 92.37           C  
ATOM   2624  HG2 GLU A 165      10.832   3.606 -12.346  1.00 92.37           H  
ATOM   2625  HG3 GLU A 165      10.686   4.014 -14.045  1.00 92.37           H  
ATOM   2626  CD  GLU A 165      12.517   4.699 -13.142  1.00 92.37           C  
ATOM   2627  OE1 GLU A 165      13.255   3.799 -13.612  1.00 92.37           O  
ATOM   2628  OE2 GLU A 165      12.942   5.811 -12.751  1.00 92.37           O  
ATOM   2629  N   GLY A 166       7.692   7.604 -12.655  1.00 89.64           N  
ATOM   2630  H   GLY A 166       8.257   7.835 -13.461  1.00 89.64           H  
ATOM   2631  CA  GLY A 166       6.830   8.636 -12.082  1.00 89.64           C  
ATOM   2632  HA2 GLY A 166       6.936   9.546 -12.673  1.00 89.64           H  
ATOM   2633  HA3 GLY A 166       7.148   8.839 -11.059  1.00 89.64           H  
ATOM   2634  C   GLY A 166       5.348   8.242 -12.064  1.00 89.64           C  
ATOM   2635  O   GLY A 166       4.670   8.444 -11.058  1.00 89.64           O  
ATOM   2636  N   LEU A 167       4.830   7.639 -13.139  1.00 88.12           N  
ATOM   2637  H   LEU A 167       5.422   7.504 -13.946  1.00 88.12           H  
ATOM   2638  CA  LEU A 167       3.453   7.135 -13.182  1.00 88.12           C  
ATOM   2639  HA  LEU A 167       2.787   7.938 -12.866  1.00 88.12           H  
ATOM   2640  C   LEU A 167       3.237   5.979 -12.197  1.00 88.12           C  
ATOM   2641  CB  LEU A 167       3.076   6.716 -14.614  1.00 88.12           C  
ATOM   2642  HB2 LEU A 167       3.870   6.084 -15.012  1.00 88.12           H  
ATOM   2643  HB3 LEU A 167       2.168   6.115 -14.572  1.00 88.12           H  
ATOM   2644  O   LEU A 167       2.239   5.979 -11.476  1.00 88.12           O  
ATOM   2645  CG  LEU A 167       2.829   7.888 -15.580  1.00 88.12           C  
ATOM   2646  HG  LEU A 167       3.692   8.553 -15.591  1.00 88.12           H  
ATOM   2647  CD1 LEU A 167       2.616   7.339 -16.991  1.00 88.12           C  
ATOM   2648 HD11 LEU A 167       2.466   8.163 -17.690  1.00 88.12           H  
ATOM   2649 HD12 LEU A 167       3.503   6.787 -17.302  1.00 88.12           H  
ATOM   2650 HD13 LEU A 167       1.750   6.678 -17.015  1.00 88.12           H  
ATOM   2651  CD2 LEU A 167       1.593   8.712 -15.203  1.00 88.12           C  
ATOM   2652 HD21 LEU A 167       0.720   8.063 -15.133  1.00 88.12           H  
ATOM   2653 HD22 LEU A 167       1.416   9.473 -15.964  1.00 88.12           H  
ATOM   2654 HD23 LEU A 167       1.749   9.212 -14.247  1.00 88.12           H  
ATOM   2655  N   GLU A 168       4.177   5.040 -12.097  1.00 87.71           N  
ATOM   2656  H   GLU A 168       4.980   5.097 -12.708  1.00 87.71           H  
ATOM   2657  CA  GLU A 168       4.122   3.952 -11.119  1.00 87.71           C  
ATOM   2658  HA  GLU A 168       3.185   3.410 -11.243  1.00 87.71           H  
ATOM   2659  C   GLU A 168       4.150   4.484  -9.674  1.00 87.71           C  
ATOM   2660  CB  GLU A 168       5.280   2.965 -11.334  1.00 87.71           C  
ATOM   2661  HB2 GLU A 168       5.257   2.282 -10.485  1.00 87.71           H  
ATOM   2662  HB3 GLU A 168       6.227   3.504 -11.321  1.00 87.71           H  
ATOM   2663  O   GLU A 168       3.397   4.004  -8.828  1.00 87.71           O  
ATOM   2664  CG  GLU A 168       5.204   2.082 -12.594  1.00 87.71           C  
ATOM   2665  HG2 GLU A 168       4.273   1.516 -12.560  1.00 87.71           H  
ATOM   2666  HG3 GLU A 168       5.177   2.703 -13.490  1.00 87.71           H  
ATOM   2667  CD  GLU A 168       6.385   1.090 -12.684  1.00 87.71           C  
ATOM   2668  OE1 GLU A 168       6.553   0.453 -13.762  1.00 87.71           O  
ATOM   2669  OE2 GLU A 168       7.080   0.903 -11.653  1.00 87.71           O  
ATOM   2670  N   GLU A 169       4.956   5.507  -9.371  1.00 89.88           N  
ATOM   2671  H   GLU A 169       5.600   5.836 -10.075  1.00 89.88           H  
ATOM   2672  CA  GLU A 169       4.935   6.199  -8.076  1.00 89.88           C  
ATOM   2673  HA  GLU A 169       5.102   5.481  -7.273  1.00 89.88           H  
ATOM   2674  C   GLU A 169       3.584   6.875  -7.808  1.00 89.88           C  
ATOM   2675  CB  GLU A 169       6.037   7.265  -8.013  1.00 89.88           C  
ATOM   2676  HB2 GLU A 169       5.833   7.913  -7.161  1.00 89.88           H  
ATOM   2677  HB3 GLU A 169       5.996   7.872  -8.918  1.00 89.88           H  
ATOM   2678  O   GLU A 169       3.051   6.774  -6.701  1.00 89.88           O  
ATOM   2679  CG  GLU A 169       7.452   6.696  -7.844  1.00 89.88           C  
ATOM   2680  HG2 GLU A 169       7.652   5.965  -8.628  1.00 89.88           H  
ATOM   2681  HG3 GLU A 169       7.496   6.172  -6.889  1.00 89.88           H  
ATOM   2682  CD  GLU A 169       8.528   7.798  -7.872  1.00 89.88           C  
ATOM   2683  OE1 GLU A 169       9.722   7.435  -7.812  1.00 89.88           O  
ATOM   2684  OE2 GLU A 169       8.163   9.001  -7.878  1.00 89.88           O  
ATOM   2685  N   THR A 170       2.988   7.551  -8.799  1.00 88.41           N  
ATOM   2686  H   THR A 170       3.484   7.661  -9.672  1.00 88.41           H  
ATOM   2687  CA  THR A 170       1.651   8.147  -8.628  1.00 88.41           C  
ATOM   2688  HA  THR A 170       1.671   8.760  -7.727  1.00 88.41           H  
ATOM   2689  C   THR A 170       0.568   7.096  -8.403  1.00 88.41           C  
ATOM   2690  CB  THR A 170       1.223   9.065  -9.778  1.00 88.41           C  
ATOM   2691  HB  THR A 170       0.221   9.427  -9.547  1.00 88.41           H  
ATOM   2692  O   THR A 170      -0.312   7.315  -7.573  1.00 88.41           O  
ATOM   2693  CG2 THR A 170       2.107  10.303  -9.912  1.00 88.41           C  
ATOM   2694 HG21 THR A 170       3.146  10.025 -10.089  1.00 88.41           H  
ATOM   2695 HG22 THR A 170       2.054  10.890  -8.994  1.00 88.41           H  
ATOM   2696 HG23 THR A 170       1.754  10.909 -10.746  1.00 88.41           H  
ATOM   2697  OG1 THR A 170       1.143   8.427 -11.027  1.00 88.41           O  
ATOM   2698  HG1 THR A 170       1.658   7.616 -11.029  1.00 88.41           H  
ATOM   2699  N   LEU A 171       0.662   5.946  -9.076  1.00 86.55           N  
ATOM   2700  H   LEU A 171       1.407   5.842  -9.750  1.00 86.55           H  
ATOM   2701  CA  LEU A 171      -0.252   4.821  -8.909  1.00 86.55           C  
ATOM   2702  HA  LEU A 171      -1.273   5.191  -8.996  1.00 86.55           H  
ATOM   2703  C   LEU A 171      -0.115   4.208  -7.512  1.00 86.55           C  
ATOM   2704  CB  LEU A 171      -0.008   3.830 -10.061  1.00 86.55           C  
ATOM   2705  HB2 LEU A 171       1.032   3.502 -10.055  1.00 86.55           H  
ATOM   2706  HB3 LEU A 171      -0.167   4.379 -10.989  1.00 86.55           H  
ATOM   2707  O   LEU A 171      -1.128   4.049  -6.837  1.00 86.55           O  
ATOM   2708  CG  LEU A 171      -0.937   2.601 -10.053  1.00 86.55           C  
ATOM   2709  HG  LEU A 171      -1.895   2.860  -9.602  1.00 86.55           H  
ATOM   2710  CD1 LEU A 171      -1.189   2.124 -11.483  1.00 86.55           C  
ATOM   2711 HD11 LEU A 171      -1.677   2.914 -12.054  1.00 86.55           H  
ATOM   2712 HD12 LEU A 171      -0.247   1.862 -11.965  1.00 86.55           H  
ATOM   2713 HD13 LEU A 171      -1.845   1.254 -11.474  1.00 86.55           H  
ATOM   2714  CD2 LEU A 171      -0.313   1.428  -9.297  1.00 86.55           C  
ATOM   2715 HD21 LEU A 171      -0.968   0.559  -9.367  1.00 86.55           H  
ATOM   2716 HD22 LEU A 171      -0.179   1.674  -8.243  1.00 86.55           H  
ATOM   2717 HD23 LEU A 171       0.655   1.172  -9.726  1.00 86.55           H  
ATOM   2718  N   ARG A 172       1.112   3.963  -7.029  1.00 86.26           N  
ATOM   2719  H   ARG A 172       1.899   4.095  -7.649  1.00 86.26           H  
ATOM   2720  CA  ARG A 172       1.361   3.492  -5.651  1.00 86.26           C  
ATOM   2721  HA  ARG A 172       0.818   2.562  -5.486  1.00 86.26           H  
ATOM   2722  C   ARG A 172       0.828   4.479  -4.608  1.00 86.26           C  
ATOM   2723  CB  ARG A 172       2.863   3.239  -5.426  1.00 86.26           C  
ATOM   2724  HB2 ARG A 172       3.032   3.100  -4.358  1.00 86.26           H  
ATOM   2725  HB3 ARG A 172       3.430   4.112  -5.749  1.00 86.26           H  
ATOM   2726  O   ARG A 172       0.175   4.076  -3.652  1.00 86.26           O  
ATOM   2727  CG  ARG A 172       3.385   1.988  -6.152  1.00 86.26           C  
ATOM   2728  HG2 ARG A 172       3.248   2.101  -7.228  1.00 86.26           H  
ATOM   2729  HG3 ARG A 172       2.817   1.116  -5.828  1.00 86.26           H  
ATOM   2730  CD  ARG A 172       4.875   1.761  -5.844  1.00 86.26           C  
ATOM   2731  HD2 ARG A 172       5.409   2.707  -5.941  1.00 86.26           H  
ATOM   2732  HD3 ARG A 172       4.971   1.435  -4.808  1.00 86.26           H  
ATOM   2733  NE  ARG A 172       5.474   0.742  -6.735  1.00 86.26           N  
ATOM   2734  HE  ARG A 172       5.312  -0.223  -6.483  1.00 86.26           H  
ATOM   2735  NH1 ARG A 172       6.467   2.163  -8.257  1.00 86.26           N  
ATOM   2736 HH11 ARG A 172       6.959   2.277  -9.132  1.00 86.26           H  
ATOM   2737 HH12 ARG A 172       6.174   2.971  -7.728  1.00 86.26           H  
ATOM   2738  NH2 ARG A 172       6.529  -0.004  -8.638  1.00 86.26           N  
ATOM   2739 HH21 ARG A 172       6.906   0.226  -9.547  1.00 86.26           H  
ATOM   2740 HH22 ARG A 172       6.328  -0.966  -8.406  1.00 86.26           H  
ATOM   2741  CZ  ARG A 172       6.152   0.967  -7.855  1.00 86.26           C  
ATOM   2742  N   ASN A 173       1.039   5.782  -4.813  1.00 86.30           N  
ATOM   2743  H   ASN A 173       1.616   6.046  -5.599  1.00 86.30           H  
ATOM   2744  CA  ASN A 173       0.497   6.823  -3.933  1.00 86.30           C  
ATOM   2745  HA  ASN A 173       0.800   6.613  -2.907  1.00 86.30           H  
ATOM   2746  C   ASN A 173      -1.041   6.863  -3.942  1.00 86.30           C  
ATOM   2747  CB  ASN A 173       1.061   8.189  -4.360  1.00 86.30           C  
ATOM   2748  HB2 ASN A 173       0.956   8.307  -5.438  1.00 86.30           H  
ATOM   2749  HB3 ASN A 173       0.482   8.976  -3.877  1.00 86.30           H  
ATOM   2750  O   ASN A 173      -1.653   7.129  -2.908  1.00 86.30           O  
ATOM   2751  CG  ASN A 173       2.507   8.400  -3.953  1.00 86.30           C  
ATOM   2752  ND2 ASN A 173       3.322   8.957  -4.814  1.00 86.30           N  
ATOM   2753 HD21 ASN A 173       4.288   8.953  -4.519  1.00 86.30           H  
ATOM   2754 HD22 ASN A 173       3.107   8.830  -5.793  1.00 86.30           H  
ATOM   2755  OD1 ASN A 173       2.914   8.134  -2.840  1.00 86.30           O  
ATOM   2756  N   LEU A 174      -1.675   6.633  -5.096  1.00 85.07           N  
ATOM   2757  H   LEU A 174      -1.127   6.456  -5.926  1.00 85.07           H  
ATOM   2758  CA  LEU A 174      -3.133   6.587  -5.213  1.00 85.07           C  
ATOM   2759  HA  LEU A 174      -3.538   7.442  -4.672  1.00 85.07           H  
ATOM   2760  C   LEU A 174      -3.711   5.326  -4.560  1.00 85.07           C  
ATOM   2761  CB  LEU A 174      -3.528   6.702  -6.695  1.00 85.07           C  
ATOM   2762  HB2 LEU A 174      -3.029   7.568  -7.129  1.00 85.07           H  
ATOM   2763  HB3 LEU A 174      -3.173   5.814  -7.219  1.00 85.07           H  
ATOM   2764  O   LEU A 174      -4.717   5.428  -3.867  1.00 85.07           O  
ATOM   2765  CG  LEU A 174      -5.045   6.840  -6.929  1.00 85.07           C  
ATOM   2766  HG  LEU A 174      -5.568   5.995  -6.481  1.00 85.07           H  
ATOM   2767  CD1 LEU A 174      -5.601   8.143  -6.345  1.00 85.07           C  
ATOM   2768 HD11 LEU A 174      -5.043   8.996  -6.731  1.00 85.07           H  
ATOM   2769 HD12 LEU A 174      -6.651   8.239  -6.619  1.00 85.07           H  
ATOM   2770 HD13 LEU A 174      -5.544   8.112  -5.257  1.00 85.07           H  
ATOM   2771  CD2 LEU A 174      -5.330   6.833  -8.431  1.00 85.07           C  
ATOM   2772 HD21 LEU A 174      -4.971   5.901  -8.865  1.00 85.07           H  
ATOM   2773 HD22 LEU A 174      -4.832   7.672  -8.918  1.00 85.07           H  
ATOM   2774 HD23 LEU A 174      -6.405   6.897  -8.602  1.00 85.07           H  
ATOM   2775  N   GLN A 175      -3.054   4.175  -4.725  1.00 85.46           N  
ATOM   2776  H   GLN A 175      -2.247   4.164  -5.333  1.00 85.46           H  
ATOM   2777  CA  GLN A 175      -3.408   2.924  -4.049  1.00 85.46           C  
ATOM   2778  HA  GLN A 175      -4.438   2.662  -4.290  1.00 85.46           H  
ATOM   2779  C   GLN A 175      -3.331   3.070  -2.525  1.00 85.46           C  
ATOM   2780  CB  GLN A 175      -2.487   1.793  -4.528  1.00 85.46           C  
ATOM   2781  HB2 GLN A 175      -1.452   2.135  -4.510  1.00 85.46           H  
ATOM   2782  HB3 GLN A 175      -2.578   0.949  -3.845  1.00 85.46           H  
ATOM   2783  O   GLN A 175      -4.312   2.784  -1.849  1.00 85.46           O  
ATOM   2784  CG  GLN A 175      -2.855   1.307  -5.936  1.00 85.46           C  
ATOM   2785  HG2 GLN A 175      -2.863   2.142  -6.637  1.00 85.46           H  
ATOM   2786  HG3 GLN A 175      -3.859   0.884  -5.905  1.00 85.46           H  
ATOM   2787  CD  GLN A 175      -1.888   0.250  -6.461  1.00 85.46           C  
ATOM   2788  NE2 GLN A 175      -2.329  -0.603  -7.359  1.00 85.46           N  
ATOM   2789 HE21 GLN A 175      -1.671  -1.317  -7.636  1.00 85.46           H  
ATOM   2790 HE22 GLN A 175      -3.303  -0.607  -7.627  1.00 85.46           H  
ATOM   2791  OE1 GLN A 175      -0.719   0.181  -6.117  1.00 85.46           O  
ATOM   2792  N   ALA A 176      -2.238   3.626  -1.993  1.00 85.93           N  
ATOM   2793  H   ALA A 176      -1.434   3.783  -2.585  1.00 85.93           H  
ATOM   2794  CA  ALA A 176      -2.098   3.871  -0.556  1.00 85.93           C  
ATOM   2795  HA  ALA A 176      -2.188   2.922  -0.028  1.00 85.93           H  
ATOM   2796  C   ALA A 176      -3.192   4.812  -0.010  1.00 85.93           C  
ATOM   2797  CB  ALA A 176      -0.698   4.444  -0.304  1.00 85.93           C  
ATOM   2798  HB1 ALA A 176      -0.575   5.389  -0.832  1.00 85.93           H  
ATOM   2799  HB2 ALA A 176       0.053   3.734  -0.650  1.00 85.93           H  
ATOM   2800  HB3 ALA A 176      -0.563   4.605   0.765  1.00 85.93           H  
ATOM   2801  O   ALA A 176      -3.745   4.578   1.061  1.00 85.93           O  
ATOM   2802  N   ARG A 177      -3.552   5.863  -0.764  1.00 87.23           N  
ATOM   2803  H   ARG A 177      -3.059   6.009  -1.632  1.00 87.23           H  
ATOM   2804  CA  ARG A 177      -4.670   6.754  -0.400  1.00 87.23           C  
ATOM   2805  HA  ARG A 177      -4.555   7.072   0.636  1.00 87.23           H  
ATOM   2806  C   ARG A 177      -6.025   6.058  -0.454  1.00 87.23           C  
ATOM   2807  CB  ARG A 177      -4.711   7.972  -1.320  1.00 87.23           C  
ATOM   2808  HB2 ARG A 177      -4.596   7.655  -2.357  1.00 87.23           H  
ATOM   2809  HB3 ARG A 177      -5.682   8.456  -1.214  1.00 87.23           H  
ATOM   2810  O   ARG A 177      -6.877   6.347   0.374  1.00 87.23           O  
ATOM   2811  CG  ARG A 177      -3.632   8.987  -0.956  1.00 87.23           C  
ATOM   2812  HG2 ARG A 177      -2.641   8.544  -1.059  1.00 87.23           H  
ATOM   2813  HG3 ARG A 177      -3.771   9.311   0.075  1.00 87.23           H  
ATOM   2814  CD  ARG A 177      -3.781  10.180  -1.895  1.00 87.23           C  
ATOM   2815  HD2 ARG A 177      -4.770  10.614  -1.746  1.00 87.23           H  
ATOM   2816  HD3 ARG A 177      -3.695   9.824  -2.921  1.00 87.23           H  
ATOM   2817  NE  ARG A 177      -2.744  11.185  -1.633  1.00 87.23           N  
ATOM   2818  HE  ARG A 177      -2.053  10.923  -0.944  1.00 87.23           H  
ATOM   2819  NH1 ARG A 177      -3.510  12.741  -3.123  1.00 87.23           N  
ATOM   2820 HH11 ARG A 177      -3.423  13.618  -3.615  1.00 87.23           H  
ATOM   2821 HH12 ARG A 177      -4.278  12.112  -3.313  1.00 87.23           H  
ATOM   2822  NH2 ARG A 177      -1.626  13.128  -1.973  1.00 87.23           N  
ATOM   2823 HH21 ARG A 177      -1.512  14.000  -2.471  1.00 87.23           H  
ATOM   2824 HH22 ARG A 177      -0.933  12.802  -1.315  1.00 87.23           H  
ATOM   2825  CZ  ARG A 177      -2.633  12.346  -2.240  1.00 87.23           C  
ATOM   2826  N   TYR A 178      -6.237   5.182  -1.433  1.00 87.78           N  
ATOM   2827  H   TYR A 178      -5.495   5.002  -2.095  1.00 87.78           H  
ATOM   2828  CA  TYR A 178      -7.458   4.390  -1.530  1.00 87.78           C  
ATOM   2829  HA  TYR A 178      -8.320   5.057  -1.511  1.00 87.78           H  
ATOM   2830  C   TYR A 178      -7.593   3.451  -0.327  1.00 87.78           C  
ATOM   2831  CB  TYR A 178      -7.466   3.628  -2.861  1.00 87.78           C  
ATOM   2832  HB2 TYR A 178      -6.529   3.083  -2.979  1.00 87.78           H  
ATOM   2833  HB3 TYR A 178      -7.529   4.345  -3.679  1.00 87.78           H  
ATOM   2834  O   TYR A 178      -8.649   3.411   0.292  1.00 87.78           O  
ATOM   2835  CG  TYR A 178      -8.606   2.640  -2.980  1.00 87.78           C  
ATOM   2836  CD1 TYR A 178      -8.393   1.284  -2.665  1.00 87.78           C  
ATOM   2837  HD1 TYR A 178      -7.417   0.949  -2.348  1.00 87.78           H  
ATOM   2838  CD2 TYR A 178      -9.885   3.087  -3.358  1.00 87.78           C  
ATOM   2839  HD2 TYR A 178     -10.051   4.131  -3.578  1.00 87.78           H  
ATOM   2840  CE1 TYR A 178      -9.460   0.369  -2.736  1.00 87.78           C  
ATOM   2841  HE1 TYR A 178      -9.295  -0.668  -2.481  1.00 87.78           H  
ATOM   2842  CE2 TYR A 178     -10.954   2.174  -3.432  1.00 87.78           C  
ATOM   2843  HE2 TYR A 178     -11.943   2.503  -3.716  1.00 87.78           H  
ATOM   2844  OH  TYR A 178     -11.779  -0.059  -3.185  1.00 87.78           O  
ATOM   2845  HH  TYR A 178     -11.503  -0.947  -2.945  1.00 87.78           H  
ATOM   2846  CZ  TYR A 178     -10.743   0.816  -3.120  1.00 87.78           C  
ATOM   2847  N   GLU A 179      -6.520   2.759   0.055  1.00 87.16           N  
ATOM   2848  H   GLU A 179      -5.679   2.814  -0.502  1.00 87.16           H  
ATOM   2849  CA  GLU A 179      -6.492   1.895   1.240  1.00 87.16           C  
ATOM   2850  HA  GLU A 179      -7.281   1.147   1.161  1.00 87.16           H  
ATOM   2851  C   GLU A 179      -6.753   2.682   2.536  1.00 87.16           C  
ATOM   2852  CB  GLU A 179      -5.139   1.170   1.301  1.00 87.16           C  
ATOM   2853  HB2 GLU A 179      -4.344   1.912   1.215  1.00 87.16           H  
ATOM   2854  HB3 GLU A 179      -5.046   0.671   2.265  1.00 87.16           H  
ATOM   2855  O   GLU A 179      -7.570   2.259   3.355  1.00 87.16           O  
ATOM   2856  CG  GLU A 179      -4.995   0.117   0.188  1.00 87.16           C  
ATOM   2857  HG2 GLU A 179      -5.259   0.559  -0.773  1.00 87.16           H  
ATOM   2858  HG3 GLU A 179      -5.709  -0.684   0.381  1.00 87.16           H  
ATOM   2859  CD  GLU A 179      -3.581  -0.477   0.078  1.00 87.16           C  
ATOM   2860  OE1 GLU A 179      -3.417  -1.383  -0.772  1.00 87.16           O  
ATOM   2861  OE2 GLU A 179      -2.673  -0.022   0.809  1.00 87.16           O  
ATOM   2862  N   GLU A 180      -6.140   3.862   2.699  1.00 84.29           N  
ATOM   2863  H   GLU A 180      -5.437   4.132   2.026  1.00 84.29           H  
ATOM   2864  CA  GLU A 180      -6.405   4.767   3.829  1.00 84.29           C  
ATOM   2865  HA  GLU A 180      -6.205   4.227   4.754  1.00 84.29           H  
ATOM   2866  C   GLU A 180      -7.878   5.216   3.875  1.00 84.29           C  
ATOM   2867  CB  GLU A 180      -5.445   5.974   3.754  1.00 84.29           C  
ATOM   2868  HB2 GLU A 180      -5.660   6.546   2.852  1.00 84.29           H  
ATOM   2869  HB3 GLU A 180      -4.424   5.600   3.689  1.00 84.29           H  
ATOM   2870  O   GLU A 180      -8.497   5.209   4.942  1.00 84.29           O  
ATOM   2871  CG  GLU A 180      -5.540   6.906   4.979  1.00 84.29           C  
ATOM   2872  HG2 GLU A 180      -6.553   7.305   5.042  1.00 84.29           H  
ATOM   2873  HG3 GLU A 180      -5.360   6.312   5.875  1.00 84.29           H  
ATOM   2874  CD  GLU A 180      -4.553   8.095   4.957  1.00 84.29           C  
ATOM   2875  OE1 GLU A 180      -4.410   8.748   6.021  1.00 84.29           O  
ATOM   2876  OE2 GLU A 180      -3.953   8.394   3.896  1.00 84.29           O  
ATOM   2877  N   GLU A 181      -8.471   5.555   2.725  1.00 86.24           N  
ATOM   2878  H   GLU A 181      -7.913   5.569   1.884  1.00 86.24           H  
ATOM   2879  CA  GLU A 181      -9.880   5.954   2.629  1.00 86.24           C  
ATOM   2880  HA  GLU A 181     -10.061   6.726   3.378  1.00 86.24           H  
ATOM   2881  C   GLU A 181     -10.831   4.783   2.927  1.00 86.24           C  
ATOM   2882  CB  GLU A 181     -10.158   6.561   1.243  1.00 86.24           C  
ATOM   2883  HB2 GLU A 181     -10.144   5.767   0.497  1.00 86.24           H  
ATOM   2884  HB3 GLU A 181      -9.362   7.262   0.991  1.00 86.24           H  
ATOM   2885  O   GLU A 181     -11.833   4.970   3.618  1.00 86.24           O  
ATOM   2886  CG  GLU A 181     -11.505   7.301   1.152  1.00 86.24           C  
ATOM   2887  HG2 GLU A 181     -11.651   7.610   0.117  1.00 86.24           H  
ATOM   2888  HG3 GLU A 181     -12.311   6.609   1.397  1.00 86.24           H  
ATOM   2889  CD  GLU A 181     -11.588   8.551   2.050  1.00 86.24           C  
ATOM   2890  OE1 GLU A 181     -12.674   8.797   2.627  1.00 86.24           O  
ATOM   2891  OE2 GLU A 181     -10.584   9.293   2.142  1.00 86.24           O  
ATOM   2892  N   VAL A 182     -10.513   3.561   2.478  1.00 83.82           N  
ATOM   2893  H   VAL A 182      -9.682   3.465   1.913  1.00 83.82           H  
ATOM   2894  CA  VAL A 182     -11.290   2.354   2.813  1.00 83.82           C  
ATOM   2895  HA  VAL A 182     -12.329   2.533   2.536  1.00 83.82           H  
ATOM   2896  C   VAL A 182     -11.278   2.107   4.321  1.00 83.82           C  
ATOM   2897  CB  VAL A 182     -10.799   1.111   2.038  1.00 83.82           C  
ATOM   2898  HB  VAL A 182      -9.719   1.012   2.142  1.00 83.82           H  
ATOM   2899  O   VAL A 182     -12.348   1.932   4.904  1.00 83.82           O  
ATOM   2900  CG1 VAL A 182     -11.460  -0.184   2.536  1.00 83.82           C  
ATOM   2901 HG11 VAL A 182     -11.170  -0.396   3.565  1.00 83.82           H  
ATOM   2902 HG12 VAL A 182     -11.135  -1.028   1.928  1.00 83.82           H  
ATOM   2903 HG13 VAL A 182     -12.546  -0.101   2.486  1.00 83.82           H  
ATOM   2904  CG2 VAL A 182     -11.156   1.221   0.549  1.00 83.82           C  
ATOM   2905 HG21 VAL A 182     -10.681   2.095   0.103  1.00 83.82           H  
ATOM   2906 HG22 VAL A 182     -12.235   1.314   0.422  1.00 83.82           H  
ATOM   2907 HG23 VAL A 182     -10.804   0.336   0.018  1.00 83.82           H  
ATOM   2908  N   LEU A 183     -10.109   2.161   4.967  1.00 84.99           N  
ATOM   2909  H   LEU A 183      -9.270   2.317   4.427  1.00 84.99           H  
ATOM   2910  CA  LEU A 183      -9.990   1.999   6.421  1.00 84.99           C  
ATOM   2911  HA  LEU A 183     -10.453   1.057   6.714  1.00 84.99           H  
ATOM   2912  C   LEU A 183     -10.733   3.110   7.182  1.00 84.99           C  
ATOM   2913  CB  LEU A 183      -8.500   1.986   6.809  1.00 84.99           C  
ATOM   2914  HB2 LEU A 183      -8.026   2.871   6.383  1.00 84.99           H  
ATOM   2915  HB3 LEU A 183      -8.423   2.060   7.893  1.00 84.99           H  
ATOM   2916  O   LEU A 183     -11.452   2.839   8.144  1.00 84.99           O  
ATOM   2917  CG  LEU A 183      -7.720   0.739   6.353  1.00 84.99           C  
ATOM   2918  HG  LEU A 183      -7.840   0.590   5.280  1.00 84.99           H  
ATOM   2919  CD1 LEU A 183      -6.234   0.939   6.658  1.00 84.99           C  
ATOM   2920 HD11 LEU A 183      -5.869   1.809   6.112  1.00 84.99           H  
ATOM   2921 HD12 LEU A 183      -6.078   1.087   7.727  1.00 84.99           H  
ATOM   2922 HD13 LEU A 183      -5.670   0.069   6.321  1.00 84.99           H  
ATOM   2923  CD2 LEU A 183      -8.186  -0.529   7.072  1.00 84.99           C  
ATOM   2924 HD21 LEU A 183      -7.564  -1.370   6.764  1.00 84.99           H  
ATOM   2925 HD22 LEU A 183      -8.122  -0.397   8.152  1.00 84.99           H  
ATOM   2926 HD23 LEU A 183      -9.216  -0.758   6.796  1.00 84.99           H  
ATOM   2927  N   SER A 184     -10.616   4.359   6.724  1.00 82.83           N  
ATOM   2928  H   SER A 184      -9.985   4.519   5.952  1.00 82.83           H  
ATOM   2929  CA  SER A 184     -11.344   5.508   7.279  1.00 82.83           C  
ATOM   2930  HA  SER A 184     -11.094   5.609   8.335  1.00 82.83           H  
ATOM   2931  C   SER A 184     -12.866   5.336   7.162  1.00 82.83           C  
ATOM   2932  CB  SER A 184     -10.892   6.772   6.542  1.00 82.83           C  
ATOM   2933  HB2 SER A 184      -9.823   6.920   6.698  1.00 82.83           H  
ATOM   2934  HB3 SER A 184     -11.065   6.639   5.474  1.00 82.83           H  
ATOM   2935  O   SER A 184     -13.601   5.616   8.119  1.00 82.83           O  
ATOM   2936  OG  SER A 184     -11.596   7.924   6.974  1.00 82.83           O  
ATOM   2937  HG  SER A 184     -11.663   8.483   6.196  1.00 82.83           H  
ATOM   2938  N   ARG A 185     -13.351   4.827   6.019  1.00 86.64           N  
ATOM   2939  H   ARG A 185     -12.698   4.655   5.268  1.00 86.64           H  
ATOM   2940  CA  ARG A 185     -14.768   4.514   5.786  1.00 86.64           C  
ATOM   2941  HA  ARG A 185     -15.358   5.403   6.011  1.00 86.64           H  
ATOM   2942  C   ARG A 185     -15.249   3.410   6.723  1.00 86.64           C  
ATOM   2943  CB  ARG A 185     -14.984   4.141   4.309  1.00 86.64           C  
ATOM   2944  HB2 ARG A 185     -14.570   4.926   3.677  1.00 86.64           H  
ATOM   2945  HB3 ARG A 185     -14.444   3.218   4.100  1.00 86.64           H  
ATOM   2946  O   ARG A 185     -16.290   3.582   7.347  1.00 86.64           O  
ATOM   2947  CG  ARG A 185     -16.475   3.967   3.955  1.00 86.64           C  
ATOM   2948  HG2 ARG A 185     -16.963   3.319   4.684  1.00 86.64           H  
ATOM   2949  HG3 ARG A 185     -16.961   4.941   3.989  1.00 86.64           H  
ATOM   2950  CD  ARG A 185     -16.672   3.355   2.561  1.00 86.64           C  
ATOM   2951  HD2 ARG A 185     -16.156   3.973   1.826  1.00 86.64           H  
ATOM   2952  HD3 ARG A 185     -17.735   3.360   2.319  1.00 86.64           H  
ATOM   2953  NE  ARG A 185     -16.149   1.975   2.500  1.00 86.64           N  
ATOM   2954  HE  ARG A 185     -15.175   1.874   2.252  1.00 86.64           H  
ATOM   2955  NH1 ARG A 185     -18.013   0.824   3.226  1.00 86.64           N  
ATOM   2956 HH11 ARG A 185     -18.295   0.185   3.956  1.00 86.64           H  
ATOM   2957 HH12 ARG A 185     -18.555   1.670   3.337  1.00 86.64           H  
ATOM   2958  NH2 ARG A 185     -16.112  -0.243   3.029  1.00 86.64           N  
ATOM   2959 HH21 ARG A 185     -15.105  -0.272   2.952  1.00 86.64           H  
ATOM   2960 HH22 ARG A 185     -16.601  -1.048   3.394  1.00 86.64           H  
ATOM   2961  CZ  ARG A 185     -16.762   0.875   2.905  1.00 86.64           C  
ATOM   2962  N   GLU A 186     -14.494   2.325   6.875  1.00 86.95           N  
ATOM   2963  H   GLU A 186     -13.646   2.249   6.331  1.00 86.95           H  
ATOM   2964  CA  GLU A 186     -14.823   1.233   7.803  1.00 86.95           C  
ATOM   2965  HA  GLU A 186     -15.806   0.835   7.554  1.00 86.95           H  
ATOM   2966  C   GLU A 186     -14.889   1.716   9.263  1.00 86.95           C  
ATOM   2967  CB  GLU A 186     -13.793   0.102   7.668  1.00 86.95           C  
ATOM   2968  HB2 GLU A 186     -12.788   0.522   7.721  1.00 86.95           H  
ATOM   2969  HB3 GLU A 186     -13.925  -0.587   8.502  1.00 86.95           H  
ATOM   2970  O   GLU A 186     -15.849   1.415   9.977  1.00 86.95           O  
ATOM   2971  CG  GLU A 186     -13.958  -0.688   6.361  1.00 86.95           C  
ATOM   2972  HG2 GLU A 186     -13.904  -0.011   5.508  1.00 86.95           H  
ATOM   2973  HG3 GLU A 186     -14.954  -1.131   6.356  1.00 86.95           H  
ATOM   2974  CD  GLU A 186     -12.916  -1.805   6.188  1.00 86.95           C  
ATOM   2975  OE1 GLU A 186     -13.047  -2.528   5.173  1.00 86.95           O  
ATOM   2976  OE2 GLU A 186     -12.042  -1.972   7.071  1.00 86.95           O  
ATOM   2977  N   ASP A 187     -13.932   2.540   9.704  1.00 86.45           N  
ATOM   2978  H   ASP A 187     -13.133   2.700   9.107  1.00 86.45           H  
ATOM   2979  CA  ASP A 187     -13.936   3.146  11.043  1.00 86.45           C  
ATOM   2980  HA  ASP A 187     -14.049   2.359  11.788  1.00 86.45           H  
ATOM   2981  C   ASP A 187     -15.111   4.137  11.230  1.00 86.45           C  
ATOM   2982  CB  ASP A 187     -12.597   3.871  11.290  1.00 86.45           C  
ATOM   2983  HB2 ASP A 187     -12.758   4.604  12.080  1.00 86.45           H  
ATOM   2984  HB3 ASP A 187     -12.318   4.428  10.396  1.00 86.45           H  
ATOM   2985  O   ASP A 187     -15.664   4.281  12.329  1.00 86.45           O  
ATOM   2986  CG  ASP A 187     -11.406   2.997  11.740  1.00 86.45           C  
ATOM   2987  OD1 ASP A 187     -11.586   1.821  12.150  1.00 86.45           O  
ATOM   2988  OD2 ASP A 187     -10.304   3.576  11.858  1.00 86.45           O  
ATOM   2989  N   ALA A 188     -15.519   4.858  10.180  1.00 81.11           N  
ATOM   2990  H   ALA A 188     -15.023   4.740   9.308  1.00 81.11           H  
ATOM   2991  CA  ALA A 188     -16.699   5.726  10.201  1.00 81.11           C  
ATOM   2992  HA  ALA A 188     -16.672   6.330  11.107  1.00 81.11           H  
ATOM   2993  C   ALA A 188     -18.012   4.924  10.247  1.00 81.11           C  
ATOM   2994  CB  ALA A 188     -16.649   6.677   9.000  1.00 81.11           C  
ATOM   2995  HB1 ALA A 188     -16.703   6.108   8.072  1.00 81.11           H  
ATOM   2996  HB2 ALA A 188     -15.717   7.242   9.006  1.00 81.11           H  
ATOM   2997  HB3 ALA A 188     -17.493   7.367   9.037  1.00 81.11           H  
ATOM   2998  O   ALA A 188     -18.905   5.264  11.028  1.00 81.11           O  
ATOM   2999  N   GLU A 189     -18.116   3.841   9.476  1.00 86.80           N  
ATOM   3000  H   GLU A 189     -17.359   3.635   8.840  1.00 86.80           H  
ATOM   3001  CA  GLU A 189     -19.255   2.917   9.481  1.00 86.80           C  
ATOM   3002  HA  GLU A 189     -20.174   3.481   9.324  1.00 86.80           H  
ATOM   3003  C   GLU A 189     -19.397   2.200  10.824  1.00 86.80           C  
ATOM   3004  CB  GLU A 189     -19.112   1.898   8.341  1.00 86.80           C  
ATOM   3005  HB2 GLU A 189     -19.798   1.069   8.514  1.00 86.80           H  
ATOM   3006  HB3 GLU A 189     -18.092   1.514   8.310  1.00 86.80           H  
ATOM   3007  O   GLU A 189     -20.505   2.115  11.358  1.00 86.80           O  
ATOM   3008  CG  GLU A 189     -19.479   2.565   7.014  1.00 86.80           C  
ATOM   3009  HG2 GLU A 189     -18.863   3.453   6.868  1.00 86.80           H  
ATOM   3010  HG3 GLU A 189     -20.514   2.899   7.079  1.00 86.80           H  
ATOM   3011  CD  GLU A 189     -19.334   1.662   5.789  1.00 86.80           C  
ATOM   3012  OE1 GLU A 189     -19.694   2.166   4.702  1.00 86.80           O  
ATOM   3013  OE2 GLU A 189     -18.856   0.506   5.883  1.00 86.80           O  
ATOM   3014  N   GLY A 190     -18.284   1.779  11.430  1.00 88.35           N  
ATOM   3015  H   GLY A 190     -17.419   1.815  10.909  1.00 88.35           H  
ATOM   3016  CA  GLY A 190     -18.256   1.232  12.785  1.00 88.35           C  
ATOM   3017  HA2 GLY A 190     -17.224   1.004  13.051  1.00 88.35           H  
ATOM   3018  HA3 GLY A 190     -18.840   0.312  12.818  1.00 88.35           H  
ATOM   3019  C   GLY A 190     -18.819   2.214  13.815  1.00 88.35           C  
ATOM   3020  O   GLY A 190     -19.742   1.876  14.560  1.00 88.35           O  
ATOM   3021  N   ARG A 191     -18.351   3.471  13.803  1.00 90.62           N  
ATOM   3022  H   ARG A 191     -17.603   3.683  13.158  1.00 90.62           H  
ATOM   3023  CA  ARG A 191     -18.876   4.534  14.683  1.00 90.62           C  
ATOM   3024  HA  ARG A 191     -18.807   4.199  15.718  1.00 90.62           H  
ATOM   3025  C   ARG A 191     -20.357   4.830  14.437  1.00 90.62           C  
ATOM   3026  CB  ARG A 191     -18.055   5.817  14.503  1.00 90.62           C  
ATOM   3027  HB2 ARG A 191     -18.595   6.646  14.959  1.00 90.62           H  
ATOM   3028  HB3 ARG A 191     -17.937   6.028  13.440  1.00 90.62           H  
ATOM   3029  O   ARG A 191     -21.089   5.110  15.386  1.00 90.62           O  
ATOM   3030  CG  ARG A 191     -16.681   5.712  15.178  1.00 90.62           C  
ATOM   3031  HG2 ARG A 191     -16.106   4.887  14.758  1.00 90.62           H  
ATOM   3032  HG3 ARG A 191     -16.829   5.511  16.239  1.00 90.62           H  
ATOM   3033  CD  ARG A 191     -15.892   7.019  15.037  1.00 90.62           C  
ATOM   3034  HD2 ARG A 191     -16.511   7.837  15.405  1.00 90.62           H  
ATOM   3035  HD3 ARG A 191     -15.002   6.944  15.662  1.00 90.62           H  
ATOM   3036  NE  ARG A 191     -15.472   7.263  13.644  1.00 90.62           N  
ATOM   3037  HE  ARG A 191     -15.366   6.438  13.071  1.00 90.62           H  
ATOM   3038  NH1 ARG A 191     -15.270   9.550  13.757  1.00 90.62           N  
ATOM   3039 HH11 ARG A 191     -15.023  10.416  13.301  1.00 90.62           H  
ATOM   3040 HH12 ARG A 191     -15.600   9.509  14.711  1.00 90.62           H  
ATOM   3041  NH2 ARG A 191     -14.732   8.481  11.869  1.00 90.62           N  
ATOM   3042 HH21 ARG A 191     -14.590   7.625  11.352  1.00 90.62           H  
ATOM   3043 HH22 ARG A 191     -14.452   9.345  11.426  1.00 90.62           H  
ATOM   3044  CZ  ARG A 191     -15.163   8.426  13.097  1.00 90.62           C  
ATOM   3045  N   LEU A 192     -20.811   4.771  13.186  1.00 87.71           N  
ATOM   3046  H   LEU A 192     -20.149   4.577  12.449  1.00 87.71           H  
ATOM   3047  CA  LEU A 192     -22.217   4.961  12.832  1.00 87.71           C  
ATOM   3048  HA  LEU A 192     -22.569   5.874  13.313  1.00 87.71           H  
ATOM   3049  C   LEU A 192     -23.091   3.815  13.357  1.00 87.71           C  
ATOM   3050  CB  LEU A 192     -22.310   5.164  11.311  1.00 87.71           C  
ATOM   3051  HB2 LEU A 192     -21.894   4.299  10.794  1.00 87.71           H  
ATOM   3052  HB3 LEU A 192     -21.679   6.017  11.064  1.00 87.71           H  
ATOM   3053  O   LEU A 192     -24.168   4.077  13.894  1.00 87.71           O  
ATOM   3054  CG  LEU A 192     -23.737   5.436  10.795  1.00 87.71           C  
ATOM   3055  HG  LEU A 192     -24.324   5.932  11.568  1.00 87.71           H  
ATOM   3056  CD1 LEU A 192     -23.689   6.359   9.578  1.00 87.71           C  
ATOM   3057 HD11 LEU A 192     -23.109   5.894   8.781  1.00 87.71           H  
ATOM   3058 HD12 LEU A 192     -24.697   6.562   9.216  1.00 87.71           H  
ATOM   3059 HD13 LEU A 192     -23.220   7.305   9.848  1.00 87.71           H  
ATOM   3060  CD2 LEU A 192     -24.449   4.151  10.364  1.00 87.71           C  
ATOM   3061 HD21 LEU A 192     -23.827   3.604   9.654  1.00 87.71           H  
ATOM   3062 HD22 LEU A 192     -25.390   4.403   9.875  1.00 87.71           H  
ATOM   3063 HD23 LEU A 192     -24.646   3.513  11.225  1.00 87.71           H  
ATOM   3064  N   MET A 193     -22.632   2.565  13.262  1.00 91.25           N  
ATOM   3065  H   MET A 193     -21.757   2.408  12.782  1.00 91.25           H  
ATOM   3066  CA  MET A 193     -23.325   1.410  13.843  1.00 91.25           C  
ATOM   3067  HA  MET A 193     -24.351   1.391  13.473  1.00 91.25           H  
ATOM   3068  C   MET A 193     -23.408   1.497  15.371  1.00 91.25           C  
ATOM   3069  CB  MET A 193     -22.637   0.101  13.432  1.00 91.25           C  
ATOM   3070  HB2 MET A 193     -21.561   0.174  13.584  1.00 91.25           H  
ATOM   3071  HB3 MET A 193     -23.018  -0.700  14.065  1.00 91.25           H  
ATOM   3072  O   MET A 193     -24.472   1.255  15.938  1.00 91.25           O  
ATOM   3073  CG  MET A 193     -22.933  -0.276  11.979  1.00 91.25           C  
ATOM   3074  HG2 MET A 193     -22.414   0.405  11.305  1.00 91.25           H  
ATOM   3075  HG3 MET A 193     -24.004  -0.170  11.807  1.00 91.25           H  
ATOM   3076  SD  MET A 193     -22.487  -1.985  11.569  1.00 91.25           S  
ATOM   3077  CE  MET A 193     -20.688  -1.821  11.403  1.00 91.25           C  
ATOM   3078  HE1 MET A 193     -20.252  -1.524  12.357  1.00 91.25           H  
ATOM   3079  HE2 MET A 193     -20.262  -2.775  11.093  1.00 91.25           H  
ATOM   3080  HE3 MET A 193     -20.456  -1.067  10.650  1.00 91.25           H  
ATOM   3081  N   GLU A 194     -22.326   1.895  16.044  1.00 90.94           N  
ATOM   3082  H   GLU A 194     -21.461   2.022  15.537  1.00 90.94           H  
ATOM   3083  CA  GLU A 194     -22.326   2.128  17.494  1.00 90.94           C  
ATOM   3084  HA  GLU A 194     -22.647   1.222  18.007  1.00 90.94           H  
ATOM   3085  C   GLU A 194     -23.294   3.247  17.898  1.00 90.94           C  
ATOM   3086  CB  GLU A 194     -20.916   2.493  17.972  1.00 90.94           C  
ATOM   3087  HB2 GLU A 194     -20.524   3.294  17.345  1.00 90.94           H  
ATOM   3088  HB3 GLU A 194     -20.985   2.860  18.996  1.00 90.94           H  
ATOM   3089  O   GLU A 194     -24.046   3.099  18.864  1.00 90.94           O  
ATOM   3090  CG  GLU A 194     -19.947   1.304  17.956  1.00 90.94           C  
ATOM   3091  HG2 GLU A 194     -20.343   0.533  18.618  1.00 90.94           H  
ATOM   3092  HG3 GLU A 194     -19.897   0.882  16.952  1.00 90.94           H  
ATOM   3093  CD  GLU A 194     -18.531   1.688  18.420  1.00 90.94           C  
ATOM   3094  OE1 GLU A 194     -17.705   0.756  18.543  1.00 90.94           O  
ATOM   3095  OE2 GLU A 194     -18.292   2.881  18.725  1.00 90.94           O  
ATOM   3096  N   ALA A 195     -23.320   4.350  17.143  1.00 90.66           N  
ATOM   3097  H   ALA A 195     -22.645   4.437  16.397  1.00 90.66           H  
ATOM   3098  CA  ALA A 195     -24.246   5.453  17.375  1.00 90.66           C  
ATOM   3099  HA  ALA A 195     -24.149   5.770  18.413  1.00 90.66           H  
ATOM   3100  C   ALA A 195     -25.710   5.035  17.161  1.00 90.66           C  
ATOM   3101  CB  ALA A 195     -23.854   6.628  16.473  1.00 90.66           C  
ATOM   3102  HB1 ALA A 195     -23.933   6.339  15.425  1.00 90.66           H  
ATOM   3103  HB2 ALA A 195     -24.517   7.472  16.663  1.00 90.66           H  
ATOM   3104  HB3 ALA A 195     -22.827   6.926  16.684  1.00 90.66           H  
ATOM   3105  O   ALA A 195     -26.561   5.394  17.975  1.00 90.66           O  
ATOM   3106  N   ARG A 196     -26.005   4.246  16.115  1.00 92.16           N  
ATOM   3107  H   ARG A 196     -25.257   4.013  15.478  1.00 92.16           H  
ATOM   3108  CA  ARG A 196     -27.341   3.670  15.876  1.00 92.16           C  
ATOM   3109  HA  ARG A 196     -28.087   4.465  15.853  1.00 92.16           H  
ATOM   3110  C   ARG A 196     -27.764   2.759  17.021  1.00 92.16           C  
ATOM   3111  CB  ARG A 196     -27.387   2.896  14.551  1.00 92.16           C  
ATOM   3112  HB2 ARG A 196     -26.495   2.277  14.449  1.00 92.16           H  
ATOM   3113  HB3 ARG A 196     -28.256   2.238  14.568  1.00 92.16           H  
ATOM   3114  O   ARG A 196     -28.827   2.968  17.588  1.00 92.16           O  
ATOM   3115  CG  ARG A 196     -27.522   3.824  13.339  1.00 92.16           C  
ATOM   3116  HG2 ARG A 196     -28.414   4.439  13.459  1.00 92.16           H  
ATOM   3117  HG3 ARG A 196     -26.649   4.472  13.262  1.00 92.16           H  
ATOM   3118  CD  ARG A 196     -27.660   2.983  12.066  1.00 92.16           C  
ATOM   3119  HD2 ARG A 196     -28.511   2.312  12.182  1.00 92.16           H  
ATOM   3120  HD3 ARG A 196     -26.757   2.385  11.943  1.00 92.16           H  
ATOM   3121  NE  ARG A 196     -27.866   3.827  10.874  1.00 92.16           N  
ATOM   3122  HE  ARG A 196     -27.941   4.822  11.028  1.00 92.16           H  
ATOM   3123  NH1 ARG A 196     -27.889   2.134   9.320  1.00 92.16           N  
ATOM   3124 HH11 ARG A 196     -27.793   1.455  10.062  1.00 92.16           H  
ATOM   3125 HH12 ARG A 196     -27.943   1.827   8.359  1.00 92.16           H  
ATOM   3126  NH2 ARG A 196     -28.093   4.246   8.643  1.00 92.16           N  
ATOM   3127 HH21 ARG A 196     -28.151   3.907   7.694  1.00 92.16           H  
ATOM   3128 HH22 ARG A 196     -28.159   5.238   8.821  1.00 92.16           H  
ATOM   3129  CZ  ARG A 196     -27.951   3.400   9.625  1.00 92.16           C  
ATOM   3130  N   LYS A 197     -26.892   1.840  17.441  1.00 93.62           N  
ATOM   3131  H   LYS A 197     -26.032   1.730  16.922  1.00 93.62           H  
ATOM   3132  CA  LYS A 197     -27.149   0.968  18.592  1.00 93.62           C  
ATOM   3133  HA  LYS A 197     -28.047   0.386  18.387  1.00 93.62           H  
ATOM   3134  C   LYS A 197     -27.431   1.773  19.866  1.00 93.62           C  
ATOM   3135  CB  LYS A 197     -25.956   0.023  18.765  1.00 93.62           C  
ATOM   3136  HB2 LYS A 197     -25.788  -0.516  17.832  1.00 93.62           H  
ATOM   3137  HB3 LYS A 197     -25.062   0.602  18.998  1.00 93.62           H  
ATOM   3138  O   LYS A 197     -28.375   1.469  20.585  1.00 93.62           O  
ATOM   3139  CG  LYS A 197     -26.221  -0.985  19.885  1.00 93.62           C  
ATOM   3140  HG2 LYS A 197     -26.424  -0.456  20.816  1.00 93.62           H  
ATOM   3141  HG3 LYS A 197     -27.088  -1.593  19.628  1.00 93.62           H  
ATOM   3142  CD  LYS A 197     -25.007  -1.883  20.098  1.00 93.62           C  
ATOM   3143  HD2 LYS A 197     -24.819  -2.472  19.201  1.00 93.62           H  
ATOM   3144  HD3 LYS A 197     -24.139  -1.264  20.327  1.00 93.62           H  
ATOM   3145  CE  LYS A 197     -25.330  -2.790  21.282  1.00 93.62           C  
ATOM   3146  HE2 LYS A 197     -26.179  -3.423  21.026  1.00 93.62           H  
ATOM   3147  HE3 LYS A 197     -25.638  -2.156  22.114  1.00 93.62           H  
ATOM   3148  NZ  LYS A 197     -24.160  -3.595  21.683  1.00 93.62           N  
ATOM   3149  HZ1 LYS A 197     -23.871  -4.191  20.921  1.00 93.62           H  
ATOM   3150  HZ2 LYS A 197     -24.412  -4.148  22.490  1.00 93.62           H  
ATOM   3151  HZ3 LYS A 197     -23.410  -2.968  21.936  1.00 93.62           H  
ATOM   3152  N   GLY A 198     -26.646   2.819  20.133  1.00 92.43           N  
ATOM   3153  H   GLY A 198     -25.856   2.992  19.529  1.00 92.43           H  
ATOM   3154  CA  GLY A 198     -26.881   3.712  21.270  1.00 92.43           C  
ATOM   3155  HA2 GLY A 198     -26.888   3.128  22.191  1.00 92.43           H  
ATOM   3156  HA3 GLY A 198     -26.069   4.437  21.317  1.00 92.43           H  
ATOM   3157  C   GLY A 198     -28.205   4.482  21.174  1.00 92.43           C  
ATOM   3158  O   GLY A 198     -28.862   4.695  22.192  1.00 92.43           O  
ATOM   3159  N   ALA A 199     -28.620   4.876  19.966  1.00 92.60           N  
ATOM   3160  H   ALA A 199     -28.038   4.684  19.164  1.00 92.60           H  
ATOM   3161  CA  ALA A 199     -29.921   5.496  19.726  1.00 92.60           C  
ATOM   3162  HA  ALA A 199     -30.050   6.309  20.440  1.00 92.60           H  
ATOM   3163  C   ALA A 199     -31.079   4.508  19.951  1.00 92.60           C  
ATOM   3164  CB  ALA A 199     -29.942   6.098  18.315  1.00 92.60           C  
ATOM   3165  HB1 ALA A 199     -29.872   5.308  17.567  1.00 92.60           H  
ATOM   3166  HB2 ALA A 199     -30.879   6.634  18.165  1.00 92.60           H  
ATOM   3167  HB3 ALA A 199     -29.107   6.788  18.191  1.00 92.60           H  
ATOM   3168  O   ALA A 199     -32.057   4.879  20.598  1.00 92.60           O  
ATOM   3169  N   ASP A 200     -30.945   3.258  19.502  1.00 93.84           N  
ATOM   3170  H   ASP A 200     -30.164   3.046  18.898  1.00 93.84           H  
ATOM   3171  CA  ASP A 200     -31.932   2.192  19.719  1.00 93.84           C  
ATOM   3172  HA  ASP A 200     -32.905   2.530  19.363  1.00 93.84           H  
ATOM   3173  C   ASP A 200     -32.070   1.850  21.211  1.00 93.84           C  
ATOM   3174  CB  ASP A 200     -31.540   0.932  18.927  1.00 93.84           C  
ATOM   3175  HB2 ASP A 200     -30.538   0.620  19.220  1.00 93.84           H  
ATOM   3176  HB3 ASP A 200     -32.227   0.130  19.197  1.00 93.84           H  
ATOM   3177  O   ASP A 200     -33.179   1.780  21.740  1.00 93.84           O  
ATOM   3178  CG  ASP A 200     -31.591   1.100  17.404  1.00 93.84           C  
ATOM   3179  OD1 ASP A 200     -32.373   1.954  16.928  1.00 93.84           O  
ATOM   3180  OD2 ASP A 200     -30.853   0.346  16.728  1.00 93.84           O  
ATOM   3181  N   GLU A 201     -30.950   1.713  21.931  1.00 94.27           N  
ATOM   3182  H   GLU A 201     -30.069   1.737  21.438  1.00 94.27           H  
ATOM   3183  CA  GLU A 201     -30.936   1.513  23.387  1.00 94.27           C  
ATOM   3184  HA  GLU A 201     -31.497   0.611  23.631  1.00 94.27           H  
ATOM   3185  C   GLU A 201     -31.612   2.683  24.125  1.00 94.27           C  
ATOM   3186  CB  GLU A 201     -29.487   1.350  23.886  1.00 94.27           C  
ATOM   3187  HB2 GLU A 201     -28.874   2.145  23.460  1.00 94.27           H  
ATOM   3188  HB3 GLU A 201     -29.482   1.463  24.970  1.00 94.27           H  
ATOM   3189  O   GLU A 201     -32.406   2.469  25.046  1.00 94.27           O  
ATOM   3190  CG  GLU A 201     -28.862  -0.018  23.551  1.00 94.27           C  
ATOM   3191  HG2 GLU A 201     -29.435  -0.789  24.066  1.00 94.27           H  
ATOM   3192  HG3 GLU A 201     -28.952  -0.207  22.481  1.00 94.27           H  
ATOM   3193  CD  GLU A 201     -27.379  -0.142  23.963  1.00 94.27           C  
ATOM   3194  OE1 GLU A 201     -26.750  -1.167  23.594  1.00 94.27           O  
ATOM   3195  OE2 GLU A 201     -26.857   0.750  24.672  1.00 94.27           O  
ATOM   3196  N   ALA A 202     -31.348   3.925  23.705  1.00 92.35           N  
ATOM   3197  H   ALA A 202     -30.684   4.046  22.954  1.00 92.35           H  
ATOM   3198  CA  ALA A 202     -31.992   5.109  24.268  1.00 92.35           C  
ATOM   3199  HA  ALA A 202     -31.894   5.068  25.353  1.00 92.35           H  
ATOM   3200  C   ALA A 202     -33.498   5.169  23.949  1.00 92.35           C  
ATOM   3201  CB  ALA A 202     -31.260   6.358  23.765  1.00 92.35           C  
ATOM   3202  HB1 ALA A 202     -31.336   6.422  22.679  1.00 92.35           H  
ATOM   3203  HB2 ALA A 202     -31.705   7.249  24.208  1.00 92.35           H  
ATOM   3204  HB3 ALA A 202     -30.207   6.304  24.044  1.00 92.35           H  
ATOM   3205  O   ALA A 202     -34.286   5.572  24.807  1.00 92.35           O  
ATOM   3206  N   ALA A 203     -33.910   4.754  22.748  1.00 94.80           N  
ATOM   3207  H   ALA A 203     -33.216   4.463  22.074  1.00 94.80           H  
ATOM   3208  CA  ALA A 203     -35.312   4.677  22.348  1.00 94.80           C  
ATOM   3209  HA  ALA A 203     -35.785   5.639  22.547  1.00 94.80           H  
ATOM   3210  C   ALA A 203     -36.074   3.613  23.153  1.00 94.80           C  
ATOM   3211  CB  ALA A 203     -35.383   4.413  20.839  1.00 94.80           C  
ATOM   3212  HB1 ALA A 203     -34.859   5.200  20.297  1.00 94.80           H  
ATOM   3213  HB2 ALA A 203     -36.424   4.391  20.517  1.00 94.80           H  
ATOM   3214  HB3 ALA A 203     -34.921   3.455  20.600  1.00 94.80           H  
ATOM   3215  O   ALA A 203     -37.170   3.891  23.642  1.00 94.80           O  
ATOM   3216  N   LEU A 204     -35.477   2.436  23.373  1.00 95.90           N  
ATOM   3217  H   LEU A 204     -34.598   2.256  22.911  1.00 95.90           H  
ATOM   3218  CA  LEU A 204     -36.039   1.393  24.236  1.00 95.90           C  
ATOM   3219  HA  LEU A 204     -37.048   1.158  23.896  1.00 95.90           H  
ATOM   3220  C   LEU A 204     -36.173   1.870  25.685  1.00 95.90           C  
ATOM   3221  CB  LEU A 204     -35.166   0.128  24.166  1.00 95.90           C  
ATOM   3222  HB2 LEU A 204     -35.449  -0.536  24.982  1.00 95.90           H  
ATOM   3223  HB3 LEU A 204     -34.125   0.414  24.321  1.00 95.90           H  
ATOM   3224  O   LEU A 204     -37.250   1.757  26.266  1.00 95.90           O  
ATOM   3225  CG  LEU A 204     -35.275  -0.658  22.848  1.00 95.90           C  
ATOM   3226  HG  LEU A 204     -35.061  -0.005  22.002  1.00 95.90           H  
ATOM   3227  CD1 LEU A 204     -34.254  -1.797  22.860  1.00 95.90           C  
ATOM   3228 HD11 LEU A 204     -33.251  -1.380  22.950  1.00 95.90           H  
ATOM   3229 HD12 LEU A 204     -34.446  -2.470  23.696  1.00 95.90           H  
ATOM   3230 HD13 LEU A 204     -34.310  -2.349  21.922  1.00 95.90           H  
ATOM   3231  CD2 LEU A 204     -36.666  -1.269  22.654  1.00 95.90           C  
ATOM   3232 HD21 LEU A 204     -36.931  -1.880  23.516  1.00 95.90           H  
ATOM   3233 HD22 LEU A 204     -36.667  -1.887  21.756  1.00 95.90           H  
ATOM   3234 HD23 LEU A 204     -37.406  -0.479  22.518  1.00 95.90           H  
ATOM   3235  N   ALA A 205     -35.124   2.479  26.248  1.00 94.40           N  
ATOM   3236  H   ALA A 205     -34.253   2.511  25.737  1.00 94.40           H  
ATOM   3237  CA  ALA A 205     -35.168   3.035  27.600  1.00 94.40           C  
ATOM   3238  HA  ALA A 205     -35.415   2.235  28.298  1.00 94.40           H  
ATOM   3239  C   ALA A 205     -36.242   4.128  27.740  1.00 94.40           C  
ATOM   3240  CB  ALA A 205     -33.778   3.581  27.945  1.00 94.40           C  
ATOM   3241  HB1 ALA A 205     -33.045   2.778  27.873  1.00 94.40           H  
ATOM   3242  HB2 ALA A 205     -33.782   3.970  28.963  1.00 94.40           H  
ATOM   3243  HB3 ALA A 205     -33.505   4.376  27.252  1.00 94.40           H  
ATOM   3244  O   ALA A 205     -36.939   4.203  28.754  1.00 94.40           O  
ATOM   3245  N   ARG A 206     -36.415   4.966  26.710  1.00 95.27           N  
ATOM   3246  H   ARG A 206     -35.793   4.880  25.919  1.00 95.27           H  
ATOM   3247  CA  ARG A 206     -37.492   5.957  26.657  1.00 95.27           C  
ATOM   3248  HA  ARG A 206     -37.461   6.552  27.570  1.00 95.27           H  
ATOM   3249  C   ARG A 206     -38.869   5.288  26.640  1.00 95.27           C  
ATOM   3250  CB  ARG A 206     -37.270   6.886  25.457  1.00 95.27           C  
ATOM   3251  HB2 ARG A 206     -37.263   6.302  24.537  1.00 95.27           H  
ATOM   3252  HB3 ARG A 206     -36.306   7.385  25.562  1.00 95.27           H  
ATOM   3253  O   ARG A 206     -39.711   5.673  27.443  1.00 95.27           O  
ATOM   3254  CG  ARG A 206     -38.377   7.937  25.373  1.00 95.27           C  
ATOM   3255  HG2 ARG A 206     -38.395   8.534  26.285  1.00 95.27           H  
ATOM   3256  HG3 ARG A 206     -39.337   7.434  25.265  1.00 95.27           H  
ATOM   3257  CD  ARG A 206     -38.188   8.850  24.167  1.00 95.27           C  
ATOM   3258  HD2 ARG A 206     -37.995   8.237  23.286  1.00 95.27           H  
ATOM   3259  HD3 ARG A 206     -37.347   9.521  24.341  1.00 95.27           H  
ATOM   3260  NE  ARG A 206     -39.425   9.603  23.973  1.00 95.27           N  
ATOM   3261  HE  ARG A 206     -40.205   9.325  24.551  1.00 95.27           H  
ATOM   3262  NH1 ARG A 206     -38.961  10.670  21.993  1.00 95.27           N  
ATOM   3263 HH11 ARG A 206     -38.042  10.250  21.999  1.00 95.27           H  
ATOM   3264 HH12 ARG A 206     -39.309  11.161  21.182  1.00 95.27           H  
ATOM   3265  NH2 ARG A 206     -41.014  10.751  22.935  1.00 95.27           N  
ATOM   3266 HH21 ARG A 206     -41.418  11.194  22.122  1.00 95.27           H  
ATOM   3267 HH22 ARG A 206     -41.614  10.291  23.605  1.00 95.27           H  
ATOM   3268  CZ  ARG A 206     -39.780  10.352  22.960  1.00 95.27           C  
ATOM   3269  N   ALA A 207     -39.083   4.280  25.797  1.00 96.47           N  
ATOM   3270  H   ALA A 207     -38.348   4.022  25.154  1.00 96.47           H  
ATOM   3271  CA  ALA A 207     -40.351   3.552  25.719  1.00 96.47           C  
ATOM   3272  HA  ALA A 207     -41.151   4.266  25.520  1.00 96.47           H  
ATOM   3273  C   ALA A 207     -40.691   2.816  27.031  1.00 96.47           C  
ATOM   3274  CB  ALA A 207     -40.269   2.577  24.538  1.00 96.47           C  
ATOM   3275  HB1 ALA A 207     -40.057   3.128  23.622  1.00 96.47           H  
ATOM   3276  HB2 ALA A 207     -39.479   1.845  24.706  1.00 96.47           H  
ATOM   3277  HB3 ALA A 207     -41.223   2.061  24.425  1.00 96.47           H  
ATOM   3278  O   ALA A 207     -41.849   2.774  27.448  1.00 96.47           O  
ATOM   3279  N   GLU A 208     -39.694   2.256  27.722  1.00 96.13           N  
ATOM   3280  H   GLU A 208     -38.774   2.238  27.305  1.00 96.13           H  
ATOM   3281  CA  GLU A 208     -39.864   1.661  29.054  1.00 96.13           C  
ATOM   3282  HA  GLU A 208     -40.645   0.902  29.018  1.00 96.13           H  
ATOM   3283  C   GLU A 208     -40.287   2.700  30.102  1.00 96.13           C  
ATOM   3284  CB  GLU A 208     -38.555   1.004  29.510  1.00 96.13           C  
ATOM   3285  HB2 GLU A 208     -38.634   0.789  30.576  1.00 96.13           H  
ATOM   3286  HB3 GLU A 208     -37.733   1.704  29.363  1.00 96.13           H  
ATOM   3287  O   GLU A 208     -41.177   2.435  30.916  1.00 96.13           O  
ATOM   3288  CG  GLU A 208     -38.249  -0.312  28.783  1.00 96.13           C  
ATOM   3289  HG2 GLU A 208     -39.056  -1.014  28.995  1.00 96.13           H  
ATOM   3290  HG3 GLU A 208     -38.236  -0.144  27.706  1.00 96.13           H  
ATOM   3291  CD  GLU A 208     -36.912  -0.934  29.222  1.00 96.13           C  
ATOM   3292  OE1 GLU A 208     -36.583  -2.007  28.672  1.00 96.13           O  
ATOM   3293  OE2 GLU A 208     -36.260  -0.382  30.142  1.00 96.13           O  
ATOM   3294  N   LEU A 209     -39.676   3.889  30.079  1.00 95.36           N  
ATOM   3295  H   LEU A 209     -38.944   4.034  29.398  1.00 95.36           H  
ATOM   3296  CA  LEU A 209     -40.041   4.996  30.963  1.00 95.36           C  
ATOM   3297  HA  LEU A 209     -40.085   4.622  31.986  1.00 95.36           H  
ATOM   3298  C   LEU A 209     -41.435   5.546  30.654  1.00 95.36           C  
ATOM   3299  CB  LEU A 209     -38.989   6.114  30.873  1.00 95.36           C  
ATOM   3300  HB2 LEU A 209     -39.400   7.017  31.325  1.00 95.36           H  
ATOM   3301  HB3 LEU A 209     -38.804   6.332  29.821  1.00 95.36           H  
ATOM   3302  O   LEU A 209     -42.183   5.809  31.591  1.00 95.36           O  
ATOM   3303  CG  LEU A 209     -37.653   5.794  31.564  1.00 95.36           C  
ATOM   3304  HG  LEU A 209     -37.257   4.845  31.203  1.00 95.36           H  
ATOM   3305  CD1 LEU A 209     -36.646   6.903  31.246  1.00 95.36           C  
ATOM   3306 HD11 LEU A 209     -36.498   6.945  30.168  1.00 95.36           H  
ATOM   3307 HD12 LEU A 209     -37.017   7.865  31.600  1.00 95.36           H  
ATOM   3308 HD13 LEU A 209     -35.689   6.675  31.715  1.00 95.36           H  
ATOM   3309  CD2 LEU A 209     -37.794   5.708  33.088  1.00 95.36           C  
ATOM   3310 HD21 LEU A 209     -38.240   6.624  33.473  1.00 95.36           H  
ATOM   3311 HD22 LEU A 209     -36.810   5.560  33.533  1.00 95.36           H  
ATOM   3312 HD23 LEU A 209     -38.418   4.855  33.352  1.00 95.36           H  
ATOM   3313  N   GLU A 210     -41.805   5.679  29.381  1.00 96.25           N  
ATOM   3314  H   GLU A 210     -41.124   5.487  28.659  1.00 96.25           H  
ATOM   3315  CA  GLU A 210     -43.151   6.084  28.955  1.00 96.25           C  
ATOM   3316  HA  GLU A 210     -43.401   7.043  29.409  1.00 96.25           H  
ATOM   3317  C   GLU A 210     -44.201   5.084  29.466  1.00 96.25           C  
ATOM   3318  CB  GLU A 210     -43.192   6.265  27.424  1.00 96.25           C  
ATOM   3319  HB2 GLU A 210     -42.715   5.406  26.953  1.00 96.25           H  
ATOM   3320  HB3 GLU A 210     -44.231   6.308  27.099  1.00 96.25           H  
ATOM   3321  O   GLU A 210     -45.108   5.481  30.192  1.00 96.25           O  
ATOM   3322  CG  GLU A 210     -42.491   7.571  26.984  1.00 96.25           C  
ATOM   3323  HG2 GLU A 210     -43.058   8.413  27.381  1.00 96.25           H  
ATOM   3324  HG3 GLU A 210     -41.500   7.616  27.436  1.00 96.25           H  
ATOM   3325  CD  GLU A 210     -42.334   7.748  25.459  1.00 96.25           C  
ATOM   3326  OE1 GLU A 210     -41.854   8.840  25.037  1.00 96.25           O  
ATOM   3327  OE2 GLU A 210     -42.607   6.794  24.704  1.00 96.25           O  
ATOM   3328  N   LYS A 211     -43.997   3.772  29.270  1.00 96.73           N  
ATOM   3329  H   LYS A 211     -43.235   3.499  28.666  1.00 96.73           H  
ATOM   3330  CA  LYS A 211     -44.874   2.731  29.847  1.00 96.73           C  
ATOM   3331  HA  LYS A 211     -45.887   2.887  29.476  1.00 96.73           H  
ATOM   3332  C   LYS A 211     -44.959   2.798  31.373  1.00 96.73           C  
ATOM   3333  CB  LYS A 211     -44.374   1.340  29.439  1.00 96.73           C  
ATOM   3334  HB2 LYS A 211     -43.300   1.274  29.612  1.00 96.73           H  
ATOM   3335  HB3 LYS A 211     -44.869   0.593  30.059  1.00 96.73           H  
ATOM   3336  O   LYS A 211     -46.016   2.551  31.954  1.00 96.73           O  
ATOM   3337  CG  LYS A 211     -44.685   1.022  27.974  1.00 96.73           C  
ATOM   3338  HG2 LYS A 211     -45.765   1.027  27.829  1.00 96.73           H  
ATOM   3339  HG3 LYS A 211     -44.243   1.778  27.325  1.00 96.73           H  
ATOM   3340  CD  LYS A 211     -44.128  -0.357  27.606  1.00 96.73           C  
ATOM   3341  HD2 LYS A 211     -43.048  -0.353  27.752  1.00 96.73           H  
ATOM   3342  HD3 LYS A 211     -44.583  -1.115  28.244  1.00 96.73           H  
ATOM   3343  CE  LYS A 211     -44.450  -0.645  26.139  1.00 96.73           C  
ATOM   3344  HE2 LYS A 211     -44.030   0.160  25.535  1.00 96.73           H  
ATOM   3345  HE3 LYS A 211     -45.532  -0.618  26.008  1.00 96.73           H  
ATOM   3346  NZ  LYS A 211     -43.904  -1.952  25.700  1.00 96.73           N  
ATOM   3347  HZ1 LYS A 211     -42.899  -1.957  25.804  1.00 96.73           H  
ATOM   3348  HZ2 LYS A 211     -44.117  -2.100  24.724  1.00 96.73           H  
ATOM   3349  HZ3 LYS A 211     -44.303  -2.705  26.241  1.00 96.73           H  
ATOM   3350  N   ARG A 212     -43.846   3.103  32.052  1.00 96.42           N  
ATOM   3351  H   ARG A 212     -43.003   3.249  31.516  1.00 96.42           H  
ATOM   3352  CA  ARG A 212     -43.824   3.273  33.512  1.00 96.42           C  
ATOM   3353  HA  ARG A 212     -44.304   2.399  33.953  1.00 96.42           H  
ATOM   3354  C   ARG A 212     -44.653   4.487  33.928  1.00 96.42           C  
ATOM   3355  CB  ARG A 212     -42.372   3.388  34.005  1.00 96.42           C  
ATOM   3356  HB2 ARG A 212     -41.971   4.357  33.707  1.00 96.42           H  
ATOM   3357  HB3 ARG A 212     -41.764   2.620  33.526  1.00 96.42           H  
ATOM   3358  O   ARG A 212     -45.395   4.387  34.902  1.00 96.42           O  
ATOM   3359  CG  ARG A 212     -42.224   3.254  35.528  1.00 96.42           C  
ATOM   3360  HG2 ARG A 212     -42.958   3.880  36.035  1.00 96.42           H  
ATOM   3361  HG3 ARG A 212     -41.227   3.595  35.807  1.00 96.42           H  
ATOM   3362  CD  ARG A 212     -42.380   1.796  35.968  1.00 96.42           C  
ATOM   3363  HD2 ARG A 212     -43.363   1.444  35.653  1.00 96.42           H  
ATOM   3364  HD3 ARG A 212     -41.617   1.195  35.473  1.00 96.42           H  
ATOM   3365  NE  ARG A 212     -42.260   1.654  37.430  1.00 96.42           N  
ATOM   3366  HE  ARG A 212     -42.066   2.498  37.950  1.00 96.42           H  
ATOM   3367  NH1 ARG A 212     -42.853  -0.558  37.515  1.00 96.42           N  
ATOM   3368 HH11 ARG A 212     -42.939  -0.542  36.509  1.00 96.42           H  
ATOM   3369 HH12 ARG A 212     -43.164  -1.366  38.035  1.00 96.42           H  
ATOM   3370  NH2 ARG A 212     -42.532   0.572  39.415  1.00 96.42           N  
ATOM   3371 HH21 ARG A 212     -42.871  -0.237  39.916  1.00 96.42           H  
ATOM   3372 HH22 ARG A 212     -42.431   1.455  39.896  1.00 96.42           H  
ATOM   3373  CZ  ARG A 212     -42.541   0.559  38.112  1.00 96.42           C  
ATOM   3374  N   ILE A 213     -44.539   5.598  33.203  1.00 96.79           N  
ATOM   3375  H   ILE A 213     -43.934   5.577  32.394  1.00 96.79           H  
ATOM   3376  CA  ILE A 213     -45.337   6.807  33.421  1.00 96.79           C  
ATOM   3377  HA  ILE A 213     -45.223   7.118  34.460  1.00 96.79           H  
ATOM   3378  C   ILE A 213     -46.819   6.493  33.222  1.00 96.79           C  
ATOM   3379  CB  ILE A 213     -44.841   7.962  32.520  1.00 96.79           C  
ATOM   3380  HB  ILE A 213     -44.735   7.598  31.498  1.00 96.79           H  
ATOM   3381  O   ILE A 213     -47.593   6.779  34.130  1.00 96.79           O  
ATOM   3382  CG1 ILE A 213     -43.466   8.462  33.016  1.00 96.79           C  
ATOM   3383 HG12 ILE A 213     -42.825   7.613  33.251  1.00 96.79           H  
ATOM   3384 HG13 ILE A 213     -43.597   9.034  33.935  1.00 96.79           H  
ATOM   3385  CG2 ILE A 213     -45.843   9.131  32.503  1.00 96.79           C  
ATOM   3386 HG21 ILE A 213     -45.454   9.968  31.922  1.00 96.79           H  
ATOM   3387 HG22 ILE A 213     -46.762   8.816  32.009  1.00 96.79           H  
ATOM   3388 HG23 ILE A 213     -46.072   9.459  33.517  1.00 96.79           H  
ATOM   3389  CD1 ILE A 213     -42.723   9.327  31.988  1.00 96.79           C  
ATOM   3390 HD11 ILE A 213     -41.728   9.558  32.367  1.00 96.79           H  
ATOM   3391 HD12 ILE A 213     -43.253  10.263  31.811  1.00 96.79           H  
ATOM   3392 HD13 ILE A 213     -42.623   8.782  31.049  1.00 96.79           H  
ATOM   3393  N   ASP A 214     -47.196   5.833  32.127  1.00 96.82           N  
ATOM   3394  H   ASP A 214     -46.528   5.704  31.381  1.00 96.82           H  
ATOM   3395  CA  ASP A 214     -48.583   5.436  31.855  1.00 96.82           C  
ATOM   3396  HA  ASP A 214     -49.213   6.325  31.814  1.00 96.82           H  
ATOM   3397  C   ASP A 214     -49.140   4.552  32.975  1.00 96.82           C  
ATOM   3398  CB  ASP A 214     -48.677   4.734  30.492  1.00 96.82           C  
ATOM   3399  HB2 ASP A 214     -47.992   3.886  30.478  1.00 96.82           H  
ATOM   3400  HB3 ASP A 214     -49.689   4.350  30.368  1.00 96.82           H  
ATOM   3401  O   ASP A 214     -50.175   4.868  33.555  1.00 96.82           O  
ATOM   3402  CG  ASP A 214     -48.370   5.657  29.306  1.00 96.82           C  
ATOM   3403  OD1 ASP A 214     -48.496   6.894  29.469  1.00 96.82           O  
ATOM   3404  OD2 ASP A 214     -48.005   5.099  28.248  1.00 96.82           O  
ATOM   3405  N   SER A 215     -48.389   3.527  33.399  1.00 96.74           N  
ATOM   3406  H   SER A 215     -47.575   3.285  32.852  1.00 96.74           H  
ATOM   3407  CA  SER A 215     -48.806   2.660  34.511  1.00 96.74           C  
ATOM   3408  HA  SER A 215     -49.776   2.236  34.249  1.00 96.74           H  
ATOM   3409  C   SER A 215     -48.992   3.411  35.838  1.00 96.74           C  
ATOM   3410  CB  SER A 215     -47.817   1.501  34.684  1.00 96.74           C  
ATOM   3411  HB2 SER A 215     -48.259   0.763  35.353  1.00 96.74           H  
ATOM   3412  HB3 SER A 215     -47.658   1.028  33.715  1.00 96.74           H  
ATOM   3413  O   SER A 215     -49.901   3.101  36.606  1.00 96.74           O  
ATOM   3414  OG  SER A 215     -46.562   1.904  35.219  1.00 96.74           O  
ATOM   3415  HG  SER A 215     -46.387   2.800  34.923  1.00 96.74           H  
ATOM   3416  N   LEU A 216     -48.152   4.418  36.112  1.00 96.22           N  
ATOM   3417  H   LEU A 216     -47.474   4.675  35.409  1.00 96.22           H  
ATOM   3418  CA  LEU A 216     -48.263   5.257  37.307  1.00 96.22           C  
ATOM   3419  HA  LEU A 216     -48.476   4.625  38.169  1.00 96.22           H  
ATOM   3420  C   LEU A 216     -49.429   6.247  37.192  1.00 96.22           C  
ATOM   3421  CB  LEU A 216     -46.943   6.016  37.534  1.00 96.22           C  
ATOM   3422  HB2 LEU A 216     -46.649   6.483  36.594  1.00 96.22           H  
ATOM   3423  HB3 LEU A 216     -47.122   6.815  38.253  1.00 96.22           H  
ATOM   3424  O   LEU A 216     -50.077   6.541  38.193  1.00 96.22           O  
ATOM   3425  CG  LEU A 216     -45.780   5.154  38.055  1.00 96.22           C  
ATOM   3426  HG  LEU A 216     -45.652   4.268  37.433  1.00 96.22           H  
ATOM   3427  CD1 LEU A 216     -44.485   5.974  38.012  1.00 96.22           C  
ATOM   3428 HD11 LEU A 216     -44.591   6.867  38.627  1.00 96.22           H  
ATOM   3429 HD12 LEU A 216     -44.286   6.268  36.981  1.00 96.22           H  
ATOM   3430 HD13 LEU A 216     -43.653   5.370  38.374  1.00 96.22           H  
ATOM   3431  CD2 LEU A 216     -45.995   4.701  39.500  1.00 96.22           C  
ATOM   3432 HD21 LEU A 216     -45.132   4.138  39.853  1.00 96.22           H  
ATOM   3433 HD22 LEU A 216     -46.866   4.048  39.558  1.00 96.22           H  
ATOM   3434 HD23 LEU A 216     -46.167   5.561  40.147  1.00 96.22           H  
ATOM   3435  N   MET A 217     -49.713   6.767  35.996  1.00 97.05           N  
ATOM   3436  H   MET A 217     -49.154   6.487  35.202  1.00 97.05           H  
ATOM   3437  CA  MET A 217     -50.889   7.602  35.749  1.00 97.05           C  
ATOM   3438  HA  MET A 217     -50.908   8.412  36.478  1.00 97.05           H  
ATOM   3439  C   MET A 217     -52.179   6.803  35.933  1.00 97.05           C  
ATOM   3440  CB  MET A 217     -50.847   8.213  34.343  1.00 97.05           C  
ATOM   3441  HB2 MET A 217     -50.665   7.434  33.603  1.00 97.05           H  
ATOM   3442  HB3 MET A 217     -51.819   8.659  34.132  1.00 97.05           H  
ATOM   3443  O   MET A 217     -53.098   7.296  36.591  1.00 97.05           O  
ATOM   3444  CG  MET A 217     -49.788   9.312  34.215  1.00 97.05           C  
ATOM   3445  HG2 MET A 217     -49.883   9.985  35.067  1.00 97.05           H  
ATOM   3446  HG3 MET A 217     -48.794   8.865  34.251  1.00 97.05           H  
ATOM   3447  SD  MET A 217     -49.916  10.315  32.708  1.00 97.05           S  
ATOM   3448  CE  MET A 217     -49.754   9.031  31.429  1.00 97.05           C  
ATOM   3449  HE1 MET A 217     -49.700   9.490  30.442  1.00 97.05           H  
ATOM   3450  HE2 MET A 217     -50.612   8.358  31.453  1.00 97.05           H  
ATOM   3451  HE3 MET A 217     -48.846   8.451  31.589  1.00 97.05           H  
ATOM   3452  N   ASP A 218     -52.221   5.566  35.438  1.00 96.90           N  
ATOM   3453  H   ASP A 218     -51.480   5.265  34.820  1.00 96.90           H  
ATOM   3454  CA  ASP A 218     -53.333   4.640  35.646  1.00 96.90           C  
ATOM   3455  HA  ASP A 218     -54.250   5.104  35.283  1.00 96.90           H  
ATOM   3456  C   ASP A 218     -53.522   4.332  37.134  1.00 96.90           C  
ATOM   3457  CB  ASP A 218     -53.109   3.341  34.857  1.00 96.90           C  
ATOM   3458  HB2 ASP A 218     -52.099   2.973  35.040  1.00 96.90           H  
ATOM   3459  HB3 ASP A 218     -53.807   2.591  35.227  1.00 96.90           H  
ATOM   3460  O   ASP A 218     -54.639   4.454  37.637  1.00 96.90           O  
ATOM   3461  CG  ASP A 218     -53.340   3.482  33.350  1.00 96.90           C  
ATOM   3462  OD1 ASP A 218     -53.992   4.473  32.946  1.00 96.90           O  
ATOM   3463  OD2 ASP A 218     -52.928   2.540  32.639  1.00 96.90           O  
ATOM   3464  N   GLU A 219     -52.442   4.039  37.870  1.00 96.47           N  
ATOM   3465  H   GLU A 219     -51.566   3.906  37.386  1.00 96.47           H  
ATOM   3466  CA  GLU A 219     -52.473   3.823  39.323  1.00 96.47           C  
ATOM   3467  HA  GLU A 219     -53.163   3.006  39.535  1.00 96.47           H  
ATOM   3468  C   GLU A 219     -52.986   5.061  40.076  1.00 96.47           C  
ATOM   3469  CB  GLU A 219     -51.073   3.406  39.814  1.00 96.47           C  
ATOM   3470  HB2 GLU A 219     -50.369   4.216  39.624  1.00 96.47           H  
ATOM   3471  HB3 GLU A 219     -50.758   2.529  39.250  1.00 96.47           H  
ATOM   3472  O   GLU A 219     -53.854   4.946  40.941  1.00 96.47           O  
ATOM   3473  CG  GLU A 219     -51.047   3.058  41.314  1.00 96.47           C  
ATOM   3474  HG2 GLU A 219     -51.308   3.948  41.887  1.00 96.47           H  
ATOM   3475  HG3 GLU A 219     -51.809   2.302  41.504  1.00 96.47           H  
ATOM   3476  CD  GLU A 219     -49.686   2.536  41.820  1.00 96.47           C  
ATOM   3477  OE1 GLU A 219     -49.639   2.115  43.001  1.00 96.47           O  
ATOM   3478  OE2 GLU A 219     -48.688   2.564  41.064  1.00 96.47           O  
ATOM   3479  N   ILE A 220     -52.522   6.262  39.715  1.00 96.30           N  
ATOM   3480  H   ILE A 220     -51.801   6.294  39.008  1.00 96.30           H  
ATOM   3481  CA  ILE A 220     -53.018   7.520  40.291  1.00 96.30           C  
ATOM   3482  HA  ILE A 220     -52.935   7.457  41.376  1.00 96.30           H  
ATOM   3483  C   ILE A 220     -54.503   7.716  39.969  1.00 96.30           C  
ATOM   3484  CB  ILE A 220     -52.167   8.716  39.800  1.00 96.30           C  
ATOM   3485  HB  ILE A 220     -52.055   8.638  38.719  1.00 96.30           H  
ATOM   3486  O   ILE A 220     -55.261   8.153  40.836  1.00 96.30           O  
ATOM   3487  CG1 ILE A 220     -50.766   8.681  40.451  1.00 96.30           C  
ATOM   3488 HG12 ILE A 220     -50.372   7.665  40.427  1.00 96.30           H  
ATOM   3489 HG13 ILE A 220     -50.844   8.966  41.501  1.00 96.30           H  
ATOM   3490  CG2 ILE A 220     -52.842  10.070  40.117  1.00 96.30           C  
ATOM   3491 HG21 ILE A 220     -53.047  10.135  41.186  1.00 96.30           H  
ATOM   3492 HG22 ILE A 220     -52.197  10.895  39.813  1.00 96.30           H  
ATOM   3493 HG23 ILE A 220     -53.773  10.158  39.557  1.00 96.30           H  
ATOM   3494  CD1 ILE A 220     -49.744   9.593  39.757  1.00 96.30           C  
ATOM   3495 HD11 ILE A 220     -50.000  10.643  39.895  1.00 96.30           H  
ATOM   3496 HD12 ILE A 220     -48.759   9.419  40.190  1.00 96.30           H  
ATOM   3497 HD13 ILE A 220     -49.703   9.362  38.692  1.00 96.30           H  
ATOM   3498  N   SER A 221     -54.937   7.422  38.742  1.00 97.15           N  
ATOM   3499  H   SER A 221     -54.268   7.077  38.068  1.00 97.15           H  
ATOM   3500  CA  SER A 221     -56.341   7.546  38.338  1.00 97.15           C  
ATOM   3501  HA  SER A 221     -56.680   8.550  38.591  1.00 97.15           H  
ATOM   3502  C   SER A 221     -57.234   6.559  39.096  1.00 97.15           C  
ATOM   3503  CB  SER A 221     -56.483   7.378  36.819  1.00 97.15           C  
ATOM   3504  HB2 SER A 221     -57.404   7.871  36.506  1.00 97.15           H  
ATOM   3505  HB3 SER A 221     -55.650   7.863  36.309  1.00 97.15           H  
ATOM   3506  O   SER A 221     -58.317   6.931  39.544  1.00 97.15           O  
ATOM   3507  OG  SER A 221     -56.565   6.025  36.426  1.00 97.15           O  
ATOM   3508  HG  SER A 221     -55.755   5.562  36.655  1.00 97.15           H  
ATOM   3509  N   PHE A 222     -56.751   5.333  39.305  1.00 96.56           N  
ATOM   3510  H   PHE A 222     -55.866   5.093  38.881  1.00 96.56           H  
ATOM   3511  CA  PHE A 222     -57.421   4.295  40.073  1.00 96.56           C  
ATOM   3512  HA  PHE A 222     -58.437   4.171  39.698  1.00 96.56           H  
ATOM   3513  C   PHE A 222     -57.527   4.688  41.547  1.00 96.56           C  
ATOM   3514  CB  PHE A 222     -56.670   2.972  39.887  1.00 96.56           C  
ATOM   3515  HB2 PHE A 222     -56.722   2.679  38.838  1.00 96.56           H  
ATOM   3516  HB3 PHE A 222     -55.618   3.114  40.134  1.00 96.56           H  
ATOM   3517  O   PHE A 222     -58.624   4.682  42.091  1.00 96.56           O  
ATOM   3518  CG  PHE A 222     -57.226   1.851  40.738  1.00 96.56           C  
ATOM   3519  CD1 PHE A 222     -56.582   1.487  41.936  1.00 96.56           C  
ATOM   3520  HD1 PHE A 222     -55.674   1.989  42.237  1.00 96.56           H  
ATOM   3521  CD2 PHE A 222     -58.419   1.210  40.361  1.00 96.56           C  
ATOM   3522  HD2 PHE A 222     -58.925   1.498  39.451  1.00 96.56           H  
ATOM   3523  CE1 PHE A 222     -57.129   0.481  42.751  1.00 96.56           C  
ATOM   3524  HE1 PHE A 222     -56.643   0.214  43.677  1.00 96.56           H  
ATOM   3525  CE2 PHE A 222     -58.969   0.207  41.178  1.00 96.56           C  
ATOM   3526  HE2 PHE A 222     -59.898  -0.268  40.899  1.00 96.56           H  
ATOM   3527  CZ  PHE A 222     -58.324  -0.158  42.372  1.00 96.56           C  
ATOM   3528  HZ  PHE A 222     -58.759  -0.913  43.010  1.00 96.56           H  
ATOM   3529  N   LEU A 223     -56.428   5.118  42.175  1.00 96.45           N  
ATOM   3530  H   LEU A 223     -55.550   5.090  41.676  1.00 96.45           H  
ATOM   3531  CA  LEU A 223     -56.431   5.591  43.562  1.00 96.45           C  
ATOM   3532  HA  LEU A 223     -56.817   4.801  44.206  1.00 96.45           H  
ATOM   3533  C   LEU A 223     -57.356   6.795  43.756  1.00 96.45           C  
ATOM   3534  CB  LEU A 223     -54.999   5.956  43.988  1.00 96.45           C  
ATOM   3535  HB2 LEU A 223     -54.559   6.588  43.216  1.00 96.45           H  
ATOM   3536  HB3 LEU A 223     -55.046   6.540  44.907  1.00 96.45           H  
ATOM   3537  O   LEU A 223     -58.066   6.863  44.752  1.00 96.45           O  
ATOM   3538  CG  LEU A 223     -54.080   4.747  44.237  1.00 96.45           C  
ATOM   3539  HG  LEU A 223     -54.099   4.076  43.378  1.00 96.45           H  
ATOM   3540  CD1 LEU A 223     -52.648   5.243  44.443  1.00 96.45           C  
ATOM   3541 HD11 LEU A 223     -51.986   4.390  44.587  1.00 96.45           H  
ATOM   3542 HD12 LEU A 223     -52.596   5.902  45.310  1.00 96.45           H  
ATOM   3543 HD13 LEU A 223     -52.319   5.776  43.550  1.00 96.45           H  
ATOM   3544  CD2 LEU A 223     -54.498   3.959  45.481  1.00 96.45           C  
ATOM   3545 HD21 LEU A 223     -54.545   4.619  46.347  1.00 96.45           H  
ATOM   3546 HD22 LEU A 223     -55.475   3.502  45.326  1.00 96.45           H  
ATOM   3547 HD23 LEU A 223     -53.776   3.164  45.667  1.00 96.45           H  
ATOM   3548  N   LYS A 224     -57.395   7.731  42.799  1.00 96.67           N  
ATOM   3549  H   LYS A 224     -56.768   7.633  42.012  1.00 96.67           H  
ATOM   3550  CA  LYS A 224     -58.352   8.846  42.827  1.00 96.67           C  
ATOM   3551  HA  LYS A 224     -58.260   9.373  43.776  1.00 96.67           H  
ATOM   3552  C   LYS A 224     -59.799   8.357  42.779  1.00 96.67           C  
ATOM   3553  CB  LYS A 224     -58.086   9.823  41.680  1.00 96.67           C  
ATOM   3554  HB2 LYS A 224     -57.916   9.265  40.759  1.00 96.67           H  
ATOM   3555  HB3 LYS A 224     -58.968  10.447  41.541  1.00 96.67           H  
ATOM   3556  O   LYS A 224     -60.580   8.798  43.611  1.00 96.67           O  
ATOM   3557  CG  LYS A 224     -56.893  10.739  41.973  1.00 96.67           C  
ATOM   3558  HG2 LYS A 224     -57.129  11.373  42.828  1.00 96.67           H  
ATOM   3559  HG3 LYS A 224     -56.004  10.152  42.205  1.00 96.67           H  
ATOM   3560  CD  LYS A 224     -56.637  11.609  40.742  1.00 96.67           C  
ATOM   3561  HD2 LYS A 224     -57.542  12.171  40.513  1.00 96.67           H  
ATOM   3562  HD3 LYS A 224     -56.397  10.961  39.899  1.00 96.67           H  
ATOM   3563  CE  LYS A 224     -55.480  12.571  40.998  1.00 96.67           C  
ATOM   3564  HE2 LYS A 224     -54.592  11.986  41.236  1.00 96.67           H  
ATOM   3565  HE3 LYS A 224     -55.726  13.188  41.862  1.00 96.67           H  
ATOM   3566  NZ  LYS A 224     -55.244  13.415  39.803  1.00 96.67           N  
ATOM   3567  HZ1 LYS A 224     -56.081  13.933  39.576  1.00 96.67           H  
ATOM   3568  HZ2 LYS A 224     -54.478  14.055  39.956  1.00 96.67           H  
ATOM   3569  HZ3 LYS A 224     -55.022  12.827  39.012  1.00 96.67           H  
ATOM   3570  N   LYS A 225     -60.137   7.432  41.871  1.00 96.86           N  
ATOM   3571  H   LYS A 225     -59.426   7.117  41.227  1.00 96.86           H  
ATOM   3572  CA  LYS A 225     -61.481   6.831  41.788  1.00 96.86           C  
ATOM   3573  HA  LYS A 225     -62.226   7.618  41.665  1.00 96.86           H  
ATOM   3574  C   LYS A 225     -61.856   6.097  43.074  1.00 96.86           C  
ATOM   3575  CB  LYS A 225     -61.573   5.866  40.600  1.00 96.86           C  
ATOM   3576  HB2 LYS A 225     -62.475   5.263  40.709  1.00 96.86           H  
ATOM   3577  HB3 LYS A 225     -60.716   5.193  40.614  1.00 96.86           H  
ATOM   3578  O   LYS A 225     -62.931   6.336  43.601  1.00 96.86           O  
ATOM   3579  CG  LYS A 225     -61.646   6.590  39.251  1.00 96.86           C  
ATOM   3580  HG2 LYS A 225     -60.821   7.297  39.156  1.00 96.86           H  
ATOM   3581  HG3 LYS A 225     -62.585   7.140  39.187  1.00 96.86           H  
ATOM   3582  CD  LYS A 225     -61.572   5.560  38.119  1.00 96.86           C  
ATOM   3583  HD2 LYS A 225     -62.413   4.872  38.206  1.00 96.86           H  
ATOM   3584  HD3 LYS A 225     -60.642   5.001  38.218  1.00 96.86           H  
ATOM   3585  CE  LYS A 225     -61.605   6.256  36.757  1.00 96.86           C  
ATOM   3586  HE2 LYS A 225     -62.561   6.768  36.654  1.00 96.86           H  
ATOM   3587  HE3 LYS A 225     -60.815   7.007  36.738  1.00 96.86           H  
ATOM   3588  NZ  LYS A 225     -61.408   5.282  35.655  1.00 96.86           N  
ATOM   3589  HZ1 LYS A 225     -62.117   4.562  35.688  1.00 96.86           H  
ATOM   3590  HZ2 LYS A 225     -60.503   4.843  35.740  1.00 96.86           H  
ATOM   3591  HZ3 LYS A 225     -61.446   5.742  34.757  1.00 96.86           H  
ATOM   3592  N   VAL A 226     -60.951   5.279  43.616  1.00 96.05           N  
ATOM   3593  H   VAL A 226     -60.095   5.112  43.108  1.00 96.05           H  
ATOM   3594  CA  VAL A 226     -61.160   4.572  44.890  1.00 96.05           C  
ATOM   3595  HA  VAL A 226     -62.066   3.970  44.813  1.00 96.05           H  
ATOM   3596  C   VAL A 226     -61.387   5.564  46.027  1.00 96.05           C  
ATOM   3597  CB  VAL A 226     -59.982   3.632  45.209  1.00 96.05           C  
ATOM   3598  HB  VAL A 226     -59.047   4.186  45.125  1.00 96.05           H  
ATOM   3599  O   VAL A 226     -62.333   5.404  46.782  1.00 96.05           O  
ATOM   3600  CG1 VAL A 226     -60.064   3.035  46.620  1.00 96.05           C  
ATOM   3601 HG11 VAL A 226     -59.940   3.813  47.373  1.00 96.05           H  
ATOM   3602 HG12 VAL A 226     -61.032   2.555  46.769  1.00 96.05           H  
ATOM   3603 HG13 VAL A 226     -59.272   2.301  46.767  1.00 96.05           H  
ATOM   3604  CG2 VAL A 226     -59.946   2.456  44.225  1.00 96.05           C  
ATOM   3605 HG21 VAL A 226     -59.078   1.830  44.430  1.00 96.05           H  
ATOM   3606 HG22 VAL A 226     -60.854   1.862  44.328  1.00 96.05           H  
ATOM   3607 HG23 VAL A 226     -59.884   2.811  43.196  1.00 96.05           H  
ATOM   3608  N   HIS A 227     -60.587   6.628  46.135  1.00 94.59           N  
ATOM   3609  H   HIS A 227     -59.790   6.713  45.521  1.00 94.59           H  
ATOM   3610  CA  HIS A 227     -60.806   7.651  47.158  1.00 94.59           C  
ATOM   3611  HA  HIS A 227     -60.885   7.159  48.127  1.00 94.59           H  
ATOM   3612  C   HIS A 227     -62.114   8.424  46.956  1.00 94.59           C  
ATOM   3613  CB  HIS A 227     -59.620   8.616  47.193  1.00 94.59           C  
ATOM   3614  HB2 HIS A 227     -59.418   8.980  46.186  1.00 94.59           H  
ATOM   3615  HB3 HIS A 227     -59.886   9.471  47.814  1.00 94.59           H  
ATOM   3616  O   HIS A 227     -62.774   8.758  47.935  1.00 94.59           O  
ATOM   3617  CG  HIS A 227     -58.372   8.006  47.774  1.00 94.59           C  
ATOM   3618  CD2 HIS A 227     -57.094   8.203  47.328  1.00 94.59           C  
ATOM   3619  HD2 HIS A 227     -56.810   8.805  46.478  1.00 94.59           H  
ATOM   3620  ND1 HIS A 227     -58.303   7.160  48.862  1.00 94.59           N  
ATOM   3621  HD1 HIS A 227     -59.072   6.680  49.307  1.00 94.59           H  
ATOM   3622  CE1 HIS A 227     -57.009   6.870  49.061  1.00 94.59           C  
ATOM   3623  HE1 HIS A 227     -56.655   6.172  49.806  1.00 94.59           H  
ATOM   3624  NE2 HIS A 227     -56.224   7.496  48.166  1.00 94.59           N  
ATOM   3625  N   GLU A 228     -62.511   8.714  45.716  1.00 96.16           N  
ATOM   3626  H   GLU A 228     -61.923   8.445  44.940  1.00 96.16           H  
ATOM   3627  CA  GLU A 228     -63.813   9.316  45.412  1.00 96.16           C  
ATOM   3628  HA  GLU A 228     -63.928  10.229  45.998  1.00 96.16           H  
ATOM   3629  C   GLU A 228     -64.971   8.391  45.823  1.00 96.16           C  
ATOM   3630  CB  GLU A 228     -63.892   9.688  43.919  1.00 96.16           C  
ATOM   3631  HB2 GLU A 228     -64.935   9.862  43.656  1.00 96.16           H  
ATOM   3632  HB3 GLU A 228     -63.522   8.857  43.318  1.00 96.16           H  
ATOM   3633  O   GLU A 228     -65.924   8.859  46.448  1.00 96.16           O  
ATOM   3634  CG  GLU A 228     -63.097  10.965  43.589  1.00 96.16           C  
ATOM   3635  HG2 GLU A 228     -63.588  11.808  44.074  1.00 96.16           H  
ATOM   3636  HG3 GLU A 228     -62.097  10.889  44.015  1.00 96.16           H  
ATOM   3637  CD  GLU A 228     -62.976  11.255  42.079  1.00 96.16           C  
ATOM   3638  OE1 GLU A 228     -62.147  12.133  41.732  1.00 96.16           O  
ATOM   3639  OE2 GLU A 228     -63.714  10.643  41.274  1.00 96.16           O  
ATOM   3640  N   GLU A 229     -64.867   7.087  45.551  1.00 94.89           N  
ATOM   3641  H   GLU A 229     -64.073   6.777  45.009  1.00 94.89           H  
ATOM   3642  CA  GLU A 229     -65.825   6.055  45.971  1.00 94.89           C  
ATOM   3643  HA  GLU A 229     -66.827   6.352  45.660  1.00 94.89           H  
ATOM   3644  C   GLU A 229     -65.864   5.893  47.498  1.00 94.89           C  
ATOM   3645  CB  GLU A 229     -65.494   4.711  45.296  1.00 94.89           C  
ATOM   3646  HB2 GLU A 229     -64.432   4.502  45.418  1.00 94.89           H  
ATOM   3647  HB3 GLU A 229     -66.058   3.923  45.795  1.00 94.89           H  
ATOM   3648  O   GLU A 229     -66.942   5.940  48.082  1.00 94.89           O  
ATOM   3649  CG  GLU A 229     -65.861   4.687  43.801  1.00 94.89           C  
ATOM   3650  HG2 GLU A 229     -66.942   4.789  43.714  1.00 94.89           H  
ATOM   3651  HG3 GLU A 229     -65.414   5.549  43.305  1.00 94.89           H  
ATOM   3652  CD  GLU A 229     -65.415   3.406  43.068  1.00 94.89           C  
ATOM   3653  OE1 GLU A 229     -65.648   3.344  41.836  1.00 94.89           O  
ATOM   3654  OE2 GLU A 229     -64.852   2.491  43.711  1.00 94.89           O  
ATOM   3655  N   GLU A 230     -64.716   5.798  48.173  1.00 93.64           N  
ATOM   3656  H   GLU A 230     -63.866   5.717  47.633  1.00 93.64           H  
ATOM   3657  CA  GLU A 230     -64.607   5.738  49.638  1.00 93.64           C  
ATOM   3658  HA  GLU A 230     -65.144   4.866  50.010  1.00 93.64           H  
ATOM   3659  C   GLU A 230     -65.207   6.987  50.298  1.00 93.64           C  
ATOM   3660  CB  GLU A 230     -63.128   5.647  50.060  1.00 93.64           C  
ATOM   3661  HB2 GLU A 230     -63.058   5.877  51.123  1.00 93.64           H  
ATOM   3662  HB3 GLU A 230     -62.572   6.412  49.519  1.00 93.64           H  
ATOM   3663  O   GLU A 230     -65.917   6.895  51.301  1.00 93.64           O  
ATOM   3664  CG  GLU A 230     -62.469   4.275  49.845  1.00 93.64           C  
ATOM   3665  HG2 GLU A 230     -62.974   3.555  50.489  1.00 93.64           H  
ATOM   3666  HG3 GLU A 230     -62.613   3.947  48.815  1.00 93.64           H  
ATOM   3667  CD  GLU A 230     -60.959   4.278  50.173  1.00 93.64           C  
ATOM   3668  OE1 GLU A 230     -60.421   3.174  50.423  1.00 93.64           O  
ATOM   3669  OE2 GLU A 230     -60.326   5.368  50.211  1.00 93.64           O  
ATOM   3670  N   ILE A 231     -64.953   8.176  49.739  1.00 93.81           N  
ATOM   3671  H   ILE A 231     -64.351   8.197  48.928  1.00 93.81           H  
ATOM   3672  CA  ILE A 231     -65.556   9.427  50.210  1.00 93.81           C  
ATOM   3673  HA  ILE A 231     -65.394   9.499  51.286  1.00 93.81           H  
ATOM   3674  C   ILE A 231     -67.072   9.395  49.995  1.00 93.81           C  
ATOM   3675  CB  ILE A 231     -64.890  10.652  49.539  1.00 93.81           C  
ATOM   3676  HB  ILE A 231     -64.837  10.474  48.465  1.00 93.81           H  
ATOM   3677  O   ILE A 231     -67.808   9.793  50.900  1.00 93.81           O  
ATOM   3678  CG1 ILE A 231     -63.460  10.855  50.095  1.00 93.81           C  
ATOM   3679 HG12 ILE A 231     -62.939   9.899  50.137  1.00 93.81           H  
ATOM   3680 HG13 ILE A 231     -63.517  11.227  51.118  1.00 93.81           H  
ATOM   3681  CG2 ILE A 231     -65.706  11.941  49.774  1.00 93.81           C  
ATOM   3682 HG21 ILE A 231     -65.203  12.797  49.325  1.00 93.81           H  
ATOM   3683 HG22 ILE A 231     -65.842  12.107  50.843  1.00 93.81           H  
ATOM   3684 HG23 ILE A 231     -66.679  11.856  49.290  1.00 93.81           H  
ATOM   3685  CD1 ILE A 231     -62.605  11.820  49.259  1.00 93.81           C  
ATOM   3686 HD11 ILE A 231     -61.581  11.803  49.631  1.00 93.81           H  
ATOM   3687 HD12 ILE A 231     -62.603  11.508  48.215  1.00 93.81           H  
ATOM   3688 HD13 ILE A 231     -62.983  12.840  49.335  1.00 93.81           H  
ATOM   3689  N   ALA A 232     -67.555   8.919  48.844  1.00 93.16           N  
ATOM   3690  H   ALA A 232     -66.907   8.604  48.137  1.00 93.16           H  
ATOM   3691  CA  ALA A 232     -68.983   8.789  48.563  1.00 93.16           C  
ATOM   3692  HA  ALA A 232     -69.457   9.757  48.729  1.00 93.16           H  
ATOM   3693  C   ALA A 232     -69.663   7.773  49.497  1.00 93.16           C  
ATOM   3694  CB  ALA A 232     -69.171   8.417  47.088  1.00 93.16           C  
ATOM   3695  HB1 ALA A 232     -68.717   7.448  46.883  1.00 93.16           H  
ATOM   3696  HB2 ALA A 232     -70.234   8.366  46.853  1.00 93.16           H  
ATOM   3697  HB3 ALA A 232     -68.700   9.168  46.453  1.00 93.16           H  
ATOM   3698  O   ALA A 232     -70.740   8.055  50.023  1.00 93.16           O  
ATOM   3699  N   GLU A 233     -69.023   6.636  49.775  1.00 91.72           N  
ATOM   3700  H   GLU A 233     -68.172   6.436  49.270  1.00 91.72           H  
ATOM   3701  CA  GLU A 233     -69.484   5.636  50.738  1.00 91.72           C  
ATOM   3702  HA  GLU A 233     -70.502   5.338  50.488  1.00 91.72           H  
ATOM   3703  C   GLU A 233     -69.500   6.185  52.162  1.00 91.72           C  
ATOM   3704  CB  GLU A 233     -68.594   4.390  50.723  1.00 91.72           C  
ATOM   3705  HB2 GLU A 233     -68.803   3.833  51.637  1.00 91.72           H  
ATOM   3706  HB3 GLU A 233     -67.544   4.684  50.735  1.00 91.72           H  
ATOM   3707  O   GLU A 233     -70.493   6.010  52.860  1.00 91.72           O  
ATOM   3708  CG  GLU A 233     -68.865   3.459  49.535  1.00 91.72           C  
ATOM   3709  HG2 GLU A 233     -68.597   3.963  48.606  1.00 91.72           H  
ATOM   3710  HG3 GLU A 233     -69.934   3.248  49.505  1.00 91.72           H  
ATOM   3711  CD  GLU A 233     -68.102   2.129  49.652  1.00 91.72           C  
ATOM   3712  OE1 GLU A 233     -68.301   1.283  48.754  1.00 91.72           O  
ATOM   3713  OE2 GLU A 233     -67.432   1.910  50.691  1.00 91.72           O  
ATOM   3714  N   LEU A 234     -68.452   6.885  52.608  1.00 88.93           N  
ATOM   3715  H   LEU A 234     -67.638   6.950  52.013  1.00 88.93           H  
ATOM   3716  CA  LEU A 234     -68.424   7.522  53.927  1.00 88.93           C  
ATOM   3717  HA  LEU A 234     -68.664   6.772  54.680  1.00 88.93           H  
ATOM   3718  C   LEU A 234     -69.488   8.618  54.039  1.00 88.93           C  
ATOM   3719  CB  LEU A 234     -67.024   8.097  54.205  1.00 88.93           C  
ATOM   3720  HB2 LEU A 234     -67.093   8.800  55.036  1.00 88.93           H  
ATOM   3721  HB3 LEU A 234     -66.699   8.654  53.327  1.00 88.93           H  
ATOM   3722  O   LEU A 234     -70.158   8.720  55.065  1.00 88.93           O  
ATOM   3723  CG  LEU A 234     -65.959   7.042  54.557  1.00 88.93           C  
ATOM   3724  HG  LEU A 234     -65.934   6.259  53.799  1.00 88.93           H  
ATOM   3725  CD1 LEU A 234     -64.590   7.722  54.618  1.00 88.93           C  
ATOM   3726 HD11 LEU A 234     -64.583   8.507  55.375  1.00 88.93           H  
ATOM   3727 HD12 LEU A 234     -63.825   6.979  54.843  1.00 88.93           H  
ATOM   3728 HD13 LEU A 234     -64.363   8.148  53.641  1.00 88.93           H  
ATOM   3729  CD2 LEU A 234     -66.222   6.392  55.921  1.00 88.93           C  
ATOM   3730 HD21 LEU A 234     -67.141   5.806  55.885  1.00 88.93           H  
ATOM   3731 HD22 LEU A 234     -65.405   5.710  56.156  1.00 88.93           H  
ATOM   3732 HD23 LEU A 234     -66.300   7.153  56.697  1.00 88.93           H  
ATOM   3733  N   GLN A 235     -69.701   9.412  52.989  1.00 87.77           N  
ATOM   3734  H   GLN A 235     -69.117   9.292  52.175  1.00 87.77           H  
ATOM   3735  CA  GLN A 235     -70.792  10.387  52.934  1.00 87.77           C  
ATOM   3736  HA  GLN A 235     -70.727  11.040  53.805  1.00 87.77           H  
ATOM   3737  C   GLN A 235     -72.162   9.702  52.986  1.00 87.77           C  
ATOM   3738  CB  GLN A 235     -70.679  11.241  51.666  1.00 87.77           C  
ATOM   3739  HB2 GLN A 235     -70.499  10.593  50.808  1.00 87.77           H  
ATOM   3740  HB3 GLN A 235     -71.625  11.757  51.505  1.00 87.77           H  
ATOM   3741  O   GLN A 235     -73.031  10.158  53.730  1.00 87.77           O  
ATOM   3742  CG  GLN A 235     -69.571  12.300  51.759  1.00 87.77           C  
ATOM   3743  HG2 GLN A 235     -68.620  11.836  52.017  1.00 87.77           H  
ATOM   3744  HG3 GLN A 235     -69.821  13.006  52.552  1.00 87.77           H  
ATOM   3745  CD  GLN A 235     -69.405  13.077  50.456  1.00 87.77           C  
ATOM   3746  NE2 GLN A 235     -68.454  13.981  50.382  1.00 87.77           N  
ATOM   3747 HE21 GLN A 235     -67.744  14.025  51.099  1.00 87.77           H  
ATOM   3748 HE22 GLN A 235     -68.336  14.384  49.463  1.00 87.77           H  
ATOM   3749  OE1 GLN A 235     -70.142  12.940  49.497  1.00 87.77           O  
ATOM   3750  N   ALA A 236     -72.353   8.598  52.259  1.00 86.89           N  
ATOM   3751  H   ALA A 236     -71.620   8.299  51.632  1.00 86.89           H  
ATOM   3752  CA  ALA A 236     -73.571   7.798  52.301  1.00 86.89           C  
ATOM   3753  HA  ALA A 236     -74.422   8.451  52.109  1.00 86.89           H  
ATOM   3754  C   ALA A 236     -73.770   7.164  53.683  1.00 86.89           C  
ATOM   3755  CB  ALA A 236     -73.526   6.737  51.195  1.00 86.89           C  
ATOM   3756  HB1 ALA A 236     -73.411   7.221  50.225  1.00 86.89           H  
ATOM   3757  HB2 ALA A 236     -72.686   6.060  51.352  1.00 86.89           H  
ATOM   3758  HB3 ALA A 236     -74.452   6.162  51.197  1.00 86.89           H  
ATOM   3759  O   ALA A 236     -74.865   7.240  54.221  1.00 86.89           O  
ATOM   3760  N   GLN A 237     -72.726   6.616  54.307  1.00 82.69           N  
ATOM   3761  H   GLN A 237     -71.853   6.558  53.802  1.00 82.69           H  
ATOM   3762  CA  GLN A 237     -72.766   6.079  55.668  1.00 82.69           C  
ATOM   3763  HA  GLN A 237     -73.554   5.329  55.732  1.00 82.69           H  
ATOM   3764  C   GLN A 237     -73.089   7.166  56.691  1.00 82.69           C  
ATOM   3765  CB  GLN A 237     -71.431   5.423  56.042  1.00 82.69           C  
ATOM   3766  HB2 GLN A 237     -71.408   5.284  57.123  1.00 82.69           H  
ATOM   3767  HB3 GLN A 237     -70.611   6.087  55.772  1.00 82.69           H  
ATOM   3768  O   GLN A 237     -73.854   6.903  57.607  1.00 82.69           O  
ATOM   3769  CG  GLN A 237     -71.219   4.050  55.387  1.00 82.69           C  
ATOM   3770  HG2 GLN A 237     -71.288   4.139  54.303  1.00 82.69           H  
ATOM   3771  HG3 GLN A 237     -72.001   3.365  55.716  1.00 82.69           H  
ATOM   3772  CD  GLN A 237     -69.865   3.449  55.757  1.00 82.69           C  
ATOM   3773  NE2 GLN A 237     -69.292   2.620  54.913  1.00 82.69           N  
ATOM   3774 HE21 GLN A 237     -69.652   2.499  53.978  1.00 82.69           H  
ATOM   3775 HE22 GLN A 237     -68.352   2.322  55.134  1.00 82.69           H  
ATOM   3776  OE1 GLN A 237     -69.312   3.695  56.819  1.00 82.69           O  
ATOM   3777  N   ILE A 238     -72.578   8.390  56.540  1.00 79.42           N  
ATOM   3778  H   ILE A 238     -71.892   8.533  55.812  1.00 79.42           H  
ATOM   3779  CA  ILE A 238     -72.946   9.524  57.400  1.00 79.42           C  
ATOM   3780  HA  ILE A 238     -72.857   9.209  58.440  1.00 79.42           H  
ATOM   3781  C   ILE A 238     -74.420   9.907  57.189  1.00 79.42           C  
ATOM   3782  CB  ILE A 238     -71.970  10.704  57.176  1.00 79.42           C  
ATOM   3783  HB  ILE A 238     -71.882  10.880  56.104  1.00 79.42           H  
ATOM   3784  O   ILE A 238     -75.116  10.173  58.165  1.00 79.42           O  
ATOM   3785  CG1 ILE A 238     -70.574  10.358  57.748  1.00 79.42           C  
ATOM   3786 HG12 ILE A 238     -70.604  10.414  58.837  1.00 79.42           H  
ATOM   3787 HG13 ILE A 238     -70.307   9.332  57.493  1.00 79.42           H  
ATOM   3788  CG2 ILE A 238     -72.482  12.000  57.837  1.00 79.42           C  
ATOM   3789 HG21 ILE A 238     -72.645  11.836  58.902  1.00 79.42           H  
ATOM   3790 HG22 ILE A 238     -73.418  12.315  57.376  1.00 79.42           H  
ATOM   3791 HG23 ILE A 238     -71.764  12.809  57.699  1.00 79.42           H  
ATOM   3792  CD1 ILE A 238     -69.452  11.270  57.231  1.00 79.42           C  
ATOM   3793 HD11 ILE A 238     -69.439  11.261  56.141  1.00 79.42           H  
ATOM   3794 HD12 ILE A 238     -69.589  12.291  57.586  1.00 79.42           H  
ATOM   3795 HD13 ILE A 238     -68.493  10.901  57.595  1.00 79.42           H  
ATOM   3796  N   GLN A 239     -74.925   9.885  55.951  1.00 76.70           N  
ATOM   3797  H   GLN A 239     -74.301   9.676  55.185  1.00 76.70           H  
ATOM   3798  CA  GLN A 239     -76.338  10.150  55.639  1.00 76.70           C  
ATOM   3799  HA  GLN A 239     -76.644  11.071  56.136  1.00 76.70           H  
ATOM   3800  C   GLN A 239     -77.275   9.036  56.146  1.00 76.70           C  
ATOM   3801  CB  GLN A 239     -76.503  10.339  54.122  1.00 76.70           C  
ATOM   3802  HB2 GLN A 239     -77.566  10.338  53.882  1.00 76.70           H  
ATOM   3803  HB3 GLN A 239     -76.042   9.500  53.600  1.00 76.70           H  
ATOM   3804  O   GLN A 239     -78.321   9.328  56.721  1.00 76.70           O  
ATOM   3805  CG  GLN A 239     -75.898  11.654  53.604  1.00 76.70           C  
ATOM   3806  HG2 GLN A 239     -74.884  11.778  53.982  1.00 76.70           H  
ATOM   3807  HG3 GLN A 239     -76.490  12.491  53.973  1.00 76.70           H  
ATOM   3808  CD  GLN A 239     -75.881  11.710  52.078  1.00 76.70           C  
ATOM   3809  NE2 GLN A 239     -74.850  12.259  51.473  1.00 76.70           N  
ATOM   3810 HE21 GLN A 239     -74.853  12.201  50.465  1.00 76.70           H  
ATOM   3811 HE22 GLN A 239     -74.027  12.513  52.001  1.00 76.70           H  
ATOM   3812  OE1 GLN A 239     -76.798  11.281  51.399  1.00 76.70           O  
ATOM   3813  N   TYR A 240     -76.884   7.767  56.000  1.00 67.91           N  
ATOM   3814  H   TYR A 240     -76.038   7.598  55.473  1.00 67.91           H  
ATOM   3815  CA  TYR A 240     -77.596   6.598  56.524  1.00 67.91           C  
ATOM   3816  HA  TYR A 240     -78.653   6.685  56.274  1.00 67.91           H  
ATOM   3817  C   TYR A 240     -77.512   6.519  58.054  1.00 67.91           C  
ATOM   3818  CB  TYR A 240     -77.055   5.303  55.887  1.00 67.91           C  
ATOM   3819  HB2 TYR A 240     -75.988   5.400  55.686  1.00 67.91           H  
ATOM   3820  HB3 TYR A 240     -77.153   4.496  56.614  1.00 67.91           H  
ATOM   3821  O   TYR A 240     -78.507   6.235  58.702  1.00 67.91           O  
ATOM   3822  CG  TYR A 240     -77.784   4.849  54.633  1.00 67.91           C  
ATOM   3823  CD1 TYR A 240     -79.000   4.148  54.759  1.00 67.91           C  
ATOM   3824  HD1 TYR A 240     -79.415   3.967  55.740  1.00 67.91           H  
ATOM   3825  CD2 TYR A 240     -77.248   5.084  53.351  1.00 67.91           C  
ATOM   3826  HD2 TYR A 240     -76.308   5.605  53.243  1.00 67.91           H  
ATOM   3827  CE1 TYR A 240     -79.673   3.684  53.612  1.00 67.91           C  
ATOM   3828  HE1 TYR A 240     -80.604   3.144  53.702  1.00 67.91           H  
ATOM   3829  CE2 TYR A 240     -77.920   4.629  52.201  1.00 67.91           C  
ATOM   3830  HE2 TYR A 240     -77.497   4.813  51.224  1.00 67.91           H  
ATOM   3831  OH  TYR A 240     -79.785   3.472  51.227  1.00 67.91           O  
ATOM   3832  HH  TYR A 240     -79.298   3.684  50.427  1.00 67.91           H  
ATOM   3833  CZ  TYR A 240     -79.135   3.923  52.332  1.00 67.91           C  
ATOM   3834  N   ALA A 241     -76.376   6.835  58.678  1.00 62.01           N  
ATOM   3835  H   ALA A 241     -75.552   7.026  58.125  1.00 62.01           H  
ATOM   3836  CA  ALA A 241     -76.249   6.893  60.139  1.00 62.01           C  
ATOM   3837  HA  ALA A 241     -76.636   5.963  60.555  1.00 62.01           H  
ATOM   3838  C   ALA A 241     -77.073   8.038  60.757  1.00 62.01           C  
ATOM   3839  CB  ALA A 241     -74.768   7.008  60.516  1.00 62.01           C  
ATOM   3840  HB1 ALA A 241     -74.350   7.927  60.103  1.00 62.01           H  
ATOM   3841  HB2 ALA A 241     -74.219   6.152  60.124  1.00 62.01           H  
ATOM   3842  HB3 ALA A 241     -74.667   7.024  61.601  1.00 62.01           H  
ATOM   3843  O   ALA A 241     -77.372   8.016  61.950  1.00 62.01           O  
ATOM   3844  N   GLN A 242     -77.473   9.024  59.950  1.00 49.60           N  
ATOM   3845  H   GLN A 242     -77.148   9.016  58.994  1.00 49.60           H  
ATOM   3846  CA  GLN A 242     -78.424  10.066  60.332  1.00 49.60           C  
ATOM   3847  HA  GLN A 242     -78.308  10.265  61.398  1.00 49.60           H  
ATOM   3848  C   GLN A 242     -79.898   9.640  60.161  1.00 49.60           C  
ATOM   3849  CB  GLN A 242     -78.074  11.364  59.578  1.00 49.60           C  
ATOM   3850  HB2 GLN A 242     -77.937  11.154  58.517  1.00 49.60           H  
ATOM   3851  HB3 GLN A 242     -78.890  12.078  59.685  1.00 49.60           H  
ATOM   3852  O   GLN A 242     -80.785  10.387  60.575  1.00 49.60           O  
ATOM   3853  CG  GLN A 242     -76.798  12.000  60.155  1.00 49.60           C  
ATOM   3854  HG2 GLN A 242     -76.992  12.278  61.191  1.00 49.60           H  
ATOM   3855  HG3 GLN A 242     -75.983  11.277  60.168  1.00 49.60           H  
ATOM   3856  CD  GLN A 242     -76.329  13.252  59.418  1.00 49.60           C  
ATOM   3857  NE2 GLN A 242     -75.244  13.849  59.860  1.00 49.60           N  
ATOM   3858 HE21 GLN A 242     -74.688  13.410  60.579  1.00 49.60           H  
ATOM   3859 HE22 GLN A 242     -74.937  14.639  59.309  1.00 49.60           H  
ATOM   3860  OE1 GLN A 242     -76.921  13.757  58.480  1.00 49.60           O  
ATOM   3861  N   ILE A 243     -80.192   8.453  59.605  1.00 37.39           N  
ATOM   3862  H   ILE A 243     -79.433   7.856  59.308  1.00 37.39           H  
ATOM   3863  CA  ILE A 243     -81.552   7.974  59.310  1.00 37.39           C  
ATOM   3864  HA  ILE A 243     -82.259   8.511  59.942  1.00 37.39           H  
ATOM   3865  C   ILE A 243     -81.684   6.469  59.620  1.00 37.39           C  
ATOM   3866  CB  ILE A 243     -81.925   8.278  57.831  1.00 37.39           C  
ATOM   3867  HB  ILE A 243     -81.227   7.744  57.186  1.00 37.39           H  
ATOM   3868  O   ILE A 243     -81.208   5.632  58.865  1.00 37.39           O  
ATOM   3869  CG1 ILE A 243     -81.817   9.790  57.506  1.00 37.39           C  
ATOM   3870 HG12 ILE A 243     -82.522  10.348  58.122  1.00 37.39           H  
ATOM   3871 HG13 ILE A 243     -80.811  10.139  57.741  1.00 37.39           H  
ATOM   3872  CG2 ILE A 243     -83.353   7.777  57.522  1.00 37.39           C  
ATOM   3873 HG21 ILE A 243     -83.584   7.929  56.467  1.00 37.39           H  
ATOM   3874 HG22 ILE A 243     -84.080   8.310  58.134  1.00 37.39           H  
ATOM   3875 HG23 ILE A 243     -83.433   6.706  57.708  1.00 37.39           H  
ATOM   3876  CD1 ILE A 243     -82.039  10.150  56.033  1.00 37.39           C  
ATOM   3877 HD11 ILE A 243     -83.081   9.995  55.751  1.00 37.39           H  
ATOM   3878 HD12 ILE A 243     -81.794  11.201  55.881  1.00 37.39           H  
ATOM   3879 HD13 ILE A 243     -81.391   9.542  55.401  1.00 37.39           H  
ATOM   3880  N   SER A 244     -82.463   6.148  60.662  1.00 32.52           N  
ATOM   3881  H   SER A 244     -82.753   6.928  61.236  1.00 32.52           H  
ATOM   3882  CA  SER A 244     -83.008   4.821  61.045  1.00 32.52           C  
ATOM   3883  HA  SER A 244     -84.059   5.014  61.258  1.00 32.52           H  
ATOM   3884  C   SER A 244     -82.363   4.228  62.304  1.00 32.52           C  
ATOM   3885  CB  SER A 244     -83.027   3.800  59.900  1.00 32.52           C  
ATOM   3886  HB2 SER A 244     -83.418   4.271  58.999  1.00 32.52           H  
ATOM   3887  HB3 SER A 244     -82.020   3.431  59.705  1.00 32.52           H  
ATOM   3888  O   SER A 244     -81.226   3.777  62.279  1.00 32.52           O  
ATOM   3889  OG  SER A 244     -83.869   2.718  60.239  1.00 32.52           O  
ATOM   3890  HG  SER A 244     -83.448   2.176  60.911  1.00 32.52           H  
ATOM   3891  N   VAL A 245     -82.983   4.316  63.487  1.00 31.43           N  
ATOM   3892  H   VAL A 245     -82.290   4.277  64.220  1.00 31.43           H  
ATOM   3893  CA  VAL A 245     -84.282   3.751  63.930  1.00 31.43           C  
ATOM   3894  HA  VAL A 245     -84.416   4.183  64.922  1.00 31.43           H  
ATOM   3895  C   VAL A 245     -84.219   2.236  64.154  1.00 31.43           C  
ATOM   3896  CB  VAL A 245     -85.565   4.206  63.199  1.00 31.43           C  
ATOM   3897  HB  VAL A 245     -85.534   3.901  62.153  1.00 31.43           H  
ATOM   3898  O   VAL A 245     -84.154   1.427  63.234  1.00 31.43           O  
ATOM   3899  CG1 VAL A 245     -86.831   3.593  63.818  1.00 31.43           C  
ATOM   3900 HG11 VAL A 245     -87.718   3.995  63.329  1.00 31.43           H  
ATOM   3901 HG12 VAL A 245     -86.879   3.805  64.886  1.00 31.43           H  
ATOM   3902 HG13 VAL A 245     -86.832   2.513  63.672  1.00 31.43           H  
ATOM   3903  CG2 VAL A 245     -85.725   5.732  63.302  1.00 31.43           C  
ATOM   3904 HG21 VAL A 245     -84.844   6.242  62.910  1.00 31.43           H  
ATOM   3905 HG22 VAL A 245     -85.862   6.025  64.343  1.00 31.43           H  
ATOM   3906 HG23 VAL A 245     -86.594   6.048  62.724  1.00 31.43           H  
ATOM   3907  N   GLU A 246     -84.233   1.953  65.454  1.00 29.13           N  
ATOM   3908  H   GLU A 246     -84.190   2.776  66.039  1.00 29.13           H  
ATOM   3909  CA  GLU A 246     -84.587   0.768  66.232  1.00 29.13           C  
ATOM   3910  HA  GLU A 246     -83.680   0.242  66.532  1.00 29.13           H  
ATOM   3911  C   GLU A 246     -85.550  -0.226  65.556  1.00 29.13           C  
ATOM   3912  CB  GLU A 246     -85.297   1.324  67.494  1.00 29.13           C  
ATOM   3913  HB2 GLU A 246     -86.187   1.862  67.166  1.00 29.13           H  
ATOM   3914  HB3 GLU A 246     -85.617   0.489  68.118  1.00 29.13           H  
ATOM   3915  O   GLU A 246     -86.624   0.160  65.101  1.00 29.13           O  
ATOM   3916  CG  GLU A 246     -84.431   2.274  68.355  1.00 29.13           C  
ATOM   3917  HG2 GLU A 246     -83.632   1.685  68.806  1.00 29.13           H  
ATOM   3918  HG3 GLU A 246     -83.960   3.027  67.723  1.00 29.13           H  
ATOM   3919  CD  GLU A 246     -85.208   3.029  69.453  1.00 29.13           C  
ATOM   3920  OE1 GLU A 246     -84.545   3.449  70.428  1.00 29.13           O  
ATOM   3921  OE2 GLU A 246     -86.432   3.234  69.296  1.00 29.13           O  
ATOM   3922  N   MET A 247     -85.242  -1.530  65.617  1.00 30.02           N  
ATOM   3923  H   MET A 247     -84.315  -1.806  65.908  1.00 30.02           H  
ATOM   3924  CA  MET A 247     -86.297  -2.551  65.673  1.00 30.02           C  
ATOM   3925  HA  MET A 247     -87.116  -2.114  66.243  1.00 30.02           H  
ATOM   3926  C   MET A 247     -85.847  -3.833  66.401  1.00 30.02           C  
ATOM   3927  CB  MET A 247     -86.865  -2.882  64.283  1.00 30.02           C  
ATOM   3928  HB2 MET A 247     -86.941  -1.984  63.670  1.00 30.02           H  
ATOM   3929  HB3 MET A 247     -86.193  -3.576  63.778  1.00 30.02           H  
ATOM   3930  O   MET A 247     -84.921  -4.529  65.989  1.00 30.02           O  
ATOM   3931  CG  MET A 247     -88.262  -3.519  64.402  1.00 30.02           C  
ATOM   3932  HG2 MET A 247     -88.401  -4.187  63.552  1.00 30.02           H  
ATOM   3933  HG3 MET A 247     -88.302  -4.139  65.298  1.00 30.02           H  
ATOM   3934  SD  MET A 247     -89.666  -2.363  64.434  1.00 30.02           S  
ATOM   3935  CE  MET A 247     -89.943  -2.194  62.650  1.00 30.02           C  
ATOM   3936  HE1 MET A 247     -89.044  -1.794  62.180  1.00 30.02           H  
ATOM   3937  HE2 MET A 247     -90.772  -1.507  62.478  1.00 30.02           H  
ATOM   3938  HE3 MET A 247     -90.179  -3.166  62.219  1.00 30.02           H  
ATOM   3939  N   ASP A 248     -86.573  -4.114  67.484  1.00 28.78           N  
ATOM   3940  H   ASP A 248     -87.285  -3.434  67.707  1.00 28.78           H  
ATOM   3941  CA  ASP A 248     -86.613  -5.313  68.328  1.00 28.78           C  
ATOM   3942  HA  ASP A 248     -85.671  -5.436  68.863  1.00 28.78           H  
ATOM   3943  C   ASP A 248     -86.956  -6.608  67.572  1.00 28.78           C  
ATOM   3944  CB  ASP A 248     -87.784  -5.109  69.323  1.00 28.78           C  
ATOM   3945  HB2 ASP A 248     -88.563  -4.501  68.863  1.00 28.78           H  
ATOM   3946  HB3 ASP A 248     -88.237  -6.076  69.540  1.00 28.78           H  
ATOM   3947  O   ASP A 248     -87.943  -6.624  66.840  1.00 28.78           O  
ATOM   3948  CG  ASP A 248     -87.408  -4.528  70.679  1.00 28.78           C  
ATOM   3949  OD1 ASP A 248     -86.379  -4.986  71.227  1.00 28.78           O  
ATOM   3950  OD2 ASP A 248     -88.223  -3.752  71.221  1.00 28.78           O  
ATOM   3951  N   VAL A 249     -86.297  -7.736  67.901  1.00 31.65           N  
ATOM   3952  H   VAL A 249     -85.442  -7.633  68.429  1.00 31.65           H  
ATOM   3953  CA  VAL A 249     -86.935  -9.075  67.883  1.00 31.65           C  
ATOM   3954  HA  VAL A 249     -87.998  -8.912  68.058  1.00 31.65           H  
ATOM   3955  C   VAL A 249     -86.417  -9.973  69.027  1.00 31.65           C  
ATOM   3956  CB  VAL A 249     -86.864  -9.811  66.522  1.00 31.65           C  
ATOM   3957  HB  VAL A 249     -85.825 -10.044  66.289  1.00 31.65           H  
ATOM   3958  O   VAL A 249     -85.349 -10.572  68.980  1.00 31.65           O  
ATOM   3959  CG1 VAL A 249     -87.667 -11.123  66.583  1.00 31.65           C  
ATOM   3960 HG11 VAL A 249     -87.664 -11.606  65.606  1.00 31.65           H  
ATOM   3961 HG12 VAL A 249     -87.203 -11.813  67.287  1.00 31.65           H  
ATOM   3962 HG13 VAL A 249     -88.697 -10.925  66.879  1.00 31.65           H  
ATOM   3963  CG2 VAL A 249     -87.463  -9.035  65.341  1.00 31.65           C  
ATOM   3964 HG21 VAL A 249     -88.497  -8.758  65.548  1.00 31.65           H  
ATOM   3965 HG22 VAL A 249     -87.429  -9.640  64.435  1.00 31.65           H  
ATOM   3966 HG23 VAL A 249     -86.872  -8.139  65.153  1.00 31.65           H  
ATOM   3967  N   THR A 250     -87.241 -10.018  70.075  1.00 35.85           N  
ATOM   3968  H   THR A 250     -87.956  -9.308  70.006  1.00 35.85           H  
ATOM   3969  CA  THR A 250     -87.605 -11.103  71.013  1.00 35.85           C  
ATOM   3970  HA  THR A 250     -87.781 -10.585  71.956  1.00 35.85           H  
ATOM   3971  C   THR A 250     -86.649 -12.267  71.347  1.00 35.85           C  
ATOM   3972  CB  THR A 250     -88.968 -11.688  70.624  1.00 35.85           C  
ATOM   3973  HB  THR A 250     -89.241 -12.459  71.345  1.00 35.85           H  
ATOM   3974  O   THR A 250     -86.284 -13.100  70.523  1.00 35.85           O  
ATOM   3975  CG2 THR A 250     -90.062 -10.616  70.616  1.00 35.85           C  
ATOM   3976 HG21 THR A 250     -91.026 -11.098  70.452  1.00 35.85           H  
ATOM   3977 HG22 THR A 250     -89.898  -9.903  69.808  1.00 35.85           H  
ATOM   3978 HG23 THR A 250     -90.088 -10.091  71.570  1.00 35.85           H  
ATOM   3979  OG1 THR A 250     -88.918 -12.253  69.343  1.00 35.85           O  
ATOM   3980  HG1 THR A 250     -88.091 -12.734  69.260  1.00 35.85           H  
ATOM   3981  N   LYS A 251     -86.431 -12.393  72.665  1.00 43.28           N  
ATOM   3982  H   LYS A 251     -86.855 -11.662  73.219  1.00 43.28           H  
ATOM   3983  CA  LYS A 251     -85.732 -13.432  73.441  1.00 43.28           C  
ATOM   3984  HA  LYS A 251     -84.693 -13.485  73.116  1.00 43.28           H  
ATOM   3985  C   LYS A 251     -86.337 -14.841  73.318  1.00 43.28           C  
ATOM   3986  CB  LYS A 251     -85.810 -13.021  74.928  1.00 43.28           C  
ATOM   3987  HB2 LYS A 251     -85.434 -13.838  75.543  1.00 43.28           H  
ATOM   3988  HB3 LYS A 251     -86.858 -12.869  75.187  1.00 43.28           H  
ATOM   3989  O   LYS A 251     -87.530 -15.014  73.569  1.00 43.28           O  
ATOM   3990  CG  LYS A 251     -85.012 -11.755  75.278  1.00 43.28           C  
ATOM   3991  HG2 LYS A 251     -83.951 -12.004  75.309  1.00 43.28           H  
ATOM   3992  HG3 LYS A 251     -85.164 -10.993  74.514  1.00 43.28           H  
ATOM   3993  CD  LYS A 251     -85.449 -11.171  76.631  1.00 43.28           C  
ATOM   3994  HD2 LYS A 251     -86.485 -10.841  76.545  1.00 43.28           H  
ATOM   3995  HD3 LYS A 251     -85.378 -11.934  77.405  1.00 43.28           H  
ATOM   3996  CE  LYS A 251     -84.547  -9.982  76.985  1.00 43.28           C  
ATOM   3997  HE2 LYS A 251     -83.568 -10.358  77.280  1.00 43.28           H  
ATOM   3998  HE3 LYS A 251     -84.409  -9.381  76.087  1.00 43.28           H  
ATOM   3999  NZ  LYS A 251     -85.131  -9.132  78.054  1.00 43.28           N  
ATOM   4000  HZ1 LYS A 251     -84.520  -8.352  78.253  1.00 43.28           H  
ATOM   4001  HZ2 LYS A 251     -85.281  -9.661  78.901  1.00 43.28           H  
ATOM   4002  HZ3 LYS A 251     -86.013  -8.748  77.747  1.00 43.28           H  
ATOM   4003  N   PRO A 252     -85.457 -15.849  73.214  1.00 43.25           N  
ATOM   4004  CA  PRO A 252     -85.445 -16.945  74.182  1.00 43.25           C  
ATOM   4005  HA  PRO A 252     -86.126 -16.745  75.009  1.00 43.25           H  
ATOM   4006  C   PRO A 252     -84.017 -17.124  74.725  1.00 43.25           C  
ATOM   4007  CB  PRO A 252     -85.948 -18.158  73.400  1.00 43.25           C  
ATOM   4008  HB2 PRO A 252     -87.037 -18.142  73.370  1.00 43.25           H  
ATOM   4009  HB3 PRO A 252     -85.592 -19.097  73.824  1.00 43.25           H  
ATOM   4010  O   PRO A 252     -83.070 -17.231  73.961  1.00 43.25           O  
ATOM   4011  CG  PRO A 252     -85.397 -17.924  71.991  1.00 43.25           C  
ATOM   4012  HG2 PRO A 252     -86.114 -18.245  71.235  1.00 43.25           H  
ATOM   4013  HG3 PRO A 252     -84.456 -18.459  71.866  1.00 43.25           H  
ATOM   4014  CD  PRO A 252     -85.140 -16.413  71.905  1.00 43.25           C  
ATOM   4015  HD2 PRO A 252     -85.777 -15.975  71.136  1.00 43.25           H  
ATOM   4016  HD3 PRO A 252     -84.095 -16.226  71.658  1.00 43.25           H  
ATOM   4017  N   ASP A 253     -83.845 -17.049  76.044  1.00 50.25           N  
ATOM   4018  H   ASP A 253     -84.676 -17.027  76.617  1.00 50.25           H  
ATOM   4019  CA  ASP A 253     -82.558 -17.179  76.761  1.00 50.25           C  
ATOM   4020  HA  ASP A 253     -82.687 -16.542  77.637  1.00 50.25           H  
ATOM   4021  C   ASP A 253     -81.310 -16.606  76.043  1.00 50.25           C  
ATOM   4022  CB  ASP A 253     -82.372 -18.605  77.295  1.00 50.25           C  
ATOM   4023  HB2 ASP A 253     -81.969 -19.244  76.509  1.00 50.25           H  
ATOM   4024  HB3 ASP A 253     -83.343 -19.002  77.591  1.00 50.25           H  
ATOM   4025  O   ASP A 253     -80.246 -17.214  75.909  1.00 50.25           O  
ATOM   4026  CG  ASP A 253     -81.458 -18.637  78.528  1.00 50.25           C  
ATOM   4027  OD1 ASP A 253     -81.120 -17.542  79.050  1.00 50.25           O  
ATOM   4028  OD2 ASP A 253     -81.150 -19.758  78.979  1.00 50.25           O  
ATOM   4029  N   LEU A 254     -81.465 -15.376  75.549  1.00 55.70           N  
ATOM   4030  H   LEU A 254     -82.401 -14.998  75.579  1.00 55.70           H  
ATOM   4031  CA  LEU A 254     -80.488 -14.705  74.701  1.00 55.70           C  
ATOM   4032  HA  LEU A 254     -80.225 -15.394  73.898  1.00 55.70           H  
ATOM   4033  C   LEU A 254     -79.194 -14.362  75.450  1.00 55.70           C  
ATOM   4034  CB  LEU A 254     -81.140 -13.440  74.095  1.00 55.70           C  
ATOM   4035  HB2 LEU A 254     -82.216 -13.447  74.267  1.00 55.70           H  
ATOM   4036  HB3 LEU A 254     -80.739 -12.565  74.606  1.00 55.70           H  
ATOM   4037  O   LEU A 254     -78.251 -13.936  74.820  1.00 55.70           O  
ATOM   4038  CG  LEU A 254     -80.910 -13.289  72.580  1.00 55.70           C  
ATOM   4039  HG  LEU A 254     -79.880 -13.553  72.340  1.00 55.70           H  
ATOM   4040  CD1 LEU A 254     -81.841 -14.197  71.780  1.00 55.70           C  
ATOM   4041 HD11 LEU A 254     -81.599 -14.120  70.720  1.00 55.70           H  
ATOM   4042 HD12 LEU A 254     -82.883 -13.908  71.916  1.00 55.70           H  
ATOM   4043 HD13 LEU A 254     -81.712 -15.235  72.087  1.00 55.70           H  
ATOM   4044  CD2 LEU A 254     -81.181 -11.850  72.141  1.00 55.70           C  
ATOM   4045 HD21 LEU A 254     -80.874 -11.726  71.102  1.00 55.70           H  
ATOM   4046 HD22 LEU A 254     -80.628 -11.145  72.761  1.00 55.70           H  
ATOM   4047 HD23 LEU A 254     -82.245 -11.624  72.217  1.00 55.70           H  
ATOM   4048  N   SER A 255     -79.112 -14.497  76.777  1.00 65.29           N  
ATOM   4049  H   SER A 255     -79.871 -14.968  77.247  1.00 65.29           H  
ATOM   4050  CA  SER A 255     -77.902 -14.125  77.529  1.00 65.29           C  
ATOM   4051  HA  SER A 255     -77.521 -13.181  77.140  1.00 65.29           H  
ATOM   4052  C   SER A 255     -76.793 -15.165  77.374  1.00 65.29           C  
ATOM   4053  CB  SER A 255     -78.250 -13.916  79.002  1.00 65.29           C  
ATOM   4054  HB2 SER A 255     -78.568 -14.863  79.437  1.00 65.29           H  
ATOM   4055  HB3 SER A 255     -79.078 -13.210  79.068  1.00 65.29           H  
ATOM   4056  O   SER A 255     -75.635 -14.798  77.180  1.00 65.29           O  
ATOM   4057  OG  SER A 255     -77.153 -13.400  79.738  1.00 65.29           O  
ATOM   4058  HG  SER A 255     -77.490 -13.179  80.610  1.00 65.29           H  
ATOM   4059  N   ALA A 256     -77.135 -16.458  77.405  1.00 70.04           N  
ATOM   4060  H   ALA A 256     -78.105 -16.713  77.526  1.00 70.04           H  
ATOM   4061  CA  ALA A 256     -76.179 -17.529  77.135  1.00 70.04           C  
ATOM   4062  HA  ALA A 256     -75.248 -17.320  77.662  1.00 70.04           H  
ATOM   4063  C   ALA A 256     -75.851 -17.600  75.639  1.00 70.04           C  
ATOM   4064  CB  ALA A 256     -76.741 -18.848  77.675  1.00 70.04           C  
ATOM   4065  HB1 ALA A 256     -76.031 -19.653  77.489  1.00 70.04           H  
ATOM   4066  HB2 ALA A 256     -77.684 -19.088  77.183  1.00 70.04           H  
ATOM   4067  HB3 ALA A 256     -76.916 -18.770  78.748  1.00 70.04           H  
ATOM   4068  O   ALA A 256     -74.677 -17.632  75.285  1.00 70.04           O  
ATOM   4069  N   ALA A 257     -76.865 -17.507  74.771  1.00 71.65           N  
ATOM   4070  H   ALA A 257     -77.812 -17.516  75.122  1.00 71.65           H  
ATOM   4071  CA  ALA A 257     -76.670 -17.471  73.325  1.00 71.65           C  
ATOM   4072  HA  ALA A 257     -76.043 -18.318  73.045  1.00 71.65           H  
ATOM   4073  C   ALA A 257     -75.939 -16.201  72.851  1.00 71.65           C  
ATOM   4074  CB  ALA A 257     -78.025 -17.650  72.634  1.00 71.65           C  
ATOM   4075  HB1 ALA A 257     -78.487 -18.583  72.956  1.00 71.65           H  
ATOM   4076  HB2 ALA A 257     -78.687 -16.819  72.877  1.00 71.65           H  
ATOM   4077  HB3 ALA A 257     -77.880 -17.685  71.554  1.00 71.65           H  
ATOM   4078  O   ALA A 257     -75.047 -16.322  72.034  1.00 71.65           O  
ATOM   4079  N   LEU A 258     -76.210 -14.997  73.380  1.00 76.31           N  
ATOM   4080  H   LEU A 258     -76.989 -14.905  74.016  1.00 76.31           H  
ATOM   4081  CA  LEU A 258     -75.436 -13.782  73.052  1.00 76.31           C  
ATOM   4082  HA  LEU A 258     -75.338 -13.714  71.969  1.00 76.31           H  
ATOM   4083  C   LEU A 258     -74.029 -13.831  73.623  1.00 76.31           C  
ATOM   4084  CB  LEU A 258     -76.059 -12.472  73.574  1.00 76.31           C  
ATOM   4085  HB2 LEU A 258     -75.293 -11.696  73.543  1.00 76.31           H  
ATOM   4086  HB3 LEU A 258     -76.309 -12.584  74.629  1.00 76.31           H  
ATOM   4087  O   LEU A 258     -73.131 -13.301  72.986  1.00 76.31           O  
ATOM   4088  CG  LEU A 258     -77.252 -11.930  72.776  1.00 76.31           C  
ATOM   4089  HG  LEU A 258     -77.957 -12.736  72.570  1.00 76.31           H  
ATOM   4090  CD1 LEU A 258     -77.936 -10.832  73.596  1.00 76.31           C  
ATOM   4091 HD11 LEU A 258     -77.195 -10.111  73.940  1.00 76.31           H  
ATOM   4092 HD12 LEU A 258     -78.658 -10.301  72.975  1.00 76.31           H  
ATOM   4093 HD13 LEU A 258     -78.442 -11.275  74.454  1.00 76.31           H  
ATOM   4094  CD2 LEU A 258     -76.808 -11.324  71.445  1.00 76.31           C  
ATOM   4095 HD21 LEU A 258     -76.333 -12.084  70.825  1.00 76.31           H  
ATOM   4096 HD22 LEU A 258     -77.676 -10.947  70.905  1.00 76.31           H  
ATOM   4097 HD23 LEU A 258     -76.107 -10.505  71.610  1.00 76.31           H  
ATOM   4098  N   LYS A 259     -73.805 -14.408  74.812  1.00 82.81           N  
ATOM   4099  H   LYS A 259     -74.585 -14.794  75.326  1.00 82.81           H  
ATOM   4100  CA  LYS A 259     -72.439 -14.596  75.323  1.00 82.81           C  
ATOM   4101  HA  LYS A 259     -71.890 -13.658  75.238  1.00 82.81           H  
ATOM   4102  C   LYS A 259     -71.671 -15.594  74.471  1.00 82.81           C  
ATOM   4103  CB  LYS A 259     -72.435 -15.048  76.784  1.00 82.81           C  
ATOM   4104  HB2 LYS A 259     -73.197 -15.814  76.929  1.00 82.81           H  
ATOM   4105  HB3 LYS A 259     -71.466 -15.493  77.012  1.00 82.81           H  
ATOM   4106  O   LYS A 259     -70.507 -15.337  74.197  1.00 82.81           O  
ATOM   4107  CG  LYS A 259     -72.653 -13.874  77.744  1.00 82.81           C  
ATOM   4108  HG2 LYS A 259     -71.818 -13.178  77.664  1.00 82.81           H  
ATOM   4109  HG3 LYS A 259     -73.573 -13.347  77.491  1.00 82.81           H  
ATOM   4110  CD  LYS A 259     -72.736 -14.413  79.173  1.00 82.81           C  
ATOM   4111  HD2 LYS A 259     -71.781 -14.864  79.442  1.00 82.81           H  
ATOM   4112  HD3 LYS A 259     -73.515 -15.175  79.213  1.00 82.81           H  
ATOM   4113  CE  LYS A 259     -73.084 -13.288  80.145  1.00 82.81           C  
ATOM   4114  HE2 LYS A 259     -72.303 -12.529  80.097  1.00 82.81           H  
ATOM   4115  HE3 LYS A 259     -74.020 -12.836  79.818  1.00 82.81           H  
ATOM   4116  NZ  LYS A 259     -73.222 -13.816  81.522  1.00 82.81           N  
ATOM   4117  HZ1 LYS A 259     -72.358 -14.249  81.817  1.00 82.81           H  
ATOM   4118  HZ2 LYS A 259     -73.953 -14.513  81.543  1.00 82.81           H  
ATOM   4119  HZ3 LYS A 259     -73.458 -13.074  82.165  1.00 82.81           H  
ATOM   4120  N   ASP A 260     -72.307 -16.677  74.034  1.00 84.18           N  
ATOM   4121  H   ASP A 260     -73.250 -16.861  74.348  1.00 84.18           H  
ATOM   4122  CA  ASP A 260     -71.687 -17.653  73.142  1.00 84.18           C  
ATOM   4123  HA  ASP A 260     -70.701 -17.894  73.538  1.00 84.18           H  
ATOM   4124  C   ASP A 260     -71.477 -17.074  71.738  1.00 84.18           C  
ATOM   4125  CB  ASP A 260     -72.499 -18.952  73.116  1.00 84.18           C  
ATOM   4126  HB2 ASP A 260     -72.691 -19.276  74.139  1.00 84.18           H  
ATOM   4127  HB3 ASP A 260     -73.455 -18.780  72.621  1.00 84.18           H  
ATOM   4128  O   ASP A 260     -70.368 -17.126  71.236  1.00 84.18           O  
ATOM   4129  CG  ASP A 260     -71.718 -20.058  72.400  1.00 84.18           C  
ATOM   4130  OD1 ASP A 260     -70.532 -20.255  72.748  1.00 84.18           O  
ATOM   4131  OD2 ASP A 260     -72.289 -20.688  71.486  1.00 84.18           O  
ATOM   4132  N   ILE A 261     -72.466 -16.398  71.149  1.00 84.63           N  
ATOM   4133  H   ILE A 261     -73.376 -16.429  71.586  1.00 84.63           H  
ATOM   4134  CA  ILE A 261     -72.345 -15.668  69.878  1.00 84.63           C  
ATOM   4135  HA  ILE A 261     -72.024 -16.367  69.105  1.00 84.63           H  
ATOM   4136  C   ILE A 261     -71.264 -14.592  69.987  1.00 84.63           C  
ATOM   4137  CB  ILE A 261     -73.712 -15.076  69.453  1.00 84.63           C  
ATOM   4138  HB  ILE A 261     -74.148 -14.567  70.313  1.00 84.63           H  
ATOM   4139  O   ILE A 261     -70.406 -14.512  69.119  1.00 84.63           O  
ATOM   4140  CG1 ILE A 261     -74.668 -16.196  68.982  1.00 84.63           C  
ATOM   4141 HG12 ILE A 261     -74.619 -17.039  69.671  1.00 84.63           H  
ATOM   4142 HG13 ILE A 261     -74.344 -16.565  68.009  1.00 84.63           H  
ATOM   4143  CG2 ILE A 261     -73.574 -14.044  68.325  1.00 84.63           C  
ATOM   4144 HG21 ILE A 261     -73.030 -13.167  68.676  1.00 84.63           H  
ATOM   4145 HG22 ILE A 261     -74.549 -13.694  67.989  1.00 84.63           H  
ATOM   4146 HG23 ILE A 261     -73.055 -14.508  67.486  1.00 84.63           H  
ATOM   4147  CD1 ILE A 261     -76.135 -15.751  68.885  1.00 84.63           C  
ATOM   4148 HD11 ILE A 261     -76.450 -15.289  69.821  1.00 84.63           H  
ATOM   4149 HD12 ILE A 261     -76.760 -16.625  68.699  1.00 84.63           H  
ATOM   4150 HD13 ILE A 261     -76.277 -15.050  68.063  1.00 84.63           H  
ATOM   4151  N   ARG A 262     -71.230 -13.794  71.061  1.00 86.60           N  
ATOM   4152  H   ARG A 262     -71.964 -13.890  71.747  1.00 86.60           H  
ATOM   4153  CA  ARG A 262     -70.176 -12.794  71.287  1.00 86.60           C  
ATOM   4154  HA  ARG A 262     -70.106 -12.168  70.397  1.00 86.60           H  
ATOM   4155  C   ARG A 262     -68.816 -13.456  71.446  1.00 86.60           C  
ATOM   4156  CB  ARG A 262     -70.520 -11.905  72.488  1.00 86.60           C  
ATOM   4157  HB2 ARG A 262     -71.515 -11.490  72.327  1.00 86.60           H  
ATOM   4158  HB3 ARG A 262     -70.527 -12.506  73.397  1.00 86.60           H  
ATOM   4159  O   ARG A 262     -67.873 -12.969  70.849  1.00 86.60           O  
ATOM   4160  CG  ARG A 262     -69.548 -10.729  72.658  1.00 86.60           C  
ATOM   4161  HG2 ARG A 262     -69.527 -10.146  71.737  1.00 86.60           H  
ATOM   4162  HG3 ARG A 262     -68.544 -11.096  72.873  1.00 86.60           H  
ATOM   4163  CD  ARG A 262     -70.025  -9.844  73.814  1.00 86.60           C  
ATOM   4164  HD2 ARG A 262     -71.073  -9.599  73.639  1.00 86.60           H  
ATOM   4165  HD3 ARG A 262     -69.943 -10.407  74.744  1.00 86.60           H  
ATOM   4166  NE  ARG A 262     -69.230  -8.607  73.912  1.00 86.60           N  
ATOM   4167  HE  ARG A 262     -68.283  -8.662  73.567  1.00 86.60           H  
ATOM   4168  NH1 ARG A 262     -70.830  -7.278  74.893  1.00 86.60           N  
ATOM   4169 HH11 ARG A 262     -71.467  -8.062  74.870  1.00 86.60           H  
ATOM   4170 HH12 ARG A 262     -71.137  -6.362  75.187  1.00 86.60           H  
ATOM   4171  NH2 ARG A 262     -68.848  -6.407  74.355  1.00 86.60           N  
ATOM   4172 HH21 ARG A 262     -69.160  -5.502  74.676  1.00 86.60           H  
ATOM   4173 HH22 ARG A 262     -67.926  -6.499  73.952  1.00 86.60           H  
ATOM   4174  CZ  ARG A 262     -69.638  -7.442  74.386  1.00 86.60           C  
ATOM   4175  N   ALA A 263     -68.714 -14.569  72.171  1.00 87.07           N  
ATOM   4176  H   ALA A 263     -69.531 -14.918  72.651  1.00 87.07           H  
ATOM   4177  CA  ALA A 263     -67.474 -15.332  72.288  1.00 87.07           C  
ATOM   4178  HA  ALA A 263     -66.676 -14.652  72.587  1.00 87.07           H  
ATOM   4179  C   ALA A 263     -67.060 -15.972  70.951  1.00 87.07           C  
ATOM   4180  CB  ALA A 263     -67.639 -16.392  73.384  1.00 87.07           C  
ATOM   4181  HB1 ALA A 263     -66.705 -16.942  73.500  1.00 87.07           H  
ATOM   4182  HB2 ALA A 263     -68.435 -17.088  73.120  1.00 87.07           H  
ATOM   4183  HB3 ALA A 263     -67.881 -15.907  74.330  1.00 87.07           H  
ATOM   4184  O   ALA A 263     -65.871 -16.042  70.654  1.00 87.07           O  
ATOM   4185  N   GLN A 264     -68.007 -16.419  70.123  1.00 88.65           N  
ATOM   4186  H   GLN A 264     -68.963 -16.404  70.448  1.00 88.65           H  
ATOM   4187  CA  GLN A 264     -67.766 -16.931  68.775  1.00 88.65           C  
ATOM   4188  HA  GLN A 264     -66.956 -17.659  68.810  1.00 88.65           H  
ATOM   4189  C   GLN A 264     -67.320 -15.809  67.833  1.00 88.65           C  
ATOM   4190  CB  GLN A 264     -69.016 -17.629  68.212  1.00 88.65           C  
ATOM   4191  HB2 GLN A 264     -69.888 -16.989  68.347  1.00 88.65           H  
ATOM   4192  HB3 GLN A 264     -68.865 -17.759  67.140  1.00 88.65           H  
ATOM   4193  O   GLN A 264     -66.346 -16.004  67.118  1.00 88.65           O  
ATOM   4194  CG  GLN A 264     -69.300 -19.015  68.820  1.00 88.65           C  
ATOM   4195  HG2 GLN A 264     -68.434 -19.659  68.669  1.00 88.65           H  
ATOM   4196  HG3 GLN A 264     -69.472 -18.940  69.894  1.00 88.65           H  
ATOM   4197  CD  GLN A 264     -70.504 -19.689  68.162  1.00 88.65           C  
ATOM   4198  NE2 GLN A 264     -71.246 -20.526  68.851  1.00 88.65           N  
ATOM   4199 HE21 GLN A 264     -71.217 -20.582  69.859  1.00 88.65           H  
ATOM   4200 HE22 GLN A 264     -72.056 -20.895  68.375  1.00 88.65           H  
ATOM   4201  OE1 GLN A 264     -70.785 -19.501  66.990  1.00 88.65           O  
ATOM   4202  N   TYR A 265     -67.954 -14.633  67.869  1.00 89.18           N  
ATOM   4203  H   TYR A 265     -68.784 -14.559  68.439  1.00 89.18           H  
ATOM   4204  CA  TYR A 265     -67.539 -13.449  67.112  1.00 89.18           C  
ATOM   4205  HA  TYR A 265     -67.400 -13.733  66.068  1.00 89.18           H  
ATOM   4206  C   TYR A 265     -66.210 -12.891  67.605  1.00 89.18           C  
ATOM   4207  CB  TYR A 265     -68.599 -12.341  67.166  1.00 89.18           C  
ATOM   4208  HB2 TYR A 265     -68.108 -11.377  67.034  1.00 89.18           H  
ATOM   4209  HB3 TYR A 265     -69.067 -12.323  68.151  1.00 89.18           H  
ATOM   4210  O   TYR A 265     -65.412 -12.468  66.787  1.00 89.18           O  
ATOM   4211  CG  TYR A 265     -69.650 -12.444  66.082  1.00 89.18           C  
ATOM   4212  CD1 TYR A 265     -69.326 -12.120  64.750  1.00 89.18           C  
ATOM   4213  HD1 TYR A 265     -68.325 -11.798  64.501  1.00 89.18           H  
ATOM   4214  CD2 TYR A 265     -70.958 -12.837  66.403  1.00 89.18           C  
ATOM   4215  HD2 TYR A 265     -71.209 -13.050  67.431  1.00 89.18           H  
ATOM   4216  CE1 TYR A 265     -70.307 -12.208  63.742  1.00 89.18           C  
ATOM   4217  HE1 TYR A 265     -70.058 -11.957  62.722  1.00 89.18           H  
ATOM   4218  CE2 TYR A 265     -71.940 -12.935  65.401  1.00 89.18           C  
ATOM   4219  HE2 TYR A 265     -72.953 -13.231  65.632  1.00 89.18           H  
ATOM   4220  OH  TYR A 265     -72.578 -12.716  63.116  1.00 89.18           O  
ATOM   4221  HH  TYR A 265     -72.259 -12.459  62.248  1.00 89.18           H  
ATOM   4222  CZ  TYR A 265     -71.616 -12.624  64.069  1.00 89.18           C  
ATOM   4223  N   GLU A 266     -65.935 -12.912  68.905  1.00 90.61           N  
ATOM   4224  H   GLU A 266     -66.666 -13.180  69.549  1.00 90.61           H  
ATOM   4225  CA  GLU A 266     -64.653 -12.496  69.474  1.00 90.61           C  
ATOM   4226  HA  GLU A 266     -64.387 -11.516  69.078  1.00 90.61           H  
ATOM   4227  C   GLU A 266     -63.546 -13.470  69.066  1.00 90.61           C  
ATOM   4228  CB  GLU A 266     -64.798 -12.375  70.996  1.00 90.61           C  
ATOM   4229  HB2 GLU A 266     -65.039 -13.353  71.413  1.00 90.61           H  
ATOM   4230  HB3 GLU A 266     -65.622 -11.691  71.196  1.00 90.61           H  
ATOM   4231  O   GLU A 266     -62.494 -13.039  68.609  1.00 90.61           O  
ATOM   4232  CG  GLU A 266     -63.548 -11.821  71.693  1.00 90.61           C  
ATOM   4233  HG2 GLU A 266     -62.733 -12.536  71.578  1.00 90.61           H  
ATOM   4234  HG3 GLU A 266     -63.262 -10.891  71.202  1.00 90.61           H  
ATOM   4235  CD  GLU A 266     -63.778 -11.551  73.192  1.00 90.61           C  
ATOM   4236  OE1 GLU A 266     -62.852 -10.998  73.823  1.00 90.61           O  
ATOM   4237  OE2 GLU A 266     -64.872 -11.882  73.710  1.00 90.61           O  
ATOM   4238  N   LYS A 267     -63.803 -14.785  69.105  1.00 91.78           N  
ATOM   4239  H   LYS A 267     -64.676 -15.085  69.514  1.00 91.78           H  
ATOM   4240  CA  LYS A 267     -62.893 -15.794  68.542  1.00 91.78           C  
ATOM   4241  HA  LYS A 267     -61.900 -15.653  68.970  1.00 91.78           H  
ATOM   4242  C   LYS A 267     -62.727 -15.645  67.033  1.00 91.78           C  
ATOM   4243  CB  LYS A 267     -63.392 -17.208  68.858  1.00 91.78           C  
ATOM   4244  HB2 LYS A 267     -64.462 -17.264  68.657  1.00 91.78           H  
ATOM   4245  HB3 LYS A 267     -62.889 -17.914  68.197  1.00 91.78           H  
ATOM   4246  O   LYS A 267     -61.616 -15.800  66.543  1.00 91.78           O  
ATOM   4247  CG  LYS A 267     -63.100 -17.627  70.303  1.00 91.78           C  
ATOM   4248  HG2 LYS A 267     -63.495 -16.886  70.998  1.00 91.78           H  
ATOM   4249  HG3 LYS A 267     -62.022 -17.703  70.448  1.00 91.78           H  
ATOM   4250  CD  LYS A 267     -63.754 -18.986  70.568  1.00 91.78           C  
ATOM   4251  HD2 LYS A 267     -64.822 -18.904  70.364  1.00 91.78           H  
ATOM   4252  HD3 LYS A 267     -63.318 -19.732  69.904  1.00 91.78           H  
ATOM   4253  CE  LYS A 267     -63.551 -19.398  72.025  1.00 91.78           C  
ATOM   4254  HE2 LYS A 267     -63.941 -18.603  72.660  1.00 91.78           H  
ATOM   4255  HE3 LYS A 267     -62.482 -19.490  72.219  1.00 91.78           H  
ATOM   4256  NZ  LYS A 267     -64.251 -20.674  72.314  1.00 91.78           N  
ATOM   4257  HZ1 LYS A 267     -63.900 -21.415  71.724  1.00 91.78           H  
ATOM   4258  HZ2 LYS A 267     -64.132 -20.933  73.283  1.00 91.78           H  
ATOM   4259  HZ3 LYS A 267     -65.240 -20.568  72.138  1.00 91.78           H  
ATOM   4260  N   LEU A 268     -63.798 -15.367  66.292  1.00 91.60           N  
ATOM   4261  H   LEU A 268     -64.694 -15.312  66.754  1.00 91.60           H  
ATOM   4262  CA  LEU A 268     -63.761 -15.178  64.843  1.00 91.60           C  
ATOM   4263  HA  LEU A 268     -63.216 -16.013  64.404  1.00 91.60           H  
ATOM   4264  C   LEU A 268     -63.012 -13.896  64.478  1.00 91.60           C  
ATOM   4265  CB  LEU A 268     -65.194 -15.164  64.281  1.00 91.60           C  
ATOM   4266  HB2 LEU A 268     -65.723 -14.319  64.721  1.00 91.60           H  
ATOM   4267  HB3 LEU A 268     -65.704 -16.079  64.582  1.00 91.60           H  
ATOM   4268  O   LEU A 268     -62.208 -13.926  63.561  1.00 91.60           O  
ATOM   4269  CG  LEU A 268     -65.276 -15.039  62.748  1.00 91.60           C  
ATOM   4270  HG  LEU A 268     -64.719 -14.163  62.415  1.00 91.60           H  
ATOM   4271  CD1 LEU A 268     -64.719 -16.282  62.047  1.00 91.60           C  
ATOM   4272 HD11 LEU A 268     -63.650 -16.368  62.240  1.00 91.60           H  
ATOM   4273 HD12 LEU A 268     -64.863 -16.181  60.971  1.00 91.60           H  
ATOM   4274 HD13 LEU A 268     -65.239 -17.173  62.397  1.00 91.60           H  
ATOM   4275  CD2 LEU A 268     -66.733 -14.854  62.327  1.00 91.60           C  
ATOM   4276 HD21 LEU A 268     -67.140 -13.956  62.792  1.00 91.60           H  
ATOM   4277 HD22 LEU A 268     -67.328 -15.715  62.631  1.00 91.60           H  
ATOM   4278 HD23 LEU A 268     -66.792 -14.739  61.245  1.00 91.60           H  
ATOM   4279  N   ALA A 269     -63.227 -12.803  65.209  1.00 90.57           N  
ATOM   4280  H   ALA A 269     -63.933 -12.842  65.931  1.00 90.57           H  
ATOM   4281  CA  ALA A 269     -62.526 -11.538  65.043  1.00 90.57           C  
ATOM   4282  HA  ALA A 269     -62.573 -11.243  63.995  1.00 90.57           H  
ATOM   4283  C   ALA A 269     -61.051 -11.680  65.422  1.00 90.57           C  
ATOM   4284  CB  ALA A 269     -63.219 -10.457  65.880  1.00 90.57           C  
ATOM   4285  HB1 ALA A 269     -63.202 -10.728  66.936  1.00 90.57           H  
ATOM   4286  HB2 ALA A 269     -62.699  -9.507  65.750  1.00 90.57           H  
ATOM   4287  HB3 ALA A 269     -64.252 -10.340  65.553  1.00 90.57           H  
ATOM   4288  O   ALA A 269     -60.200 -11.244  64.658  1.00 90.57           O  
ATOM   4289  N   ALA A 270     -60.733 -12.360  66.528  1.00 93.08           N  
ATOM   4290  H   ALA A 270     -61.472 -12.642  67.156  1.00 93.08           H  
ATOM   4291  CA  ALA A 270     -59.359 -12.675  66.908  1.00 93.08           C  
ATOM   4292  HA  ALA A 270     -58.790 -11.747  66.965  1.00 93.08           H  
ATOM   4293  C   ALA A 270     -58.677 -13.571  65.863  1.00 93.08           C  
ATOM   4294  CB  ALA A 270     -59.357 -13.331  68.294  1.00 93.08           C  
ATOM   4295  HB1 ALA A 270     -59.928 -14.259  68.273  1.00 93.08           H  
ATOM   4296  HB2 ALA A 270     -58.331 -13.548  68.591  1.00 93.08           H  
ATOM   4297  HB3 ALA A 270     -59.798 -12.651  69.023  1.00 93.08           H  
ATOM   4298  O   ALA A 270     -57.547 -13.300  65.474  1.00 93.08           O  
ATOM   4299  N   LYS A 271     -59.375 -14.591  65.345  1.00 94.00           N  
ATOM   4300  H   LYS A 271     -60.283 -14.789  65.740  1.00 94.00           H  
ATOM   4301  CA  LYS A 271     -58.879 -15.450  64.262  1.00 94.00           C  
ATOM   4302  HA  LYS A 271     -57.883 -15.801  64.532  1.00 94.00           H  
ATOM   4303  C   LYS A 271     -58.717 -14.678  62.952  1.00 94.00           C  
ATOM   4304  CB  LYS A 271     -59.805 -16.665  64.098  1.00 94.00           C  
ATOM   4305  HB2 LYS A 271     -59.901 -17.163  65.063  1.00 94.00           H  
ATOM   4306  HB3 LYS A 271     -60.791 -16.333  63.773  1.00 94.00           H  
ATOM   4307  O   LYS A 271     -57.735 -14.887  62.258  1.00 94.00           O  
ATOM   4308  CG  LYS A 271     -59.243 -17.673  63.086  1.00 94.00           C  
ATOM   4309  HG2 LYS A 271     -59.157 -17.201  62.108  1.00 94.00           H  
ATOM   4310  HG3 LYS A 271     -58.253 -17.991  63.411  1.00 94.00           H  
ATOM   4311  CD  LYS A 271     -60.152 -18.899  62.953  1.00 94.00           C  
ATOM   4312  HD2 LYS A 271     -60.241 -19.388  63.923  1.00 94.00           H  
ATOM   4313  HD3 LYS A 271     -61.136 -18.581  62.610  1.00 94.00           H  
ATOM   4314  CE  LYS A 271     -59.521 -19.854  61.935  1.00 94.00           C  
ATOM   4315  HE2 LYS A 271     -59.406 -19.322  60.991  1.00 94.00           H  
ATOM   4316  HE3 LYS A 271     -58.521 -20.115  62.281  1.00 94.00           H  
ATOM   4317  NZ  LYS A 271     -60.338 -21.077  61.741  1.00 94.00           N  
ATOM   4318  HZ1 LYS A 271     -61.253 -20.833  61.391  1.00 94.00           H  
ATOM   4319  HZ2 LYS A 271     -60.434 -21.577  62.613  1.00 94.00           H  
ATOM   4320  HZ3 LYS A 271     -59.890 -21.682  61.068  1.00 94.00           H  
ATOM   4321  N   ASN A 272     -59.643 -13.786  62.610  1.00 92.10           N  
ATOM   4322  H   ASN A 272     -60.454 -13.685  63.204  1.00 92.10           H  
ATOM   4323  CA  ASN A 272     -59.554 -12.942  61.420  1.00 92.10           C  
ATOM   4324  HA  ASN A 272     -59.348 -13.573  60.556  1.00 92.10           H  
ATOM   4325  C   ASN A 272     -58.393 -11.946  61.538  1.00 92.10           C  
ATOM   4326  CB  ASN A 272     -60.896 -12.222  61.196  1.00 92.10           C  
ATOM   4327  HB2 ASN A 272     -61.064 -11.504  61.998  1.00 92.10           H  
ATOM   4328  HB3 ASN A 272     -61.709 -12.948  61.197  1.00 92.10           H  
ATOM   4329  O   ASN A 272     -57.634 -11.785  60.594  1.00 92.10           O  
ATOM   4330  CG  ASN A 272     -60.935 -11.505  59.857  1.00 92.10           C  
ATOM   4331  ND2 ASN A 272     -61.659 -10.417  59.749  1.00 92.10           N  
ATOM   4332 HD21 ASN A 272     -61.632  -9.966  58.846  1.00 92.10           H  
ATOM   4333 HD22 ASN A 272     -62.134 -10.015  60.545  1.00 92.10           H  
ATOM   4334  OD1 ASN A 272     -60.348 -11.936  58.884  1.00 92.10           O  
ATOM   4335  N   MET A 273     -58.206 -11.341  62.713  1.00 93.20           N  
ATOM   4336  H   MET A 273     -58.884 -11.491  63.446  1.00 93.20           H  
ATOM   4337  CA  MET A 273     -57.074 -10.465  63.012  1.00 93.20           C  
ATOM   4338  HA  MET A 273     -57.044  -9.664  62.273  1.00 93.20           H  
ATOM   4339  C   MET A 273     -55.751 -11.229  62.926  1.00 93.20           C  
ATOM   4340  CB  MET A 273     -57.274  -9.846  64.401  1.00 93.20           C  
ATOM   4341  HB2 MET A 273     -58.260  -9.383  64.445  1.00 93.20           H  
ATOM   4342  HB3 MET A 273     -57.229 -10.630  65.157  1.00 93.20           H  
ATOM   4343  O   MET A 273     -54.837 -10.774  62.251  1.00 93.20           O  
ATOM   4344  CG  MET A 273     -56.237  -8.767  64.726  1.00 93.20           C  
ATOM   4345  HG2 MET A 273     -56.352  -7.951  64.012  1.00 93.20           H  
ATOM   4346  HG3 MET A 273     -55.230  -9.169  64.620  1.00 93.20           H  
ATOM   4347  SD  MET A 273     -56.422  -8.095  66.400  1.00 93.20           S  
ATOM   4348  CE  MET A 273     -55.587  -9.407  67.333  1.00 93.20           C  
ATOM   4349  HE1 MET A 273     -55.578  -9.150  68.392  1.00 93.20           H  
ATOM   4350  HE2 MET A 273     -56.106 -10.355  67.192  1.00 93.20           H  
ATOM   4351  HE3 MET A 273     -54.561  -9.501  66.979  1.00 93.20           H  
ATOM   4352  N   GLN A 274     -55.666 -12.421  63.525  1.00 94.36           N  
ATOM   4353  H   GLN A 274     -56.434 -12.733  64.103  1.00 94.36           H  
ATOM   4354  CA  GLN A 274     -54.489 -13.282  63.424  1.00 94.36           C  
ATOM   4355  HA  GLN A 274     -53.623 -12.721  63.775  1.00 94.36           H  
ATOM   4356  C   GLN A 274     -54.212 -13.688  61.969  1.00 94.36           C  
ATOM   4357  CB  GLN A 274     -54.673 -14.509  64.330  1.00 94.36           C  
ATOM   4358  HB2 GLN A 274     -54.844 -14.177  65.354  1.00 94.36           H  
ATOM   4359  HB3 GLN A 274     -55.536 -15.086  63.997  1.00 94.36           H  
ATOM   4360  O   GLN A 274     -53.082 -13.560  61.512  1.00 94.36           O  
ATOM   4361  CG  GLN A 274     -53.424 -15.399  64.296  1.00 94.36           C  
ATOM   4362  HG2 GLN A 274     -53.244 -15.722  63.270  1.00 94.36           H  
ATOM   4363  HG3 GLN A 274     -52.559 -14.825  64.627  1.00 94.36           H  
ATOM   4364  CD  GLN A 274     -53.523 -16.658  65.146  1.00 94.36           C  
ATOM   4365  NE2 GLN A 274     -52.557 -17.536  65.012  1.00 94.36           N  
ATOM   4366 HE21 GLN A 274     -51.943 -17.427  64.217  1.00 94.36           H  
ATOM   4367 HE22 GLN A 274     -52.652 -18.421  65.489  1.00 94.36           H  
ATOM   4368  OE1 GLN A 274     -54.443 -16.886  65.921  1.00 94.36           O  
ATOM   4369  N   ASN A 275     -55.231 -14.116  61.221  1.00 93.16           N  
ATOM   4370  H   ASN A 275     -56.129 -14.251  61.663  1.00 93.16           H  
ATOM   4371  CA  ASN A 275     -55.096 -14.469  59.808  1.00 93.16           C  
ATOM   4372  HA  ASN A 275     -54.332 -15.240  59.702  1.00 93.16           H  
ATOM   4373  C   ASN A 275     -54.663 -13.265  58.959  1.00 93.16           C  
ATOM   4374  CB  ASN A 275     -56.435 -15.002  59.278  1.00 93.16           C  
ATOM   4375  HB2 ASN A 275     -57.232 -14.306  59.542  1.00 93.16           H  
ATOM   4376  HB3 ASN A 275     -56.378 -15.039  58.190  1.00 93.16           H  
ATOM   4377  O   ASN A 275     -53.837 -13.423  58.066  1.00 93.16           O  
ATOM   4378  CG  ASN A 275     -56.820 -16.394  59.743  1.00 93.16           C  
ATOM   4379  ND2 ASN A 275     -57.986 -16.841  59.339  1.00 93.16           N  
ATOM   4380 HD21 ASN A 275     -58.127 -17.831  59.479  1.00 93.16           H  
ATOM   4381 HD22 ASN A 275     -58.542 -16.258  58.729  1.00 93.16           H  
ATOM   4382  OD1 ASN A 275     -56.118 -17.133  60.407  1.00 93.16           O  
ATOM   4383  N   ALA A 276     -55.197 -12.070  59.227  1.00 91.88           N  
ATOM   4384  H   ALA A 276     -55.913 -12.002  59.936  1.00 91.88           H  
ATOM   4385  CA  ALA A 276     -54.797 -10.841  58.550  1.00 91.88           C  
ATOM   4386  HA  ALA A 276     -54.862 -10.996  57.473  1.00 91.88           H  
ATOM   4387  C   ALA A 276     -53.342 -10.490  58.880  1.00 91.88           C  
ATOM   4388  CB  ALA A 276     -55.760  -9.711  58.932  1.00 91.88           C  
ATOM   4389  HB1 ALA A 276     -55.724  -9.530  60.006  1.00 91.88           H  
ATOM   4390  HB2 ALA A 276     -55.479  -8.799  58.406  1.00 91.88           H  
ATOM   4391  HB3 ALA A 276     -56.777  -9.982  58.648  1.00 91.88           H  
ATOM   4392  O   ALA A 276     -52.563 -10.219  57.973  1.00 91.88           O  
ATOM   4393  N   GLU A 277     -52.938 -10.561  60.150  1.00 94.00           N  
ATOM   4394  H   GLU A 277     -53.618 -10.776  60.865  1.00 94.00           H  
ATOM   4395  CA  GLU A 277     -51.545 -10.367  60.555  1.00 94.00           C  
ATOM   4396  HA  GLU A 277     -51.213  -9.374  60.252  1.00 94.00           H  
ATOM   4397  C   GLU A 277     -50.600 -11.385  59.908  1.00 94.00           C  
ATOM   4398  CB  GLU A 277     -51.391 -10.505  62.071  1.00 94.00           C  
ATOM   4399  HB2 GLU A 277     -51.921 -11.393  62.419  1.00 94.00           H  
ATOM   4400  HB3 GLU A 277     -50.329 -10.655  62.264  1.00 94.00           H  
ATOM   4401  O   GLU A 277     -49.526 -11.008  59.446  1.00 94.00           O  
ATOM   4402  CG  GLU A 277     -51.848  -9.290  62.884  1.00 94.00           C  
ATOM   4403  HG2 GLU A 277     -52.914  -9.120  62.732  1.00 94.00           H  
ATOM   4404  HG3 GLU A 277     -51.309  -8.411  62.530  1.00 94.00           H  
ATOM   4405  CD  GLU A 277     -51.545  -9.497  64.377  1.00 94.00           C  
ATOM   4406  OE1 GLU A 277     -52.256  -8.892  65.207  1.00 94.00           O  
ATOM   4407  OE2 GLU A 277     -50.555 -10.224  64.678  1.00 94.00           O  
ATOM   4408  N   GLU A 278     -50.966 -12.666  59.878  1.00 94.87           N  
ATOM   4409  H   GLU A 278     -51.838 -12.925  60.317  1.00 94.87           H  
ATOM   4410  CA  GLU A 278     -50.191 -13.727  59.227  1.00 94.87           C  
ATOM   4411  HA  GLU A 278     -49.169 -13.714  59.606  1.00 94.87           H  
ATOM   4412  C   GLU A 278     -50.105 -13.502  57.713  1.00 94.87           C  
ATOM   4413  CB  GLU A 278     -50.805 -15.101  59.545  1.00 94.87           C  
ATOM   4414  HB2 GLU A 278     -51.883 -15.058  59.388  1.00 94.87           H  
ATOM   4415  HB3 GLU A 278     -50.386 -15.837  58.859  1.00 94.87           H  
ATOM   4416  O   GLU A 278     -49.023 -13.633  57.137  1.00 94.87           O  
ATOM   4417  CG  GLU A 278     -50.499 -15.556  60.985  1.00 94.87           C  
ATOM   4418  HG2 GLU A 278     -50.776 -14.767  61.684  1.00 94.87           H  
ATOM   4419  HG3 GLU A 278     -49.422 -15.699  61.075  1.00 94.87           H  
ATOM   4420  CD  GLU A 278     -51.213 -16.859  61.391  1.00 94.87           C  
ATOM   4421  OE1 GLU A 278     -51.169 -17.182  62.606  1.00 94.87           O  
ATOM   4422  OE2 GLU A 278     -51.770 -17.548  60.508  1.00 94.87           O  
ATOM   4423  N   TRP A 279     -51.201 -13.079  57.078  1.00 92.88           N  
ATOM   4424  H   TRP A 279     -52.062 -13.017  57.601  1.00 92.88           H  
ATOM   4425  CA  TRP A 279     -51.237 -12.719  55.662  1.00 92.88           C  
ATOM   4426  HA  TRP A 279     -50.846 -13.554  55.081  1.00 92.88           H  
ATOM   4427  C   TRP A 279     -50.353 -11.505  55.359  1.00 92.88           C  
ATOM   4428  CB  TRP A 279     -52.686 -12.475  55.227  1.00 92.88           C  
ATOM   4429  HB2 TRP A 279     -53.274 -13.364  55.453  1.00 92.88           H  
ATOM   4430  HB3 TRP A 279     -53.103 -11.646  55.798  1.00 92.88           H  
ATOM   4431  O   TRP A 279     -49.548 -11.560  54.431  1.00 92.88           O  
ATOM   4432  CG  TRP A 279     -52.844 -12.172  53.771  1.00 92.88           C  
ATOM   4433  CD1 TRP A 279     -53.007 -13.093  52.796  1.00 92.88           C  
ATOM   4434  HD1 TRP A 279     -53.057 -14.159  52.962  1.00 92.88           H  
ATOM   4435  CD2 TRP A 279     -52.834 -10.873  53.100  1.00 92.88           C  
ATOM   4436  CE2 TRP A 279     -52.994 -11.095  51.699  1.00 92.88           C  
ATOM   4437  CE3 TRP A 279     -52.716  -9.533  53.529  1.00 92.88           C  
ATOM   4438  HE3 TRP A 279     -52.619  -9.317  54.583  1.00 92.88           H  
ATOM   4439  NE1 TRP A 279     -53.103 -12.462  51.572  1.00 92.88           N  
ATOM   4440  HE1 TRP A 279     -53.272 -12.951  50.705  1.00 92.88           H  
ATOM   4441  CH2 TRP A 279     -52.916  -8.727  51.226  1.00 92.88           C  
ATOM   4442  HH2 TRP A 279     -52.975  -7.902  50.532  1.00 92.88           H  
ATOM   4443  CZ2 TRP A 279     -53.032 -10.048  50.767  1.00 92.88           C  
ATOM   4444  HZ2 TRP A 279     -53.180 -10.253  49.717  1.00 92.88           H  
ATOM   4445  CZ3 TRP A 279     -52.759  -8.475  52.600  1.00 92.88           C  
ATOM   4446  HZ3 TRP A 279     -52.703  -7.453  52.944  1.00 92.88           H  
ATOM   4447  N   PHE A 280     -50.421 -10.443  56.169  1.00 93.55           N  
ATOM   4448  H   PHE A 280     -51.121 -10.442  56.897  1.00 93.55           H  
ATOM   4449  CA  PHE A 280     -49.559  -9.266  56.028  1.00 93.55           C  
ATOM   4450  HA  PHE A 280     -49.637  -8.901  55.004  1.00 93.55           H  
ATOM   4451  C   PHE A 280     -48.091  -9.611  56.264  1.00 93.55           C  
ATOM   4452  CB  PHE A 280     -49.993  -8.145  56.986  1.00 93.55           C  
ATOM   4453  HB2 PHE A 280     -50.189  -8.567  57.971  1.00 93.55           H  
ATOM   4454  HB3 PHE A 280     -49.165  -7.443  57.094  1.00 93.55           H  
ATOM   4455  O   PHE A 280     -47.244  -9.199  55.475  1.00 93.55           O  
ATOM   4456  CG  PHE A 280     -51.190  -7.341  56.518  1.00 93.55           C  
ATOM   4457  CD1 PHE A 280     -51.112  -6.596  55.325  1.00 93.55           C  
ATOM   4458  HD1 PHE A 280     -50.204  -6.599  54.741  1.00 93.55           H  
ATOM   4459  CD2 PHE A 280     -52.366  -7.291  57.289  1.00 93.55           C  
ATOM   4460  HD2 PHE A 280     -52.420  -7.809  58.235  1.00 93.55           H  
ATOM   4461  CE1 PHE A 280     -52.213  -5.835  54.896  1.00 93.55           C  
ATOM   4462  HE1 PHE A 280     -52.150  -5.254  53.987  1.00 93.55           H  
ATOM   4463  CE2 PHE A 280     -53.479  -6.561  56.841  1.00 93.55           C  
ATOM   4464  HE2 PHE A 280     -54.386  -6.540  57.427  1.00 93.55           H  
ATOM   4465  CZ  PHE A 280     -53.405  -5.836  55.640  1.00 93.55           C  
ATOM   4466  HZ  PHE A 280     -54.255  -5.263  55.300  1.00 93.55           H  
ATOM   4467  N   LYS A 281     -47.774 -10.401  57.298  1.00 95.16           N  
ATOM   4468  H   LYS A 281     -48.520 -10.697  57.911  1.00 95.16           H  
ATOM   4469  CA  LYS A 281     -46.409 -10.887  57.557  1.00 95.16           C  
ATOM   4470  HA  LYS A 281     -45.739 -10.033  57.652  1.00 95.16           H  
ATOM   4471  C   LYS A 281     -45.896 -11.698  56.367  1.00 95.16           C  
ATOM   4472  CB  LYS A 281     -46.368 -11.708  58.860  1.00 95.16           C  
ATOM   4473  HB2 LYS A 281     -47.198 -12.415  58.858  1.00 95.16           H  
ATOM   4474  HB3 LYS A 281     -45.441 -12.280  58.895  1.00 95.16           H  
ATOM   4475  O   LYS A 281     -44.813 -11.405  55.874  1.00 95.16           O  
ATOM   4476  CG  LYS A 281     -46.433 -10.823  60.120  1.00 95.16           C  
ATOM   4477  HG2 LYS A 281     -45.478 -10.314  60.249  1.00 95.16           H  
ATOM   4478  HG3 LYS A 281     -47.204 -10.062  59.990  1.00 95.16           H  
ATOM   4479  CD  LYS A 281     -46.754 -11.643  61.382  1.00 95.16           C  
ATOM   4480  HD2 LYS A 281     -45.944 -12.341  61.592  1.00 95.16           H  
ATOM   4481  HD3 LYS A 281     -47.668 -12.206  61.197  1.00 95.16           H  
ATOM   4482  CE  LYS A 281     -46.978 -10.706  62.582  1.00 95.16           C  
ATOM   4483  HE2 LYS A 281     -47.530  -9.838  62.222  1.00 95.16           H  
ATOM   4484  HE3 LYS A 281     -46.015 -10.356  62.954  1.00 95.16           H  
ATOM   4485  NZ  LYS A 281     -47.773 -11.340  63.670  1.00 95.16           N  
ATOM   4486  HZ1 LYS A 281     -48.059 -10.669  64.368  1.00 95.16           H  
ATOM   4487  HZ2 LYS A 281     -48.665 -11.656  63.317  1.00 95.16           H  
ATOM   4488  HZ3 LYS A 281     -47.303 -12.121  64.106  1.00 95.16           H  
ATOM   4489  N   SER A 282     -46.688 -12.640  55.851  1.00 94.87           N  
ATOM   4490  H   SER A 282     -47.571 -12.822  56.308  1.00 94.87           H  
ATOM   4491  CA  SER A 282     -46.337 -13.440  54.672  1.00 94.87           C  
ATOM   4492  HA  SER A 282     -45.402 -13.961  54.878  1.00 94.87           H  
ATOM   4493  C   SER A 282     -46.132 -12.566  53.428  1.00 94.87           C  
ATOM   4494  CB  SER A 282     -47.413 -14.497  54.417  1.00 94.87           C  
ATOM   4495  HB2 SER A 282     -48.372 -14.011  54.234  1.00 94.87           H  
ATOM   4496  HB3 SER A 282     -47.509 -15.141  55.291  1.00 94.87           H  
ATOM   4497  O   SER A 282     -45.089 -12.647  52.775  1.00 94.87           O  
ATOM   4498  OG  SER A 282     -47.063 -15.278  53.291  1.00 94.87           O  
ATOM   4499  HG  SER A 282     -46.268 -15.778  53.490  1.00 94.87           H  
ATOM   4500  N   ARG A 283     -47.061 -11.651  53.132  1.00 93.87           N  
ATOM   4501  H   ARG A 283     -47.898 -11.620  53.695  1.00 93.87           H  
ATOM   4502  CA  ARG A 283     -46.953 -10.739  51.986  1.00 93.87           C  
ATOM   4503  HA  ARG A 283     -46.797 -11.354  51.100  1.00 93.87           H  
ATOM   4504  C   ARG A 283     -45.732  -9.828  52.100  1.00 93.87           C  
ATOM   4505  CB  ARG A 283     -48.262  -9.939  51.849  1.00 93.87           C  
ATOM   4506  HB2 ARG A 283     -49.101 -10.635  51.834  1.00 93.87           H  
ATOM   4507  HB3 ARG A 283     -48.384  -9.298  52.722  1.00 93.87           H  
ATOM   4508  O   ARG A 283     -45.031  -9.638  51.110  1.00 93.87           O  
ATOM   4509  CG  ARG A 283     -48.337  -9.070  50.582  1.00 93.87           C  
ATOM   4510  HG2 ARG A 283     -47.533  -8.333  50.590  1.00 93.87           H  
ATOM   4511  HG3 ARG A 283     -49.289  -8.539  50.591  1.00 93.87           H  
ATOM   4512  CD  ARG A 283     -48.252  -9.915  49.304  1.00 93.87           C  
ATOM   4513  HD2 ARG A 283     -47.276 -10.399  49.262  1.00 93.87           H  
ATOM   4514  HD3 ARG A 283     -49.028 -10.679  49.342  1.00 93.87           H  
ATOM   4515  NE  ARG A 283     -48.426  -9.100  48.087  1.00 93.87           N  
ATOM   4516  HE  ARG A 283     -48.656  -8.126  48.217  1.00 93.87           H  
ATOM   4517  NH1 ARG A 283     -48.039 -10.776  46.562  1.00 93.87           N  
ATOM   4518 HH11 ARG A 283     -47.917 -11.431  47.322  1.00 93.87           H  
ATOM   4519 HH12 ARG A 283     -47.961 -11.079  45.602  1.00 93.87           H  
ATOM   4520  NH2 ARG A 283     -48.480  -8.713  45.841  1.00 93.87           N  
ATOM   4521 HH21 ARG A 283     -48.719  -7.745  46.003  1.00 93.87           H  
ATOM   4522 HH22 ARG A 283     -48.411  -9.042  44.889  1.00 93.87           H  
ATOM   4523  CZ  ARG A 283     -48.314  -9.531  46.842  1.00 93.87           C  
ATOM   4524  N   PHE A 284     -45.446  -9.320  53.297  1.00 94.27           N  
ATOM   4525  H   PHE A 284     -46.087  -9.499  54.057  1.00 94.27           H  
ATOM   4526  CA  PHE A 284     -44.274  -8.496  53.573  1.00 94.27           C  
ATOM   4527  HA  PHE A 284     -44.246  -7.677  52.854  1.00 94.27           H  
ATOM   4528  C   PHE A 284     -42.970  -9.285  53.418  1.00 94.27           C  
ATOM   4529  CB  PHE A 284     -44.394  -7.897  54.978  1.00 94.27           C  
ATOM   4530  HB2 PHE A 284     -45.373  -7.427  55.078  1.00 94.27           H  
ATOM   4531  HB3 PHE A 284     -44.329  -8.690  55.722  1.00 94.27           H  
ATOM   4532  O   PHE A 284     -42.023  -8.771  52.825  1.00 94.27           O  
ATOM   4533  CG  PHE A 284     -43.346  -6.845  55.263  1.00 94.27           C  
ATOM   4534  CD1 PHE A 284     -42.139  -7.191  55.899  1.00 94.27           C  
ATOM   4535  HD1 PHE A 284     -41.954  -8.213  56.198  1.00 94.27           H  
ATOM   4536  CD2 PHE A 284     -43.568  -5.518  54.854  1.00 94.27           C  
ATOM   4537  HD2 PHE A 284     -44.489  -5.250  54.358  1.00 94.27           H  
ATOM   4538  CE1 PHE A 284     -41.157  -6.209  56.123  1.00 94.27           C  
ATOM   4539  HE1 PHE A 284     -40.220  -6.478  56.587  1.00 94.27           H  
ATOM   4540  CE2 PHE A 284     -42.589  -4.536  55.082  1.00 94.27           C  
ATOM   4541  HE2 PHE A 284     -42.758  -3.519  54.761  1.00 94.27           H  
ATOM   4542  CZ  PHE A 284     -41.383  -4.883  55.715  1.00 94.27           C  
ATOM   4543  HZ  PHE A 284     -40.622  -4.133  55.874  1.00 94.27           H  
ATOM   4544  N   THR A 285     -42.919 -10.542  53.876  1.00 95.17           N  
ATOM   4545  H   THR A 285     -43.695 -10.899  54.416  1.00 95.17           H  
ATOM   4546  CA  THR A 285     -41.751 -11.411  53.661  1.00 95.17           C  
ATOM   4547  HA  THR A 285     -40.865 -10.885  54.017  1.00 95.17           H  
ATOM   4548  C   THR A 285     -41.513 -11.676  52.178  1.00 95.17           C  
ATOM   4549  CB  THR A 285     -41.822 -12.738  54.435  1.00 95.17           C  
ATOM   4550  HB  THR A 285     -40.999 -13.372  54.106  1.00 95.17           H  
ATOM   4551  O   THR A 285     -40.407 -11.446  51.703  1.00 95.17           O  
ATOM   4552  CG2 THR A 285     -41.667 -12.519  55.940  1.00 95.17           C  
ATOM   4553 HG21 THR A 285     -40.667 -12.138  56.145  1.00 95.17           H  
ATOM   4554 HG22 THR A 285     -42.401 -11.803  56.310  1.00 95.17           H  
ATOM   4555 HG23 THR A 285     -41.793 -13.469  56.458  1.00 95.17           H  
ATOM   4556  OG1 THR A 285     -43.022 -13.453  54.251  1.00 95.17           O  
ATOM   4557  HG1 THR A 285     -43.604 -12.991  53.644  1.00 95.17           H  
ATOM   4558  N   VAL A 286     -42.555 -12.029  51.413  1.00 94.53           N  
ATOM   4559  H   VAL A 286     -43.453 -12.173  51.852  1.00 94.53           H  
ATOM   4560  CA  VAL A 286     -42.447 -12.270  49.964  1.00 94.53           C  
ATOM   4561  HA  VAL A 286     -41.684 -13.030  49.792  1.00 94.53           H  
ATOM   4562  C   VAL A 286     -41.998 -11.010  49.226  1.00 94.53           C  
ATOM   4563  CB  VAL A 286     -43.786 -12.782  49.395  1.00 94.53           C  
ATOM   4564  HB  VAL A 286     -44.586 -12.105  49.694  1.00 94.53           H  
ATOM   4565  O   VAL A 286     -41.137 -11.083  48.351  1.00 94.53           O  
ATOM   4566  CG1 VAL A 286     -43.786 -12.875  47.861  1.00 94.53           C  
ATOM   4567 HG11 VAL A 286     -43.711 -11.883  47.417  1.00 94.53           H  
ATOM   4568 HG12 VAL A 286     -44.712 -13.335  47.515  1.00 94.53           H  
ATOM   4569 HG13 VAL A 286     -42.942 -13.480  47.528  1.00 94.53           H  
ATOM   4570  CG2 VAL A 286     -44.106 -14.184  49.929  1.00 94.53           C  
ATOM   4571 HG21 VAL A 286     -43.348 -14.891  49.593  1.00 94.53           H  
ATOM   4572 HG22 VAL A 286     -45.084 -14.507  49.571  1.00 94.53           H  
ATOM   4573 HG23 VAL A 286     -44.119 -14.190  51.019  1.00 94.53           H  
ATOM   4574  N   LEU A 287     -42.542  -9.844  49.583  1.00 93.82           N  
ATOM   4575  H   LEU A 287     -43.259  -9.837  50.295  1.00 93.82           H  
ATOM   4576  CA  LEU A 287     -42.156  -8.575  48.968  1.00 93.82           C  
ATOM   4577  HA  LEU A 287     -42.220  -8.694  47.886  1.00 93.82           H  
ATOM   4578  C   LEU A 287     -40.705  -8.204  49.303  1.00 93.82           C  
ATOM   4579  CB  LEU A 287     -43.142  -7.484  49.416  1.00 93.82           C  
ATOM   4580  HB2 LEU A 287     -44.160  -7.826  49.231  1.00 93.82           H  
ATOM   4581  HB3 LEU A 287     -43.027  -7.335  50.490  1.00 93.82           H  
ATOM   4582  O   LEU A 287     -39.965  -7.786  48.417  1.00 93.82           O  
ATOM   4583  CG  LEU A 287     -42.939  -6.134  48.703  1.00 93.82           C  
ATOM   4584  HG  LEU A 287     -41.910  -5.798  48.828  1.00 93.82           H  
ATOM   4585  CD1 LEU A 287     -43.260  -6.222  47.208  1.00 93.82           C  
ATOM   4586 HD11 LEU A 287     -44.270  -6.603  47.058  1.00 93.82           H  
ATOM   4587 HD12 LEU A 287     -42.542  -6.870  46.706  1.00 93.82           H  
ATOM   4588 HD13 LEU A 287     -43.183  -5.231  46.761  1.00 93.82           H  
ATOM   4589  CD2 LEU A 287     -43.857  -5.087  49.331  1.00 93.82           C  
ATOM   4590 HD21 LEU A 287     -43.625  -4.982  50.391  1.00 93.82           H  
ATOM   4591 HD22 LEU A 287     -44.901  -5.378  49.215  1.00 93.82           H  
ATOM   4592 HD23 LEU A 287     -43.698  -4.123  48.848  1.00 93.82           H  
ATOM   4593  N   THR A 288     -40.283  -8.402  50.554  1.00 94.76           N  
ATOM   4594  H   THR A 288     -40.941  -8.767  51.228  1.00 94.76           H  
ATOM   4595  CA  THR A 288     -38.907  -8.133  51.001  1.00 94.76           C  
ATOM   4596  HA  THR A 288     -38.644  -7.111  50.729  1.00 94.76           H  
ATOM   4597  C   THR A 288     -37.912  -9.066  50.310  1.00 94.76           C  
ATOM   4598  CB  THR A 288     -38.790  -8.265  52.528  1.00 94.76           C  
ATOM   4599  HB  THR A 288     -39.032  -9.285  52.828  1.00 94.76           H  
ATOM   4600  O   THR A 288     -36.891  -8.607  49.806  1.00 94.76           O  
ATOM   4601  CG2 THR A 288     -37.397  -7.912  53.048  1.00 94.76           C  
ATOM   4602 HG21 THR A 288     -37.126  -6.904  52.734  1.00 94.76           H  
ATOM   4603 HG22 THR A 288     -37.395  -7.964  54.137  1.00 94.76           H  
ATOM   4604 HG23 THR A 288     -36.663  -8.622  52.667  1.00 94.76           H  
ATOM   4605  OG1 THR A 288     -39.684  -7.384  53.165  1.00 94.76           O  
ATOM   4606  HG1 THR A 288     -40.564  -7.761  53.086  1.00 94.76           H  
ATOM   4607  N   GLU A 289     -38.223 -10.361  50.211  1.00 95.06           N  
ATOM   4608  H   GLU A 289     -39.061 -10.701  50.662  1.00 95.06           H  
ATOM   4609  CA  GLU A 289     -37.413 -11.334  49.472  1.00 95.06           C  
ATOM   4610  HA  GLU A 289     -36.388 -11.318  49.842  1.00 95.06           H  
ATOM   4611  C   GLU A 289     -37.363 -11.020  47.973  1.00 95.06           C  
ATOM   4612  CB  GLU A 289     -37.984 -12.745  49.654  1.00 95.06           C  
ATOM   4613  HB2 GLU A 289     -39.057 -12.724  49.465  1.00 95.06           H  
ATOM   4614  HB3 GLU A 289     -37.520 -13.394  48.910  1.00 95.06           H  
ATOM   4615  O   GLU A 289     -36.301 -11.108  47.362  1.00 95.06           O  
ATOM   4616  CG  GLU A 289     -37.714 -13.343  51.041  1.00 95.06           C  
ATOM   4617  HG2 GLU A 289     -38.123 -12.687  51.810  1.00 95.06           H  
ATOM   4618  HG3 GLU A 289     -36.635 -13.397  51.190  1.00 95.06           H  
ATOM   4619  CD  GLU A 289     -38.315 -14.751  51.186  1.00 95.06           C  
ATOM   4620  OE1 GLU A 289     -38.329 -15.249  52.333  1.00 95.06           O  
ATOM   4621  OE2 GLU A 289     -38.715 -15.336  50.148  1.00 95.06           O  
ATOM   4622  N   SER A 290     -38.487 -10.623  47.368  1.00 93.19           N  
ATOM   4623  H   SER A 290     -39.343 -10.618  47.905  1.00 93.19           H  
ATOM   4624  CA  SER A 290     -38.540 -10.218  45.960  1.00 93.19           C  
ATOM   4625  HA  SER A 290     -38.125 -11.020  45.349  1.00 93.19           H  
ATOM   4626  C   SER A 290     -37.719  -8.954  45.700  1.00 93.19           C  
ATOM   4627  CB  SER A 290     -39.990  -9.991  45.528  1.00 93.19           C  
ATOM   4628  HB2 SER A 290     -40.401  -9.126  46.049  1.00 93.19           H  
ATOM   4629  HB3 SER A 290     -40.584 -10.869  45.780  1.00 93.19           H  
ATOM   4630  O   SER A 290     -37.015  -8.880  44.695  1.00 93.19           O  
ATOM   4631  OG  SER A 290     -40.058  -9.786  44.131  1.00 93.19           O  
ATOM   4632  HG  SER A 290     -39.433  -9.108  43.864  1.00 93.19           H  
ATOM   4633  N   ALA A 291     -37.773  -7.967  46.598  1.00 92.12           N  
ATOM   4634  H   ALA A 291     -38.402  -8.058  47.384  1.00 92.12           H  
ATOM   4635  CA  ALA A 291     -36.974  -6.749  46.504  1.00 92.12           C  
ATOM   4636  HA  ALA A 291     -37.114  -6.314  45.514  1.00 92.12           H  
ATOM   4637  C   ALA A 291     -35.472  -7.037  46.674  1.00 92.12           C  
ATOM   4638  CB  ALA A 291     -37.485  -5.748  47.545  1.00 92.12           C  
ATOM   4639  HB1 ALA A 291     -36.917  -4.820  47.472  1.00 92.12           H  
ATOM   4640  HB2 ALA A 291     -37.373  -6.157  48.549  1.00 92.12           H  
ATOM   4641  HB3 ALA A 291     -38.538  -5.532  47.365  1.00 92.12           H  
ATOM   4642  O   ALA A 291     -34.657  -6.487  45.929  1.00 92.12           O  
ATOM   4643  N   ALA A 292     -35.103  -7.933  47.598  1.00 94.31           N  
ATOM   4644  H   ALA A 292     -35.808  -8.310  48.216  1.00 94.31           H  
ATOM   4645  CA  ALA A 292     -33.726  -8.394  47.772  1.00 94.31           C  
ATOM   4646  HA  ALA A 292     -33.085  -7.527  47.935  1.00 94.31           H  
ATOM   4647  C   ALA A 292     -33.212  -9.109  46.511  1.00 94.31           C  
ATOM   4648  CB  ALA A 292     -33.648  -9.285  49.017  1.00 94.31           C  
ATOM   4649  HB1 ALA A 292     -32.619  -9.610  49.167  1.00 94.31           H  
ATOM   4650  HB2 ALA A 292     -33.977  -8.727  49.894  1.00 94.31           H  
ATOM   4651  HB3 ALA A 292     -34.282 -10.164  48.895  1.00 94.31           H  
ATOM   4652  O   ALA A 292     -32.181  -8.717  45.972  1.00 94.31           O  
ATOM   4653  N   LYS A 293     -33.985 -10.059  45.965  1.00 94.82           N  
ATOM   4654  H   LYS A 293     -34.820 -10.329  46.464  1.00 94.82           H  
ATOM   4655  CA  LYS A 293     -33.659 -10.761  44.711  1.00 94.82           C  
ATOM   4656  HA  LYS A 293     -32.693 -11.255  44.820  1.00 94.82           H  
ATOM   4657  C   LYS A 293     -33.511  -9.806  43.528  1.00 94.82           C  
ATOM   4658  CB  LYS A 293     -34.736 -11.808  44.394  1.00 94.82           C  
ATOM   4659  HB2 LYS A 293     -34.614 -12.142  43.363  1.00 94.82           H  
ATOM   4660  HB3 LYS A 293     -35.719 -11.346  44.487  1.00 94.82           H  
ATOM   4661  O   LYS A 293     -32.560  -9.938  42.767  1.00 94.82           O  
ATOM   4662  CG  LYS A 293     -34.647 -13.037  45.307  1.00 94.82           C  
ATOM   4663  HG2 LYS A 293     -33.733 -13.587  45.081  1.00 94.82           H  
ATOM   4664  HG3 LYS A 293     -34.611 -12.726  46.351  1.00 94.82           H  
ATOM   4665  CD  LYS A 293     -35.861 -13.949  45.092  1.00 94.82           C  
ATOM   4666  HD2 LYS A 293     -36.767 -13.371  45.272  1.00 94.82           H  
ATOM   4667  HD3 LYS A 293     -35.866 -14.318  44.067  1.00 94.82           H  
ATOM   4668  CE  LYS A 293     -35.801 -15.121  46.077  1.00 94.82           C  
ATOM   4669  HE2 LYS A 293     -35.644 -14.714  47.076  1.00 94.82           H  
ATOM   4670  HE3 LYS A 293     -34.940 -15.742  45.832  1.00 94.82           H  
ATOM   4671  NZ  LYS A 293     -37.050 -15.922  46.063  1.00 94.82           N  
ATOM   4672  HZ1 LYS A 293     -36.999 -16.659  46.751  1.00 94.82           H  
ATOM   4673  HZ2 LYS A 293     -37.220 -16.319  45.150  1.00 94.82           H  
ATOM   4674  HZ3 LYS A 293     -37.832 -15.340  46.326  1.00 94.82           H  
ATOM   4675  N   ASN A 294     -34.410  -8.830  43.381  1.00 93.57           N  
ATOM   4676  H   ASN A 294     -35.207  -8.807  44.002  1.00 93.57           H  
ATOM   4677  CA  ASN A 294     -34.309  -7.828  42.318  1.00 93.57           C  
ATOM   4678  HA  ASN A 294     -34.213  -8.341  41.361  1.00 93.57           H  
ATOM   4679  C   ASN A 294     -33.059  -6.948  42.486  1.00 93.57           C  
ATOM   4680  CB  ASN A 294     -35.593  -6.985  42.294  1.00 93.57           C  
ATOM   4681  HB2 ASN A 294     -35.667  -6.395  43.207  1.00 93.57           H  
ATOM   4682  HB3 ASN A 294     -36.461  -7.642  42.230  1.00 93.57           H  
ATOM   4683  O   ASN A 294     -32.368  -6.655  41.517  1.00 93.57           O  
ATOM   4684  CG  ASN A 294     -35.624  -6.073  41.080  1.00 93.57           C  
ATOM   4685  ND2 ASN A 294     -35.876  -4.796  41.251  1.00 93.57           N  
ATOM   4686 HD21 ASN A 294     -36.030  -4.406  42.169  1.00 93.57           H  
ATOM   4687 HD22 ASN A 294     -35.878  -4.249  40.402  1.00 93.57           H  
ATOM   4688  OD1 ASN A 294     -35.428  -6.497  39.960  1.00 93.57           O  
ATOM   4689  N   THR A 295     -32.724  -6.566  43.721  1.00 92.99           N  
ATOM   4690  H   THR A 295     -33.311  -6.856  44.490  1.00 92.99           H  
ATOM   4691  CA  THR A 295     -31.501  -5.802  44.016  1.00 92.99           C  
ATOM   4692  HA  THR A 295     -31.489  -4.906  43.395  1.00 92.99           H  
ATOM   4693  C   THR A 295     -30.243  -6.607  43.685  1.00 92.99           C  
ATOM   4694  CB  THR A 295     -31.469  -5.367  45.489  1.00 92.99           C  
ATOM   4695  HB  THR A 295     -31.447  -6.245  46.134  1.00 92.99           H  
ATOM   4696  O   THR A 295     -29.298  -6.059  43.118  1.00 92.99           O  
ATOM   4697  CG2 THR A 295     -30.265  -4.483  45.815  1.00 92.99           C  
ATOM   4698 HG21 THR A 295     -30.341  -4.137  46.846  1.00 92.99           H  
ATOM   4699 HG22 THR A 295     -29.342  -5.053  45.701  1.00 92.99           H  
ATOM   4700 HG23 THR A 295     -30.249  -3.624  45.145  1.00 92.99           H  
ATOM   4701  OG1 THR A 295     -32.617  -4.607  45.795  1.00 92.99           O  
ATOM   4702  HG1 THR A 295     -33.360  -5.215  45.824  1.00 92.99           H  
ATOM   4703  N   ASP A 296     -30.232  -7.902  44.002  1.00 93.39           N  
ATOM   4704  H   ASP A 296     -31.005  -8.283  44.528  1.00 93.39           H  
ATOM   4705  CA  ASP A 296     -29.127  -8.807  43.679  1.00 93.39           C  
ATOM   4706  HA  ASP A 296     -28.192  -8.344  43.993  1.00 93.39           H  
ATOM   4707  C   ASP A 296     -29.006  -9.044  42.168  1.00 93.39           C  
ATOM   4708  CB  ASP A 296     -29.285 -10.130  44.447  1.00 93.39           C  
ATOM   4709  HB2 ASP A 296     -30.268 -10.552  44.239  1.00 93.39           H  
ATOM   4710  HB3 ASP A 296     -28.536 -10.831  44.080  1.00 93.39           H  
ATOM   4711  O   ASP A 296     -27.896  -8.996  41.645  1.00 93.39           O  
ATOM   4712  CG  ASP A 296     -29.097  -9.996  45.966  1.00 93.39           C  
ATOM   4713  OD1 ASP A 296     -28.490  -8.987  46.414  1.00 93.39           O  
ATOM   4714  OD2 ASP A 296     -29.521 -10.929  46.679  1.00 93.39           O  
ATOM   4715  N   ALA A 297     -30.125  -9.203  41.452  1.00 91.78           N  
ATOM   4716  H   ALA A 297     -31.003  -9.274  41.947  1.00 91.78           H  
ATOM   4717  CA  ALA A 297     -30.152  -9.323  39.994  1.00 91.78           C  
ATOM   4718  HA  ALA A 297     -29.502 -10.146  39.697  1.00 91.78           H  
ATOM   4719  C   ALA A 297     -29.629  -8.053  39.303  1.00 91.78           C  
ATOM   4720  CB  ALA A 297     -31.583  -9.652  39.550  1.00 91.78           C  
ATOM   4721  HB1 ALA A 297     -31.607  -9.782  38.468  1.00 91.78           H  
ATOM   4722  HB2 ALA A 297     -32.260  -8.843  39.824  1.00 91.78           H  
ATOM   4723  HB3 ALA A 297     -31.914 -10.576  40.024  1.00 91.78           H  
ATOM   4724  O   ALA A 297     -28.800  -8.135  38.401  1.00 91.78           O  
ATOM   4725  N   VAL A 298     -30.039  -6.869  39.772  1.00 92.80           N  
ATOM   4726  H   VAL A 298     -30.763  -6.860  40.476  1.00 92.80           H  
ATOM   4727  CA  VAL A 298     -29.518  -5.586  39.271  1.00 92.80           C  
ATOM   4728  HA  VAL A 298     -29.629  -5.566  38.187  1.00 92.80           H  
ATOM   4729  C   VAL A 298     -28.024  -5.442  39.565  1.00 92.80           C  
ATOM   4730  CB  VAL A 298     -30.316  -4.405  39.862  1.00 92.80           C  
ATOM   4731  HB  VAL A 298     -30.384  -4.525  40.943  1.00 92.80           H  
ATOM   4732  O   VAL A 298     -27.291  -4.904  38.736  1.00 92.80           O  
ATOM   4733  CG1 VAL A 298     -29.674  -3.037  39.573  1.00 92.80           C  
ATOM   4734 HG11 VAL A 298     -29.509  -2.931  38.501  1.00 92.80           H  
ATOM   4735 HG12 VAL A 298     -28.724  -2.951  40.101  1.00 92.80           H  
ATOM   4736 HG13 VAL A 298     -30.336  -2.243  39.918  1.00 92.80           H  
ATOM   4737  CG2 VAL A 298     -31.734  -4.362  39.279  1.00 92.80           C  
ATOM   4738 HG21 VAL A 298     -31.695  -4.139  38.213  1.00 92.80           H  
ATOM   4739 HG22 VAL A 298     -32.233  -5.323  39.401  1.00 92.80           H  
ATOM   4740 HG23 VAL A 298     -32.326  -3.601  39.786  1.00 92.80           H  
ATOM   4741  N   ARG A 299     -27.545  -5.910  40.727  1.00 93.97           N  
ATOM   4742  H   ARG A 299     -28.192  -6.335  41.376  1.00 93.97           H  
ATOM   4743  CA  ARG A 299     -26.110  -5.906  41.047  1.00 93.97           C  
ATOM   4744  HA  ARG A 299     -25.715  -4.909  40.852  1.00 93.97           H  
ATOM   4745  C   ARG A 299     -25.336  -6.839  40.114  1.00 93.97           C  
ATOM   4746  CB  ARG A 299     -25.883  -6.246  42.527  1.00 93.97           C  
ATOM   4747  HB2 ARG A 299     -26.094  -7.301  42.698  1.00 93.97           H  
ATOM   4748  HB3 ARG A 299     -26.566  -5.650  43.132  1.00 93.97           H  
ATOM   4749  O   ARG A 299     -24.365  -6.389  39.522  1.00 93.97           O  
ATOM   4750  CG  ARG A 299     -24.436  -5.931  42.948  1.00 93.97           C  
ATOM   4751  HG2 ARG A 299     -23.743  -6.456  42.291  1.00 93.97           H  
ATOM   4752  HG3 ARG A 299     -24.256  -4.862  42.841  1.00 93.97           H  
ATOM   4753  CD  ARG A 299     -24.118  -6.351  44.390  1.00 93.97           C  
ATOM   4754  HD2 ARG A 299     -24.167  -7.438  44.453  1.00 93.97           H  
ATOM   4755  HD3 ARG A 299     -23.085  -6.071  44.597  1.00 93.97           H  
ATOM   4756  NE  ARG A 299     -25.006  -5.707  45.390  1.00 93.97           N  
ATOM   4757  HE  ARG A 299     -24.823  -4.735  45.594  1.00 93.97           H  
ATOM   4758  NH1 ARG A 299     -26.326  -7.526  45.816  1.00 93.97           N  
ATOM   4759 HH11 ARG A 299     -27.145  -7.963  46.214  1.00 93.97           H  
ATOM   4760 HH12 ARG A 299     -25.807  -8.069  45.141  1.00 93.97           H  
ATOM   4761  NH2 ARG A 299     -26.763  -5.626  46.861  1.00 93.97           N  
ATOM   4762 HH21 ARG A 299     -26.618  -4.642  47.039  1.00 93.97           H  
ATOM   4763 HH22 ARG A 299     -27.535  -6.138  47.263  1.00 93.97           H  
ATOM   4764  CZ  ARG A 299     -26.021  -6.282  46.016  1.00 93.97           C  
ATOM   4765  N   ALA A 300     -25.811  -8.068  39.920  1.00 92.14           N  
ATOM   4766  H   ALA A 300     -26.629  -8.359  40.436  1.00 92.14           H  
ATOM   4767  CA  ALA A 300     -25.199  -9.036  39.012  1.00 92.14           C  
ATOM   4768  HA  ALA A 300     -24.171  -9.211  39.329  1.00 92.14           H  
ATOM   4769  C   ALA A 300     -25.146  -8.519  37.564  1.00 92.14           C  
ATOM   4770  CB  ALA A 300     -25.974 -10.355  39.117  1.00 92.14           C  
ATOM   4771  HB1 ALA A 300     -27.008 -10.210  38.805  1.00 92.14           H  
ATOM   4772  HB2 ALA A 300     -25.510 -11.098  38.468  1.00 92.14           H  
ATOM   4773  HB3 ALA A 300     -25.953 -10.717  40.144  1.00 92.14           H  
ATOM   4774  O   ALA A 300     -24.093  -8.575  36.939  1.00 92.14           O  
ATOM   4775  N   ALA A 301     -26.235  -7.924  37.063  1.00 89.65           N  
ATOM   4776  H   ALA A 301     -27.097  -7.962  37.589  1.00 89.65           H  
ATOM   4777  CA  ALA A 301     -26.266  -7.316  35.732  1.00 89.65           C  
ATOM   4778  HA  ALA A 301     -25.976  -8.066  34.996  1.00 89.65           H  
ATOM   4779  C   ALA A 301     -25.280  -6.138  35.608  1.00 89.65           C  
ATOM   4780  CB  ALA A 301     -27.704  -6.871  35.438  1.00 89.65           C  
ATOM   4781  HB1 ALA A 301     -28.370  -7.733  35.485  1.00 89.65           H  
ATOM   4782  HB2 ALA A 301     -27.754  -6.447  34.436  1.00 89.65           H  
ATOM   4783  HB3 ALA A 301     -28.026  -6.125  36.164  1.00 89.65           H  
ATOM   4784  O   ALA A 301     -24.604  -5.987  34.592  1.00 89.65           O  
ATOM   4785  N   LYS A 302     -25.148  -5.303  36.649  1.00 92.62           N  
ATOM   4786  H   LYS A 302     -25.717  -5.470  37.466  1.00 92.62           H  
ATOM   4787  CA  LYS A 302     -24.143  -4.226  36.675  1.00 92.62           C  
ATOM   4788  HA  LYS A 302     -24.235  -3.638  35.762  1.00 92.62           H  
ATOM   4789  C   LYS A 302     -22.715  -4.766  36.667  1.00 92.62           C  
ATOM   4790  CB  LYS A 302     -24.348  -3.322  37.895  1.00 92.62           C  
ATOM   4791  HB2 LYS A 302     -24.551  -3.927  38.779  1.00 92.62           H  
ATOM   4792  HB3 LYS A 302     -23.431  -2.761  38.072  1.00 92.62           H  
ATOM   4793  O   LYS A 302     -21.871  -4.196  35.972  1.00 92.62           O  
ATOM   4794  CG  LYS A 302     -25.485  -2.326  37.664  1.00 92.62           C  
ATOM   4795  HG2 LYS A 302     -25.244  -1.711  36.797  1.00 92.62           H  
ATOM   4796  HG3 LYS A 302     -26.418  -2.854  37.467  1.00 92.62           H  
ATOM   4797  CD  LYS A 302     -25.647  -1.426  38.890  1.00 92.62           C  
ATOM   4798  HD2 LYS A 302     -25.949  -2.035  39.742  1.00 92.62           H  
ATOM   4799  HD3 LYS A 302     -24.696  -0.938  39.105  1.00 92.62           H  
ATOM   4800  CE  LYS A 302     -26.717  -0.378  38.581  1.00 92.62           C  
ATOM   4801  HE2 LYS A 302     -27.657  -0.895  38.392  1.00 92.62           H  
ATOM   4802  HE3 LYS A 302     -26.438   0.140  37.663  1.00 92.62           H  
ATOM   4803  NZ  LYS A 302     -26.867   0.589  39.692  1.00 92.62           N  
ATOM   4804  HZ1 LYS A 302     -27.579   1.267  39.459  1.00 92.62           H  
ATOM   4805  HZ2 LYS A 302     -27.146   0.101  40.532  1.00 92.62           H  
ATOM   4806  HZ3 LYS A 302     -25.994   1.069  39.856  1.00 92.62           H  
ATOM   4807  N   ASP A 303     -22.453  -5.832  37.415  1.00 91.92           N  
ATOM   4808  H   ASP A 303     -23.184  -6.210  38.000  1.00 91.92           H  
ATOM   4809  CA  ASP A 303     -21.146  -6.483  37.451  1.00 91.92           C  
ATOM   4810  HA  ASP A 303     -20.390  -5.727  37.659  1.00 91.92           H  
ATOM   4811  C   ASP A 303     -20.814  -7.082  36.070  1.00 91.92           C  
ATOM   4812  CB  ASP A 303     -21.086  -7.510  38.600  1.00 91.92           C  
ATOM   4813  HB2 ASP A 303     -21.905  -8.221  38.492  1.00 91.92           H  
ATOM   4814  HB3 ASP A 303     -20.150  -8.063  38.515  1.00 91.92           H  
ATOM   4815  O   ASP A 303     -19.752  -6.776  35.530  1.00 91.92           O  
ATOM   4816  CG  ASP A 303     -21.135  -6.880  40.009  1.00 91.92           C  
ATOM   4817  OD1 ASP A 303     -20.802  -5.678  40.151  1.00 91.92           O  
ATOM   4818  OD2 ASP A 303     -21.498  -7.602  40.969  1.00 91.92           O  
ATOM   4819  N   GLU A 304     -21.753  -7.780  35.422  1.00 89.64           N  
ATOM   4820  H   GLU A 304     -22.601  -8.010  35.920  1.00 89.64           H  
ATOM   4821  CA  GLU A 304     -21.602  -8.336  34.065  1.00 89.64           C  
ATOM   4822  HA  GLU A 304     -20.743  -9.006  34.055  1.00 89.64           H  
ATOM   4823  C   GLU A 304     -21.363  -7.253  32.997  1.00 89.64           C  
ATOM   4824  CB  GLU A 304     -22.855  -9.161  33.731  1.00 89.64           C  
ATOM   4825  HB2 GLU A 304     -22.992  -9.908  34.513  1.00 89.64           H  
ATOM   4826  HB3 GLU A 304     -23.724  -8.502  33.724  1.00 89.64           H  
ATOM   4827  O   GLU A 304     -20.478  -7.388  32.146  1.00 89.64           O  
ATOM   4828  CG  GLU A 304     -22.753  -9.882  32.376  1.00 89.64           C  
ATOM   4829  HG2 GLU A 304     -22.667  -9.139  31.583  1.00 89.64           H  
ATOM   4830  HG3 GLU A 304     -21.844 -10.485  32.374  1.00 89.64           H  
ATOM   4831  CD  GLU A 304     -23.962 -10.784  32.076  1.00 89.64           C  
ATOM   4832  OE1 GLU A 304     -23.865 -11.557  31.097  1.00 89.64           O  
ATOM   4833  OE2 GLU A 304     -24.974 -10.698  32.812  1.00 89.64           O  
ATOM   4834  N   VAL A 305     -22.084  -6.126  33.062  1.00 90.90           N  
ATOM   4835  H   VAL A 305     -22.850  -6.097  33.719  1.00 90.90           H  
ATOM   4836  CA  VAL A 305     -21.839  -4.964  32.188  1.00 90.90           C  
ATOM   4837  HA  VAL A 305     -21.877  -5.296  31.150  1.00 90.90           H  
ATOM   4838  C   VAL A 305     -20.440  -4.389  32.428  1.00 90.90           C  
ATOM   4839  CB  VAL A 305     -22.927  -3.888  32.391  1.00 90.90           C  
ATOM   4840  HB  VAL A 305     -23.061  -3.710  33.458  1.00 90.90           H  
ATOM   4841  O   VAL A 305     -19.744  -4.017  31.479  1.00 90.90           O  
ATOM   4842  CG1 VAL A 305     -22.580  -2.545  31.727  1.00 90.90           C  
ATOM   4843 HG11 VAL A 305     -21.723  -2.087  32.221  1.00 90.90           H  
ATOM   4844 HG12 VAL A 305     -23.428  -1.866  31.811  1.00 90.90           H  
ATOM   4845 HG13 VAL A 305     -22.356  -2.702  30.672  1.00 90.90           H  
ATOM   4846  CG2 VAL A 305     -24.261  -4.347  31.794  1.00 90.90           C  
ATOM   4847 HG21 VAL A 305     -25.051  -3.641  32.048  1.00 90.90           H  
ATOM   4848 HG22 VAL A 305     -24.539  -5.328  32.179  1.00 90.90           H  
ATOM   4849 HG23 VAL A 305     -24.183  -4.424  30.709  1.00 90.90           H  
ATOM   4850  N   SER A 306     -19.991  -4.322  33.684  1.00 90.27           N  
ATOM   4851  H   SER A 306     -20.588  -4.664  34.424  1.00 90.27           H  
ATOM   4852  CA  SER A 306     -18.655  -3.824  34.022  1.00 90.27           C  
ATOM   4853  HA  SER A 306     -18.523  -2.870  33.512  1.00 90.27           H  
ATOM   4854  C   SER A 306     -17.540  -4.753  33.523  1.00 90.27           C  
ATOM   4855  CB  SER A 306     -18.552  -3.550  35.527  1.00 90.27           C  
ATOM   4856  HB2 SER A 306     -19.486  -3.117  35.886  1.00 90.27           H  
ATOM   4857  HB3 SER A 306     -17.758  -2.820  35.688  1.00 90.27           H  
ATOM   4858  O   SER A 306     -16.531  -4.273  32.995  1.00 90.27           O  
ATOM   4859  OG  SER A 306     -18.240  -4.695  36.286  1.00 90.27           O  
ATOM   4860  HG  SER A 306     -18.845  -5.412  36.080  1.00 90.27           H  
ATOM   4861  N   GLU A 307     -17.744  -6.070  33.606  1.00 90.08           N  
ATOM   4862  H   GLU A 307     -18.576  -6.397  34.076  1.00 90.08           H  
ATOM   4863  CA  GLU A 307     -16.834  -7.091  33.088  1.00 90.08           C  
ATOM   4864  HA  GLU A 307     -15.826  -6.887  33.446  1.00 90.08           H  
ATOM   4865  C   GLU A 307     -16.788  -7.074  31.561  1.00 90.08           C  
ATOM   4866  CB  GLU A 307     -17.251  -8.482  33.580  1.00 90.08           C  
ATOM   4867  HB2 GLU A 307     -18.316  -8.632  33.401  1.00 90.08           H  
ATOM   4868  HB3 GLU A 307     -16.691  -9.222  33.008  1.00 90.08           H  
ATOM   4869  O   GLU A 307     -15.698  -7.031  30.988  1.00 90.08           O  
ATOM   4870  CG  GLU A 307     -16.933  -8.683  35.068  1.00 90.08           C  
ATOM   4871  HG2 GLU A 307     -17.505  -7.977  35.670  1.00 90.08           H  
ATOM   4872  HG3 GLU A 307     -15.877  -8.459  35.218  1.00 90.08           H  
ATOM   4873  CD  GLU A 307     -17.206 -10.115  35.553  1.00 90.08           C  
ATOM   4874  OE1 GLU A 307     -16.755 -10.414  36.682  1.00 90.08           O  
ATOM   4875  OE2 GLU A 307     -17.754 -10.920  34.770  1.00 90.08           O  
ATOM   4876  N   SER A 308     -17.946  -6.999  30.903  1.00 90.11           N  
ATOM   4877  H   SER A 308     -18.798  -7.095  31.437  1.00 90.11           H  
ATOM   4878  CA  SER A 308     -18.061  -6.872  29.446  1.00 90.11           C  
ATOM   4879  HA  SER A 308     -17.591  -7.733  28.972  1.00 90.11           H  
ATOM   4880  C   SER A 308     -17.364  -5.609  28.943  1.00 90.11           C  
ATOM   4881  CB  SER A 308     -19.533  -6.844  29.030  1.00 90.11           C  
ATOM   4882  HB2 SER A 308     -19.596  -6.707  27.950  1.00 90.11           H  
ATOM   4883  HB3 SER A 308     -20.052  -6.024  29.525  1.00 90.11           H  
ATOM   4884  O   SER A 308     -16.594  -5.652  27.984  1.00 90.11           O  
ATOM   4885  OG  SER A 308     -20.144  -8.067  29.367  1.00 90.11           O  
ATOM   4886  HG  SER A 308     -20.396  -8.059  30.294  1.00 90.11           H  
ATOM   4887  N   ARG A 309     -17.528  -4.481  29.645  1.00 88.60           N  
ATOM   4888  H   ARG A 309     -18.198  -4.494  30.400  1.00 88.60           H  
ATOM   4889  CA  ARG A 309     -16.814  -3.235  29.337  1.00 88.60           C  
ATOM   4890  HA  ARG A 309     -16.968  -3.017  28.280  1.00 88.60           H  
ATOM   4891  C   ARG A 309     -15.302  -3.363  29.546  1.00 88.60           C  
ATOM   4892  CB  ARG A 309     -17.423  -2.105  30.175  1.00 88.60           C  
ATOM   4893  HB2 ARG A 309     -18.505  -2.126  30.045  1.00 88.60           H  
ATOM   4894  HB3 ARG A 309     -17.198  -2.266  31.230  1.00 88.60           H  
ATOM   4895  O   ARG A 309     -14.533  -2.761  28.797  1.00 88.60           O  
ATOM   4896  CG  ARG A 309     -16.912  -0.729  29.737  1.00 88.60           C  
ATOM   4897  HG2 ARG A 309     -17.113  -0.597  28.674  1.00 88.60           H  
ATOM   4898  HG3 ARG A 309     -15.839  -0.653  29.913  1.00 88.60           H  
ATOM   4899  CD  ARG A 309     -17.632   0.365  30.528  1.00 88.60           C  
ATOM   4900  HD2 ARG A 309     -18.707   0.225  30.413  1.00 88.60           H  
ATOM   4901  HD3 ARG A 309     -17.377   0.261  31.583  1.00 88.60           H  
ATOM   4902  NE  ARG A 309     -17.266   1.709  30.039  1.00 88.60           N  
ATOM   4903  HE  ARG A 309     -16.879   1.752  29.108  1.00 88.60           H  
ATOM   4904  NH1 ARG A 309     -18.329   2.903  31.686  1.00 88.60           N  
ATOM   4905 HH11 ARG A 309     -18.699   2.037  32.052  1.00 88.60           H  
ATOM   4906 HH12 ARG A 309     -18.687   3.782  32.032  1.00 88.60           H  
ATOM   4907  NH2 ARG A 309     -17.294   3.985  30.028  1.00 88.60           N  
ATOM   4908 HH21 ARG A 309     -16.935   3.986  29.084  1.00 88.60           H  
ATOM   4909 HH22 ARG A 309     -17.666   4.852  30.389  1.00 88.60           H  
ATOM   4910  CZ  ARG A 309     -17.629   2.855  30.587  1.00 88.60           C  
ATOM   4911  N   ARG A 310     -14.854  -4.122  30.553  1.00 89.20           N  
ATOM   4912  H   ARG A 310     -15.543  -4.567  31.142  1.00 89.20           H  
ATOM   4913  CA  ARG A 310     -13.427  -4.407  30.786  1.00 89.20           C  
ATOM   4914  HA  ARG A 310     -12.874  -3.469  30.755  1.00 89.20           H  
ATOM   4915  C   ARG A 310     -12.848  -5.288  29.678  1.00 89.20           C  
ATOM   4916  CB  ARG A 310     -13.246  -5.056  32.169  1.00 89.20           C  
ATOM   4917  HB2 ARG A 310     -13.648  -6.069  32.152  1.00 89.20           H  
ATOM   4918  HB3 ARG A 310     -13.802  -4.482  32.910  1.00 89.20           H  
ATOM   4919  O   ARG A 310     -11.742  -5.010  29.223  1.00 89.20           O  
ATOM   4920  CG  ARG A 310     -11.771  -5.103  32.599  1.00 89.20           C  
ATOM   4921  HG2 ARG A 310     -11.420  -4.080  32.736  1.00 89.20           H  
ATOM   4922  HG3 ARG A 310     -11.161  -5.575  31.829  1.00 89.20           H  
ATOM   4923  CD  ARG A 310     -11.595  -5.865  33.921  1.00 89.20           C  
ATOM   4924  HD2 ARG A 310     -12.387  -5.572  34.610  1.00 89.20           H  
ATOM   4925  HD3 ARG A 310     -10.648  -5.573  34.374  1.00 89.20           H  
ATOM   4926  NE  ARG A 310     -11.630  -7.330  33.729  1.00 89.20           N  
ATOM   4927  HE  ARG A 310     -12.537  -7.769  33.801  1.00 89.20           H  
ATOM   4928  NH1 ARG A 310      -9.380  -7.678  33.383  1.00 89.20           N  
ATOM   4929 HH11 ARG A 310      -8.623  -8.309  33.162  1.00 89.20           H  
ATOM   4930 HH12 ARG A 310      -9.224  -6.681  33.437  1.00 89.20           H  
ATOM   4931  NH2 ARG A 310     -10.786  -9.410  33.357  1.00 89.20           N  
ATOM   4932 HH21 ARG A 310     -10.015 -10.030  33.153  1.00 89.20           H  
ATOM   4933 HH22 ARG A 310     -11.717  -9.793  33.432  1.00 89.20           H  
ATOM   4934  CZ  ARG A 310     -10.602  -8.128  33.493  1.00 89.20           C  
ATOM   4935  N   LEU A 311     -13.587  -6.309  29.245  1.00 89.72           N  
ATOM   4936  H   LEU A 311     -14.472  -6.479  29.700  1.00 89.72           H  
ATOM   4937  CA  LEU A 311     -13.212  -7.190  28.138  1.00 89.72           C  
ATOM   4938  HA  LEU A 311     -12.210  -7.580  28.315  1.00 89.72           H
[truncated: 287,478 more chars]
