# Supplementary material for: The 2022 Lady Estelle Wolfson lectureship on neurofilaments
Source: J Neurochem. 2022 Sep 19;163(3):179–219. doi: 10.1111/jnc.15682 (PMC9826399; doi:10.1111/jnc.15682)
Supplement: Supplementary file 1 — Supplementary material S1 [file JNC-163-179-s001.gz › NFL_6bc3d_relaxed_rank_5_model_5.pdb]

ATOM      1  N   MET A   1       0.194 -18.093  37.096  1.00 41.37           N  
ATOM      2  H   MET A   1      -0.731 -18.458  37.273  1.00 41.37           H  
ATOM      3  H2  MET A   1       0.861 -18.533  37.714  1.00 41.37           H  
ATOM      4  H3  MET A   1       0.200 -17.099  37.274  1.00 41.37           H  
ATOM      5  CA  MET A   1       0.577 -18.318  35.688  1.00 41.37           C  
ATOM      6  HA  MET A   1       0.658 -19.387  35.492  1.00 41.37           H  
ATOM      7  C   MET A   1       1.950 -17.700  35.508  1.00 41.37           C  
ATOM      8  CB  MET A   1      -0.462 -17.728  34.725  1.00 41.37           C  
ATOM      9  HB2 MET A   1      -0.109 -17.860  33.703  1.00 41.37           H  
ATOM     10  HB3 MET A   1      -0.591 -16.663  34.918  1.00 41.37           H  
ATOM     11  O   MET A   1       2.108 -16.518  35.773  1.00 41.37           O  
ATOM     12  CG  MET A   1      -1.810 -18.445  34.889  1.00 41.37           C  
ATOM     13  HG2 MET A   1      -1.669 -19.517  34.749  1.00 41.37           H  
ATOM     14  HG3 MET A   1      -2.178 -18.281  35.902  1.00 41.37           H  
ATOM     15  SD  MET A   1      -3.102 -17.889  33.759  1.00 41.37           S  
ATOM     16  CE  MET A   1      -2.591 -18.712  32.224  1.00 41.37           C  
ATOM     17  HE1 MET A   1      -1.611 -18.352  31.910  1.00 41.37           H  
ATOM     18  HE2 MET A   1      -2.556 -19.791  32.374  1.00 41.37           H  
ATOM     19  HE3 MET A   1      -3.315 -18.488  31.440  1.00 41.37           H  
ATOM     20  N   SER A   2       2.954 -18.535  35.276  1.00 41.51           N  
ATOM     21  H   SER A   2       2.776 -19.495  35.016  1.00 41.51           H  
ATOM     22  CA  SER A   2       4.381 -18.210  35.338  1.00 41.51           C  
ATOM     23  HA  SER A   2       4.582 -17.671  36.264  1.00 41.51           H  
ATOM     24  C   SER A   2       4.802 -17.317  34.169  1.00 41.51           C  
ATOM     25  CB  SER A   2       5.211 -19.510  35.355  1.00 41.51           C  
ATOM     26  HB2 SER A   2       6.047 -19.422  34.660  1.00 41.51           H  
ATOM     27  HB3 SER A   2       5.618 -19.656  36.356  1.00 41.51           H  
ATOM     28  O   SER A   2       4.630 -17.677  33.010  1.00 41.51           O  
ATOM     29  OG  SER A   2       4.428 -20.648  35.013  1.00 41.51           O  
ATOM     30  HG  SER A   2       5.010 -21.313  34.639  1.00 41.51           H  
ATOM     31  N   SER A   3       5.361 -16.154  34.494  1.00 37.44           N  
ATOM     32  H   SER A   3       5.460 -15.912  35.470  1.00 37.44           H  
ATOM     33  CA  SER A   3       5.938 -15.189  33.561  1.00 37.44           C  
ATOM     34  HA  SER A   3       5.251 -15.020  32.732  1.00 37.44           H  
ATOM     35  C   SER A   3       7.268 -15.710  33.010  1.00 37.44           C  
ATOM     36  CB  SER A   3       6.140 -13.863  34.310  1.00 37.44           C  
ATOM     37  HB2 SER A   3       6.688 -13.163  33.680  1.00 37.44           H  
ATOM     38  HB3 SER A   3       5.167 -13.433  34.549  1.00 37.44           H  
ATOM     39  O   SER A   3       8.287 -15.659  33.699  1.00 37.44           O  
ATOM     40  OG  SER A   3       6.854 -14.094  35.514  1.00 37.44           O  
ATOM     41  HG  SER A   3       7.706 -14.455  35.259  1.00 37.44           H  
ATOM     42  N   PHE A   4       7.263 -16.216  31.777  1.00 48.32           N  
ATOM     43  H   PHE A   4       6.383 -16.290  31.286  1.00 48.32           H  
ATOM     44  CA  PHE A   4       8.483 -16.456  31.010  1.00 48.32           C  
ATOM     45  HA  PHE A   4       9.264 -16.827  31.674  1.00 48.32           H  
ATOM     46  C   PHE A   4       8.964 -15.127  30.419  1.00 48.32           C  
ATOM     47  CB  PHE A   4       8.243 -17.528  29.935  1.00 48.32           C  
ATOM     48  HB2 PHE A   4       7.221 -17.462  29.561  1.00 48.32           H  
ATOM     49  HB3 PHE A   4       8.901 -17.326  29.090  1.00 48.32           H  
ATOM     50  O   PHE A   4       8.339 -14.561  29.527  1.00 48.32           O  
ATOM     51  CG  PHE A   4       8.527 -18.940  30.415  1.00 48.32           C  
ATOM     52  CD1 PHE A   4       9.799 -19.504  30.199  1.00 48.32           C  
ATOM     53  HD1 PHE A   4      10.564 -18.936  29.690  1.00 48.32           H  
ATOM     54  CD2 PHE A   4       7.536 -19.688  31.078  1.00 48.32           C  
ATOM     55  HD2 PHE A   4       6.558 -19.261  31.242  1.00 48.32           H  
ATOM     56  CE1 PHE A   4      10.078 -20.811  30.635  1.00 48.32           C  
ATOM     57  HE1 PHE A   4      11.052 -21.241  30.455  1.00 48.32           H  
ATOM     58  CE2 PHE A   4       7.815 -20.998  31.511  1.00 48.32           C  
ATOM     59  HE2 PHE A   4       7.047 -21.580  31.999  1.00 48.32           H  
ATOM     60  CZ  PHE A   4       9.085 -21.560  31.289  1.00 48.32           C  
ATOM     61  HZ  PHE A   4       9.297 -22.569  31.610  1.00 48.32           H  
ATOM     62  N   SER A   5      10.067 -14.613  30.955  1.00 38.22           N  
ATOM     63  H   SER A   5      10.505 -15.097  31.726  1.00 38.22           H  
ATOM     64  CA  SER A   5      10.826 -13.499  30.395  1.00 38.22           C  
ATOM     65  HA  SER A   5      10.148 -12.687  30.132  1.00 38.22           H  
ATOM     66  C   SER A   5      11.558 -13.967  29.135  1.00 38.22           C  
ATOM     67  CB  SER A   5      11.812 -12.986  31.453  1.00 38.22           C  
ATOM     68  HB2 SER A   5      11.259 -12.451  32.225  1.00 38.22           H  
ATOM     69  HB3 SER A   5      12.527 -12.303  30.995  1.00 38.22           H  
ATOM     70  O   SER A   5      12.487 -14.768  29.218  1.00 38.22           O  
ATOM     71  OG  SER A   5      12.496 -14.072  32.054  1.00 38.22           O  
ATOM     72  HG  SER A   5      13.022 -14.487  31.367  1.00 38.22           H  
ATOM     73  N   TYR A   6      11.112 -13.487  27.975  1.00 42.15           N  
ATOM     74  H   TYR A   6      10.303 -12.882  27.990  1.00 42.15           H  
ATOM     75  CA  TYR A   6      11.760 -13.687  26.681  1.00 42.15           C  
ATOM     76  HA  TYR A   6      12.181 -14.691  26.636  1.00 42.15           H  
ATOM     77  C   TYR A   6      12.894 -12.663  26.536  1.00 42.15           C  
ATOM     78  CB  TYR A   6      10.689 -13.562  25.586  1.00 42.15           C  
ATOM     79  HB2 TYR A   6       9.852 -14.210  25.847  1.00 42.15           H  
ATOM     80  HB3 TYR A   6      10.307 -12.541  25.573  1.00 42.15           H  
ATOM     81  O   TYR A   6      12.643 -11.464  26.426  1.00 42.15           O  
ATOM     82  CG  TYR A   6      11.141 -13.940  24.189  1.00 42.15           C  
ATOM     83  CD1 TYR A   6      11.503 -12.940  23.264  1.00 42.15           C  
ATOM     84  HD1 TYR A   6      11.496 -11.903  23.564  1.00 42.15           H  
ATOM     85  CD2 TYR A   6      11.152 -15.294  23.801  1.00 42.15           C  
ATOM     86  HD2 TYR A   6      10.866 -16.062  24.504  1.00 42.15           H  
ATOM     87  CE1 TYR A   6      11.863 -13.292  21.947  1.00 42.15           C  
ATOM     88  HE1 TYR A   6      12.132 -12.524  21.237  1.00 42.15           H  
ATOM     89  CE2 TYR A   6      11.517 -15.649  22.489  1.00 42.15           C  
ATOM     90  HE2 TYR A   6      11.523 -16.683  22.177  1.00 42.15           H  
ATOM     91  OH  TYR A   6      12.203 -15.002  20.290  1.00 42.15           O  
ATOM     92  HH  TYR A   6      12.391 -14.240  19.737  1.00 42.15           H  
ATOM     93  CZ  TYR A   6      11.868 -14.650  21.558  1.00 42.15           C  
ATOM     94  N   GLU A   7      14.138 -13.130  26.609  1.00 36.53           N  
ATOM     95  H   GLU A   7      14.274 -14.124  26.729  1.00 36.53           H  
ATOM     96  CA  GLU A   7      15.350 -12.316  26.491  1.00 36.53           C  
ATOM     97  HA  GLU A   7      15.129 -11.306  26.836  1.00 36.53           H  
ATOM     98  C   GLU A   7      15.807 -12.294  25.014  1.00 36.53           C  
ATOM     99  CB  GLU A   7      16.410 -12.881  27.455  1.00 36.53           C  
ATOM    100  HB2 GLU A   7      15.914 -13.152  28.387  1.00 36.53           H  
ATOM    101  HB3 GLU A   7      16.847 -13.784  27.029  1.00 36.53           H  
ATOM    102  O   GLU A   7      16.153 -13.347  24.470  1.00 36.53           O  
ATOM    103  CG  GLU A   7      17.515 -11.872  27.801  1.00 36.53           C  
ATOM    104  HG2 GLU A   7      18.077 -11.640  26.896  1.00 36.53           H  
ATOM    105  HG3 GLU A   7      17.045 -10.951  28.148  1.00 36.53           H  
ATOM    106  CD  GLU A   7      18.476 -12.397  28.885  1.00 36.53           C  
ATOM    107  OE1 GLU A   7      19.024 -11.552  29.629  1.00 36.53           O  
ATOM    108  OE2 GLU A   7      18.659 -13.633  28.970  1.00 36.53           O  
ATOM    109  N   PRO A   8      15.784 -11.141  24.314  1.00 39.28           N  
ATOM    110  CA  PRO A   8      16.149 -11.076  22.901  1.00 39.28           C  
ATOM    111  HA  PRO A   8      15.717 -11.935  22.388  1.00 39.28           H  
ATOM    112  C   PRO A   8      17.673 -11.100  22.729  1.00 39.28           C  
ATOM    113  CB  PRO A   8      15.494  -9.803  22.336  1.00 39.28           C  
ATOM    114  HB2 PRO A   8      14.971 -10.007  21.402  1.00 39.28           H  
ATOM    115  HB3 PRO A   8      16.232  -9.015  22.182  1.00 39.28           H  
ATOM    116  O   PRO A   8      18.362 -10.096  22.917  1.00 39.28           O  
ATOM    117  CG  PRO A   8      14.522  -9.363  23.429  1.00 39.28           C  
ATOM    118  HG2 PRO A   8      13.562  -9.861  23.289  1.00 39.28           H  
ATOM    119  HG3 PRO A   8      14.395  -8.280  23.449  1.00 39.28           H  
ATOM    120  CD  PRO A   8      15.180  -9.879  24.702  1.00 39.28           C  
ATOM    121  HD2 PRO A   8      14.419  -9.984  25.475  1.00 39.28           H  
ATOM    122  HD3 PRO A   8      15.958  -9.189  25.028  1.00 39.28           H  
ATOM    123  N   TYR A   9      18.208 -12.253  22.329  1.00 38.38           N  
ATOM    124  H   TYR A   9      17.612 -13.068  22.311  1.00 38.38           H  
ATOM    125  CA  TYR A   9      19.579 -12.379  21.836  1.00 38.38           C  
ATOM    126  HA  TYR A   9      20.249 -11.869  22.529  1.00 38.38           H  
ATOM    127  C   TYR A   9      19.711 -11.691  20.467  1.00 38.38           C  
ATOM    128  CB  TYR A   9      19.994 -13.861  21.785  1.00 38.38           C  
ATOM    129  HB2 TYR A   9      20.642 -14.020  20.922  1.00 38.38           H  
ATOM    130  HB3 TYR A   9      19.117 -14.490  21.632  1.00 38.38           H  
ATOM    131  O   TYR A   9      19.502 -12.293  19.416  1.00 38.38           O  
ATOM    132  CG  TYR A   9      20.754 -14.338  23.007  1.00 38.38           C  
ATOM    133  CD1 TYR A   9      22.164 -14.360  22.984  1.00 38.38           C  
ATOM    134  HD1 TYR A   9      22.693 -14.036  22.100  1.00 38.38           H  
ATOM    135  CD2 TYR A   9      20.065 -14.761  24.160  1.00 38.38           C  
ATOM    136  HD2 TYR A   9      18.986 -14.724  24.196  1.00 38.38           H  
ATOM    137  CE1 TYR A   9      22.885 -14.816  24.103  1.00 38.38           C  
ATOM    138  HE1 TYR A   9      23.965 -14.839  24.080  1.00 38.38           H  
ATOM    139  CE2 TYR A   9      20.783 -15.220  25.282  1.00 38.38           C  
ATOM    140  HE2 TYR A   9      20.263 -15.525  26.178  1.00 38.38           H  
ATOM    141  OH  TYR A   9      22.889 -15.714  26.326  1.00 38.38           O  
ATOM    142  HH  TYR A   9      23.838 -15.647  26.195  1.00 38.38           H  
ATOM    143  CZ  TYR A   9      22.193 -15.255  25.253  1.00 38.38           C  
ATOM    144  N   TYR A  10      20.109 -10.419  20.466  1.00 32.28           N  
ATOM    145  H   TYR A  10      20.138  -9.931  21.349  1.00 32.28           H  
ATOM    146  CA  TYR A  10      20.616  -9.750  19.268  1.00 32.28           C  
ATOM    147  HA  TYR A  10      19.997 -10.027  18.415  1.00 32.28           H  
ATOM    148  C   TYR A  10      22.049 -10.226  18.980  1.00 32.28           C  
ATOM    149  CB  TYR A  10      20.527  -8.223  19.424  1.00 32.28           C  
ATOM    150  HB2 TYR A  10      20.946  -7.932  20.387  1.00 32.28           H  
ATOM    151  HB3 TYR A  10      21.143  -7.760  18.654  1.00 32.28           H  
ATOM    152  O   TYR A  10      23.024  -9.633  19.434  1.00 32.28           O  
ATOM    153  CG  TYR A  10      19.123  -7.661  19.287  1.00 32.28           C  
ATOM    154  CD1 TYR A  10      18.595  -7.403  18.006  1.00 32.28           C  
ATOM    155  HD1 TYR A  10      19.183  -7.612  17.124  1.00 32.28           H  
ATOM    156  CD2 TYR A  10      18.350  -7.386  20.432  1.00 32.28           C  
ATOM    157  HD2 TYR A  10      18.744  -7.598  21.415  1.00 32.28           H  
ATOM    158  CE1 TYR A  10      17.301  -6.867  17.869  1.00 32.28           C  
ATOM    159  HE1 TYR A  10      16.884  -6.665  16.894  1.00 32.28           H  
ATOM    160  CE2 TYR A  10      17.058  -6.841  20.299  1.00 32.28           C  
ATOM    161  HE2 TYR A  10      16.470  -6.628  21.180  1.00 32.28           H  
ATOM    162  OH  TYR A  10      15.286  -6.058  18.874  1.00 32.28           O  
ATOM    163  HH  TYR A  10      14.853  -5.904  19.716  1.00 32.28           H  
ATOM    164  CZ  TYR A  10      16.531  -6.581  19.015  1.00 32.28           C  
ATOM    165  N   SER A  11      22.202 -11.301  18.202  1.00 32.93           N  
ATOM    166  H   SER A  11      21.374 -11.823  17.955  1.00 32.93           H  
ATOM    167  CA  SER A  11      23.467 -11.607  17.515  1.00 32.93           C  
ATOM    168  HA  SER A  11      24.299 -11.213  18.100  1.00 32.93           H  
ATOM    169  C   SER A  11      23.523 -10.890  16.170  1.00 32.93           C  
ATOM    170  CB  SER A  11      23.703 -13.114  17.387  1.00 32.93           C  
ATOM    171  HB2 SER A  11      24.361 -13.323  16.543  1.00 32.93           H  
ATOM    172  HB3 SER A  11      22.760 -13.642  17.243  1.00 32.93           H  
ATOM    173  O   SER A  11      23.260 -11.458  15.115  1.00 32.93           O  
ATOM    174  OG  SER A  11      24.346 -13.540  18.568  1.00 32.93           O  
ATOM    175  HG  SER A  11      23.939 -13.078  19.305  1.00 32.93           H  
ATOM    176  N   THR A  12      23.886  -9.609  16.196  1.00 31.90           N  
ATOM    177  H   THR A  12      23.995  -9.152  17.090  1.00 31.90           H  
ATOM    178  CA  THR A  12      24.235  -8.855  14.989  1.00 31.90           C  
ATOM    179  HA  THR A  12      23.688  -9.264  14.139  1.00 31.90           H  
ATOM    180  C   THR A  12      25.729  -9.014  14.715  1.00 31.90           C  
ATOM    181  CB  THR A  12      23.832  -7.377  15.098  1.00 31.90           C  
ATOM    182  HB  THR A  12      24.168  -6.853  14.203  1.00 31.90           H  
ATOM    183  O   THR A  12      26.565  -8.293  15.254  1.00 31.90           O  
ATOM    184  CG2 THR A  12      22.319  -7.210  15.226  1.00 31.90           C  
ATOM    185 HG21 THR A  12      21.963  -7.666  16.150  1.00 31.90           H  
ATOM    186 HG22 THR A  12      22.075  -6.147  15.246  1.00 31.90           H  
ATOM    187 HG23 THR A  12      21.817  -7.673  14.377  1.00 31.90           H  
ATOM    188  OG1 THR A  12      24.432  -6.791  16.226  1.00 31.90           O  
ATOM    189  HG1 THR A  12      25.375  -6.960  16.173  1.00 31.90           H  
ATOM    190  N   SER A  13      26.093  -9.983  13.881  1.00 35.08           N  
ATOM    191  H   SER A  13      25.386 -10.643  13.590  1.00 35.08           H  
ATOM    192  CA  SER A  13      27.440 -10.097  13.302  1.00 35.08           C  
ATOM    193  HA  SER A  13      27.927  -9.124  13.357  1.00 35.08           H  
ATOM    194  C   SER A  13      27.356 -10.420  11.811  1.00 35.08           C  
ATOM    195  CB  SER A  13      28.318 -11.075  14.092  1.00 35.08           C  
ATOM    196  HB2 SER A  13      29.221 -11.309  13.528  1.00 35.08           H  
ATOM    197  HB3 SER A  13      27.768 -11.997  14.282  1.00 35.08           H  
ATOM    198  O   SER A  13      28.009 -11.328  11.310  1.00 35.08           O  
ATOM    199  OG  SER A  13      28.700 -10.471  15.312  1.00 35.08           O  
ATOM    200  HG  SER A  13      27.987  -9.904  15.615  1.00 35.08           H  
ATOM    201  N   TYR A  14      26.564  -9.640  11.071  1.00 32.02           N  
ATOM    202  H   TYR A  14      26.020  -8.925  11.531  1.00 32.02           H  
ATOM    203  CA  TYR A  14      26.634  -9.615   9.610  1.00 32.02           C  
ATOM    204  HA  TYR A  14      26.865 -10.620   9.254  1.00 32.02           H  
ATOM    205  C   TYR A  14      27.793  -8.717   9.168  1.00 32.02           C  
ATOM    206  CB  TYR A  14      25.281  -9.245   8.992  1.00 32.02           C  
ATOM    207  HB2 TYR A  14      24.775  -8.503   9.609  1.00 32.02           H  
ATOM    208  HB3 TYR A  14      25.448  -8.797   8.012  1.00 32.02           H  
ATOM    209  O   TYR A  14      27.647  -7.528   8.891  1.00 32.02           O  
ATOM    210  CG  TYR A  14      24.396 -10.460   8.794  1.00 32.02           C  
ATOM    211  CD1 TYR A  14      24.580 -11.274   7.657  1.00 32.02           C  
ATOM    212  HD1 TYR A  14      25.332 -11.030   6.921  1.00 32.02           H  
ATOM    213  CD2 TYR A  14      23.419 -10.800   9.750  1.00 32.02           C  
ATOM    214  HD2 TYR A  14      23.271 -10.184  10.624  1.00 32.02           H  
ATOM    215  CE1 TYR A  14      23.783 -12.419   7.473  1.00 32.02           C  
ATOM    216  HE1 TYR A  14      23.907 -13.054   6.608  1.00 32.02           H  
ATOM    217  CE2 TYR A  14      22.620 -11.947   9.567  1.00 32.02           C  
ATOM    218  HE2 TYR A  14      21.867 -12.207  10.296  1.00 32.02           H  
ATOM    219  OH  TYR A  14      22.038 -13.861   8.228  1.00 32.02           O  
ATOM    220  HH  TYR A  14      21.384 -14.004   8.917  1.00 32.02           H  
ATOM    221  CZ  TYR A  14      22.801 -12.757   8.425  1.00 32.02           C  
ATOM    222  N   LYS A  15      28.985  -9.314   9.117  1.00 33.95           N  
ATOM    223  H   LYS A  15      29.016 -10.272   9.434  1.00 33.95           H  
ATOM    224  CA  LYS A  15      30.207  -8.728   8.557  1.00 33.95           C  
ATOM    225  HA  LYS A  15      30.276  -7.691   8.885  1.00 33.95           H  
ATOM    226  C   LYS A  15      30.103  -8.735   7.026  1.00 33.95           C  
ATOM    227  CB  LYS A  15      31.403  -9.510   9.131  1.00 33.95           C  
ATOM    228  HB2 LYS A  15      31.436 -10.506   8.691  1.00 33.95           H  
ATOM    229  HB3 LYS A  15      31.237  -9.629  10.202  1.00 33.95           H  
ATOM    230  O   LYS A  15      30.613  -9.630   6.357  1.00 33.95           O  
ATOM    231  CG  LYS A  15      32.760  -8.815   8.943  1.00 33.95           C  
ATOM    232  HG2 LYS A  15      32.703  -7.803   9.347  1.00 33.95           H  
ATOM    233  HG3 LYS A  15      33.007  -8.765   7.883  1.00 33.95           H  
ATOM    234  CD  LYS A  15      33.843  -9.603   9.698  1.00 33.95           C  
ATOM    235  HD2 LYS A  15      33.930 -10.597   9.260  1.00 33.95           H  
ATOM    236  HD3 LYS A  15      33.538  -9.706  10.739  1.00 33.95           H  
ATOM    237  CE  LYS A  15      35.199  -8.888   9.646  1.00 33.95           C  
ATOM    238  HE2 LYS A  15      35.066  -7.872  10.017  1.00 33.95           H  
ATOM    239  HE3 LYS A  15      35.522  -8.821   8.607  1.00 33.95           H  
ATOM    240  NZ  LYS A  15      36.218  -9.595  10.466  1.00 33.95           N  
ATOM    241  HZ1 LYS A  15      36.348 -10.546  10.150  1.00 33.95           H  
ATOM    242  HZ2 LYS A  15      35.926  -9.625  11.433  1.00 33.95           H  
ATOM    243  HZ3 LYS A  15      37.105  -9.114  10.427  1.00 33.95           H  
ATOM    244  N   ARG A  16      29.386  -7.752   6.474  1.00 35.28           N  
ATOM    245  H   ARG A  16      28.928  -7.116   7.111  1.00 35.28           H  
ATOM    246  CA  ARG A  16      29.185  -7.561   5.031  1.00 35.28           C  
ATOM    247  HA  ARG A  16      28.912  -8.521   4.594  1.00 35.28           H  
ATOM    248  C   ARG A  16      30.508  -7.106   4.396  1.00 35.28           C  
ATOM    249  CB  ARG A  16      28.002  -6.584   4.830  1.00 35.28           C  
ATOM    250  HB2 ARG A  16      27.222  -6.829   5.550  1.00 35.28           H  
ATOM    251  HB3 ARG A  16      28.332  -5.564   5.028  1.00 35.28           H  
ATOM    252  O   ARG A  16      30.938  -5.971   4.578  1.00 35.28           O  
ATOM    253  CG  ARG A  16      27.378  -6.662   3.427  1.00 35.28           C  
ATOM    254  HG2 ARG A  16      27.047  -7.680   3.223  1.00 35.28           H  
ATOM    255  HG3 ARG A  16      28.149  -6.405   2.700  1.00 35.28           H  
ATOM    256  CD  ARG A  16      26.197  -5.690   3.232  1.00 35.28           C  
ATOM    257  HD2 ARG A  16      26.453  -4.722   3.662  1.00 35.28           H  
ATOM    258  HD3 ARG A  16      26.080  -5.551   2.157  1.00 35.28           H  
ATOM    259  NE  ARG A  16      24.920  -6.174   3.813  1.00 35.28           N  
ATOM    260  HE  ARG A  16      24.966  -6.628   4.714  1.00 35.28           H  
ATOM    261  NH1 ARG A  16      23.505  -5.462   2.131  1.00 35.28           N  
ATOM    262 HH11 ARG A  16      22.572  -5.383   1.753  1.00 35.28           H  
ATOM    263 HH12 ARG A  16      24.286  -5.073   1.622  1.00 35.28           H  
ATOM    264  NH2 ARG A  16      22.656  -6.513   3.893  1.00 35.28           N  
ATOM    265 HH21 ARG A  16      22.734  -6.986   4.782  1.00 35.28           H  
ATOM    266 HH22 ARG A  16      21.742  -6.413   3.475  1.00 35.28           H  
ATOM    267  CZ  ARG A  16      23.709  -6.048   3.279  1.00 35.28           C  
ATOM    268  N   ARG A  17      31.192  -8.023   3.704  1.00 35.40           N  
ATOM    269  H   ARG A  17      30.790  -8.948   3.638  1.00 35.40           H  
ATOM    270  CA  ARG A  17      32.383  -7.726   2.896  1.00 35.40           C  
ATOM    271  HA  ARG A  17      33.058  -7.083   3.459  1.00 35.40           H  
ATOM    272  C   ARG A  17      31.941  -6.956   1.649  1.00 35.40           C  
ATOM    273  CB  ARG A  17      33.126  -9.023   2.514  1.00 35.40           C  
ATOM    274  HB2 ARG A  17      32.427  -9.719   2.051  1.00 35.40           H  
ATOM    275  HB3 ARG A  17      33.886  -8.772   1.775  1.00 35.40           H  
ATOM    276  O   ARG A  17      31.272  -7.517   0.789  1.00 35.40           O  
ATOM    277  CG  ARG A  17      33.819  -9.711   3.704  1.00 35.40           C  
ATOM    278  HG2 ARG A  17      33.070 -10.026   4.431  1.00 35.40           H  
ATOM    279  HG3 ARG A  17      34.501  -9.005   4.177  1.00 35.40           H  
ATOM    280  CD  ARG A  17      34.612 -10.937   3.222  1.00 35.40           C  
ATOM    281  HD2 ARG A  17      35.336 -10.608   2.476  1.00 35.40           H  
ATOM    282  HD3 ARG A  17      33.921 -11.634   2.749  1.00 35.40           H  
ATOM    283  NE  ARG A  17      35.321 -11.620   4.326  1.00 35.40           N  
ATOM    284  HE  ARG A  17      35.121 -11.299   5.262  1.00 35.40           H  
ATOM    285  NH1 ARG A  17      36.422 -13.180   3.040  1.00 35.40           N  
ATOM    286 HH11 ARG A  17      37.028 -13.984   2.956  1.00 35.40           H  
ATOM    287 HH12 ARG A  17      35.980 -12.812   2.210  1.00 35.40           H  
ATOM    288  NH2 ARG A  17      36.713 -13.188   5.244  1.00 35.40           N  
ATOM    289 HH21 ARG A  17      36.481 -12.879   6.177  1.00 35.40           H  
ATOM    290 HH22 ARG A  17      37.313 -13.990   5.114  1.00 35.40           H  
ATOM    291  CZ  ARG A  17      36.145 -12.651   4.198  1.00 35.40           C  
ATOM    292  N   TYR A  18      32.307  -5.680   1.576  1.00 31.10           N  
ATOM    293  H   TYR A  18      32.798  -5.276   2.361  1.00 31.10           H  
ATOM    294  CA  TYR A  18      32.296  -4.909   0.337  1.00 31.10           C  
ATOM    295  HA  TYR A  18      31.335  -5.018  -0.166  1.00 31.10           H  
ATOM    296  C   TYR A  18      33.395  -5.463  -0.575  1.00 31.10           C  
ATOM    297  CB  TYR A  18      32.528  -3.419   0.650  1.00 31.10           C  
ATOM    298  HB2 TYR A  18      33.176  -3.314   1.520  1.00 31.10           H  
ATOM    299  HB3 TYR A  18      33.062  -2.971  -0.188  1.00 31.10           H  
ATOM    300  O   TYR A  18      34.574  -5.388  -0.233  1.00 31.10           O  
ATOM    301  CG  TYR A  18      31.257  -2.617   0.863  1.00 31.10           C  
ATOM    302  CD1 TYR A  18      30.732  -1.869  -0.208  1.00 31.10           C  
ATOM    303  HD1 TYR A  18      31.231  -1.867  -1.167  1.00 31.10           H  
ATOM    304  CD2 TYR A  18      30.608  -2.602   2.115  1.00 31.10           C  
ATOM    305  HD2 TYR A  18      31.014  -3.169   2.940  1.00 31.10           H  
ATOM    306  CE1 TYR A  18      29.564  -1.106  -0.034  1.00 31.10           C  
ATOM    307  HE1 TYR A  18      29.161  -0.521  -0.848  1.00 31.10           H  
ATOM    308  CE2 TYR A  18      29.442  -1.829   2.296  1.00 31.10           C  
ATOM    309  HE2 TYR A  18      28.955  -1.800   3.259  1.00 31.10           H  
ATOM    310  OH  TYR A  18      27.798  -0.328   1.374  1.00 31.10           O  
ATOM    311  HH  TYR A  18      27.496  -0.286   2.284  1.00 31.10           H  
ATOM    312  CZ  TYR A  18      28.920  -1.079   1.218  1.00 31.10           C  
ATOM    313  N   VAL A  19      33.008  -6.050  -1.707  1.00 33.32           N  
ATOM    314  H   VAL A  19      32.020  -6.125  -1.901  1.00 33.32           H  
ATOM    315  CA  VAL A  19      33.923  -6.305  -2.822  1.00 33.32           C  
ATOM    316  HA  VAL A  19      34.952  -6.218  -2.473  1.00 33.32           H  
ATOM    317  C   VAL A  19      33.686  -5.198  -3.837  1.00 33.32           C  
ATOM    318  CB  VAL A  19      33.786  -7.721  -3.405  1.00 33.32           C  
ATOM    319  HB  VAL A  19      32.751  -7.900  -3.696  1.00 33.32           H  
ATOM    320  O   VAL A  19      32.633  -5.098  -4.463  1.00 33.32           O  
ATOM    321  CG1 VAL A  19      34.690  -7.914  -4.630  1.00 33.32           C  
ATOM    322 HG11 VAL A  19      34.382  -7.247  -5.435  1.00 33.32           H  
ATOM    323 HG12 VAL A  19      34.609  -8.938  -4.993  1.00 33.32           H  
ATOM    324 HG13 VAL A  19      35.729  -7.705  -4.373  1.00 33.32           H  
ATOM    325  CG2 VAL A  19      34.200  -8.759  -2.350  1.00 33.32           C  
ATOM    326 HG21 VAL A  19      34.118  -9.760  -2.772  1.00 33.32           H  
ATOM    327 HG22 VAL A  19      33.539  -8.693  -1.486  1.00 33.32           H  
ATOM    328 HG23 VAL A  19      35.229  -8.583  -2.035  1.00 33.32           H  
ATOM    329  N   GLU A  20      34.676  -4.323  -3.904  1.00 29.21           N  
ATOM    330  H   GLU A  20      35.477  -4.483  -3.311  1.00 29.21           H  
ATOM    331  CA  GLU A  20      34.792  -3.193  -4.808  1.00 29.21           C  
ATOM    332  HA  GLU A  20      33.883  -2.593  -4.758  1.00 29.21           H  
ATOM    333  C   GLU A  20      34.990  -3.707  -6.241  1.00 29.21           C  
ATOM    334  CB  GLU A  20      35.964  -2.366  -4.261  1.00 29.21           C  
ATOM    335  HB2 GLU A  20      35.769  -2.226  -3.198  1.00 29.21           H  
ATOM    336  HB3 GLU A  20      36.892  -2.929  -4.363  1.00 29.21           H  
ATOM    337  O   GLU A  20      35.940  -4.432  -6.535  1.00 29.21           O  
ATOM    338  CG  GLU A  20      36.144  -0.981  -4.888  1.00 29.21           C  
ATOM    339  HG2 GLU A  20      36.539  -1.098  -5.897  1.00 29.21           H  
ATOM    340  HG3 GLU A  20      35.165  -0.507  -4.962  1.00 29.21           H  
ATOM    341  CD  GLU A  20      37.074  -0.074  -4.055  1.00 29.21           C  
ATOM    342  OE1 GLU A  20      37.309   1.065  -4.517  1.00 29.21           O  
ATOM    343  OE2 GLU A  20      37.538  -0.505  -2.974  1.00 29.21           O  
ATOM    344  N   THR A  21      34.052  -3.381  -7.130  1.00 35.60           N  
ATOM    345  H   THR A  21      33.299  -2.773  -6.842  1.00 35.60           H  
ATOM    346  CA  THR A  21      34.106  -3.734  -8.553  1.00 35.60           C  
ATOM    347  HA  THR A  21      34.716  -4.630  -8.662  1.00 35.60           H  
ATOM    348  C   THR A  21      34.744  -2.583  -9.342  1.00 35.60           C  
ATOM    349  CB  THR A  21      32.713  -4.073  -9.114  1.00 35.60           C  
ATOM    350  HB  THR A  21      32.748  -4.032 -10.202  1.00 35.60           H  
ATOM    351  O   THR A  21      34.257  -1.451  -9.283  1.00 35.60           O  
ATOM    352  CG2 THR A  21      32.258  -5.470  -8.694  1.00 35.60           C  
ATOM    353 HG21 THR A  21      32.241  -5.554  -7.607  1.00 35.60           H  
ATOM    354 HG22 THR A  21      31.263  -5.669  -9.092  1.00 35.60           H  
ATOM    355 HG23 THR A  21      32.948  -6.213  -9.095  1.00 35.60           H  
ATOM    356  OG1 THR A  21      31.725  -3.185  -8.646  1.00 35.60           O  
ATOM    357  HG1 THR A  21      31.338  -3.589  -7.865  1.00 35.60           H  
ATOM    358  N   PRO A  22      35.832  -2.816 -10.099  1.00 38.25           N  
ATOM    359  CA  PRO A  22      36.456  -1.770 -10.894  1.00 38.25           C  
ATOM    360  HA  PRO A  22      36.512  -0.853 -10.307  1.00 38.25           H  
ATOM    361  C   PRO A  22      35.639  -1.494 -12.164  1.00 38.25           C  
ATOM    362  CB  PRO A  22      37.887  -2.242 -11.157  1.00 38.25           C  
ATOM    363  HB2 PRO A  22      38.532  -1.903 -10.346  1.00 38.25           H  
ATOM    364  HB3 PRO A  22      38.269  -1.894 -12.116  1.00 38.25           H  
ATOM    365  O   PRO A  22      35.570  -2.298 -13.092  1.00 38.25           O  
ATOM    366  CG  PRO A  22      37.779  -3.765 -11.106  1.00 38.25           C  
ATOM    367  HG2 PRO A  22      38.707  -4.225 -10.765  1.00 38.25           H  
ATOM    368  HG3 PRO A  22      37.510  -4.143 -12.092  1.00 38.25           H  
ATOM    369  CD  PRO A  22      36.630  -4.032 -10.134  1.00 38.25           C  
ATOM    370  HD2 PRO A  22      37.030  -4.229  -9.140  1.00 38.25           H  
ATOM    371  HD3 PRO A  22      36.040  -4.881 -10.478  1.00 38.25           H  
ATOM    372  N   ARG A  23      35.039  -0.301 -12.198  1.00 32.86           N  
ATOM    373  H   ARG A  23      35.068   0.221 -11.333  1.00 32.86           H  
ATOM    374  CA  ARG A  23      34.435   0.351 -13.368  1.00 32.86           C  
ATOM    375  HA  ARG A  23      33.638  -0.284 -13.755  1.00 32.86           H  
ATOM    376  C   ARG A  23      35.494   0.533 -14.463  1.00 32.86           C  
ATOM    377  CB  ARG A  23      33.867   1.721 -12.919  1.00 32.86           C  
ATOM    378  HB2 ARG A  23      34.343   2.526 -13.479  1.00 32.86           H  
ATOM    379  HB3 ARG A  23      34.109   1.890 -11.869  1.00 32.86           H  
ATOM    380  O   ARG A  23      36.396   1.358 -14.320  1.00 32.86           O  
ATOM    381  CG  ARG A  23      32.353   1.876 -13.093  1.00 32.86           C  
ATOM    382  HG2 ARG A  23      31.841   1.068 -12.570  1.00 32.86           H  
ATOM    383  HG3 ARG A  23      32.101   1.843 -14.153  1.00 32.86           H  
ATOM    384  CD  ARG A  23      31.928   3.225 -12.492  1.00 32.86           C  
ATOM    385  HD2 ARG A  23      32.463   4.025 -13.004  1.00 32.86           H  
ATOM    386  HD3 ARG A  23      32.216   3.232 -11.441  1.00 32.86           H  
ATOM    387  NE  ARG A  23      30.475   3.462 -12.611  1.00 32.86           N  
ATOM    388  HE  ARG A  23      29.987   2.948 -13.329  1.00 32.86           H  
ATOM    389  NH1 ARG A  23      30.264   4.963 -10.872  1.00 32.86           N  
ATOM    390 HH11 ARG A  23      31.243   4.860 -10.648  1.00 32.86           H  
ATOM    391 HH12 ARG A  23      29.693   5.565 -10.296  1.00 32.86           H  
ATOM    392  NH2 ARG A  23      28.474   4.415 -12.079  1.00 32.86           N  
ATOM    393 HH21 ARG A  23      28.014   3.880 -12.802  1.00 32.86           H  
ATOM    394 HH22 ARG A  23      27.927   5.021 -11.485  1.00 32.86           H  
ATOM    395  CZ  ARG A  23      29.751   4.275 -11.856  1.00 32.86           C  
ATOM    396  N   VAL A  24      35.363  -0.185 -15.576  1.00 35.42           N  
ATOM    397  H   VAL A  24      34.663  -0.913 -15.598  1.00 35.42           H  
ATOM    398  CA  VAL A  24      36.146   0.064 -16.796  1.00 35.42           C  
ATOM    399  HA  VAL A  24      36.947   0.758 -16.539  1.00 35.42           H  
ATOM    400  C   VAL A  24      35.249   0.761 -17.813  1.00 35.42           C  
ATOM    401  CB  VAL A  24      36.832  -1.193 -17.384  1.00 35.42           C  
ATOM    402  HB  VAL A  24      36.280  -1.534 -18.259  1.00 35.42           H  
ATOM    403  O   VAL A  24      34.265   0.205 -18.294  1.00 35.42           O  
ATOM    404  CG1 VAL A  24      38.258  -0.827 -17.822  1.00 35.42           C  
ATOM    405 HG11 VAL A  24      38.728  -1.691 -18.293  1.00 35.42           H  
ATOM    406 HG12 VAL A  24      38.227  -0.013 -18.546  1.00 35.42           H  
ATOM    407 HG13 VAL A  24      38.853  -0.529 -16.959  1.00 35.42           H  
ATOM    408  CG2 VAL A  24      36.930  -2.374 -16.411  1.00 35.42           C  
ATOM    409 HG21 VAL A  24      37.450  -2.077 -15.500  1.00 35.42           H  
ATOM    410 HG22 VAL A  24      35.934  -2.733 -16.153  1.00 35.42           H  
ATOM    411 HG23 VAL A  24      37.471  -3.197 -16.878  1.00 35.42           H  
ATOM    412  N   HIS A  25      35.579   2.016 -18.106  1.00 32.89           N  
ATOM    413  H   HIS A  25      36.397   2.401 -17.657  1.00 32.89           H  
ATOM    414  CA  HIS A  25      34.943   2.818 -19.141  1.00 32.89           C  
ATOM    415  HA  HIS A  25      33.861   2.703 -19.078  1.00 32.89           H  
ATOM    416  C   HIS A  25      35.413   2.333 -20.518  1.00 32.89           C  
ATOM    417  CB  HIS A  25      35.298   4.297 -18.915  1.00 32.89           C  
ATOM    418  HB2 HIS A  25      36.378   4.403 -18.813  1.00 32.89           H  
ATOM    419  HB3 HIS A  25      34.995   4.863 -19.795  1.00 32.89           H  
ATOM    420  O   HIS A  25      36.583   2.479 -20.865  1.00 32.89           O  
ATOM    421  CG  HIS A  25      34.622   4.910 -17.712  1.00 32.89           C  
ATOM    422  CD2 HIS A  25      35.027   4.845 -16.404  1.00 32.89           C  
ATOM    423  HD2 HIS A  25      35.900   4.329 -16.031  1.00 32.89           H  
ATOM    424  ND1 HIS A  25      33.466   5.656 -17.739  1.00 32.89           N  
ATOM    425  HD1 HIS A  25      32.919   5.884 -18.557  1.00 32.89           H  
ATOM    426  CE1 HIS A  25      33.182   6.033 -16.482  1.00 32.89           C  
ATOM    427  HE1 HIS A  25      32.332   6.632 -16.190  1.00 32.89           H  
ATOM    428  NE2 HIS A  25      34.105   5.560 -15.631  1.00 32.89           N  
ATOM    429  N   ILE A  26      34.497   1.773 -21.309  1.00 35.35           N  
ATOM    430  H   ILE A  26      33.573   1.615 -20.934  1.00 35.35           H  
ATOM    431  CA  ILE A  26      34.731   1.417 -22.710  1.00 35.35           C  
ATOM    432  HA  ILE A  26      35.789   1.196 -22.853  1.00 35.35           H  
ATOM    433  C   ILE A  26      34.369   2.644 -23.549  1.00 35.35           C  
ATOM    434  CB  ILE A  26      33.928   0.153 -23.109  1.00 35.35           C  
ATOM    435  HB  ILE A  26      32.865   0.389 -23.058  1.00 35.35           H  
ATOM    436  O   ILE A  26      33.194   2.945 -23.758  1.00 35.35           O  
ATOM    437  CG1 ILE A  26      34.205  -1.022 -22.138  1.00 35.35           C  
ATOM    438 HG12 ILE A  26      34.043  -0.700 -21.109  1.00 35.35           H  
ATOM    439 HG13 ILE A  26      35.246  -1.334 -22.229  1.00 35.35           H  
ATOM    440  CG2 ILE A  26      34.273  -0.252 -24.557  1.00 35.35           C  
ATOM    441 HG21 ILE A  26      34.085   0.578 -25.238  1.00 35.35           H  
ATOM    442 HG22 ILE A  26      35.322  -0.541 -24.626  1.00 35.35           H  
ATOM    443 HG23 ILE A  26      33.646  -1.085 -24.873  1.00 35.35           H  
ATOM    444  CD1 ILE A  26      33.295  -2.238 -22.352  1.00 35.35           C  
ATOM    445 HD11 ILE A  26      32.250  -1.931 -22.321  1.00 35.35           H  
ATOM    446 HD12 ILE A  26      33.511  -2.716 -23.308  1.00 35.35           H  
ATOM    447 HD13 ILE A  26      33.473  -2.963 -21.558  1.00 35.35           H  
ATOM    448  N   SER A  27      35.374   3.385 -24.016  1.00 33.43           N  
ATOM    449  H   SER A  27      36.325   3.133 -23.790  1.00 33.43           H  
ATOM    450  CA  SER A  27      35.175   4.385 -25.061  1.00 33.43           C  
ATOM    451  HA  SER A  27      34.241   4.907 -24.855  1.00 33.43           H  
ATOM    452  C   SER A  27      35.034   3.677 -26.410  1.00 33.43           C  
ATOM    453  CB  SER A  27      36.266   5.460 -25.052  1.00 33.43           C  
ATOM    454  HB2 SER A  27      36.138   6.080 -24.165  1.00 33.43           H  
ATOM    455  HB3 SER A  27      36.164   6.087 -25.937  1.00 33.43           H  
ATOM    456  O   SER A  27      35.913   2.964 -26.890  1.00 33.43           O  
ATOM    457  OG  SER A  27      37.556   4.888 -25.019  1.00 33.43           O  
ATOM    458  HG  SER A  27      38.216   5.584 -25.045  1.00 33.43           H  
ATOM    459  N   SER A  28      33.854   3.860 -26.993  1.00 29.50           N  
ATOM    460  H   SER A  28      33.175   4.398 -26.474  1.00 29.50           H  
ATOM    461  CA  SER A  28      33.432   3.341 -28.286  1.00 29.50           C  
ATOM    462  HA  SER A  28      33.529   2.255 -28.284  1.00 29.50           H  
ATOM    463  C   SER A  28      34.282   3.924 -29.420  1.00 29.50           C  
ATOM    464  CB  SER A  28      31.950   3.697 -28.450  1.00 29.50           C  
ATOM    465  HB2 SER A  28      31.831   4.780 -28.473  1.00 29.50           H  
ATOM    466  HB3 SER A  28      31.398   3.302 -27.597  1.00 29.50           H  
ATOM    467  O   SER A  28      34.222   5.118 -29.717  1.00 29.50           O  
ATOM    468  OG  SER A  28      31.412   3.142 -29.629  1.00 29.50           O  
ATOM    469  HG  SER A  28      30.460   3.078 -29.526  1.00 29.50           H  
ATOM    470  N   VAL A  29      35.065   3.068 -30.080  1.00 37.19           N  
ATOM    471  H   VAL A  29      35.134   2.125 -29.726  1.00 37.19           H  
ATOM    472  CA  VAL A  29      35.626   3.338 -31.408  1.00 37.19           C  
ATOM    473  HA  VAL A  29      35.837   4.405 -31.484  1.00 37.19           H  
ATOM    474  C   VAL A  29      34.561   3.014 -32.449  1.00 37.19           C  
ATOM    475  CB  VAL A  29      36.952   2.597 -31.679  1.00 37.19           C  
ATOM    476  HB  VAL A  29      37.064   2.473 -32.756  1.00 37.19           H  
ATOM    477  O   VAL A  29      34.295   1.861 -32.785  1.00 37.19           O  
ATOM    478  CG1 VAL A  29      38.133   3.447 -31.199  1.00 37.19           C  
ATOM    479 HG11 VAL A  29      39.069   2.928 -31.406  1.00 37.19           H  
ATOM    480 HG12 VAL A  29      38.142   4.404 -31.720  1.00 37.19           H  
ATOM    481 HG13 VAL A  29      38.052   3.623 -30.126  1.00 37.19           H  
ATOM    482  CG2 VAL A  29      37.041   1.214 -31.020  1.00 37.19           C  
ATOM    483 HG21 VAL A  29      37.951   0.713 -31.350  1.00 37.19           H  
ATOM    484 HG22 VAL A  29      36.185   0.606 -31.315  1.00 37.19           H  
ATOM    485 HG23 VAL A  29      37.070   1.305 -29.934  1.00 37.19           H  
ATOM    486  N   ARG A  30      33.927   4.074 -32.952  1.00 34.44           N  
ATOM    487  H   ARG A  30      34.150   4.971 -32.544  1.00 34.44           H  
ATOM    488  CA  ARG A  30      32.968   4.030 -34.051  1.00 34.44           C  
ATOM    489  HA  ARG A  30      32.227   3.263 -33.825  1.00 34.44           H  
ATOM    490  C   ARG A  30      33.695   3.641 -35.340  1.00 34.44           C  
ATOM    491  CB  ARG A  30      32.260   5.392 -34.122  1.00 34.44           C  
ATOM    492  HB2 ARG A  30      32.963   6.154 -34.458  1.00 34.44           H  
ATOM    493  HB3 ARG A  30      31.933   5.656 -33.117  1.00 34.44           H  
ATOM    494  O   ARG A  30      34.371   4.457 -35.959  1.00 34.44           O  
ATOM    495  CG  ARG A  30      31.029   5.391 -35.037  1.00 34.44           C  
ATOM    496  HG2 ARG A  30      31.328   5.195 -36.067  1.00 34.44           H  
ATOM    497  HG3 ARG A  30      30.341   4.612 -34.708  1.00 34.44           H  
ATOM    498  CD  ARG A  30      30.334   6.756 -34.946  1.00 34.44           C  
ATOM    499  HD2 ARG A  30      30.165   6.998 -33.897  1.00 34.44           H  
ATOM    500  HD3 ARG A  30      31.003   7.504 -35.372  1.00 34.44           H  
ATOM    501  NE  ARG A  30      29.035   6.760 -35.646  1.00 34.44           N  
ATOM    502  HE  ARG A  30      28.540   5.880 -35.680  1.00 34.44           H  
ATOM    503  NH1 ARG A  30      28.971   8.994 -36.192  1.00 34.44           N  
ATOM    504 HH11 ARG A  30      28.482   9.780 -36.594  1.00 34.44           H  
ATOM    505 HH12 ARG A  30      29.871   9.121 -35.752  1.00 34.44           H  
ATOM    506  NH2 ARG A  30      27.253   7.678 -36.728  1.00 34.44           N  
ATOM    507 HH21 ARG A  30      26.782   8.479 -37.123  1.00 34.44           H  
ATOM    508 HH22 ARG A  30      26.774   6.789 -36.704  1.00 34.44           H  
ATOM    509  CZ  ARG A  30      28.431   7.806 -36.184  1.00 34.44           C  
ATOM    510  N   SER A  31      33.535   2.379 -35.722  1.00 33.18           N  
ATOM    511  H   SER A  31      33.073   1.763 -35.068  1.00 33.18           H  
ATOM    512  CA  SER A  31      33.889   1.839 -37.033  1.00 33.18           C  
ATOM    513  HA  SER A  31      34.939   2.045 -37.239  1.00 33.18           H  
ATOM    514  C   SER A  31      33.019   2.503 -38.106  1.00 33.18           C  
ATOM    515  CB  SER A  31      33.689   0.320 -37.016  1.00 33.18           C  
ATOM    516  HB2 SER A  31      34.295  -0.115 -36.221  1.00 33.18           H  
ATOM    517  HB3 SER A  31      32.641   0.091 -36.825  1.00 33.18           H  
ATOM    518  O   SER A  31      31.818   2.251 -38.205  1.00 33.18           O  
ATOM    519  OG  SER A  31      34.074  -0.241 -38.252  1.00 33.18           O  
ATOM    520  HG  SER A  31      33.836  -1.172 -38.255  1.00 33.18           H  
ATOM    521  N   GLY A  32      33.624   3.415 -38.864  1.00 32.34           N  
ATOM    522  H   GLY A  32      34.592   3.621 -38.663  1.00 32.34           H  
ATOM    523  CA  GLY A  32      33.057   4.007 -40.068  1.00 32.34           C  
ATOM    524  HA2 GLY A  32      33.416   5.030 -40.176  1.00 32.34           H  
ATOM    525  HA3 GLY A  32      31.968   4.026 -40.014  1.00 32.34           H  
ATOM    526  C   GLY A  32      33.502   3.214 -41.290  1.00 32.34           C  
ATOM    527  O   GLY A  32      34.620   3.361 -41.771  1.00 32.34           O  
ATOM    528  N   TYR A  33      32.595   2.379 -41.773  1.00 33.80           N  
ATOM    529  H   TYR A  33      31.730   2.328 -41.255  1.00 33.80           H  
ATOM    530  CA  TYR A  33      32.538   1.849 -43.126  1.00 33.80           C  
ATOM    531  HA  TYR A  33      33.342   1.128 -43.276  1.00 33.80           H  
ATOM    532  C   TYR A  33      32.678   2.991 -44.148  1.00 33.80           C  
ATOM    533  CB  TYR A  33      31.169   1.143 -43.265  1.00 33.80           C  
ATOM    534  HB2 TYR A  33      31.207   0.205 -42.711  1.00 33.80           H  
ATOM    535  HB3 TYR A  33      30.996   0.895 -44.312  1.00 33.80           H  
ATOM    536  O   TYR A  33      31.916   3.953 -44.125  1.00 33.80           O  
ATOM    537  CG  TYR A  33      29.993   1.965 -42.734  1.00 33.80           C  
ATOM    538  CD1 TYR A  33      29.682   1.951 -41.356  1.00 33.80           C  
ATOM    539  HD1 TYR A  33      30.197   1.277 -40.688  1.00 33.80           H  
ATOM    540  CD2 TYR A  33      29.282   2.825 -43.595  1.00 33.80           C  
ATOM    541  HD2 TYR A  33      29.522   2.856 -44.647  1.00 33.80           H  
ATOM    542  CE1 TYR A  33      28.718   2.834 -40.836  1.00 33.80           C  
ATOM    543  HE1 TYR A  33      28.498   2.823 -39.778  1.00 33.80           H  
ATOM    544  CE2 TYR A  33      28.313   3.707 -43.079  1.00 33.80           C  
ATOM    545  HE2 TYR A  33      27.787   4.387 -43.731  1.00 33.80           H  
ATOM    546  OH  TYR A  33      27.110   4.579 -41.199  1.00 33.80           O  
ATOM    547  HH  TYR A  33      26.918   4.388 -40.278  1.00 33.80           H  
ATOM    548  CZ  TYR A  33      28.038   3.721 -41.698  1.00 33.80           C  
ATOM    549  N   SER A  34      33.618   2.884 -45.085  1.00 33.02           N  
ATOM    550  H   SER A  34      34.327   2.170 -44.994  1.00 33.02           H  
ATOM    551  CA  SER A  34      33.422   3.489 -46.400  1.00 33.02           C  
ATOM    552  HA  SER A  34      32.361   3.392 -46.631  1.00 33.02           H  
ATOM    553  C   SER A  34      34.207   2.737 -47.464  1.00 33.02           C  
ATOM    554  CB  SER A  34      33.719   4.987 -46.447  1.00 33.02           C  
ATOM    555  HB2 SER A  34      34.786   5.161 -46.585  1.00 33.02           H  
ATOM    556  HB3 SER A  34      33.394   5.464 -45.522  1.00 33.02           H  
ATOM    557  O   SER A  34      35.435   2.702 -47.502  1.00 33.02           O  
ATOM    558  OG  SER A  34      32.976   5.528 -47.525  1.00 33.02           O  
ATOM    559  HG  SER A  34      33.090   6.481 -47.529  1.00 33.02           H  
ATOM    560  N   THR A  35      33.418   2.100 -48.311  1.00 30.12           N  
ATOM    561  H   THR A  35      32.429   2.181 -48.122  1.00 30.12           H  
ATOM    562  CA  THR A  35      33.750   1.480 -49.581  1.00 30.12           C  
ATOM    563  HA  THR A  35      34.598   0.803 -49.469  1.00 30.12           H  
ATOM    564  C   THR A  35      34.040   2.555 -50.627  1.00 30.12           C  
ATOM    565  CB  THR A  35      32.494   0.700 -50.011  1.00 30.12           C  
ATOM    566  HB  THR A  35      31.643   1.382 -50.031  1.00 30.12           H  
ATOM    567  O   THR A  35      33.175   3.383 -50.882  1.00 30.12           O  
ATOM    568  CG2 THR A  35      32.595   0.026 -51.375  1.00 30.12           C  
ATOM    569 HG21 THR A  35      31.697  -0.565 -51.558  1.00 30.12           H  
ATOM    570 HG22 THR A  35      33.468  -0.626 -51.398  1.00 30.12           H  
ATOM    571 HG23 THR A  35      32.676   0.779 -52.158  1.00 30.12           H  
ATOM    572  OG1 THR A  35      32.222  -0.309 -49.065  1.00 30.12           O  
ATOM    573  HG1 THR A  35      31.334  -0.639 -49.218  1.00 30.12           H  
ATOM    574  N   ALA A  36      35.192   2.485 -51.295  1.00 33.76           N  
ATOM    575  H   ALA A  36      35.937   1.959 -50.860  1.00 33.76           H  
ATOM    576  CA  ALA A  36      35.398   2.871 -52.703  1.00 33.76           C  
ATOM    577  HA  ALA A  36      34.702   2.321 -53.336  1.00 33.76           H  
ATOM    578  C   ALA A  36      36.842   2.485 -53.079  1.00 33.76           C  
ATOM    579  CB  ALA A  36      35.169   4.378 -52.910  1.00 33.76           C  
ATOM    580  HB1 ALA A  36      34.114   4.630 -52.802  1.00 33.76           H  
ATOM    581  HB2 ALA A  36      35.750   4.947 -52.184  1.00 33.76           H  
ATOM    582  HB3 ALA A  36      35.485   4.661 -53.914  1.00 33.76           H  
ATOM    583  O   ALA A  36      37.797   3.057 -52.573  1.00 33.76           O  
ATOM    584  N   ARG A  37      37.094   1.397 -53.815  1.00 29.81           N  
ATOM    585  H   ARG A  37      37.897   0.921 -53.430  1.00 29.81           H  
ATOM    586  CA  ARG A  37      37.094   1.364 -55.289  1.00 29.81           C  
ATOM    587  HA  ARG A  37      37.831   0.622 -55.597  1.00 29.81           H  
ATOM    588  C   ARG A  37      37.576   2.679 -55.917  1.00 29.81           C  
ATOM    589  CB  ARG A  37      35.740   0.918 -55.879  1.00 29.81           C  
ATOM    590  HB2 ARG A  37      35.732   1.179 -56.937  1.00 29.81           H  
ATOM    591  HB3 ARG A  37      34.921   1.455 -55.399  1.00 29.81           H  
ATOM    592  O   ARG A  37      36.773   3.557 -56.199  1.00 29.81           O  
ATOM    593  CG  ARG A  37      35.512  -0.598 -55.774  1.00 29.81           C  
ATOM    594  HG2 ARG A  37      36.377  -1.114 -56.191  1.00 29.81           H  
ATOM    595  HG3 ARG A  37      35.397  -0.885 -54.729  1.00 29.81           H  
ATOM    596  CD  ARG A  37      34.263  -1.008 -56.568  1.00 29.81           C  
ATOM    597  HD2 ARG A  37      33.378  -0.634 -56.053  1.00 29.81           H  
ATOM    598  HD3 ARG A  37      34.314  -0.545 -57.553  1.00 29.81           H  
ATOM    599  NE  ARG A  37      34.171  -2.474 -56.728  1.00 29.81           N  
ATOM    600  HE  ARG A  37      34.750  -3.035 -56.119  1.00 29.81           H  
ATOM    601  NH1 ARG A  37      32.588  -2.505 -58.397  1.00 29.81           N  
ATOM    602 HH11 ARG A  37      32.512  -1.499 -58.341  1.00 29.81           H  
ATOM    603 HH12 ARG A  37      31.999  -3.022 -59.034  1.00 29.81           H  
ATOM    604  NH2 ARG A  37      33.449  -4.425 -57.660  1.00 29.81           N  
ATOM    605 HH21 ARG A  37      32.851  -4.920 -58.307  1.00 29.81           H  
ATOM    606 HH22 ARG A  37      34.049  -4.952 -57.043  1.00 29.81           H  
ATOM    607  CZ  ARG A  37      33.406  -3.124 -57.591  1.00 29.81           C  
ATOM    608  N   SER A  38      38.862   2.741 -56.253  1.00 31.18           N  
ATOM    609  H   SER A  38      39.510   2.084 -55.845  1.00 31.18           H  
ATOM    610  CA  SER A  38      39.285   3.383 -57.496  1.00 31.18           C  
ATOM    611  HA  SER A  38      38.457   3.317 -58.201  1.00 31.18           H  
ATOM    612  C   SER A  38      40.470   2.629 -58.083  1.00 31.18           C  
ATOM    613  CB  SER A  38      39.592   4.869 -57.335  1.00 31.18           C  
ATOM    614  HB2 SER A  38      40.566   5.009 -56.865  1.00 31.18           H  
ATOM    615  HB3 SER A  38      38.821   5.339 -56.725  1.00 31.18           H  
ATOM    616  O   SER A  38      41.494   2.424 -57.436  1.00 31.18           O  
ATOM    617  OG  SER A  38      39.572   5.443 -58.628  1.00 31.18           O  
ATOM    618  HG  SER A  38      39.682   6.394 -58.546  1.00 31.18           H  
ATOM    619  N   ALA A  39      40.256   2.155 -59.303  1.00 32.49           N  
ATOM    620  H   ALA A  39      39.403   2.448 -59.756  1.00 32.49           H  
ATOM    621  CA  ALA A  39      41.248   1.579 -60.179  1.00 32.49           C  
ATOM    622  HA  ALA A  39      42.031   1.095 -59.596  1.00 32.49           H  
ATOM    623  C   ALA A  39      41.851   2.710 -61.019  1.00 32.49           C  
ATOM    624  CB  ALA A  39      40.535   0.537 -61.051  1.00 32.49           C  
ATOM    625  HB1 ALA A  39      41.250   0.089 -61.741  1.00 32.49           H  
ATOM    626  HB2 ALA A  39      40.112  -0.247 -60.423  1.00 32.49           H  
ATOM    627  HB3 ALA A  39      39.739   1.008 -61.628  1.00 32.49           H  
ATOM    628  O   ALA A  39      41.131   3.370 -61.758  1.00 32.49           O  
ATOM    629  N   TYR A  40      43.155   2.921 -60.885  1.00 36.61           N  
ATOM    630  H   TYR A  40      43.594   2.522 -60.068  1.00 36.61           H  
ATOM    631  CA  TYR A  40      44.098   3.538 -61.828  1.00 36.61           C  
ATOM    632  HA  TYR A  40      44.111   2.965 -62.755  1.00 36.61           H  
ATOM    633  C   TYR A  40      45.469   3.415 -61.126  1.00 36.61           C  
ATOM    634  CB  TYR A  40      43.740   5.005 -62.144  1.00 36.61           C  
ATOM    635  HB2 TYR A  40      44.395   5.352 -62.943  1.00 36.61           H  
ATOM    636  HB3 TYR A  40      42.729   5.068 -62.547  1.00 36.61           H  
ATOM    637  O   TYR A  40      45.536   3.446 -59.906  1.00 36.61           O  
ATOM    638  CG  TYR A  40      43.864   5.961 -60.975  1.00 36.61           C  
ATOM    639  CD1 TYR A  40      42.812   6.099 -60.048  1.00 36.61           C  
ATOM    640  HD1 TYR A  40      41.896   5.543 -60.186  1.00 36.61           H  
ATOM    641  CD2 TYR A  40      45.058   6.686 -60.800  1.00 36.61           C  
ATOM    642  HD2 TYR A  40      45.868   6.583 -61.508  1.00 36.61           H  
ATOM    643  CE1 TYR A  40      42.968   6.942 -58.932  1.00 36.61           C  
ATOM    644  HE1 TYR A  40      42.180   7.043 -58.200  1.00 36.61           H  
ATOM    645  CE2 TYR A  40      45.218   7.528 -59.686  1.00 36.61           C  
ATOM    646  HE2 TYR A  40      46.141   8.070 -59.544  1.00 36.61           H  
ATOM    647  OH  TYR A  40      44.325   8.453 -57.662  1.00 36.61           O  
ATOM    648  HH  TYR A  40      45.196   8.855 -57.633  1.00 36.61           H  
ATOM    649  CZ  TYR A  40      44.173   7.650 -58.746  1.00 36.61           C  
ATOM    650  N   SER A  41      46.621   3.215 -61.739  1.00 28.51           N  
ATOM    651  H   SER A  41      47.382   3.069 -61.091  1.00 28.51           H  
ATOM    652  CA  SER A  41      47.034   3.273 -63.123  1.00 28.51           C  
ATOM    653  HA  SER A  41      46.240   2.931 -63.786  1.00 28.51           H  
ATOM    654  C   SER A  41      48.269   2.379 -63.250  1.00 28.51           C  
ATOM    655  CB  SER A  41      47.417   4.718 -63.459  1.00 28.51           C  
ATOM    656  HB2 SER A  41      46.534   5.353 -63.388  1.00 28.51           H  
ATOM    657  HB3 SER A  41      48.161   5.077 -62.747  1.00 28.51           H  
ATOM    658  O   SER A  41      49.131   2.334 -62.376  1.00 28.51           O  
ATOM    659  OG  SER A  41      47.939   4.821 -64.764  1.00 28.51           O  
ATOM    660  HG  SER A  41      48.893   4.722 -64.724  1.00 28.51           H  
ATOM    661  N   SER A  42      48.327   1.694 -64.378  1.00 33.11           N  
ATOM    662  H   SER A  42      47.554   1.837 -65.012  1.00 33.11           H  
ATOM    663  CA  SER A  42      49.494   1.114 -65.029  1.00 33.11           C  
ATOM    664  HA  SER A  42      49.676   0.117 -64.629  1.00 33.11           H  
ATOM    665  C   SER A  42      50.782   1.947 -64.918  1.00 33.11           C  
ATOM    666  CB  SER A  42      49.112   0.999 -66.517  1.00 33.11           C  
ATOM    667  HB2 SER A  42      50.008   0.967 -67.136  1.00 33.11           H  
ATOM    668  HB3 SER A  42      48.563   0.069 -66.662  1.00 33.11           H  
ATOM    669  O   SER A  42      50.817   3.092 -65.368  1.00 33.11           O  
ATOM    670  OG  SER A  42      48.270   2.074 -66.922  1.00 33.11           O  
ATOM    671  HG  SER A  42      48.767   2.890 -66.829  1.00 33.11           H  
ATOM    672  N   TYR A  43      51.849   1.297 -64.444  1.00 39.52           N  
ATOM    673  H   TYR A  43      51.685   0.430 -63.954  1.00 39.52           H  
ATOM    674  CA  TYR A  43      53.248   1.539 -64.819  1.00 39.52           C  
ATOM    675  HA  TYR A  43      53.281   2.174 -65.705  1.00 39.52           H  
ATOM    676  C   TYR A  43      53.829   0.153 -65.160  1.00 39.52           C  
ATOM    677  CB  TYR A  43      54.007   2.242 -63.682  1.00 39.52           C  
ATOM    678  HB2 TYR A  43      55.045   2.375 -63.989  1.00 39.52           H  
ATOM    679  HB3 TYR A  43      54.011   1.597 -62.803  1.00 39.52           H  
ATOM    680  O   TYR A  43      53.962  -0.702 -64.295  1.00 39.52           O  
ATOM    681  CG  TYR A  43      53.440   3.598 -63.295  1.00 39.52           C  
ATOM    682  CD1 TYR A  43      53.741   4.740 -64.064  1.00 39.52           C  
ATOM    683  HD1 TYR A  43      54.390   4.651 -64.923  1.00 39.52           H  
ATOM    684  CD2 TYR A  43      52.588   3.711 -62.179  1.00 39.52           C  
ATOM    685  HD2 TYR A  43      52.339   2.836 -61.597  1.00 39.52           H  
ATOM    686  CE1 TYR A  43      53.192   5.991 -63.722  1.00 39.52           C  
ATOM    687  HE1 TYR A  43      53.420   6.863 -64.317  1.00 39.52           H  
ATOM    688  CE2 TYR A  43      52.036   4.959 -61.833  1.00 39.52           C  
ATOM    689  HE2 TYR A  43      51.376   5.049 -60.984  1.00 39.52           H  
ATOM    690  OH  TYR A  43      51.796   7.301 -62.268  1.00 39.52           O  
ATOM    691  HH  TYR A  43      52.095   8.004 -62.850  1.00 39.52           H  
ATOM    692  CZ  TYR A  43      52.336   6.100 -62.603  1.00 39.52           C  
ATOM    693  N   SER A  44      53.804  -0.244 -66.430  1.00 31.68           N  
ATOM    694  H   SER A  44      53.421  -1.177 -66.483  1.00 31.68           H  
ATOM    695  CA  SER A  44      54.911  -0.075 -67.384  1.00 31.68           C  
ATOM    696  HA  SER A  44      54.509  -0.327 -68.366  1.00 31.68           H  
ATOM    697  C   SER A  44      56.079  -1.041 -67.140  1.00 31.68           C  
ATOM    698  CB  SER A  44      55.383   1.375 -67.523  1.00 31.68           C  
ATOM    699  HB2 SER A  44      55.729   1.747 -66.558  1.00 31.68           H  
ATOM    700  HB3 SER A  44      56.208   1.418 -68.233  1.00 31.68           H  
ATOM    701  O   SER A  44      57.004  -0.736 -66.404  1.00 31.68           O  
ATOM    702  OG  SER A  44      54.316   2.172 -68.000  1.00 31.68           O  
ATOM    703  HG  SER A  44      54.618   3.080 -68.079  1.00 31.68           H  
ATOM    704  N   ALA A  45      55.957  -2.200 -67.797  1.00 32.98           N  
ATOM    705  H   ALA A  45      55.004  -2.392 -68.071  1.00 32.98           H  
ATOM    706  CA  ALA A  45      56.913  -2.912 -68.660  1.00 32.98           C  
ATOM    707  HA  ALA A  45      56.481  -3.912 -68.704  1.00 32.98           H  
ATOM    708  C   ALA A  45      58.412  -3.091 -68.276  1.00 32.98           C  
ATOM    709  CB  ALA A  45      56.773  -2.335 -70.074  1.00 32.98           C  
ATOM    710  HB1 ALA A  45      57.138  -1.308 -70.085  1.00 32.98           H  
ATOM    711  HB2 ALA A  45      57.365  -2.920 -70.779  1.00 32.98           H  
ATOM    712  HB3 ALA A  45      55.730  -2.353 -70.391  1.00 32.98           H  
ATOM    713  O   ALA A  45      59.059  -2.174 -67.780  1.00 32.98           O  
ATOM    714  N   PRO A  46      59.003  -4.260 -68.621  1.00 39.04           N  
ATOM    715  CA  PRO A  46      60.356  -4.665 -68.243  1.00 39.04           C  
ATOM    716  HA  PRO A  46      60.626  -4.242 -67.275  1.00 39.04           H  
ATOM    717  C   PRO A  46      61.409  -4.263 -69.287  1.00 39.04           C  
ATOM    718  CB  PRO A  46      60.259  -6.190 -68.136  1.00 39.04           C  
ATOM    719  HB2 PRO A  46      59.787  -6.461 -67.192  1.00 39.04           H  
ATOM    720  HB3 PRO A  46      61.230  -6.676 -68.229  1.00 39.04           H  
ATOM    721  O   PRO A  46      61.123  -4.205 -70.484  1.00 39.04           O  
ATOM    722  CG  PRO A  46      59.330  -6.546 -69.298  1.00 39.04           C  
ATOM    723  HG2 PRO A  46      59.901  -6.617 -70.223  1.00 39.04           H  
ATOM    724  HG3 PRO A  46      58.795  -7.476 -69.111  1.00 39.04           H  
ATOM    725  CD  PRO A  46      58.380  -5.354 -69.367  1.00 39.04           C  
ATOM    726  HD2 PRO A  46      58.206  -5.073 -70.405  1.00 39.04           H  
ATOM    727  HD3 PRO A  46      57.446  -5.654 -68.891  1.00 39.04           H  
ATOM    728  N   VAL A  47      62.658  -4.076 -68.855  1.00 36.94           N  
ATOM    729  H   VAL A  47      62.848  -4.117 -67.864  1.00 36.94           H  
ATOM    730  CA  VAL A  47      63.802  -3.889 -69.757  1.00 36.94           C  
ATOM    731  HA  VAL A  47      63.543  -4.355 -70.707  1.00 36.94           H  
ATOM    732  C   VAL A  47      65.050  -4.611 -69.258  1.00 36.94           C  
ATOM    733  CB  VAL A  47      64.124  -2.404 -70.062  1.00 36.94           C  
ATOM    734  HB  VAL A  47      65.204  -2.296 -70.171  1.00 36.94           H  
ATOM    735  O   VAL A  47      65.453  -4.485 -68.106  1.00 36.94           O  
ATOM    736  CG1 VAL A  47      63.510  -1.976 -71.400  1.00 36.94           C  
ATOM    737 HG11 VAL A  47      63.878  -2.617 -72.201  1.00 36.94           H  
ATOM    738 HG12 VAL A  47      62.423  -2.046 -71.351  1.00 36.94           H  
ATOM    739 HG13 VAL A  47      63.789  -0.945 -71.621  1.00 36.94           H  
ATOM    740  CG2 VAL A  47      63.685  -1.418 -68.974  1.00 36.94           C  
ATOM    741 HG21 VAL A  47      64.044  -0.418 -69.217  1.00 36.94           H  
ATOM    742 HG22 VAL A  47      62.598  -1.391 -68.898  1.00 36.94           H  
ATOM    743 HG23 VAL A  47      64.109  -1.718 -68.016  1.00 36.94           H  
ATOM    744  N   SER A  48      65.676  -5.281 -70.227  1.00 31.65           N  
ATOM    745  H   SER A  48      65.175  -5.315 -71.104  1.00 31.65           H  
ATOM    746  CA  SER A  48      67.112  -5.542 -70.347  1.00 31.65           C  
ATOM    747  HA  SER A  48      67.265  -5.733 -71.410  1.00 31.65           H  
ATOM    748  C   SER A  48      67.681  -6.788 -69.670  1.00 31.65           C  
ATOM    749  CB  SER A  48      67.923  -4.271 -70.110  1.00 31.65           C  
ATOM    750  HB2 SER A  48      67.802  -3.938 -69.079  1.00 31.65           H  
ATOM    751  HB3 SER A  48      68.978  -4.469 -70.298  1.00 31.65           H  
ATOM    752  O   SER A  48      68.427  -6.749 -68.700  1.00 31.65           O  
ATOM    753  OG  SER A  48      67.459  -3.274 -71.007  1.00 31.65           O  
ATOM    754  HG  SER A  48      67.801  -2.427 -70.710  1.00 31.65           H  
ATOM    755  N   SER A  49      67.443  -7.901 -70.358  1.00 30.26           N  
ATOM    756  H   SER A  49      66.731  -7.836 -71.071  1.00 30.26           H  
ATOM    757  CA  SER A  49      68.442  -8.933 -70.635  1.00 30.26           C  
ATOM    758  HA  SER A  49      68.562  -9.579 -69.765  1.00 30.26           H  
ATOM    759  C   SER A  49      69.807  -8.339 -71.032  1.00 30.26           C  
ATOM    760  CB  SER A  49      67.899  -9.753 -71.819  1.00 30.26           C  
ATOM    761  HB2 SER A  49      67.062 -10.361 -71.476  1.00 30.26           H  
ATOM    762  HB3 SER A  49      68.677 -10.412 -72.202  1.00 30.26           H  
ATOM    763  O   SER A  49      69.945  -7.777 -72.121  1.00 30.26           O  
ATOM    764  OG  SER A  49      67.442  -8.884 -72.848  1.00 30.26           O  
ATOM    765  HG  SER A  49      68.189  -8.338 -73.101  1.00 30.26           H  
ATOM    766  N   SER A  50      70.829  -8.513 -70.194  1.00 35.56           N  
ATOM    767  H   SER A  50      70.655  -8.864 -69.263  1.00 35.56           H  
ATOM    768  CA  SER A  50      72.236  -8.365 -70.574  1.00 35.56           C  
ATOM    769  HA  SER A  50      72.297  -7.729 -71.457  1.00 35.56           H  
ATOM    770  C   SER A  50      72.800  -9.737 -70.945  1.00 35.56           C  
ATOM    771  CB  SER A  50      73.044  -7.648 -69.486  1.00 35.56           C  
ATOM    772  HB2 SER A  50      72.783  -6.590 -69.500  1.00 35.56           H  
ATOM    773  HB3 SER A  50      74.110  -7.750 -69.693  1.00 35.56           H  
ATOM    774  O   SER A  50      72.928 -10.651 -70.132  1.00 35.56           O  
ATOM    775  OG  SER A  50      72.749  -8.164 -68.206  1.00 35.56           O  
ATOM    776  HG  SER A  50      73.190  -7.638 -67.535  1.00 35.56           H  
ATOM    777  N   LEU A  51      73.070  -9.894 -72.240  1.00 34.52           N  
ATOM    778  H   LEU A  51      72.910  -9.105 -72.850  1.00 34.52           H  
ATOM    779  CA  LEU A  51      73.638 -11.092 -72.831  1.00 34.52           C  
ATOM    780  HA  LEU A  51      73.047 -11.949 -72.506  1.00 34.52           H  
ATOM    781  C   LEU A  51      75.080 -11.309 -72.366  1.00 34.52           C  
ATOM    782  CB  LEU A  51      73.595 -11.010 -74.368  1.00 34.52           C  
ATOM    783  HB2 LEU A  51      73.926 -10.027 -74.701  1.00 34.52           H  
ATOM    784  HB3 LEU A  51      74.321 -11.732 -74.742  1.00 34.52           H  
ATOM    785  O   LEU A  51      75.904 -10.396 -72.329  1.00 34.52           O  
ATOM    786  CG  LEU A  51      72.237 -11.358 -75.005  1.00 34.52           C  
ATOM    787  HG  LEU A  51      71.810 -12.222 -74.496  1.00 34.52           H  
ATOM    788  CD1 LEU A  51      71.236 -10.202 -74.956  1.00 34.52           C  
ATOM    789 HD11 LEU A  51      70.981  -9.968 -73.923  1.00 34.52           H  
ATOM    790 HD12 LEU A  51      70.319 -10.487 -75.472  1.00 34.52           H  
ATOM    791 HD13 LEU A  51      71.655  -9.317 -75.436  1.00 34.52           H  
ATOM    792  CD2 LEU A  51      72.459 -11.733 -76.470  1.00 34.52           C  
ATOM    793 HD21 LEU A  51      72.903 -10.894 -77.008  1.00 34.52           H  
ATOM    794 HD22 LEU A  51      73.119 -12.598 -76.538  1.00 34.52           H  
ATOM    795 HD23 LEU A  51      71.506 -11.990 -76.932  1.00 34.52           H  
ATOM    796  N   SER A  52      75.380 -12.577 -72.116  1.00 30.56           N  
ATOM    797  H   SER A  52      74.620 -13.243 -72.121  1.00 30.56           H  
ATOM    798  CA  SER A  52      76.713 -13.133 -71.965  1.00 30.56           C  
ATOM    799  HA  SER A  52      77.176 -12.723 -71.068  1.00 30.56           H  
ATOM    800  C   SER A  52      77.589 -12.824 -73.187  1.00 30.56           C  
ATOM    801  CB  SER A  52      76.572 -14.656 -71.822  1.00 30.56           C  
ATOM    802  HB2 SER A  52      76.306 -15.094 -72.784  1.00 30.56           H  
ATOM    803  HB3 SER A  52      77.526 -15.076 -71.503  1.00 30.56           H  
ATOM    804  O   SER A  52      77.333 -13.321 -74.281  1.00 30.56           O  
ATOM    805  OG  SER A  52      75.565 -15.004 -70.889  1.00 30.56           O  
ATOM    806  HG  SER A  52      75.636 -14.454 -70.106  1.00 30.56           H  
ATOM    807  N   VAL A  53      78.680 -12.080 -72.994  1.00 35.90           N  
ATOM    808  H   VAL A  53      78.783 -11.591 -72.117  1.00 35.90           H  
ATOM    809  CA  VAL A  53      79.794 -12.031 -73.952  1.00 35.90           C  
ATOM    810  HA  VAL A  53      79.483 -12.508 -74.882  1.00 35.90           H  
ATOM    811  C   VAL A  53      80.930 -12.864 -73.381  1.00 35.90           C  
ATOM    812  CB  VAL A  53      80.205 -10.601 -74.346  1.00 35.90           C  
ATOM    813  HB  VAL A  53      80.572 -10.065 -73.471  1.00 35.90           H  
ATOM    814  O   VAL A  53      81.823 -12.394 -72.686  1.00 35.90           O  
ATOM    815  CG1 VAL A  53      81.302 -10.632 -75.424  1.00 35.90           C  
ATOM    816 HG11 VAL A  53      82.206 -11.097 -75.030  1.00 35.90           H  
ATOM    817 HG12 VAL A  53      80.958 -11.180 -76.301  1.00 35.90           H  
ATOM    818 HG13 VAL A  53      81.552  -9.612 -75.715  1.00 35.90           H  
ATOM    819  CG2 VAL A  53      79.006  -9.844 -74.931  1.00 35.90           C  
ATOM    820 HG21 VAL A  53      78.230  -9.728 -74.175  1.00 35.90           H  
ATOM    821 HG22 VAL A  53      79.316  -8.847 -75.247  1.00 35.90           H  
ATOM    822 HG23 VAL A  53      78.593 -10.381 -75.784  1.00 35.90           H  
ATOM    823  N   ARG A  54      80.855 -14.160 -73.672  1.00 31.46           N  
ATOM    824  H   ARG A  54      80.044 -14.456 -74.196  1.00 31.46           H  
ATOM    825  CA  ARG A  54      81.956 -15.107 -73.546  1.00 31.46           C  
ATOM    826  HA  ARG A  54      82.692 -14.724 -72.840  1.00 31.46           H  
ATOM    827  C   ARG A  54      82.584 -15.196 -74.938  1.00 31.46           C  
ATOM    828  CB  ARG A  54      81.370 -16.433 -73.012  1.00 31.46           C  
ATOM    829  HB2 ARG A  54      80.778 -16.904 -73.797  1.00 31.46           H  
ATOM    830  HB3 ARG A  54      80.699 -16.207 -72.184  1.00 31.46           H  
ATOM    831  O   ARG A  54      82.005 -15.812 -75.828  1.00 31.46           O  
ATOM    832  CG  ARG A  54      82.420 -17.428 -72.498  1.00 31.46           C  
ATOM    833  HG2 ARG A  54      83.123 -17.628 -73.306  1.00 31.46           H  
ATOM    834  HG3 ARG A  54      82.972 -16.991 -71.665  1.00 31.46           H  
ATOM    835  CD  ARG A  54      81.782 -18.766 -72.072  1.00 31.46           C  
ATOM    836  HD2 ARG A  54      80.826 -18.893 -72.579  1.00 31.46           H  
ATOM    837  HD3 ARG A  54      82.436 -19.562 -72.427  1.00 31.46           H  
ATOM    838  NE  ARG A  54      81.580 -18.887 -70.607  1.00 31.46           N  
ATOM    839  HE  ARG A  54      81.049 -18.153 -70.159  1.00 31.46           H  
ATOM    840  NH1 ARG A  54      82.680 -20.890 -70.275  1.00 31.46           N  
ATOM    841 HH11 ARG A  54      82.902 -20.938 -71.259  1.00 31.46           H  
ATOM    842 HH12 ARG A  54      82.972 -21.627 -69.650  1.00 31.46           H  
ATOM    843  NH2 ARG A  54      81.717 -19.875 -68.549  1.00 31.46           N  
ATOM    844 HH21 ARG A  54      81.188 -19.122 -68.134  1.00 31.46           H  
ATOM    845 HH22 ARG A  54      82.034 -20.628 -67.955  1.00 31.46           H  
ATOM    846  CZ  ARG A  54      81.990 -19.877 -69.824  1.00 31.46           C  
ATOM    847  N   ARG A  55      83.738 -14.561 -75.164  1.00 32.98           N  
ATOM    848  H   ARG A  55      84.113 -13.961 -74.443  1.00 32.98           H  
ATOM    849  CA  ARG A  55      84.543 -14.821 -76.368  1.00 32.98           C  
ATOM    850  HA  ARG A  55      84.293 -15.831 -76.693  1.00 32.98           H  
ATOM    851  C   ARG A  55      86.027 -14.850 -76.040  1.00 32.98           C  
ATOM    852  CB  ARG A  55      84.178 -13.882 -77.537  1.00 32.98           C  
ATOM    853  HB2 ARG A  55      84.944 -13.120 -77.681  1.00 32.98           H  
ATOM    854  HB3 ARG A  55      83.234 -13.380 -77.322  1.00 32.98           H  
ATOM    855  O   ARG A  55      86.699 -13.835 -75.932  1.00 32.98           O  
ATOM    856  CG  ARG A  55      84.005 -14.709 -78.824  1.00 32.98           C  
ATOM    857  HG2 ARG A  55      84.944 -15.202 -79.076  1.00 32.98           H  
ATOM    858  HG3 ARG A  55      83.248 -15.471 -78.640  1.00 32.98           H  
ATOM    859  CD  ARG A  55      83.550 -13.850 -80.009  1.00 32.98           C  
ATOM    860  HD2 ARG A  55      82.778 -13.160 -79.669  1.00 32.98           H  
ATOM    861  HD3 ARG A  55      84.401 -13.266 -80.359  1.00 32.98           H  
ATOM    862  NE  ARG A  55      82.980 -14.691 -81.084  1.00 32.98           N  
ATOM    863  HE  ARG A  55      82.336 -15.409 -80.787  1.00 32.98           H  
ATOM    864  NH1 ARG A  55      83.989 -13.698 -82.899  1.00 32.98           N  
ATOM    865 HH11 ARG A  55      84.491 -13.079 -82.278  1.00 32.98           H  
ATOM    866 HH12 ARG A  55      84.126 -13.634 -83.897  1.00 32.98           H  
ATOM    867  NH2 ARG A  55      82.551 -15.373 -83.214  1.00 32.98           N  
ATOM    868 HH21 ARG A  55      82.699 -15.285 -84.209  1.00 32.98           H  
ATOM    869 HH22 ARG A  55      81.906 -16.067 -82.864  1.00 32.98           H  
ATOM    870  CZ  ARG A  55      83.178 -14.582 -82.387  1.00 32.98           C  
ATOM    871  N   SER A  56      86.492 -16.076 -75.876  1.00 30.46           N  
ATOM    872  H   SER A  56      85.819 -16.830 -75.873  1.00 30.46           H  
ATOM    873  CA  SER A  56      87.881 -16.492 -75.934  1.00 30.46           C  
ATOM    874  HA  SER A  56      88.481 -15.882 -75.259  1.00 30.46           H  
ATOM    875  C   SER A  56      88.415 -16.371 -77.369  1.00 30.46           C  
ATOM    876  CB  SER A  56      87.940 -17.967 -75.503  1.00 30.46           C  
ATOM    877  HB2 SER A  56      88.979 -18.267 -75.365  1.00 30.46           H  
ATOM    878  HB3 SER A  56      87.503 -18.587 -76.285  1.00 30.46           H  
ATOM    879  O   SER A  56      87.751 -16.805 -78.308  1.00 30.46           O  
ATOM    880  OG  SER A  56      87.211 -18.183 -74.303  1.00 30.46           O  
ATOM    881  HG  SER A  56      87.734 -17.866 -73.563  1.00 30.46           H  
ATOM    882  N   TYR A  57      89.626 -15.839 -77.517  1.00 39.34           N  
ATOM    883  H   TYR A  57      89.980 -15.268 -76.762  1.00 39.34           H  
ATOM    884  CA  TYR A  57      90.635 -16.199 -78.524  1.00 39.34           C  
ATOM    885  HA  TYR A  57      90.640 -17.282 -78.642  1.00 39.34           H  
ATOM    886  C   TYR A  57      91.986 -15.752 -77.921  1.00 39.34           C  
ATOM    887  CB  TYR A  57      90.328 -15.572 -79.900  1.00 39.34           C  
ATOM    888  HB2 TYR A  57      89.408 -16.012 -80.285  1.00 39.34           H  
ATOM    889  HB3 TYR A  57      91.123 -15.862 -80.587  1.00 39.34           H  
ATOM    890  O   TYR A  57      92.139 -14.602 -77.536  1.00 39.34           O  
ATOM    891  CG  TYR A  57      90.185 -14.061 -79.936  1.00 39.34           C  
ATOM    892  CD1 TYR A  57      88.952 -13.454 -79.625  1.00 39.34           C  
ATOM    893  HD1 TYR A  57      88.106 -14.067 -79.349  1.00 39.34           H  
ATOM    894  CD2 TYR A  57      91.294 -13.265 -80.280  1.00 39.34           C  
ATOM    895  HD2 TYR A  57      92.242 -13.730 -80.506  1.00 39.34           H  
ATOM    896  CE1 TYR A  57      88.835 -12.050 -79.638  1.00 39.34           C  
ATOM    897  HE1 TYR A  57      87.906 -11.567 -79.373  1.00 39.34           H  
ATOM    898  CE2 TYR A  57      91.182 -11.862 -80.294  1.00 39.34           C  
ATOM    899  HE2 TYR A  57      92.041 -11.257 -80.541  1.00 39.34           H  
ATOM    900  OH  TYR A  57      89.834  -9.901 -79.970  1.00 39.34           O  
ATOM    901  HH  TYR A  57      90.669  -9.470 -80.170  1.00 39.34           H  
ATOM    902  CZ  TYR A  57      89.951 -11.253 -79.968  1.00 39.34           C  
ATOM    903  N   SER A  58      92.877 -16.654 -77.496  1.00 28.94           N  
ATOM    904  H   SER A  58      93.376 -16.282 -76.700  1.00 28.94           H  
ATOM    905  CA  SER A  58      93.759 -17.491 -78.328  1.00 28.94           C  
ATOM    906  HA  SER A  58      94.448 -17.983 -77.642  1.00 28.94           H  
ATOM    907  C   SER A  58      94.591 -16.600 -79.262  1.00 28.94           C  
ATOM    908  CB  SER A  58      92.990 -18.598 -79.053  1.00 28.94           C  
ATOM    909  HB2 SER A  58      92.589 -18.224 -79.995  1.00 28.94           H  
ATOM    910  HB3 SER A  58      92.168 -18.939 -78.424  1.00 28.94           H  
ATOM    911  O   SER A  58      94.040 -16.007 -80.179  1.00 28.94           O  
ATOM    912  OG  SER A  58      93.847 -19.696 -79.282  1.00 28.94           O  
ATOM    913  HG  SER A  58      93.379 -20.344 -79.814  1.00 28.94           H  
ATOM    914  N   SER A  59      95.818 -16.248 -78.870  1.00 30.37           N  
ATOM    915  H   SER A  59      95.950 -15.277 -79.117  1.00 30.37           H  
ATOM    916  CA  SER A  59      97.076 -16.978 -79.126  1.00 30.37           C  
ATOM    917  HA  SER A  59      97.787 -16.567 -78.409  1.00 30.37           H  
ATOM    918  C   SER A  59      97.676 -16.688 -80.510  1.00 30.37           C  
ATOM    919  CB  SER A  59      97.025 -18.486 -78.823  1.00 30.37           C  
ATOM    920  HB2 SER A  59      98.046 -18.854 -78.729  1.00 30.37           H  
ATOM    921  HB3 SER A  59      96.515 -18.664 -77.877  1.00 30.37           H  
ATOM    922  O   SER A  59      96.958 -16.382 -81.454  1.00 30.37           O  
ATOM    923  OG  SER A  59      96.398 -19.207 -79.857  1.00 30.37           O  
ATOM    924  HG  SER A  59      95.472 -19.343 -79.646  1.00 30.37           H  
ATOM    925  N   SER A  60      99.005 -16.838 -80.592  1.00 28.65           N  
ATOM    926  H   SER A  60      99.469 -17.082 -79.728  1.00 28.65           H  
ATOM    927  CA  SER A  60      99.894 -16.718 -81.764  1.00 28.65           C  
ATOM    928  HA  SER A  60     100.814 -17.218 -81.460  1.00 28.65           H  
ATOM    929  C   SER A  60     100.322 -15.278 -82.110  1.00 28.65           C  
ATOM    930  CB  SER A  60      99.381 -17.569 -82.937  1.00 28.65           C  
ATOM    931  HB2 SER A  60     100.183 -17.728 -83.658  1.00 28.65           H  
ATOM    932  HB3 SER A  60      99.075 -18.546 -82.562  1.00 28.65           H  
ATOM    933  O   SER A  60      99.502 -14.397 -82.313  1.00 28.65           O  
ATOM    934  OG  SER A  60      98.297 -16.983 -83.611  1.00 28.65           O  
ATOM    935  HG  SER A  60      97.684 -16.647 -82.953  1.00 28.65           H  
ATOM    936  N   SER A  61     101.609 -14.958 -81.915  1.00 28.22           N  
ATOM    937  H   SER A  61     101.634 -14.013 -81.560  1.00 28.22           H  
ATOM    938  CA  SER A  61     102.715 -15.132 -82.887  1.00 28.22           C  
ATOM    939  HA  SER A  61     103.640 -15.282 -82.330  1.00 28.22           H  
ATOM    940  C   SER A  61     102.850 -13.850 -83.715  1.00 28.22           C  
ATOM    941  CB  SER A  61     102.518 -16.344 -83.808  1.00 28.22           C  
ATOM    942  HB2 SER A  61     102.300 -17.226 -83.206  1.00 28.22           H  
ATOM    943  HB3 SER A  61     101.689 -16.153 -84.490  1.00 28.22           H  
ATOM    944  O   SER A  61     101.866 -13.361 -84.237  1.00 28.22           O  
ATOM    945  OG  SER A  61     103.693 -16.600 -84.546  1.00 28.22           O  
ATOM    946  HG  SER A  61     103.447 -17.001 -85.383  1.00 28.22           H  
ATOM    947  N   GLY A  62     103.986 -13.194 -83.885  1.00 27.86           N  
ATOM    948  H   GLY A  62     103.864 -12.376 -84.464  1.00 27.86           H  
ATOM    949  CA  GLY A  62     105.373 -13.480 -83.589  1.00 27.86           C  
ATOM    950  HA2 GLY A  62     105.629 -14.492 -83.902  1.00 27.86           H  
ATOM    951  HA3 GLY A  62     105.563 -13.356 -82.523  1.00 27.86           H  
ATOM    952  C   GLY A  62     106.211 -12.470 -84.386  1.00 27.86           C  
ATOM    953  O   GLY A  62     105.696 -11.797 -85.276  1.00 27.86           O  
ATOM    954  N   SER A  63     107.516 -12.464 -84.116  1.00 27.09           N  
ATOM    955  H   SER A  63     107.804 -12.988 -83.302  1.00 27.09           H  
ATOM    956  CA  SER A  63     108.598 -12.023 -85.013  1.00 27.09           C  
ATOM    957  HA  SER A  63     109.512 -12.297 -84.486  1.00 27.09           H  
ATOM    958  C   SER A  63     108.776 -10.529 -85.350  1.00 27.09           C  
ATOM    959  CB  SER A  63     108.600 -12.887 -86.286  1.00 27.09           C  
ATOM    960  HB2 SER A  63     108.601 -13.939 -86.001  1.00 27.09           H  
ATOM    961  HB3 SER A  63     109.508 -12.693 -86.857  1.00 27.09           H  
ATOM    962  O   SER A  63     107.821  -9.779 -85.502  1.00 27.09           O  
ATOM    963  OG  SER A  63     107.483 -12.644 -87.115  1.00 27.09           O  
ATOM    964  HG  SER A  63     106.822 -12.152 -86.622  1.00 27.09           H  
ATOM    965  N   LEU A  64     110.059 -10.205 -85.606  1.00 32.49           N  
ATOM    966  H   LEU A  64     110.729 -10.935 -85.411  1.00 32.49           H  
ATOM    967  CA  LEU A  64     110.649  -8.992 -86.209  1.00 32.49           C  
ATOM    968  HA  LEU A  64     111.627  -9.285 -86.591  1.00 32.49           H  
ATOM    969  C   LEU A  64     110.909  -7.857 -85.194  1.00 32.49           C  
ATOM    970  CB  LEU A  64     109.805  -8.539 -87.429  1.00 32.49           C  
ATOM    971  HB2 LEU A  64     108.901  -8.061 -87.053  1.00 32.49           H  
ATOM    972  HB3 LEU A  64     110.350  -7.767 -87.973  1.00 32.49           H  
ATOM    973  O   LEU A  64     109.989  -7.419 -84.527  1.00 32.49           O  
ATOM    974  CG  LEU A  64     109.374  -9.644 -88.424  1.00 32.49           C  
ATOM    975  HG  LEU A  64     108.760 -10.393 -87.924  1.00 32.49           H  
ATOM    976  CD1 LEU A  64     108.509  -9.046 -89.529  1.00 32.49           C  
ATOM    977 HD11 LEU A  64     108.169  -9.836 -90.198  1.00 32.49           H  
ATOM    978 HD12 LEU A  64     107.633  -8.573 -89.083  1.00 32.49           H  
ATOM    979 HD13 LEU A  64     109.073  -8.303 -90.093  1.00 32.49           H  
ATOM    980  CD2 LEU A  64     110.568 -10.365 -89.052  1.00 32.49           C  
ATOM    981 HD21 LEU A  64     111.151 -10.869 -88.280  1.00 32.49           H  
ATOM    982 HD22 LEU A  64     111.199  -9.652 -89.582  1.00 32.49           H  
ATOM    983 HD23 LEU A  64     110.206 -11.117 -89.754  1.00 32.49           H  
ATOM    984  N   MET A  65     112.098  -7.287 -84.984  1.00 32.63           N  
ATOM    985  H   MET A  65     112.044  -6.608 -84.238  1.00 32.63           H  
ATOM    986  CA  MET A  65     113.437  -7.328 -85.591  1.00 32.63           C  
ATOM    987  HA  MET A  65     113.739  -8.355 -85.794  1.00 32.63           H  
ATOM    988  C   MET A  65     114.422  -6.680 -84.572  1.00 32.63           C  
ATOM    989  CB  MET A  65     113.435  -6.485 -86.884  1.00 32.63           C  
ATOM    990  HB2 MET A  65     114.353  -5.902 -86.960  1.00 32.63           H  
ATOM    991  HB3 MET A  65     112.622  -5.760 -86.836  1.00 32.63           H  
ATOM    992  O   MET A  65     113.970  -6.022 -83.633  1.00 32.63           O  
ATOM    993  CG  MET A  65     113.290  -7.287 -88.182  1.00 32.63           C  
ATOM    994  HG2 MET A  65     113.001  -6.577 -88.957  1.00 32.63           H  
ATOM    995  HG3 MET A  65     112.485  -8.015 -88.087  1.00 32.63           H  
ATOM    996  SD  MET A  65     114.777  -8.149 -88.759  1.00 32.63           S  
ATOM    997  CE  MET A  65     114.518  -8.015 -90.549  1.00 32.63           C  
ATOM    998  HE1 MET A  65     114.500  -6.964 -90.840  1.00 32.63           H  
ATOM    999  HE2 MET A  65     113.574  -8.485 -90.822  1.00 32.63           H  
ATOM   1000  HE3 MET A  65     115.334  -8.515 -91.070  1.00 32.63           H  
ATOM   1001  N   PRO A  66     115.746  -6.860 -84.729  1.00 35.47           N  
ATOM   1002  CA  PRO A  66     116.782  -6.461 -83.774  1.00 35.47           C  
ATOM   1003  HA  PRO A  66     116.393  -6.449 -82.756  1.00 35.47           H  
ATOM   1004  C   PRO A  66     117.396  -5.080 -84.093  1.00 35.47           C  
ATOM   1005  CB  PRO A  66     117.810  -7.592 -83.928  1.00 35.47           C  
ATOM   1006  HB2 PRO A  66     118.803  -7.332 -83.561  1.00 35.47           H  
ATOM   1007  HB3 PRO A  66     117.448  -8.481 -83.413  1.00 35.47           H  
ATOM   1008  O   PRO A  66     116.994  -4.428 -85.052  1.00 35.47           O  
ATOM   1009  CG  PRO A  66     117.809  -7.842 -85.435  1.00 35.47           C  
ATOM   1010  HG2 PRO A  66     118.107  -8.863 -85.672  1.00 35.47           H  
ATOM   1011  HG3 PRO A  66     118.470  -7.128 -85.928  1.00 35.47           H  
ATOM   1012  CD  PRO A  66     116.366  -7.567 -85.840  1.00 35.47           C  
ATOM   1013  HD2 PRO A  66     115.864  -8.518 -86.017  1.00 35.47           H  
ATOM   1014  HD3 PRO A  66     116.356  -6.952 -86.740  1.00 35.47           H  
ATOM   1015  N   SER A  67     118.460  -4.742 -83.346  1.00 29.41           N  
ATOM   1016  H   SER A  67     118.659  -5.355 -82.568  1.00 29.41           H  
ATOM   1017  CA  SER A  67     119.473  -3.699 -83.604  1.00 29.41           C  
ATOM   1018  HA  SER A  67     120.401  -4.060 -83.161  1.00 29.41           H  
ATOM   1019  C   SER A  67     119.203  -2.332 -82.967  1.00 29.41           C  
ATOM   1020  CB  SER A  67     119.767  -3.570 -85.108  1.00 29.41           C  
ATOM   1021  HB2 SER A  67     118.910  -3.145 -85.631  1.00 29.41           H  
ATOM   1022  HB3 SER A  67     119.987  -4.556 -85.518  1.00 29.41           H  
ATOM   1023  O   SER A  67     118.421  -1.545 -83.482  1.00 29.41           O  
ATOM   1024  OG  SER A  67     120.866  -2.726 -85.325  1.00 29.41           O  
ATOM   1025  HG  SER A  67     120.547  -1.821 -85.302  1.00 29.41           H  
ATOM   1026  N   LEU A  68     119.945  -1.972 -81.917  1.00 36.02           N  
ATOM   1027  H   LEU A  68     119.954  -2.618 -81.140  1.00 36.02           H  
ATOM   1028  CA  LEU A  68     121.255  -1.341 -82.108  1.00 36.02           C  
ATOM   1029  HA  LEU A  68     121.838  -2.020 -82.731  1.00 36.02           H  
ATOM   1030  C   LEU A  68     121.982  -1.196 -80.762  1.00 36.02           C  
ATOM   1031  CB  LEU A  68     121.138   0.019 -82.830  1.00 36.02           C  
ATOM   1032  HB2 LEU A  68     120.367  -0.027 -83.599  1.00 36.02           H  
ATOM   1033  HB3 LEU A  68     120.823   0.766 -82.103  1.00 36.02           H  
ATOM   1034  O   LEU A  68     121.398  -0.916 -79.719  1.00 36.02           O  
ATOM   1035  CG  LEU A  68     122.430   0.491 -83.526  1.00 36.02           C  
ATOM   1036  HG  LEU A  68     123.230   0.580 -82.792  1.00 36.02           H  
ATOM   1037  CD1 LEU A  68     122.893  -0.421 -84.668  1.00 36.02           C  
ATOM   1038 HD11 LEU A  68     123.108  -1.428 -84.311  1.00 36.02           H  
ATOM   1039 HD12 LEU A  68     122.139  -0.456 -85.455  1.00 36.02           H  
ATOM   1040 HD13 LEU A  68     123.816  -0.023 -85.087  1.00 36.02           H  
ATOM   1041  CD2 LEU A  68     122.178   1.861 -84.156  1.00 36.02           C  
ATOM   1042 HD21 LEU A  68     121.387   1.796 -84.903  1.00 36.02           H  
ATOM   1043 HD22 LEU A  68     123.095   2.221 -84.623  1.00 36.02           H  
ATOM   1044 HD23 LEU A  68     121.885   2.568 -83.381  1.00 36.02           H  
ATOM   1045  N   GLU A  69     123.269  -1.466 -80.836  1.00 31.12           N  
ATOM   1046  H   GLU A  69     123.642  -1.657 -81.755  1.00 31.12           H  
ATOM   1047  CA  GLU A  69     124.248  -1.524 -79.769  1.00 31.12           C  
ATOM   1048  HA  GLU A  69     123.875  -2.161 -78.966  1.00 31.12           H  
ATOM   1049  C   GLU A  69     124.595  -0.135 -79.183  1.00 31.12           C  
ATOM   1050  CB  GLU A  69     125.488  -2.181 -80.407  1.00 31.12           C  
ATOM   1051  HB2 GLU A  69     126.284  -2.227 -79.664  1.00 31.12           H  
ATOM   1052  HB3 GLU A  69     125.813  -1.549 -81.233  1.00 31.12           H  
ATOM   1053  O   GLU A  69     124.454   0.890 -79.848  1.00 31.12           O  
ATOM   1054  CG  GLU A  69     125.254  -3.627 -80.896  1.00 31.12           C  
ATOM   1055  HG2 GLU A  69     125.181  -4.263 -80.014  1.00 31.12           H  
ATOM   1056  HG3 GLU A  69     124.307  -3.701 -81.430  1.00 31.12           H  
ATOM   1057  CD  GLU A  69     126.362  -4.160 -81.822  1.00 31.12           C  
ATOM   1058  OE1 GLU A  69     126.394  -5.398 -82.000  1.00 31.12           O  
ATOM   1059  OE2 GLU A  69     127.133  -3.340 -82.373  1.00 31.12           O  
ATOM   1060  N   ASN A  70     125.173  -0.155 -77.972  1.00 36.96           N  
ATOM   1061  H   ASN A  70     125.208  -1.064 -77.532  1.00 36.96           H  
ATOM   1062  CA  ASN A  70     126.179   0.800 -77.465  1.00 36.96           C  
ATOM   1063  HA  ASN A  70     126.715   0.222 -76.712  1.00 36.96           H  
ATOM   1064  C   ASN A  70     125.778   2.040 -76.639  1.00 36.96           C  
ATOM   1065  CB  ASN A  70     127.249   1.094 -78.541  1.00 36.96           C  
ATOM   1066  HB2 ASN A  70     128.022   1.746 -78.135  1.00 36.96           H  
ATOM   1067  HB3 ASN A  70     126.794   1.614 -79.385  1.00 36.96           H  
ATOM   1068  O   ASN A  70     126.456   3.061 -76.742  1.00 36.96           O  
ATOM   1069  CG  ASN A  70     127.949  -0.156 -79.022  1.00 36.96           C  
ATOM   1070  ND2 ASN A  70     128.463  -0.150 -80.227  1.00 36.96           N  
ATOM   1071 HD21 ASN A  70     128.757  -1.050 -80.579  1.00 36.96           H  
ATOM   1072 HD22 ASN A  70     128.304   0.637 -80.840  1.00 36.96           H  
ATOM   1073  OD1 ASN A  70     128.038  -1.151 -78.321  1.00 36.96           O  
ATOM   1074  N   LEU A  71     124.831   1.944 -75.695  1.00 40.26           N  
ATOM   1075  H   LEU A  71     124.257   1.114 -75.651  1.00 40.26           H  
ATOM   1076  CA  LEU A  71     124.878   2.814 -74.504  1.00 40.26           C  
ATOM   1077  HA  LEU A  71     125.823   3.358 -74.519  1.00 40.26           H  
ATOM   1078  C   LEU A  71     124.936   1.993 -73.204  1.00 40.26           C  
ATOM   1079  CB  LEU A  71     123.774   3.892 -74.508  1.00 40.26           C  
ATOM   1080  HB2 LEU A  71     123.466   4.037 -73.473  1.00 40.26           H  
ATOM   1081  HB3 LEU A  71     122.899   3.543 -75.056  1.00 40.26           H  
ATOM   1082  O   LEU A  71     124.009   1.265 -72.869  1.00 40.26           O  
ATOM   1083  CG  LEU A  71     124.249   5.261 -75.055  1.00 40.26           C  
ATOM   1084  HG  LEU A  71     125.301   5.414 -74.813  1.00 40.26           H  
ATOM   1085  CD1 LEU A  71     124.059   5.404 -76.566  1.00 40.26           C  
ATOM   1086 HD11 LEU A  71     124.450   6.365 -76.900  1.00 40.26           H  
ATOM   1087 HD12 LEU A  71     124.593   4.613 -77.093  1.00 40.26           H  
ATOM   1088 HD13 LEU A  71     123.001   5.334 -76.818  1.00 40.26           H  
ATOM   1089  CD2 LEU A  71     123.462   6.395 -74.397  1.00 40.26           C  
ATOM   1090 HD21 LEU A  71     122.397   6.280 -74.601  1.00 40.26           H  
ATOM   1091 HD22 LEU A  71     123.804   7.356 -74.781  1.00 40.26           H  
ATOM   1092 HD23 LEU A  71     123.623   6.377 -73.319  1.00 40.26           H  
ATOM   1093  N   ASP A  72     126.092   2.109 -72.546  1.00 40.39           N  
ATOM   1094  H   ASP A  72     126.759   2.728 -72.986  1.00 40.39           H  
ATOM   1095  CA  ASP A  72     126.498   1.681 -71.199  1.00 40.39           C  
ATOM   1096  HA  ASP A  72     127.508   1.289 -71.312  1.00 40.39           H  
ATOM   1097  C   ASP A  72     125.678   0.556 -70.528  1.00 40.39           C  
ATOM   1098  CB  ASP A  72     126.647   2.925 -70.315  1.00 40.39           C  
ATOM   1099  HB2 ASP A  72     125.663   3.273 -70.002  1.00 40.39           H  
ATOM   1100  HB3 ASP A  72     127.114   3.718 -70.899  1.00 40.39           H  
ATOM   1101  O   ASP A  72     124.651   0.756 -69.871  1.00 40.39           O  
ATOM   1102  CG  ASP A  72     127.523   2.674 -69.081  1.00 40.39           C  
ATOM   1103  OD1 ASP A  72     127.842   1.493 -68.787  1.00 40.39           O  
ATOM   1104  OD2 ASP A  72     127.866   3.670 -68.418  1.00 40.39           O  
ATOM   1105  N   LEU A  73     126.210  -0.663 -70.656  1.00 43.60           N  
ATOM   1106  H   LEU A  73     127.078  -0.720 -71.169  1.00 43.60           H  
ATOM   1107  CA  LEU A  73     125.662  -1.912 -70.129  1.00 43.60           C  
ATOM   1108  HA  LEU A  73     124.676  -2.054 -70.573  1.00 43.60           H  
ATOM   1109  C   LEU A  73     125.486  -1.907 -68.601  1.00 43.60           C  
ATOM   1110  CB  LEU A  73     126.606  -3.040 -70.595  1.00 43.60           C  
ATOM   1111  HB2 LEU A  73     127.573  -2.890 -70.115  1.00 43.60           H  
ATOM   1112  HB3 LEU A  73     126.753  -2.943 -71.671  1.00 43.60           H  
ATOM   1113  O   LEU A  73     124.662  -2.671 -68.102  1.00 43.60           O  
ATOM   1114  CG  LEU A  73     126.146  -4.483 -70.310  1.00 43.60           C  
ATOM   1115  HG  LEU A  73     126.012  -4.625 -69.237  1.00 43.60           H  
ATOM   1116  CD1 LEU A  73     124.840  -4.829 -71.030  1.00 43.60           C  
ATOM   1117 HD11 LEU A  73     124.029  -4.218 -70.634  1.00 43.60           H  
ATOM   1118 HD12 LEU A  73     124.943  -4.649 -72.100  1.00 43.60           H  
ATOM   1119 HD13 LEU A  73     124.594  -5.877 -70.860  1.00 43.60           H  
ATOM   1120  CD2 LEU A  73     127.224  -5.460 -70.784  1.00 43.60           C  
ATOM   1121 HD21 LEU A  73     126.922  -6.482 -70.555  1.00 43.60           H  
ATOM   1122 HD22 LEU A  73     128.161  -5.250 -70.268  1.00 43.60           H  
ATOM   1123 HD23 LEU A  73     127.376  -5.360 -71.859  1.00 43.60           H  
ATOM   1124  N   SER A  74     126.198  -1.057 -67.849  1.00 54.32           N  
ATOM   1125  H   SER A  74     126.803  -0.383 -68.296  1.00 54.32           H  
ATOM   1126  CA  SER A  74     125.994  -0.974 -66.396  1.00 54.32           C  
ATOM   1127  HA  SER A  74     125.889  -1.988 -66.010  1.00 54.32           H  
ATOM   1128  C   SER A  74     124.699  -0.234 -66.045  1.00 54.32           C  
ATOM   1129  CB  SER A  74     127.213  -0.367 -65.695  1.00 54.32           C  
ATOM   1130  HB2 SER A  74     127.163  -0.628 -64.638  1.00 54.32           H  
ATOM   1131  HB3 SER A  74     128.129  -0.788 -66.110  1.00 54.32           H  
ATOM   1132  O   SER A  74     123.965  -0.668 -65.155  1.00 54.32           O  
ATOM   1133  OG  SER A  74     127.244   1.038 -65.794  1.00 54.32           O  
ATOM   1134  HG  SER A  74     127.563   1.309 -66.658  1.00 54.32           H  
ATOM   1135  N   GLN A  75     124.343   0.799 -66.815  1.00 54.13           N  
ATOM   1136  H   GLN A  75     124.967   1.091 -67.554  1.00 54.13           H  
ATOM   1137  CA  GLN A  75     123.104   1.542 -66.619  1.00 54.13           C  
ATOM   1138  HA  GLN A  75     122.932   1.616 -65.545  1.00 54.13           H  
ATOM   1139  C   GLN A  75     121.905   0.798 -67.218  1.00 54.13           C  
ATOM   1140  CB  GLN A  75     123.257   2.968 -67.165  1.00 54.13           C  
ATOM   1141  HB2 GLN A  75     124.235   3.357 -66.883  1.00 54.13           H  
ATOM   1142  HB3 GLN A  75     123.186   2.959 -68.253  1.00 54.13           H  
ATOM   1143  O   GLN A  75     120.846   0.779 -66.603  1.00 54.13           O  
ATOM   1144  CG  GLN A  75     122.182   3.888 -66.568  1.00 54.13           C  
ATOM   1145  HG2 GLN A  75     121.195   3.539 -66.872  1.00 54.13           H  
ATOM   1146  HG3 GLN A  75     122.241   3.836 -65.481  1.00 54.13           H  
ATOM   1147  CD  GLN A  75     122.326   5.347 -66.990  1.00 54.13           C  
ATOM   1148  NE2 GLN A  75     121.870   6.278 -66.181  1.00 54.13           N  
ATOM   1149 HE21 GLN A  75     122.003   7.228 -66.496  1.00 54.13           H  
ATOM   1150 HE22 GLN A  75     121.452   6.034 -65.294  1.00 54.13           H  
ATOM   1151  OE1 GLN A  75     122.820   5.688 -68.049  1.00 54.13           O  
ATOM   1152  N   VAL A  76     122.053   0.102 -68.353  1.00 56.80           N  
ATOM   1153  H   VAL A  76     122.918   0.201 -68.865  1.00 56.80           H  
ATOM   1154  CA  VAL A  76     120.958  -0.715 -68.916  1.00 56.80           C  
ATOM   1155  HA  VAL A  76     120.036  -0.141 -68.829  1.00 56.80           H  
ATOM   1156  C   VAL A  76     120.738  -2.002 -68.124  1.00 56.80           C  
ATOM   1157  CB  VAL A  76     121.158  -1.008 -70.414  1.00 56.80           C  
ATOM   1158  HB  VAL A  76     122.105  -1.527 -70.556  1.00 56.80           H  
ATOM   1159  O   VAL A  76     119.594  -2.416 -67.990  1.00 56.80           O  
ATOM   1160  CG1 VAL A  76     120.029  -1.874 -70.999  1.00 56.80           C  
ATOM   1161 HG11 VAL A  76     120.160  -1.967 -72.077  1.00 56.80           H  
ATOM   1162 HG12 VAL A  76     119.061  -1.415 -70.794  1.00 56.80           H  
ATOM   1163 HG13 VAL A  76     120.057  -2.876 -70.569  1.00 56.80           H  
ATOM   1164  CG2 VAL A  76     121.179   0.301 -71.209  1.00 56.80           C  
ATOM   1165 HG21 VAL A  76     120.247   0.849 -71.072  1.00 56.80           H  
ATOM   1166 HG22 VAL A  76     121.324   0.092 -72.269  1.00 56.80           H  
ATOM   1167 HG23 VAL A  76     122.012   0.926 -70.887  1.00 56.80           H  
ATOM   1168  N   ALA A  77     121.768  -2.635 -67.550  1.00 58.08           N  
ATOM   1169  H   ALA A  77     122.711  -2.305 -67.699  1.00 58.08           H  
ATOM   1170  CA  ALA A  77     121.558  -3.759 -66.636  1.00 58.08           C  
ATOM   1171  HA  ALA A  77     120.884  -4.470 -67.115  1.00 58.08           H  
ATOM   1172  C   ALA A  77     120.885  -3.305 -65.334  1.00 58.08           C  
ATOM   1173  CB  ALA A  77     122.876  -4.489 -66.368  1.00 58.08           C  
ATOM   1174  HB1 ALA A  77     123.584  -3.814 -65.889  1.00 58.08           H  
ATOM   1175  HB2 ALA A  77     122.697  -5.340 -65.711  1.00 58.08           H  
ATOM   1176  HB3 ALA A  77     123.298  -4.847 -67.307  1.00 58.08           H  
ATOM   1177  O   ALA A  77     119.991  -4.007 -64.873  1.00 58.08           O  
ATOM   1178  N   ALA A  78     121.238  -2.130 -64.794  1.00 60.77           N  
ATOM   1179  H   ALA A  78     122.019  -1.619 -65.180  1.00 60.77           H  
ATOM   1180  CA  ALA A  78     120.537  -1.531 -63.657  1.00 60.77           C  
ATOM   1181  HA  ALA A  78     120.499  -2.261 -62.848  1.00 60.77           H  
ATOM   1182  C   ALA A  78     119.082  -1.180 -64.010  1.00 60.77           C  
ATOM   1183  CB  ALA A  78     121.327  -0.320 -63.151  1.00 60.77           C  
ATOM   1184  HB1 ALA A  78     122.330  -0.627 -62.856  1.00 60.77           H  
ATOM   1185  HB2 ALA A  78     120.819   0.108 -62.287  1.00 60.77           H  
ATOM   1186  HB3 ALA A  78     121.398   0.439 -63.930  1.00 60.77           H  
ATOM   1187  O   ALA A  78     118.181  -1.662 -63.342  1.00 60.77           O  
ATOM   1188  N   ILE A  79     118.828  -0.490 -65.129  1.00 62.94           N  
ATOM   1189  H   ILE A  79     119.610  -0.090 -65.626  1.00 62.94           H  
ATOM   1190  CA  ILE A  79     117.468  -0.160 -65.595  1.00 62.94           C  
ATOM   1191  HA  ILE A  79     116.935   0.310 -64.768  1.00 62.94           H  
ATOM   1192  C   ILE A  79     116.677  -1.421 -65.982  1.00 62.94           C  
ATOM   1193  CB  ILE A  79     117.515   0.862 -66.759  1.00 62.94           C  
ATOM   1194  HB  ILE A  79     118.162   0.462 -67.540  1.00 62.94           H  
ATOM   1195  O   ILE A  79     115.469  -1.462 -65.807  1.00 62.94           O  
ATOM   1196  CG1 ILE A  79     118.075   2.227 -66.296  1.00 62.94           C  
ATOM   1197 HG12 ILE A  79     117.328   2.736 -65.687  1.00 62.94           H  
ATOM   1198 HG13 ILE A  79     118.950   2.083 -65.662  1.00 62.94           H  
ATOM   1199  CG2 ILE A  79     116.113   1.093 -67.363  1.00 62.94           C  
ATOM   1200 HG21 ILE A  79     115.759   0.183 -67.848  1.00 62.94           H  
ATOM   1201 HG22 ILE A  79     116.134   1.869 -68.128  1.00 62.94           H  
ATOM   1202 HG23 ILE A  79     115.413   1.382 -66.579  1.00 62.94           H  
ATOM   1203  CD1 ILE A  79     118.482   3.148 -67.458  1.00 62.94           C  
ATOM   1204 HD11 ILE A  79     119.203   2.642 -68.100  1.00 62.94           H  
ATOM   1205 HD12 ILE A  79     117.615   3.446 -68.048  1.00 62.94           H  
ATOM   1206 HD13 ILE A  79     118.935   4.052 -67.052  1.00 62.94           H  
ATOM   1207  N   SER A  80     117.316  -2.471 -66.503  1.00 63.44           N  
ATOM   1208  H   SER A  80     118.302  -2.359 -66.691  1.00 63.44           H  
ATOM   1209  CA  SER A  80     116.688  -3.759 -66.840  1.00 63.44           C  
ATOM   1210  HA  SER A  80     115.759  -3.573 -67.378  1.00 63.44           H  
ATOM   1211  C   SER A  80     116.355  -4.566 -65.589  1.00 63.44           C  
ATOM   1212  CB  SER A  80     117.615  -4.564 -67.757  1.00 63.44           C  
ATOM   1213  HB2 SER A  80     118.587  -4.656 -67.273  1.00 63.44           H  
ATOM   1214  HB3 SER A  80     117.741  -4.015 -68.689  1.00 63.44           H  
ATOM   1215  O   SER A  80     115.278  -5.158 -65.527  1.00 63.44           O  
ATOM   1216  OG  SER A  80     117.142  -5.867 -68.064  1.00 63.44           O  
ATOM   1217  HG  SER A  80     117.795  -6.235 -68.665  1.00 63.44           H  
ATOM   1218  N   ASN A  81     117.233  -4.574 -64.579  1.00 68.91           N  
ATOM   1219  H   ASN A  81     118.098  -4.061 -64.672  1.00 68.91           H  
ATOM   1220  CA  ASN A  81     116.919  -5.150 -63.273  1.00 68.91           C  
ATOM   1221  HA  ASN A  81     116.488  -6.138 -63.435  1.00 68.91           H  
ATOM   1222  C   ASN A  81     115.831  -4.345 -62.567  1.00 68.91           C  
ATOM   1223  CB  ASN A  81     118.173  -5.271 -62.383  1.00 68.91           C  
ATOM   1224  HB2 ASN A  81     119.010  -4.714 -62.804  1.00 68.91           H  
ATOM   1225  HB3 ASN A  81     117.968  -4.818 -61.413  1.00 68.91           H  
ATOM   1226  O   ASN A  81     114.928  -4.961 -62.015  1.00 68.91           O  
ATOM   1227  CG  ASN A  81     118.598  -6.703 -62.112  1.00 68.91           C  
ATOM   1228  ND2 ASN A  81     119.783  -6.886 -61.581  1.00 68.91           N  
ATOM   1229 HD21 ASN A  81     120.345  -6.083 -61.336  1.00 68.91           H  
ATOM   1230 HD22 ASN A  81     120.034  -7.834 -61.340  1.00 68.91           H  
ATOM   1231  OD1 ASN A  81     117.898  -7.675 -62.360  1.00 68.91           O  
ATOM   1232  N   ASP A  82     115.856  -3.017 -62.667  1.00 73.23           N  
ATOM   1233  H   ASP A  82     116.693  -2.569 -63.012  1.00 73.23           H  
ATOM   1234  CA  ASP A  82     114.809  -2.136 -62.153  1.00 73.23           C  
ATOM   1235  HA  ASP A  82     114.621  -2.389 -61.109  1.00 73.23           H  
ATOM   1236  C   ASP A  82     113.494  -2.332 -62.916  1.00 73.23           C  
ATOM   1237  CB  ASP A  82     115.256  -0.665 -62.193  1.00 73.23           C  
ATOM   1238  HB2 ASP A  82     115.646  -0.434 -63.184  1.00 73.23           H  
ATOM   1239  HB3 ASP A  82     114.378  -0.039 -62.033  1.00 73.23           H  
ATOM   1240  O   ASP A  82     112.435  -2.419 -62.322  1.00 73.23           O  
ATOM   1241  CG  ASP A  82     116.289  -0.290 -61.119  1.00 73.23           C  
ATOM   1242  OD1 ASP A  82     116.469  -1.081 -60.164  1.00 73.23           O  
ATOM   1243  OD2 ASP A  82     116.867   0.812 -61.258  1.00 73.23           O  
ATOM   1244  N   LEU A  83     113.508  -2.513 -64.237  1.00 73.36           N  
ATOM   1245  H   LEU A  83     114.381  -2.349 -64.717  1.00 73.36           H  
ATOM   1246  CA  LEU A  83     112.299  -2.795 -65.021  1.00 73.36           C  
ATOM   1247  HA  LEU A  83     111.523  -2.090 -64.725  1.00 73.36           H  
ATOM   1248  C   LEU A  83     111.746  -4.194 -64.758  1.00 73.36           C  
ATOM   1249  CB  LEU A  83     112.599  -2.641 -66.521  1.00 73.36           C  
ATOM   1250  HB2 LEU A  83     113.627  -2.950 -66.710  1.00 73.36           H  
ATOM   1251  HB3 LEU A  83     111.961  -3.318 -67.090  1.00 73.36           H  
ATOM   1252  O   LEU A  83     110.536  -4.403 -64.846  1.00 73.36           O  
ATOM   1253  CG  LEU A  83     112.364  -1.217 -67.044  1.00 73.36           C  
ATOM   1254  HG  LEU A  83     112.797  -0.488 -66.358  1.00 73.36           H  
ATOM   1255  CD1 LEU A  83     113.025  -1.067 -68.414  1.00 73.36           C  
ATOM   1256 HD11 LEU A  83     112.573  -1.742 -69.141  1.00 73.36           H  
ATOM   1257 HD12 LEU A  83     114.089  -1.291 -68.326  1.00 73.36           H  
ATOM   1258 HD13 LEU A  83     112.920  -0.037 -68.753  1.00 73.36           H  
ATOM   1259  CD2 LEU A  83     110.867  -0.940 -67.224  1.00 73.36           C  
ATOM   1260 HD21 LEU A  83     110.415  -1.649 -67.918  1.00 73.36           H  
ATOM   1261 HD22 LEU A  83     110.358  -1.000 -66.262  1.00 73.36           H  
ATOM   1262 HD23 LEU A  83     110.733   0.073 -67.604  1.00 73.36           H  
ATOM   1263  N   LYS A  84     112.610  -5.178 -64.495  1.00 78.18           N  
ATOM   1264  H   LYS A  84     113.594  -4.950 -64.486  1.00 78.18           H  
ATOM   1265  CA  LYS A  84     112.182  -6.512 -64.065  1.00 78.18           C  
ATOM   1266  HA  LYS A  84     111.355  -6.850 -64.690  1.00 78.18           H  
ATOM   1267  C   LYS A  84     111.634  -6.454 -62.648  1.00 78.18           C  
ATOM   1268  CB  LYS A  84     113.330  -7.520 -64.167  1.00 78.18           C  
ATOM   1269  HB2 LYS A  84     113.069  -8.412 -63.597  1.00 78.18           H  
ATOM   1270  HB3 LYS A  84     114.227  -7.086 -63.725  1.00 78.18           H  
ATOM   1271  O   LYS A  84     110.576  -7.031 -62.436  1.00 78.18           O  
ATOM   1272  CG  LYS A  84     113.597  -7.933 -65.619  1.00 78.18           C  
ATOM   1273  HG2 LYS A  84     113.764  -7.052 -66.238  1.00 78.18           H  
ATOM   1274  HG3 LYS A  84     112.735  -8.474 -66.009  1.00 78.18           H  
ATOM   1275  CD  LYS A  84     114.833  -8.834 -65.666  1.00 78.18           C  
ATOM   1276  HD2 LYS A  84     114.621  -9.761 -65.133  1.00 78.18           H  
ATOM   1277  HD3 LYS A  84     115.659  -8.322 -65.172  1.00 78.18           H  
ATOM   1278  CE  LYS A  84     115.225  -9.131 -67.113  1.00 78.18           C  
ATOM   1279  HE2 LYS A  84     115.432  -8.181 -67.606  1.00 78.18           H  
ATOM   1280  HE3 LYS A  84     114.383  -9.604 -67.619  1.00 78.18           H  
ATOM   1281  NZ  LYS A  84     116.424 -10.000 -67.155  1.00 78.18           N  
ATOM   1282  HZ1 LYS A  84     116.239 -10.880 -66.694  1.00 78.18           H  
ATOM   1283  HZ2 LYS A  84     116.711 -10.173 -68.108  1.00 78.18           H  
ATOM   1284  HZ3 LYS A  84     117.181  -9.545 -66.667  1.00 78.18           H  
ATOM   1285  N   SER A  85     112.288  -5.732 -61.736  1.00 81.06           N  
ATOM   1286  H   SER A  85     113.141  -5.259 -61.999  1.00 81.06           H  
ATOM   1287  CA  SER A  85     111.835  -5.554 -60.356  1.00 81.06           C  
ATOM   1288  HA  SER A  85     111.679  -6.546 -59.931  1.00 81.06           H  
ATOM   1289  C   SER A  85     110.495  -4.819 -60.320  1.00 81.06           C  
ATOM   1290  CB  SER A  85     112.900  -4.878 -59.481  1.00 81.06           C  
ATOM   1291  HB2 SER A  85     112.634  -5.022 -58.433  1.00 81.06           H  
ATOM   1292  HB3 SER A  85     113.869  -5.342 -59.658  1.00 81.06           H  
ATOM   1293  O   SER A  85     109.561  -5.339 -59.717  1.00 81.06           O  
ATOM   1294  OG  SER A  85     112.977  -3.497 -59.732  1.00 81.06           O  
ATOM   1295  HG  SER A  85     113.780  -3.133 -59.352  1.00 81.06           H  
ATOM   1296  N   ILE A  86     110.342  -3.729 -61.082  1.00 82.79           N  
ATOM   1297  H   ILE A  86     111.187  -3.311 -61.443  1.00 82.79           H  
ATOM   1298  CA  ILE A  86     109.087  -2.988 -61.262  1.00 82.79           C  
ATOM   1299  HA  ILE A  86     108.728  -2.680 -60.280  1.00 82.79           H  
ATOM   1300  C   ILE A  86     108.016  -3.892 -61.867  1.00 82.79           C  
ATOM   1301  CB  ILE A  86     109.288  -1.706 -62.108  1.00 82.79           C  
ATOM   1302  HB  ILE A  86     109.810  -1.978 -63.025  1.00 82.79           H  
ATOM   1303  O   ILE A  86     106.935  -3.973 -61.308  1.00 82.79           O  
ATOM   1304  CG1 ILE A  86     110.125  -0.658 -61.336  1.00 82.79           C  
ATOM   1305 HG12 ILE A  86     109.505  -0.191 -60.571  1.00 82.79           H  
ATOM   1306 HG13 ILE A  86     110.950  -1.143 -60.814  1.00 82.79           H  
ATOM   1307  CG2 ILE A  86     107.934  -1.071 -62.490  1.00 82.79           C  
ATOM   1308 HG21 ILE A  86     108.080  -0.140 -63.037  1.00 82.79           H  
ATOM   1309 HG22 ILE A  86     107.354  -1.730 -63.136  1.00 82.79           H  
ATOM   1310 HG23 ILE A  86     107.349  -0.862 -61.595  1.00 82.79           H  
ATOM   1311  CD1 ILE A  86     110.714   0.436 -62.240  1.00 82.79           C  
ATOM   1312 HD11 ILE A  86     111.376   1.069 -61.648  1.00 82.79           H  
ATOM   1313 HD12 ILE A  86     109.924   1.059 -62.658  1.00 82.79           H  
ATOM   1314 HD13 ILE A  86     111.290  -0.014 -63.048  1.00 82.79           H  
ATOM   1315  N   ARG A  87     108.286  -4.646 -62.944  1.00 83.90           N  
ATOM   1316  H   ARG A  87     109.183  -4.539 -63.395  1.00 83.90           H  
ATOM   1317  CA  ARG A  87     107.272  -5.558 -63.511  1.00 83.90           C  
ATOM   1318  HA  ARG A  87     106.352  -4.994 -63.667  1.00 83.90           H  
ATOM   1319  C   ARG A  87     106.892  -6.693 -62.566  1.00 83.90           C  
ATOM   1320  CB  ARG A  87     107.727  -6.154 -64.844  1.00 83.90           C  
ATOM   1321  HB2 ARG A  87     107.116  -7.033 -65.050  1.00 83.90           H  
ATOM   1322  HB3 ARG A  87     108.767  -6.472 -64.775  1.00 83.90           H  
ATOM   1323  O   ARG A  87     105.734  -7.099 -62.546  1.00 83.90           O  
ATOM   1324  CG  ARG A  87     107.540  -5.173 -66.003  1.00 83.90           C  
ATOM   1325  HG2 ARG A  87     106.527  -4.772 -65.990  1.00 83.90           H  
ATOM   1326  HG3 ARG A  87     108.244  -4.345 -65.913  1.00 83.90           H  
ATOM   1327  CD  ARG A  87     107.762  -5.933 -67.313  1.00 83.90           C  
ATOM   1328  HD2 ARG A  87     106.947  -6.645 -67.441  1.00 83.90           H  
ATOM   1329  HD3 ARG A  87     108.692  -6.498 -67.252  1.00 83.90           H  
ATOM   1330  NE  ARG A  87     107.791  -5.024 -68.469  1.00 83.90           N  
ATOM   1331  HE  ARG A  87     106.896  -4.771 -68.864  1.00 83.90           H  
ATOM   1332  NH1 ARG A  87     110.046  -4.603 -68.443  1.00 83.90           N  
ATOM   1333 HH11 ARG A  87     110.083  -4.996 -67.513  1.00 83.90           H  
ATOM   1334 HH12 ARG A  87     110.842  -4.098 -68.804  1.00 83.90           H  
ATOM   1335  NH2 ARG A  87     108.770  -3.697 -70.037  1.00 83.90           N  
ATOM   1336 HH21 ARG A  87     109.581  -3.213 -70.394  1.00 83.90           H  
ATOM   1337 HH22 ARG A  87     107.860  -3.501 -70.429  1.00 83.90           H  
ATOM   1338  CZ  ARG A  87     108.866  -4.451 -68.978  1.00 83.90           C  
ATOM   1339  N   THR A  88     107.838  -7.243 -61.804  1.00 83.68           N  
ATOM   1340  H   THR A  88     108.791  -6.920 -61.892  1.00 83.68           H  
ATOM   1341  CA  THR A  88     107.521  -8.253 -60.785  1.00 83.68           C  
ATOM   1342  HA  THR A  88     106.866  -9.003 -61.229  1.00 83.68           H  
ATOM   1343  C   THR A  88     106.746  -7.648 -59.625  1.00 83.68           C  
ATOM   1344  CB  THR A  88     108.757  -8.986 -60.247  1.00 83.68           C  
ATOM   1345  HB  THR A  88     108.450  -9.594 -59.396  1.00 83.68           H  
ATOM   1346  O   THR A  88     105.837  -8.296 -59.119  1.00 83.68           O  
ATOM   1347  CG2 THR A  88     109.351  -9.923 -61.299  1.00 83.68           C  
ATOM   1348 HG21 THR A  88     108.617 -10.683 -61.567  1.00 83.68           H  
ATOM   1349 HG22 THR A  88     109.637  -9.366 -62.191  1.00 83.68           H  
ATOM   1350 HG23 THR A  88     110.233 -10.413 -60.885  1.00 83.68           H  
ATOM   1351  OG1 THR A  88     109.788  -8.129 -59.823  1.00 83.68           O  
ATOM   1352  HG1 THR A  88     109.451  -7.253 -59.618  1.00 83.68           H  
ATOM   1353  N   GLN A  89     107.048  -6.404 -59.256  1.00 84.75           N  
ATOM   1354  H   GLN A  89     107.799  -5.918 -59.725  1.00 84.75           H  
ATOM   1355  CA  GLN A  89     106.338  -5.650 -58.235  1.00 84.75           C  
ATOM   1356  HA  GLN A  89     106.247  -6.267 -57.341  1.00 84.75           H  
ATOM   1357  C   GLN A  89     104.924  -5.299 -58.699  1.00 84.75           C  
ATOM   1358  CB  GLN A  89     107.162  -4.407 -57.877  1.00 84.75           C  
ATOM   1359  HB2 GLN A  89     108.137  -4.728 -57.511  1.00 84.75           H  
ATOM   1360  HB3 GLN A  89     107.309  -3.794 -58.767  1.00 84.75           H  
ATOM   1361  O   GLN A  89     103.987  -5.549 -57.958  1.00 84.75           O  
ATOM   1362  CG  GLN A  89     106.494  -3.546 -56.800  1.00 84.75           C  
ATOM   1363  HG2 GLN A  89     105.531  -3.188 -57.162  1.00 84.75           H  
ATOM   1364  HG3 GLN A  89     106.324  -4.148 -55.907  1.00 84.75           H  
ATOM   1365  CD  GLN A  89     107.333  -2.333 -56.417  1.00 84.75           C  
ATOM   1366  NE2 GLN A  89     106.800  -1.448 -55.606  1.00 84.75           N  
ATOM   1367 HE21 GLN A  89     107.380  -0.646 -55.403  1.00 84.75           H  
ATOM   1368 HE22 GLN A  89     105.836  -1.535 -55.317  1.00 84.75           H  
ATOM   1369  OE1 GLN A  89     108.469  -2.149 -56.818  1.00 84.75           O  
ATOM   1370  N   GLU A  90     104.737  -4.812 -59.924  1.00 85.03           N  
ATOM   1371  H   GLU A  90     105.550  -4.544 -60.461  1.00 85.03           H  
ATOM   1372  CA  GLU A  90     103.426  -4.560 -60.531  1.00 85.03           C  
ATOM   1373  HA  GLU A  90     102.851  -3.875 -59.908  1.00 85.03           H  
ATOM   1374  C   GLU A  90     102.631  -5.850 -60.674  1.00 85.03           C  
ATOM   1375  CB  GLU A  90     103.576  -3.953 -61.931  1.00 85.03           C  
ATOM   1376  HB2 GLU A  90     102.631  -4.074 -62.461  1.00 85.03           H  
ATOM   1377  HB3 GLU A  90     104.341  -4.507 -62.474  1.00 85.03           H  
ATOM   1378  O   GLU A  90     101.450  -5.870 -60.362  1.00 85.03           O  
ATOM   1379  CG  GLU A  90     103.911  -2.458 -61.921  1.00 85.03           C  
ATOM   1380  HG2 GLU A  90     103.138  -1.935 -61.358  1.00 85.03           H  
ATOM   1381  HG3 GLU A  90     104.863  -2.302 -61.415  1.00 85.03           H  
ATOM   1382  CD  GLU A  90     103.986  -1.885 -63.346  1.00 85.03           C  
ATOM   1383  OE1 GLU A  90     103.837  -0.651 -63.480  1.00 85.03           O  
ATOM   1384  OE2 GLU A  90     104.213  -2.672 -64.301  1.00 85.03           O  
ATOM   1385  N   LYS A  91     103.254  -6.956 -61.098  1.00 86.40           N  
ATOM   1386  H   LYS A  91     104.214  -6.876 -61.403  1.00 86.40           H  
ATOM   1387  CA  LYS A  91     102.571  -8.251 -61.169  1.00 86.40           C  
ATOM   1388  HA  LYS A  91     101.646  -8.111 -61.728  1.00 86.40           H  
ATOM   1389  C   LYS A  91     102.161  -8.743 -59.782  1.00 86.40           C  
ATOM   1390  CB  LYS A  91     103.448  -9.267 -61.909  1.00 86.40           C  
ATOM   1391  HB2 LYS A  91     104.342  -9.472 -61.320  1.00 86.40           H  
ATOM   1392  HB3 LYS A  91     103.746  -8.845 -62.869  1.00 86.40           H  
ATOM   1393  O   LYS A  91     101.060  -9.262 -59.647  1.00 86.40           O  
ATOM   1394  CG  LYS A  91     102.678 -10.569 -62.162  1.00 86.40           C  
ATOM   1395  HG2 LYS A  91     102.362 -10.999 -61.211  1.00 86.40           H  
ATOM   1396  HG3 LYS A  91     101.794 -10.354 -62.763  1.00 86.40           H  
ATOM   1397  CD  LYS A  91     103.548 -11.596 -62.886  1.00 86.40           C  
ATOM   1398  HD2 LYS A  91     104.438 -11.790 -62.287  1.00 86.40           H  
ATOM   1399  HD3 LYS A  91     103.840 -11.206 -63.861  1.00 86.40           H  
ATOM   1400  CE  LYS A  91     102.733 -12.881 -63.046  1.00 86.40           C  
ATOM   1401  HE2 LYS A  91     101.867 -12.670 -63.674  1.00 86.40           H  
ATOM   1402  HE3 LYS A  91     102.360 -13.171 -62.064  1.00 86.40           H  
ATOM   1403  NZ  LYS A  91     103.546 -13.977 -63.623  1.00 86.40           N  
ATOM   1404  HZ1 LYS A  91     102.983 -14.813 -63.701  1.00 86.40           H  
ATOM   1405  HZ2 LYS A  91     103.891 -13.720 -64.537  1.00 86.40           H  
ATOM   1406  HZ3 LYS A  91     104.324 -14.179 -63.012  1.00 86.40           H  
ATOM   1407  N   ALA A  92     103.010  -8.570 -58.769  1.00 87.78           N  
ATOM   1408  H   ALA A  92     103.914  -8.159 -58.956  1.00 87.78           H  
ATOM   1409  CA  ALA A  92     102.688  -8.907 -57.385  1.00 87.78           C  
ATOM   1410  HA  ALA A  92     102.308  -9.928 -57.350  1.00 87.78           H  
ATOM   1411  C   ALA A  92     101.593  -7.993 -56.818  1.00 87.78           C  
ATOM   1412  CB  ALA A  92     103.968  -8.842 -56.544  1.00 87.78           C  
ATOM   1413  HB1 ALA A  92     104.705  -9.544 -56.935  1.00 87.78           H  
ATOM   1414  HB2 ALA A  92     104.381  -7.834 -56.561  1.00 87.78           H  
ATOM   1415  HB3 ALA A  92     103.736  -9.113 -55.514  1.00 87.78           H  
ATOM   1416  O   ALA A  92     100.697  -8.479 -56.143  1.00 87.78           O  
ATOM   1417  N   GLN A  93     101.616  -6.697 -57.140  1.00 87.92           N  
ATOM   1418  H   GLN A  93     102.405  -6.345 -57.663  1.00 87.92           H  
ATOM   1419  CA  GLN A  93     100.564  -5.747 -56.778  1.00 87.92           C  
ATOM   1420  HA  GLN A  93     100.375  -5.808 -55.707  1.00 87.92           H  
ATOM   1421  C   GLN A  93      99.254  -6.079 -57.481  1.00 87.92           C  
ATOM   1422  CB  GLN A  93     100.982  -4.315 -57.135  1.00 87.92           C  
ATOM   1423  HB2 GLN A  93     101.413  -4.297 -58.136  1.00 87.92           H  
ATOM   1424  HB3 GLN A  93     100.095  -3.681 -57.138  1.00 87.92           H  
ATOM   1425  O   GLN A  93      98.221  -6.093 -56.835  1.00 87.92           O  
ATOM   1426  CG  GLN A  93     101.974  -3.727 -56.126  1.00 87.92           C  
ATOM   1427  HG2 GLN A  93     101.505  -3.720 -55.142  1.00 87.92           H  
ATOM   1428  HG3 GLN A  93     102.869  -4.346 -56.064  1.00 87.92           H  
ATOM   1429  CD  GLN A  93     102.387  -2.301 -56.474  1.00 87.92           C  
ATOM   1430  NE2 GLN A  93     103.025  -1.597 -55.563  1.00 87.92           N  
ATOM   1431 HE21 GLN A  93     103.191  -0.635 -55.825  1.00 87.92           H  
ATOM   1432 HE22 GLN A  93     103.124  -1.956 -54.625  1.00 87.92           H  
ATOM   1433  OE1 GLN A  93     102.145  -1.773 -57.544  1.00 87.92           O  
ATOM   1434  N   LEU A  94      99.279  -6.387 -58.777  1.00 85.18           N  
ATOM   1435  H   LEU A  94     100.157  -6.305 -59.269  1.00 85.18           H  
ATOM   1436  CA  LEU A  94      98.102  -6.812 -59.527  1.00 85.18           C  
ATOM   1437  HA  LEU A  94      97.308  -6.079 -59.386  1.00 85.18           H  
ATOM   1438  C   LEU A  94      97.567  -8.135 -58.995  1.00 85.18           C  
ATOM   1439  CB  LEU A  94      98.437  -6.939 -61.022  1.00 85.18           C  
ATOM   1440  HB2 LEU A  94      99.371  -7.492 -61.122  1.00 85.18           H  
ATOM   1441  HB3 LEU A  94      97.657  -7.524 -61.508  1.00 85.18           H  
ATOM   1442  O   LEU A  94      96.358  -8.284 -58.929  1.00 85.18           O  
ATOM   1443  CG  LEU A  94      98.555  -5.593 -61.758  1.00 85.18           C  
ATOM   1444  HG  LEU A  94      99.216  -4.920 -61.212  1.00 85.18           H  
ATOM   1445  CD1 LEU A  94      99.138  -5.832 -63.153  1.00 85.18           C  
ATOM   1446 HD11 LEU A  94      99.233  -4.879 -63.673  1.00 85.18           H  
ATOM   1447 HD12 LEU A  94     100.133  -6.268 -63.056  1.00 85.18           H  
ATOM   1448 HD13 LEU A  94      98.492  -6.499 -63.723  1.00 85.18           H  
ATOM   1449  CD2 LEU A  94      97.194  -4.911 -61.921  1.00 85.18           C  
ATOM   1450 HD21 LEU A  94      96.788  -4.648 -60.945  1.00 85.18           H  
ATOM   1451 HD22 LEU A  94      96.497  -5.572 -62.436  1.00 85.18           H  
ATOM   1452 HD23 LEU A  94      97.314  -3.992 -62.495  1.00 85.18           H  
ATOM   1453  N   GLN A  95      98.435  -9.068 -58.597  1.00 89.30           N  
ATOM   1454  H   GLN A  95      99.423  -8.894 -58.710  1.00 89.30           H  
ATOM   1455  CA  GLN A  95      98.023 -10.316 -57.965  1.00 89.30           C  
ATOM   1456  HA  GLN A  95      97.255 -10.773 -58.590  1.00 89.30           H  
ATOM   1457  C   GLN A  95      97.375 -10.057 -56.599  1.00 89.30           C  
ATOM   1458  CB  GLN A  95      99.213 -11.282 -57.902  1.00 89.30           C  
ATOM   1459  HB2 GLN A  95      99.623 -11.396 -58.905  1.00 89.30           H  
ATOM   1460  HB3 GLN A  95      99.986 -10.882 -57.246  1.00 89.30           H  
ATOM   1461  O   GLN A  95      96.250 -10.492 -56.402  1.00 89.30           O  
ATOM   1462  CG  GLN A  95      98.773 -12.659 -57.394  1.00 89.30           C  
ATOM   1463  HG2 GLN A  95      97.932 -13.015 -57.990  1.00 89.30           H  
ATOM   1464  HG3 GLN A  95      98.435 -12.569 -56.362  1.00 89.30           H  
ATOM   1465  CD  GLN A  95      99.872 -13.713 -57.443  1.00 89.30           C  
ATOM   1466  NE2 GLN A  95      99.592 -14.881 -56.913  1.00 89.30           N  
ATOM   1467 HE21 GLN A  95      98.727 -14.963 -56.398  1.00 89.30           H  
ATOM   1468 HE22 GLN A  95     100.339 -15.556 -56.838  1.00 89.30           H  
ATOM   1469  OE1 GLN A  95     100.966 -13.538 -57.971  1.00 89.30           O  
ATOM   1470  N   ASP A  96      98.001  -9.265 -55.721  1.00 89.82           N  
ATOM   1471  H   ASP A  96      98.934  -8.942 -55.935  1.00 89.82           H  
ATOM   1472  CA  ASP A  96      97.424  -8.859 -54.426  1.00 89.82           C  
ATOM   1473  HA  ASP A  96      97.242  -9.747 -53.821  1.00 89.82           H  
ATOM   1474  C   ASP A  96      96.082  -8.134 -54.605  1.00 89.82           C  
ATOM   1475  CB  ASP A  96      98.430  -7.955 -53.685  1.00 89.82           C  
ATOM   1476  HB2 ASP A  96      99.353  -8.514 -53.525  1.00 89.82           H  
ATOM   1477  HB3 ASP A  96      98.668  -7.094 -54.310  1.00 89.82           H  
ATOM   1478  O   ASP A  96      95.112  -8.395 -53.899  1.00 89.82           O  
ATOM   1479  CG  ASP A  96      97.919  -7.458 -52.322  1.00 89.82           C  
ATOM   1480  OD1 ASP A  96      97.647  -8.277 -51.425  1.00 89.82           O  
ATOM   1481  OD2 ASP A  96      97.805  -6.228 -52.108  1.00 89.82           O  
ATOM   1482  N   LEU A  97      95.987  -7.249 -55.597  1.00 91.80           N  
ATOM   1483  H   LEU A  97      96.822  -7.048 -56.127  1.00 91.80           H  
ATOM   1484  CA  LEU A  97      94.771  -6.501 -55.900  1.00 91.80           C  
ATOM   1485  HA  LEU A  97      94.398  -6.087 -54.963  1.00 91.80           H  
ATOM   1486  C   LEU A  97      93.677  -7.428 -56.455  1.00 91.80           C  
ATOM   1487  CB  LEU A  97      95.171  -5.334 -56.825  1.00 91.80           C  
ATOM   1488  HB2 LEU A  97      96.159  -5.004 -56.502  1.00 91.80           H  
ATOM   1489  HB3 LEU A  97      95.250  -5.677 -57.857  1.00 91.80           H  
ATOM   1490  O   LEU A  97      92.511  -7.279 -56.098  1.00 91.80           O  
ATOM   1491  CG  LEU A  97      94.314  -4.069 -56.730  1.00 91.80           C  
ATOM   1492  HG  LEU A  97      94.093  -3.852 -55.685  1.00 91.80           H  
ATOM   1493  CD1 LEU A  97      95.080  -2.880 -57.315  1.00 91.80           C  
ATOM   1494 HD11 LEU A  97      96.001  -2.724 -56.753  1.00 91.80           H  
ATOM   1495 HD12 LEU A  97      95.326  -3.071 -58.359  1.00 91.80           H  
ATOM   1496 HD13 LEU A  97      94.474  -1.976 -57.243  1.00 91.80           H  
ATOM   1497  CD2 LEU A  97      93.016  -4.193 -57.500  1.00 91.80           C  
ATOM   1498 HD21 LEU A  97      93.212  -4.489 -58.531  1.00 91.80           H  
ATOM   1499 HD22 LEU A  97      92.396  -4.944 -57.011  1.00 91.80           H  
ATOM   1500 HD23 LEU A  97      92.480  -3.244 -57.478  1.00 91.80           H  
ATOM   1501  N   ASN A  98      94.041  -8.427 -57.260  1.00 90.21           N  
ATOM   1502  H   ASN A  98      95.019  -8.527 -57.491  1.00 90.21           H  
ATOM   1503  CA  ASN A  98      93.106  -9.428 -57.771  1.00 90.21           C  
ATOM   1504  HA  ASN A  98      92.223  -8.900 -58.133  1.00 90.21           H  
ATOM   1505  C   ASN A  98      92.637 -10.391 -56.670  1.00 90.21           C  
ATOM   1506  CB  ASN A  98      93.761 -10.171 -58.947  1.00 90.21           C  
ATOM   1507  HB2 ASN A  98      94.469  -9.512 -59.449  1.00 90.21           H  
ATOM   1508  HB3 ASN A  98      94.299 -11.045 -58.579  1.00 90.21           H  
ATOM   1509  O   ASN A  98      91.457 -10.716 -56.622  1.00 90.21           O  
ATOM   1510  CG  ASN A  98      92.806 -10.574 -60.048  1.00 90.21           C  
ATOM   1511  ND2 ASN A  98      93.311 -11.274 -61.036  1.00 90.21           N  
ATOM   1512 HD21 ASN A  98      94.259 -11.613 -60.960  1.00 90.21           H  
ATOM   1513 HD22 ASN A  98      92.649 -11.559 -61.744  1.00 90.21           H  
ATOM   1514  OD1 ASN A  98      91.644 -10.217 -60.112  1.00 90.21           O  
ATOM   1515  N   ASP A  99      93.517 -10.779 -55.746  1.00 89.23           N  
ATOM   1516  H   ASP A  99      94.491 -10.546 -55.876  1.00 89.23           H  
ATOM   1517  CA  ASP A  99      93.176 -11.611 -54.585  1.00 89.23           C  
ATOM   1518  HA  ASP A  99      92.643 -12.498 -54.929  1.00 89.23           H  
ATOM   1519  C   ASP A  99      92.238 -10.846 -53.624  1.00 89.23           C  
ATOM   1520  CB  ASP A  99      94.473 -12.076 -53.885  1.00 89.23           C  
ATOM   1521  HB2 ASP A  99      95.065 -11.201 -53.619  1.00 89.23           H  
ATOM   1522  HB3 ASP A  99      94.197 -12.584 -52.961  1.00 89.23           H  
ATOM   1523  O   ASP A  99      91.234 -11.377 -53.136  1.00 89.23           O  
ATOM   1524  CG  ASP A  99      95.343 -13.046 -54.714  1.00 89.23           C  
ATOM   1525  OD1 ASP A  99      94.809 -13.698 -55.642  1.00 89.23           O  
ATOM   1526  OD2 ASP A  99      96.553 -13.167 -54.406  1.00 89.23           O  
ATOM   1527  N   ARG A 100      92.477  -9.541 -53.424  1.00 92.30           N  
ATOM   1528  H   ARG A 100      93.342  -9.167 -53.788  1.00 92.30           H  
ATOM   1529  CA  ARG A 100      91.544  -8.651 -52.710  1.00 92.30           C  
ATOM   1530  HA  ARG A 100      91.316  -9.080 -51.735  1.00 92.30           H  
ATOM   1531  C   ARG A 100      90.213  -8.501 -53.440  1.00 92.30           C  
ATOM   1532  CB  ARG A 100      92.168  -7.273 -52.495  1.00 92.30           C  
ATOM   1533  HB2 ARG A 100      91.396  -6.585 -52.151  1.00 92.30           H  
ATOM   1534  HB3 ARG A 100      92.558  -6.906 -53.444  1.00 92.30           H  
ATOM   1535  O   ARG A 100      89.169  -8.526 -52.799  1.00 92.30           O  
ATOM   1536  CG  ARG A 100      93.284  -7.309 -51.449  1.00 92.30           C  
ATOM   1537  HG2 ARG A 100      92.876  -7.584 -50.476  1.00 92.30           H  
ATOM   1538  HG3 ARG A 100      94.043  -8.041 -51.724  1.00 92.30           H  
ATOM   1539  CD  ARG A 100      93.906  -5.917 -51.371  1.00 92.30           C  
ATOM   1540  HD2 ARG A 100      94.071  -5.549 -52.384  1.00 92.30           H  
ATOM   1541  HD3 ARG A 100      93.208  -5.252 -50.863  1.00 92.30           H  
ATOM   1542  NE  ARG A 100      95.206  -5.955 -50.697  1.00 92.30           N  
ATOM   1543  HE  ARG A 100      95.843  -6.680 -50.997  1.00 92.30           H  
ATOM   1544  NH1 ARG A 100      95.095  -3.958 -49.562  1.00 92.30           N  
ATOM   1545 HH11 ARG A 100      94.122  -3.888 -49.823  1.00 92.30           H  
ATOM   1546 HH12 ARG A 100      95.552  -3.267 -48.985  1.00 92.30           H  
ATOM   1547  NH2 ARG A 100      97.000  -5.139 -49.640  1.00 92.30           N  
ATOM   1548 HH21 ARG A 100      97.496  -5.793 -50.229  1.00 92.30           H  
ATOM   1549 HH22 ARG A 100      97.512  -4.419 -49.152  1.00 92.30           H  
ATOM   1550  CZ  ARG A 100      95.750  -5.017 -49.958  1.00 92.30           C  
ATOM   1551  N   PHE A 101      90.209  -8.363 -54.765  1.00 91.30           N  
ATOM   1552  H   PHE A 101      91.088  -8.291 -55.257  1.00 91.30           H  
ATOM   1553  CA  PHE A 101      88.954  -8.330 -55.516  1.00 91.30           C  
ATOM   1554  HA  PHE A 101      88.294  -7.611 -55.031  1.00 91.30           H  
ATOM   1555  C   PHE A 101      88.203  -9.658 -55.454  1.00 91.30           C  
ATOM   1556  CB  PHE A 101      89.173  -7.906 -56.973  1.00 91.30           C  
ATOM   1557  HB2 PHE A 101      90.076  -8.387 -57.352  1.00 91.30           H  
ATOM   1558  HB3 PHE A 101      88.341  -8.281 -57.568  1.00 91.30           H  
ATOM   1559  O   PHE A 101      86.985  -9.632 -55.320  1.00 91.30           O  
ATOM   1560  CG  PHE A 101      89.236  -6.411 -57.220  1.00 91.30           C  
ATOM   1561  CD1 PHE A 101      88.311  -5.533 -56.615  1.00 91.30           C  
ATOM   1562  HD1 PHE A 101      87.553  -5.907 -55.942  1.00 91.30           H  
ATOM   1563  CD2 PHE A 101      90.158  -5.902 -58.150  1.00 91.30           C  
ATOM   1564  HD2 PHE A 101      90.852  -6.569 -58.640  1.00 91.30           H  
ATOM   1565  CE1 PHE A 101      88.351  -4.156 -56.889  1.00 91.30           C  
ATOM   1566  HE1 PHE A 101      87.650  -3.491 -56.407  1.00 91.30           H  
ATOM   1567  CE2 PHE A 101      90.162  -4.531 -58.463  1.00 91.30           C  
ATOM   1568  HE2 PHE A 101      90.853  -4.151 -59.200  1.00 91.30           H  
ATOM   1569  CZ  PHE A 101      89.282  -3.652 -57.810  1.00 91.30           C  
ATOM   1570  HZ  PHE A 101      89.303  -2.597 -58.037  1.00 91.30           H  
ATOM   1571  N   ALA A 102      88.896 -10.795 -55.490  1.00 94.07           N  
ATOM   1572  H   ALA A 102      89.893 -10.758 -55.649  1.00 94.07           H  
ATOM   1573  CA  ALA A 102      88.282 -12.108 -55.336  1.00 94.07           C  
ATOM   1574  HA  ALA A 102      87.526 -12.235 -56.110  1.00 94.07           H  
ATOM   1575  C   ALA A 102      87.575 -12.223 -53.977  1.00 94.07           C  
ATOM   1576  CB  ALA A 102      89.354 -13.185 -55.533  1.00 94.07           C  
ATOM   1577  HB1 ALA A 102      90.135 -13.088 -54.778  1.00 94.07           H  
ATOM   1578  HB2 ALA A 102      88.901 -14.171 -55.441  1.00 94.07           H  
ATOM   1579  HB3 ALA A 102      89.803 -13.088 -56.522  1.00 94.07           H  
ATOM   1580  O   ALA A 102      86.386 -12.529 -53.941  1.00 94.07           O  
ATOM   1581  N   SER A 103      88.250 -11.854 -52.883  1.00 93.41           N  
ATOM   1582  H   SER A 103      89.240 -11.673 -52.980  1.00 93.41           H  
ATOM   1583  CA  SER A 103      87.639 -11.827 -51.543  1.00 93.41           C  
ATOM   1584  HA  SER A 103      87.204 -12.808 -51.353  1.00 93.41           H  
ATOM   1585  C   SER A 103      86.500 -10.806 -51.402  1.00 93.41           C  
ATOM   1586  CB  SER A 103      88.692 -11.591 -50.457  1.00 93.41           C  
ATOM   1587  HB2 SER A 103      88.193 -11.524 -49.491  1.00 93.41           H  
ATOM   1588  HB3 SER A 103      89.379 -12.437 -50.436  1.00 93.41           H  
ATOM   1589  O   SER A 103      85.504 -11.091 -50.741  1.00 93.41           O  
ATOM   1590  OG  SER A 103      89.427 -10.408 -50.682  1.00 93.41           O  
ATOM   1591  HG  SER A 103      89.961 -10.556 -51.466  1.00 93.41           H  
ATOM   1592  N   PHE A 104      86.578  -9.636 -52.049  1.00 95.03           N  
ATOM   1593  H   PHE A 104      87.448  -9.392 -52.500  1.00 95.03           H  
ATOM   1594  CA  PHE A 104      85.454  -8.691 -52.084  1.00 95.03           C  
ATOM   1595  HA  PHE A 104      85.108  -8.535 -51.062  1.00 95.03           H  
ATOM   1596  C   PHE A 104      84.260  -9.242 -52.862  1.00 95.03           C  
ATOM   1597  CB  PHE A 104      85.873  -7.339 -52.679  1.00 95.03           C  
ATOM   1598  HB2 PHE A 104      84.996  -6.865 -53.120  1.00 95.03           H  
ATOM   1599  HB3 PHE A 104      86.586  -7.502 -53.487  1.00 95.03           H  
ATOM   1600  O   PHE A 104      83.126  -9.065 -52.423  1.00 95.03           O  
ATOM   1601  CG  PHE A 104      86.432  -6.354 -51.673  1.00 95.03           C  
ATOM   1602  CD1 PHE A 104      85.632  -5.922 -50.598  1.00 95.03           C  
ATOM   1603  HD1 PHE A 104      84.628  -6.305 -50.485  1.00 95.03           H  
ATOM   1604  CD2 PHE A 104      87.730  -5.834 -51.828  1.00 95.03           C  
ATOM   1605  HD2 PHE A 104      88.344  -6.151 -52.658  1.00 95.03           H  
ATOM   1606  CE1 PHE A 104      86.136  -4.996 -49.669  1.00 95.03           C  
ATOM   1607  HE1 PHE A 104      85.522  -4.674 -48.840  1.00 95.03           H  
ATOM   1608  CE2 PHE A 104      88.235  -4.907 -50.900  1.00 95.03           C  
ATOM   1609  HE2 PHE A 104      89.236  -4.522 -51.018  1.00 95.03           H  
ATOM   1610  CZ  PHE A 104      87.439  -4.490 -49.818  1.00 95.03           C  
ATOM   1611  HZ  PHE A 104      87.828  -3.782 -49.102  1.00 95.03           H  
ATOM   1612  N   ILE A 105      84.493  -9.906 -53.995  1.00 94.49           N  
ATOM   1613  H   ILE A 105      85.450 -10.018 -54.298  1.00 94.49           H  
ATOM   1614  CA  ILE A 105      83.437 -10.543 -54.785  1.00 94.49           C  
ATOM   1615  HA  ILE A 105      82.652  -9.812 -54.978  1.00 94.49           H  
ATOM   1616  C   ILE A 105      82.798 -11.668 -53.979  1.00 94.49           C  
ATOM   1617  CB  ILE A 105      83.983 -11.038 -56.143  1.00 94.49           C  
ATOM   1618  HB  ILE A 105      84.910 -11.585 -55.970  1.00 94.49           H  
ATOM   1619  O   ILE A 105      81.576 -11.713 -53.903  1.00 94.49           O  
ATOM   1620  CG1 ILE A 105      84.273  -9.826 -57.056  1.00 94.49           C  
ATOM   1621 HG12 ILE A 105      83.332  -9.383 -57.380  1.00 94.49           H  
ATOM   1622 HG13 ILE A 105      84.812  -9.062 -56.496  1.00 94.49           H  
ATOM   1623  CG2 ILE A 105      82.986 -11.987 -56.840  1.00 94.49           C  
ATOM   1624 HG21 ILE A 105      83.363 -12.291 -57.817  1.00 94.49           H  
ATOM   1625 HG22 ILE A 105      82.855 -12.896 -56.254  1.00 94.49           H  
ATOM   1626 HG23 ILE A 105      82.020 -11.496 -56.958  1.00 94.49           H  
ATOM   1627  CD1 ILE A 105      85.114 -10.174 -58.291  1.00 94.49           C  
ATOM   1628 HD11 ILE A 105      85.378  -9.254 -58.814  1.00 94.49           H  
ATOM   1629 HD12 ILE A 105      84.554 -10.812 -58.975  1.00 94.49           H  
ATOM   1630 HD13 ILE A 105      86.030 -10.679 -57.985  1.00 94.49           H  
ATOM   1631  N   GLU A 106      83.594 -12.522 -53.333  1.00 94.43           N  
ATOM   1632  H   GLU A 106      84.594 -12.459 -53.463  1.00 94.43           H  
ATOM   1633  CA  GLU A 106      83.092 -13.552 -52.421  1.00 94.43           C  
ATOM   1634  HA  GLU A 106      82.436 -14.233 -52.964  1.00 94.43           H  
ATOM   1635  C   GLU A 106      82.254 -12.926 -51.309  1.00 94.43           C  
ATOM   1636  CB  GLU A 106      84.251 -14.365 -51.828  1.00 94.43           C  
ATOM   1637  HB2 GLU A 106      85.040 -13.686 -51.503  1.00 94.43           H  
ATOM   1638  HB3 GLU A 106      83.887 -14.916 -50.961  1.00 94.43           H  
ATOM   1639  O   GLU A 106      81.130 -13.361 -51.084  1.00 94.43           O  
ATOM   1640  CG  GLU A 106      84.804 -15.375 -52.844  1.00 94.43           C  
ATOM   1641  HG2 GLU A 106      84.009 -16.077 -53.097  1.00 94.43           H  
ATOM   1642  HG3 GLU A 106      85.078 -14.850 -53.759  1.00 94.43           H  
ATOM   1643  CD  GLU A 106      86.024 -16.159 -52.335  1.00 94.43           C  
ATOM   1644  OE1 GLU A 106      86.527 -16.989 -53.128  1.00 94.43           O  
ATOM   1645  OE2 GLU A 106      86.460 -15.929 -51.184  1.00 94.43           O  
ATOM   1646  N   ARG A 107      82.719 -11.831 -50.695  1.00 94.77           N  
ATOM   1647  H   ARG A 107      83.668 -11.548 -50.890  1.00 94.77           H  
ATOM   1648  CA  ARG A 107      81.970 -11.148 -49.638  1.00 94.77           C  
ATOM   1649  HA  ARG A 107      81.701 -11.926 -48.923  1.00 94.77           H  
ATOM   1650  C   ARG A 107      80.662 -10.527 -50.123  1.00 94.77           C  
ATOM   1651  CB  ARG A 107      82.868 -10.097 -48.965  1.00 94.77           C  
ATOM   1652  HB2 ARG A 107      83.790 -10.581 -48.641  1.00 94.77           H  
ATOM   1653  HB3 ARG A 107      83.129  -9.324 -49.688  1.00 94.77           H  
ATOM   1654  O   ARG A 107      79.658 -10.592 -49.418  1.00 94.77           O  
ATOM   1655  CG  ARG A 107      82.209  -9.438 -47.745  1.00 94.77           C  
ATOM   1656  HG2 ARG A 107      81.339  -8.858 -48.054  1.00 94.77           H  
ATOM   1657  HG3 ARG A 107      82.929  -8.764 -47.281  1.00 94.77           H  
ATOM   1658  CD  ARG A 107      81.787 -10.506 -46.734  1.00 94.77           C  
ATOM   1659  HD2 ARG A 107      81.026 -11.148 -47.177  1.00 94.77           H  
ATOM   1660  HD3 ARG A 107      82.651 -11.124 -46.487  1.00 94.77           H  
ATOM   1661  NE  ARG A 107      81.215  -9.935 -45.512  1.00 94.77           N  
ATOM   1662  HE  ARG A 107      81.085  -8.934 -45.472  1.00 94.77           H  
ATOM   1663  NH1 ARG A 107      80.882 -11.982 -44.517  1.00 94.77           N  
ATOM   1664 HH11 ARG A 107      80.551 -12.562 -43.759  1.00 94.77           H  
ATOM   1665 HH12 ARG A 107      81.166 -12.475 -45.351  1.00 94.77           H  
ATOM   1666  NH2 ARG A 107      80.246 -10.105 -43.470  1.00 94.77           N  
ATOM   1667 HH21 ARG A 107      79.861 -10.689 -42.742  1.00 94.77           H  
ATOM   1668 HH22 ARG A 107      80.101  -9.105 -43.462  1.00 94.77           H  
ATOM   1669  CZ  ARG A 107      80.788 -10.678 -44.510  1.00 94.77           C  
ATOM   1670  N   VAL A 108      80.653  -9.912 -51.304  1.00 95.81           N  
ATOM   1671  H   VAL A 108      81.520  -9.870 -51.821  1.00 95.81           H  
ATOM   1672  CA  VAL A 108      79.422  -9.401 -51.924  1.00 95.81           C  
ATOM   1673  HA  VAL A 108      78.902  -8.760 -51.212  1.00 95.81           H  
ATOM   1674  C   VAL A 108      78.486 -10.560 -52.238  1.00 95.81           C  
ATOM   1675  CB  VAL A 108      79.726  -8.568 -53.184  1.00 95.81           C  
ATOM   1676  HB  VAL A 108      80.403  -9.123 -53.833  1.00 95.81           H  
ATOM   1677  O   VAL A 108      77.295 -10.452 -51.979  1.00 95.81           O  
ATOM   1678  CG1 VAL A 108      78.463  -8.216 -53.982  1.00 95.81           C  
ATOM   1679 HG11 VAL A 108      78.019  -9.113 -54.414  1.00 95.81           H  
ATOM   1680 HG12 VAL A 108      77.725  -7.736 -53.338  1.00 95.81           H  
ATOM   1681 HG13 VAL A 108      78.712  -7.545 -54.804  1.00 95.81           H  
ATOM   1682  CG2 VAL A 108      80.387  -7.239 -52.791  1.00 95.81           C  
ATOM   1683 HG21 VAL A 108      79.686  -6.630 -52.219  1.00 95.81           H  
ATOM   1684 HG22 VAL A 108      80.686  -6.700 -53.689  1.00 95.81           H  
ATOM   1685 HG23 VAL A 108      81.273  -7.417 -52.182  1.00 95.81           H  
ATOM   1686  N   HIS A 109      79.011 -11.689 -52.711  1.00 94.89           N  
ATOM   1687  H   HIS A 109      80.004 -11.730 -52.894  1.00 94.89           H  
ATOM   1688  CA  HIS A 109      78.213 -12.871 -53.000  1.00 94.89           C  
ATOM   1689  HA  HIS A 109      77.380 -12.555 -53.629  1.00 94.89           H  
ATOM   1690  C   HIS A 109      77.615 -13.487 -51.729  1.00 94.89           C  
ATOM   1691  CB  HIS A 109      79.065 -13.880 -53.781  1.00 94.89           C  
ATOM   1692  HB2 HIS A 109      79.590 -14.546 -53.096  1.00 94.89           H  
ATOM   1693  HB3 HIS A 109      79.809 -13.353 -54.377  1.00 94.89           H  
ATOM   1694  O   HIS A 109      76.434 -13.823 -51.713  1.00 94.89           O  
ATOM   1695  CG  HIS A 109      78.242 -14.670 -54.752  1.00 94.89           C  
ATOM   1696  CD2 HIS A 109      78.032 -16.019 -54.756  1.00 94.89           C  
ATOM   1697  HD2 HIS A 109      78.448 -16.720 -54.048  1.00 94.89           H  
ATOM   1698  ND1 HIS A 109      77.555 -14.140 -55.819  1.00 94.89           N  
ATOM   1699  HD1 HIS A 109      77.438 -13.157 -56.017  1.00 94.89           H  
ATOM   1700  CE1 HIS A 109      76.944 -15.150 -56.453  1.00 94.89           C  
ATOM   1701  HE1 HIS A 109      76.304 -15.033 -57.315  1.00 94.89           H  
ATOM   1702  NE2 HIS A 109      77.184 -16.318 -55.833  1.00 94.89           N  
ATOM   1703  N   GLU A 110      78.389 -13.566 -50.646  1.00 96.51           N  
ATOM   1704  H   GLU A 110      79.369 -13.345 -50.744  1.00 96.51           H  
ATOM   1705  CA  GLU A 110      77.910 -13.953 -49.317  1.00 96.51           C  
ATOM   1706  HA  GLU A 110      77.504 -14.964 -49.345  1.00 96.51           H  
ATOM   1707  C   GLU A 110      76.806 -13.012 -48.832  1.00 96.51           C  
ATOM   1708  CB  GLU A 110      79.052 -13.896 -48.295  1.00 96.51           C  
ATOM   1709  HB2 GLU A 110      78.617 -13.923 -47.295  1.00 96.51           H  
ATOM   1710  HB3 GLU A 110      79.571 -12.944 -48.406  1.00 96.51           H  
ATOM   1711  O   GLU A 110      75.762 -13.477 -48.386  1.00 96.51           O  
ATOM   1712  CG  GLU A 110      80.068 -15.037 -48.387  1.00 96.51           C  
ATOM   1713  HG2 GLU A 110      80.447 -15.117 -49.406  1.00 96.51           H  
ATOM   1714  HG3 GLU A 110      79.558 -15.971 -48.148  1.00 96.51           H  
ATOM   1715  CD  GLU A 110      81.243 -14.831 -47.411  1.00 96.51           C  
ATOM   1716  OE1 GLU A 110      82.133 -15.704 -47.409  1.00 96.51           O  
ATOM   1717  OE2 GLU A 110      81.237 -13.832 -46.633  1.00 96.51           O  
ATOM   1718  N   LEU A 111      77.002 -11.695 -48.946  1.00 96.04           N  
ATOM   1719  H   LEU A 111      77.887 -11.375 -49.311  1.00 96.04           H  
ATOM   1720  CA  LEU A 111      76.009 -10.700 -48.535  1.00 96.04           C  
ATOM   1721  HA  LEU A 111      75.689 -10.924 -47.518  1.00 96.04           H  
ATOM   1722  C   LEU A 111      74.750 -10.745 -49.404  1.00 96.04           C  
ATOM   1723  CB  LEU A 111      76.631  -9.295 -48.580  1.00 96.04           C  
ATOM   1724  HB2 LEU A 111      75.830  -8.556 -48.579  1.00 96.04           H  
ATOM   1725  HB3 LEU A 111      77.174  -9.186 -49.518  1.00 96.04           H  
ATOM   1726  O   LEU A 111      73.649 -10.602 -48.885  1.00 96.04           O  
ATOM   1727  CG  LEU A 111      77.570  -8.985 -47.403  1.00 96.04           C  
ATOM   1728  HG  LEU A 111      78.308  -9.779 -47.287  1.00 96.04           H  
ATOM   1729  CD1 LEU A 111      78.306  -7.672 -47.678  1.00 96.04           C  
ATOM   1730 HD11 LEU A 111      78.892  -7.776 -48.592  1.00 96.04           H  
ATOM   1731 HD12 LEU A 111      78.979  -7.442 -46.852  1.00 96.04           H  
ATOM   1732 HD13 LEU A 111      77.588  -6.861 -47.802  1.00 96.04           H  
ATOM   1733  CD2 LEU A 111      76.810  -8.823 -46.084  1.00 96.04           C  
ATOM   1734 HD21 LEU A 111      76.343  -9.767 -45.803  1.00 96.04           H  
ATOM   1735 HD22 LEU A 111      77.498  -8.537 -45.288  1.00 96.04           H  
ATOM   1736 HD23 LEU A 111      76.034  -8.064 -46.185  1.00 96.04           H  
ATOM   1737  N   GLU A 112      74.878 -10.965 -50.710  1.00 95.84           N  
ATOM   1738  H   GLU A 112      75.810 -11.012 -51.097  1.00 95.84           H  
ATOM   1739  CA  GLU A 112      73.743 -11.160 -51.611  1.00 95.84           C  
ATOM   1740  HA  GLU A 112      73.047 -10.327 -51.516  1.00 95.84           H  
ATOM   1741  C   GLU A 112      72.978 -12.441 -51.277  1.00 95.84           C  
ATOM   1742  CB  GLU A 112      74.217 -11.253 -53.066  1.00 95.84           C  
ATOM   1743  HB2 GLU A 112      73.424 -11.724 -53.647  1.00 95.84           H  
ATOM   1744  HB3 GLU A 112      75.097 -11.894 -53.118  1.00 95.84           H  
ATOM   1745  O   GLU A 112      71.749 -12.445 -51.299  1.00 95.84           O  
ATOM   1746  CG  GLU A 112      74.520  -9.896 -53.713  1.00 95.84           C  
ATOM   1747  HG2 GLU A 112      73.610  -9.296 -53.691  1.00 95.84           H  
ATOM   1748  HG3 GLU A 112      75.280  -9.370 -53.135  1.00 95.84           H  
ATOM   1749  CD  GLU A 112      74.985 -10.051 -55.171  1.00 95.84           C  
ATOM   1750  OE1 GLU A 112      75.295  -9.009 -55.787  1.00 95.84           O  
ATOM   1751  OE2 GLU A 112      74.977 -11.197 -55.694  1.00 95.84           O  
ATOM   1752  N   GLN A 113      73.682 -13.530 -50.963  1.00 96.69           N  
ATOM   1753  H   GLN A 113      74.690 -13.476 -50.978  1.00 96.69           H  
ATOM   1754  CA  GLN A 113      73.059 -14.775 -50.520  1.00 96.69           C  
ATOM   1755  HA  GLN A 113      72.292 -15.068 -51.237  1.00 96.69           H  
ATOM   1756  C   GLN A 113      72.354 -14.584 -49.175  1.00 96.69           C  
ATOM   1757  CB  GLN A 113      74.105 -15.894 -50.441  1.00 96.69           C  
ATOM   1758  HB2 GLN A 113      74.987 -15.534 -49.912  1.00 96.69           H  
ATOM   1759  HB3 GLN A 113      73.686 -16.726 -49.876  1.00 96.69           H  
ATOM   1760  O   GLN A 113      71.202 -14.986 -49.038  1.00 96.69           O  
ATOM   1761  CG  GLN A 113      74.510 -16.413 -51.830  1.00 96.69           C  
ATOM   1762  HG2 GLN A 113      74.851 -15.590 -52.458  1.00 96.69           H  
ATOM   1763  HG3 GLN A 113      73.640 -16.861 -52.312  1.00 96.69           H  
ATOM   1764  CD  GLN A 113      75.612 -17.466 -51.761  1.00 96.69           C  
ATOM   1765  NE2 GLN A 113      76.194 -17.848 -52.876  1.00 96.69           N  
ATOM   1766 HE21 GLN A 113      76.936 -18.523 -52.751  1.00 96.69           H  
ATOM   1767 HE22 GLN A 113      76.056 -17.346 -53.741  1.00 96.69           H  
ATOM   1768  OE1 GLN A 113      75.951 -18.004 -50.722  1.00 96.69           O  
ATOM   1769  N   GLN A 114      72.992 -13.908 -48.218  1.00 96.24           N  
ATOM   1770  H   GLN A 114      73.945 -13.620 -48.388  1.00 96.24           H  
ATOM   1771  CA  GLN A 114      72.390 -13.568 -46.929  1.00 96.24           C  
ATOM   1772  HA  GLN A 114      72.047 -14.481 -46.443  1.00 96.24           H  
ATOM   1773  C   GLN A 114      71.165 -12.669 -47.096  1.00 96.24           C  
ATOM   1774  CB  GLN A 114      73.427 -12.887 -46.026  1.00 96.24           C  
ATOM   1775  HB2 GLN A 114      72.915 -12.415 -45.187  1.00 96.24           H  
ATOM   1776  HB3 GLN A 114      73.947 -12.113 -46.589  1.00 96.24           H  
ATOM   1777  O   GLN A 114      70.134 -12.950 -46.497  1.00 96.24           O  
ATOM   1778  CG  GLN A 114      74.435 -13.896 -45.463  1.00 96.24           C  
ATOM   1779  HG2 GLN A 114      73.905 -14.590 -44.811  1.00 96.24           H  
ATOM   1780  HG3 GLN A 114      74.881 -14.479 -46.269  1.00 96.24           H  
ATOM   1781  CD  GLN A 114      75.559 -13.249 -44.660  1.00 96.24           C  
ATOM   1782  NE2 GLN A 114      76.408 -14.047 -44.052  1.00 96.24           N  
ATOM   1783 HE21 GLN A 114      77.160 -13.598 -43.549  1.00 96.24           H  
ATOM   1784 HE22 GLN A 114      76.338 -15.047 -44.175  1.00 96.24           H  
ATOM   1785  OE1 GLN A 114      75.709 -12.042 -44.540  1.00 96.24           O  
ATOM   1786  N   ASN A 115      71.227 -11.643 -47.949  1.00 96.01           N  
ATOM   1787  H   ASN A 115      72.113 -11.423 -48.381  1.00 96.01           H  
ATOM   1788  CA  ASN A 115      70.074 -10.794 -48.240  1.00 96.01           C  
ATOM   1789  HA  ASN A 115      69.677 -10.409 -47.300  1.00 96.01           H  
ATOM   1790  C   ASN A 115      68.933 -11.590 -48.870  1.00 96.01           C  
ATOM   1791  CB  ASN A 115      70.479  -9.613 -49.138  1.00 96.01           C  
ATOM   1792  HB2 ASN A 115      69.633  -9.332 -49.766  1.00 96.01           H  
ATOM   1793  HB3 ASN A 115      71.298  -9.900 -49.796  1.00 96.01           H  
ATOM   1794  O   ASN A 115      67.798 -11.428 -48.448  1.00 96.01           O  
ATOM   1795  CG  ASN A 115      70.835  -8.367 -48.350  1.00 96.01           C  
ATOM   1796  ND2 ASN A 115      71.720  -7.549 -48.867  1.00 96.01           N  
ATOM   1797 HD21 ASN A 115      71.923  -6.720 -48.327  1.00 96.01           H  
ATOM   1798 HD22 ASN A 115      72.176  -7.786 -49.737  1.00 96.01           H  
ATOM   1799  OD1 ASN A 115      70.310  -8.079 -47.288  1.00 96.01           O  
ATOM   1800  N   LYS A 116      69.211 -12.502 -49.809  1.00 97.01           N  
ATOM   1801  H   LYS A 116      70.162 -12.577 -50.140  1.00 97.01           H  
ATOM   1802  CA  LYS A 116      68.174 -13.377 -50.385  1.00 97.01           C  
ATOM   1803  HA  LYS A 116      67.371 -12.759 -50.788  1.00 97.01           H  
ATOM   1804  C   LYS A 116      67.526 -14.275 -49.333  1.00 97.01           C  
ATOM   1805  CB  LYS A 116      68.770 -14.232 -51.506  1.00 97.01           C  
ATOM   1806  HB2 LYS A 116      69.704 -14.676 -51.161  1.00 97.01           H  
ATOM   1807  HB3 LYS A 116      68.079 -15.039 -51.751  1.00 97.01           H  
ATOM   1808  O   LYS A 116      66.315 -14.478 -49.373  1.00 97.01           O  
ATOM   1809  CG  LYS A 116      69.012 -13.405 -52.773  1.00 97.01           C  
ATOM   1810  HG2 LYS A 116      68.055 -13.177 -53.243  1.00 97.01           H  
ATOM   1811  HG3 LYS A 116      69.500 -12.465 -52.516  1.00 97.01           H  
ATOM   1812  CD  LYS A 116      69.899 -14.182 -53.749  1.00 97.01           C  
ATOM   1813  HD2 LYS A 116      69.387 -15.084 -54.084  1.00 97.01           H  
ATOM   1814  HD3 LYS A 116      70.820 -14.455 -53.233  1.00 97.01           H  
ATOM   1815  CE  LYS A 116      70.234 -13.281 -54.939  1.00 97.01           C  
ATOM   1816  HE2 LYS A 116      69.345 -13.166 -55.560  1.00 97.01           H  
ATOM   1817  HE3 LYS A 116      70.492 -12.297 -54.548  1.00 97.01           H  
ATOM   1818  NZ  LYS A 116      71.376 -13.811 -55.720  1.00 97.01           N  
ATOM   1819  HZ1 LYS A 116      71.175 -14.727 -56.094  1.00 97.01           H  
ATOM   1820  HZ2 LYS A 116      72.191 -13.862 -55.126  1.00 97.01           H  
ATOM   1821  HZ3 LYS A 116      71.616 -13.172 -56.465  1.00 97.01           H  
ATOM   1822  N   VAL A 117      68.313 -14.808 -48.397  1.00 96.90           N  
ATOM   1823  H   VAL A 117      69.305 -14.626 -48.444  1.00 96.90           H  
ATOM   1824  CA  VAL A 117      67.790 -15.600 -47.274  1.00 96.90           C  
ATOM   1825  HA  VAL A 117      67.125 -16.369 -47.668  1.00 96.90           H  
ATOM   1826  C   VAL A 117      66.936 -14.727 -46.354  1.00 96.90           C  
ATOM   1827  CB  VAL A 117      68.925 -16.310 -46.513  1.00 96.90           C  
ATOM   1828  HB  VAL A 117      69.692 -15.585 -46.240  1.00 96.90           H  
ATOM   1829  O   VAL A 117      65.808 -15.103 -46.063  1.00 96.90           O  
ATOM   1830  CG1 VAL A 117      68.428 -17.000 -45.238  1.00 96.90           C  
ATOM   1831 HG11 VAL A 117      69.237 -17.565 -44.774  1.00 96.90           H  
ATOM   1832 HG12 VAL A 117      68.088 -16.263 -44.511  1.00 96.90           H  
ATOM   1833 HG13 VAL A 117      67.601 -17.674 -45.462  1.00 96.90           H  
ATOM   1834  CG2 VAL A 117      69.562 -17.399 -47.390  1.00 96.90           C  
ATOM   1835 HG21 VAL A 117      70.419 -17.830 -46.871  1.00 96.90           H  
ATOM   1836 HG22 VAL A 117      69.904 -16.982 -48.337  1.00 96.90           H  
ATOM   1837 HG23 VAL A 117      68.834 -18.183 -47.595  1.00 96.90           H  
ATOM   1838  N   LEU A 118      67.407 -13.536 -45.975  1.00 95.89           N  
ATOM   1839  H   LEU A 118      68.345 -13.281 -46.249  1.00 95.89           H  
ATOM   1840  CA  LEU A 118      66.653 -12.596 -45.138  1.00 95.89           C  
ATOM   1841  HA  LEU A 118      66.353 -13.104 -44.221  1.00 95.89           H  
ATOM   1842  C   LEU A 118      65.366 -12.111 -45.816  1.00 95.89           C  
ATOM   1843  CB  LEU A 118      67.544 -11.390 -44.791  1.00 95.89           C  
ATOM   1844  HB2 LEU A 118      66.915 -10.599 -44.382  1.00 95.89           H  
ATOM   1845  HB3 LEU A 118      67.987 -11.011 -45.711  1.00 95.89           H  
ATOM   1846  O   LEU A 118      64.330 -12.004 -45.167  1.00 95.89           O  
ATOM   1847  CG  LEU A 118      68.660 -11.686 -43.775  1.00 95.89           C  
ATOM   1848  HG  LEU A 118      69.243 -12.549 -44.096  1.00 95.89           H  
ATOM   1849  CD1 LEU A 118      69.592 -10.475 -43.686  1.00 95.89           C  
ATOM   1850 HD11 LEU A 118      70.025 -10.277 -44.667  1.00 95.89           H  
ATOM   1851 HD12 LEU A 118      70.399 -10.685 -42.984  1.00 95.89           H  
ATOM   1852 HD13 LEU A 118      69.037  -9.597 -43.354  1.00 95.89           H  
ATOM   1853  CD2 LEU A 118      68.106 -11.962 -42.376  1.00 95.89           C  
ATOM   1854 HD21 LEU A 118      67.516 -12.878 -42.380  1.00 95.89           H  
ATOM   1855 HD22 LEU A 118      68.928 -12.104 -41.674  1.00 95.89           H  
ATOM   1856 HD23 LEU A 118      67.480 -11.135 -42.043  1.00 95.89           H  
ATOM   1857  N   GLU A 119      65.393 -11.844 -47.121  1.00 96.32           N  
ATOM   1858  H   GLU A 119      66.283 -11.878 -47.597  1.00 96.32           H  
ATOM   1859  CA  GLU A 119      64.205 -11.494 -47.904  1.00 96.32           C  
ATOM   1860  HA  GLU A 119      63.707 -10.639 -47.447  1.00 96.32           H  
ATOM   1861  C   GLU A 119      63.196 -12.647 -47.929  1.00 96.32           C  
ATOM   1862  CB  GLU A 119      64.602 -11.125 -49.341  1.00 96.32           C  
ATOM   1863  HB2 GLU A 119      65.314 -11.860 -49.716  1.00 96.32           H  
ATOM   1864  HB3 GLU A 119      63.710 -11.166 -49.966  1.00 96.32           H  
ATOM   1865  O   GLU A 119      61.996 -12.416 -47.756  1.00 96.32           O  
ATOM   1866  CG  GLU A 119      65.192  -9.710 -49.456  1.00 96.32           C  
ATOM   1867  HG2 GLU A 119      64.424  -8.998 -49.155  1.00 96.32           H  
ATOM   1868  HG3 GLU A 119      66.026  -9.601 -48.763  1.00 96.32           H  
ATOM   1869  CD  GLU A 119      65.663  -9.367 -50.881  1.00 96.32           C  
ATOM   1870  OE1 GLU A 119      66.171  -8.237 -51.057  1.00 96.32           O  
ATOM   1871  OE2 GLU A 119      65.493 -10.204 -51.800  1.00 96.32           O  
ATOM   1872  N   ALA A 120      63.669 -13.887 -48.088  1.00 95.44           N  
ATOM   1873  H   ALA A 120      64.660 -14.013 -48.235  1.00 95.44           H  
ATOM   1874  CA  ALA A 120      62.824 -15.073 -48.016  1.00 95.44           C  
ATOM   1875  HA  ALA A 120      61.985 -14.937 -48.699  1.00 95.44           H  
ATOM   1876  C   ALA A 120      62.237 -15.270 -46.607  1.00 95.44           C  
ATOM   1877  CB  ALA A 120      63.628 -16.290 -48.490  1.00 95.44           C  
ATOM   1878  HB1 ALA A 120      63.999 -16.116 -49.500  1.00 95.44           H  
ATOM   1879  HB2 ALA A 120      64.474 -16.465 -47.825  1.00 95.44           H  
ATOM   1880  HB3 ALA A 120      62.988 -17.172 -48.489  1.00 95.44           H  
ATOM   1881  O   ALA A 120      61.038 -15.513 -46.475  1.00 95.44           O  
ATOM   1882  N   GLU A 121      63.035 -15.100 -45.551  1.00 95.43           N  
ATOM   1883  H   GLU A 121      64.017 -14.932 -45.717  1.00 95.43           H  
ATOM   1884  CA  GLU A 121      62.582 -15.161 -44.156  1.00 95.43           C  
ATOM   1885  HA  GLU A 121      62.104 -16.124 -43.972  1.00 95.43           H  
ATOM   1886  C   GLU A 121      61.545 -14.074 -43.846  1.00 95.43           C  
ATOM   1887  CB  GLU A 121      63.779 -15.022 -43.203  1.00 95.43           C  
ATOM   1888  HB2 GLU A 121      64.390 -14.176 -43.518  1.00 95.43           H  
ATOM   1889  HB3 GLU A 121      63.399 -14.816 -42.202  1.00 95.43           H  
ATOM   1890  O   GLU A 121      60.503 -14.357 -43.251  1.00 95.43           O  
ATOM   1891  CG  GLU A 121      64.637 -16.294 -43.135  1.00 95.43           C  
ATOM   1892  HG2 GLU A 121      64.955 -16.577 -44.139  1.00 95.43           H  
ATOM   1893  HG3 GLU A 121      64.016 -17.103 -42.751  1.00 95.43           H  
ATOM   1894  CD  GLU A 121      65.874 -16.141 -42.234  1.00 95.43           C  
ATOM   1895  OE1 GLU A 121      66.633 -17.132 -42.142  1.00 95.43           O  
ATOM   1896  OE2 GLU A 121      66.045 -15.061 -41.622  1.00 95.43           O  
ATOM   1897  N   LEU A 122      61.772 -12.841 -44.308  1.00 89.68           N  
ATOM   1898  H   LEU A 122      62.658 -12.665 -44.760  1.00 89.68           H  
ATOM   1899  CA  LEU A 122      60.824 -11.737 -44.167  1.00 89.68           C  
ATOM   1900  HA  LEU A 122      60.561 -11.639 -43.114  1.00 89.68           H  
ATOM   1901  C   LEU A 122      59.520 -12.002 -44.918  1.00 89.68           C  
ATOM   1902  CB  LEU A 122      61.459 -10.429 -44.672  1.00 89.68           C  
ATOM   1903  HB2 LEU A 122      61.960 -10.630 -45.619  1.00 89.68           H  
ATOM   1904  HB3 LEU A 122      60.665  -9.708 -44.870  1.00 89.68           H  
ATOM   1905  O   LEU A 122      58.450 -11.673 -44.401  1.00 89.68           O  
ATOM   1906  CG  LEU A 122      62.456  -9.780 -43.698  1.00 89.68           C  
ATOM   1907  HG  LEU A 122      63.226 -10.494 -43.408  1.00 89.68           H  
ATOM   1908  CD1 LEU A 122      63.116  -8.586 -44.390  1.00 89.68           C  
ATOM   1909 HD11 LEU A 122      63.649  -8.936 -45.274  1.00 89.68           H  
ATOM   1910 HD12 LEU A 122      62.369  -7.847 -44.682  1.00 89.68           H  
ATOM   1911 HD13 LEU A 122      63.843  -8.130 -43.718  1.00 89.68           H  
ATOM   1912  CD2 LEU A 122      61.763  -9.265 -42.432  1.00 89.68           C  
ATOM   1913 HD21 LEU A 122      62.490  -8.736 -41.815  1.00 89.68           H  
ATOM   1914 HD22 LEU A 122      60.946  -8.591 -42.692  1.00 89.68           H  
ATOM   1915 HD23 LEU A 122      61.382 -10.103 -41.848  1.00 89.68           H  
ATOM   1916  N   LEU A 123      59.579 -12.597 -46.113  1.00 92.34           N  
ATOM   1917  H   LEU A 123      60.488 -12.804 -46.503  1.00 92.34           H  
ATOM   1918  CA  LEU A 123      58.385 -12.999 -46.855  1.00 92.34           C  
ATOM   1919  HA  LEU A 123      57.721 -12.136 -46.920  1.00 92.34           H  
ATOM   1920  C   LEU A 123      57.598 -14.080 -46.113  1.00 92.34           C  
ATOM   1921  CB  LEU A 123      58.762 -13.465 -48.273  1.00 92.34           C  
ATOM   1922  HB2 LEU A 123      58.088 -14.265 -48.581  1.00 92.34           H  
ATOM   1923  HB3 LEU A 123      59.769 -13.884 -48.258  1.00 92.34           H  
ATOM   1924  O   LEU A 123      56.383 -13.945 -45.978  1.00 92.34           O  
ATOM   1925  CG  LEU A 123      58.684 -12.346 -49.323  1.00 92.34           C  
ATOM   1926  HG  LEU A 123      59.232 -11.473 -48.971  1.00 92.34           H  
ATOM   1927  CD1 LEU A 123      59.306 -12.824 -50.634  1.00 92.34           C  
ATOM   1928 HD11 LEU A 123      60.352 -13.075 -50.462  1.00 92.34           H  
ATOM   1929 HD12 LEU A 123      58.781 -13.705 -51.004  1.00 92.34           H  
ATOM   1930 HD13 LEU A 123      59.262 -12.030 -51.379  1.00 92.34           H  
ATOM   1931  CD2 LEU A 123      57.231 -11.945 -49.617  1.00 92.34           C  
ATOM   1932 HD21 LEU A 123      56.754 -11.536 -48.726  1.00 92.34           H  
ATOM   1933 HD22 LEU A 123      57.214 -11.187 -50.399  1.00 92.34           H  
ATOM   1934 HD23 LEU A 123      56.667 -12.816 -49.953  1.00 92.34           H  
ATOM   1935  N   VAL A 124      58.270 -15.100 -45.575  1.00 89.80           N  
ATOM   1936  H   VAL A 124      59.265 -15.152 -45.736  1.00 89.80           H  
ATOM   1937  CA  VAL A 124      57.626 -16.171 -44.796  1.00 89.80           C  
ATOM   1938  HA  VAL A 124      56.817 -16.596 -45.391  1.00 89.80           H  
ATOM   1939  C   VAL A 124      56.993 -15.621 -43.516  1.00 89.80           C  
ATOM   1940  CB  VAL A 124      58.636 -17.296 -44.493  1.00 89.80           C  
ATOM   1941  HB  VAL A 124      59.542 -16.864 -44.067  1.00 89.80           H  
ATOM   1942  O   VAL A 124      55.845 -15.947 -43.207  1.00 89.80           O  
ATOM   1943  CG1 VAL A 124      58.084 -18.333 -43.503  1.00 89.80           C  
ATOM   1944 HG11 VAL A 124      57.134 -18.726 -43.864  1.00 89.80           H  
ATOM   1945 HG12 VAL A 124      58.796 -19.151 -43.396  1.00 89.80           H  
ATOM   1946 HG13 VAL A 124      57.943 -17.880 -42.521  1.00 89.80           H  
ATOM   1947  CG2 VAL A 124      59.001 -18.053 -45.777  1.00 89.80           C  
ATOM   1948 HG21 VAL A 124      59.787 -18.778 -45.567  1.00 89.80           H  
ATOM   1949 HG22 VAL A 124      59.366 -17.366 -46.539  1.00 89.80           H  
ATOM   1950 HG23 VAL A 124      58.126 -18.571 -46.169  1.00 89.80           H  
ATOM   1951  N   LEU A 125      57.689 -14.741 -42.788  1.00 86.07           N  
ATOM   1952  H   LEU A 125      58.637 -14.534 -43.066  1.00 86.07           H  
ATOM   1953  CA  LEU A 125      57.141 -14.077 -41.602  1.00 86.07           C  
ATOM   1954  HA  LEU A 125      56.771 -14.834 -40.911  1.00 86.07           H  
ATOM   1955  C   LEU A 125      55.943 -13.197 -41.958  1.00 86.07           C  
ATOM   1956  CB  LEU A 125      58.233 -13.238 -40.915  1.00 86.07           C  
ATOM   1957  HB2 LEU A 125      57.759 -12.551 -40.213  1.00 86.07           H  
ATOM   1958  HB3 LEU A 125      58.739 -12.639 -41.672  1.00 86.07           H  
ATOM   1959  O   LEU A 125      54.915 -13.260 -41.286  1.00 86.07           O  
ATOM   1960  CG  LEU A 125      59.278 -14.062 -40.144  1.00 86.07           C  
ATOM   1961  HG  LEU A 125      59.714 -14.820 -40.795  1.00 86.07           H  
ATOM   1962  CD1 LEU A 125      60.388 -13.129 -39.660  1.00 86.07           C  
ATOM   1963 HD11 LEU A 125      59.985 -12.364 -38.997  1.00 86.07           H  
ATOM   1964 HD12 LEU A 125      60.864 -12.657 -40.519  1.00 86.07           H  
ATOM   1965 HD13 LEU A 125      61.148 -13.705 -39.132  1.00 86.07           H  
ATOM   1966  CD2 LEU A 125      58.668 -14.760 -38.923  1.00 86.07           C  
ATOM   1967 HD21 LEU A 125      57.961 -15.525 -39.243  1.00 86.07           H  
ATOM   1968 HD22 LEU A 125      58.165 -14.031 -38.288  1.00 86.07           H  
ATOM   1969 HD23 LEU A 125      59.462 -15.244 -38.354  1.00 86.07           H  
ATOM   1970  N   ARG A 126      56.032 -12.413 -43.036  1.00 85.61           N  
ATOM   1971  H   ARG A 126      56.899 -12.401 -43.554  1.00 85.61           H  
ATOM   1972  CA  ARG A 126      54.902 -11.607 -43.507  1.00 85.61           C  
ATOM   1973  HA  ARG A 126      54.537 -10.996 -42.682  1.00 85.61           H  
ATOM   1974  C   ARG A 126      53.724 -12.467 -43.910  1.00 85.61           C  
ATOM   1975  CB  ARG A 126      55.306 -10.703 -44.670  1.00 85.61           C  
ATOM   1976  HB2 ARG A 126      54.411 -10.424 -45.226  1.00 85.61           H  
ATOM   1977  HB3 ARG A 126      55.980 -11.228 -45.347  1.00 85.61           H  
ATOM   1978  O   ARG A 126      52.625 -12.130 -43.510  1.00 85.61           O  
ATOM   1979  CG  ARG A 126      55.955  -9.427 -44.139  1.00 85.61           C  
ATOM   1980  HG2 ARG A 126      55.263  -8.941 -43.452  1.00 85.61           H  
ATOM   1981  HG3 ARG A 126      56.879  -9.659 -43.609  1.00 85.61           H  
ATOM   1982  CD  ARG A 126      56.247  -8.484 -45.303  1.00 85.61           C  
ATOM   1983  HD2 ARG A 126      55.376  -8.436 -45.957  1.00 85.61           H  
ATOM   1984  HD3 ARG A 126      57.087  -8.892 -45.865  1.00 85.61           H  
ATOM   1985  NE  ARG A 126      56.545  -7.129 -44.809  1.00 85.61           N  
ATOM   1986  HE  ARG A 126      56.143  -6.878 -43.917  1.00 85.61           H  
ATOM   1987  NH1 ARG A 126      57.880  -6.456 -46.550  1.00 85.61           N  
ATOM   1988 HH11 ARG A 126      58.489  -5.772 -46.976  1.00 85.61           H  
ATOM   1989 HH12 ARG A 126      57.786  -7.372 -46.966  1.00 85.61           H  
ATOM   1990  NH2 ARG A 126      57.467  -5.053 -44.863  1.00 85.61           N  
ATOM   1991 HH21 ARG A 126      57.049  -4.844 -43.967  1.00 85.61           H  
ATOM   1992 HH22 ARG A 126      58.061  -4.371 -45.313  1.00 85.61           H  
ATOM   1993  CZ  ARG A 126      57.292  -6.223 -45.410  1.00 85.61           C  
ATOM   1994  N   GLN A 127      53.924 -13.567 -44.627  1.00 83.48           N  
ATOM   1995  H   GLN A 127      54.857 -13.774 -44.955  1.00 83.48           H  
ATOM   1996  CA  GLN A 127      52.836 -14.470 -44.994  1.00 83.48           C  
ATOM   1997  HA  GLN A 127      52.086 -13.899 -45.540  1.00 83.48           H  
ATOM   1998  C   GLN A 127      52.169 -15.056 -43.741  1.00 83.48           C  
ATOM   1999  CB  GLN A 127      53.381 -15.551 -45.931  1.00 83.48           C  
ATOM   2000  HB2 GLN A 127      53.920 -15.068 -46.746  1.00 83.48           H  
ATOM   2001  HB3 GLN A 127      54.071 -16.199 -45.391  1.00 83.48           H  
ATOM   2002  O   GLN A 127      50.948 -15.004 -43.610  1.00 83.48           O  
ATOM   2003  CG  GLN A 127      52.245 -16.390 -46.532  1.00 83.48           C  
ATOM   2004  HG2 GLN A 127      51.529 -15.728 -47.019  1.00 83.48           H  
ATOM   2005  HG3 GLN A 127      51.726 -16.930 -45.740  1.00 83.48           H  
ATOM   2006  CD  GLN A 127      52.740 -17.402 -47.559  1.00 83.48           C  
ATOM   2007  NE2 GLN A 127      51.842 -18.119 -48.197  1.00 83.48           N  
ATOM   2008 HE21 GLN A 127      52.200 -18.784 -48.867  1.00 83.48           H  
ATOM   2009 HE22 GLN A 127      50.859 -17.995 -48.003  1.00 83.48           H  
ATOM   2010  OE1 GLN A 127      53.920 -17.577 -47.810  1.00 83.48           O  
ATOM   2011  N   LYS A 128      52.975 -15.494 -42.765  1.00 81.28           N  
ATOM   2012  H   LYS A 128      53.968 -15.508 -42.949  1.00 81.28           H  
ATOM   2013  CA  LYS A 128      52.505 -15.990 -41.464  1.00 81.28           C  
ATOM   2014  HA  LYS A 128      51.817 -16.818 -41.639  1.00 81.28           H  
ATOM   2015  C   LYS A 128      51.718 -14.941 -40.665  1.00 81.28           C  
ATOM   2016  CB  LYS A 128      53.726 -16.502 -40.684  1.00 81.28           C  
ATOM   2017  HB2 LYS A 128      54.392 -15.666 -40.469  1.00 81.28           H  
ATOM   2018  HB3 LYS A 128      54.265 -17.216 -41.308  1.00 81.28           H  
ATOM   2019  O   LYS A 128      50.792 -15.308 -39.949  1.00 81.28           O  
ATOM   2020  CG  LYS A 128      53.350 -17.193 -39.368  1.00 81.28           C  
ATOM   2021  HG2 LYS A 128      52.701 -18.044 -39.577  1.00 81.28           H  
ATOM   2022  HG3 LYS A 128      52.823 -16.492 -38.721  1.00 81.28           H  
ATOM   2023  CD  LYS A 128      54.609 -17.672 -38.640  1.00 81.28           C  
ATOM   2024  HD2 LYS A 128      55.261 -16.817 -38.463  1.00 81.28           H  
ATOM   2025  HD3 LYS A 128      55.132 -18.397 -39.264  1.00 81.28           H  
ATOM   2026  CE  LYS A 128      54.222 -18.312 -37.304  1.00 81.28           C  
ATOM   2027  HE2 LYS A 128      53.576 -19.167 -37.502  1.00 81.28           H  
ATOM   2028  HE3 LYS A 128      53.648 -17.585 -36.728  1.00 81.28           H  
ATOM   2029  NZ  LYS A 128      55.423 -18.734 -36.541  1.00 81.28           N  
ATOM   2030  HZ1 LYS A 128      55.161 -19.153 -35.660  1.00 81.28           H  
ATOM   2031  HZ2 LYS A 128      56.015 -17.938 -36.353  1.00 81.28           H  
ATOM   2032  HZ3 LYS A 128      55.960 -19.407 -37.071  1.00 81.28           H  
ATOM   2033  N   HIS A 129      52.081 -13.662 -40.774  1.00 74.31           N  
ATOM   2034  H   HIS A 129      52.913 -13.460 -41.310  1.00 74.31           H  
ATOM   2035  CA  HIS A 129      51.414 -12.548 -40.087  1.00 74.31           C  
ATOM   2036  HA  HIS A 129      50.891 -12.936 -39.212  1.00 74.31           H  
ATOM   2037  C   HIS A 129      50.336 -11.835 -40.922  1.00 74.31           C  
ATOM   2038  CB  HIS A 129      52.477 -11.550 -39.599  1.00 74.31           C  
ATOM   2039  HB2 HIS A 129      53.121 -11.269 -40.432  1.00 74.31           H  
ATOM   2040  HB3 HIS A 129      51.979 -10.647 -39.246  1.00 74.31           H  
ATOM   2041  O   HIS A 129      49.596 -11.022 -40.375  1.00 74.31           O  
ATOM   2042  CG  HIS A 129      53.316 -12.075 -38.461  1.00 74.31           C  
ATOM   2043  CD2 HIS A 129      54.674 -12.252 -38.440  1.00 74.31           C  
ATOM   2044  HD2 HIS A 129      55.358 -12.031 -39.245  1.00 74.31           H  
ATOM   2045  ND1 HIS A 129      52.846 -12.426 -37.218  1.00 74.31           N  
ATOM   2046  HD1 HIS A 129      51.882 -12.381 -36.919  1.00 74.31           H  
ATOM   2047  CE1 HIS A 129      53.892 -12.812 -36.470  1.00 74.31           C  
ATOM   2048  HE1 HIS A 129      53.834 -13.132 -35.440  1.00 74.31           H  
ATOM   2049  NE2 HIS A 129      55.029 -12.741 -37.178  1.00 74.31           N  
ATOM   2050  N   SER A 130      50.262 -12.088 -42.231  1.00 72.03           N  
ATOM   2051  H   SER A 130      50.981 -12.667 -42.642  1.00 72.03           H  
ATOM   2052  CA  SER A 130      49.293 -11.462 -43.139  1.00 72.03           C  
ATOM   2053  HA  SER A 130      49.183 -10.414 -42.858  1.00 72.03           H  
ATOM   2054  C   SER A 130      47.916 -12.092 -43.033  1.00 72.03           C  
ATOM   2055  CB  SER A 130      49.767 -11.504 -44.595  1.00 72.03           C  
ATOM   2056  HB2 SER A 130      49.060 -10.941 -45.205  1.00 72.03           H  
ATOM   2057  HB3 SER A 130      50.734 -11.007 -44.670  1.00 72.03           H  
ATOM   2058  O   SER A 130      46.921 -11.392 -43.211  1.00 72.03           O  
ATOM   2059  OG  SER A 130      49.868 -12.812 -45.127  1.00 72.03           O  
ATOM   2060  HG  SER A 130      49.989 -13.467 -44.435  1.00 72.03           H  
ATOM   2061  N   GLU A 131      47.859 -13.381 -42.690  1.00 67.54           N  
ATOM   2062  H   GLU A 131      48.716 -13.897 -42.553  1.00 67.54           H  
ATOM   2063  CA  GLU A 131      46.614 -14.021 -42.295  1.00 67.54           C  
ATOM   2064  HA  GLU A 131      45.892 -13.934 -43.107  1.00 67.54           H  
ATOM   2065  C   GLU A 131      46.106 -13.296 -41.044  1.00 67.54           C  
ATOM   2066  CB  GLU A 131      46.844 -15.515 -42.019  1.00 67.54           C  
ATOM   2067  HB2 GLU A 131      45.935 -15.944 -41.599  1.00 67.54           H  
ATOM   2068  HB3 GLU A 131      47.636 -15.627 -41.279  1.00 67.54           H  
ATOM   2069  O   GLU A 131      46.820 -13.285 -40.033  1.00 67.54           O  
ATOM   2070  CG  GLU A 131      47.239 -16.303 -43.280  1.00 67.54           C  
ATOM   2071  HG2 GLU A 131      47.386 -17.346 -42.998  1.00 67.54           H  
ATOM   2072  HG3 GLU A 131      48.194 -15.928 -43.647  1.00 67.54           H  
ATOM   2073  CD  GLU A 131      46.183 -16.233 -44.396  1.00 67.54           C  
ATOM   2074  OE1 GLU A 131      46.593 -16.219 -45.579  1.00 67.54           O  
ATOM   2075  OE2 GLU A 131      44.978 -16.195 -44.057  1.00 67.54           O  
ATOM   2076  N   PRO A 132      44.920 -12.653 -41.085  1.00 63.77           N  
ATOM   2077  CA  PRO A 132      44.326 -12.034 -39.909  1.00 63.77           C  
ATOM   2078  HA  PRO A 132      44.897 -11.142 -39.649  1.00 63.77           H  
ATOM   2079  C   PRO A 132      44.364 -13.053 -38.776  1.00 63.77           C  
ATOM   2080  CB  PRO A 132      42.895 -11.652 -40.315  1.00 63.77           C  
ATOM   2081  HB2 PRO A 132      42.195 -12.453 -40.076  1.00 63.77           H  
ATOM   2082  HB3 PRO A 132      42.578 -10.722 -39.842  1.00 63.77           H  
ATOM   2083  O   PRO A 132      43.747 -14.111 -38.893  1.00 63.77           O  
ATOM   2084  CG  PRO A 132      42.982 -11.510 -41.833  1.00 63.77           C  
ATOM   2085  HG2 PRO A 132      42.022 -11.695 -42.316  1.00 63.77           H  
ATOM   2086  HG3 PRO A 132      43.355 -10.517 -42.087  1.00 63.77           H  
ATOM   2087  CD  PRO A 132      44.020 -12.555 -42.223  1.00 63.77           C  
ATOM   2088  HD2 PRO A 132      43.536 -13.519 -42.383  1.00 63.77           H  
ATOM   2089  HD3 PRO A 132      44.538 -12.242 -43.129  1.00 63.77           H  
ATOM   2090  N   SER A 133      45.165 -12.780 -37.736  1.00 73.37           N  
ATOM   2091  H   SER A 133      45.786 -11.989 -37.827  1.00 73.37           H  
ATOM   2092  CA  SER A 133      45.494 -13.761 -36.700  1.00 73.37           C  
ATOM   2093  HA  SER A 133      46.228 -14.462 -37.098  1.00 73.37           H  
ATOM   2094  C   SER A 133      44.236 -14.510 -36.284  1.00 73.37           C  
ATOM   2095  CB  SER A 133      46.081 -13.063 -35.466  1.00 73.37           C  
ATOM   2096  HB2 SER A 133      46.217 -13.795 -34.670  1.00 73.37           H  
ATOM   2097  HB3 SER A 133      45.391 -12.293 -35.121  1.00 73.37           H  
ATOM   2098  O   SER A 133      43.311 -13.891 -35.768  1.00 73.37           O  
ATOM   2099  OG  SER A 133      47.330 -12.476 -35.766  1.00 73.37           O  
ATOM   2100  HG  SER A 133      47.648 -11.991 -35.001  1.00 73.37           H  
ATOM   2101  N   ARG A 134      44.189 -15.831 -36.492  1.00 81.57           N  
ATOM   2102  H   ARG A 134      44.909 -16.222 -37.083  1.00 81.57           H  
ATOM   2103  CA  ARG A 134      43.037 -16.680 -36.137  1.00 81.57           C  
ATOM   2104  HA  ARG A 134      42.224 -16.473 -36.833  1.00 81.57           H  
ATOM   2105  C   ARG A 134      42.506 -16.375 -34.728  1.00 81.57           C  
ATOM   2106  CB  ARG A 134      43.478 -18.145 -36.280  1.00 81.57           C  
ATOM   2107  HB2 ARG A 134      44.240 -18.363 -35.531  1.00 81.57           H  
ATOM   2108  HB3 ARG A 134      43.919 -18.283 -37.267  1.00 81.57           H  
ATOM   2109  O   ARG A 134      41.305 -16.339 -34.510  1.00 81.57           O  
ATOM   2110  CG  ARG A 134      42.316 -19.138 -36.135  1.00 81.57           C  
ATOM   2111  HG2 ARG A 134      41.821 -19.010 -35.172  1.00 81.57           H  
ATOM   2112  HG3 ARG A 134      41.589 -18.938 -36.922  1.00 81.57           H  
ATOM   2113  CD  ARG A 134      42.798 -20.589 -36.267  1.00 81.57           C  
ATOM   2114  HD2 ARG A 134      43.411 -20.686 -37.162  1.00 81.57           H  
ATOM   2115  HD3 ARG A 134      41.915 -21.218 -36.385  1.00 81.57           H  
ATOM   2116  NE  ARG A 134      43.554 -21.037 -35.077  1.00 81.57           N  
ATOM   2117  HE  ARG A 134      43.764 -20.337 -34.380  1.00 81.57           H  
ATOM   2118  NH1 ARG A 134      43.601 -23.278 -35.582  1.00 81.57           N  
ATOM   2119 HH11 ARG A 134      43.808 -24.230 -35.315  1.00 81.57           H  
ATOM   2120 HH12 ARG A 134      43.108 -23.086 -36.442  1.00 81.57           H  
ATOM   2121  NH2 ARG A 134      44.462 -22.564 -33.650  1.00 81.57           N  
ATOM   2122 HH21 ARG A 134      44.645 -23.524 -33.395  1.00 81.57           H  
ATOM   2123 HH22 ARG A 134      44.619 -21.837 -32.967  1.00 81.57           H  
ATOM   2124  CZ  ARG A 134      43.871 -22.286 -34.779  1.00 81.57           C  
ATOM   2125  N   PHE A 135      43.414 -16.070 -33.800  1.00 83.81           N  
ATOM   2126  H   PHE A 135      44.386 -16.147 -34.063  1.00 83.81           H  
ATOM   2127  CA  PHE A 135      43.108 -15.636 -32.435  1.00 83.81           C  
ATOM   2128  HA  PHE A 135      42.499 -16.395 -31.945  1.00 83.81           H  
ATOM   2129  C   PHE A 135      42.327 -14.323 -32.352  1.00 83.81           C  
ATOM   2130  CB  PHE A 135      44.426 -15.490 -31.670  1.00 83.81           C  
ATOM   2131  HB2 PHE A 135      44.205 -15.144 -30.660  1.00 83.81           H  
ATOM   2132  HB3 PHE A 135      45.046 -14.732 -32.149  1.00 83.81           H  
ATOM   2133  O   PHE A 135      41.400 -14.226 -31.563  1.00 83.81           O  
ATOM   2134  CG  PHE A 135      45.193 -16.788 -31.563  1.00 83.81           C  
ATOM   2135  CD1 PHE A 135      44.663 -17.834 -30.787  1.00 83.81           C  
ATOM   2136  HD1 PHE A 135      43.736 -17.698 -30.250  1.00 83.81           H  
ATOM   2137  CD2 PHE A 135      46.421 -16.958 -32.231  1.00 83.81           C  
ATOM   2138  HD2 PHE A 135      46.845 -16.151 -32.809  1.00 83.81           H  
ATOM   2139  CE1 PHE A 135      45.360 -19.047 -30.670  1.00 83.81           C  
ATOM   2140  HE1 PHE A 135      44.969 -19.829 -30.037  1.00 83.81           H  
ATOM   2141  CE2 PHE A 135      47.119 -18.173 -32.112  1.00 83.81           C  
ATOM   2142  HE2 PHE A 135      48.077 -18.297 -32.595  1.00 83.81           H  
ATOM   2143  CZ  PHE A 135      46.590 -19.216 -31.329  1.00 83.81           C  
ATOM   2144  HZ  PHE A 135      47.145 -20.134 -31.205  1.00 83.81           H  
ATOM   2145  N   ARG A 136      42.651 -13.324 -33.180  1.00 88.04           N  
ATOM   2146  H   ARG A 136      43.310 -13.518 -33.920  1.00 88.04           H  
ATOM   2147  CA  ARG A 136      41.886 -12.075 -33.249  1.00 88.04           C  
ATOM   2148  HA  ARG A 136      41.840 -11.632 -32.254  1.00 88.04           H  
ATOM   2149  C   ARG A 136      40.437 -12.351 -33.647  1.00 88.04           C  
ATOM   2150  CB  ARG A 136      42.566 -11.091 -34.213  1.00 88.04           C  
ATOM   2151  HB2 ARG A 136      43.571 -10.871 -33.853  1.00 88.04           H  
ATOM   2152  HB3 ARG A 136      42.635 -11.533 -35.207  1.00 88.04           H  
ATOM   2153  O   ARG A 136      39.547 -11.776 -33.040  1.00 88.04           O  
ATOM   2154  CG  ARG A 136      41.770  -9.787 -34.319  1.00 88.04           C  
ATOM   2155  HG2 ARG A 136      41.683  -9.325 -33.336  1.00 88.04           H  
ATOM   2156  HG3 ARG A 136      40.769 -10.004 -34.693  1.00 88.04           H  
ATOM   2157  CD  ARG A 136      42.425  -8.808 -35.287  1.00 88.04           C  
ATOM   2158  HD2 ARG A 136      42.641  -9.321 -36.224  1.00 88.04           H  
ATOM   2159  HD3 ARG A 136      43.350  -8.430 -34.852  1.00 88.04           H  
ATOM   2160  NE  ARG A 136      41.487  -7.715 -35.535  1.00 88.04           N  
ATOM   2161  HE  ARG A 136      40.564  -7.824 -35.140  1.00 88.04           H  
ATOM   2162  NH1 ARG A 136      42.693  -6.455 -37.029  1.00 88.04           N  
ATOM   2163 HH11 ARG A 136      43.461  -7.105 -36.942  1.00 88.04           H  
ATOM   2164 HH12 ARG A 136      42.741  -5.657 -37.645  1.00 88.04           H  
ATOM   2165  NH2 ARG A 136      40.591  -5.889 -36.427  1.00 88.04           N  
ATOM   2166 HH21 ARG A 136      40.571  -5.097 -37.054  1.00 88.04           H  
ATOM   2167 HH22 ARG A 136      39.757  -6.206 -35.954  1.00 88.04           H  
ATOM   2168  CZ  ARG A 136      41.611  -6.685 -36.333  1.00 88.04           C  
ATOM   2169  N   ALA A 137      40.204 -13.228 -34.624  1.00 88.73           N  
ATOM   2170  H   ALA A 137      40.987 -13.681 -35.073  1.00 88.73           H  
ATOM   2171  CA  ALA A 137      38.847 -13.595 -35.029  1.00 88.73           C  
ATOM   2172  HA  ALA A 137      38.296 -12.682 -35.253  1.00 88.73           H  
ATOM   2173  C   ALA A 137      38.079 -14.314 -33.903  1.00 88.73           C  
ATOM   2174  CB  ALA A 137      38.917 -14.433 -36.310  1.00 88.73           C  
ATOM   2175  HB1 ALA A 137      39.433 -13.876 -37.092  1.00 88.73           H  
ATOM   2176  HB2 ALA A 137      39.443 -15.369 -36.122  1.00 88.73           H  
ATOM   2177  HB3 ALA A 137      37.906 -14.661 -36.646  1.00 88.73           H  
ATOM   2178  O   ALA A 137      36.914 -13.997 -33.687  1.00 88.73           O  
ATOM   2179  N   LEU A 138      38.739 -15.214 -33.160  1.00 91.95           N  
ATOM   2180  H   LEU A 138      39.687 -15.449 -33.417  1.00 91.95           H  
ATOM   2181  CA  LEU A 138      38.150 -15.897 -31.998  1.00 91.95           C  
ATOM   2182  HA  LEU A 138      37.205 -16.352 -32.296  1.00 91.95           H  
ATOM   2183  C   LEU A 138      37.800 -14.914 -30.872  1.00 91.95           C  
ATOM   2184  CB  LEU A 138      39.097 -16.999 -31.489  1.00 91.95           C  
ATOM   2185  HB2 LEU A 138      38.701 -17.381 -30.548  1.00 91.95           H  
ATOM   2186  HB3 LEU A 138      40.069 -16.554 -31.276  1.00 91.95           H  
ATOM   2187  O   LEU A 138      36.663 -14.899 -30.423  1.00 91.95           O  
ATOM   2188  CG  LEU A 138      39.282 -18.186 -32.451  1.00 91.95           C  
ATOM   2189  HG  LEU A 138      39.600 -17.824 -33.428  1.00 91.95           H  
ATOM   2190  CD1 LEU A 138      40.371 -19.120 -31.916  1.00 91.95           C  
ATOM   2191 HD11 LEU A 138      40.507 -19.958 -32.600  1.00 91.95           H  
ATOM   2192 HD12 LEU A 138      40.070 -19.499 -30.939  1.00 91.95           H  
ATOM   2193 HD13 LEU A 138      41.308 -18.572 -31.813  1.00 91.95           H  
ATOM   2194  CD2 LEU A 138      38.002 -18.997 -32.644  1.00 91.95           C  
ATOM   2195 HD21 LEU A 138      38.192 -19.865 -33.276  1.00 91.95           H  
ATOM   2196 HD22 LEU A 138      37.234 -18.388 -33.121  1.00 91.95           H  
ATOM   2197 HD23 LEU A 138      37.625 -19.332 -31.678  1.00 91.95           H  
ATOM   2198  N   TYR A 139      38.719 -14.023 -30.489  1.00 92.70           N  
ATOM   2199  H   TYR A 139      39.661 -14.102 -30.846  1.00 92.70           H  
ATOM   2200  CA  TYR A 139      38.432 -13.001 -29.477  1.00 92.70           C  
ATOM   2201  HA  TYR A 139      38.044 -13.494 -28.586  1.00 92.70           H  
ATOM   2202  C   TYR A 139      37.358 -12.010 -29.933  1.00 92.70           C  
ATOM   2203  CB  TYR A 139      39.712 -12.237 -29.114  1.00 92.70           C  
ATOM   2204  HB2 TYR A 139      40.160 -11.844 -30.026  1.00 92.70           H  
ATOM   2205  HB3 TYR A 139      39.435 -11.386 -28.492  1.00 92.70           H  
ATOM   2206  O   TYR A 139      36.519 -11.600 -29.140  1.00 92.70           O  
ATOM   2207  CG  TYR A 139      40.740 -13.038 -28.338  1.00 92.70           C  
ATOM   2208  CD1 TYR A 139      40.361 -13.706 -27.157  1.00 92.70           C  
ATOM   2209  HD1 TYR A 139      39.336 -13.697 -26.815  1.00 92.70           H  
ATOM   2210  CD2 TYR A 139      42.081 -13.087 -28.770  1.00 92.70           C  
ATOM   2211  HD2 TYR A 139      42.372 -12.567 -29.671  1.00 92.70           H  
ATOM   2212  CE1 TYR A 139      41.309 -14.432 -26.417  1.00 92.70           C  
ATOM   2213  HE1 TYR A 139      40.989 -14.961 -25.531  1.00 92.70           H  
ATOM   2214  CE2 TYR A 139      43.035 -13.813 -28.031  1.00 92.70           C  
ATOM   2215  HE2 TYR A 139      44.067 -13.858 -28.345  1.00 92.70           H  
ATOM   2216  OH  TYR A 139      43.566 -15.194 -26.147  1.00 92.70           O  
ATOM   2217  HH  TYR A 139      43.150 -15.619 -25.393  1.00 92.70           H  
ATOM   2218  CZ  TYR A 139      42.647 -14.488 -26.854  1.00 92.70           C  
ATOM   2219  N   GLU A 140      37.344 -11.610 -31.208  1.00 95.51           N  
ATOM   2220  H   GLU A 140      38.064 -11.942 -31.834  1.00 95.51           H  
ATOM   2221  CA  GLU A 140      36.271 -10.764 -31.737  1.00 95.51           C  
ATOM   2222  HA  GLU A 140      36.166  -9.887 -31.097  1.00 95.51           H  
ATOM   2223  C   GLU A 140      34.913 -11.477 -31.714  1.00 95.51           C  
ATOM   2224  CB  GLU A 140      36.580 -10.295 -33.168  1.00 95.51           C  
ATOM   2225  HB2 GLU A 140      35.646  -9.943 -33.606  1.00 95.51           H  
ATOM   2226  HB3 GLU A 140      36.933 -11.139 -33.761  1.00 95.51           H  
ATOM   2227  O   GLU A 140      33.904 -10.807 -31.502  1.00 95.51           O  
ATOM   2228  CG  GLU A 140      37.590  -9.134 -33.251  1.00 95.51           C  
ATOM   2229  HG2 GLU A 140      38.536  -9.431 -32.799  1.00 95.51           H  
ATOM   2230  HG3 GLU A 140      37.198  -8.297 -32.672  1.00 95.51           H  
ATOM   2231  CD  GLU A 140      37.839  -8.655 -34.697  1.00 95.51           C  
ATOM   2232  OE1 GLU A 140      38.789  -7.850 -34.912  1.00 95.51           O  
ATOM   2233  OE2 GLU A 140      37.055  -9.040 -35.598  1.00 95.51           O  
ATOM   2234  N   GLN A 141      34.873 -12.795 -31.925  1.00 95.72           N  
ATOM   2235  H   GLN A 141      35.737 -13.290 -32.095  1.00 95.72           H  
ATOM   2236  CA  GLN A 141      33.660 -13.598 -31.786  1.00 95.72           C  
ATOM   2237  HA  GLN A 141      32.851 -13.102 -32.322  1.00 95.72           H  
ATOM   2238  C   GLN A 141      33.225 -13.692 -30.320  1.00 95.72           C  
ATOM   2239  CB  GLN A 141      33.871 -14.976 -32.428  1.00 95.72           C  
ATOM   2240  HB2 GLN A 141      34.688 -15.499 -31.931  1.00 95.72           H  
ATOM   2241  HB3 GLN A 141      34.129 -14.843 -33.479  1.00 95.72           H  
ATOM   2242  O   GLN A 141      32.103 -13.311 -30.020  1.00 95.72           O  
ATOM   2243  CG  GLN A 141      32.601 -15.829 -32.326  1.00 95.72           C  
ATOM   2244  HG2 GLN A 141      32.346 -15.973 -31.276  1.00 95.72           H  
ATOM   2245  HG3 GLN A 141      31.770 -15.313 -32.805  1.00 95.72           H  
ATOM   2246  CD  GLN A 141      32.741 -17.210 -32.950  1.00 95.72           C  
ATOM   2247  NE2 GLN A 141      31.756 -18.051 -32.740  1.00 95.72           N  
ATOM   2248 HE21 GLN A 141      31.051 -17.789 -32.065  1.00 95.72           H  
ATOM   2249 HE22 GLN A 141      31.873 -19.003 -33.055  1.00 95.72           H  
ATOM   2250  OE1 GLN A 141      33.696 -17.544 -33.640  1.00 95.72           O  
ATOM   2251  N   GLU A 142      34.116 -14.070 -29.401  1.00 96.29           N  
ATOM   2252  H   GLU A 142      35.021 -14.400 -29.706  1.00 96.29           H  
ATOM   2253  CA  GLU A 142      33.817 -14.134 -27.962  1.00 96.29           C  
ATOM   2254  HA  GLU A 142      33.036 -14.872 -27.780  1.00 96.29           H  
ATOM   2255  C   GLU A 142      33.318 -12.787 -27.422  1.00 96.29           C  
ATOM   2256  CB  GLU A 142      35.081 -14.533 -27.187  1.00 96.29           C  
ATOM   2257  HB2 GLU A 142      34.912 -14.350 -26.126  1.00 96.29           H  
ATOM   2258  HB3 GLU A 142      35.903 -13.897 -27.516  1.00 96.29           H  
ATOM   2259  O   GLU A 142      32.359 -12.729 -26.660  1.00 96.29           O  
ATOM   2260  CG  GLU A 142      35.468 -16.010 -27.360  1.00 96.29           C  
ATOM   2261  HG2 GLU A 142      34.682 -16.628 -26.924  1.00 96.29           H  
ATOM   2262  HG3 GLU A 142      35.524 -16.245 -28.423  1.00 96.29           H  
ATOM   2263  CD  GLU A 142      36.816 -16.356 -26.701  1.00 96.29           C  
ATOM   2264  OE1 GLU A 142      37.258 -17.516 -26.868  1.00 96.29           O  
ATOM   2265  OE2 GLU A 142      37.440 -15.458 -26.084  1.00 96.29           O  
ATOM   2266  N   ILE A 143      33.912 -11.671 -27.859  1.00 97.00           N  
ATOM   2267  H   ILE A 143      34.731 -11.774 -28.440  1.00 97.00           H  
ATOM   2268  CA  ILE A 143      33.451 -10.329 -27.484  1.00 97.00           C  
ATOM   2269  HA  ILE A 143      33.374 -10.285 -26.398  1.00 97.00           H  
ATOM   2270  C   ILE A 143      32.043 -10.042 -28.035  1.00 97.00           C  
ATOM   2271  CB  ILE A 143      34.482  -9.273 -27.945  1.00 97.00           C  
ATOM   2272  HB  ILE A 143      34.721  -9.465 -28.991  1.00 97.00           H  
ATOM   2273  O   ILE A 143      31.278  -9.328 -27.387  1.00 97.00           O  
ATOM   2274  CG1 ILE A 143      35.778  -9.348 -27.108  1.00 97.00           C  
ATOM   2275 HG12 ILE A 143      35.588  -8.969 -26.104  1.00 97.00           H  
ATOM   2276 HG13 ILE A 143      36.087 -10.387 -26.998  1.00 97.00           H  
ATOM   2277  CG2 ILE A 143      33.916  -7.848 -27.839  1.00 97.00           C  
ATOM   2278 HG21 ILE A 143      33.056  -7.769 -28.503  1.00 97.00           H  
ATOM   2279 HG22 ILE A 143      33.601  -7.653 -26.814  1.00 97.00           H  
ATOM   2280 HG23 ILE A 143      34.658  -7.112 -28.150  1.00 97.00           H  
ATOM   2281  CD1 ILE A 143      36.950  -8.570 -27.728  1.00 97.00           C  
ATOM   2282 HD11 ILE A 143      36.777  -7.495 -27.674  1.00 97.00           H  
ATOM   2283 HD12 ILE A 143      37.859  -8.798 -27.172  1.00 97.00           H  
ATOM   2284 HD13 ILE A 143      37.091  -8.869 -28.766  1.00 97.00           H  
ATOM   2285  N   ARG A 144      31.693 -10.528 -29.234  1.00 97.49           N  
ATOM   2286  H   ARG A 144      32.312 -11.197 -29.670  1.00 97.49           H  
ATOM   2287  CA  ARG A 144      30.327 -10.387 -29.772  1.00 97.49           C  
ATOM   2288  HA  ARG A 144      29.978  -9.362 -29.646  1.00 97.49           H  
ATOM   2289  C   ARG A 144      29.347 -11.241 -28.977  1.00 97.49           C  
ATOM   2290  CB  ARG A 144      30.257 -10.769 -31.256  1.00 97.49           C  
ATOM   2291  HB2 ARG A 144      30.720 -11.746 -31.390  1.00 97.49           H  
ATOM   2292  HB3 ARG A 144      29.211 -10.859 -31.546  1.00 97.49           H  
ATOM   2293  O   ARG A 144      28.317 -10.715 -28.581  1.00 97.49           O  
ATOM   2294  CG  ARG A 144      30.922  -9.741 -32.179  1.00 97.49           C  
ATOM   2295  HG2 ARG A 144      31.914  -9.493 -31.800  1.00 97.49           H  
ATOM   2296  HG3 ARG A 144      30.330  -8.826 -32.200  1.00 97.49           H  
ATOM   2297  CD  ARG A 144      31.022 -10.325 -33.594  1.00 97.49           C  
ATOM   2298  HD2 ARG A 144      31.130 -11.406 -33.502  1.00 97.49           H  
ATOM   2299  HD3 ARG A 144      30.095 -10.122 -34.131  1.00 97.49           H  
ATOM   2300  NE  ARG A 144      32.181  -9.797 -34.344  1.00 97.49           N  
ATOM   2301  HE  ARG A 144      32.614  -8.960 -33.981  1.00 97.49           H  
ATOM   2302  NH1 ARG A 144      32.402 -11.589 -35.757  1.00 97.49           N  
ATOM   2303 HH11 ARG A 144      32.953 -12.126 -36.411  1.00 97.49           H  
ATOM   2304 HH12 ARG A 144      31.590 -12.001 -35.321  1.00 97.49           H  
ATOM   2305  NH2 ARG A 144      33.934  -9.969 -35.811  1.00 97.49           N  
ATOM   2306 HH21 ARG A 144      34.423  -9.196 -35.383  1.00 97.49           H  
ATOM   2307 HH22 ARG A 144      34.479 -10.529 -36.451  1.00 97.49           H  
ATOM   2308  CZ  ARG A 144      32.829 -10.443 -35.299  1.00 97.49           C  
ATOM   2309  N   ASP A 145      29.698 -12.487 -28.689  1.00 97.75           N  
ATOM   2310  H   ASP A 145      30.537 -12.864 -29.106  1.00 97.75           H  
ATOM   2311  CA  ASP A 145      28.850 -13.416 -27.938  1.00 97.75           C  
ATOM   2312  HA  ASP A 145      27.880 -13.489 -28.430  1.00 97.75           H  
ATOM   2313  C   ASP A 145      28.605 -12.899 -26.509  1.00 97.75           C  
ATOM   2314  CB  ASP A 145      29.493 -14.817 -27.949  1.00 97.75           C  
ATOM   2315  HB2 ASP A 145      30.474 -14.759 -27.478  1.00 97.75           H  
ATOM   2316  HB3 ASP A 145      28.873 -15.484 -27.349  1.00 97.75           H  
ATOM   2317  O   ASP A 145      27.470 -12.870 -26.044  1.00 97.75           O  
ATOM   2318  CG  ASP A 145      29.645 -15.435 -29.354  1.00 97.75           C  
ATOM   2319  OD1 ASP A 145      29.013 -14.934 -30.313  1.00 97.75           O  
ATOM   2320  OD2 ASP A 145      30.429 -16.403 -29.488  1.00 97.75           O  
ATOM   2321  N   LEU A 146      29.639 -12.365 -25.846  1.00 97.31           N  
ATOM   2322  H   LEU A 146      30.560 -12.468 -26.248  1.00 97.31           H  
ATOM   2323  CA  LEU A 146      29.509 -11.712 -24.537  1.00 97.31           C  
ATOM   2324  HA  LEU A 146      29.006 -12.397 -23.854  1.00 97.31           H  
ATOM   2325  C   LEU A 146      28.646 -10.445 -24.582  1.00 97.31           C  
ATOM   2326  CB  LEU A 146      30.904 -11.359 -23.991  1.00 97.31           C  
ATOM   2327  HB2 LEU A 146      30.785 -10.658 -23.165  1.00 97.31           H  
ATOM   2328  HB3 LEU A 146      31.462 -10.850 -24.777  1.00 97.31           H  
ATOM   2329  O   LEU A 146      27.960 -10.143 -23.608  1.00 97.31           O  
ATOM   2330  CG  LEU A 146      31.723 -12.556 -23.480  1.00 97.31           C  
ATOM   2331  HG  LEU A 146      31.794 -13.324 -24.250  1.00 97.31           H  
ATOM   2332  CD1 LEU A 146      33.134 -12.076 -23.129  1.00 97.31           C  
ATOM   2333 HD11 LEU A 146      33.609 -11.671 -24.023  1.00 97.31           H  
ATOM   2334 HD12 LEU A 146      33.091 -11.315 -22.350  1.00 97.31           H  
ATOM   2335 HD13 LEU A 146      33.726 -12.922 -22.781  1.00 97.31           H  
ATOM   2336  CD2 LEU A 146      31.108 -13.183 -22.228  1.00 97.31           C  
ATOM   2337 HD21 LEU A 146      30.972 -12.430 -21.451  1.00 97.31           H  
ATOM   2338 HD22 LEU A 146      30.143 -13.630 -22.469  1.00 97.31           H  
ATOM   2339 HD23 LEU A 146      31.758 -13.976 -21.857  1.00 97.31           H  
ATOM   2340  N   ARG A 147      28.676  -9.685 -25.684  1.00 97.82           N  
ATOM   2341  H   ARG A 147      29.226 -10.011 -26.466  1.00 97.82           H  
ATOM   2342  CA  ARG A 147      27.793  -8.520 -25.855  1.00 97.82           C  
ATOM   2343  HA  ARG A 147      27.794  -7.929 -24.939  1.00 97.82           H  
ATOM   2344  C   ARG A 147      26.345  -8.939 -26.041  1.00 97.82           C  
ATOM   2345  CB  ARG A 147      28.235  -7.643 -27.026  1.00 97.82           C  
ATOM   2346  HB2 ARG A 147      27.409  -6.994 -27.314  1.00 97.82           H  
ATOM   2347  HB3 ARG A 147      28.491  -8.269 -27.881  1.00 97.82           H  
ATOM   2348  O   ARG A 147      25.496  -8.346 -25.393  1.00 97.82           O  
ATOM   2349  CG  ARG A 147      29.421  -6.766 -26.635  1.00 97.82           C  
ATOM   2350  HG2 ARG A 147      30.231  -7.378 -26.240  1.00 97.82           H  
ATOM   2351  HG3 ARG A 147      29.108  -6.059 -25.866  1.00 97.82           H  
ATOM   2352  CD  ARG A 147      29.892  -6.006 -27.872  1.00 97.82           C  
ATOM   2353  HD2 ARG A 147      30.100  -6.742 -28.649  1.00 97.82           H  
ATOM   2354  HD3 ARG A 147      29.087  -5.354 -28.212  1.00 97.82           H  
ATOM   2355  NE  ARG A 147      31.090  -5.207 -27.561  1.00 97.82           N  
ATOM   2356  HE  ARG A 147      31.101  -4.790 -26.641  1.00 97.82           H  
ATOM   2357  NH1 ARG A 147      32.234  -5.606 -29.505  1.00 97.82           N  
ATOM   2358 HH11 ARG A 147      31.439  -6.151 -29.806  1.00 97.82           H  
ATOM   2359 HH12 ARG A 147      33.092  -5.595 -30.038  1.00 97.82           H  
ATOM   2360  NH2 ARG A 147      33.207  -4.439 -27.867  1.00 97.82           N  
ATOM   2361 HH21 ARG A 147      34.051  -4.393 -28.420  1.00 97.82           H  
ATOM   2362 HH22 ARG A 147      33.193  -4.090 -26.919  1.00 97.82           H  
ATOM   2363  CZ  ARG A 147      32.166  -5.086 -28.311  1.00 97.82           C  
ATOM   2364  N   LEU A 148      26.087  -9.961 -26.855  1.00 97.82           N  
ATOM   2365  H   LEU A 148      26.855 -10.406 -27.338  1.00 97.82           H  
ATOM   2366  CA  LEU A 148      24.742 -10.509 -27.030  1.00 97.82           C  
ATOM   2367  HA  LEU A 148      24.065  -9.712 -27.339  1.00 97.82           H  
ATOM   2368  C   LEU A 148      24.195 -11.034 -25.700  1.00 97.82           C  
ATOM   2369  CB  LEU A 148      24.756 -11.607 -28.107  1.00 97.82           C  
ATOM   2370  HB2 LEU A 148      23.785 -12.103 -28.097  1.00 97.82           H  
ATOM   2371  HB3 LEU A 148      25.508 -12.351 -27.843  1.00 97.82           H  
ATOM   2372  O   LEU A 148      23.125 -10.617 -25.287  1.00 97.82           O  
ATOM   2373  CG  LEU A 148      25.026 -11.101 -29.535  1.00 97.82           C  
ATOM   2374  HG  LEU A 148      25.964 -10.547 -29.564  1.00 97.82           H  
ATOM   2375  CD1 LEU A 148      25.155 -12.297 -30.481  1.00 97.82           C  
ATOM   2376 HD11 LEU A 148      26.023 -12.892 -30.194  1.00 97.82           H  
ATOM   2377 HD12 LEU A 148      24.262 -12.917 -30.410  1.00 97.82           H  
ATOM   2378 HD13 LEU A 148      25.282 -11.955 -31.508  1.00 97.82           H  
ATOM   2379  CD2 LEU A 148      23.919 -10.182 -30.057  1.00 97.82           C  
ATOM   2380 HD21 LEU A 148      23.883  -9.265 -29.469  1.00 97.82           H  
ATOM   2381 HD22 LEU A 148      22.952 -10.680 -29.980  1.00 97.82           H  
ATOM   2382 HD23 LEU A 148      24.111  -9.912 -31.096  1.00 97.82           H  
ATOM   2383  N   ALA A 149      24.980 -11.818 -24.956  1.00 97.39           N  
ATOM   2384  H   ALA A 149      25.842 -12.163 -25.353  1.00 97.39           H  
ATOM   2385  CA  ALA A 149      24.578 -12.302 -23.635  1.00 97.39           C  
ATOM   2386  HA  ALA A 149      23.652 -12.867 -23.741  1.00 97.39           H  
ATOM   2387  C   ALA A 149      24.308 -11.161 -22.633  1.00 97.39           C  
ATOM   2388  CB  ALA A 149      25.674 -13.240 -23.118  1.00 97.39           C  
ATOM   2389  HB1 ALA A 149      25.814 -14.061 -23.821  1.00 97.39           H  
ATOM   2390  HB2 ALA A 149      26.612 -12.696 -23.005  1.00 97.39           H  
ATOM   2391  HB3 ALA A 149      25.374 -13.649 -22.153  1.00 97.39           H  
ATOM   2392  O   ALA A 149      23.396 -11.253 -21.813  1.00 97.39           O  
ATOM   2393  N   ALA A 150      25.085 -10.073 -22.687  1.00 96.96           N  
ATOM   2394  H   ALA A 150      25.840 -10.049 -23.356  1.00 96.96           H  
ATOM   2395  CA  ALA A 150      24.839  -8.896 -21.856  1.00 96.96           C  
ATOM   2396  HA  ALA A 150      24.701  -9.226 -20.826  1.00 96.96           H  
ATOM   2397  C   ALA A 150      23.556  -8.155 -22.267  1.00 96.96           C  
ATOM   2398  CB  ALA A 150      26.065  -7.977 -21.908  1.00 96.96           C  
ATOM   2399  HB1 ALA A 150      26.947  -8.523 -21.572  1.00 96.96           H  
ATOM   2400  HB2 ALA A 150      26.223  -7.626 -22.928  1.00 96.96           H  
ATOM   2401  HB3 ALA A 150      25.901  -7.119 -21.256  1.00 96.96           H  
ATOM   2402  O   ALA A 150      22.805  -7.727 -21.396  1.00 96.96           O  
ATOM   2403  N   GLU A 151      23.299  -8.010 -23.569  1.00 97.79           N  
ATOM   2404  H   GLU A 151      23.945  -8.404 -24.238  1.00 97.79           H  
ATOM   2405  CA  GLU A 151      22.069  -7.416 -24.100  1.00 97.79           C  
ATOM   2406  HA  GLU A 151      21.929  -6.432 -23.652  1.00 97.79           H  
ATOM   2407  C   GLU A 151      20.843  -8.259 -23.711  1.00 97.79           C  
ATOM   2408  CB  GLU A 151      22.188  -7.227 -25.627  1.00 97.79           C  
ATOM   2409  HB2 GLU A 151      21.201  -7.012 -26.035  1.00 97.79           H  
ATOM   2410  HB3 GLU A 151      22.556  -8.148 -26.080  1.00 97.79           H  
ATOM   2411  O   GLU A 151      19.888  -7.716 -23.153  1.00 97.79           O  
ATOM   2412  CG  GLU A 151      23.128  -6.058 -25.991  1.00 97.79           C  
ATOM   2413  HG2 GLU A 151      24.054  -6.149 -25.422  1.00 97.79           H  
ATOM   2414  HG3 GLU A 151      22.654  -5.129 -25.676  1.00 97.79           H  
ATOM   2415  CD  GLU A 151      23.484  -5.952 -27.489  1.00 97.79           C  
ATOM   2416  OE1 GLU A 151      24.465  -5.226 -27.798  1.00 97.79           O  
ATOM   2417  OE2 GLU A 151      22.783  -6.542 -28.340  1.00 97.79           O  
ATOM   2418  N   ASP A 152      20.903  -9.579 -23.879  1.00 97.83           N  
ATOM   2419  H   ASP A 152      21.690  -9.964 -24.382  1.00 97.83           H  
ATOM   2420  CA  ASP A 152      19.843 -10.515 -23.490  1.00 97.83           C  
ATOM   2421  HA  ASP A 152      18.923 -10.243 -24.007  1.00 97.83           H  
ATOM   2422  C   ASP A 152      19.551 -10.438 -21.986  1.00 97.83           C  
ATOM   2423  CB  ASP A 152      20.221 -11.945 -23.915  1.00 97.83           C  
ATOM   2424  HB2 ASP A 152      19.496 -12.636 -23.486  1.00 97.83           H  
ATOM   2425  HB3 ASP A 152      21.202 -12.193 -23.510  1.00 97.83           H  
ATOM   2426  O   ASP A 152      18.408 -10.208 -21.591  1.00 97.83           O  
ATOM   2427  CG  ASP A 152      20.225 -12.149 -25.438  1.00 97.83           C  
ATOM   2428  OD1 ASP A 152      19.510 -11.393 -26.140  1.00 97.83           O  
ATOM   2429  OD2 ASP A 152      20.933 -13.077 -25.896  1.00 97.83           O  
ATOM   2430  N   ALA A 153      20.586 -10.476 -21.138  1.00 96.53           N  
ATOM   2431  H   ALA A 153      21.501 -10.690 -21.508  1.00 96.53           H  
ATOM   2432  CA  ALA A 153      20.426 -10.315 -19.693  1.00 96.53           C  
ATOM   2433  HA  ALA A 153      19.748 -11.090 -19.334  1.00 96.53           H  
ATOM   2434  C   ALA A 153      19.819  -8.950 -19.311  1.00 96.53           C  
ATOM   2435  CB  ALA A 153      21.794 -10.511 -19.032  1.00 96.53           C  
ATOM   2436  HB1 ALA A 153      22.495  -9.759 -19.393  1.00 96.53           H  
ATOM   2437  HB2 ALA A 153      22.174 -11.503 -19.276  1.00 96.53           H  
ATOM   2438  HB3 ALA A 153      21.691 -10.430 -17.950  1.00 96.53           H  
ATOM   2439  O   ALA A 153      19.065  -8.843 -18.340  1.00 96.53           O  
ATOM   2440  N   THR A 154      20.124  -7.878 -20.056  1.00 97.28           N  
ATOM   2441  H   THR A 154      20.760  -7.995 -20.832  1.00 97.28           H  
ATOM   2442  CA  THR A 154      19.486  -6.572 -19.821  1.00 97.28           C  
ATOM   2443  HA  THR A 154      19.481  -6.397 -18.745  1.00 97.28           H  
ATOM   2444  C   THR A 154      18.024  -6.545 -20.249  1.00 97.28           C  
ATOM   2445  CB  THR A 154      20.227  -5.389 -20.456  1.00 97.28           C  
ATOM   2446  HB  THR A 154      19.633  -4.495 -20.264  1.00 97.28           H  
ATOM   2447  O   THR A 154      17.219  -5.935 -19.544  1.00 97.28           O  
ATOM   2448  CG2 THR A 154      21.593  -5.144 -19.813  1.00 97.28           C  
ATOM   2449 HG21 THR A 154      22.159  -6.073 -19.740  1.00 97.28           H  
ATOM   2450 HG22 THR A 154      21.452  -4.747 -18.807  1.00 97.28           H  
ATOM   2451 HG23 THR A 154      22.155  -4.425 -20.409  1.00 97.28           H  
ATOM   2452  OG1 THR A 154      20.400  -5.457 -21.847  1.00 97.28           O  
ATOM   2453  HG1 THR A 154      20.138  -6.316 -22.185  1.00 97.28           H  
ATOM   2454  N   ASN A 155      17.671  -7.218 -21.345  1.00 97.80           N  
ATOM   2455  H   ASN A 155      18.381  -7.721 -21.857  1.00 97.80           H  
ATOM   2456  CA  ASN A 155      16.295  -7.326 -21.822  1.00 97.80           C  
ATOM   2457  HA  ASN A 155      15.853  -6.332 -21.880  1.00 97.80           H  
ATOM   2458  C   ASN A 155      15.445  -8.151 -20.847  1.00 97.80           C  
ATOM   2459  CB  ASN A 155      16.299  -7.946 -23.230  1.00 97.80           C  
ATOM   2460  HB2 ASN A 155      16.813  -8.906 -23.203  1.00 97.80           H  
ATOM   2461  HB3 ASN A 155      15.271  -8.127 -23.543  1.00 97.80           H  
ATOM   2462  O   ASN A 155      14.367  -7.710 -20.458  1.00 97.80           O  
ATOM   2463  CG  ASN A 155      16.946  -7.062 -24.283  1.00 97.80           C  
ATOM   2464  ND2 ASN A 155      17.508  -7.653 -25.313  1.00 97.80           N  
ATOM   2465 HD21 ASN A 155      18.031  -7.059 -25.941  1.00 97.80           H  
ATOM   2466 HD22 ASN A 155      17.633  -8.655 -25.318  1.00 97.80           H  
ATOM   2467  OD1 ASN A 155      16.932  -5.842 -24.219  1.00 97.80           O  
ATOM   2468  N   GLU A 156      15.958  -9.291 -20.376  1.00 97.03           N  
ATOM   2469  H   GLU A 156      16.824  -9.632 -20.769  1.00 97.03           H  
ATOM   2470  CA  GLU A 156      15.308 -10.118 -19.351  1.00 97.03           C  
ATOM   2471  HA  GLU A 156      14.326 -10.440 -19.698  1.00 97.03           H  
ATOM   2472  C   GLU A 156      15.107  -9.340 -18.049  1.00 97.03           C  
ATOM   2473  CB  GLU A 156      16.160 -11.357 -19.054  1.00 97.03           C  
ATOM   2474  HB2 GLU A 156      17.188 -11.043 -18.873  1.00 97.03           H  
ATOM   2475  HB3 GLU A 156      15.778 -11.828 -18.149  1.00 97.03           H  
ATOM   2476  O   GLU A 156      14.013  -9.328 -17.485  1.00 97.03           O  
ATOM   2477  CG  GLU A 156      16.124 -12.392 -20.186  1.00 97.03           C  
ATOM   2478  HG2 GLU A 156      15.093 -12.719 -20.321  1.00 97.03           H  
ATOM   2479  HG3 GLU A 156      16.450 -11.926 -21.116  1.00 97.03           H  
ATOM   2480  CD  GLU A 156      17.011 -13.614 -19.892  1.00 97.03           C  
ATOM   2481  OE1 GLU A 156      17.036 -14.518 -20.757  1.00 97.03           O  
ATOM   2482  OE2 GLU A 156      17.652 -13.646 -18.815  1.00 97.03           O  
ATOM   2483  N   LYS A 157      16.133  -8.607 -17.597  1.00 96.26           N  
ATOM   2484  H   LYS A 157      17.021  -8.696 -18.069  1.00 96.26           H  
ATOM   2485  CA  LYS A 157      16.014  -7.744 -16.417  1.00 96.26           C  
ATOM   2486  HA  LYS A 157      15.712  -8.365 -15.574  1.00 96.26           H  
ATOM   2487  C   LYS A 157      14.917  -6.689 -16.591  1.00 96.26           C  
ATOM   2488  CB  LYS A 157      17.373  -7.102 -16.116  1.00 96.26           C  
ATOM   2489  HB2 LYS A 157      18.110  -7.887 -15.947  1.00 96.26           H  
ATOM   2490  HB3 LYS A 157      17.686  -6.509 -16.975  1.00 96.26           H  
ATOM   2491  O   LYS A 157      14.181  -6.432 -15.643  1.00 96.26           O  
ATOM   2492  CG  LYS A 157      17.295  -6.205 -14.875  1.00 96.26           C  
ATOM   2493  HG2 LYS A 157      16.510  -5.460 -15.007  1.00 96.26           H  
ATOM   2494  HG3 LYS A 157      17.060  -6.813 -14.001  1.00 96.26           H  
ATOM   2495  CD  LYS A 157      18.601  -5.453 -14.648  1.00 96.26           C  
ATOM   2496  HD2 LYS A 157      18.871  -4.925 -15.562  1.00 96.26           H  
ATOM   2497  HD3 LYS A 157      19.389  -6.158 -14.381  1.00 96.26           H  
ATOM   2498  CE  LYS A 157      18.352  -4.454 -13.518  1.00 96.26           C  
ATOM   2499  HE2 LYS A 157      18.120  -5.009 -12.609  1.00 96.26           H  
ATOM   2500  HE3 LYS A 157      17.473  -3.861 -13.772  1.00 96.26           H  
ATOM   2501  NZ  LYS A 157      19.523  -3.574 -13.317  1.00 96.26           N  
ATOM   2502  HZ1 LYS A 157      19.328  -2.919 -12.573  1.00 96.26           H  
ATOM   2503  HZ2 LYS A 157      19.701  -3.060 -14.168  1.00 96.26           H  
ATOM   2504  HZ3 LYS A 157      20.333  -4.130 -13.083  1.00 96.26           H  
ATOM   2505  N   GLN A 158      14.825  -6.054 -17.759  1.00 96.23           N  
ATOM   2506  H   GLN A 158      15.446  -6.331 -18.507  1.00 96.23           H  
ATOM   2507  CA  GLN A 158      13.791  -5.054 -18.039  1.00 96.23           C  
ATOM   2508  HA  GLN A 158      13.779  -4.315 -17.238  1.00 96.23           H  
ATOM   2509  C   GLN A 158      12.392  -5.678 -18.080  1.00 96.23           C  
ATOM   2510  CB  GLN A 158      14.095  -4.337 -19.361  1.00 96.23           C  
ATOM   2511  HB2 GLN A 158      14.327  -5.074 -20.129  1.00 96.23           H  
ATOM   2512  HB3 GLN A 158      13.210  -3.785 -19.677  1.00 96.23           H  
ATOM   2513  O   GLN A 158      11.464  -5.092 -17.528  1.00 96.23           O  
ATOM   2514  CG  GLN A 158      15.257  -3.342 -19.232  1.00 96.23           C  
ATOM   2515  HG2 GLN A 158      14.952  -2.520 -18.586  1.00 96.23           H  
ATOM   2516  HG3 GLN A 158      16.115  -3.829 -18.770  1.00 96.23           H  
ATOM   2517  CD  GLN A 158      15.685  -2.768 -20.580  1.00 96.23           C  
ATOM   2518  NE2 GLN A 158      16.840  -2.145 -20.659  1.00 96.23           N  
ATOM   2519 HE21 GLN A 158      17.482  -2.179 -19.880  1.00 96.23           H  
ATOM   2520 HE22 GLN A 158      17.105  -1.908 -21.604  1.00 96.23           H  
ATOM   2521  OE1 GLN A 158      15.005  -2.830 -21.587  1.00 96.23           O  
ATOM   2522  N   ALA A 159      12.248  -6.871 -18.664  1.00 96.42           N  
ATOM   2523  H   ALA A 159      13.043  -7.292 -19.122  1.00 96.42           H  
ATOM   2524  CA  ALA A 159      10.986  -7.608 -18.686  1.00 96.42           C  
ATOM   2525  HA  ALA A 159      10.219  -6.978 -19.136  1.00 96.42           H  
ATOM   2526  C   ALA A 159      10.513  -7.958 -17.266  1.00 96.42           C  
ATOM   2527  CB  ALA A 159      11.161  -8.854 -19.564  1.00 96.42           C  
ATOM   2528  HB1 ALA A 159      10.217  -9.397 -19.612  1.00 96.42           H  
ATOM   2529  HB2 ALA A 159      11.922  -9.512 -19.144  1.00 96.42           H  
ATOM   2530  HB3 ALA A 159      11.456  -8.561 -20.571  1.00 96.42           H  
ATOM   2531  O   ALA A 159       9.411  -7.576 -16.878  1.00 96.42           O  
ATOM   2532  N   LEU A 160      11.383  -8.567 -16.452  1.00 95.26           N  
ATOM   2533  H   LEU A 160      12.265  -8.870 -16.840  1.00 95.26           H  
ATOM   2534  CA  LEU A 160      11.084  -8.898 -15.053  1.00 95.26           C  
ATOM   2535  HA  LEU A 160      10.189  -9.518 -15.015  1.00 95.26           H  
ATOM   2536  C   LEU A 160      10.799  -7.652 -14.206  1.00 95.26           C  
ATOM   2537  CB  LEU A 160      12.273  -9.659 -14.444  1.00 95.26           C  
ATOM   2538  HB2 LEU A 160      12.117  -9.737 -13.368  1.00 95.26           H  
ATOM   2539  HB3 LEU A 160      13.179  -9.075 -14.609  1.00 95.26           H  
ATOM   2540  O   LEU A 160       9.972  -7.685 -13.296  1.00 95.26           O  
ATOM   2541  CG  LEU A 160      12.488 -11.078 -14.995  1.00 95.26           C  
ATOM   2542  HG  LEU A 160      12.607 -11.046 -16.078  1.00 95.26           H  
ATOM   2543  CD1 LEU A 160      13.766 -11.653 -14.379  1.00 95.26           C  
ATOM   2544 HD11 LEU A 160      13.669 -11.712 -13.295  1.00 95.26           H  
ATOM   2545 HD12 LEU A 160      13.940 -12.651 -14.781  1.00 95.26           H  
ATOM   2546 HD13 LEU A 160      14.615 -11.023 -14.647  1.00 95.26           H  
ATOM   2547  CD2 LEU A 160      11.329 -12.013 -14.654  1.00 95.26           C  
ATOM   2548 HD21 LEU A 160      10.421 -11.696 -15.168  1.00 95.26           H  
ATOM   2549 HD22 LEU A 160      11.555 -13.024 -14.992  1.00 95.26           H  
ATOM   2550 HD23 LEU A 160      11.140 -12.022 -13.581  1.00 95.26           H  
ATOM   2551  N   GLN A 161      11.478  -6.537 -14.487  1.00 97.40           N  
ATOM   2552  H   GLN A 161      12.177  -6.564 -15.216  1.00 97.40           H  
ATOM   2553  CA  GLN A 161      11.198  -5.277 -13.811  1.00 97.40           C  
ATOM   2554  HA  GLN A 161      11.197  -5.467 -12.738  1.00 97.40           H  
ATOM   2555  C   GLN A 161       9.800  -4.748 -14.164  1.00 97.40           C  
ATOM   2556  CB  GLN A 161      12.317  -4.269 -14.109  1.00 97.40           C  
ATOM   2557  HB2 GLN A 161      13.269  -4.691 -13.789  1.00 97.40           H  
ATOM   2558  HB3 GLN A 161      12.358  -4.057 -15.177  1.00 97.40           H  
ATOM   2559  O   GLN A 161       9.089  -4.320 -13.257  1.00 97.40           O  
ATOM   2560  CG  GLN A 161      12.060  -2.972 -13.340  1.00 97.40           C  
ATOM   2561  HG2 GLN A 161      11.899  -3.195 -12.286  1.00 97.40           H  
ATOM   2562  HG3 GLN A 161      11.148  -2.522 -13.733  1.00 97.40           H  
ATOM   2563  CD  GLN A 161      13.163  -1.931 -13.443  1.00 97.40           C  
ATOM   2564  NE2 GLN A 161      12.830  -0.714 -13.080  1.00 97.40           N  
ATOM   2565 HE21 GLN A 161      11.843  -0.534 -12.966  1.00 97.40           H  
ATOM   2566 HE22 GLN A 161      13.468   0.040 -13.291  1.00 97.40           H  
ATOM   2567  OE1 GLN A 161      14.316  -2.179 -13.787  1.00 97.40           O  
ATOM   2568  N   GLY A 162       9.388  -4.830 -15.432  1.00 96.86           N  
ATOM   2569  H   GLY A 162      10.020  -5.200 -16.128  1.00 96.86           H  
ATOM   2570  CA  GLY A 162       8.035  -4.467 -15.859  1.00 96.86           C  
ATOM   2571  HA2 GLY A 162       7.973  -4.555 -16.943  1.00 96.86           H  
ATOM   2572  HA3 GLY A 162       7.828  -3.435 -15.576  1.00 96.86           H  
ATOM   2573  C   GLY A 162       6.957  -5.367 -15.247  1.00 96.86           C  
ATOM   2574  O   GLY A 162       5.931  -4.871 -14.793  1.00 96.86           O  
ATOM   2575  N   GLU A 163       7.204  -6.677 -15.155  1.00 96.97           N  
ATOM   2576  H   GLU A 163       8.028  -7.049 -15.604  1.00 96.97           H  
ATOM   2577  CA  GLU A 163       6.305  -7.614 -14.463  1.00 96.97           C  
ATOM   2578  HA  GLU A 163       5.306  -7.549 -14.895  1.00 96.97           H  
ATOM   2579  C   GLU A 163       6.179  -7.285 -12.974  1.00 96.97           C  
ATOM   2580  CB  GLU A 163       6.815  -9.052 -14.613  1.00 96.97           C  
ATOM   2581  HB2 GLU A 163       6.258  -9.690 -13.927  1.00 96.97           H  
ATOM   2582  HB3 GLU A 163       7.869  -9.085 -14.338  1.00 96.97           H  
ATOM   2583  O   GLU A 163       5.071  -7.247 -12.441  1.00 96.97           O  
ATOM   2584  CG  GLU A 163       6.633  -9.596 -16.035  1.00 96.97           C  
ATOM   2585  HG2 GLU A 163       5.567  -9.636 -16.257  1.00 96.97           H  
ATOM   2586  HG3 GLU A 163       7.095  -8.911 -16.746  1.00 96.97           H  
ATOM   2587  CD  GLU A 163       7.244 -10.994 -16.217  1.00 96.97           C  
ATOM   2588  OE1 GLU A 163       7.278 -11.447 -17.383  1.00 96.97           O  
ATOM   2589  OE2 GLU A 163       7.673 -11.599 -15.208  1.00 96.97           O  
ATOM   2590  N   ARG A 164       7.300  -6.988 -12.303  1.00 95.28           N  
ATOM   2591  H   ARG A 164       8.179  -7.076 -12.791  1.00 95.28           H  
ATOM   2592  CA  ARG A 164       7.292  -6.560 -10.900  1.00 95.28           C  
ATOM   2593  HA  ARG A 164       6.783  -7.323 -10.312  1.00 95.28           H  
ATOM   2594  C   ARG A 164       6.496  -5.270 -10.720  1.00 95.28           C  
ATOM   2595  CB  ARG A 164       8.731  -6.402 -10.395  1.00 95.28           C  
ATOM   2596  HB2 ARG A 164       9.279  -7.327 -10.574  1.00 95.28           H  
ATOM   2597  HB3 ARG A 164       9.214  -5.602 -10.956  1.00 95.28           H  
ATOM   2598  O   ARG A 164       5.676  -5.202  -9.815  1.00 95.28           O  
ATOM   2599  CG  ARG A 164       8.759  -6.090  -8.889  1.00 95.28           C  
ATOM   2600  HG2 ARG A 164       8.072  -5.279  -8.648  1.00 95.28           H  
ATOM   2601  HG3 ARG A 164       8.443  -6.976  -8.338  1.00 95.28           H  
ATOM   2602  CD  ARG A 164      10.153  -5.678  -8.420  1.00 95.28           C  
ATOM   2603  HD2 ARG A 164      10.869  -6.447  -8.708  1.00 95.28           H  
ATOM   2604  HD3 ARG A 164      10.123  -5.594  -7.334  1.00 95.28           H  
ATOM   2605  NE  ARG A 164      10.534  -4.377  -8.998  1.00 95.28           N  
ATOM   2606  HE  ARG A 164       9.830  -3.934  -9.571  1.00 95.28           H  
ATOM   2607  NH1 ARG A 164      12.484  -4.092  -7.844  1.00 95.28           N  
ATOM   2608 HH11 ARG A 164      13.236  -3.487  -7.547  1.00 95.28           H  
ATOM   2609 HH12 ARG A 164      12.255  -4.947  -7.359  1.00 95.28           H  
ATOM   2610  NH2 ARG A 164      11.785  -2.507  -9.273  1.00 95.28           N  
ATOM   2611 HH21 ARG A 164      12.555  -1.905  -9.021  1.00 95.28           H  
ATOM   2612 HH22 ARG A 164      11.068  -2.161  -9.895  1.00 95.28           H  
ATOM   2613  CZ  ARG A 164      11.597  -3.664  -8.703  1.00 95.28           C  
ATOM   2614  N   GLU A 165       6.724  -4.266 -11.563  1.00 96.69           N  
ATOM   2615  H   GLU A 165       7.400  -4.400 -12.302  1.00 96.69           H  
ATOM   2616  CA  GLU A 165       5.991  -2.995 -11.517  1.00 96.69           C  
ATOM   2617  HA  GLU A 165       6.100  -2.553 -10.526  1.00 96.69           H  
ATOM   2618  C   GLU A 165       4.484  -3.222 -11.718  1.00 96.69           C  
ATOM   2619  CB  GLU A 165       6.587  -2.016 -12.548  1.00 96.69           C  
ATOM   2620  HB2 GLU A 165       5.901  -1.181 -12.689  1.00 96.69           H  
ATOM   2621  HB3 GLU A 165       6.711  -2.530 -13.501  1.00 96.69           H  
ATOM   2622  O   GLU A 165       3.686  -2.740 -10.914  1.00 96.69           O  
ATOM   2623  CG  GLU A 165       7.945  -1.459 -12.068  1.00 96.69           C  
ATOM   2624  HG2 GLU A 165       7.760  -0.790 -11.227  1.00 96.69           H  
ATOM   2625  HG3 GLU A 165       8.557  -2.276 -11.685  1.00 96.69           H  
ATOM   2626  CD  GLU A 165       8.765  -0.702 -13.133  1.00 96.69           C  
ATOM   2627  OE1 GLU A 165       9.973  -0.459 -12.852  1.00 96.69           O  
ATOM   2628  OE2 GLU A 165       8.226  -0.361 -14.207  1.00 96.69           O  
ATOM   2629  N   GLY A 166       4.095  -4.059 -12.687  1.00 95.48           N  
ATOM   2630  H   GLY A 166       4.794  -4.417 -13.322  1.00 95.48           H  
ATOM   2631  CA  GLY A 166       2.701  -4.457 -12.892  1.00 95.48           C  
ATOM   2632  HA2 GLY A 166       2.651  -5.125 -13.751  1.00 95.48           H  
ATOM   2633  HA3 GLY A 166       2.103  -3.570 -13.100  1.00 95.48           H  
ATOM   2634  C   GLY A 166       2.096  -5.181 -11.683  1.00 95.48           C  
ATOM   2635  O   GLY A 166       0.986  -4.859 -11.260  1.00 95.48           O  
ATOM   2636  N   LEU A 167       2.826  -6.115 -11.065  1.00 94.50           N  
ATOM   2637  H   LEU A 167       3.726  -6.357 -11.455  1.00 94.50           H  
ATOM   2638  CA  LEU A 167       2.374  -6.799  -9.849  1.00 94.50           C  
ATOM   2639  HA  LEU A 167       1.384  -7.214 -10.036  1.00 94.50           H  
ATOM   2640  C   LEU A 167       2.225  -5.829  -8.672  1.00 94.50           C  
ATOM   2641  CB  LEU A 167       3.336  -7.943  -9.488  1.00 94.50           C  
ATOM   2642  HB2 LEU A 167       4.357  -7.561  -9.515  1.00 94.50           H  
ATOM   2643  HB3 LEU A 167       3.128  -8.260  -8.466  1.00 94.50           H  
ATOM   2644  O   LEU A 167       1.225  -5.881  -7.957  1.00 94.50           O  
ATOM   2645  CG  LEU A 167       3.234  -9.177 -10.401  1.00 94.50           C  
ATOM   2646  HG  LEU A 167       3.380  -8.889 -11.441  1.00 94.50           H  
ATOM   2647  CD1 LEU A 167       4.325 -10.175 -10.008  1.00 94.50           C  
ATOM   2648 HD11 LEU A 167       4.194 -10.494  -8.974  1.00 94.50           H  
ATOM   2649 HD12 LEU A 167       5.302  -9.708 -10.130  1.00 94.50           H  
ATOM   2650 HD13 LEU A 167       4.279 -11.043 -10.666  1.00 94.50           H  
ATOM   2651  CD2 LEU A 167       1.880  -9.884 -10.281  1.00 94.50           C  
ATOM   2652 HD21 LEU A 167       1.085  -9.246 -10.666  1.00 94.50           H  
ATOM   2653 HD22 LEU A 167       1.675 -10.133  -9.240  1.00 94.50           H  
ATOM   2654 HD23 LEU A 167       1.893 -10.798 -10.875  1.00 94.50           H  
ATOM   2655  N   GLU A 168       3.164  -4.905  -8.486  1.00 96.02           N  
ATOM   2656  H   GLU A 168       3.963  -4.894  -9.104  1.00 96.02           H  
ATOM   2657  CA  GLU A 168       3.062  -3.888  -7.441  1.00 96.02           C  
ATOM   2658  HA  GLU A 168       2.908  -4.378  -6.480  1.00 96.02           H  
ATOM   2659  C   GLU A 168       1.870  -2.944  -7.671  1.00 96.02           C  
ATOM   2660  CB  GLU A 168       4.345  -3.061  -7.364  1.00 96.02           C  
ATOM   2661  HB2 GLU A 168       4.544  -2.616  -8.339  1.00 96.02           H  
ATOM   2662  HB3 GLU A 168       4.143  -2.269  -6.642  1.00 96.02           H  
ATOM   2663  O   GLU A 168       1.184  -2.583  -6.718  1.00 96.02           O  
ATOM   2664  CG  GLU A 168       5.610  -3.758  -6.846  1.00 96.02           C  
ATOM   2665  HG2 GLU A 168       5.444  -4.051  -5.810  1.00 96.02           H  
ATOM   2666  HG3 GLU A 168       5.808  -4.666  -7.416  1.00 96.02           H  
ATOM   2667  CD  GLU A 168       6.827  -2.814  -6.916  1.00 96.02           C  
ATOM   2668  OE1 GLU A 168       7.973  -3.313  -6.803  1.00 96.02           O  
ATOM   2669  OE2 GLU A 168       6.611  -1.576  -7.023  1.00 96.02           O  
ATOM   2670  N   GLU A 169       1.580  -2.553  -8.914  1.00 95.60           N  
ATOM   2671  H   GLU A 169       2.194  -2.833  -9.666  1.00 95.60           H  
ATOM   2672  CA  GLU A 169       0.376  -1.785  -9.255  1.00 95.60           C  
ATOM   2673  HA  GLU A 169       0.338  -0.877  -8.654  1.00 95.60           H  
ATOM   2674  C   GLU A 169      -0.904  -2.569  -8.952  1.00 95.60           C  
ATOM   2675  CB  GLU A 169       0.396  -1.385 -10.734  1.00 95.60           C  
ATOM   2676  HB2 GLU A 169       0.640  -2.257 -11.341  1.00 95.60           H  
ATOM   2677  HB3 GLU A 169      -0.600  -1.040 -11.010  1.00 95.60           H  
ATOM   2678  O   GLU A 169      -1.823  -2.025  -8.338  1.00 95.60           O  
ATOM   2679  CG  GLU A 169       1.393  -0.255 -11.024  1.00 95.60           C  
ATOM   2680  HG2 GLU A 169       1.078   0.628 -10.470  1.00 95.60           H  
ATOM   2681  HG3 GLU A 169       2.381  -0.532 -10.656  1.00 95.60           H  
ATOM   2682  CD  GLU A 169       1.478   0.089 -12.521  1.00 95.60           C  
ATOM   2683  OE1 GLU A 169       2.338   0.933 -12.856  1.00 95.60           O  
ATOM   2684  OE2 GLU A 169       0.649  -0.429 -13.307  1.00 95.60           O  
ATOM   2685  N   THR A 170      -0.969  -3.858  -9.308  1.00 94.63           N  
ATOM   2686  H   THR A 170      -0.214  -4.243  -9.856  1.00 94.63           H  
ATOM   2687  CA  THR A 170      -2.132  -4.696  -8.965  1.00 94.63           C  
ATOM   2688  HA  THR A 170      -3.026  -4.197  -9.338  1.00 94.63           H  
ATOM   2689  C   THR A 170      -2.314  -4.834  -7.456  1.00 94.63           C  
ATOM   2690  CB  THR A 170      -2.097  -6.091  -9.603  1.00 94.63           C  
ATOM   2691  HB  THR A 170      -2.994  -6.620  -9.282  1.00 94.63           H  
ATOM   2692  O   THR A 170      -3.441  -4.745  -6.975  1.00 94.63           O  
ATOM   2693  CG2 THR A 170      -2.136  -6.048 -11.129  1.00 94.63           C  
ATOM   2694 HG21 THR A 170      -3.108  -5.680 -11.456  1.00 94.63           H  
ATOM   2695 HG22 THR A 170      -1.987  -7.053 -11.524  1.00 94.63           H  
ATOM   2696 HG23 THR A 170      -1.364  -5.390 -11.527  1.00 94.63           H  
ATOM   2697  OG1 THR A 170      -1.001  -6.867  -9.189  1.00 94.63           O  
ATOM   2698  HG1 THR A 170      -0.251  -6.304  -8.985  1.00 94.63           H  
ATOM   2699  N   LEU A 171      -1.223  -4.964  -6.696  1.00 93.61           N  
ATOM   2700  H   LEU A 171      -0.327  -5.050  -7.154  1.00 93.61           H  
ATOM   2701  CA  LEU A 171      -1.256  -5.023  -5.239  1.00 93.61           C  
ATOM   2702  HA  LEU A 171      -1.970  -5.793  -4.944  1.00 93.61           H  
ATOM   2703  C   LEU A 171      -1.748  -3.704  -4.635  1.00 93.61           C  
ATOM   2704  CB  LEU A 171       0.135  -5.450  -4.745  1.00 93.61           C  
ATOM   2705  HB2 LEU A 171       0.888  -4.750  -5.105  1.00 93.61           H  
ATOM   2706  HB3 LEU A 171       0.351  -6.417  -5.199  1.00 93.61           H  
ATOM   2707  O   LEU A 171      -2.627  -3.732  -3.777  1.00 93.61           O  
ATOM   2708  CG  LEU A 171       0.236  -5.582  -3.212  1.00 93.61           C  
ATOM   2709  HG  LEU A 171      -0.751  -5.759  -2.785  1.00 93.61           H  
ATOM   2710  CD1 LEU A 171       1.129  -6.766  -2.841  1.00 93.61           C  
ATOM   2711 HD11 LEU A 171       1.198  -6.851  -1.756  1.00 93.61           H  
ATOM   2712 HD12 LEU A 171       0.698  -7.686  -3.234  1.00 93.61           H  
ATOM   2713 HD13 LEU A 171       2.126  -6.628  -3.260  1.00 93.61           H  
ATOM   2714  CD2 LEU A 171       0.849  -4.330  -2.581  1.00 93.61           C  
ATOM   2715 HD21 LEU A 171       1.830  -4.131  -3.012  1.00 93.61           H  
ATOM   2716 HD22 LEU A 171       0.204  -3.467  -2.750  1.00 93.61           H  
ATOM   2717 HD23 LEU A 171       0.955  -4.474  -1.506  1.00 93.61           H  
ATOM   2718  N   ARG A 172      -1.262  -2.554  -5.121  1.00 95.41           N  
ATOM   2719  H   ARG A 172      -0.536  -2.607  -5.821  1.00 95.41           H  
ATOM   2720  CA  ARG A 172      -1.747  -1.228  -4.693  1.00 95.41           C  
ATOM   2721  HA  ARG A 172      -1.655  -1.142  -3.610  1.00 95.41           H  
ATOM   2722  C   ARG A 172      -3.234  -1.043  -5.003  1.00 95.41           C  
ATOM   2723  CB  ARG A 172      -0.922  -0.116  -5.360  1.00 95.41           C  
ATOM   2724  HB2 ARG A 172      -0.880  -0.298  -6.434  1.00 95.41           H  
ATOM   2725  HB3 ARG A 172      -1.423   0.839  -5.197  1.00 95.41           H  
ATOM   2726  O   ARG A 172      -3.980  -0.566  -4.156  1.00 95.41           O  
ATOM   2727  CG  ARG A 172       0.502  -0.013  -4.794  1.00 95.41           C  
ATOM   2728  HG2 ARG A 172       0.999  -0.980  -4.860  1.00 95.41           H  
ATOM   2729  HG3 ARG A 172       0.453   0.269  -3.742  1.00 95.41           H  
ATOM   2730  CD  ARG A 172       1.314   1.037  -5.567  1.00 95.41           C  
ATOM   2731  HD2 ARG A 172       0.960   2.030  -5.289  1.00 95.41           H  
ATOM   2732  HD3 ARG A 172       1.130   0.909  -6.634  1.00 95.41           H  
ATOM   2733  NE  ARG A 172       2.762   0.926  -5.278  1.00 95.41           N  
ATOM   2734  HE  ARG A 172       3.054   1.186  -4.347  1.00 95.41           H  
ATOM   2735  NH1 ARG A 172       3.448   0.044  -7.300  1.00 95.41           N  
ATOM   2736 HH11 ARG A 172       4.193  -0.360  -7.849  1.00 95.41           H  
ATOM   2737 HH12 ARG A 172       2.507   0.061  -7.666  1.00 95.41           H  
ATOM   2738  NH2 ARG A 172       4.919   0.251  -5.668  1.00 95.41           N  
ATOM   2739 HH21 ARG A 172       5.554  -0.287  -6.240  1.00 95.41           H  
ATOM   2740 HH22 ARG A 172       5.192   0.470  -4.720  1.00 95.41           H  
ATOM   2741  CZ  ARG A 172       3.692   0.417  -6.077  1.00 95.41           C  
ATOM   2742  N   ASN A 173      -3.684  -1.474  -6.180  1.00 94.87           N  
ATOM   2743  H   ASN A 173      -3.008  -1.811  -6.851  1.00 94.87           H  
ATOM   2744  CA  ASN A 173      -5.096  -1.414  -6.563  1.00 94.87           C  
ATOM   2745  HA  ASN A 173      -5.458  -0.395  -6.425  1.00 94.87           H  
ATOM   2746  C   ASN A 173      -5.976  -2.319  -5.685  1.00 94.87           C  
ATOM   2747  CB  ASN A 173      -5.227  -1.796  -8.048  1.00 94.87           C  
ATOM   2748  HB2 ASN A 173      -6.283  -1.914  -8.293  1.00 94.87           H  
ATOM   2749  HB3 ASN A 173      -4.727  -2.749  -8.222  1.00 94.87           H  
ATOM   2750  O   ASN A 173      -7.088  -1.935  -5.329  1.00 94.87           O  
ATOM   2751  CG  ASN A 173      -4.661  -0.749  -8.991  1.00 94.87           C  
ATOM   2752  ND2 ASN A 173      -4.245  -1.142 -10.172  1.00 94.87           N  
ATOM   2753 HD21 ASN A 173      -4.125  -2.126 -10.364  1.00 94.87           H  
ATOM   2754 HD22 ASN A 173      -3.785  -0.430 -10.721  1.00 94.87           H  
ATOM   2755  OD1 ASN A 173      -4.623   0.435  -8.710  1.00 94.87           O  
ATOM   2756  N   LEU A 174      -5.497  -3.514  -5.323  1.00 93.48           N  
ATOM   2757  H   LEU A 174      -4.593  -3.799  -5.674  1.00 93.48           H  
ATOM   2758  CA  LEU A 174      -6.202  -4.411  -4.404  1.00 93.48           C  
ATOM   2759  HA  LEU A 174      -7.240  -4.504  -4.725  1.00 93.48           H  
ATOM   2760  C   LEU A 174      -6.257  -3.845  -2.982  1.00 93.48           C  
ATOM   2761  CB  LEU A 174      -5.537  -5.798  -4.407  1.00 93.48           C  
ATOM   2762  HB2 LEU A 174      -5.894  -6.355  -3.541  1.00 93.48           H  
ATOM   2763  HB3 LEU A 174      -4.461  -5.669  -4.291  1.00 93.48           H  
ATOM   2764  O   LEU A 174      -7.299  -3.944  -2.343  1.00 93.48           O  
ATOM   2765  CG  LEU A 174      -5.813  -6.641  -5.663  1.00 93.48           C  
ATOM   2766  HG  LEU A 174      -5.552  -6.078  -6.559  1.00 93.48           H  
ATOM   2767  CD1 LEU A 174      -4.962  -7.910  -5.616  1.00 93.48           C  
ATOM   2768 HD11 LEU A 174      -3.906  -7.638  -5.585  1.00 93.48           H  
ATOM   2769 HD12 LEU A 174      -5.209  -8.498  -4.732  1.00 93.48           H  
ATOM   2770 HD13 LEU A 174      -5.136  -8.508  -6.510  1.00 93.48           H  
ATOM   2771  CD2 LEU A 174      -7.284  -7.055  -5.775  1.00 93.48           C  
ATOM   2772 HD21 LEU A 174      -7.913  -6.177  -5.918  1.00 93.48           H  
ATOM   2773 HD22 LEU A 174      -7.591  -7.576  -4.868  1.00 93.48           H  
ATOM   2774 HD23 LEU A 174      -7.412  -7.719  -6.630  1.00 93.48           H  
ATOM   2775  N   GLN A 175      -5.175  -3.225  -2.506  1.00 93.77           N  
ATOM   2776  H   GLN A 175      -4.338  -3.207  -3.071  1.00 93.77           H  
ATOM   2777  CA  GLN A 175      -5.149  -2.537  -1.212  1.00 93.77           C  
ATOM   2778  HA  GLN A 175      -5.450  -3.234  -0.430  1.00 93.77           H  
ATOM   2779  C   GLN A 175      -6.149  -1.377  -1.173  1.00 93.77           C  
ATOM   2780  CB  GLN A 175      -3.729  -2.042  -0.911  1.00 93.77           C  
ATOM   2781  HB2 GLN A 175      -3.322  -1.542  -1.790  1.00 93.77           H  
ATOM   2782  HB3 GLN A 175      -3.770  -1.319  -0.095  1.00 93.77           H  
ATOM   2783  O   GLN A 175      -6.958  -1.321  -0.255  1.00 93.77           O  
ATOM   2784  CG  GLN A 175      -2.809  -3.192  -0.485  1.00 93.77           C  
ATOM   2785  HG2 GLN A 175      -2.824  -3.987  -1.230  1.00 93.77           H  
ATOM   2786  HG3 GLN A 175      -3.184  -3.604   0.452  1.00 93.77           H  
ATOM   2787  CD  GLN A 175      -1.364  -2.752  -0.285  1.00 93.77           C  
ATOM   2788  NE2 GLN A 175      -0.600  -3.483   0.497  1.00 93.77           N  
ATOM   2789 HE21 GLN A 175       0.332  -3.123   0.646  1.00 93.77           H  
ATOM   2790 HE22 GLN A 175      -0.993  -4.267   0.999  1.00 93.77           H  
ATOM   2791  OE1 GLN A 175      -0.868  -1.778  -0.829  1.00 93.77           O  
ATOM   2792  N   ALA A 176      -6.172  -0.526  -2.203  1.00 93.65           N  
ATOM   2793  H   ALA A 176      -5.452  -0.591  -2.908  1.00 93.65           H  
ATOM   2794  CA  ALA A 176      -7.139   0.568  -2.300  1.00 93.65           C  
ATOM   2795  HA  ALA A 176      -7.021   1.220  -1.435  1.00 93.65           H  
ATOM   2796  C   ALA A 176      -8.591   0.057  -2.296  1.00 93.65           C  
ATOM   2797  CB  ALA A 176      -6.830   1.375  -3.566  1.00 93.65           C  
ATOM   2798  HB1 ALA A 176      -5.815   1.769  -3.512  1.00 93.65           H  
ATOM   2799  HB2 ALA A 176      -7.529   2.208  -3.640  1.00 93.65           H  
ATOM   2800  HB3 ALA A 176      -6.929   0.745  -4.451  1.00 93.65           H  
ATOM   2801  O   ALA A 176      -9.427   0.569  -1.559  1.00 93.65           O  
ATOM   2802  N   ARG A 177      -8.887  -1.012  -3.049  1.00 92.69           N  
ATOM   2803  H   ARG A 177      -8.164  -1.385  -3.647  1.00 92.69           H  
ATOM   2804  CA  ARG A 177     -10.220  -1.643  -3.038  1.00 92.69           C  
ATOM   2805  HA  ARG A 177     -10.977  -0.884  -3.233  1.00 92.69           H  
ATOM   2806  C   ARG A 177     -10.584  -2.242  -1.684  1.00 92.69           C  
ATOM   2807  CB  ARG A 177     -10.299  -2.737  -4.100  1.00 92.69           C  
ATOM   2808  HB2 ARG A 177      -9.417  -3.374  -4.038  1.00 92.69           H  
ATOM   2809  HB3 ARG A 177     -11.180  -3.349  -3.906  1.00 92.69           H  
ATOM   2810  O   ARG A 177     -11.739  -2.174  -1.285  1.00 92.69           O  
ATOM   2811  CG  ARG A 177     -10.428  -2.144  -5.501  1.00 92.69           C  
ATOM   2812  HG2 ARG A 177      -9.570  -1.512  -5.729  1.00 92.69           H  
ATOM   2813  HG3 ARG A 177     -11.335  -1.543  -5.556  1.00 92.69           H  
ATOM   2814  CD  ARG A 177     -10.511  -3.297  -6.498  1.00 92.69           C  
ATOM   2815  HD2 ARG A 177     -11.378  -3.909  -6.246  1.00 92.69           H  
ATOM   2816  HD3 ARG A 177      -9.607  -3.899  -6.410  1.00 92.69           H  
ATOM   2817  NE  ARG A 177     -10.638  -2.795  -7.873  1.00 92.69           N  
ATOM   2818  HE  ARG A 177     -10.605  -1.790  -7.974  1.00 92.69           H  
ATOM   2819  NH1 ARG A 177     -10.908  -4.833  -8.883  1.00 92.69           N  
ATOM   2820 HH11 ARG A 177     -10.873  -5.255  -7.966  1.00 92.69           H  
ATOM   2821 HH12 ARG A 177     -11.060  -5.397  -9.707  1.00 92.69           H  
ATOM   2822  NH2 ARG A 177     -10.885  -2.971 -10.124  1.00 92.69           N  
ATOM   2823 HH21 ARG A 177     -10.818  -1.965 -10.185  1.00 92.69           H  
ATOM   2824 HH22 ARG A 177     -11.022  -3.534 -10.951  1.00 92.69           H  
ATOM   2825  CZ  ARG A 177     -10.810  -3.533  -8.951  1.00 92.69           C  
ATOM   2826  N   TYR A 178      -9.624  -2.846  -0.988  1.00 93.07           N  
ATOM   2827  H   TYR A 178      -8.693  -2.887  -1.378  1.00 93.07           H  
ATOM   2828  CA  TYR A 178      -9.844  -3.363   0.360  1.00 93.07           C  
ATOM   2829  HA  TYR A 178     -10.702  -4.035   0.348  1.00 93.07           H  
ATOM   2830  C   TYR A 178     -10.181  -2.231   1.338  1.00 93.07           C  
ATOM   2831  CB  TYR A 178      -8.611  -4.159   0.806  1.00 93.07           C  
ATOM   2832  HB2 TYR A 178      -8.527  -5.053   0.189  1.00 93.07           H  
ATOM   2833  HB3 TYR A 178      -7.713  -3.564   0.638  1.00 93.07           H  
ATOM   2834  O   TYR A 178     -11.113  -2.366   2.123  1.00 93.07           O  
ATOM   2835  CG  TYR A 178      -8.648  -4.561   2.264  1.00 93.07           C  
ATOM   2836  CD1 TYR A 178      -8.016  -3.752   3.229  1.00 93.07           C  
ATOM   2837  HD1 TYR A 178      -7.501  -2.853   2.923  1.00 93.07           H  
ATOM   2838  CD2 TYR A 178      -9.359  -5.708   2.662  1.00 93.07           C  
ATOM   2839  HD2 TYR A 178      -9.869  -6.309   1.923  1.00 93.07           H  
ATOM   2840  CE1 TYR A 178      -8.094  -4.088   4.593  1.00 93.07           C  
ATOM   2841  HE1 TYR A 178      -7.628  -3.449   5.328  1.00 93.07           H  
ATOM   2842  CE2 TYR A 178      -9.433  -6.053   4.025  1.00 93.07           C  
ATOM   2843  HE2 TYR A 178      -9.991  -6.922   4.344  1.00 93.07           H  
ATOM   2844  OH  TYR A 178      -8.891  -5.564   6.308  1.00 93.07           O  
ATOM   2845  HH  TYR A 178      -8.498  -4.878   6.852  1.00 93.07           H  
ATOM   2846  CZ  TYR A 178      -8.805  -5.241   4.991  1.00 93.07           C  
ATOM   2847  N   GLU A 179      -9.473  -1.103   1.265  1.00 93.47           N  
ATOM   2848  H   GLU A 179      -8.708  -1.045   0.608  1.00 93.47           H  
ATOM   2849  CA  GLU A 179      -9.758   0.079   2.086  1.00 93.47           C  
ATOM   2850  HA  GLU A 179      -9.764  -0.206   3.138  1.00 93.47           H  
ATOM   2851  C   GLU A 179     -11.145   0.667   1.781  1.00 93.47           C  
ATOM   2852  CB  GLU A 179      -8.657   1.131   1.873  1.00 93.47           C  
ATOM   2853  HB2 GLU A 179      -8.533   1.306   0.804  1.00 93.47           H  
ATOM   2854  HB3 GLU A 179      -8.968   2.065   2.342  1.00 93.47           H  
ATOM   2855  O   GLU A 179     -11.909   0.942   2.706  1.00 93.47           O  
ATOM   2856  CG  GLU A 179      -7.313   0.702   2.487  1.00 93.47           C  
ATOM   2857  HG2 GLU A 179      -7.431   0.659   3.570  1.00 93.47           H  
ATOM   2858  HG3 GLU A 179      -7.062  -0.304   2.152  1.00 93.47           H  
ATOM   2859  CD  GLU A 179      -6.145   1.643   2.143  1.00 93.47           C  
ATOM   2860  OE1 GLU A 179      -5.009   1.303   2.549  1.00 93.47           O  
ATOM   2861  OE2 GLU A 179      -6.370   2.692   1.496  1.00 93.47           O  
ATOM   2862  N   GLU A 180     -11.511   0.790   0.502  1.00 92.04           N  
ATOM   2863  H   GLU A 180     -10.826   0.594  -0.213  1.00 92.04           H  
ATOM   2864  CA  GLU A 180     -12.851   1.219   0.077  1.00 92.04           C  
ATOM   2865  HA  GLU A 180     -13.058   2.209   0.484  1.00 92.04           H  
ATOM   2866  C   GLU A 180     -13.953   0.281   0.598  1.00 92.04           C  
ATOM   2867  CB  GLU A 180     -12.915   1.290  -1.460  1.00 92.04           C  
ATOM   2868  HB2 GLU A 180     -13.959   1.374  -1.763  1.00 92.04           H  
ATOM   2869  HB3 GLU A 180     -12.517   0.362  -1.870  1.00 92.04           H  
ATOM   2870  O   GLU A 180     -14.978   0.748   1.099  1.00 92.04           O  
ATOM   2871  CG  GLU A 180     -12.151   2.486  -2.056  1.00 92.04           C  
ATOM   2872  HG2 GLU A 180     -11.142   2.515  -1.644  1.00 92.04           H  
ATOM   2873  HG3 GLU A 180     -12.655   3.401  -1.745  1.00 92.04           H  
ATOM   2874  CD  GLU A 180     -12.062   2.457  -3.597  1.00 92.04           C  
ATOM   2875  OE1 GLU A 180     -11.418   3.375  -4.158  1.00 92.04           O  
ATOM   2876  OE2 GLU A 180     -12.642   1.547  -4.238  1.00 92.04           O  
ATOM   2877  N   GLU A 181     -13.740  -1.036   0.531  1.00 93.16           N  
ATOM   2878  H   GLU A 181     -12.903  -1.363   0.069  1.00 93.16           H  
ATOM   2879  CA  GLU A 181     -14.696  -2.034   1.020  1.00 93.16           C  
ATOM   2880  HA  GLU A 181     -15.671  -1.814   0.585  1.00 93.16           H  
ATOM   2881  C   GLU A 181     -14.841  -1.982   2.548  1.00 93.16           C  
ATOM   2882  CB  GLU A 181     -14.263  -3.434   0.553  1.00 93.16           C  
ATOM   2883  HB2 GLU A 181     -14.025  -3.401  -0.510  1.00 93.16           H  
ATOM   2884  HB3 GLU A 181     -13.356  -3.723   1.084  1.00 93.16           H  
ATOM   2885  O   GLU A 181     -15.953  -2.064   3.066  1.00 93.16           O  
ATOM   2886  CG  GLU A 181     -15.333  -4.515   0.780  1.00 93.16           C  
ATOM   2887  HG2 GLU A 181     -15.554  -4.582   1.845  1.00 93.16           H  
ATOM   2888  HG3 GLU A 181     -14.914  -5.475   0.478  1.00 93.16           H  
ATOM   2889  CD  GLU A 181     -16.628  -4.271  -0.017  1.00 93.16           C  
ATOM   2890  OE1 GLU A 181     -17.714  -4.579   0.524  1.00 93.16           O  
ATOM   2891  OE2 GLU A 181     -16.536  -3.804  -1.175  1.00 93.16           O  
ATOM   2892  N   VAL A 182     -13.742  -1.788   3.286  1.00 92.87           N  
ATOM   2893  H   VAL A 182     -12.855  -1.720   2.807  1.00 92.87           H  
ATOM   2894  CA  VAL A 182     -13.776  -1.620   4.748  1.00 92.87           C  
ATOM   2895  HA  VAL A 182     -14.296  -2.475   5.180  1.00 92.87           H  
ATOM   2896  C   VAL A 182     -14.582  -0.381   5.133  1.00 92.87           C  
ATOM   2897  CB  VAL A 182     -12.354  -1.575   5.339  1.00 92.87           C  
ATOM   2898  HB  VAL A 182     -11.741  -0.880   4.764  1.00 92.87           H  
ATOM   2899  O   VAL A 182     -15.462  -0.485   5.988  1.00 92.87           O  
ATOM   2900  CG1 VAL A 182     -12.333  -1.138   6.812  1.00 92.87           C  
ATOM   2901 HG11 VAL A 182     -12.646  -0.099   6.906  1.00 92.87           H  
ATOM   2902 HG12 VAL A 182     -13.002  -1.760   7.407  1.00 92.87           H  
ATOM   2903 HG13 VAL A 182     -11.320  -1.212   7.209  1.00 92.87           H  
ATOM   2904  CG2 VAL A 182     -11.711  -2.968   5.289  1.00 92.87           C  
ATOM   2905 HG21 VAL A 182     -12.233  -3.649   5.961  1.00 92.87           H  
ATOM   2906 HG22 VAL A 182     -11.757  -3.376   4.280  1.00 92.87           H  
ATOM   2907 HG23 VAL A 182     -10.663  -2.895   5.583  1.00 92.87           H  
ATOM   2908  N   LEU A 183     -14.347   0.758   4.474  1.00 90.32           N  
ATOM   2909  H   LEU A 183     -13.618   0.769   3.775  1.00 90.32           H  
ATOM   2910  CA  LEU A 183     -15.111   1.986   4.717  1.00 90.32           C  
ATOM   2911  HA  LEU A 183     -15.071   2.227   5.779  1.00 90.32           H  
ATOM   2912  C   LEU A 183     -16.598   1.807   4.368  1.00 90.32           C  
ATOM   2913  CB  LEU A 183     -14.495   3.139   3.903  1.00 90.32           C  
ATOM   2914  HB2 LEU A 183     -14.429   2.829   2.860  1.00 90.32           H  
ATOM   2915  HB3 LEU A 183     -15.170   3.993   3.953  1.00 90.32           H  
ATOM   2916  O   LEU A 183     -17.471   2.173   5.151  1.00 90.32           O  
ATOM   2917  CG  LEU A 183     -13.102   3.594   4.375  1.00 90.32           C  
ATOM   2918  HG  LEU A 183     -12.415   2.749   4.396  1.00 90.32           H  
ATOM   2919  CD1 LEU A 183     -12.559   4.642   3.400  1.00 90.32           C  
ATOM   2920 HD11 LEU A 183     -13.223   5.506   3.366  1.00 90.32           H  
ATOM   2921 HD12 LEU A 183     -12.483   4.199   2.407  1.00 90.32           H  
ATOM   2922 HD13 LEU A 183     -11.561   4.950   3.714  1.00 90.32           H  
ATOM   2923  CD2 LEU A 183     -13.132   4.216   5.773  1.00 90.32           C  
ATOM   2924 HD21 LEU A 183     -12.141   4.587   6.033  1.00 90.32           H  
ATOM   2925 HD22 LEU A 183     -13.854   5.033   5.807  1.00 90.32           H  
ATOM   2926 HD23 LEU A 183     -13.414   3.465   6.510  1.00 90.32           H  
ATOM   2927  N   SER A 184     -16.900   1.177   3.229  1.00 89.99           N  
ATOM   2928  H   SER A 184     -16.138   0.912   2.621  1.00 89.99           H  
ATOM   2929  CA  SER A 184     -18.274   0.864   2.811  1.00 89.99           C  
ATOM   2930  HA  SER A 184     -18.838   1.792   2.719  1.00 89.99           H  
ATOM   2931  C   SER A 184     -18.995  -0.040   3.821  1.00 89.99           C  
ATOM   2932  CB  SER A 184     -18.221   0.179   1.443  1.00 89.99           C  
ATOM   2933  HB2 SER A 184     -17.733   0.839   0.726  1.00 89.99           H  
ATOM   2934  HB3 SER A 184     -17.635  -0.736   1.523  1.00 89.99           H  
ATOM   2935  O   SER A 184     -20.167   0.182   4.149  1.00 89.99           O  
ATOM   2936  OG  SER A 184     -19.517  -0.146   0.974  1.00 89.99           O  
ATOM   2937  HG  SER A 184     -19.411  -0.926   0.425  1.00 89.99           H  
ATOM   2938  N   ARG A 185     -18.287  -1.039   4.361  1.00 88.06           N  
ATOM   2939  H   ARG A 185     -17.350  -1.185   4.012  1.00 88.06           H  
ATOM   2940  CA  ARG A 185     -18.784  -1.943   5.402  1.00 88.06           C  
ATOM   2941  HA  ARG A 185     -19.720  -2.384   5.061  1.00 88.06           H  
ATOM   2942  C   ARG A 185     -19.076  -1.191   6.697  1.00 88.06           C  
ATOM   2943  CB  ARG A 185     -17.745  -3.052   5.614  1.00 88.06           C  
ATOM   2944  HB2 ARG A 185     -16.849  -2.611   6.050  1.00 88.06           H  
ATOM   2945  HB3 ARG A 185     -17.473  -3.472   4.646  1.00 88.06           H  
ATOM   2946  O   ARG A 185     -20.152  -1.375   7.255  1.00 88.06           O  
ATOM   2947  CG  ARG A 185     -18.231  -4.205   6.501  1.00 88.06           C  
ATOM   2948  HG2 ARG A 185     -18.899  -4.835   5.914  1.00 88.06           H  
ATOM   2949  HG3 ARG A 185     -18.778  -3.831   7.366  1.00 88.06           H  
ATOM   2950  CD  ARG A 185     -17.019  -5.033   6.966  1.00 88.06           C  
ATOM   2951  HD2 ARG A 185     -16.319  -5.140   6.137  1.00 88.06           H  
ATOM   2952  HD3 ARG A 185     -17.354  -6.034   7.238  1.00 88.06           H  
ATOM   2953  NE  ARG A 185     -16.343  -4.380   8.111  1.00 88.06           N  
ATOM   2954  HE  ARG A 185     -15.691  -3.640   7.892  1.00 88.06           H  
ATOM   2955  NH1 ARG A 185     -17.619  -5.346   9.715  1.00 88.06           N  
ATOM   2956 HH11 ARG A 185     -17.957  -5.997   9.021  1.00 88.06           H  
ATOM   2957 HH12 ARG A 185     -18.247  -5.143  10.480  1.00 88.06           H  
ATOM   2958  NH2 ARG A 185     -16.474  -3.523  10.228  1.00 88.06           N  
ATOM   2959 HH21 ARG A 185     -17.226  -3.329  10.874  1.00 88.06           H  
ATOM   2960 HH22 ARG A 185     -15.904  -2.734   9.960  1.00 88.06           H  
ATOM   2961  CZ  ARG A 185     -16.790  -4.423   9.350  1.00 88.06           C  
ATOM   2962  N   GLU A 186     -18.163  -0.340   7.158  1.00 90.43           N  
ATOM   2963  H   GLU A 186     -17.309  -0.221   6.633  1.00 90.43           H  
ATOM   2964  CA  GLU A 186     -18.357   0.490   8.356  1.00 90.43           C  
ATOM   2965  HA  GLU A 186     -18.560  -0.153   9.212  1.00 90.43           H  
ATOM   2966  C   GLU A 186     -19.562   1.429   8.209  1.00 90.43           C  
ATOM   2967  CB  GLU A 186     -17.084   1.301   8.642  1.00 90.43           C  
ATOM   2968  HB2 GLU A 186     -16.753   1.791   7.726  1.00 90.43           H  
ATOM   2969  HB3 GLU A 186     -17.314   2.067   9.382  1.00 90.43           H  
ATOM   2970  O   GLU A 186     -20.398   1.513   9.111  1.00 90.43           O  
ATOM   2971  CG  GLU A 186     -15.957   0.418   9.199  1.00 90.43           C  
ATOM   2972  HG2 GLU A 186     -16.288   0.009  10.154  1.00 90.43           H  
ATOM   2973  HG3 GLU A 186     -15.788  -0.430   8.536  1.00 90.43           H  
ATOM   2974  CD  GLU A 186     -14.629   1.165   9.411  1.00 90.43           C  
ATOM   2975  OE1 GLU A 186     -13.695   0.492   9.907  1.00 90.43           O  
ATOM   2976  OE2 GLU A 186     -14.554   2.386   9.144  1.00 90.43           O  
ATOM   2977  N   ASP A 187     -19.720   2.059   7.044  1.00 89.29           N  
ATOM   2978  H   ASP A 187     -18.961   2.027   6.378  1.00 89.29           H  
ATOM   2979  CA  ASP A 187     -20.881   2.889   6.726  1.00 89.29           C  
ATOM   2980  HA  ASP A 187     -20.973   3.685   7.465  1.00 89.29           H  
ATOM   2981  C   ASP A 187     -22.189   2.080   6.735  1.00 89.29           C  
ATOM   2982  CB  ASP A 187     -20.698   3.507   5.333  1.00 89.29           C  
ATOM   2983  HB2 ASP A 187     -20.307   2.761   4.642  1.00 89.29           H  
ATOM   2984  HB3 ASP A 187     -21.689   3.792   4.978  1.00 89.29           H  
ATOM   2985  O   ASP A 187     -23.219   2.534   7.245  1.00 89.29           O  
ATOM   2986  CG  ASP A 187     -19.841   4.770   5.261  1.00 89.29           C  
ATOM   2987  OD1 ASP A 187     -19.449   5.304   6.320  1.00 89.29           O  
ATOM   2988  OD2 ASP A 187     -19.746   5.280   4.120  1.00 89.29           O  
ATOM   2989  N   ALA A 188     -22.182   0.871   6.164  1.00 85.85           N  
ATOM   2990  H   ALA A 188     -21.319   0.547   5.752  1.00 85.85           H  
ATOM   2991  CA  ALA A 188     -23.341  -0.018   6.165  1.00 85.85           C  
ATOM   2992  HA  ALA A 188     -24.206   0.538   5.802  1.00 85.85           H  
ATOM   2993  C   ALA A 188     -23.692  -0.508   7.578  1.00 85.85           C  
ATOM   2994  CB  ALA A 188     -23.077  -1.181   5.202  1.00 85.85           C  
ATOM   2995  HB1 ALA A 188     -23.952  -1.829   5.157  1.00 85.85           H  
ATOM   2996  HB2 ALA A 188     -22.223  -1.761   5.549  1.00 85.85           H  
ATOM   2997  HB3 ALA A 188     -22.858  -0.799   4.205  1.00 85.85           H  
ATOM   2998  O   ALA A 188     -24.870  -0.524   7.944  1.00 85.85           O  
ATOM   2999  N   GLU A 189     -22.692  -0.849   8.391  1.00 89.54           N  
ATOM   3000  H   GLU A 189     -21.750  -0.826   8.026  1.00 89.54           H  
ATOM   3001  CA  GLU A 189     -22.873  -1.204   9.798  1.00 89.54           C  
ATOM   3002  HA  GLU A 189     -23.598  -2.014   9.873  1.00 89.54           H  
ATOM   3003  C   GLU A 189     -23.426  -0.035  10.612  1.00 89.54           C  
ATOM   3004  CB  GLU A 189     -21.549  -1.675  10.410  1.00 89.54           C  
ATOM   3005  HB2 GLU A 189     -21.659  -1.707  11.494  1.00 89.54           H  
ATOM   3006  HB3 GLU A 189     -20.750  -0.975  10.163  1.00 89.54           H  
ATOM   3007  O   GLU A 189     -24.344  -0.234  11.409  1.00 89.54           O  
ATOM   3008  CG  GLU A 189     -21.189  -3.081   9.930  1.00 89.54           C  
ATOM   3009  HG2 GLU A 189     -22.040  -3.734  10.125  1.00 89.54           H  
ATOM   3010  HG3 GLU A 189     -21.014  -3.089   8.855  1.00 89.54           H  
ATOM   3011  CD  GLU A 189     -19.965  -3.640  10.652  1.00 89.54           C  
ATOM   3012  OE1 GLU A 189     -19.927  -4.875  10.829  1.00 89.54           O  
ATOM   3013  OE2 GLU A 189     -19.021  -2.902  11.016  1.00 89.54           O  
ATOM   3014  N   GLY A 190     -22.940   1.185  10.369  1.00 89.44           N  
ATOM   3015  H   GLY A 190     -22.151   1.269   9.744  1.00 89.44           H  
ATOM   3016  CA  GLY A 190     -23.472   2.406  10.969  1.00 89.44           C  
ATOM   3017  HA2 GLY A 190     -23.319   2.378  12.048  1.00 89.44           H  
ATOM   3018  HA3 GLY A 190     -22.939   3.262  10.556  1.00 89.44           H  
ATOM   3019  C   GLY A 190     -24.966   2.578  10.684  1.00 89.44           C  
ATOM   3020  O   GLY A 190     -25.764   2.691  11.618  1.00 89.44           O  
ATOM   3021  N   ARG A 191     -25.371   2.482   9.409  1.00 90.73           N  
ATOM   3022  H   ARG A 191     -24.658   2.380   8.702  1.00 90.73           H  
ATOM   3023  CA  ARG A 191     -26.791   2.555   9.005  1.00 90.73           C  
ATOM   3024  HA  ARG A 191     -27.214   3.490   9.371  1.00 90.73           H  
ATOM   3025  C   ARG A 191     -27.634   1.435   9.619  1.00 90.73           C  
ATOM   3026  CB  ARG A 191     -26.918   2.507   7.476  1.00 90.73           C  
ATOM   3027  HB2 ARG A 191     -27.975   2.433   7.218  1.00 90.73           H  
ATOM   3028  HB3 ARG A 191     -26.413   1.615   7.106  1.00 90.73           H  
ATOM   3029  O   ARG A 191     -28.772   1.670  10.018  1.00 90.73           O  
ATOM   3030  CG  ARG A 191     -26.341   3.746   6.779  1.00 90.73           C  
ATOM   3031  HG2 ARG A 191     -25.281   3.838   7.015  1.00 90.73           H  
ATOM   3032  HG3 ARG A 191     -26.845   4.642   7.140  1.00 90.73           H  
ATOM   3033  CD  ARG A 191     -26.531   3.631   5.258  1.00 90.73           C  
ATOM   3034  HD2 ARG A 191     -27.457   4.137   4.985  1.00 90.73           H  
ATOM   3035  HD3 ARG A 191     -26.643   2.582   4.986  1.00 90.73           H  
ATOM   3036  NE  ARG A 191     -25.402   4.229   4.512  1.00 90.73           N  
ATOM   3037  HE  ARG A 191     -25.275   5.226   4.610  1.00 90.73           H  
ATOM   3038  NH1 ARG A 191     -24.443   2.289   3.707  1.00 90.73           N  
ATOM   3039 HH11 ARG A 191     -23.637   1.845   3.292  1.00 90.73           H  
ATOM   3040 HH12 ARG A 191     -25.103   1.742   4.241  1.00 90.73           H  
ATOM   3041  NH2 ARG A 191     -23.497   4.245   3.255  1.00 90.73           N  
ATOM   3042 HH21 ARG A 191     -23.339   5.218   3.475  1.00 90.73           H  
ATOM   3043 HH22 ARG A 191     -22.707   3.744   2.875  1.00 90.73           H  
ATOM   3044  CZ  ARG A 191     -24.462   3.587   3.832  1.00 90.73           C  
ATOM   3045  N   LEU A 192     -27.094   0.220   9.720  1.00 86.89           N  
ATOM   3046  H   LEU A 192     -26.168   0.077   9.342  1.00 86.89           H  
ATOM   3047  CA  LEU A 192     -27.785  -0.908  10.347  1.00 86.89           C  
ATOM   3048  HA  LEU A 192     -28.775  -0.993   9.898  1.00 86.89           H  
ATOM   3049  C   LEU A 192     -27.994  -0.676  11.848  1.00 86.89           C  
ATOM   3050  CB  LEU A 192     -27.007  -2.199  10.037  1.00 86.89           C  
ATOM   3051  HB2 LEU A 192     -25.991  -2.123  10.425  1.00 86.89           H  
ATOM   3052  HB3 LEU A 192     -26.932  -2.270   8.952  1.00 86.89           H  
ATOM   3053  O   LEU A 192     -29.069  -0.977  12.369  1.00 86.89           O  
ATOM   3054  CG  LEU A 192     -27.671  -3.484  10.574  1.00 86.89           C  
ATOM   3055  HG  LEU A 192     -28.755  -3.369  10.575  1.00 86.89           H  
ATOM   3056  CD1 LEU A 192     -27.325  -4.666   9.669  1.00 86.89           C  
ATOM   3057 HD11 LEU A 192     -27.804  -5.576  10.031  1.00 86.89           H  
ATOM   3058 HD12 LEU A 192     -26.244  -4.810   9.640  1.00 86.89           H  
ATOM   3059 HD13 LEU A 192     -27.680  -4.470   8.657  1.00 86.89           H  
ATOM   3060  CD2 LEU A 192     -27.199  -3.852  11.986  1.00 86.89           C  
ATOM   3061 HD21 LEU A 192     -27.542  -3.114  12.711  1.00 86.89           H  
ATOM   3062 HD22 LEU A 192     -26.110  -3.895  12.010  1.00 86.89           H  
ATOM   3063 HD23 LEU A 192     -27.596  -4.829  12.263  1.00 86.89           H  
ATOM   3064  N   MET A 193     -27.001  -0.124  12.551  1.00 90.62           N  
ATOM   3065  H   MET A 193     -26.134   0.086  12.079  1.00 90.62           H  
ATOM   3066  CA  MET A 193     -27.142   0.231  13.965  1.00 90.62           C  
ATOM   3067  HA  MET A 193     -27.490  -0.643  14.516  1.00 90.62           H  
ATOM   3068  C   MET A 193     -28.180   1.335  14.177  1.00 90.62           C  
ATOM   3069  CB  MET A 193     -25.802   0.678  14.559  1.00 90.62           C  
ATOM   3070  HB2 MET A 193     -25.349   1.445  13.930  1.00 90.62           H  
ATOM   3071  HB3 MET A 193     -25.989   1.112  15.542  1.00 90.62           H  
ATOM   3072  O   MET A 193     -28.958   1.254  15.125  1.00 90.62           O  
ATOM   3073  CG  MET A 193     -24.816  -0.474  14.741  1.00 90.62           C  
ATOM   3074  HG2 MET A 193     -25.300  -1.286  15.284  1.00 90.62           H  
ATOM   3075  HG3 MET A 193     -24.525  -0.850  13.760  1.00 90.62           H  
ATOM   3076  SD  MET A 193     -23.332   0.025  15.654  1.00 90.62           S  
ATOM   3077  CE  MET A 193     -22.094  -0.964  14.771  1.00 90.62           C  
ATOM   3078  HE1 MET A 193     -22.080  -0.678  13.719  1.00 90.62           H  
ATOM   3079  HE2 MET A 193     -22.336  -2.023  14.851  1.00 90.62           H  
ATOM   3080  HE3 MET A 193     -21.107  -0.785  15.197  1.00 90.62           H  
ATOM   3081  N   GLU A 194     -28.221   2.346  13.311  1.00 90.56           N  
ATOM   3082  H   GLU A 194     -27.522   2.394  12.583  1.00 90.56           H  
ATOM   3083  CA  GLU A 194     -29.249   3.394  13.346  1.00 90.56           C  
ATOM   3084  HA  GLU A 194     -29.268   3.861  14.331  1.00 90.56           H  
ATOM   3085  C   GLU A 194     -30.649   2.824  13.101  1.00 90.56           C  
ATOM   3086  CB  GLU A 194     -28.933   4.472  12.304  1.00 90.56           C  
ATOM   3087  HB2 GLU A 194     -29.797   5.127  12.202  1.00 90.56           H  
ATOM   3088  HB3 GLU A 194     -28.741   3.994  11.344  1.00 90.56           H  
ATOM   3089  O   GLU A 194     -31.570   3.115  13.862  1.00 90.56           O  
ATOM   3090  CG  GLU A 194     -27.723   5.323  12.714  1.00 90.56           C  
ATOM   3091  HG2 GLU A 194     -26.879   4.673  12.943  1.00 90.56           H  
ATOM   3092  HG3 GLU A 194     -27.976   5.860  13.628  1.00 90.56           H  
ATOM   3093  CD  GLU A 194     -27.302   6.329  11.632  1.00 90.56           C  
ATOM   3094  OE1 GLU A 194     -26.322   7.058  11.907  1.00 90.56           O  
ATOM   3095  OE2 GLU A 194     -27.958   6.387  10.566  1.00 90.56           O  
ATOM   3096  N   ALA A 195     -30.801   1.949  12.104  1.00 90.71           N  
ATOM   3097  H   ALA A 195     -30.023   1.787  11.480  1.00 90.71           H  
ATOM   3098  CA  ALA A 195     -32.065   1.274  11.829  1.00 90.71           C  
ATOM   3099  HA  ALA A 195     -32.833   2.031  11.667  1.00 90.71           H  
ATOM   3100  C   ALA A 195     -32.524   0.400  13.007  1.00 90.71           C  
ATOM   3101  CB  ALA A 195     -31.913   0.455  10.543  1.00 90.71           C  
ATOM   3102  HB1 ALA A 195     -32.862  -0.024  10.302  1.00 90.71           H  
ATOM   3103  HB2 ALA A 195     -31.147  -0.310  10.673  1.00 90.71           H  
ATOM   3104  HB3 ALA A 195     -31.627   1.110   9.721  1.00 90.71           H  
ATOM   3105  O   ALA A 195     -33.705   0.411  13.349  1.00 90.71           O  
ATOM   3106  N   ARG A 196     -31.602  -0.318  13.667  1.00 93.05           N  
ATOM   3107  H   ARG A 196     -30.656  -0.307  13.313  1.00 93.05           H  
ATOM   3108  CA  ARG A 196     -31.910  -1.089  14.884  1.00 93.05           C  
ATOM   3109  HA  ARG A 196     -32.756  -1.748  14.688  1.00 93.05           H  
ATOM   3110  C   ARG A 196     -32.372  -0.194  16.025  1.00 93.05           C  
ATOM   3111  CB  ARG A 196     -30.710  -1.927  15.336  1.00 93.05           C  
ATOM   3112  HB2 ARG A 196     -30.865  -2.212  16.377  1.00 93.05           H  
ATOM   3113  HB3 ARG A 196     -29.795  -1.337  15.275  1.00 93.05           H  
ATOM   3114  O   ARG A 196     -33.415  -0.468  16.600  1.00 93.05           O  
ATOM   3115  CG  ARG A 196     -30.572  -3.206  14.510  1.00 93.05           C  
ATOM   3116  HG2 ARG A 196     -31.510  -3.760  14.543  1.00 93.05           H  
ATOM   3117  HG3 ARG A 196     -30.337  -2.962  13.474  1.00 93.05           H  
ATOM   3118  CD  ARG A 196     -29.461  -4.068  15.110  1.00 93.05           C  
ATOM   3119  HD2 ARG A 196     -28.525  -3.511  15.074  1.00 93.05           H  
ATOM   3120  HD3 ARG A 196     -29.712  -4.273  16.151  1.00 93.05           H  
ATOM   3121  NE  ARG A 196     -29.311  -5.336  14.377  1.00 93.05           N  
ATOM   3122  HE  ARG A 196     -29.815  -5.411  13.505  1.00 93.05           H  
ATOM   3123  NH1 ARG A 196     -27.906  -6.367  15.868  1.00 93.05           N  
ATOM   3124 HH11 ARG A 196     -27.350  -7.165  16.141  1.00 93.05           H  
ATOM   3125 HH12 ARG A 196     -27.994  -5.565  16.476  1.00 93.05           H  
ATOM   3126  NH2 ARG A 196     -28.490  -7.423  13.988  1.00 93.05           N  
ATOM   3127 HH21 ARG A 196     -27.919  -8.208  14.268  1.00 93.05           H  
ATOM   3128 HH22 ARG A 196     -29.002  -7.462  13.119  1.00 93.05           H  
ATOM   3129  CZ  ARG A 196     -28.573  -6.366  14.747  1.00 93.05           C  
ATOM   3130  N   LYS A 197     -31.656   0.900  16.298  1.00 93.62           N  
ATOM   3131  H   LYS A 197     -30.821   1.072  15.756  1.00 93.62           H  
ATOM   3132  CA  LYS A 197     -32.067   1.877  17.319  1.00 93.62           C  
ATOM   3133  HA  LYS A 197     -32.145   1.380  18.285  1.00 93.62           H  
ATOM   3134  C   LYS A 197     -33.459   2.436  17.028  1.00 93.62           C  
ATOM   3135  CB  LYS A 197     -31.053   3.019  17.405  1.00 93.62           C  
ATOM   3136  HB2 LYS A 197     -31.483   3.828  17.996  1.00 93.62           H  
ATOM   3137  HB3 LYS A 197     -30.857   3.400  16.403  1.00 93.62           H  
ATOM   3138  O   LYS A 197     -34.294   2.459  17.921  1.00 93.62           O  
ATOM   3139  CG  LYS A 197     -29.742   2.583  18.067  1.00 93.62           C  
ATOM   3140  HG2 LYS A 197     -29.356   1.680  17.593  1.00 93.62           H  
ATOM   3141  HG3 LYS A 197     -29.921   2.374  19.122  1.00 93.62           H  
ATOM   3142  CD  LYS A 197     -28.721   3.712  17.927  1.00 93.62           C  
ATOM   3143  HD2 LYS A 197     -29.098   4.602  18.431  1.00 93.62           H  
ATOM   3144  HD3 LYS A 197     -28.587   3.931  16.868  1.00 93.62           H  
ATOM   3145  CE  LYS A 197     -27.383   3.291  18.531  1.00 93.62           C  
ATOM   3146  HE2 LYS A 197     -27.082   2.350  18.070  1.00 93.62           H  
ATOM   3147  HE3 LYS A 197     -27.521   3.117  19.598  1.00 93.62           H  
ATOM   3148  NZ  LYS A 197     -26.360   4.334  18.289  1.00 93.62           N  
ATOM   3149  HZ1 LYS A 197     -25.467   4.054  18.671  1.00 93.62           H  
ATOM   3150  HZ2 LYS A 197     -26.251   4.473  17.295  1.00 93.62           H  
ATOM   3151  HZ3 LYS A 197     -26.653   5.210  18.698  1.00 93.62           H  
ATOM   3152  N   GLY A 198     -33.734   2.811  15.778  1.00 92.89           N  
ATOM   3153  H   GLY A 198     -32.990   2.798  15.094  1.00 92.89           H  
ATOM   3154  CA  GLY A 198     -35.059   3.280  15.369  1.00 92.89           C  
ATOM   3155  HA2 GLY A 198     -35.336   4.145  15.971  1.00 92.89           H  
ATOM   3156  HA3 GLY A 198     -35.019   3.581  14.322  1.00 92.89           H  
ATOM   3157  C   GLY A 198     -36.152   2.214  15.519  1.00 92.89           C  
ATOM   3158  O   GLY A 198     -37.269   2.538  15.915  1.00 92.89           O  
ATOM   3159  N   ALA A 199     -35.844   0.942  15.248  1.00 93.06           N  
ATOM   3160  H   ALA A 199     -34.921   0.726  14.901  1.00 93.06           H  
ATOM   3161  CA  ALA A 199     -36.772  -0.168  15.463  1.00 93.06           C  
ATOM   3162  HA  ALA A 199     -37.724   0.082  14.994  1.00 93.06           H  
ATOM   3163  C   ALA A 199     -37.052  -0.409  16.956  1.00 93.06           C  
ATOM   3164  CB  ALA A 199     -36.220  -1.426  14.782  1.00 93.06           C  
ATOM   3165  HB1 ALA A 199     -36.939  -2.238  14.885  1.00 93.06           H  
ATOM   3166  HB2 ALA A 199     -35.283  -1.726  15.251  1.00 93.06           H  
ATOM   3167  HB3 ALA A 199     -36.048  -1.229  13.723  1.00 93.06           H  
ATOM   3168  O   ALA A 199     -38.208  -0.602  17.329  1.00 93.06           O  
ATOM   3169  N   ASP A 200     -36.024  -0.343  17.804  1.00 92.45           N  
ATOM   3170  H   ASP A 200     -35.092  -0.251  17.427  1.00 92.45           H  
ATOM   3171  CA  ASP A 200     -36.159  -0.473  19.257  1.00 92.45           C  
ATOM   3172  HA  ASP A 200     -36.689  -1.399  19.483  1.00 92.45           H  
ATOM   3173  C   ASP A 200     -36.981   0.690  19.840  1.00 92.45           C  
ATOM   3174  CB  ASP A 200     -34.768  -0.541  19.916  1.00 92.45           C  
ATOM   3175  HB2 ASP A 200     -34.193   0.339  19.629  1.00 92.45           H  
ATOM   3176  HB3 ASP A 200     -34.900  -0.509  20.997  1.00 92.45           H  
ATOM   3177  O   ASP A 200     -37.904   0.470  20.623  1.00 92.45           O  
ATOM   3178  CG  ASP A 200     -33.957  -1.804  19.582  1.00 92.45           C  
ATOM   3179  OD1 ASP A 200     -34.570  -2.849  19.268  1.00 92.45           O  
ATOM   3180  OD2 ASP A 200     -32.708  -1.730  19.693  1.00 92.45           O  
ATOM   3181  N   GLU A 201     -36.718   1.927  19.408  1.00 94.02           N  
ATOM   3182  H   GLU A 201     -35.928   2.056  18.793  1.00 94.02           H  
ATOM   3183  CA  GLU A 201     -37.504   3.111  19.782  1.00 94.02           C  
ATOM   3184  HA  GLU A 201     -37.503   3.218  20.867  1.00 94.02           H  
ATOM   3185  C   GLU A 201     -38.971   2.986  19.342  1.00 94.02           C  
ATOM   3186  CB  GLU A 201     -36.880   4.373  19.159  1.00 94.02           C  
ATOM   3187  HB2 GLU A 201     -36.680   4.184  18.104  1.00 94.02           H  
ATOM   3188  HB3 GLU A 201     -37.600   5.188  19.229  1.00 94.02           H  
ATOM   3189  O   GLU A 201     -39.882   3.260  20.127  1.00 94.02           O  
ATOM   3190  CG  GLU A 201     -35.586   4.818  19.862  1.00 94.02           C  
ATOM   3191  HG2 GLU A 201     -34.908   3.969  19.950  1.00 94.02           H  
ATOM   3192  HG3 GLU A 201     -35.839   5.137  20.873  1.00 94.02           H  
ATOM   3193  CD  GLU A 201     -34.861   5.970  19.137  1.00 94.02           C  
ATOM   3194  OE1 GLU A 201     -33.699   6.251  19.519  1.00 94.02           O  
ATOM   3195  OE2 GLU A 201     -35.460   6.594  18.230  1.00 94.02           O  
ATOM   3196  N   ALA A 202     -39.220   2.520  18.114  1.00 93.58           N  
ATOM   3197  H   ALA A 202     -38.439   2.337  17.501  1.00 93.58           H  
ATOM   3198  CA  ALA A 202     -40.571   2.278  17.615  1.00 93.58           C  
ATOM   3199  HA  ALA A 202     -41.155   3.188  17.750  1.00 93.58           H  
ATOM   3200  C   ALA A 202     -41.285   1.155  18.388  1.00 93.58           C  
ATOM   3201  CB  ALA A 202     -40.497   1.968  16.116  1.00 93.58           C  
ATOM   3202  HB1 ALA A 202     -41.502   1.818  15.722  1.00 93.58           H  
ATOM   3203  HB2 ALA A 202     -40.030   2.802  15.592  1.00 93.58           H  
ATOM   3204  HB3 ALA A 202     -39.907   1.067  15.950  1.00 93.58           H  
ATOM   3205  O   ALA A 202     -42.482   1.264  18.661  1.00 93.58           O  
ATOM   3206  N   ALA A 203     -40.569   0.096  18.775  1.00 93.85           N  
ATOM   3207  H   ALA A 203     -39.599   0.042  18.499  1.00 93.85           H  
ATOM   3208  CA  ALA A 203     -41.107  -0.986  19.594  1.00 93.85           C  
ATOM   3209  HA  ALA A 203     -42.022  -1.353  19.128  1.00 93.85           H  
ATOM   3210  C   ALA A 203     -41.474  -0.503  21.006  1.00 93.85           C  
ATOM   3211  CB  ALA A 203     -40.092  -2.134  19.629  1.00 93.85           C  
ATOM   3212  HB1 ALA A 203     -39.162  -1.803  20.091  1.00 93.85           H  
ATOM   3213  HB2 ALA A 203     -39.881  -2.473  18.615  1.00 93.85           H  
ATOM   3214  HB3 ALA A 203     -40.499  -2.966  20.205  1.00 93.85           H  
ATOM   3215  O   ALA A 203     -42.544  -0.847  21.509  1.00 93.85           O  
ATOM   3216  N   LEU A 204     -40.639   0.343  21.620  1.00 93.97           N  
ATOM   3217  H   LEU A 204     -39.762   0.561  21.169  1.00 93.97           H  
ATOM   3218  CA  LEU A 204     -40.943   0.976  22.906  1.00 93.97           C  
ATOM   3219  HA  LEU A 204     -41.200   0.201  23.628  1.00 93.97           H  
ATOM   3220  C   LEU A 204     -42.170   1.889  22.805  1.00 93.97           C  
ATOM   3221  CB  LEU A 204     -39.720   1.761  23.411  1.00 93.97           C  
ATOM   3222  HB2 LEU A 204     -39.374   2.419  22.614  1.00 93.97           H  
ATOM   3223  HB3 LEU A 204     -40.032   2.391  24.243  1.00 93.97           H  
ATOM   3224  O   LEU A 204     -43.092   1.755  23.608  1.00 93.97           O  
ATOM   3225  CG  LEU A 204     -38.541   0.890  23.882  1.00 93.97           C  
ATOM   3226  HG  LEU A 204     -38.235   0.206  23.090  1.00 93.97           H  
ATOM   3227  CD1 LEU A 204     -37.358   1.794  24.232  1.00 93.97           C  
ATOM   3228 HD11 LEU A 204     -37.066   2.359  23.347  1.00 93.97           H  
ATOM   3229 HD12 LEU A 204     -37.634   2.486  25.028  1.00 93.97           H  
ATOM   3230 HD13 LEU A 204     -36.510   1.186  24.546  1.00 93.97           H  
ATOM   3231  CD2 LEU A 204     -38.890   0.057  25.118  1.00 93.97           C  
ATOM   3232 HD21 LEU A 204     -38.000  -0.469  25.463  1.00 93.97           H  
ATOM   3233 HD22 LEU A 204     -39.646  -0.686  24.863  1.00 93.97           H  
ATOM   3234 HD23 LEU A 204     -39.262   0.706  25.911  1.00 93.97           H  
ATOM   3235  N   ALA A 205     -42.230   2.752  21.787  1.00 94.49           N  
ATOM   3236  H   ALA A 205     -41.428   2.838  21.179  1.00 94.49           H  
ATOM   3237  CA  ALA A 205     -43.376   3.631  21.557  1.00 94.49           C  
ATOM   3238  HA  ALA A 205     -43.523   4.253  22.440  1.00 94.49           H  
ATOM   3239  C   ALA A 205     -44.672   2.836  21.323  1.00 94.49           C  
ATOM   3240  CB  ALA A 205     -43.057   4.537  20.364  1.00 94.49           C  
ATOM   3241  HB1 ALA A 205     -42.155   5.112  20.573  1.00 94.49           H  
ATOM   3242  HB2 ALA A 205     -42.899   3.939  19.467  1.00 94.49           H  
ATOM   3243  HB3 ALA A 205     -43.885   5.226  20.197  1.00 94.49           H  
ATOM   3244  O   ALA A 205     -45.729   3.184  21.852  1.00 94.49           O  
ATOM   3245  N   ARG A 206     -44.598   1.730  20.574  1.00 93.77           N  
ATOM   3246  H   ARG A 206     -43.716   1.513  20.132  1.00 93.77           H  
ATOM   3247  CA  ARG A 206     -45.728   0.815  20.388  1.00 93.77           C  
ATOM   3248  HA  ARG A 206     -46.581   1.386  20.022  1.00 93.77           H  
ATOM   3249  C   ARG A 206     -46.172   0.197  21.715  1.00 93.77           C  
ATOM   3250  CB  ARG A 206     -45.358  -0.242  19.342  1.00 93.77           C  
ATOM   3251  HB2 ARG A 206     -45.106   0.255  18.405  1.00 93.77           H  
ATOM   3252  HB3 ARG A 206     -44.492  -0.810  19.681  1.00 93.77           H  
ATOM   3253  O   ARG A 206     -47.361   0.233  22.008  1.00 93.77           O  
ATOM   3254  CG  ARG A 206     -46.527  -1.200  19.104  1.00 93.77           C  
ATOM   3255  HG2 ARG A 206     -46.747  -1.731  20.030  1.00 93.77           H  
ATOM   3256  HG3 ARG A 206     -47.412  -0.640  18.801  1.00 93.77           H  
ATOM   3257  CD  ARG A 206     -46.185  -2.229  18.033  1.00 93.77           C  
ATOM   3258  HD2 ARG A 206     -46.116  -1.733  17.065  1.00 93.77           H  
ATOM   3259  HD3 ARG A 206     -45.229  -2.693  18.278  1.00 93.77           H  
ATOM   3260  NE  ARG A 206     -47.230  -3.252  18.018  1.00 93.77           N  
ATOM   3261  HE  ARG A 206     -47.831  -3.277  18.829  1.00 93.77           H  
ATOM   3262  NH1 ARG A 206     -46.561  -4.478  16.198  1.00 93.77           N  
ATOM   3263 HH11 ARG A 206     -46.692  -5.285  15.605  1.00 93.77           H  
ATOM   3264 HH12 ARG A 206     -45.768  -3.861  16.095  1.00 93.77           H  
ATOM   3265  NH2 ARG A 206     -48.376  -5.063  17.400  1.00 93.77           N  
ATOM   3266 HH21 ARG A 206     -48.886  -4.908  18.257  1.00 93.77           H  
ATOM   3267 HH22 ARG A 206     -48.528  -5.898  16.851  1.00 93.77           H  
ATOM   3268  CZ  ARG A 206     -47.380  -4.258  17.192  1.00 93.77           C  
ATOM   3269  N   ALA A 207     -45.244  -0.298  22.532  1.00 95.12           N  
ATOM   3270  H   ALA A 207     -44.282  -0.305  22.224  1.00 95.12           H  
ATOM   3271  CA  ALA A 207     -45.562  -0.871  23.840  1.00 95.12           C  
ATOM   3272  HA  ALA A 207     -46.291  -1.669  23.699  1.00 95.12           H  
ATOM   3273  C   ALA A 207     -46.180   0.161  24.807  1.00 95.12           C  
ATOM   3274  CB  ALA A 207     -44.281  -1.480  24.421  1.00 95.12           C  
ATOM   3275  HB1 ALA A 207     -43.884  -2.222  23.728  1.00 95.12           H  
ATOM   3276  HB2 ALA A 207     -44.508  -1.968  25.369  1.00 95.12           H  
ATOM   3277  HB3 ALA A 207     -43.533  -0.703  24.580  1.00 95.12           H  
ATOM   3278  O   ALA A 207     -47.035  -0.181  25.624  1.00 95.12           O  
ATOM   3279  N   GLU A 208     -45.770   1.431  24.737  1.00 95.47           N  
ATOM   3280  H   GLU A 208     -45.005   1.654  24.116  1.00 95.47           H  
ATOM   3281  CA  GLU A 208     -46.390   2.526  25.496  1.00 95.47           C  
ATOM   3282  HA  GLU A 208     -46.451   2.250  26.549  1.00 95.47           H  
ATOM   3283  C   GLU A 208     -47.823   2.815  25.030  1.00 95.47           C  
ATOM   3284  CB  GLU A 208     -45.541   3.800  25.376  1.00 95.47           C  
ATOM   3285  HB2 GLU A 208     -46.122   4.639  25.758  1.00 95.47           H  
ATOM   3286  HB3 GLU A 208     -45.315   3.985  24.326  1.00 95.47           H  
ATOM   3287  O   GLU A 208     -48.718   2.989  25.862  1.00 95.47           O  
ATOM   3288  CG  GLU A 208     -44.236   3.713  26.180  1.00 95.47           C  
ATOM   3289  HG2 GLU A 208     -43.679   2.825  25.884  1.00 95.47           H  
ATOM   3290  HG3 GLU A 208     -44.494   3.597  27.233  1.00 95.47           H  
ATOM   3291  CD  GLU A 208     -43.341   4.953  26.015  1.00 95.47           C  
ATOM   3292  OE1 GLU A 208     -42.258   4.944  26.644  1.00 95.47           O  
ATOM   3293  OE2 GLU A 208     -43.757   5.918  25.334  1.00 95.47           O  
ATOM   3294  N   LEU A 209     -48.057   2.826  23.714  1.00 96.52           N  
ATOM   3295  H   LEU A 209     -47.274   2.696  23.090  1.00 96.52           H  
ATOM   3296  CA  LEU A 209     -49.388   3.009  23.137  1.00 96.52           C  
ATOM   3297  HA  LEU A 209     -49.850   3.883  23.596  1.00 96.52           H  
ATOM   3298  C   LEU A 209     -50.319   1.832  23.443  1.00 96.52           C  
ATOM   3299  CB  LEU A 209     -49.278   3.230  21.619  1.00 96.52           C  
ATOM   3300  HB2 LEU A 209     -50.268   3.114  21.179  1.00 96.52           H  
ATOM   3301  HB3 LEU A 209     -48.641   2.451  21.199  1.00 96.52           H  
ATOM   3302  O   LEU A 209     -51.468   2.070  23.801  1.00 96.52           O  
ATOM   3303  CG  LEU A 209     -48.728   4.607  21.210  1.00 96.52           C  
ATOM   3304  HG  LEU A 209     -47.764   4.784  21.686  1.00 96.52           H  
ATOM   3305  CD1 LEU A 209     -48.540   4.639  19.692  1.00 96.52           C  
ATOM   3306 HD11 LEU A 209     -49.492   4.467  19.189  1.00 96.52           H  
ATOM   3307 HD12 LEU A 209     -47.832   3.862  19.403  1.00 96.52           H  
ATOM   3308 HD13 LEU A 209     -48.133   5.604  19.392  1.00 96.52           H  
ATOM   3309  CD2 LEU A 209     -49.677   5.748  21.594  1.00 96.52           C  
ATOM   3310 HD21 LEU A 209     -49.729   5.837  22.679  1.00 96.52           H  
ATOM   3311 HD22 LEU A 209     -50.672   5.559  21.191  1.00 96.52           H  
ATOM   3312 HD23 LEU A 209     -49.294   6.688  21.196  1.00 96.52           H  
ATOM   3313  N   GLU A 210     -49.834   0.593  23.366  1.00 97.08           N  
ATOM   3314  H   GLU A 210     -48.895   0.466  23.017  1.00 97.08           H  
ATOM   3315  CA  GLU A 210     -50.594  -0.611  23.733  1.00 97.08           C  
ATOM   3316  HA  GLU A 210     -51.507  -0.662  23.140  1.00 97.08           H  
ATOM   3317  C   GLU A 210     -51.035  -0.546  25.201  1.00 97.08           C  
ATOM   3318  CB  GLU A 210     -49.761  -1.873  23.434  1.00 97.08           C  
ATOM   3319  HB2 GLU A 210     -50.207  -2.725  23.947  1.00 97.08           H  
ATOM   3320  HB3 GLU A 210     -48.751  -1.728  23.816  1.00 97.08           H  
ATOM   3321  O   GLU A 210     -52.226  -0.626  25.485  1.00 97.08           O  
ATOM   3322  CG  GLU A 210     -49.721  -2.183  21.922  1.00 97.08           C  
ATOM   3323  HG2 GLU A 210     -50.731  -2.435  21.598  1.00 97.08           H  
ATOM   3324  HG3 GLU A 210     -49.427  -1.284  21.380  1.00 97.08           H  
ATOM   3325  CD  GLU A 210     -48.767  -3.324  21.517  1.00 97.08           C  
ATOM   3326  OE1 GLU A 210     -48.746  -3.663  20.300  1.00 97.08           O  
ATOM   3327  OE2 GLU A 210     -48.001  -3.812  22.377  1.00 97.08           O  
ATOM   3328  N   LYS A 211     -50.123  -0.216  26.128  1.00 95.96           N  
ATOM   3329  H   LYS A 211     -49.158  -0.152  25.839  1.00 95.96           H  
ATOM   3330  CA  LYS A 211     -50.483   0.014  27.541  1.00 95.96           C  
ATOM   3331  HA  LYS A 211     -50.939  -0.894  27.937  1.00 95.96           H  
ATOM   3332  C   LYS A 211     -51.513   1.128  27.716  1.00 95.96           C  
ATOM   3333  CB  LYS A 211     -49.234   0.378  28.346  1.00 95.96           C  
ATOM   3334  HB2 LYS A 211     -48.693   1.165  27.820  1.00 95.96           H  
ATOM   3335  HB3 LYS A 211     -49.536   0.762  29.320  1.00 95.96           H  
ATOM   3336  O   LYS A 211     -52.350   1.065  28.618  1.00 95.96           O  
ATOM   3337  CG  LYS A 211     -48.321  -0.827  28.569  1.00 95.96           C  
ATOM   3338  HG2 LYS A 211     -48.804  -1.529  29.248  1.00 95.96           H  
ATOM   3339  HG3 LYS A 211     -48.129  -1.334  27.623  1.00 95.96           H  
ATOM   3340  CD  LYS A 211     -46.999  -0.347  29.169  1.00 95.96           C  
ATOM   3341  HD2 LYS A 211     -46.573   0.409  28.509  1.00 95.96           H  
ATOM   3342  HD3 LYS A 211     -47.178   0.086  30.153  1.00 95.96           H  
ATOM   3343  CE  LYS A 211     -46.037  -1.526  29.271  1.00 95.96           C  
ATOM   3344  HE2 LYS A 211     -46.004  -2.014  28.296  1.00 95.96           H  
ATOM   3345  HE3 LYS A 211     -46.431  -2.246  29.989  1.00 95.96           H  
ATOM   3346  NZ  LYS A 211     -44.681  -1.069  29.654  1.00 95.96           N  
ATOM   3347  HZ1 LYS A 211     -44.345  -0.418  28.959  1.00 95.96           H  
ATOM   3348  HZ2 LYS A 211     -44.044  -1.852  29.678  1.00 95.96           H  
ATOM   3349  HZ3 LYS A 211     -44.698  -0.607  30.552  1.00 95.96           H  
ATOM   3350  N   ARG A 212     -51.444   2.186  26.898  1.00 97.13           N  
ATOM   3351  H   ARG A 212     -50.718   2.196  26.196  1.00 97.13           H  
ATOM   3352  CA  ARG A 212     -52.422   3.275  26.960  1.00 97.13           C  
ATOM   3353  HA  ARG A 212     -52.546   3.505  28.019  1.00 97.13           H  
ATOM   3354  C   ARG A 212     -53.789   2.815  26.462  1.00 97.13           C  
ATOM   3355  CB  ARG A 212     -51.912   4.521  26.214  1.00 97.13           C  
ATOM   3356  HB2 ARG A 212     -50.902   4.751  26.553  1.00 97.13           H  
ATOM   3357  HB3 ARG A 212     -51.865   4.306  25.147  1.00 97.13           H  
ATOM   3358  O   ARG A 212     -54.779   3.163  27.102  1.00 97.13           O  
ATOM   3359  CG  ARG A 212     -52.800   5.762  26.428  1.00 97.13           C  
ATOM   3360  HG2 ARG A 212     -52.407   6.579  25.823  1.00 97.13           H  
ATOM   3361  HG3 ARG A 212     -53.815   5.548  26.092  1.00 97.13           H  
ATOM   3362  CD  ARG A 212     -52.823   6.200  27.899  1.00 97.13           C  
ATOM   3363  HD2 ARG A 212     -51.816   6.491  28.199  1.00 97.13           H  
ATOM   3364  HD3 ARG A 212     -53.134   5.352  28.510  1.00 97.13           H  
ATOM   3365  NE  ARG A 212     -53.756   7.316  28.143  1.00 97.13           N  
ATOM   3366  HE  ARG A 212     -54.004   7.888  27.349  1.00 97.13           H  
ATOM   3367  NH1 ARG A 212     -54.158   6.844  30.358  1.00 97.13           N  
ATOM   3368 HH11 ARG A 212     -53.738   5.937  30.218  1.00 97.13           H  
ATOM   3369 HH12 ARG A 212     -54.772   6.954  31.152  1.00 97.13           H  
ATOM   3370  NH2 ARG A 212     -55.211   8.552  29.394  1.00 97.13           N  
ATOM   3371 HH21 ARG A 212     -55.800   8.603  30.213  1.00 97.13           H  
ATOM   3372 HH22 ARG A 212     -55.490   9.062  28.568  1.00 97.13           H  
ATOM   3373  CZ  ARG A 212     -54.358   7.571  29.294  1.00 97.13           C  
ATOM   3374  N   ILE A 213     -53.837   2.033  25.386  1.00 97.29           N  
ATOM   3375  H   ILE A 213     -52.964   1.778  24.946  1.00 97.29           H  
ATOM   3376  CA  ILE A 213     -55.061   1.411  24.871  1.00 97.29           C  
ATOM   3377  HA  ILE A 213     -55.796   2.191  24.670  1.00 97.29           H  
ATOM   3378  C   ILE A 213     -55.670   0.505  25.940  1.00 97.29           C  
ATOM   3379  CB  ILE A 213     -54.784   0.663  23.547  1.00 97.29           C  
ATOM   3380  HB  ILE A 213     -53.903   0.033  23.673  1.00 97.29           H  
ATOM   3381  O   ILE A 213     -56.832   0.713  26.274  1.00 97.29           O  
ATOM   3382  CG1 ILE A 213     -54.508   1.686  22.420  1.00 97.29           C  
ATOM   3383 HG12 ILE A 213     -53.817   2.450  22.777  1.00 97.29           H  
ATOM   3384 HG13 ILE A 213     -55.438   2.187  22.150  1.00 97.29           H  
ATOM   3385  CG2 ILE A 213     -55.965  -0.248  23.159  1.00 97.29           C  
ATOM   3386 HG21 ILE A 213     -56.890   0.325  23.096  1.00 97.29           H  
ATOM   3387 HG22 ILE A 213     -56.087  -1.043  23.894  1.00 97.29           H  
ATOM   3388 HG23 ILE A 213     -55.776  -0.741  22.205  1.00 97.29           H  
ATOM   3389  CD1 ILE A 213     -53.891   1.064  21.161  1.00 97.29           C  
ATOM   3390 HD11 ILE A 213     -52.985   0.518  21.425  1.00 97.29           H  
ATOM   3391 HD12 ILE A 213     -54.597   0.389  20.677  1.00 97.29           H  
ATOM   3392 HD13 ILE A 213     -53.633   1.857  20.459  1.00 97.29           H  
ATOM   3393  N   ASP A 214     -54.888  -0.387  26.549  1.00 96.72           N  
ATOM   3394  H   ASP A 214     -53.972  -0.576  26.166  1.00 96.72           H  
ATOM   3395  CA  ASP A 214     -55.361  -1.271  27.622  1.00 96.72           C  
ATOM   3396  HA  ASP A 214     -56.149  -1.917  27.236  1.00 96.72           H  
ATOM   3397  C   ASP A 214     -55.944  -0.458  28.786  1.00 96.72           C  
ATOM   3398  CB  ASP A 214     -54.212  -2.157  28.129  1.00 96.72           C  
ATOM   3399  HB2 ASP A 214     -54.562  -2.708  29.002  1.00 96.72           H  
ATOM   3400  HB3 ASP A 214     -53.386  -1.521  28.448  1.00 96.72           H  
ATOM   3401  O   ASP A 214     -57.066  -0.701  29.224  1.00 96.72           O  
ATOM   3402  CG  ASP A 214     -53.695  -3.177  27.107  1.00 96.72           C  
ATOM   3403  OD1 ASP A 214     -54.448  -3.510  26.165  1.00 96.72           O  
ATOM   3404  OD2 ASP A 214     -52.539  -3.619  27.305  1.00 96.72           O  
ATOM   3405  N   SER A 215     -55.246   0.602  29.219  1.00 96.29           N  
ATOM   3406  H   SER A 215     -54.313   0.727  28.853  1.00 96.29           H  
ATOM   3407  CA  SER A 215     -55.740   1.474  30.294  1.00 96.29           C  
ATOM   3408  HA  SER A 215     -55.943   0.837  31.156  1.00 96.29           H  
ATOM   3409  C   SER A 215     -57.056   2.183  29.954  1.00 96.29           C  
ATOM   3410  CB  SER A 215     -54.667   2.492  30.705  1.00 96.29           C  
ATOM   3411  HB2 SER A 215     -54.954   2.921  31.665  1.00 96.29           H  
ATOM   3412  HB3 SER A 215     -53.721   1.967  30.842  1.00 96.29           H  
ATOM   3413  O   SER A 215     -57.891   2.383  30.834  1.00 96.29           O  
ATOM   3414  OG  SER A 215     -54.481   3.556  29.777  1.00 96.29           O  
ATOM   3415  HG  SER A 215     -54.685   3.216  28.903  1.00 96.29           H  
ATOM   3416  N   LEU A 216     -57.254   2.561  28.686  1.00 97.46           N  
ATOM   3417  H   LEU A 216     -56.576   2.278  27.994  1.00 97.46           H  
ATOM   3418  CA  LEU A 216     -58.489   3.192  28.216  1.00 97.46           C  
ATOM   3419  HA  LEU A 216     -58.833   3.910  28.961  1.00 97.46           H  
ATOM   3420  C   LEU A 216     -59.614   2.163  28.053  1.00 97.46           C  
ATOM   3421  CB  LEU A 216     -58.223   3.920  26.887  1.00 97.46           C  
ATOM   3422  HB2 LEU A 216     -59.181   4.180  26.438  1.00 97.46           H  
ATOM   3423  HB3 LEU A 216     -57.722   3.230  26.209  1.00 97.46           H  
ATOM   3424  O   LEU A 216     -60.770   2.478  28.323  1.00 97.46           O  
ATOM   3425  CG  LEU A 216     -57.385   5.205  27.008  1.00 97.46           C  
ATOM   3426  HG  LEU A 216     -56.462   5.008  27.553  1.00 97.46           H  
ATOM   3427  CD1 LEU A 216     -57.023   5.710  25.608  1.00 97.46           C  
ATOM   3428 HD11 LEU A 216     -56.420   6.615  25.680  1.00 97.46           H  
ATOM   3429 HD12 LEU A 216     -56.451   4.942  25.089  1.00 97.46           H  
ATOM   3430 HD13 LEU A 216     -57.932   5.919  25.045  1.00 97.46           H  
ATOM   3431  CD2 LEU A 216     -58.131   6.328  27.732  1.00 97.46           C  
ATOM   3432 HD21 LEU A 216     -57.537   7.242  27.734  1.00 97.46           H  
ATOM   3433 HD22 LEU A 216     -58.326   6.042  28.766  1.00 97.46           H  
ATOM   3434 HD23 LEU A 216     -59.088   6.517  27.245  1.00 97.46           H  
ATOM   3435  N   MET A 217     -59.299   0.934  27.642  1.00 97.65           N  
ATOM   3436  H   MET A 217     -58.334   0.727  27.427  1.00 97.65           H  
ATOM   3437  CA  MET A 217     -60.263  -0.167  27.591  1.00 97.65           C  
ATOM   3438  HA  MET A 217     -61.134   0.150  27.018  1.00 97.65           H  
ATOM   3439  C   MET A 217     -60.758  -0.534  28.992  1.00 97.65           C  
ATOM   3440  CB  MET A 217     -59.641  -1.390  26.905  1.00 97.65           C  
ATOM   3441  HB2 MET A 217     -60.291  -2.247  27.086  1.00 97.65           H  
ATOM   3442  HB3 MET A 217     -58.662  -1.609  27.331  1.00 97.65           H  
ATOM   3443  O   MET A 217     -61.966  -0.685  29.188  1.00 97.65           O  
ATOM   3444  CG  MET A 217     -59.511  -1.183  25.393  1.00 97.65           C  
ATOM   3445  HG2 MET A 217     -58.849  -0.337  25.209  1.00 97.65           H  
ATOM   3446  HG3 MET A 217     -60.491  -0.934  24.988  1.00 97.65           H  
ATOM   3447  SD  MET A 217     -58.865  -2.606  24.472  1.00 97.65           S  
ATOM   3448  CE  MET A 217     -60.142  -3.851  24.797  1.00 97.65           C  
ATOM   3449  HE1 MET A 217     -61.122  -3.455  24.530  1.00 97.65           H  
ATOM   3450  HE2 MET A 217     -59.933  -4.739  24.200  1.00 97.65           H  
ATOM   3451  HE3 MET A 217     -60.127  -4.128  25.851  1.00 97.65           H  
ATOM   3452  N   ASP A 218     -59.852  -0.592  29.969  1.00 97.16           N  
ATOM   3453  H   ASP A 218     -58.873  -0.565  29.722  1.00 97.16           H  
ATOM   3454  CA  ASP A 218     -60.190  -0.788  31.378  1.00 97.16           C  
ATOM   3455  HA  ASP A 218     -60.731  -1.727  31.487  1.00 97.16           H  
ATOM   3456  C   ASP A 218     -61.097   0.341  31.887  1.00 97.16           C  
ATOM   3457  CB  ASP A 218     -58.912  -0.862  32.229  1.00 97.16           C  
ATOM   3458  HB2 ASP A 218     -58.252  -0.035  31.966  1.00 97.16           H  
ATOM   3459  HB3 ASP A 218     -59.192  -0.738  33.275  1.00 97.16           H  
ATOM   3460  O   ASP A 218     -62.135   0.064  32.491  1.00 97.16           O  
ATOM   3461  CG  ASP A 218     -58.142  -2.183  32.117  1.00 97.16           C  
ATOM   3462  OD1 ASP A 218     -58.730  -3.175  31.631  1.00 97.16           O  
ATOM   3463  OD2 ASP A 218     -57.000  -2.200  32.632  1.00 97.16           O  
ATOM   3464  N   GLU A 219     -60.770   1.602  31.582  1.00 97.19           N  
ATOM   3465  H   GLU A 219     -59.893   1.759  31.106  1.00 97.19           H  
ATOM   3466  CA  GLU A 219     -61.579   2.774  31.940  1.00 97.19           C  
ATOM   3467  HA  GLU A 219     -61.712   2.782  33.022  1.00 97.19           H  
ATOM   3468  C   GLU A 219     -62.985   2.717  31.321  1.00 97.19           C  
ATOM   3469  CB  GLU A 219     -60.817   4.054  31.547  1.00 97.19           C  
ATOM   3470  HB2 GLU A 219     -59.839   4.023  32.026  1.00 97.19           H  
ATOM   3471  HB3 GLU A 219     -60.675   4.074  30.467  1.00 97.19           H  
ATOM   3472  O   GLU A 219     -63.974   2.901  32.028  1.00 97.19           O  
ATOM   3473  CG  GLU A 219     -61.526   5.349  31.978  1.00 97.19           C  
ATOM   3474  HG2 GLU A 219     -61.769   5.274  33.038  1.00 97.19           H  
ATOM   3475  HG3 GLU A 219     -62.459   5.436  31.420  1.00 97.19           H  
ATOM   3476  CD  GLU A 219     -60.692   6.626  31.743  1.00 97.19           C  
ATOM   3477  OE1 GLU A 219     -61.158   7.703  32.181  1.00 97.19           O  
ATOM   3478  OE2 GLU A 219     -59.584   6.552  31.157  1.00 97.19           O  
ATOM   3479  N   ILE A 220     -63.107   2.374  30.034  1.00 96.44           N  
ATOM   3480  H   ILE A 220     -62.260   2.241  29.500  1.00 96.44           H  
ATOM   3481  CA  ILE A 220     -64.407   2.205  29.366  1.00 96.44           C  
ATOM   3482  HA  ILE A 220     -64.986   3.120  29.496  1.00 96.44           H  
ATOM   3483  C   ILE A 220     -65.211   1.074  30.015  1.00 96.44           C  
ATOM   3484  CB  ILE A 220     -64.210   1.958  27.851  1.00 96.44           C  
ATOM   3485  HB  ILE A 220     -63.460   1.177  27.726  1.00 96.44           H  
ATOM   3486  O   ILE A 220     -66.412   1.221  30.241  1.00 96.44           O  
ATOM   3487  CG1 ILE A 220     -63.710   3.247  27.162  1.00 96.44           C  
ATOM   3488 HG12 ILE A 220     -62.923   3.706  27.761  1.00 96.44           H  
ATOM   3489 HG13 ILE A 220     -64.526   3.967  27.100  1.00 96.44           H  
ATOM   3490  CG2 ILE A 220     -65.517   1.484  27.175  1.00 96.44           C  
ATOM   3491 HG21 ILE A 220     -65.812   0.511  27.567  1.00 96.44           H  
ATOM   3492 HG22 ILE A 220     -65.370   1.374  26.101  1.00 96.44           H  
ATOM   3493 HG23 ILE A 220     -66.309   2.209  27.361  1.00 96.44           H  
ATOM   3494  CD1 ILE A 220     -63.140   3.010  25.757  1.00 96.44           C  
ATOM   3495 HD11 ILE A 220     -63.924   2.698  25.066  1.00 96.44           H  
ATOM   3496 HD12 ILE A 220     -62.705   3.938  25.387  1.00 96.44           H  
ATOM   3497 HD13 ILE A 220     -62.361   2.249  25.797  1.00 96.44           H  
ATOM   3498  N   SER A 221     -64.573  -0.060  30.316  1.00 97.28           N  
ATOM   3499  H   SER A 221     -63.589  -0.132  30.099  1.00 97.28           H  
ATOM   3500  CA  SER A 221     -65.245  -1.191  30.965  1.00 97.28           C  
ATOM   3501  HA  SER A 221     -66.122  -1.452  30.373  1.00 97.28           H  
ATOM   3502  C   SER A 221     -65.735  -0.833  32.370  1.00 97.28           C  
ATOM   3503  CB  SER A 221     -64.321  -2.414  30.995  1.00 97.28           C  
ATOM   3504  HB2 SER A 221     -63.795  -2.504  30.044  1.00 97.28           H  
ATOM   3505  HB3 SER A 221     -64.934  -3.305  31.129  1.00 97.28           H  
ATOM   3506  O   SER A 221     -66.822  -1.249  32.773  1.00 97.28           O  
ATOM   3507  OG  SER A 221     -63.386  -2.364  32.054  1.00 97.28           O  
ATOM   3508  HG  SER A 221     -62.849  -1.572  31.985  1.00 97.28           H  
ATOM   3509  N   PHE A 222     -64.965  -0.020  33.095  1.00 96.75           N  
ATOM   3510  H   PHE A 222     -64.073   0.262  32.714  1.00 96.75           H  
ATOM   3511  CA  PHE A 222     -65.328   0.493  34.406  1.00 96.75           C  
ATOM   3512  HA  PHE A 222     -65.654  -0.337  35.033  1.00 96.75           H  
ATOM   3513  C   PHE A 222     -66.505   1.468  34.312  1.00 96.75           C  
ATOM   3514  CB  PHE A 222     -64.090   1.126  35.052  1.00 96.75           C  
ATOM   3515  HB2 PHE A 222     -63.679   1.884  34.384  1.00 96.75           H  
ATOM   3516  HB3 PHE A 222     -63.327   0.359  35.182  1.00 96.75           H  
ATOM   3517  O   PHE A 222     -67.489   1.282  35.021  1.00 96.75           O  
ATOM   3518  CG  PHE A 222     -64.379   1.759  36.394  1.00 96.75           C  
ATOM   3519  CD1 PHE A 222     -64.485   3.157  36.507  1.00 96.75           C  
ATOM   3520  HD1 PHE A 222     -64.316   3.782  35.642  1.00 96.75           H  
ATOM   3521  CD2 PHE A 222     -64.597   0.948  37.522  1.00 96.75           C  
ATOM   3522  HD2 PHE A 222     -64.540  -0.127  37.434  1.00 96.75           H  
ATOM   3523  CE1 PHE A 222     -64.829   3.743  37.737  1.00 96.75           C  
ATOM   3524  HE1 PHE A 222     -64.943   4.814  37.810  1.00 96.75           H  
ATOM   3525  CE2 PHE A 222     -64.933   1.534  38.755  1.00 96.75           C  
ATOM   3526  HE2 PHE A 222     -65.141   0.909  39.612  1.00 96.75           H  
ATOM   3527  CZ  PHE A 222     -65.055   2.930  38.861  1.00 96.75           C  
ATOM   3528  HZ  PHE A 222     -65.353   3.376  39.798  1.00 96.75           H  
ATOM   3529  N   LEU A 223     -66.461   2.439  33.393  1.00 97.61           N  
ATOM   3530  H   LEU A 223     -65.619   2.547  32.845  1.00 97.61           H  
ATOM   3531  CA  LEU A 223     -67.563   3.383  33.171  1.00 97.61           C  
ATOM   3532  HA  LEU A 223     -67.766   3.913  34.102  1.00 97.61           H  
ATOM   3533  C   LEU A 223     -68.866   2.668  32.794  1.00 97.61           C  
ATOM   3534  CB  LEU A 223     -67.187   4.406  32.079  1.00 97.61           C  
ATOM   3535  HB2 LEU A 223     -68.089   4.633  31.510  1.00 97.61           H  
ATOM   3536  HB3 LEU A 223     -66.465   3.976  31.384  1.00 97.61           H  
ATOM   3537  O   LEU A 223     -69.925   3.034  33.293  1.00 97.61           O  
ATOM   3538  CG  LEU A 223     -66.663   5.742  32.631  1.00 97.61           C  
ATOM   3539  HG  LEU A 223     -67.358   6.114  33.384  1.00 97.61           H  
ATOM   3540  CD1 LEU A 223     -65.276   5.628  33.257  1.00 97.61           C  
ATOM   3541 HD11 LEU A 223     -64.972   6.592  33.664  1.00 97.61           H  
ATOM   3542 HD12 LEU A 223     -64.552   5.319  32.503  1.00 97.61           H  
ATOM   3543 HD13 LEU A 223     -65.303   4.894  34.062  1.00 97.61           H  
ATOM   3544  CD2 LEU A 223     -66.585   6.772  31.503  1.00 97.61           C  
ATOM   3545 HD21 LEU A 223     -66.221   7.720  31.899  1.00 97.61           H  
ATOM   3546 HD22 LEU A 223     -65.907   6.422  30.725  1.00 97.61           H  
ATOM   3547 HD23 LEU A 223     -67.579   6.927  31.083  1.00 97.61           H  
ATOM   3548  N   LYS A 224     -68.800   1.628  31.953  1.00 96.76           N  
ATOM   3549  H   LYS A 224     -67.903   1.400  31.549  1.00 96.76           H  
ATOM   3550  CA  LYS A 224     -69.978   0.817  31.607  1.00 96.76           C  
ATOM   3551  HA  LYS A 224     -70.759   1.467  31.211  1.00 96.76           H  
ATOM   3552  C   LYS A 224     -70.597   0.155  32.836  1.00 96.76           C  
ATOM   3553  CB  LYS A 224     -69.625  -0.240  30.558  1.00 96.76           C  
ATOM   3554  HB2 LYS A 224     -70.423  -0.982  30.530  1.00 96.76           H  
ATOM   3555  HB3 LYS A 224     -68.700  -0.744  30.841  1.00 96.76           H  
ATOM   3556  O   LYS A 224     -71.796   0.290  33.035  1.00 96.76           O  
ATOM   3557  CG  LYS A 224     -69.488   0.372  29.160  1.00 96.76           C  
ATOM   3558  HG2 LYS A 224     -68.718   1.144  29.155  1.00 96.76           H  
ATOM   3559  HG3 LYS A 224     -70.438   0.824  28.874  1.00 96.76           H  
ATOM   3560  CD  LYS A 224     -69.127  -0.727  28.160  1.00 96.76           C  
ATOM   3561  HD2 LYS A 224     -69.897  -1.498  28.194  1.00 96.76           H  
ATOM   3562  HD3 LYS A 224     -68.169  -1.164  28.439  1.00 96.76           H  
ATOM   3563  CE  LYS A 224     -69.042  -0.144  26.749  1.00 96.76           C  
ATOM   3564  HE2 LYS A 224     -68.239   0.593  26.724  1.00 96.76           H  
ATOM   3565  HE3 LYS A 224     -69.979   0.372  26.536  1.00 96.76           H  
ATOM   3566  NZ  LYS A 224     -68.808  -1.214  25.751  1.00 96.76           N  
ATOM   3567  HZ1 LYS A 224     -69.559  -1.888  25.792  1.00 96.76           H  
ATOM   3568  HZ2 LYS A 224     -67.941  -1.694  25.946  1.00 96.76           H  
ATOM   3569  HZ3 LYS A 224     -68.772  -0.831  24.817  1.00 96.76           H  
ATOM   3570  N   LYS A 225     -69.781  -0.485  33.682  1.00 96.92           N  
ATOM   3571  H   LYS A 225     -68.797  -0.525  33.455  1.00 96.92           H  
ATOM   3572  CA  LYS A 225     -70.255  -1.109  34.929  1.00 96.92           C  
ATOM   3573  HA  LYS A 225     -71.049  -1.819  34.698  1.00 96.92           H  
ATOM   3574  C   LYS A 225     -70.875  -0.087  35.880  1.00 96.92           C  
ATOM   3575  CB  LYS A 225     -69.110  -1.843  35.632  1.00 96.92           C  
ATOM   3576  HB2 LYS A 225     -69.432  -2.119  36.636  1.00 96.92           H  
ATOM   3577  HB3 LYS A 225     -68.252  -1.176  35.719  1.00 96.92           H  
ATOM   3578  O   LYS A 225     -71.944  -0.342  36.413  1.00 96.92           O  
ATOM   3579  CG  LYS A 225     -68.713  -3.118  34.883  1.00 96.92           C  
ATOM   3580  HG2 LYS A 225     -68.502  -2.889  33.838  1.00 96.92           H  
ATOM   3581  HG3 LYS A 225     -69.537  -3.831  34.923  1.00 96.92           H  
ATOM   3582  CD  LYS A 225     -67.469  -3.726  35.531  1.00 96.92           C  
ATOM   3583  HD2 LYS A 225     -66.670  -2.986  35.517  1.00 96.92           H  
ATOM   3584  HD3 LYS A 225     -67.696  -4.001  36.561  1.00 96.92           H  
ATOM   3585  CE  LYS A 225     -67.044  -4.957  34.733  1.00 96.92           C  
ATOM   3586  HE2 LYS A 225     -66.950  -4.667  33.687  1.00 96.92           H  
ATOM   3587  HE3 LYS A 225     -67.836  -5.704  34.802  1.00 96.92           H  
ATOM   3588  NZ  LYS A 225     -65.759  -5.496  35.232  1.00 96.92           N  
ATOM   3589  HZ1 LYS A 225     -65.493  -6.312  34.698  1.00 96.92           H  
ATOM   3590  HZ2 LYS A 225     -65.038  -4.797  35.124  1.00 96.92           H  
ATOM   3591  HZ3 LYS A 225     -65.842  -5.740  36.208  1.00 96.92           H  
ATOM   3592  N   VAL A 226     -70.244   1.078  36.042  1.00 97.04           N  
ATOM   3593  H   VAL A 226     -69.356   1.214  35.580  1.00 97.04           H  
ATOM   3594  CA  VAL A 226     -70.781   2.162  36.880  1.00 97.04           C  
ATOM   3595  HA  VAL A 226     -70.958   1.774  37.884  1.00 97.04           H  
ATOM   3596  C   VAL A 226     -72.137   2.635  36.356  1.00 97.04           C  
ATOM   3597  CB  VAL A 226     -69.781   3.330  36.985  1.00 97.04           C  
ATOM   3598  HB  VAL A 226     -69.462   3.622  35.985  1.00 97.04           H  
ATOM   3599  O   VAL A 226     -73.074   2.751  37.134  1.00 97.04           O  
ATOM   3600  CG1 VAL A 226     -70.376   4.560  37.681  1.00 97.04           C  
ATOM   3601 HG11 VAL A 226     -71.170   4.996  37.073  1.00 97.04           H  
ATOM   3602 HG12 VAL A 226     -70.794   4.282  38.648  1.00 97.04           H  
ATOM   3603 HG13 VAL A 226     -69.611   5.324  37.822  1.00 97.04           H  
ATOM   3604  CG2 VAL A 226     -68.544   2.909  37.792  1.00 97.04           C  
ATOM   3605 HG21 VAL A 226     -68.075   2.031  37.349  1.00 97.04           H  
ATOM   3606 HG22 VAL A 226     -68.838   2.666  38.813  1.00 97.04           H  
ATOM   3607 HG23 VAL A 226     -67.820   3.724  37.804  1.00 97.04           H  
ATOM   3608  N   HIS A 227     -72.288   2.845  35.047  1.00 94.61           N  
ATOM   3609  H   HIS A 227     -71.488   2.770  34.435  1.00 94.61           H  
ATOM   3610  CA  HIS A 227     -73.576   3.246  34.479  1.00 94.61           C  
ATOM   3611  HA  HIS A 227     -73.959   4.091  35.052  1.00 94.61           H  
ATOM   3612  C   HIS A 227     -74.642   2.151  34.569  1.00 94.61           C  
ATOM   3613  CB  HIS A 227     -73.387   3.688  33.029  1.00 94.61           C  
ATOM   3614  HB2 HIS A 227     -72.834   2.924  32.483  1.00 94.61           H  
ATOM   3615  HB3 HIS A 227     -74.368   3.794  32.565  1.00 94.61           H  
ATOM   3616  O   HIS A 227     -75.805   2.456  34.811  1.00 94.61           O  
ATOM   3617  CG  HIS A 227     -72.685   5.013  32.908  1.00 94.61           C  
ATOM   3618  CD2 HIS A 227     -71.801   5.372  31.928  1.00 94.61           C  
ATOM   3619  HD2 HIS A 227     -71.470   4.739  31.117  1.00 94.61           H  
ATOM   3620  ND1 HIS A 227     -72.834   6.100  33.744  1.00 94.61           N  
ATOM   3621  HD1 HIS A 227     -73.335   6.140  34.621  1.00 94.61           H  
ATOM   3622  CE1 HIS A 227     -72.059   7.084  33.269  1.00 94.61           C  
ATOM   3623  HE1 HIS A 227     -71.945   8.047  33.744  1.00 94.61           H  
ATOM   3624  NE2 HIS A 227     -71.412   6.697  32.154  1.00 94.61           N  
ATOM   3625  N   GLU A 228     -74.275   0.882  34.393  1.00 96.36           N  
ATOM   3626  H   GLU A 228     -73.315   0.678  34.155  1.00 96.36           H  
ATOM   3627  CA  GLU A 228     -75.189  -0.245  34.603  1.00 96.36           C  
ATOM   3628  HA  GLU A 228     -76.072  -0.118  33.976  1.00 96.36           H  
ATOM   3629  C   GLU A 228     -75.682  -0.300  36.058  1.00 96.36           C  
ATOM   3630  CB  GLU A 228     -74.492  -1.558  34.209  1.00 96.36           C  
ATOM   3631  HB2 GLU A 228     -73.499  -1.578  34.658  1.00 96.36           H  
ATOM   3632  HB3 GLU A 228     -75.064  -2.396  34.608  1.00 96.36           H  
ATOM   3633  O   GLU A 228     -76.879  -0.471  36.293  1.00 96.36           O  
ATOM   3634  CG  GLU A 228     -74.378  -1.735  32.684  1.00 96.36           C  
ATOM   3635  HG2 GLU A 228     -74.037  -0.803  32.235  1.00 96.36           H  
ATOM   3636  HG3 GLU A 228     -75.372  -1.939  32.286  1.00 96.36           H  
ATOM   3637  CD  GLU A 228     -73.420  -2.868  32.266  1.00 96.36           C  
ATOM   3638  OE1 GLU A 228     -73.062  -2.905  31.063  1.00 96.36           O  
ATOM   3639  OE2 GLU A 228     -73.032  -3.696  33.123  1.00 96.36           O  
ATOM   3640  N   GLU A 229     -74.789  -0.086  37.027  1.00 95.39           N  
ATOM   3641  H   GLU A 229     -73.818   0.024  36.771  1.00 95.39           H  
ATOM   3642  CA  GLU A 229     -75.125   0.004  38.452  1.00 95.39           C  
ATOM   3643  HA  GLU A 229     -75.705  -0.875  38.733  1.00 95.39           H  
ATOM   3644  C   GLU A 229     -76.011   1.225  38.753  1.00 95.39           C  
ATOM   3645  CB  GLU A 229     -73.837   0.016  39.300  1.00 95.39           C  
ATOM   3646  HB2 GLU A 229     -73.146   0.755  38.895  1.00 95.39           H  
ATOM   3647  HB3 GLU A 229     -74.092   0.306  40.319  1.00 95.39           H  
ATOM   3648  O   GLU A 229     -77.051   1.076  39.392  1.00 95.39           O  
ATOM   3649  CG  GLU A 229     -73.152  -1.365  39.349  1.00 95.39           C  
ATOM   3650  HG2 GLU A 229     -73.821  -2.055  39.863  1.00 95.39           H  
ATOM   3651  HG3 GLU A 229     -73.020  -1.742  38.335  1.00 95.39           H  
ATOM   3652  CD  GLU A 229     -71.783  -1.375  40.063  1.00 95.39           C  
ATOM   3653  OE1 GLU A 229     -71.157  -2.464  40.094  1.00 95.39           O  
ATOM   3654  OE2 GLU A 229     -71.351  -0.330  40.602  1.00 95.39           O  
ATOM   3655  N   GLU A 230     -75.681   2.409  38.229  1.00 94.42           N  
ATOM   3656  H   GLU A 230     -74.798   2.481  37.744  1.00 94.42           H  
ATOM   3657  CA  GLU A 230     -76.496   3.627  38.368  1.00 94.42           C  
ATOM   3658  HA  GLU A 230     -76.614   3.863  39.426  1.00 94.42           H  
ATOM   3659  C   GLU A 230     -77.904   3.444  37.774  1.00 94.42           C  
ATOM   3660  CB  GLU A 230     -75.803   4.809  37.663  1.00 94.42           C  
ATOM   3661  HB2 GLU A 230     -75.508   4.486  36.665  1.00 94.42           H  
ATOM   3662  HB3 GLU A 230     -76.523   5.620  37.552  1.00 94.42           H  
ATOM   3663  O   GLU A 230     -78.901   3.842  38.382  1.00 94.42           O  
ATOM   3664  CG  GLU A 230     -74.583   5.369  38.415  1.00 94.42           C  
ATOM   3665  HG2 GLU A 230     -73.910   4.557  38.689  1.00 94.42           H  
ATOM   3666  HG3 GLU A 230     -74.938   5.819  39.342  1.00 94.42           H  
ATOM   3667  CD  GLU A 230     -73.796   6.427  37.610  1.00 94.42           C  
ATOM   3668  OE1 GLU A 230     -72.991   7.151  38.242  1.00 94.42           O  
ATOM   3669  OE2 GLU A 230     -73.986   6.540  36.370  1.00 94.42           O  
ATOM   3670  N   ILE A 231     -78.018   2.807  36.603  1.00 94.29           N  
ATOM   3671  H   ILE A 231     -77.169   2.512  36.143  1.00 94.29           H  
ATOM   3672  CA  ILE A 231     -79.310   2.498  35.975  1.00 94.29           C  
ATOM   3673  HA  ILE A 231     -79.900   3.414  35.937  1.00 94.29           H  
ATOM   3674  C   ILE A 231     -80.095   1.502  36.834  1.00 94.29           C  
ATOM   3675  CB  ILE A 231     -79.117   1.989  34.526  1.00 94.29           C  
ATOM   3676  HB  ILE A 231     -78.364   1.201  34.535  1.00 94.29           H  
ATOM   3677  O   ILE A 231     -81.294   1.700  37.038  1.00 94.29           O  
ATOM   3678  CG1 ILE A 231     -78.637   3.140  33.611  1.00 94.29           C  
ATOM   3679 HG12 ILE A 231     -77.857   3.713  34.113  1.00 94.29           H  
ATOM   3680 HG13 ILE A 231     -79.463   3.826  33.425  1.00 94.29           H  
ATOM   3681  CG2 ILE A 231     -80.427   1.405  33.955  1.00 94.29           C  
ATOM   3682 HG21 ILE A 231     -80.720   0.518  34.516  1.00 94.29           H  
ATOM   3683 HG22 ILE A 231     -81.223   2.148  34.008  1.00 94.29           H  
ATOM   3684 HG23 ILE A 231     -80.286   1.092  32.920  1.00 94.29           H  
ATOM   3685  CD1 ILE A 231     -78.071   2.661  32.266  1.00 94.29           C  
ATOM   3686 HD11 ILE A 231     -78.854   2.224  31.648  1.00 94.29           H  
ATOM   3687 HD12 ILE A 231     -77.285   1.925  32.435  1.00 94.29           H  
ATOM   3688 HD13 ILE A 231     -77.645   3.513  31.735  1.00 94.29           H  
ATOM   3689  N   ALA A 232     -79.448   0.460  37.361  1.00 93.98           N  
ATOM   3690  H   ALA A 232     -78.465   0.345  37.162  1.00 93.98           H  
ATOM   3691  CA  ALA A 232     -80.091  -0.510  38.244  1.00 93.98           C  
ATOM   3692  HA  ALA A 232     -80.961  -0.921  37.732  1.00 93.98           H  
ATOM   3693  C   ALA A 232     -80.584   0.143  39.548  1.00 93.98           C  
ATOM   3694  CB  ALA A 232     -79.110  -1.656  38.515  1.00 93.98           C  
ATOM   3695  HB1 ALA A 232     -78.225  -1.279  39.028  1.00 93.98           H  
ATOM   3696  HB2 ALA A 232     -78.804  -2.109  37.572  1.00 93.98           H  
ATOM   3697  HB3 ALA A 232     -79.590  -2.411  39.137  1.00 93.98           H  
ATOM   3698  O   ALA A 232     -81.702  -0.131  39.993  1.00 93.98           O  
ATOM   3699  N   GLU A 233     -79.803   1.056  40.133  1.00 93.59           N  
ATOM   3700  H   GLU A 233     -78.878   1.205  39.756  1.00 93.59           H  
ATOM   3701  CA  GLU A 233     -80.201   1.837  41.307  1.00 93.59           C  
ATOM   3702  HA  GLU A 233     -80.504   1.155  42.101  1.00 93.59           H  
ATOM   3703  C   GLU A 233     -81.400   2.745  41.011  1.00 93.59           C  
ATOM   3704  CB  GLU A 233     -79.031   2.690  41.820  1.00 93.59           C  
ATOM   3705  HB2 GLU A 233     -78.572   3.226  40.989  1.00 93.59           H  
ATOM   3706  HB3 GLU A 233     -79.440   3.421  42.517  1.00 93.59           H  
ATOM   3707  O   GLU A 233     -82.359   2.772  41.788  1.00 93.59           O  
ATOM   3708  CG  GLU A 233     -77.967   1.868  42.563  1.00 93.59           C  
ATOM   3709  HG2 GLU A 233     -77.514   1.144  41.886  1.00 93.59           H  
ATOM   3710  HG3 GLU A 233     -78.467   1.308  43.354  1.00 93.59           H  
ATOM   3711  CD  GLU A 233     -76.872   2.741  43.202  1.00 93.59           C  
ATOM   3712  OE1 GLU A 233     -75.996   2.151  43.874  1.00 93.59           O  
ATOM   3713  OE2 GLU A 233     -76.989   3.989  43.151  1.00 93.59           O  
ATOM   3714  N   LEU A 234     -81.399   3.451  39.876  1.00 89.80           N  
ATOM   3715  H   LEU A 234     -80.571   3.418  39.298  1.00 89.80           H  
ATOM   3716  CA  LEU A 234     -82.525   4.290  39.459  1.00 89.80           C  
ATOM   3717  HA  LEU A 234     -82.780   4.961  40.279  1.00 89.80           H  
ATOM   3718  C   LEU A 234     -83.784   3.459  39.177  1.00 89.80           C  
ATOM   3719  CB  LEU A 234     -82.126   5.123  38.229  1.00 89.80           C  
ATOM   3720  HB2 LEU A 234     -81.692   4.455  37.485  1.00 89.80           H  
ATOM   3721  HB3 LEU A 234     -83.027   5.559  37.797  1.00 89.80           H  
ATOM   3722  O   LEU A 234     -84.877   3.839  39.601  1.00 89.80           O  
ATOM   3723  CG  LEU A 234     -81.130   6.263  38.517  1.00 89.80           C  
ATOM   3724  HG  LEU A 234     -80.237   5.874  39.005  1.00 89.80           H  
ATOM   3725  CD1 LEU A 234     -80.729   6.918  37.195  1.00 89.80           C  
ATOM   3726 HD11 LEU A 234     -80.002   7.708  37.384  1.00 89.80           H  
ATOM   3727 HD12 LEU A 234     -80.255   6.172  36.558  1.00 89.80           H  
ATOM   3728 HD13 LEU A 234     -81.603   7.331  36.690  1.00 89.80           H  
ATOM   3729  CD2 LEU A 234     -81.730   7.347  39.420  1.00 89.80           C  
ATOM   3730 HD21 LEU A 234     -82.662   7.719  38.995  1.00 89.80           H  
ATOM   3731 HD22 LEU A 234     -81.019   8.167  39.518  1.00 89.80           H  
ATOM   3732 HD23 LEU A 234     -81.914   6.944  40.416  1.00 89.80           H  
ATOM   3733  N   GLN A 235     -83.655   2.302  38.525  1.00 90.81           N  
ATOM   3734  H   GLN A 235     -82.737   2.040  38.194  1.00 90.81           H  
ATOM   3735  CA  GLN A 235     -84.771   1.376  38.311  1.00 90.81           C  
ATOM   3736  HA  GLN A 235     -85.579   1.907  37.807  1.00 90.81           H  
ATOM   3737  C   GLN A 235     -85.334   0.852  39.638  1.00 90.81           C  
ATOM   3738  CB  GLN A 235     -84.325   0.204  37.428  1.00 90.81           C  
ATOM   3739  HB2 GLN A 235     -85.070  -0.588  37.497  1.00 90.81           H  
ATOM   3740  HB3 GLN A 235     -83.378  -0.188  37.798  1.00 90.81           H  
ATOM   3741  O   GLN A 235     -86.553   0.830  39.814  1.00 90.81           O  
ATOM   3742  CG  GLN A 235     -84.185   0.594  35.948  1.00 90.81           C  
ATOM   3743  HG2 GLN A 235     -85.155   0.922  35.576  1.00 90.81           H  
ATOM   3744  HG3 GLN A 235     -83.486   1.423  35.838  1.00 90.81           H  
ATOM   3745  CD  GLN A 235     -83.706  -0.570  35.084  1.00 90.81           C  
ATOM   3746  NE2 GLN A 235     -83.631  -0.396  33.784  1.00 90.81           N  
ATOM   3747 HE21 GLN A 235     -83.769   0.518  33.375  1.00 90.81           H  
ATOM   3748 HE22 GLN A 235     -83.268  -1.182  33.265  1.00 90.81           H  
ATOM   3749  OE1 GLN A 235     -83.430  -1.666  35.539  1.00 90.81           O  
ATOM   3750  N   ALA A 236     -84.476   0.493  40.598  1.00 88.51           N  
ATOM   3751  H   ALA A 236     -83.488   0.493  40.390  1.00 88.51           H  
ATOM   3752  CA  ALA A 236     -84.899   0.070  41.931  1.00 88.51           C  
ATOM   3753  HA  ALA A 236     -85.605  -0.753  41.825  1.00 88.51           H  
ATOM   3754  C   ALA A 236     -85.611   1.200  42.694  1.00 88.51           C  
ATOM   3755  CB  ALA A 236     -83.675  -0.443  42.696  1.00 88.51           C  
ATOM   3756  HB1 ALA A 236     -82.940   0.353  42.811  1.00 88.51           H  
ATOM   3757  HB2 ALA A 236     -83.978  -0.798  43.681  1.00 88.51           H  
ATOM   3758  HB3 ALA A 236     -83.218  -1.267  42.147  1.00 88.51           H  
ATOM   3759  O   ALA A 236     -86.637   0.958  43.331  1.00 88.51           O  
ATOM   3760  N   GLN A 237     -85.124   2.442  42.594  1.00 86.16           N  
ATOM   3761  H   GLN A 237     -84.258   2.576  42.092  1.00 86.16           H  
ATOM   3762  CA  GLN A 237     -85.784   3.613  43.179  1.00 86.16           C  
ATOM   3763  HA  GLN A 237     -85.943   3.431  44.242  1.00 86.16           H  
ATOM   3764  C   GLN A 237     -87.166   3.865  42.560  1.00 86.16           C  
ATOM   3765  CB  GLN A 237     -84.900   4.859  43.026  1.00 86.16           C  
ATOM   3766  HB2 GLN A 237     -84.553   4.936  41.996  1.00 86.16           H  
ATOM   3767  HB3 GLN A 237     -85.501   5.741  43.248  1.00 86.16           H  
ATOM   3768  O   GLN A 237     -88.114   4.146  43.294  1.00 86.16           O  
ATOM   3769  CG  GLN A 237     -83.692   4.855  43.975  1.00 86.16           C  
ATOM   3770  HG2 GLN A 237     -83.119   3.936  43.846  1.00 86.16           H  
ATOM   3771  HG3 GLN A 237     -84.042   4.885  45.007  1.00 86.16           H  
ATOM   3772  CD  GLN A 237     -82.771   6.051  43.745  1.00 86.16           C  
ATOM   3773  NE2 GLN A 237     -81.506   5.947  44.084  1.00 86.16           N  
ATOM   3774 HE21 GLN A 237     -81.110   5.041  44.290  1.00 86.16           H  
ATOM   3775 HE22 GLN A 237     -80.908   6.708  43.796  1.00 86.16           H  
ATOM   3776  OE1 GLN A 237     -83.176   7.111  43.293  1.00 86.16           O  
ATOM   3777  N   ILE A 238     -87.315   3.716  41.239  1.00 83.81           N  
ATOM   3778  H   ILE A 238     -86.491   3.532  40.686  1.00 83.81           H  
ATOM   3779  CA  ILE A 238     -88.608   3.855  40.547  1.00 83.81           C  
ATOM   3780  HA  ILE A 238     -89.063   4.797  40.853  1.00 83.81           H  
ATOM   3781  C   ILE A 238     -89.578   2.742  40.963  1.00 83.81           C  
ATOM   3782  CB  ILE A 238     -88.405   3.901  39.014  1.00 83.81           C  
ATOM   3783  HB  ILE A 238     -87.791   3.050  38.721  1.00 83.81           H  
ATOM   3784  O   ILE A 238     -90.731   3.034  41.282  1.00 83.81           O  
ATOM   3785  CG1 ILE A 238     -87.683   5.207  38.608  1.00 83.81           C  
ATOM   3786 HG12 ILE A 238     -86.851   5.400  39.286  1.00 83.81           H  
ATOM   3787 HG13 ILE A 238     -88.371   6.048  38.699  1.00 83.81           H  
ATOM   3788  CG2 ILE A 238     -89.753   3.808  38.268  1.00 83.81           C  
ATOM   3789 HG21 ILE A 238     -89.601   3.880  37.191  1.00 83.81           H  
ATOM   3790 HG22 ILE A 238     -90.233   2.847  38.455  1.00 83.81           H  
ATOM   3791 HG23 ILE A 238     -90.418   4.609  38.591  1.00 83.81           H  
ATOM   3792  CD1 ILE A 238     -87.115   5.176  37.183  1.00 83.81           C  
ATOM   3793 HD11 ILE A 238     -86.535   6.082  37.009  1.00 83.81           H  
ATOM   3794 HD12 ILE A 238     -87.916   5.131  36.446  1.00 83.81           H  
ATOM   3795 HD13 ILE A 238     -86.459   4.313  37.064  1.00 83.81           H  
ATOM   3796  N   GLN A 239     -89.125   1.485  41.016  1.00 83.02           N  
ATOM   3797  H   GLN A 239     -88.175   1.302  40.725  1.00 83.02           H  
ATOM   3798  CA  GLN A 239     -89.949   0.357  41.466  1.00 83.02           C  
ATOM   3799  HA  GLN A 239     -90.853   0.307  40.860  1.00 83.02           H  
ATOM   3800  C   GLN A 239     -90.384   0.527  42.925  1.00 83.02           C  
ATOM   3801  CB  GLN A 239     -89.177  -0.960  41.318  1.00 83.02           C  
ATOM   3802  HB2 GLN A 239     -88.191  -0.854  41.769  1.00 83.02           H  
ATOM   3803  HB3 GLN A 239     -89.717  -1.740  41.855  1.00 83.02           H  
ATOM   3804  O   GLN A 239     -91.553   0.322  43.251  1.00 83.02           O  
ATOM   3805  CG  GLN A 239     -89.027  -1.407  39.857  1.00 83.02           C  
ATOM   3806  HG2 GLN A 239     -88.552  -0.619  39.272  1.00 83.02           H  
ATOM   3807  HG3 GLN A 239     -90.013  -1.592  39.432  1.00 83.02           H  
ATOM   3808  CD  GLN A 239     -88.199  -2.684  39.731  1.00 83.02           C  
ATOM   3809  NE2 GLN A 239     -87.690  -2.986  38.557  1.00 83.02           N  
ATOM   3810 HE21 GLN A 239     -87.790  -2.359  37.771  1.00 83.02           H  
ATOM   3811 HE22 GLN A 239     -87.108  -3.811  38.525  1.00 83.02           H  
ATOM   3812  OE1 GLN A 239     -88.004  -3.440  40.669  1.00 83.02           O  
ATOM   3813  N   TYR A 240     -89.475   0.959  43.803  1.00 78.22           N  
ATOM   3814  H   TYR A 240     -88.520   1.075  43.496  1.00 78.22           H  
ATOM   3815  CA  TYR A 240     -89.800   1.244  45.198  1.00 78.22           C  
ATOM   3816  HA  TYR A 240     -90.273   0.358  45.624  1.00 78.22           H  
ATOM   3817  C   TYR A 240     -90.800   2.402  45.315  1.00 78.22           C  
ATOM   3818  CB  TYR A 240     -88.511   1.521  45.980  1.00 78.22           C  
ATOM   3819  HB2 TYR A 240     -87.767   0.773  45.707  1.00 78.22           H  
ATOM   3820  HB3 TYR A 240     -88.112   2.495  45.696  1.00 78.22           H  
ATOM   3821  O   TYR A 240     -91.755   2.312  46.085  1.00 78.22           O  
ATOM   3822  CG  TYR A 240     -88.694   1.460  47.483  1.00 78.22           C  
ATOM   3823  CD1 TYR A 240     -89.016   2.621  48.212  1.00 78.22           C  
ATOM   3824  HD1 TYR A 240     -89.136   3.561  47.693  1.00 78.22           H  
ATOM   3825  CD2 TYR A 240     -88.558   0.226  48.149  1.00 78.22           C  
ATOM   3826  HD2 TYR A 240     -88.316  -0.663  47.585  1.00 78.22           H  
ATOM   3827  CE1 TYR A 240     -89.199   2.551  49.606  1.00 78.22           C  
ATOM   3828  HE1 TYR A 240     -89.454   3.444  50.156  1.00 78.22           H  
ATOM   3829  CE2 TYR A 240     -88.737   0.151  49.543  1.00 78.22           C  
ATOM   3830  HE2 TYR A 240     -88.634  -0.792  50.059  1.00 78.22           H  
ATOM   3831  OH  TYR A 240     -89.234   1.246  51.619  1.00 78.22           O  
ATOM   3832  HH  TYR A 240     -89.478   2.106  51.968  1.00 78.22           H  
ATOM   3833  CZ  TYR A 240     -89.057   1.313  50.273  1.00 78.22           C  
ATOM   3834  N   ALA A 241     -90.642   3.463  44.515  1.00 68.51           N  
ATOM   3835  H   ALA A 241     -89.832   3.505  43.914  1.00 68.51           H  
ATOM   3836  CA  ALA A 241     -91.589   4.573  44.472  1.00 68.51           C  
ATOM   3837  HA  ALA A 241     -91.718   4.946  45.488  1.00 68.51           H  
ATOM   3838  C   ALA A 241     -92.980   4.136  43.971  1.00 68.51           C  
ATOM   3839  CB  ALA A 241     -90.994   5.711  43.634  1.00 68.51           C  
ATOM   3840  HB1 ALA A 241     -91.678   6.560  43.630  1.00 68.51           H  
ATOM   3841  HB2 ALA A 241     -90.834   5.379  42.608  1.00 68.51           H  
ATOM   3842  HB3 ALA A 241     -90.040   6.023  44.058  1.00 68.51           H  
ATOM   3843  O   ALA A 241     -93.971   4.490  44.606  1.00 68.51           O  
ATOM   3844  N   GLN A 242     -93.074   3.322  42.910  1.00 56.23           N  
ATOM   3845  H   GLN A 242     -92.228   3.070  42.420  1.00 56.23           H  
ATOM   3846  CA  GLN A 242     -94.355   2.800  42.406  1.00 56.23           C  
ATOM   3847  HA  GLN A 242     -95.045   3.635  42.287  1.00 56.23           H  
ATOM   3848  C   GLN A 242     -95.035   1.834  43.388  1.00 56.23           C  
ATOM   3849  CB  GLN A 242     -94.168   2.131  41.033  1.00 56.23           C  
ATOM   3850  HB2 GLN A 242     -93.243   1.555  41.026  1.00 56.23           H  
ATOM   3851  HB3 GLN A 242     -94.998   1.446  40.861  1.00 56.23           H  
ATOM   3852  O   GLN A 242     -96.231   1.969  43.631  1.00 56.23           O  
ATOM   3853  CG  GLN A 242     -94.166   3.157  39.889  1.00 56.23           C  
ATOM   3854  HG2 GLN A 242     -95.094   3.729  39.929  1.00 56.23           H  
ATOM   3855  HG3 GLN A 242     -93.331   3.845  40.017  1.00 56.23           H  
ATOM   3856  CD  GLN A 242     -94.050   2.508  38.511  1.00 56.23           C  
ATOM   3857  NE2 GLN A 242     -94.613   3.102  37.481  1.00 56.23           N  
ATOM   3858 HE21 GLN A 242     -95.127   3.964  37.593  1.00 56.23           H  
ATOM   3859 HE22 GLN A 242     -94.499   2.626  36.597  1.00 56.23           H  
ATOM   3860  OE1 GLN A 242     -93.448   1.467  38.319  1.00 56.23           O  
ATOM   3861  N   ILE A 243     -94.296   0.908  44.008  1.00 58.66           N  
ATOM   3862  H   ILE A 243     -93.323   0.815  43.754  1.00 58.66           H  
ATOM   3863  CA  ILE A 243     -94.876  -0.067  44.951  1.00 58.66           C  
ATOM   3864  HA  ILE A 243     -95.815  -0.428  44.532  1.00 58.66           H  
ATOM   3865  C   ILE A 243     -95.238   0.598  46.291  1.00 58.66           C  
ATOM   3866  CB  ILE A 243     -93.941  -1.292  45.107  1.00 58.66           C  
ATOM   3867  HB  ILE A 243     -92.959  -0.936  45.417  1.00 58.66           H  
ATOM   3868  O   ILE A 243     -96.196   0.191  46.946  1.00 58.66           O  
ATOM   3869  CG1 ILE A 243     -93.804  -2.031  43.752  1.00 58.66           C  
ATOM   3870 HG12 ILE A 243     -94.748  -2.519  43.507  1.00 58.66           H  
ATOM   3871 HG13 ILE A 243     -93.594  -1.316  42.956  1.00 58.66           H  
ATOM   3872  CG2 ILE A 243     -94.465  -2.270  46.179  1.00 58.66           C  
ATOM   3873 HG21 ILE A 243     -94.479  -1.792  47.158  1.00 58.66           H  
ATOM   3874 HG22 ILE A 243     -95.477  -2.590  45.929  1.00 58.66           H  
ATOM   3875 HG23 ILE A 243     -93.819  -3.144  46.254  1.00 58.66           H  
ATOM   3876  CD1 ILE A 243     -92.678  -3.072  43.717  1.00 58.66           C  
ATOM   3877 HD11 ILE A 243     -91.737  -2.609  44.015  1.00 58.66           H  
ATOM   3878 HD12 ILE A 243     -92.902  -3.910  44.377  1.00 58.66           H  
ATOM   3879 HD13 ILE A 243     -92.575  -3.452  42.700  1.00 58.66           H  
ATOM   3880  N   SER A 244     -94.543   1.668  46.696  1.00 52.30           N  
ATOM   3881  H   SER A 244     -93.726   1.940  46.168  1.00 52.30           H  
ATOM   3882  CA  SER A 244     -94.855   2.378  47.947  1.00 52.30           C  
ATOM   3883  HA  SER A 244     -94.950   1.623  48.727  1.00 52.30           H  
ATOM   3884  C   SER A 244     -96.189   3.141  47.944  1.00 52.30           C  
ATOM   3885  CB  SER A 244     -93.706   3.298  48.364  1.00 52.30           C  
ATOM   3886  HB2 SER A 244     -92.771   2.736  48.355  1.00 52.30           H  
ATOM   3887  HB3 SER A 244     -93.881   3.638  49.385  1.00 52.30           H  
ATOM   3888  O   SER A 244     -96.641   3.554  49.012  1.00 52.30           O  
ATOM   3889  OG  SER A 244     -93.594   4.436  47.530  1.00 52.30           O  
ATOM   3890  HG  SER A 244     -93.674   4.175  46.609  1.00 52.30           H  
ATOM   3891  N   VAL A 245     -96.849   3.306  46.791  1.00 48.15           N  
ATOM   3892  H   VAL A 245     -96.437   2.958  45.936  1.00 48.15           H  
ATOM   3893  CA  VAL A 245     -98.196   3.904  46.729  1.00 48.15           C  
ATOM   3894  HA  VAL A 245     -98.304   4.591  47.568  1.00 48.15           H  
ATOM   3895  C   VAL A 245     -99.304   2.858  46.917  1.00 48.15           C  
ATOM   3896  CB  VAL A 245     -98.366   4.751  45.449  1.00 48.15           C  
ATOM   3897  HB  VAL A 245     -98.219   4.117  44.575  1.00 48.15           H  
ATOM   3898  O   VAL A 245    -100.423   3.227  47.269  1.00 48.15           O  
ATOM   3899  CG1 VAL A 245     -99.741   5.431  45.337  1.00 48.15           C  
ATOM   3900 HG11 VAL A 245    -100.512   4.678  45.174  1.00 48.15           H  
ATOM   3901 HG12 VAL A 245     -99.755   6.105  44.480  1.00 48.15           H  
ATOM   3902 HG13 VAL A 245     -99.964   5.988  46.247  1.00 48.15           H  
ATOM   3903  CG2 VAL A 245     -97.323   5.881  45.425  1.00 48.15           C  
ATOM   3904 HG21 VAL A 245     -97.442   6.479  44.521  1.00 48.15           H  
ATOM   3905 HG22 VAL A 245     -96.317   5.462  45.413  1.00 48.15           H  
ATOM   3906 HG23 VAL A 245     -97.434   6.516  46.304  1.00 48.15           H  
ATOM   3907  N   GLU A 246     -99.022   1.560  46.779  1.00 38.52           N  
ATOM   3908  H   GLU A 246     -98.077   1.275  46.561  1.00 38.52           H  
ATOM   3909  CA  GLU A 246    -100.072   0.537  46.723  1.00 38.52           C  
ATOM   3910  HA  GLU A 246    -100.970   0.945  47.186  1.00 38.52           H  
ATOM   3911  C   GLU A 246     -99.736  -0.712  47.551  1.00 38.52           C  
ATOM   3912  CB  GLU A 246    -100.432   0.258  45.249  1.00 38.52           C  
ATOM   3913  HB2 GLU A 246    -100.342   1.191  44.691  1.00 38.52           H  
ATOM   3914  HB3 GLU A 246     -99.733  -0.459  44.819  1.00 38.52           H  
ATOM   3915  O   GLU A 246     -99.683  -1.823  47.039  1.00 38.52           O  
ATOM   3916  CG  GLU A 246    -101.882  -0.229  45.085  1.00 38.52           C  
ATOM   3917  HG2 GLU A 246    -102.540   0.457  45.618  1.00 38.52           H  
ATOM   3918  HG3 GLU A 246    -101.985  -1.211  45.547  1.00 38.52           H  
ATOM   3919  CD  GLU A 246    -102.333  -0.308  43.615  1.00 38.52           C  
ATOM   3920  OE1 GLU A 246    -103.568  -0.269  43.397  1.00 38.52           O  
ATOM   3921  OE2 GLU A 246    -101.465  -0.408  42.720  1.00 38.52           O  
ATOM   3922  N   MET A 247     -99.546  -0.556  48.867  1.00 36.57           N  
ATOM   3923  H   MET A 247     -99.467   0.383  49.230  1.00 36.57           H  
ATOM   3924  CA  MET A 247     -99.869  -1.648  49.794  1.00 36.57           C  
ATOM   3925  HA  MET A 247    -100.768  -2.119  49.395  1.00 36.57           H  
ATOM   3926  C   MET A 247    -100.204  -1.147  51.200  1.00 36.57           C  
ATOM   3927  CB  MET A 247     -98.800  -2.751  49.816  1.00 36.57           C  
ATOM   3928  HB2 MET A 247     -98.501  -3.002  48.798  1.00 36.57           H  
ATOM   3929  HB3 MET A 247     -97.914  -2.412  50.352  1.00 36.57           H  
ATOM   3930  O   MET A 247     -99.349  -0.813  52.020  1.00 36.57           O  
ATOM   3931  CG  MET A 247     -99.361  -4.025  50.471  1.00 36.57           C  
ATOM   3932  HG2 MET A 247    -100.436  -4.072  50.299  1.00 36.57           H  
ATOM   3933  HG3 MET A 247     -99.205  -3.959  51.548  1.00 36.57           H  
ATOM   3934  SD  MET A 247     -98.664  -5.588  49.861  1.00 36.57           S  
ATOM   3935  CE  MET A 247     -96.892  -5.241  50.005  1.00 36.57           C  
ATOM   3936  HE1 MET A 247     -96.618  -4.434  49.325  1.00 36.57           H  
ATOM   3937  HE2 MET A 247     -96.327  -6.134  49.739  1.00 36.57           H  
ATOM   3938  HE3 MET A 247     -96.657  -4.951  51.029  1.00 36.57           H  
ATOM   3939  N   ASP A 248    -101.508  -1.130  51.443  1.00 31.06           N  
ATOM   3940  H   ASP A 248    -102.101  -1.402  50.672  1.00 31.06           H  
ATOM   3941  CA  ASP A 248    -102.169  -1.052  52.734  1.00 31.06           C  
ATOM   3942  HA  ASP A 248    -101.758  -0.211  53.294  1.00 31.06           H  
ATOM   3943  C   ASP A 248    -101.956  -2.353  53.552  1.00 31.06           C  
ATOM   3944  CB  ASP A 248    -103.656  -0.765  52.408  1.00 31.06           C  
ATOM   3945  HB2 ASP A 248    -103.697   0.072  51.711  1.00 31.06           H  
ATOM   3946  HB3 ASP A 248    -104.076  -1.632  51.898  1.00 31.06           H  
ATOM   3947  O   ASP A 248    -101.698  -3.424  53.004  1.00 31.06           O  
ATOM   3948  CG  ASP A 248    -104.556  -0.399  53.594  1.00 31.06           C  
ATOM   3949  OD1 ASP A 248    -104.018  -0.130  54.697  1.00 31.06           O  
ATOM   3950  OD2 ASP A 248    -105.792  -0.397  53.402  1.00 31.06           O  
ATOM   3951  N   VAL A 249    -102.204  -2.245  54.863  1.00 31.89           N  
ATOM   3952  H   VAL A 249    -102.540  -1.323  55.104  1.00 31.89           H  
ATOM   3953  CA  VAL A 249    -102.553  -3.310  55.825  1.00 31.89           C  
ATOM   3954  HA  VAL A 249    -103.210  -2.766  56.503  1.00 31.89           H  
ATOM   3955  C   VAL A 249    -101.452  -3.903  56.745  1.00 31.89           C  
ATOM   3956  CB  VAL A 249    -103.526  -4.362  55.227  1.00 31.89           C  
ATOM   3957  HB  VAL A 249    -102.991  -5.035  54.559  1.00 31.89           H  
ATOM   3958  O   VAL A 249    -100.628  -4.744  56.404  1.00 31.89           O  
ATOM   3959  CG1 VAL A 249    -104.197  -5.208  56.310  1.00 31.89           C  
ATOM   3960 HG11 VAL A 249    -103.436  -5.796  56.823  1.00 31.89           H  
ATOM   3961 HG12 VAL A 249    -104.878  -5.921  55.846  1.00 31.89           H  
ATOM   3962 HG13 VAL A 249    -104.762  -4.572  56.991  1.00 31.89           H  
ATOM   3963  CG2 VAL A 249    -104.706  -3.723  54.474  1.00 31.89           C  
ATOM   3964 HG21 VAL A 249    -105.461  -4.470  54.230  1.00 31.89           H  
ATOM   3965 HG22 VAL A 249    -104.370  -3.315  53.521  1.00 31.89           H  
ATOM   3966 HG23 VAL A 249    -105.161  -2.927  55.064  1.00 31.89           H  
ATOM   3967  N   THR A 250    -101.640  -3.568  58.033  1.00 37.00           N  
ATOM   3968  H   THR A 250    -102.319  -2.827  58.134  1.00 37.00           H  
ATOM   3969  CA  THR A 250    -101.311  -4.292  59.289  1.00 37.00           C  
ATOM   3970  HA  THR A 250    -101.880  -3.751  60.044  1.00 37.00           H  
ATOM   3971  C   THR A 250     -99.892  -4.266  59.857  1.00 37.00           C  
ATOM   3972  CB  THR A 250    -101.917  -5.701  59.378  1.00 37.00           C  
ATOM   3973  HB  THR A 250    -101.562  -6.168  60.297  1.00 37.00           H  
ATOM   3974  O   THR A 250     -99.139  -5.223  59.758  1.00 37.00           O  
ATOM   3975  CG2 THR A 250    -103.443  -5.636  59.487  1.00 37.00           C  
ATOM   3976 HG21 THR A 250    -103.884  -6.554  59.097  1.00 37.00           H  
ATOM   3977 HG22 THR A 250    -103.845  -4.773  58.957  1.00 37.00           H  
ATOM   3978 HG23 THR A 250    -103.718  -5.544  60.537  1.00 37.00           H  
ATOM   3979  OG1 THR A 250    -101.547  -6.549  58.324  1.00 37.00           O  
ATOM   3980  HG1 THR A 250    -101.032  -6.057  57.680  1.00 37.00           H  
ATOM   3981  N   LYS A 251     -99.634  -3.180  60.605  1.00 37.68           N  
ATOM   3982  H   LYS A 251    -100.298  -2.431  60.474  1.00 37.68           H  
ATOM   3983  CA  LYS A 251     -98.633  -2.957  61.673  1.00 37.68           C  
ATOM   3984  HA  LYS A 251     -97.856  -2.294  61.292  1.00 37.68           H  
ATOM   3985  C   LYS A 251     -97.903  -4.226  62.180  1.00 37.68           C  
ATOM   3986  CB  LYS A 251     -99.338  -2.252  62.859  1.00 37.68           C  
ATOM   3987  HB2 LYS A 251    -100.146  -2.890  63.218  1.00 37.68           H  
ATOM   3988  HB3 LYS A 251     -98.618  -2.132  63.668  1.00 37.68           H  
ATOM   3989  O   LYS A 251     -98.257  -4.732  63.250  1.00 37.68           O  
ATOM   3990  CG  LYS A 251     -99.910  -0.865  62.520  1.00 37.68           C  
ATOM   3991  HG2 LYS A 251    -100.607  -0.949  61.687  1.00 37.68           H  
ATOM   3992  HG3 LYS A 251     -99.093  -0.206  62.228  1.00 37.68           H  
ATOM   3993  CD  LYS A 251    -100.654  -0.259  63.719  1.00 37.68           C  
ATOM   3994  HD2 LYS A 251    -101.467  -0.927  64.005  1.00 37.68           H  
ATOM   3995  HD3 LYS A 251     -99.964  -0.152  64.556  1.00 37.68           H  
ATOM   3996  CE  LYS A 251    -101.218   1.112  63.324  1.00 37.68           C  
ATOM   3997  HE2 LYS A 251    -101.811   0.992  62.416  1.00 37.68           H  
ATOM   3998  HE3 LYS A 251    -100.386   1.774  63.084  1.00 37.68           H  
ATOM   3999  NZ  LYS A 251    -102.056   1.699  64.398  1.00 37.68           N  
ATOM   4000  HZ1 LYS A 251    -101.509   1.827  65.238  1.00 37.68           H  
ATOM   4001  HZ2 LYS A 251    -102.417   2.595  64.103  1.00 37.68           H  
ATOM   4002  HZ3 LYS A 251    -102.836   1.091  64.602  1.00 37.68           H  
ATOM   4003  N   PRO A 252     -96.839  -4.687  61.496  1.00 54.74           N  
ATOM   4004  CA  PRO A 252     -95.799  -5.480  62.140  1.00 54.74           C  
ATOM   4005  HA  PRO A 252     -96.235  -6.322  62.679  1.00 54.74           H  
ATOM   4006  C   PRO A 252     -95.074  -4.539  63.114  1.00 54.74           C  
ATOM   4007  CB  PRO A 252     -94.893  -5.984  61.002  1.00 54.74           C  
ATOM   4008  HB2 PRO A 252     -94.902  -7.073  60.952  1.00 54.74           H  
ATOM   4009  HB3 PRO A 252     -93.873  -5.627  61.142  1.00 54.74           H  
ATOM   4010  O   PRO A 252     -95.191  -3.318  62.970  1.00 54.74           O  
ATOM   4011  CG  PRO A 252     -95.480  -5.387  59.717  1.00 54.74           C  
ATOM   4012  HG2 PRO A 252     -96.125  -6.122  59.234  1.00 54.74           H  
ATOM   4013  HG3 PRO A 252     -94.702  -5.053  59.031  1.00 54.74           H  
ATOM   4014  CD  PRO A 252     -96.328  -4.225  60.214  1.00 54.74           C  
ATOM   4015  HD2 PRO A 252     -95.696  -3.349  60.365  1.00 54.74           H  
ATOM   4016  HD3 PRO A 252     -97.110  -3.989  59.492  1.00 54.74           H  
ATOM   4017  N   ASP A 253     -94.332  -5.043  64.102  1.00 56.48           N  
ATOM   4018  H   ASP A 253     -94.262  -6.045  64.204  1.00 56.48           H  
ATOM   4019  CA  ASP A 253     -93.527  -4.199  65.006  1.00 56.48           C  
ATOM   4020  HA  ASP A 253     -94.145  -3.348  65.292  1.00 56.48           H  
ATOM   4021  C   ASP A 253     -92.301  -3.625  64.267  1.00 56.48           C  
ATOM   4022  CB  ASP A 253     -93.186  -4.938  66.307  1.00 56.48           C  
ATOM   4023  HB2 ASP A 253     -94.099  -5.379  66.708  1.00 56.48           H  
ATOM   4024  HB3 ASP A 253     -92.486  -5.746  66.092  1.00 56.48           H  
ATOM   4025  O   ASP A 253     -91.137  -3.933  64.525  1.00 56.48           O  
ATOM   4026  CG  ASP A 253     -92.592  -4.007  67.378  1.00 56.48           C  
ATOM   4027  OD1 ASP A 253     -92.662  -2.762  67.208  1.00 56.48           O  
ATOM   4028  OD2 ASP A 253     -92.081  -4.543  68.384  1.00 56.48           O  
ATOM   4029  N   LEU A 254     -92.616  -2.793  63.274  1.00 62.69           N  
ATOM   4030  H   LEU A 254     -93.607  -2.659  63.133  1.00 62.69           H  
ATOM   4031  CA  LEU A 254     -91.757  -2.135  62.309  1.00 62.69           C  
ATOM   4032  HA  LEU A 254     -91.316  -2.883  61.651  1.00 62.69           H  
ATOM   4033  C   LEU A 254     -90.643  -1.386  63.034  1.00 62.69           C  
ATOM   4034  CB  LEU A 254     -92.661  -1.170  61.508  1.00 62.69           C  
ATOM   4035  HB2 LEU A 254     -93.652  -1.608  61.384  1.00 62.69           H  
ATOM   4036  HB3 LEU A 254     -92.787  -0.259  62.094  1.00 62.69           H  
ATOM   4037  O   LEU A 254     -89.550  -1.269  62.512  1.00 62.69           O  
ATOM   4038  CG  LEU A 254     -92.139  -0.803  60.109  1.00 62.69           C  
ATOM   4039  HG  LEU A 254     -91.058  -0.669  60.145  1.00 62.69           H  
ATOM   4040  CD1 LEU A 254     -92.474  -1.897  59.094  1.00 62.69           C  
ATOM   4041 HD11 LEU A 254     -92.080  -1.622  58.116  1.00 62.69           H  
ATOM   4042 HD12 LEU A 254     -92.015  -2.839  59.394  1.00 62.69           H  
ATOM   4043 HD13 LEU A 254     -93.553  -2.031  59.014  1.00 62.69           H  
ATOM   4044  CD2 LEU A 254     -92.786   0.500  59.635  1.00 62.69           C  
ATOM   4045 HD21 LEU A 254     -92.561   1.308  60.331  1.00 62.69           H  
ATOM   4046 HD22 LEU A 254     -93.866   0.377  59.558  1.00 62.69           H  
ATOM   4047 HD23 LEU A 254     -92.392   0.764  58.653  1.00 62.69           H  
ATOM   4048  N   SER A 255     -90.895  -0.930  64.263  1.00 77.44           N  
ATOM   4049  H   SER A 255     -91.786  -1.187  64.664  1.00 77.44           H  
ATOM   4050  CA  SER A 255     -89.937  -0.218  65.104  1.00 77.44           C  
ATOM   4051  HA  SER A 255     -89.637   0.702  64.603  1.00 77.44           H  
ATOM   4052  C   SER A 255     -88.676  -1.035  65.394  1.00 77.44           C  
ATOM   4053  CB  SER A 255     -90.646   0.138  66.411  1.00 77.44           C  
ATOM   4054  HB2 SER A 255     -91.517   0.751  66.182  1.00 77.44           H  
ATOM   4055  HB3 SER A 255     -90.993  -0.781  66.884  1.00 77.44           H  
ATOM   4056  O   SER A 255     -87.575  -0.495  65.294  1.00 77.44           O  
ATOM   4057  OG  SER A 255     -89.824   0.841  67.330  1.00 77.44           O  
ATOM   4058  HG  SER A 255     -90.362   0.892  68.124  1.00 77.44           H  
ATOM   4059  N   ALA A 256     -88.801  -2.320  65.742  1.00 78.21           N  
ATOM   4060  H   ALA A 256     -89.717  -2.747  65.737  1.00 78.21           H  
ATOM   4061  CA  ALA A 256     -87.649  -3.157  66.080  1.00 78.21           C  
ATOM   4062  HA  ALA A 256     -86.987  -2.596  66.740  1.00 78.21           H  
ATOM   4063  C   ALA A 256     -86.835  -3.529  64.834  1.00 78.21           C  
ATOM   4064  CB  ALA A 256     -88.137  -4.392  66.844  1.00 78.21           C  
ATOM   4065  HB1 ALA A 256     -88.811  -4.978  66.219  1.00 78.21           H  
ATOM   4066  HB2 ALA A 256     -88.674  -4.087  67.742  1.00 78.21           H  
ATOM   4067  HB3 ALA A 256     -87.287  -5.011  67.127  1.00 78.21           H  
ATOM   4068  O   ALA A 256     -85.618  -3.344  64.824  1.00 78.21           O  
ATOM   4069  N   ALA A 257     -87.514  -3.961  63.767  1.00 81.66           N  
ATOM   4070  H   ALA A 257     -88.514  -4.080  63.845  1.00 81.66           H  
ATOM   4071  CA  ALA A 257     -86.882  -4.240  62.480  1.00 81.66           C  
ATOM   4072  HA  ALA A 257     -86.090  -4.974  62.628  1.00 81.66           H  
ATOM   4073  C   ALA A 257     -86.230  -2.978  61.885  1.00 81.66           C  
ATOM   4074  CB  ALA A 257     -87.931  -4.846  61.541  1.00 81.66           C  
ATOM   4075  HB1 ALA A 257     -88.331  -5.763  61.974  1.00 81.66           H  
ATOM   4076  HB2 ALA A 257     -87.466  -5.084  60.584  1.00 81.66           H  
ATOM   4077  HB3 ALA A 257     -88.743  -4.139  61.374  1.00 81.66           H  
ATOM   4078  O   ALA A 257     -85.087  -3.035  61.452  1.00 81.66           O  
ATOM   4079  N   LEU A 258     -86.885  -1.812  61.954  1.00 80.64           N  
ATOM   4080  H   LEU A 258     -87.840  -1.814  62.282  1.00 80.64           H  
ATOM   4081  CA  LEU A 258     -86.310  -0.532  61.519  1.00 80.64           C  
ATOM   4082  HA  LEU A 258     -85.980  -0.630  60.485  1.00 80.64           H  
ATOM   4083  C   LEU A 258     -85.082  -0.140  62.338  1.00 80.64           C  
ATOM   4084  CB  LEU A 258     -87.343   0.607  61.625  1.00 80.64           C  
ATOM   4085  HB2 LEU A 258     -87.862   0.528  62.581  1.00 80.64           H  
ATOM   4086  HB3 LEU A 258     -86.813   1.559  61.644  1.00 80.64           H  
ATOM   4087  O   LEU A 258     -84.136   0.400  61.775  1.00 80.64           O  
ATOM   4088  CG  LEU A 258     -88.354   0.668  60.467  1.00 80.64           C  
ATOM   4089  HG  LEU A 258     -88.735  -0.329  60.243  1.00 80.64           H  
ATOM   4090  CD1 LEU A 258     -89.516   1.588  60.849  1.00 80.64           C  
ATOM   4091 HD11 LEU A 258     -90.056   1.174  61.701  1.00 80.64           H  
ATOM   4092 HD12 LEU A 258     -90.197   1.677  60.003  1.00 80.64           H  
ATOM   4093 HD13 LEU A 258     -89.140   2.579  61.103  1.00 80.64           H  
ATOM   4094  CD2 LEU A 258     -87.709   1.248  59.207  1.00 80.64           C  
ATOM   4095 HD21 LEU A 258     -86.891   0.609  58.875  1.00 80.64           H  
ATOM   4096 HD22 LEU A 258     -87.329   2.252  59.394  1.00 80.64           H  
ATOM   4097 HD23 LEU A 258     -88.446   1.288  58.405  1.00 80.64           H  
ATOM   4098  N   LYS A 259     -85.076  -0.380  63.656  1.00 85.87           N  
ATOM   4099  H   LYS A 259     -85.895  -0.805  64.068  1.00 85.87           H  
ATOM   4100  CA  LYS A 259     -83.904  -0.106  64.503  1.00 85.87           C  
ATOM   4101  HA  LYS A 259     -83.550   0.907  64.310  1.00 85.87           H  
ATOM   4102  C   LYS A 259     -82.733  -1.023  64.167  1.00 85.87           C  
ATOM   4103  CB  LYS A 259     -84.257  -0.244  65.987  1.00 85.87           C  
ATOM   4104  HB2 LYS A 259     -83.338  -0.344  66.564  1.00 85.87           H  
ATOM   4105  HB3 LYS A 259     -84.843  -1.152  66.127  1.00 85.87           H  
ATOM   4106  O   LYS A 259     -81.610  -0.533  64.113  1.00 85.87           O  
ATOM   4107  CG  LYS A 259     -85.023   0.971  66.522  1.00 85.87           C  
ATOM   4108  HG2 LYS A 259     -84.360   1.835  66.555  1.00 85.87           H  
ATOM   4109  HG3 LYS A 259     -85.864   1.206  65.869  1.00 85.87           H  
ATOM   4110  CD  LYS A 259     -85.530   0.652  67.930  1.00 85.87           C  
ATOM   4111  HD2 LYS A 259     -84.680   0.553  68.606  1.00 85.87           H  
ATOM   4112  HD3 LYS A 259     -86.075  -0.291  67.900  1.00 85.87           H  
ATOM   4113  CE  LYS A 259     -86.474   1.749  68.417  1.00 85.87           C  
ATOM   4114  HE2 LYS A 259     -85.927   2.691  68.470  1.00 85.87           H  
ATOM   4115  HE3 LYS A 259     -87.271   1.856  67.681  1.00 85.87           H  
ATOM   4116  NZ  LYS A 259     -87.048   1.389  69.733  1.00 85.87           N  
ATOM   4117  HZ1 LYS A 259     -87.563   0.525  69.640  1.00 85.87           H  
ATOM   4118  HZ2 LYS A 259     -87.686   2.108  70.047  1.00 85.87           H  
ATOM   4119  HZ3 LYS A 259     -86.316   1.259  70.416  1.00 85.87           H  
ATOM   4120  N   ASP A 260     -82.982  -2.311  63.940  1.00 86.72           N  
ATOM   4121  H   ASP A 260     -83.928  -2.655  64.025  1.00 86.72           H  
ATOM   4122  CA  ASP A 260     -81.931  -3.261  63.565  1.00 86.72           C  
ATOM   4123  HA  ASP A 260     -81.099  -3.151  64.260  1.00 86.72           H  
ATOM   4124  C   ASP A 260     -81.388  -2.969  62.163  1.00 86.72           C  
ATOM   4125  CB  ASP A 260     -82.445  -4.700  63.680  1.00 86.72           C  
ATOM   4126  HB2 ASP A 260     -83.239  -4.865  62.952  1.00 86.72           H  
ATOM   4127  HB3 ASP A 260     -82.855  -4.855  64.678  1.00 86.72           H  
ATOM   4128  O   ASP A 260     -80.182  -2.811  61.996  1.00 86.72           O  
ATOM   4129  CG  ASP A 260     -81.303  -5.696  63.457  1.00 86.72           C  
ATOM   4130  OD1 ASP A 260     -80.235  -5.516  64.085  1.00 86.72           O  
ATOM   4131  OD2 ASP A 260     -81.481  -6.624  62.644  1.00 86.72           O  
ATOM   4132  N   ILE A 261     -82.270  -2.750  61.184  1.00 88.02           N  
ATOM   4133  H   ILE A 261     -83.248  -2.921  61.373  1.00 88.02           H  
ATOM   4134  CA  ILE A 261     -81.898  -2.303  59.836  1.00 88.02           C  
ATOM   4135  HA  ILE A 261     -81.251  -3.055  59.385  1.00 88.02           H  
ATOM   4136  C   ILE A 261     -81.082  -1.008  59.927  1.00 88.02           C  
ATOM   4137  CB  ILE A 261     -83.162  -2.159  58.953  1.00 88.02           C  
ATOM   4138  HB  ILE A 261     -83.898  -1.567  59.497  1.00 88.02           H  
ATOM   4139  O   ILE A 261     -80.005  -0.922  59.345  1.00 88.02           O  
ATOM   4140  CG1 ILE A 261     -83.756  -3.555  58.647  1.00 88.02           C  
ATOM   4141 HG12 ILE A 261     -83.804  -4.148  59.560  1.00 88.02           H  
ATOM   4142 HG13 ILE A 261     -83.098  -4.085  57.958  1.00 88.02           H  
ATOM   4143  CG2 ILE A 261     -82.856  -1.437  57.630  1.00 88.02           C  
ATOM   4144 HG21 ILE A 261     -82.518  -0.417  57.815  1.00 88.02           H  
ATOM   4145 HG22 ILE A 261     -82.091  -1.989  57.083  1.00 88.02           H  
ATOM   4146 HG23 ILE A 261     -83.750  -1.369  57.011  1.00 88.02           H  
ATOM   4147  CD1 ILE A 261     -85.169  -3.512  58.049  1.00 88.02           C  
ATOM   4148 HD11 ILE A 261     -85.825  -2.915  58.682  1.00 88.02           H  
ATOM   4149 HD12 ILE A 261     -85.563  -4.527  57.991  1.00 88.02           H  
ATOM   4150 HD13 ILE A 261     -85.152  -3.094  57.042  1.00 88.02           H  
ATOM   4151  N   ARG A 262     -81.511  -0.026  60.731  1.00 89.97           N  
ATOM   4152  H   ARG A 262     -82.409  -0.139  61.180  1.00 89.97           H  
ATOM   4153  CA  ARG A 262     -80.757   1.219  60.943  1.00 89.97           C  
ATOM   4154  HA  ARG A 262     -80.579   1.672  59.968  1.00 89.97           H  
ATOM   4155  C   ARG A 262     -79.373   0.966  61.544  1.00 89.97           C  
ATOM   4156  CB  ARG A 262     -81.591   2.184  61.793  1.00 89.97           C  
ATOM   4157  HB2 ARG A 262     -81.750   1.760  62.784  1.00 89.97           H  
ATOM   4158  HB3 ARG A 262     -82.557   2.318  61.306  1.00 89.97           H  
ATOM   4159  O   ARG A 262     -78.410   1.556  61.068  1.00 89.97           O  
ATOM   4160  CG  ARG A 262     -80.938   3.564  61.927  1.00 89.97           C  
ATOM   4161  HG2 ARG A 262     -80.757   3.974  60.934  1.00 89.97           H  
ATOM   4162  HG3 ARG A 262     -79.991   3.483  62.461  1.00 89.97           H  
ATOM   4163  CD  ARG A 262     -81.878   4.491  62.701  1.00 89.97           C  
ATOM   4164  HD2 ARG A 262     -81.988   4.114  63.717  1.00 89.97           H  
ATOM   4165  HD3 ARG A 262     -82.850   4.470  62.209  1.00 89.97           H  
ATOM   4166  NE  ARG A 262     -81.350   5.867  62.738  1.00 89.97           N  
ATOM   4167  HE  ARG A 262     -80.344   5.951  62.748  1.00 89.97           H  
ATOM   4168  NH1 ARG A 262     -83.359   6.985  62.699  1.00 89.97           N  
ATOM   4169 HH11 ARG A 262     -83.833   6.095  62.648  1.00 89.97           H  
ATOM   4170 HH12 ARG A 262     -83.870   7.850  62.596  1.00 89.97           H  
ATOM   4171  NH2 ARG A 262     -81.446   8.137  62.676  1.00 89.97           N  
ATOM   4172 HH21 ARG A 262     -81.970   8.997  62.599  1.00 89.97           H  
ATOM   4173 HH22 ARG A 262     -80.437   8.163  62.640  1.00 89.97           H  
ATOM   4174  CZ  ARG A 262     -82.053   6.985  62.707  1.00 89.97           C  
ATOM   4175  N   ALA A 263     -79.253   0.089  62.539  1.00 90.46           N  
ATOM   4176  H   ALA A 263     -80.085  -0.375  62.875  1.00 90.46           H  
ATOM   4177  CA  ALA A 263     -77.969  -0.252  63.153  1.00 90.46           C  
ATOM   4178  HA  ALA A 263     -77.461   0.672  63.430  1.00 90.46           H  
ATOM   4179  C   ALA A 263     -77.040  -1.021  62.195  1.00 90.46           C  
ATOM   4180  CB  ALA A 263     -78.241  -1.060  64.428  1.00 90.46           C  
ATOM   4181  HB1 ALA A 263     -78.876  -0.482  65.100  1.00 90.46           H  
ATOM   4182  HB2 ALA A 263     -77.299  -1.277  64.931  1.00 90.46           H  
ATOM   4183  HB3 ALA A 263     -78.743  -1.995  64.180  1.00 90.46           H  
ATOM   4184  O   ALA A 263     -75.824  -0.821  62.219  1.00 90.46           O  
ATOM   4185  N   GLN A 264     -77.587  -1.897  61.347  1.00 89.75           N  
ATOM   4186  H   GLN A 264     -78.580  -2.068  61.406  1.00 89.75           H  
ATOM   4187  CA  GLN A 264     -76.836  -2.594  60.302  1.00 89.75           C  
ATOM   4188  HA  GLN A 264     -75.949  -3.049  60.743  1.00 89.75           H  
ATOM   4189  C   GLN A 264     -76.351  -1.619  59.223  1.00 89.75           C  
ATOM   4190  CB  GLN A 264     -77.686  -3.708  59.677  1.00 89.75           C  
ATOM   4191  HB2 GLN A 264     -78.642  -3.301  59.347  1.00 89.75           H  
ATOM   4192  HB3 GLN A 264     -77.157  -4.079  58.799  1.00 89.75           H  
ATOM   4193  O   GLN A 264     -75.169  -1.653  58.882  1.00 89.75           O  
ATOM   4194  CG  GLN A 264     -77.938  -4.893  60.627  1.00 89.75           C  
ATOM   4195  HG2 GLN A 264     -78.491  -4.563  61.507  1.00 89.75           H  
ATOM   4196  HG3 GLN A 264     -76.985  -5.301  60.962  1.00 89.75           H  
ATOM   4197  CD  GLN A 264     -78.717  -6.015  59.944  1.00 89.75           C  
ATOM   4198  NE2 GLN A 264     -79.486  -6.805  60.654  1.00 89.75           N  
ATOM   4199 HE21 GLN A 264     -79.806  -6.573  61.584  1.00 89.75           H  
ATOM   4200 HE22 GLN A 264     -80.024  -7.480  60.129  1.00 89.75           H  
ATOM   4201  OE1 GLN A 264     -78.614  -6.229  58.749  1.00 89.75           O  
ATOM   4202  N   TYR A 265     -77.210  -0.706  58.759  1.00 87.87           N  
ATOM   4203  H   TYR A 265     -78.178  -0.764  59.043  1.00 87.87           H  
ATOM   4204  CA  TYR A 265     -76.833   0.351  57.818  1.00 87.87           C  
ATOM   4205  HA  TYR A 265     -76.380  -0.109  56.940  1.00 87.87           H  
ATOM   4206  C   TYR A 265     -75.792   1.302  58.403  1.00 87.87           C  
ATOM   4207  CB  TYR A 265     -78.066   1.144  57.361  1.00 87.87           C  
ATOM   4208  HB2 TYR A 265     -78.808   1.181  58.158  1.00 87.87           H  
ATOM   4209  HB3 TYR A 265     -77.769   2.173  57.160  1.00 87.87           H  
ATOM   4210  O   TYR A 265     -74.852   1.659  57.708  1.00 87.87           O  
ATOM   4211  CG  TYR A 265     -78.682   0.605  56.088  1.00 87.87           C  
ATOM   4212  CD1 TYR A 265     -78.073   0.880  54.848  1.00 87.87           C  
ATOM   4213  HD1 TYR A 265     -77.172   1.473  54.804  1.00 87.87           H  
ATOM   4214  CD2 TYR A 265     -79.856  -0.165  56.132  1.00 87.87           C  
ATOM   4215  HD2 TYR A 265     -80.329  -0.374  57.080  1.00 87.87           H  
ATOM   4216  CE1 TYR A 265     -78.639   0.385  53.656  1.00 87.87           C  
ATOM   4217  HE1 TYR A 265     -78.176   0.598  52.704  1.00 87.87           H  
ATOM   4218  CE2 TYR A 265     -80.424  -0.665  54.947  1.00 87.87           C  
ATOM   4219  HE2 TYR A 265     -81.326  -1.259  54.964  1.00 87.87           H  
ATOM   4220  OH  TYR A 265     -80.384  -0.874  52.573  1.00 87.87           O  
ATOM   4221  HH  TYR A 265     -79.903  -0.630  51.779  1.00 87.87           H  
ATOM   4222  CZ  TYR A 265     -79.818  -0.390  53.707  1.00 87.87           C  
ATOM   4223  N   GLU A 266     -75.899   1.675  59.678  1.00 91.94           N  
ATOM   4224  H   GLU A 266     -76.736   1.429  60.187  1.00 91.94           H  
ATOM   4225  CA  GLU A 266     -74.908   2.528  60.342  1.00 91.94           C  
ATOM   4226  HA  GLU A 266     -74.779   3.439  59.757  1.00 91.94           H  
ATOM   4227  C   GLU A 266     -73.537   1.839  60.424  1.00 91.94           C  
ATOM   4228  CB  GLU A 266     -75.447   2.913  61.725  1.00 91.94           C  
ATOM   4229  HB2 GLU A 266     -76.440   3.342  61.592  1.00 91.94           H  
ATOM   4230  HB3 GLU A 266     -75.533   2.017  62.340  1.00 91.94           H  
ATOM   4231  O   GLU A 266     -72.517   2.438  60.087  1.00 91.94           O  
ATOM   4232  CG  GLU A 266     -74.573   3.947  62.447  1.00 91.94           C  
ATOM   4233  HG2 GLU A 266     -74.459   4.818  61.802  1.00 91.94           H  
ATOM   4234  HG3 GLU A 266     -73.586   3.517  62.618  1.00 91.94           H  
ATOM   4235  CD  GLU A 266     -75.164   4.391  63.798  1.00 91.94           C  
ATOM   4236  OE1 GLU A 266     -74.507   5.218  64.467  1.00 91.94           O  
ATOM   4237  OE2 GLU A 266     -76.265   3.915  64.169  1.00 91.94           O  
ATOM   4238  N   LYS A 267     -73.501   0.548  60.784  1.00 94.02           N  
ATOM   4239  H   LYS A 267     -74.374   0.110  61.043  1.00 94.02           H  
ATOM   4240  CA  LYS A 267     -72.263  -0.249  60.776  1.00 94.02           C  
ATOM   4241  HA  LYS A 267     -71.500   0.276  61.350  1.00 94.02           H  
ATOM   4242  C   LYS A 267     -71.696  -0.423  59.371  1.00 94.02           C  
ATOM   4243  CB  LYS A 267     -72.516  -1.631  61.385  1.00 94.02           C  
ATOM   4244  HB2 LYS A 267     -73.414  -2.055  60.934  1.00 94.02           H  
ATOM   4245  HB3 LYS A 267     -71.676  -2.284  61.147  1.00 94.02           H  
ATOM   4246  O   LYS A 267     -70.481  -0.368  59.206  1.00 94.02           O  
ATOM   4247  CG  LYS A 267     -72.669  -1.584  62.907  1.00 94.02           C  
ATOM   4248  HG2 LYS A 267     -71.716  -1.310  63.362  1.00 94.02           H  
ATOM   4249  HG3 LYS A 267     -73.417  -0.842  63.186  1.00 94.02           H  
ATOM   4250  CD  LYS A 267     -73.106  -2.963  63.406  1.00 94.02           C  
ATOM   4251  HD2 LYS A 267     -72.333  -3.698  63.182  1.00 94.02           H  
ATOM   4252  HD3 LYS A 267     -74.025  -3.240  62.889  1.00 94.02           H  
ATOM   4253  CE  LYS A 267     -73.373  -2.922  64.910  1.00 94.02           C  
ATOM   4254  HE2 LYS A 267     -72.437  -2.727  65.433  1.00 94.02           H  
ATOM   4255  HE3 LYS A 267     -74.047  -2.088  65.108  1.00 94.02           H  
ATOM   4256  NZ  LYS A 267     -73.990  -4.189  65.374  1.00 94.02           N  
ATOM   4257  HZ1 LYS A 267     -73.389  -4.978  65.186  1.00 94.02           H  
ATOM   4258  HZ2 LYS A 267     -74.865  -4.336  64.891  1.00 94.02           H  
ATOM   4259  HZ3 LYS A 267     -74.191  -4.147  66.363  1.00 94.02           H  
ATOM   4260  N   LEU A 268     -72.549  -0.673  58.379  1.00 91.96           N  
ATOM   4261  H   LEU A 268     -73.533  -0.741  58.593  1.00 91.96           H  
ATOM   4262  CA  LEU A 268     -72.136  -0.827  56.987  1.00 91.96           C  
ATOM   4263  HA  LEU A 268     -71.325  -1.555  56.949  1.00 91.96           H  
ATOM   4264  C   LEU A 268     -71.594   0.492  56.435  1.00 91.96           C  
ATOM   4265  CB  LEU A 268     -73.318  -1.355  56.158  1.00 91.96           C  
ATOM   4266  HB2 LEU A 268     -74.124  -0.623  56.195  1.00 91.96           H  
ATOM   4267  HB3 LEU A 268     -73.683  -2.279  56.607  1.00 91.96           H  
ATOM   4268  O   LEU A 268     -70.533   0.484  55.829  1.00 91.96           O  
ATOM   4269  CG  LEU A 268     -72.972  -1.627  54.681  1.00 91.96           C  
ATOM   4270  HG  LEU A 268     -72.592  -0.716  54.218  1.00 91.96           H  
ATOM   4271  CD1 LEU A 268     -71.927  -2.737  54.531  1.00 91.96           C  
ATOM   4272 HD11 LEU A 268     -71.785  -2.953  53.472  1.00 91.96           H  
ATOM   4273 HD12 LEU A 268     -70.969  -2.408  54.934  1.00 91.96           H  
ATOM   4274 HD13 LEU A 268     -72.263  -3.643  55.036  1.00 91.96           H  
ATOM   4275  CD2 LEU A 268     -74.237  -2.046  53.936  1.00 91.96           C  
ATOM   4276 HD21 LEU A 268     -74.987  -1.258  54.005  1.00 91.96           H  
ATOM   4277 HD22 LEU A 268     -74.008  -2.205  52.882  1.00 91.96           H  
ATOM   4278 HD23 LEU A 268     -74.642  -2.966  54.356  1.00 91.96           H  
ATOM   4279  N   ALA A 269     -72.256   1.616  56.711  1.00 92.75           N  
ATOM   4280  H   ALA A 269     -73.141   1.550  57.193  1.00 92.75           H  
ATOM   4281  CA  ALA A 269     -71.804   2.947  56.325  1.00 92.75           C  
ATOM   4282  HA  ALA A 269     -71.651   2.966  55.246  1.00 92.75           H  
ATOM   4283  C   ALA A 269     -70.467   3.300  56.989  1.00 92.75           C  
ATOM   4284  CB  ALA A 269     -72.896   3.963  56.677  1.00 92.75           C  
ATOM   4285  HB1 ALA A 269     -72.576   4.961  56.377  1.00 92.75           H  
ATOM   4286  HB2 ALA A 269     -73.088   3.957  57.750  1.00 92.75           H  
ATOM   4287  HB3 ALA A 269     -73.815   3.715  56.145  1.00 92.75           H  
ATOM   4288  O   ALA A 269     -69.556   3.759  56.307  1.00 92.75           O  
ATOM   4289  N   ALA A 270     -70.305   3.014  58.287  1.00 93.77           N  
ATOM   4290  H   ALA A 270     -71.105   2.698  58.817  1.00 93.77           H  
ATOM   4291  CA  ALA A 270     -69.042   3.227  58.993  1.00 93.77           C  
ATOM   4292  HA  ALA A 270     -68.748   4.269  58.870  1.00 93.77           H  
ATOM   4293  C   ALA A 270     -67.904   2.361  58.424  1.00 93.77           C  
ATOM   4294  CB  ALA A 270     -69.261   2.961  60.488  1.00 93.77           C  
ATOM   4295  HB1 ALA A 270     -69.571   1.928  60.645  1.00 93.77           H  
ATOM   4296  HB2 ALA A 270     -68.333   3.146  61.029  1.00 93.77           H  
ATOM   4297  HB3 ALA A 270     -70.033   3.628  60.870  1.00 93.77           H  
ATOM   4298  O   ALA A 270     -66.808   2.865  58.191  1.00 93.77           O  
ATOM   4299  N   LYS A 271     -68.165   1.075  58.146  1.00 94.62           N  
ATOM   4300  H   LYS A 271     -69.085   0.719  58.366  1.00 94.62           H  
ATOM   4301  CA  LYS A 271     -67.194   0.178  57.498  1.00 94.62           C  
ATOM   4302  HA  LYS A 271     -66.248   0.211  58.038  1.00 94.62           H  
ATOM   4303  C   LYS A 271     -66.870   0.611  56.072  1.00 94.62           C  
ATOM   4304  CB  LYS A 271     -67.718  -1.260  57.468  1.00 94.62           C  
ATOM   4305  HB2 LYS A 271     -68.752  -1.261  57.123  1.00 94.62           H  
ATOM   4306  HB3 LYS A 271     -67.123  -1.827  56.753  1.00 94.62           H  
ATOM   4307  O   LYS A 271     -65.709   0.589  55.696  1.00 94.62           O  
ATOM   4308  CG  LYS A 271     -67.615  -1.955  58.828  1.00 94.62           C  
ATOM   4309  HG2 LYS A 271     -66.569  -2.002  59.131  1.00 94.62           H  
ATOM   4310  HG3 LYS A 271     -68.179  -1.407  59.583  1.00 94.62           H  
ATOM   4311  CD  LYS A 271     -68.171  -3.373  58.683  1.00 94.62           C  
ATOM   4312  HD2 LYS A 271     -67.599  -3.895  57.917  1.00 94.62           H  
ATOM   4313  HD3 LYS A 271     -69.214  -3.315  58.370  1.00 94.62           H  
ATOM   4314  CE  LYS A 271     -68.072  -4.134  60.003  1.00 94.62           C  
ATOM   4315  HE2 LYS A 271     -67.037  -4.095  60.343  1.00 94.62           H  
ATOM   4316  HE3 LYS A 271     -68.693  -3.630  60.743  1.00 94.62           H  
ATOM   4317  NZ  LYS A 271     -68.501  -5.540  59.813  1.00 94.62           N  
ATOM   4318  HZ1 LYS A 271     -68.426  -6.065  60.673  1.00 94.62           H  
ATOM   4319  HZ2 LYS A 271     -67.912  -5.980  59.121  1.00 94.62           H  
ATOM   4320  HZ3 LYS A 271     -69.451  -5.576  59.470  1.00 94.62           H  
ATOM   4321  N   ASN A 272     -67.869   1.007  55.289  1.00 93.26           N  
ATOM   4322  H   ASN A 272     -68.812   0.972  55.649  1.00 93.26           H  
ATOM   4323  CA  ASN A 272     -67.674   1.483  53.924  1.00 93.26           C  
ATOM   4324  HA  ASN A 272     -67.127   0.727  53.360  1.00 93.26           H  
ATOM   4325  C   ASN A 272     -66.828   2.761  53.913  1.00 93.26           C  
ATOM   4326  CB  ASN A 272     -69.044   1.704  53.260  1.00 93.26           C  
ATOM   4327  HB2 ASN A 272     -69.562   2.531  53.746  1.00 93.26           H  
ATOM   4328  HB3 ASN A 272     -69.650   0.804  53.352  1.00 93.26           H  
ATOM   4329  O   ASN A 272     -65.888   2.866  53.137  1.00 93.26           O  
ATOM   4330  CG  ASN A 272     -68.901   1.996  51.777  1.00 93.26           C  
ATOM   4331  ND2 ASN A 272     -69.813   2.732  51.189  1.00 93.26           N  
ATOM   4332 HD21 ASN A 272     -69.695   2.859  50.194  1.00 93.26           H  
ATOM   4333 HD22 ASN A 272     -70.611   3.100  51.689  1.00 93.26           H  
ATOM   4334  OD1 ASN A 272     -67.982   1.539  51.126  1.00 93.26           O  
ATOM   4335  N   MET A 273     -67.096   3.688  54.836  1.00 93.20           N  
ATOM   4336  H   MET A 273     -67.904   3.565  55.429  1.00 93.20           H  
ATOM   4337  CA  MET A 273     -66.291   4.895  55.013  1.00 93.20           C  
ATOM   4338  HA  MET A 273     -66.268   5.436  54.067  1.00 93.20           H  
ATOM   4339  C   MET A 273     -64.842   4.555  55.383  1.00 93.20           C  
ATOM   4340  CB  MET A 273     -66.957   5.786  56.068  1.00 93.20           C  
ATOM   4341  HB2 MET A 273     -67.995   5.953  55.781  1.00 93.20           H  
ATOM   4342  HB3 MET A 273     -66.943   5.279  57.033  1.00 93.20           H  
ATOM   4343  O   MET A 273     -63.923   5.072  54.755  1.00 93.20           O  
ATOM   4344  CG  MET A 273     -66.278   7.153  56.198  1.00 93.20           C  
ATOM   4345  HG2 MET A 273     -65.246   7.025  56.525  1.00 93.20           H  
ATOM   4346  HG3 MET A 273     -66.264   7.627  55.217  1.00 93.20           H  
ATOM   4347  SD  MET A 273     -67.125   8.269  57.352  1.00 93.20           S  
ATOM   4348  CE  MET A 273     -66.682   7.483  58.924  1.00 93.20           C  
ATOM   4349  HE1 MET A 273     -67.071   8.081  59.748  1.00 93.20           H  
ATOM   4350  HE2 MET A 273     -65.597   7.424  59.002  1.00 93.20           H  
ATOM   4351  HE3 MET A 273     -67.106   6.480  58.972  1.00 93.20           H  
ATOM   4352  N   GLN A 274     -64.622   3.641  56.336  1.00 94.65           N  
ATOM   4353  H   GLN A 274     -65.410   3.260  56.839  1.00 94.65           H  
ATOM   4354  CA  GLN A 274     -63.275   3.190  56.697  1.00 94.65           C  
ATOM   4355  HA  GLN A 274     -62.685   4.065  56.970  1.00 94.65           H  
ATOM   4356  C   GLN A 274     -62.561   2.510  55.517  1.00 94.65           C  
ATOM   4357  CB  GLN A 274     -63.354   2.259  57.917  1.00 94.65           C  
ATOM   4358  HB2 GLN A 274     -63.934   1.371  57.664  1.00 94.65           H  
ATOM   4359  HB3 GLN A 274     -63.851   2.781  58.734  1.00 94.65           H  
ATOM   4360  O   GLN A 274     -61.414   2.840  55.228  1.00 94.65           O  
ATOM   4361  CG  GLN A 274     -61.951   1.833  58.371  1.00 94.65           C  
ATOM   4362  HG2 GLN A 274     -61.445   1.325  57.551  1.00 94.65           H  
ATOM   4363  HG3 GLN A 274     -61.368   2.718  58.630  1.00 94.65           H  
ATOM   4364  CD  GLN A 274     -61.936   0.880  59.558  1.00 94.65           C  
ATOM   4365  NE2 GLN A 274     -60.777   0.359  59.884  1.00 94.65           N  
ATOM   4366 HE21 GLN A 274     -60.030   0.441  59.209  1.00 94.65           H  
ATOM   4367 HE22 GLN A 274     -60.773  -0.375  60.578  1.00 94.65           H  
ATOM   4368  OE1 GLN A 274     -62.932   0.583  60.207  1.00 94.65           O  
ATOM   4369  N   ASN A 275     -63.237   1.605  54.809  1.00 93.97           N  
ATOM   4370  H   ASN A 275     -64.161   1.344  55.121  1.00 93.97           H  
ATOM   4371  CA  ASN A 275     -62.684   0.911  53.647  1.00 93.97           C  
ATOM   4372  HA  ASN A 275     -61.760   0.410  53.935  1.00 93.97           H  
ATOM   4373  C   ASN A 275     -62.347   1.893  52.520  1.00 93.97           C  
ATOM   4374  CB  ASN A 275     -63.691  -0.134  53.143  1.00 93.97           C  
ATOM   4375  HB2 ASN A 275     -63.345  -0.509  52.180  1.00 93.97           H  
ATOM   4376  HB3 ASN A 275     -64.660   0.339  52.987  1.00 93.97           H  
ATOM   4377  O   ASN A 275     -61.289   1.774  51.912  1.00 93.97           O  
ATOM   4378  CG  ASN A 275     -63.870  -1.336  54.051  1.00 93.97           C  
ATOM   4379  ND2 ASN A 275     -64.775  -2.218  53.694  1.00 93.97           N  
ATOM   4380 HD21 ASN A 275     -65.287  -2.084  52.834  1.00 93.97           H  
ATOM   4381 HD22 ASN A 275     -64.809  -3.058  54.252  1.00 93.97           H  
ATOM   4382  OD1 ASN A 275     -63.217  -1.540  55.059  1.00 93.97           O  
ATOM   4383  N   ALA A 276     -63.208   2.881  52.262  1.00 93.91           N  
ATOM   4384  H   ALA A 276     -64.087   2.906  52.759  1.00 93.91           H  
ATOM   4385  CA  ALA A 276     -62.950   3.931  51.287  1.00 93.91           C  
ATOM   4386  HA  ALA A 276     -62.723   3.470  50.325  1.00 93.91           H  
ATOM   4387  C   ALA A 276     -61.734   4.770  51.700  1.00 93.91           C  
ATOM   4388  CB  ALA A 276     -64.210   4.788  51.124  1.00 93.91           C  
ATOM   4389  HB1 ALA A 276     -65.040   4.162  50.795  1.00 93.91           H  
ATOM   4390  HB2 ALA A 276     -64.472   5.259  52.072  1.00 93.91           H  
ATOM   4391  HB3 ALA A 276     -64.033   5.560  50.376  1.00 93.91           H  
ATOM   4392  O   ALA A 276     -60.849   5.010  50.883  1.00 93.91           O  
ATOM   4393  N   GLU A 277     -61.628   5.165  52.972  1.00 93.71           N  
ATOM   4394  H   GLU A 277     -62.384   4.959  53.609  1.00 93.71           H  
ATOM   4395  CA  GLU A 277     -60.455   5.878  53.479  1.00 93.71           C  
ATOM   4396  HA  GLU A 277     -60.317   6.796  52.908  1.00 93.71           H  
ATOM   4397  C   GLU A 277     -59.162   5.064  53.357  1.00 93.71           C  
ATOM   4398  CB  GLU A 277     -60.623   6.231  54.958  1.00 93.71           C  
ATOM   4399  HB2 GLU A 277     -60.987   5.366  55.512  1.00 93.71           H  
ATOM   4400  HB3 GLU A 277     -59.625   6.467  55.328  1.00 93.71           H  
ATOM   4401  O   GLU A 277     -58.133   5.606  52.956  1.00 93.71           O  
ATOM   4402  CG  GLU A 277     -61.524   7.434  55.246  1.00 93.71           C  
ATOM   4403  HG2 GLU A 277     -61.156   8.288  54.677  1.00 93.71           H  
ATOM   4404  HG3 GLU A 277     -62.544   7.225  54.925  1.00 93.71           H  
ATOM   4405  CD  GLU A 277     -61.488   7.779  56.743  1.00 93.71           C  
ATOM   4406  OE1 GLU A 277     -62.464   8.391  57.226  1.00 93.71           O  
ATOM   4407  OE2 GLU A 277     -60.436   7.495  57.386  1.00 93.71           O  
ATOM   4408  N   GLU A 278     -59.182   3.783  53.725  1.00 95.21           N  
ATOM   4409  H   GLU A 278     -60.047   3.402  54.082  1.00 95.21           H  
ATOM   4410  CA  GLU A 278     -58.037   2.877  53.600  1.00 95.21           C  
ATOM   4411  HA  GLU A 278     -57.168   3.320  54.087  1.00 95.21           H  
ATOM   4412  C   GLU A 278     -57.659   2.663  52.132  1.00 95.21           C  
ATOM   4413  CB  GLU A 278     -58.346   1.539  54.290  1.00 95.21           C  
ATOM   4414  HB2 GLU A 278     -59.327   1.186  53.971  1.00 95.21           H  
ATOM   4415  HB3 GLU A 278     -57.598   0.808  53.985  1.00 95.21           H  
ATOM   4416  O   GLU A 278     -56.474   2.703  51.791  1.00 95.21           O  
ATOM   4417  CG  GLU A 278     -58.304   1.667  55.823  1.00 95.21           C  
ATOM   4418  HG2 GLU A 278     -58.950   2.487  56.137  1.00 95.21           H  
ATOM   4419  HG3 GLU A 278     -57.287   1.930  56.116  1.00 95.21           H  
ATOM   4420  CD  GLU A 278     -58.723   0.387  56.566  1.00 95.21           C  
ATOM   4421  OE1 GLU A 278     -58.915   0.485  57.805  1.00 95.21           O  
ATOM   4422  OE2 GLU A 278     -58.810  -0.684  55.928  1.00 95.21           O  
ATOM   4423  N   TRP A 279     -58.652   2.532  51.250  1.00 93.39           N  
ATOM   4424  H   TRP A 279     -59.598   2.481  51.602  1.00 93.39           H  
ATOM   4425  CA  TRP A 279     -58.463   2.419  49.808  1.00 93.39           C  
ATOM   4426  HA  TRP A 279     -57.781   1.592  49.609  1.00 93.39           H  
ATOM   4427  C   TRP A 279     -57.830   3.683  49.219  1.00 93.39           C  
ATOM   4428  CB  TRP A 279     -59.804   2.100  49.143  1.00 93.39           C  
ATOM   4429  HB2 TRP A 279     -60.505   2.915  49.320  1.00 93.39           H  
ATOM   4430  HB3 TRP A 279     -60.217   1.201  49.602  1.00 93.39           H  
ATOM   4431  O   TRP A 279     -56.825   3.591  48.512  1.00 93.39           O  
ATOM   4432  CG  TRP A 279     -59.713   1.860  47.673  1.00 93.39           C  
ATOM   4433  CD1 TRP A 279     -59.385   0.683  47.098  1.00 93.39           C  
ATOM   4434  HD1 TRP A 279     -59.169  -0.227  47.639  1.00 93.39           H  
ATOM   4435  CD2 TRP A 279     -59.950   2.796  46.577  1.00 93.39           C  
ATOM   4436  CE2 TRP A 279     -59.737   2.100  45.348  1.00 93.39           C  
ATOM   4437  CE3 TRP A 279     -60.339   4.151  46.492  1.00 93.39           C  
ATOM   4438  HE3 TRP A 279     -60.537   4.705  47.397  1.00 93.39           H  
ATOM   4439  NE1 TRP A 279     -59.402   0.818  45.725  1.00 93.39           N  
ATOM   4440  HE1 TRP A 279     -59.266   0.047  45.087  1.00 93.39           H  
ATOM   4441  CH2 TRP A 279     -60.297   4.058  44.047  1.00 93.39           C  
ATOM   4442  HH2 TRP A 279     -60.468   4.537  43.094  1.00 93.39           H  
ATOM   4443  CZ2 TRP A 279     -59.900   2.712  44.098  1.00 93.39           C  
ATOM   4444  HZ2 TRP A 279     -59.766   2.145  43.188  1.00 93.39           H  
ATOM   4445  CZ3 TRP A 279     -60.515   4.771  45.239  1.00 93.39           C  
ATOM   4446  HZ3 TRP A 279     -60.855   5.795  45.191  1.00 93.39           H  
ATOM   4447  N   PHE A 280     -58.331   4.871  49.578  1.00 92.98           N  
ATOM   4448  H   PHE A 280     -59.174   4.887  50.133  1.00 92.98           H  
ATOM   4449  CA  PHE A 280     -57.728   6.139  49.168  1.00 92.98           C  
ATOM   4450  HA  PHE A 280     -57.646   6.140  48.082  1.00 92.98           H  
ATOM   4451  C   PHE A 280     -56.308   6.281  49.714  1.00 92.98           C  
ATOM   4452  CB  PHE A 280     -58.597   7.333  49.594  1.00 92.98           C  
ATOM   4453  HB2 PHE A 280     -57.984   8.234  49.566  1.00 92.98           H  
ATOM   4454  HB3 PHE A 280     -58.923   7.195  50.625  1.00 92.98           H  
ATOM   4455  O   PHE A 280     -55.402   6.586  48.943  1.00 92.98           O  
ATOM   4456  CG  PHE A 280     -59.794   7.585  48.698  1.00 92.98           C  
ATOM   4457  CD1 PHE A 280     -59.599   7.915  47.342  1.00 92.98           C  
ATOM   4458  HD1 PHE A 280     -58.600   7.990  46.939  1.00 92.98           H  
ATOM   4459  CD2 PHE A 280     -61.103   7.520  49.212  1.00 92.98           C  
ATOM   4460  HD2 PHE A 280     -61.268   7.316  50.259  1.00 92.98           H  
ATOM   4461  CE1 PHE A 280     -60.704   8.143  46.504  1.00 92.98           C  
ATOM   4462  HE1 PHE A 280     -60.555   8.388  45.463  1.00 92.98           H  
ATOM   4463  CE2 PHE A 280     -62.208   7.720  48.368  1.00 92.98           C  
ATOM   4464  HE2 PHE A 280     -63.211   7.644  48.762  1.00 92.98           H  
ATOM   4465  CZ  PHE A 280     -62.009   8.027  47.012  1.00 92.98           C  
ATOM   4466  HZ  PHE A 280     -62.859   8.180  46.364  1.00 92.98           H  
ATOM   4467  N   LYS A 281     -56.072   6.013  51.005  1.00 95.79           N  
ATOM   4468  H   LYS A 281     -56.856   5.743  51.581  1.00 95.79           H  
ATOM   4469  CA  LYS A 281     -54.727   6.061  51.608  1.00 95.79           C  
ATOM   4470  HA  LYS A 281     -54.319   7.065  51.489  1.00 95.79           H  
ATOM   4471  C   LYS A 281     -53.767   5.123  50.873  1.00 95.79           C  
ATOM   4472  CB  LYS A 281     -54.798   5.722  53.109  1.00 95.79           C  
ATOM   4473  HB2 LYS A 281     -55.401   4.823  53.234  1.00 95.79           H  
ATOM   4474  HB3 LYS A 281     -53.795   5.508  53.478  1.00 95.79           H  
ATOM   4475  O   LYS A 281     -52.690   5.560  50.475  1.00 95.79           O  
ATOM   4476  CG  LYS A 281     -55.387   6.869  53.953  1.00 95.79           C  
ATOM   4477  HG2 LYS A 281     -56.260   7.279  53.447  1.00 95.79           H  
ATOM   4478  HG3 LYS A 281     -54.648   7.665  54.045  1.00 95.79           H  
ATOM   4479  CD  LYS A 281     -55.807   6.391  55.356  1.00 95.79           C  
ATOM   4480  HD2 LYS A 281     -54.929   6.124  55.944  1.00 95.79           H  
ATOM   4481  HD3 LYS A 281     -56.432   5.506  55.235  1.00 95.79           H  
ATOM   4482  CE  LYS A 281     -56.629   7.477  56.075  1.00 95.79           C  
ATOM   4483  HE2 LYS A 281     -55.963   8.237  56.484  1.00 95.79           H  
ATOM   4484  HE3 LYS A 281     -57.257   7.956  55.324  1.00 95.79           H  
ATOM   4485  NZ  LYS A 281     -57.525   6.923  57.130  1.00 95.79           N  
ATOM   4486  HZ1 LYS A 281     -57.039   6.625  57.964  1.00 95.79           H  
ATOM   4487  HZ2 LYS A 281     -58.052   6.141  56.768  1.00 95.79           H  
ATOM   4488  HZ3 LYS A 281     -58.272   7.556  57.378  1.00 95.79           H  
ATOM   4489  N   SER A 282     -54.172   3.878  50.620  1.00 95.21           N  
ATOM   4490  H   SER A 282     -55.076   3.593  50.966  1.00 95.21           H  
ATOM   4491  CA  SER A 282     -53.380   2.903  49.863  1.00 95.21           C  
ATOM   4492  HA  SER A 282     -52.431   2.752  50.378  1.00 95.21           H  
ATOM   4493  C   SER A 282     -53.079   3.399  48.445  1.00 95.21           C  
ATOM   4494  CB  SER A 282     -54.111   1.560  49.815  1.00 95.21           C  
ATOM   4495  HB2 SER A 282     -54.286   1.197  50.828  1.00 95.21           H  
ATOM   4496  HB3 SER A 282     -55.072   1.683  49.316  1.00 95.21           H  
ATOM   4497  O   SER A 282     -51.913   3.473  48.049  1.00 95.21           O  
ATOM   4498  OG  SER A 282     -53.333   0.620  49.101  1.00 95.21           O  
ATOM   4499  HG  SER A 282     -52.635   0.289  49.670  1.00 95.21           H  
ATOM   4500  N   ARG A 283     -54.093   3.851  47.696  1.00 95.97           N  
ATOM   4501  H   ARG A 283     -55.031   3.783  48.065  1.00 95.97           H  
ATOM   4502  CA  ARG A 283     -53.908   4.364  46.332  1.00 95.97           C  
ATOM   4503  HA  ARG A 283     -53.403   3.582  45.765  1.00 95.97           H  
ATOM   4504  C   ARG A 283     -52.991   5.586  46.296  1.00 95.97           C  
ATOM   4505  CB  ARG A 283     -55.283   4.654  45.705  1.00 95.97           C  
ATOM   4506  HB2 ARG A 283     -55.926   3.784  45.840  1.00 95.97           H  
ATOM   4507  HB3 ARG A 283     -55.748   5.489  46.231  1.00 95.97           H  
ATOM   4508  O   ARG A 283     -52.124   5.659  45.428  1.00 95.97           O  
ATOM   4509  CG  ARG A 283     -55.228   4.983  44.203  1.00 95.97           C  
ATOM   4510  HG2 ARG A 283     -56.242   5.199  43.867  1.00 95.97           H  
ATOM   4511  HG3 ARG A 283     -54.617   5.870  44.038  1.00 95.97           H  
ATOM   4512  CD  ARG A 283     -54.671   3.813  43.378  1.00 95.97           C  
ATOM   4513  HD2 ARG A 283     -53.627   3.651  43.644  1.00 95.97           H  
ATOM   4514  HD3 ARG A 283     -55.244   2.918  43.621  1.00 95.97           H  
ATOM   4515  NE  ARG A 283     -54.755   4.067  41.927  1.00 95.97           N  
ATOM   4516  HE  ARG A 283     -55.107   4.969  41.639  1.00 95.97           H  
ATOM   4517  NH1 ARG A 283     -54.040   1.998  41.225  1.00 95.97           N  
ATOM   4518 HH11 ARG A 283     -53.963   1.700  42.187  1.00 95.97           H  
ATOM   4519 HH12 ARG A 283     -53.872   1.344  40.473  1.00 95.97           H  
ATOM   4520  NH2 ARG A 283     -54.595   3.538  39.714  1.00 95.97           N  
ATOM   4521 HH21 ARG A 283     -54.421   2.858  38.987  1.00 95.97           H  
ATOM   4522 HH22 ARG A 283     -54.984   4.433  39.454  1.00 95.97           H  
ATOM   4523  CZ  ARG A 283     -54.462   3.205  40.967  1.00 95.97           C  
ATOM   4524  N   PHE A 284     -53.123   6.499  47.259  1.00 95.17           N  
ATOM   4525  H   PHE A 284     -53.876   6.383  47.922  1.00 95.17           H  
ATOM   4526  CA  PHE A 284     -52.229   7.646  47.416  1.00 95.17           C  
ATOM   4527  HA  PHE A 284     -52.195   8.192  46.473  1.00 95.17           H  
ATOM   4528  C   PHE A 284     -50.792   7.219  47.721  1.00 95.17           C  
ATOM   4529  CB  PHE A 284     -52.749   8.600  48.504  1.00 95.17           C  
ATOM   4530  HB2 PHE A 284     -51.897   9.034  49.027  1.00 95.17           H  
ATOM   4531  HB3 PHE A 284     -53.321   8.052  49.253  1.00 95.17           H  
ATOM   4532  O   PHE A 284     -49.868   7.782  47.134  1.00 95.17           O  
ATOM   4533  CG  PHE A 284     -53.566   9.753  47.957  1.00 95.17           C  
ATOM   4534  CD1 PHE A 284     -52.901  10.871  47.420  1.00 95.17           C  
ATOM   4535  HD1 PHE A 284     -51.821  10.901  47.401  1.00 95.17           H  
ATOM   4536  CD2 PHE A 284     -54.974   9.728  47.976  1.00 95.17           C  
ATOM   4537  HD2 PHE A 284     -55.503   8.884  48.395  1.00 95.17           H  
ATOM   4538  CE1 PHE A 284     -53.637  11.952  46.906  1.00 95.17           C  
ATOM   4539  HE1 PHE A 284     -53.124  12.807  46.492  1.00 95.17           H  
ATOM   4540  CE2 PHE A 284     -55.711  10.805  47.457  1.00 95.17           C  
ATOM   4541  HE2 PHE A 284     -56.790  10.777  47.471  1.00 95.17           H  
ATOM   4542  CZ  PHE A 284     -55.042  11.918  46.922  1.00 95.17           C  
ATOM   4543  HZ  PHE A 284     -55.609  12.745  46.520  1.00 95.17           H  
ATOM   4544  N   THR A 285     -50.578   6.223  48.588  1.00 94.94           N  
ATOM   4545  H   THR A 285     -51.362   5.838  49.095  1.00 94.94           H  
ATOM   4546  CA  THR A 285     -49.225   5.712  48.870  1.00 94.94           C  
ATOM   4547  HA  THR A 285     -48.595   6.558  49.145  1.00 94.94           H  
ATOM   4548  C   THR A 285     -48.581   5.095  47.633  1.00 94.94           C  
ATOM   4549  CB  THR A 285     -49.173   4.722  50.045  1.00 94.94           C  
ATOM   4550  HB  THR A 285     -48.156   4.336  50.114  1.00 94.94           H  
ATOM   4551  O   THR A 285     -47.453   5.455  47.311  1.00 94.94           O  
ATOM   4552  CG2 THR A 285     -49.485   5.407  51.375  1.00 94.94           C  
ATOM   4553 HG21 THR A 285     -48.691   6.116  51.607  1.00 94.94           H  
ATOM   4554 HG22 THR A 285     -49.532   4.659  52.167  1.00 94.94           H  
ATOM   4555 HG23 THR A 285     -50.432   5.945  51.330  1.00 94.94           H  
ATOM   4556  OG1 THR A 285     -50.033   3.616  49.918  1.00 94.94           O  
ATOM   4557  HG1 THR A 285     -50.662   3.749  49.205  1.00 94.94           H  
ATOM   4558  N   VAL A 286     -49.318   4.274  46.876  1.00 94.46           N  
ATOM   4559  H   VAL A 286     -50.248   4.032  47.188  1.00 94.46           H  
ATOM   4560  CA  VAL A 286     -48.822   3.655  45.637  1.00 94.46           C  
ATOM   4561  HA  VAL A 286     -47.891   3.132  45.853  1.00 94.46           H  
ATOM   4562  C   VAL A 286     -48.511   4.714  44.583  1.00 94.46           C  
ATOM   4563  CB  VAL A 286     -49.840   2.631  45.093  1.00 94.46           C  
ATOM   4564  HB  VAL A 286     -50.811   3.114  44.986  1.00 94.46           H  
ATOM   4565  O   VAL A 286     -47.459   4.662  43.952  1.00 94.46           O  
ATOM   4566  CG1 VAL A 286     -49.431   2.065  43.726  1.00 94.46           C  
ATOM   4567 HG11 VAL A 286     -49.440   2.847  42.967  1.00 94.46           H  
ATOM   4568 HG12 VAL A 286     -50.131   1.288  43.421  1.00 94.46           H  
ATOM   4569 HG13 VAL A 286     -48.430   1.637  43.786  1.00 94.46           H  
ATOM   4570  CG2 VAL A 286     -49.988   1.445  46.054  1.00 94.46           C  
ATOM   4571 HG21 VAL A 286     -50.741   0.752  45.679  1.00 94.46           H  
ATOM   4572 HG22 VAL A 286     -50.297   1.782  47.043  1.00 94.46           H  
ATOM   4573 HG23 VAL A 286     -49.036   0.922  46.150  1.00 94.46           H  
ATOM   4574  N   LEU A 287     -49.388   5.707  44.407  1.00 94.07           N  
ATOM   4575  H   LEU A 287     -50.252   5.694  44.930  1.00 94.07           H  
ATOM   4576  CA  LEU A 287     -49.163   6.791  43.451  1.00 94.07           C  
ATOM   4577  HA  LEU A 287     -48.947   6.341  42.483  1.00 94.07           H  
ATOM   4578  C   LEU A 287     -47.949   7.645  43.843  1.00 94.07           C  
ATOM   4579  CB  LEU A 287     -50.443   7.636  43.340  1.00 94.07           C  
ATOM   4580  HB2 LEU A 287     -50.644   8.092  44.310  1.00 94.07           H  
ATOM   4581  HB3 LEU A 287     -51.279   6.979  43.099  1.00 94.07           H  
ATOM   4582  O   LEU A 287     -47.138   7.982  42.985  1.00 94.07           O  
ATOM   4583  CG  LEU A 287     -50.364   8.747  42.275  1.00 94.07           C  
ATOM   4584  HG  LEU A 287     -49.524   9.406  42.492  1.00 94.07           H  
ATOM   4585  CD1 LEU A 287     -50.205   8.181  40.862  1.00 94.07           C  
ATOM   4586 HD11 LEU A 287     -49.238   7.688  40.762  1.00 94.07           H  
ATOM   4587 HD12 LEU A 287     -51.003   7.469  40.647  1.00 94.07           H  
ATOM   4588 HD13 LEU A 287     -50.244   8.992  40.136  1.00 94.07           H  
ATOM   4589  CD2 LEU A 287     -51.641   9.586  42.316  1.00 94.07           C  
ATOM   4590 HD21 LEU A 287     -52.508   8.965  42.087  1.00 94.07           H  
ATOM   4591 HD22 LEU A 287     -51.763  10.024  43.307  1.00 94.07           H  
ATOM   4592 HD23 LEU A 287     -51.575  10.392  41.585  1.00 94.07           H  
ATOM   4593  N   THR A 288     -47.796   7.956  45.133  1.00 95.31           N  
ATOM   4594  H   THR A 288     -48.495   7.631  45.786  1.00 95.31           H  
ATOM   4595  CA  THR A 288     -46.658   8.735  45.649  1.00 95.31           C  
ATOM   4596  HA  THR A 288     -46.569   9.652  45.066  1.00 95.31           H  
ATOM   4597  C   THR A 288     -45.348   7.964  45.498  1.00 95.31           C  
ATOM   4598  CB  THR A 288     -46.869   9.123  47.121  1.00 95.31           C  
ATOM   4599  HB  THR A 288     -46.891   8.225  47.739  1.00 95.31           H  
ATOM   4600  O   THR A 288     -44.351   8.532  45.060  1.00 95.31           O  
ATOM   4601  CG2 THR A 288     -45.781  10.062  47.641  1.00 95.31           C  
ATOM   4602 HG21 THR A 288     -45.719  10.944  47.004  1.00 95.31           H  
ATOM   4603 HG22 THR A 288     -46.026  10.369  48.658  1.00 95.31           H  
ATOM   4604 HG23 THR A 288     -44.817   9.555  47.653  1.00 95.31           H  
ATOM   4605  OG1 THR A 288     -48.091   9.806  47.275  1.00 95.31           O  
ATOM   4606  HG1 THR A 288     -48.786   9.149  47.200  1.00 95.31           H  
ATOM   4607  N   GLU A 289     -45.347   6.664  45.799  1.00 95.00           N  
ATOM   4608  H   GLU A 289     -46.185   6.245  46.175  1.00 95.00           H  
ATOM   4609  CA  GLU A 289     -44.185   5.792  45.621  1.00 95.00           C  
ATOM   4610  HA  GLU A 289     -43.327   6.239  46.123  1.00 95.00           H  
ATOM   4611  C   GLU A 289     -43.824   5.631  44.138  1.00 95.00           C  
ATOM   4612  CB  GLU A 289     -44.476   4.431  46.271  1.00 95.00           C  
ATOM   4613  HB2 GLU A 289     -44.802   4.590  47.299  1.00 95.00           H  
ATOM   4614  HB3 GLU A 289     -45.276   3.936  45.719  1.00 95.00           H  
ATOM   4615  O   GLU A 289     -42.658   5.748  43.768  1.00 95.00           O  
ATOM   4616  CG  GLU A 289     -43.230   3.534  46.288  1.00 95.00           C  
ATOM   4617  HG2 GLU A 289     -42.834   3.465  45.275  1.00 95.00           H  
ATOM   4618  HG3 GLU A 289     -42.468   3.998  46.915  1.00 95.00           H  
ATOM   4619  CD  GLU A 289     -43.500   2.106  46.783  1.00 95.00           C  
ATOM   4620  OE1 GLU A 289     -42.586   1.269  46.584  1.00 95.00           O  
ATOM   4621  OE2 GLU A 289     -44.617   1.821  47.255  1.00 95.00           O  
ATOM   4622  N   SER A 290     -44.815   5.419  43.267  1.00 93.43           N  
ATOM   4623  H   SER A 290     -45.750   5.297  43.627  1.00 93.43           H  
ATOM   4624  CA  SER A 290     -44.607   5.332  41.819  1.00 93.43           C  
ATOM   4625  HA  SER A 290     -43.876   4.550  41.613  1.00 93.43           H  
ATOM   4626  C   SER A 290     -44.076   6.645  41.244  1.00 93.43           C  
ATOM   4627  CB  SER A 290     -45.918   4.963  41.122  1.00 93.43           C  
ATOM   4628  HB2 SER A 290     -46.643   5.767  41.250  1.00 93.43           H  
ATOM   4629  HB3 SER A 290     -46.321   4.052  41.564  1.00 93.43           H  
ATOM   4630  O   SER A 290     -43.187   6.625  40.393  1.00 93.43           O  
ATOM   4631  OG  SER A 290     -45.688   4.741  39.744  1.00 93.43           O  
ATOM   4632  HG  SER A 290     -45.157   5.452  39.378  1.00 93.43           H  
ATOM   4633  N   ALA A 291     -44.589   7.788  41.707  1.00 92.82           N  
ATOM   4634  H   ALA A 291     -45.351   7.751  42.368  1.00 92.82           H  
ATOM   4635  CA  ALA A 291     -44.085   9.098  41.315  1.00 92.82           C  
ATOM   4636  HA  ALA A 291     -44.086   9.161  40.227  1.00 92.82           H  
ATOM   4637  C   ALA A 291     -42.637   9.295  41.787  1.00 92.82           C  
ATOM   4638  CB  ALA A 291     -45.025  10.182  41.857  1.00 92.82           C  
ATOM   4639  HB1 ALA A 291     -45.062  10.138  42.946  1.00 92.82           H  
ATOM   4640  HB2 ALA A 291     -46.029  10.032  41.460  1.00 92.82           H  
ATOM   4641  HB3 ALA A 291     -44.666  11.164  41.551  1.00 92.82           H  
ATOM   4642  O   ALA A 291     -41.798   9.713  40.993  1.00 92.82           O  
ATOM   4643  N   ALA A 292     -42.315   8.928  43.034  1.00 93.49           N  
ATOM   4644  H   ALA A 292     -43.047   8.602  43.649  1.00 93.49           H  
ATOM   4645  CA  ALA A 292     -40.952   8.986  43.561  1.00 93.49           C  
ATOM   4646  HA  ALA A 292     -40.604  10.017  43.499  1.00 93.49           H  
ATOM   4647  C   ALA A 292     -39.989   8.127  42.724  1.00 93.49           C  
ATOM   4648  CB  ALA A 292     -40.961   8.582  45.040  1.00 93.49           C  
ATOM   4649  HB1 ALA A 292     -41.309   7.555  45.153  1.00 93.49           H  
ATOM   4650  HB2 ALA A 292     -39.950   8.658  45.442  1.00 93.49           H  
ATOM   4651  HB3 ALA A 292     -41.617   9.247  45.601  1.00 93.49           H  
ATOM   4652  O   ALA A 292     -39.003   8.657  42.211  1.00 93.49           O  
ATOM   4653  N   LYS A 293     -40.337   6.857  42.470  1.00 94.35           N  
ATOM   4654  H   LYS A 293     -41.174   6.506  42.914  1.00 94.35           H  
ATOM   4655  CA  LYS A 293     -39.556   5.936  41.625  1.00 94.35           C  
ATOM   4656  HA  LYS A 293     -38.565   5.805  42.062  1.00 94.35           H  
ATOM   4657  C   LYS A 293     -39.327   6.481  40.219  1.00 94.35           C  
ATOM   4658  CB  LYS A 293     -40.257   4.572  41.535  1.00 94.35           C  
ATOM   4659  HB2 LYS A 293     -41.309   4.722  41.294  1.00 94.35           H  
ATOM   4660  HB3 LYS A 293     -39.804   3.994  40.729  1.00 94.35           H  
ATOM   4661  O   LYS A 293     -38.205   6.424  39.729  1.00 94.35           O  
ATOM   4662  CG  LYS A 293     -40.129   3.761  42.830  1.00 94.35           C  
ATOM   4663  HG2 LYS A 293     -39.079   3.522  42.999  1.00 94.35           H  
ATOM   4664  HG3 LYS A 293     -40.491   4.349  43.673  1.00 94.35           H  
ATOM   4665  CD  LYS A 293     -40.938   2.461  42.735  1.00 94.35           C  
ATOM   4666  HD2 LYS A 293     -40.553   1.840  41.926  1.00 94.35           H  
ATOM   4667  HD3 LYS A 293     -41.980   2.712  42.537  1.00 94.35           H  
ATOM   4668  CE  LYS A 293     -40.838   1.715  44.067  1.00 94.35           C  
ATOM   4669  HE2 LYS A 293     -41.074   2.419  44.864  1.00 94.35           H  
ATOM   4670  HE3 LYS A 293     -39.814   1.379  44.228  1.00 94.35           H  
ATOM   4671  NZ  LYS A 293     -41.784   0.579  44.159  1.00 94.35           N  
ATOM   4672  HZ1 LYS A 293     -42.685   0.829  43.777  1.00 94.35           H  
ATOM   4673  HZ2 LYS A 293     -41.977   0.436  45.140  1.00 94.35           H  
ATOM   4674  HZ3 LYS A 293     -41.429  -0.270  43.743  1.00 94.35           H  
ATOM   4675  N   ASN A 294     -40.356   7.045  39.582  1.00 93.23           N  
ATOM   4676  H   ASN A 294     -41.266   7.031  40.019  1.00 93.23           H  
ATOM   4677  CA  ASN A 294     -40.206   7.659  38.262  1.00 93.23           C  
ATOM   4678  HA  ASN A 294     -39.757   6.930  37.588  1.00 93.23           H  
ATOM   4679  C   ASN A 294     -39.255   8.867  38.315  1.00 93.23           C  
ATOM   4680  CB  ASN A 294     -41.595   8.035  37.718  1.00 93.23           C  
ATOM   4681  HB2 ASN A 294     -42.024   8.832  38.325  1.00 93.23           H  
ATOM   4682  HB3 ASN A 294     -42.252   7.166  37.771  1.00 93.23           H  
ATOM   4683  O   ASN A 294     -38.358   8.991  37.485  1.00 93.23           O  
ATOM   4684  CG  ASN A 294     -41.548   8.484  36.265  1.00 93.23           C  
ATOM   4685  ND2 ASN A 294     -42.594   9.105  35.775  1.00 93.23           N  
ATOM   4686 HD21 ASN A 294     -42.538   9.320  34.790  1.00 93.23           H  
ATOM   4687 HD22 ASN A 294     -43.431   9.235  36.324  1.00 93.23           H  
ATOM   4688  OD1 ASN A 294     -40.594   8.278  35.543  1.00 93.23           O  
ATOM   4689  N   THR A 295     -39.375   9.733  39.331  1.00 93.77           N  
ATOM   4690  H   THR A 295     -40.117   9.606  40.004  1.00 93.77           H  
ATOM   4691  CA  THR A 295     -38.440  10.862  39.472  1.00 93.77           C  
ATOM   4692  HA  THR A 295     -38.437  11.401  38.524  1.00 93.77           H  
ATOM   4693  C   THR A 295     -36.999  10.411  39.700  1.00 93.77           C  
ATOM   4694  CB  THR A 295     -38.837  11.867  40.561  1.00 93.77           C  
ATOM   4695  HB  THR A 295     -38.097  12.666  40.529  1.00 93.77           H  
ATOM   4696  O   THR A 295     -36.086  11.045  39.177  1.00 93.77           O  
ATOM   4697  CG2 THR A 295     -40.184  12.542  40.308  1.00 93.77           C  
ATOM   4698 HG21 THR A 295     -40.966  11.805  40.124  1.00 93.77           H  
ATOM   4699 HG22 THR A 295     -40.105  13.181  39.429  1.00 93.77           H  
ATOM   4700 HG23 THR A 295     -40.461  13.151  41.169  1.00 93.77           H  
ATOM   4701  OG1 THR A 295     -38.811  11.359  41.879  1.00 93.77           O  
ATOM   4702  HG1 THR A 295     -38.932  10.407  41.859  1.00 93.77           H  
ATOM   4703  N   ASP A 296     -36.782   9.318  40.433  1.00 93.88           N  
ATOM   4704  H   ASP A 296     -37.564   8.849  40.867  1.00 93.88           H  
ATOM   4705  CA  ASP A 296     -35.449   8.756  40.659  1.00 93.88           C  
ATOM   4706  HA  ASP A 296     -34.760   9.563  40.907  1.00 93.88           H  
ATOM   4707  C   ASP A 296     -34.887   8.095  39.398  1.00 93.88           C  
ATOM   4708  CB  ASP A 296     -35.484   7.785  41.848  1.00 93.88           C  
ATOM   4709  HB2 ASP A 296     -36.272   7.048  41.693  1.00 93.88           H  
ATOM   4710  HB3 ASP A 296     -34.531   7.257  41.896  1.00 93.88           H  
ATOM   4711  O   ASP A 296     -33.724   8.320  39.073  1.00 93.88           O  
ATOM   4712  CG  ASP A 296     -35.697   8.501  43.187  1.00 93.88           C  
ATOM   4713  OD1 ASP A 296     -35.404   9.724  43.257  1.00 93.88           O  
ATOM   4714  OD2 ASP A 296     -36.147   7.823  44.136  1.00 93.88           O  
ATOM   4715  N   ALA A 297     -35.712   7.380  38.628  1.00 91.36           N  
ATOM   4716  H   ALA A 297     -36.651   7.203  38.958  1.00 91.36           H  
ATOM   4717  CA  ALA A 297     -35.322   6.821  37.334  1.00 91.36           C  
ATOM   4718  HA  ALA A 297     -34.456   6.175  37.478  1.00 91.36           H  
ATOM   4719  C   ALA A 297     -34.918   7.920  36.335  1.00 91.36           C  
ATOM   4720  CB  ALA A 297     -36.479   5.969  36.800  1.00 91.36           C  
ATOM   4721  HB1 ALA A 297     -36.187   5.509  35.855  1.00 91.36           H  
ATOM   4722  HB2 ALA A 297     -37.361   6.589  36.634  1.00 91.36           H  
ATOM   4723  HB3 ALA A 297     -36.721   5.183  37.515  1.00 91.36           H  
ATOM   4724  O   ALA A 297     -33.886   7.813  35.675  1.00 91.36           O  
ATOM   4725  N   VAL A 298     -35.674   9.023  36.276  1.00 92.82           N  
ATOM   4726  H   VAL A 298     -36.540   9.028  36.796  1.00 92.82           H  
ATOM   4727  CA  VAL A 298     -35.338  10.182  35.433  1.00 92.82           C  
ATOM   4728  HA  VAL A 298     -35.172   9.830  34.415  1.00 92.82           H  
ATOM   4729  C   VAL A 298     -34.033  10.850  35.884  1.00 92.82           C  
ATOM   4730  CB  VAL A 298     -36.506  11.189  35.407  1.00 92.82           C  
ATOM   4731  HB  VAL A 298     -36.804  11.418  36.430  1.00 92.82           H  
ATOM   4732  O   VAL A 298     -33.242  11.275  35.040  1.00 92.82           O  
ATOM   4733  CG1 VAL A 298     -36.144  12.509  34.708  1.00 92.82           C  
ATOM   4734 HG11 VAL A 298     -37.030  13.140  34.630  1.00 92.82           H  
ATOM   4735 HG12 VAL A 298     -35.389  13.047  35.282  1.00 92.82           H  
ATOM   4736 HG13 VAL A 298     -35.761  12.304  33.709  1.00 92.82           H  
ATOM   4737  CG2 VAL A 298     -37.712  10.609  34.658  1.00 92.82           C  
ATOM   4738 HG21 VAL A 298     -37.463  10.452  33.608  1.00 92.82           H  
ATOM   4739 HG22 VAL A 298     -38.562  11.288  34.729  1.00 92.82           H  
ATOM   4740 HG23 VAL A 298     -38.008   9.650  35.081  1.00 92.82           H  
ATOM   4741  N   ARG A 299     -33.772  10.943  37.198  1.00 94.05           N  
ATOM   4742  H   ARG A 299     -34.445  10.558  37.844  1.00 94.05           H  
ATOM   4743  CA  ARG A 299     -32.489  11.453  37.718  1.00 94.05           C  
ATOM   4744  HA  ARG A 299     -32.257  12.407  37.244  1.00 94.05           H  
ATOM   4745  C   ARG A 299     -31.330  10.533  37.345  1.00 94.05           C  
ATOM   4746  CB  ARG A 299     -32.534  11.645  39.240  1.00 94.05           C  
ATOM   4747  HB2 ARG A 299     -31.516  11.780  39.606  1.00 94.05           H  
ATOM   4748  HB3 ARG A 299     -32.941  10.746  39.703  1.00 94.05           H  
ATOM   4749  O   ARG A 299     -30.349  11.027  36.803  1.00 94.05           O  
ATOM   4750  CG  ARG A 299     -33.358  12.864  39.666  1.00 94.05           C  
ATOM   4751  HG2 ARG A 299     -32.894  13.773  39.285  1.00 94.05           H  
ATOM   4752  HG3 ARG A 299     -34.365  12.791  39.256  1.00 94.05           H  
ATOM   4753  CD  ARG A 299     -33.420  12.922  41.197  1.00 94.05           C  
ATOM   4754  HD2 ARG A 299     -33.605  11.919  41.581  1.00 94.05           H  
ATOM   4755  HD3 ARG A 299     -32.453  13.246  41.581  1.00 94.05           H  
ATOM   4756  NE  ARG A 299     -34.480  13.839  41.656  1.00 94.05           N  
ATOM   4757  HE  ARG A 299     -34.310  14.827  41.532  1.00 94.05           H  
ATOM   4758  NH1 ARG A 299     -36.021  12.251  42.386  1.00 94.05           N  
ATOM   4759 HH11 ARG A 299     -35.376  11.476  42.457  1.00 94.05           H  
ATOM   4760 HH12 ARG A 299     -36.969  11.983  42.607  1.00 94.05           H  
ATOM   4761  NH2 ARG A 299     -36.588  14.377  42.313  1.00 94.05           N  
ATOM   4762 HH21 ARG A 299     -37.479  14.049  42.659  1.00 94.05           H  
ATOM   4763 HH22 ARG A 299     -36.416  15.352  42.116  1.00 94.05           H  
ATOM   4764  CZ  ARG A 299     -35.670  13.475  42.112  1.00 94.05           C  
ATOM   4765  N   ALA A 300     -31.475   9.225  37.553  1.00 92.73           N  
ATOM   4766  H   ALA A 300     -32.318   8.895  37.999  1.00 92.73           H  
ATOM   4767  CA  ALA A 300     -30.456   8.238  37.207  1.00 92.73           C  
ATOM   4768  HA  ALA A 300     -29.543   8.469  37.756  1.00 92.73           H  
ATOM   4769  C   ALA A 300     -30.110   8.280  35.709  1.00 92.73           C  
ATOM   4770  CB  ALA A 300     -30.947   6.854  37.645  1.00 92.73           C  
ATOM   4771  HB1 ALA A 300     -30.187   6.108  37.411  1.00 92.73           H  
ATOM   4772  HB2 ALA A 300     -31.867   6.594  37.121  1.00 92.73           H  
ATOM   4773  HB3 ALA A 300     -31.131   6.848  38.719  1.00 92.73           H  
ATOM   4774  O   ALA A 300     -28.944   8.435  35.357  1.00 92.73           O  
ATOM   4775  N   ALA A 301     -31.116   8.277  34.828  1.00 89.92           N  
ATOM   4776  H   ALA A 301     -32.055   8.109  35.163  1.00 89.92           H  
ATOM   4777  CA  ALA A 301     -30.904   8.384  33.384  1.00 89.92           C  
ATOM   4778  HA  ALA A 301     -30.269   7.559  33.061  1.00 89.92           H  
ATOM   4779  C   ALA A 301     -30.204   9.699  32.992  1.00 89.92           C  
ATOM   4780  CB  ALA A 301     -32.266   8.256  32.692  1.00 89.92           C  
ATOM   4781  HB1 ALA A 301     -32.716   7.296  32.948  1.00 89.92           H  
ATOM   4782  HB2 ALA A 301     -32.133   8.301  31.612  1.00 89.92           H  
ATOM   4783  HB3 ALA A 301     -32.931   9.059  33.011  1.00 89.92           H  
ATOM   4784  O   ALA A 301     -29.317   9.722  32.138  1.00 89.92           O  
ATOM   4785  N   LYS A 302     -30.558  10.817  33.637  1.00 94.01           N  
ATOM   4786  H   LYS A 302     -31.287  10.752  34.334  1.00 94.01           H  
ATOM   4787  CA  LYS A 302     -29.893  12.106  33.409  1.00 94.01           C  
ATOM   4788  HA  LYS A 302     -29.891  12.302  32.336  1.00 94.01           H  
ATOM   4789  C   LYS A 302     -28.426  12.080  33.849  1.00 94.01           C  
ATOM   4790  CB  LYS A 302     -30.686  13.202  34.125  1.00 94.01           C  
ATOM   4791  HB2 LYS A 302     -31.719  13.173  33.778  1.00 94.01           H  
ATOM   4792  HB3 LYS A 302     -30.675  13.009  35.198  1.00 94.01           H  
ATOM   4793  O   LYS A 302     -27.578  12.630  33.141  1.00 94.01           O  
ATOM   4794  CG  LYS A 302     -30.106  14.593  33.854  1.00 94.01           C  
ATOM   4795  HG2 LYS A 302     -29.066  14.630  34.180  1.00 94.01           H  
ATOM   4796  HG3 LYS A 302     -30.159  14.813  32.788  1.00 94.01           H  
ATOM   4797  CD  LYS A 302     -30.896  15.634  34.642  1.00 94.01           C  
ATOM   4798  HD2 LYS A 302     -30.884  15.357  35.696  1.00 94.01           H  
ATOM   4799  HD3 LYS A 302     -31.925  15.656  34.285  1.00 94.01           H  
ATOM   4800  CE  LYS A 302     -30.236  16.999  34.461  1.00 94.01           C  
ATOM   4801  HE2 LYS A 302     -30.286  17.274  33.407  1.00 94.01           H  
ATOM   4802  HE3 LYS A 302     -29.186  16.905  34.740  1.00 94.01           H  
ATOM   4803  NZ  LYS A 302     -30.904  18.011  35.307  1.00 94.01           N  
ATOM   4804  HZ1 LYS A 302     -30.836  17.727  36.274  1.00 94.01           H  
ATOM   4805  HZ2 LYS A 302     -31.881  18.076  35.060  1.00 94.01           H  
ATOM   4806  HZ3 LYS A 302     -30.463  18.914  35.200  1.00 94.01           H  
ATOM   4807  N   ASP A 303     -28.132  11.456  34.984  1.00 92.53           N  
ATOM   4808  H   ASP A 303     -28.884  11.061  35.531  1.00 92.53           H  
ATOM   4809  CA  ASP A 303     -26.773  11.321  35.504  1.00 92.53           C  
ATOM   4810  HA  ASP A 303     -26.304  12.305  35.506  1.00 92.53           H  
ATOM   4811  C   ASP A 303     -25.929  10.417  34.586  1.00 92.53           C  
ATOM   4812  CB  ASP A 303     -26.806  10.833  36.965  1.00 92.53           C  
ATOM   4813  HB2 ASP A 303     -25.786  10.594  37.269  1.00 92.53           H  
ATOM   4814  HB3 ASP A 303     -27.397   9.920  37.029  1.00 92.53           H  
ATOM   4815  O   ASP A 303     -24.825  10.807  34.203  1.00 92.53           O  
ATOM   4816  CG  ASP A 303     -27.361  11.874  37.956  1.00 92.53           C  
ATOM   4817  OD1 ASP A 303     -27.437  13.078  37.601  1.00 92.53           O  
ATOM   4818  OD2 ASP A 303     -27.681  11.473  39.098  1.00 92.53           O  
ATOM   4819  N   GLU A 304     -26.478   9.299  34.105  1.00 91.60           N  
ATOM   4820  H   GLU A 304     -27.374   9.014  34.475  1.00 91.60           H  
ATOM   4821  CA  GLU A 304     -25.838   8.405  33.124  1.00 91.60           C  
ATOM   4822  HA  GLU A 304     -24.893   8.043  33.528  1.00 91.60           H  
ATOM   4823  C   GLU A 304     -25.531   9.103  31.791  1.00 91.60           C  
ATOM   4824  CB  GLU A 304     -26.746   7.199  32.851  1.00 91.60           C  
ATOM   4825  HB2 GLU A 304     -26.377   6.684  31.964  1.00 91.60           H  
ATOM   4826  HB3 GLU A 304     -27.757   7.552  32.650  1.00 91.60           H  
ATOM   4827  O   GLU A 304     -24.425   8.978  31.252  1.00 91.60           O  
ATOM   4828  CG  GLU A 304     -26.766   6.198  34.014  1.00 91.60           C  
ATOM   4829  HG2 GLU A 304     -25.759   5.798  34.139  1.00 91.60           H  
ATOM   4830  HG3 GLU A 304     -27.031   6.715  34.936  1.00 91.60           H  
ATOM   4831  CD  GLU A 304     -27.746   5.037  33.782  1.00 91.60           C  
ATOM   4832  OE1 GLU A 304     -27.933   4.256  34.742  1.00 91.60           O  
ATOM   4833  OE2 GLU A 304     -28.284   4.927  32.657  1.00 91.60           O  
ATOM   4834  N   VAL A 305     -26.469   9.902  31.270  1.00 92.41           N  
ATOM   4835  H   VAL A 305     -27.380   9.902  31.706  1.00 92.41           H  
ATOM   4836  CA  VAL A 305     -26.242  10.732  30.075  1.00 92.41           C  
ATOM   4837  HA  VAL A 305     -25.894  10.089  29.266  1.00 92.41           H  
ATOM   4838  C   VAL A 305     -25.143  11.767  30.336  1.00 92.41           C  
ATOM   4839  CB  VAL A 305     -27.556  11.406  29.625  1.00 92.41           C  
ATOM   4840  HB  VAL A 305     -28.030  11.881  30.484  1.00 92.41           H  
ATOM   4841  O   VAL A 305     -24.317  12.037  29.457  1.00 92.41           O  
ATOM   4842  CG1 VAL A 305     -27.339  12.479  28.545  1.00 92.41           C  
ATOM   4843 HG11 VAL A 305     -26.785  13.323  28.957  1.00 92.41           H  
ATOM   4844 HG12 VAL A 305     -28.306  12.841  28.194  1.00 92.41           H  
ATOM   4845 HG13 VAL A 305     -26.792  12.051  27.705  1.00 92.41           H  
ATOM   4846  CG2 VAL A 305     -28.520  10.373  29.031  1.00 92.41           C  
ATOM   4847 HG21 VAL A 305     -29.488  10.834  28.832  1.00 92.41           H  
ATOM   4848 HG22 VAL A 305     -28.116   9.964  28.105  1.00 92.41           H  
ATOM   4849 HG23 VAL A 305     -28.674   9.547  29.725  1.00 92.41           H  
ATOM   4850  N   SER A 306     -25.093  12.345  31.538  1.00 94.29           N  
ATOM   4851  H   SER A 306     -25.777  12.072  32.229  1.00 94.29           H  
ATOM   4852  CA  SER A 306     -24.075  13.334  31.901  1.00 94.29           C  
ATOM   4853  HA  SER A 306     -24.029  14.062  31.091  1.00 94.29           H  
ATOM   4854  C   SER A 306     -22.671  12.724  32.019  1.00 94.29           C  
ATOM   4855  CB  SER A 306     -24.500  14.099  33.157  1.00 94.29           C  
ATOM   4856  HB2 SER A 306     -23.966  15.049  33.179  1.00 94.29           H  
ATOM   4857  HB3 SER A 306     -25.567  14.315  33.110  1.00 94.29           H  
ATOM   4858  O   SER A 306     -21.716  13.301  31.488  1.00 94.29           O  
ATOM   4859  OG  SER A 306     -24.211  13.418  34.353  1.00 94.29           O  
ATOM   4860  HG  SER A 306     -24.498  12.503  34.311  1.00 94.29           H  
ATOM   4861  N   GLU A 307     -22.545  11.528  32.603  1.00 93.38           N  
ATOM   4862  H   GLU A 307     -23.356  11.123  33.048  1.00 93.38           H  
ATOM   4863  CA  GLU A 307     -21.290  10.774  32.678  1.00 93.38           C  
ATOM   4864  HA  GLU A 307     -20.503  11.426  33.059  1.00 93.38           H  
ATOM   4865  C   GLU A 307     -20.841  10.307  31.295  1.00 93.38           C  
ATOM   4866  CB  GLU A 307     -21.433   9.566  33.620  1.00 93.38           C  
ATOM   4867  HB2 GLU A 307     -20.630   8.859  33.412  1.00 93.38           H  
ATOM   4868  HB3 GLU A 307     -22.378   9.059  33.423  1.00 93.38           H  
ATOM   4869  O   GLU A 307     -19.686  10.517  30.922  1.00 93.38           O  
ATOM   4870  CG  GLU A 307     -21.359   9.947  35.107  1.00 93.38           C  
ATOM   4871  HG2 GLU A 307     -21.470   9.040  35.702  1.00 93.38           H  
ATOM   4872  HG3 GLU A 307     -22.195  10.606  35.342  1.00 93.38           H  
ATOM   4873  CD  GLU A 307     -20.030  10.635  35.486  1.00 93.38           C  
ATOM   4874  OE1 GLU A 307     -20.063  11.643  36.220  1.00 93.38           O  
ATOM   4875  OE2 GLU A 307     -18.937  10.247  34.988  1.00 93.38           O  
ATOM   4876  N   SER A 308     -21.756   9.780  30.479  1.00 89.71           N  
ATOM   4877  H   SER A 308     -22.679   9.596  30.848  1.00 89.71           H  
ATOM   4878  CA  SER A 308     -21.465   9.396  29.092  1.00 89.71           C  
ATOM   4879  HA  SER A 308     -20.692   8.628  29.090  1.00 89.71           H  
ATOM   4880  C   SER A 308     -20.953  10.589  28.285  1.00 89.71           C  
ATOM   4881  CB  SER A 308     -22.713   8.817  28.424  1.00 89.71           C  
ATOM   4882  HB2 SER A 308     -23.520   9.549  28.432  1.00 89.71           H  
ATOM   4883  HB3 SER A 308     -22.478   8.554  27.393  1.00 89.71           H  
ATOM   4884  O   SER A 308     -19.950  10.494  27.578  1.00 89.71           O  
ATOM   4885  OG  SER A 308     -23.119   7.655  29.109  1.00 89.71           O  
ATOM   4886  HG  SER A 308     -23.634   7.907  29.879  1.00 89.71           H  
ATOM   4887  N   ARG A 309     -21.563  11.768  28.454  1.00 93.44           N  
ATOM   4888  H   ARG A 309     -22.392  11.788  29.030  1.00 93.44           H  
ATOM   4889  CA  ARG A 309     -21.093  13.007  27.822  1.00 93.44           C  
ATOM   4890  HA  ARG A 309     -20.984  12.813  26.755  1.00 93.44           H  
ATOM   4891  C   ARG A 309     -19.715  13.440  28.330  1.00 93.44           C  
ATOM   4892  CB  ARG A 309     -22.155  14.092  28.030  1.00 93.44           C  
ATOM   4893  HB2 ARG A 309     -23.117  13.696  27.706  1.00 93.44           H  
ATOM   4894  HB3 ARG A 309     -22.224  14.347  29.087  1.00 93.44           H  
ATOM   4895  O   ARG A 309     -18.929  13.984  27.552  1.00 93.44           O  
ATOM   4896  CG  ARG A 309     -21.844  15.349  27.211  1.00 93.44           C  
ATOM   4897  HG2 ARG A 309     -21.709  15.066  26.167  1.00 93.44           H  
ATOM   4898  HG3 ARG A 309     -20.932  15.818  27.579  1.00 93.44           H  
ATOM   4899  CD  ARG A 309     -23.002  16.341  27.318  1.00 93.44           C  
ATOM   4900  HD2 ARG A 309     -23.089  16.680  28.351  1.00 93.44           H  
ATOM   4901  HD3 ARG A 309     -23.920  15.822  27.044  1.00 93.44           H  
ATOM   4902  NE  ARG A 309     -22.801  17.493  26.416  1.00 93.44           N  
ATOM   4903  HE  ARG A 309     -21.978  17.470  25.831  1.00 93.44           H  
ATOM   4904  NH1 ARG A 309     -24.911  18.373  26.629  1.00 93.44           N  
ATOM   4905 HH11 ARG A 309     -25.170  17.591  27.213  1.00 93.44           H  
ATOM   4906 HH12 ARG A 309     -25.626  19.017  26.324  1.00 93.44           H  
ATOM   4907  NH2 ARG A 309     -23.442  19.356  25.268  1.00 93.44           N  
ATOM   4908 HH21 ARG A 309     -24.176  19.995  24.998  1.00 93.44           H  
ATOM   4909 HH22 ARG A 309     -22.601  19.328  24.710  1.00 93.44           H  
ATOM   4910  CZ  ARG A 309     -23.714  18.401  26.114  1.00 93.44           C  
ATOM   4911  N   ARG A 310     -19.408  13.231  29.613  1.00 92.10           N  
ATOM   4912  H   ARG A 310     -20.107  12.796  30.197  1.00 92.10           H  
ATOM   4913  CA  ARG A 310     -18.084  13.513  30.193  1.00 92.10           C  
ATOM   4914  HA  ARG A 310     -17.780  14.521  29.910  1.00 92.10           H  
ATOM   4915  C   ARG A 310     -17.022  12.565  29.634  1.00 92.10           C  
ATOM   4916  CB  ARG A 310     -18.174  13.428  31.725  1.00 92.10           C  
ATOM   4917  HB2 ARG A 310     -18.356  12.395  32.021  1.00 92.10           H  
ATOM   4918  HB3 ARG A 310     -19.017  14.029  32.068  1.00 92.10           H  
ATOM   4919  O   ARG A 310     -15.949  13.033  29.259  1.00 92.10           O  
ATOM   4920  CG  ARG A 310     -16.900  13.936  32.417  1.00 92.10           C  
ATOM   4921  HG2 ARG A 310     -16.030  13.387  32.056  1.00 92.10           H  
ATOM   4922  HG3 ARG A 310     -16.767  14.991  32.177  1.00 92.10           H  
ATOM   4923  CD  ARG A 310     -16.997  13.784  33.942  1.00 92.10           C  
ATOM   4924  HD2 ARG A 310     -16.179  14.329  34.413  1.00 92.10           H  
ATOM   4925  HD3 ARG A 310     -17.931  14.228  34.286  1.00 92.10           H  
ATOM   4926  NE  ARG A 310     -16.961  12.374  34.365  1.00 92.10           N  
ATOM   4927  HE  ARG A 310     -17.837  11.936  34.614  1.00 92.10           H  
ATOM   4928  NH1 ARG A 310     -14.684  12.010  34.303  1.00 92.10           N  
ATOM   4929 HH11 ARG A 310     -14.540  12.975  34.041  1.00 92.10           H  
ATOM   4930 HH12 ARG A 310     -13.917  11.365  34.419  1.00 92.10           H  
ATOM   4931  NH2 ARG A 310     -16.119  10.365  34.854  1.00 92.10           N  
ATOM   4932 HH21 ARG A 310     -17.087  10.108  34.988  1.00 92.10           H  
ATOM   4933 HH22 ARG A 310     -15.388   9.682  34.986  1.00 92.10           H  
ATOM   4934  CZ  ARG A 310     -15.910  11.596  34.505  1.00 92.10           C  
ATOM   4935  N   LEU A 311     -17.333  11.274  29.530  1.00 94.26           N  
ATOM   4936  H   LEU A 311     -18.226  10.974  29.893  1.00 94.26           H  
ATOM   4937  CA  LEU A 311     -16.457  10.260  28.943  1.00 94.26           C  
ATOM   4938  HA  LEU A 311     -15.485  10.300  29.434  1.00 94.26           H
[truncated: 287,478 more chars]
