# Supplementary material for: The 2022 Lady Estelle Wolfson lectureship on neurofilaments
Source: J Neurochem. 2022 Sep 19;163(3):179–219. doi: 10.1111/jnc.15682 (PMC9826399; doi:10.1111/jnc.15682)
Supplement: Supplementary file 1 — Supplementary material S1 [file JNC-163-179-s001.gz › NFL_6bc3d_unrelaxed_rank_1_model_2.pdb]

MODEL     1                                                                     
ATOM      1  N   MET A   1     -36.655 -12.791   9.434  1.00 51.61           N  
ATOM      2  CA  MET A   1     -36.689 -13.919   8.507  1.00 51.61           C  
ATOM      3  C   MET A   1     -36.649 -13.437   7.061  1.00 51.61           C  
ATOM      4  CB  MET A   1     -37.938 -14.771   8.741  1.00 51.61           C  
ATOM      5  O   MET A   1     -37.577 -12.769   6.599  1.00 51.61           O  
ATOM      6  CG  MET A   1     -37.903 -15.569  10.034  1.00 51.61           C  
ATOM      7  SD  MET A   1     -39.042 -17.007  10.003  1.00 51.61           S  
ATOM      8  CE  MET A   1     -37.927 -18.285   9.357  1.00 51.61           C  
ATOM      9  N   SER A   2     -35.440 -13.091   6.674  1.00 41.17           N  
ATOM     10  CA  SER A   2     -34.901 -13.338   5.341  1.00 41.17           C  
ATOM     11  C   SER A   2     -33.389 -13.146   5.311  1.00 41.17           C  
ATOM     12  CB  SER A   2     -35.562 -12.416   4.316  1.00 41.17           C  
ATOM     13  O   SER A   2     -32.888 -12.069   5.642  1.00 41.17           O  
ATOM     14  OG  SER A   2     -35.278 -11.058   4.605  1.00 41.17           O  
ATOM     15  N   SER A   3     -32.617 -14.200   5.643  1.00 40.81           N  
ATOM     16  CA  SER A   3     -31.319 -14.843   5.467  1.00 40.81           C  
ATOM     17  C   SER A   3     -30.869 -14.792   4.011  1.00 40.81           C  
ATOM     18  CB  SER A   3     -31.371 -16.296   5.942  1.00 40.81           C  
ATOM     19  O   SER A   3     -31.510 -15.380   3.137  1.00 40.81           O  
ATOM     20  OG  SER A   3     -32.261 -17.055   5.141  1.00 40.81           O  
ATOM     21  N   PHE A   4     -30.120 -13.761   3.620  1.00 47.23           N  
ATOM     22  CA  PHE A   4     -29.325 -13.871   2.402  1.00 47.23           C  
ATOM     23  C   PHE A   4     -27.839 -13.949   2.731  1.00 47.23           C  
ATOM     24  CB  PHE A   4     -29.596 -12.684   1.473  1.00 47.23           C  
ATOM     25  O   PHE A   4     -27.323 -13.128   3.493  1.00 47.23           O  
ATOM     26  CG  PHE A   4     -30.455 -13.027   0.286  1.00 47.23           C  
ATOM     27  CD1 PHE A   4     -29.888 -13.532  -0.878  1.00 47.23           C  
ATOM     28  CD2 PHE A   4     -31.831 -12.843   0.333  1.00 47.23           C  
ATOM     29  CE1 PHE A   4     -30.681 -13.850  -1.978  1.00 47.23           C  
ATOM     30  CE2 PHE A   4     -32.630 -13.158  -0.763  1.00 47.23           C  
ATOM     31  CZ  PHE A   4     -32.052 -13.661  -1.918  1.00 47.23           C  
ATOM     32  N   SER A   5     -27.283 -15.107   2.998  1.00 38.98           N  
ATOM     33  CA  SER A   5     -26.091 -15.941   2.880  1.00 38.98           C  
ATOM     34  C   SER A   5     -25.085 -15.333   1.908  1.00 38.98           C  
ATOM     35  CB  SER A   5     -26.467 -17.351   2.422  1.00 38.98           C  
ATOM     36  O   SER A   5     -25.428 -15.020   0.766  1.00 38.98           O  
ATOM     37  OG  SER A   5     -27.362 -17.302   1.324  1.00 38.98           O  
ATOM     38  N   TYR A   6     -24.105 -14.579   2.336  1.00 40.67           N  
ATOM     39  CA  TYR A   6     -22.759 -14.160   1.959  1.00 40.67           C  
ATOM     40  C   TYR A   6     -21.812 -15.352   1.904  1.00 40.67           C  
ATOM     41  CB  TYR A   6     -22.226 -13.114   2.943  1.00 40.67           C  
ATOM     42  O   TYR A   6     -21.698 -16.108   2.872  1.00 40.67           O  
ATOM     43  CG  TYR A   6     -21.017 -12.366   2.438  1.00 40.67           C  
ATOM     44  CD1 TYR A   6     -19.734 -12.709   2.858  1.00 40.67           C  
ATOM     45  CD2 TYR A   6     -21.155 -11.313   1.539  1.00 40.67           C  
ATOM     46  CE1 TYR A   6     -18.617 -12.021   2.397  1.00 40.67           C  
ATOM     47  CE2 TYR A   6     -20.045 -10.618   1.071  1.00 40.67           C  
ATOM     48  OH  TYR A   6     -17.680 -10.293   1.044  1.00 40.67           O  
ATOM     49  CZ  TYR A   6     -18.782 -10.978   1.504  1.00 40.67           C  
ATOM     50  N   GLU A   7     -21.765 -16.020   0.785  1.00 38.12           N  
ATOM     51  CA  GLU A   7     -20.777 -17.011   0.371  1.00 38.12           C  
ATOM     52  C   GLU A   7     -19.452 -16.350   0.003  1.00 38.12           C  
ATOM     53  CB  GLU A   7     -21.301 -17.833  -0.809  1.00 38.12           C  
ATOM     54  O   GLU A   7     -19.421 -15.411  -0.795  1.00 38.12           O  
ATOM     55  CG  GLU A   7     -20.916 -19.304  -0.754  1.00 38.12           C  
ATOM     56  CD  GLU A   7     -21.927 -20.215  -1.433  1.00 38.12           C  
ATOM     57  OE1 GLU A   7     -21.751 -21.453  -1.392  1.00 38.12           O  
ATOM     58  OE2 GLU A   7     -22.903 -19.685  -2.010  1.00 38.12           O  
ATOM     59  N   PRO A   8     -18.298 -16.658   0.656  1.00 45.57           N  
ATOM     60  CA  PRO A   8     -16.905 -16.311   0.363  1.00 45.57           C  
ATOM     61  C   PRO A   8     -16.254 -17.271  -0.629  1.00 45.57           C  
ATOM     62  CB  PRO A   8     -16.225 -16.395   1.732  1.00 45.57           C  
ATOM     63  O   PRO A   8     -16.460 -18.484  -0.546  1.00 45.57           O  
ATOM     64  CG  PRO A   8     -17.255 -16.995   2.634  1.00 45.57           C  
ATOM     65  CD  PRO A   8     -18.400 -17.482   1.793  1.00 45.57           C  
ATOM     66  N   TYR A   9     -16.143 -16.993  -1.876  1.00 41.46           N  
ATOM     67  CA  TYR A   9     -15.365 -17.654  -2.919  1.00 41.46           C  
ATOM     68  C   TYR A   9     -13.870 -17.490  -2.671  1.00 41.46           C  
ATOM     69  CB  TYR A   9     -15.730 -17.097  -4.298  1.00 41.46           C  
ATOM     70  O   TYR A   9     -13.371 -16.367  -2.571  1.00 41.46           O  
ATOM     71  CG  TYR A   9     -16.976 -17.709  -4.890  1.00 41.46           C  
ATOM     72  CD1 TYR A   9     -16.932 -18.945  -5.530  1.00 41.46           C  
ATOM     73  CD2 TYR A   9     -18.200 -17.053  -4.811  1.00 41.46           C  
ATOM     74  CE1 TYR A   9     -18.077 -19.513  -6.079  1.00 41.46           C  
ATOM     75  CE2 TYR A   9     -19.352 -17.611  -5.356  1.00 41.46           C  
ATOM     76  OH  TYR A   9     -20.418 -19.396  -6.528  1.00 41.46           O  
ATOM     77  CZ  TYR A   9     -19.281 -18.839  -5.986  1.00 41.46           C  
ATOM     78  N   TYR A  10     -13.214 -18.396  -1.908  1.00 38.13           N  
ATOM     79  CA  TYR A  10     -11.855 -18.874  -2.134  1.00 38.13           C  
ATOM     80  C   TYR A  10     -11.862 -20.264  -2.758  1.00 38.13           C  
ATOM     81  CB  TYR A  10     -11.067 -18.896  -0.820  1.00 38.13           C  
ATOM     82  O   TYR A  10     -12.638 -21.131  -2.349  1.00 38.13           O  
ATOM     83  CG  TYR A  10     -10.508 -17.551  -0.426  1.00 38.13           C  
ATOM     84  CD1 TYR A  10      -9.335 -17.067  -1.000  1.00 38.13           C  
ATOM     85  CD2 TYR A  10     -11.151 -16.762   0.522  1.00 38.13           C  
ATOM     86  CE1 TYR A  10      -8.814 -15.829  -0.638  1.00 38.13           C  
ATOM     87  CE2 TYR A  10     -10.639 -15.522   0.892  1.00 38.13           C  
ATOM     88  OH  TYR A  10      -8.962 -13.838   0.669  1.00 38.13           O  
ATOM     89  CZ  TYR A  10      -9.473 -15.065   0.307  1.00 38.13           C  
ATOM     90  N   SER A  11     -11.312 -20.555  -4.031  1.00 33.29           N  
ATOM     91  CA  SER A  11     -10.152 -21.291  -4.522  1.00 33.29           C  
ATOM     92  C   SER A  11     -10.547 -22.285  -5.609  1.00 33.29           C  
ATOM     93  CB  SER A  11      -9.459 -22.028  -3.374  1.00 33.29           C  
ATOM     94  O   SER A  11     -11.394 -23.153  -5.386  1.00 33.29           O  
ATOM     95  OG  SER A  11      -8.051 -21.906  -3.475  1.00 33.29           O  
ATOM     96  N   THR A  12     -10.341 -21.903  -6.867  1.00 32.08           N  
ATOM     97  CA  THR A  12     -10.039 -22.915  -7.872  1.00 32.08           C  
ATOM     98  C   THR A  12      -8.728 -22.595  -8.584  1.00 32.08           C  
ATOM     99  CB  THR A  12     -11.173 -23.032  -8.907  1.00 32.08           C  
ATOM    100  O   THR A  12      -8.490 -21.449  -8.973  1.00 32.08           O  
ATOM    101  CG2 THR A  12     -11.089 -24.350  -9.669  1.00 32.08           C  
ATOM    102  OG1 THR A  12     -12.436 -22.963  -8.233  1.00 32.08           O  
ATOM    103  N   SER A  13      -7.556 -23.106  -8.079  1.00 38.64           N  
ATOM    104  CA  SER A  13      -6.482 -24.000  -8.500  1.00 38.64           C  
ATOM    105  C   SER A  13      -6.462 -24.166 -10.015  1.00 38.64           C  
ATOM    106  CB  SER A  13      -6.628 -25.367  -7.830  1.00 38.64           C  
ATOM    107  O   SER A  13      -7.334 -24.827 -10.584  1.00 38.64           O  
ATOM    108  OG  SER A  13      -6.949 -25.223  -6.457  1.00 38.64           O  
ATOM    109  N   TYR A  14      -5.941 -23.226 -10.732  1.00 37.97           N  
ATOM    110  CA  TYR A  14      -5.380 -23.455 -12.058  1.00 37.97           C  
ATOM    111  C   TYR A  14      -3.997 -24.088 -11.963  1.00 37.97           C  
ATOM    112  CB  TYR A  14      -5.300 -22.142 -12.843  1.00 37.97           C  
ATOM    113  O   TYR A  14      -3.121 -23.578 -11.259  1.00 37.97           O  
ATOM    114  CG  TYR A  14      -6.439 -21.944 -13.813  1.00 37.97           C  
ATOM    115  CD1 TYR A  14      -6.390 -22.488 -15.095  1.00 37.97           C  
ATOM    116  CD2 TYR A  14      -7.566 -21.214 -13.451  1.00 37.97           C  
ATOM    117  CE1 TYR A  14      -7.437 -22.307 -15.993  1.00 37.97           C  
ATOM    118  CE2 TYR A  14      -8.618 -21.026 -14.341  1.00 37.97           C  
ATOM    119  OH  TYR A  14      -9.584 -21.394 -16.493  1.00 37.97           O  
ATOM    120  CZ  TYR A  14      -8.545 -21.576 -15.608  1.00 37.97           C  
ATOM    121  N   LYS A  15      -3.849 -25.413 -11.907  1.00 38.81           N  
ATOM    122  CA  LYS A  15      -3.073 -26.508 -12.482  1.00 38.81           C  
ATOM    123  C   LYS A  15      -2.727 -26.229 -13.942  1.00 38.81           C  
ATOM    124  CB  LYS A  15      -3.838 -27.827 -12.367  1.00 38.81           C  
ATOM    125  O   LYS A  15      -3.617 -26.147 -14.791  1.00 38.81           O  
ATOM    126  CG  LYS A  15      -3.243 -28.803 -11.362  1.00 38.81           C  
ATOM    127  CD  LYS A  15      -4.013 -30.117 -11.336  1.00 38.81           C  
ATOM    128  CE  LYS A  15      -3.446 -31.077 -10.299  1.00 38.81           C  
ATOM    129  NZ  LYS A  15      -4.164 -32.387 -10.305  1.00 38.81           N  
ATOM    130  N   ARG A  16      -1.615 -25.507 -14.239  1.00 35.38           N  
ATOM    131  CA  ARG A  16      -0.912 -25.642 -15.511  1.00 35.38           C  
ATOM    132  C   ARG A  16       0.523 -26.112 -15.296  1.00 35.38           C  
ATOM    133  CB  ARG A  16      -0.920 -24.316 -16.274  1.00 35.38           C  
ATOM    134  O   ARG A  16       1.233 -25.582 -14.438  1.00 35.38           O  
ATOM    135  CG  ARG A  16      -1.332 -24.448 -17.732  1.00 35.38           C  
ATOM    136  CD  ARG A  16      -1.005 -23.191 -18.526  1.00 35.38           C  
ATOM    137  NE  ARG A  16      -2.205 -22.582 -19.091  1.00 35.38           N  
ATOM    138  NH1 ARG A  16      -1.092 -21.450 -20.769  1.00 35.38           N  
ATOM    139  NH2 ARG A  16      -3.369 -21.271 -20.575  1.00 35.38           N  
ATOM    140  CZ  ARG A  16      -2.219 -21.769 -20.144  1.00 35.38           C  
ATOM    141  N   ARG A  17       0.817 -27.370 -15.387  1.00 34.61           N  
ATOM    142  CA  ARG A  17       1.633 -28.378 -16.056  1.00 34.61           C  
ATOM    143  C   ARG A  17       2.978 -27.799 -16.483  1.00 34.61           C  
ATOM    144  CB  ARG A  17       0.898 -28.946 -17.272  1.00 34.61           C  
ATOM    145  O   ARG A  17       3.029 -26.798 -17.200  1.00 34.61           O  
ATOM    146  CG  ARG A  17      -0.068 -30.071 -16.938  1.00 34.61           C  
ATOM    147  CD  ARG A  17      -0.186 -31.071 -18.080  1.00 34.61           C  
ATOM    148  NE  ARG A  17      -1.542 -31.116 -18.619  1.00 34.61           N  
ATOM    149  NH1 ARG A  17      -1.305 -33.194 -19.601  1.00 34.61           N  
ATOM    150  NH2 ARG A  17      -3.290 -32.061 -19.771  1.00 34.61           N  
ATOM    151  CZ  ARG A  17      -2.043 -32.124 -19.329  1.00 34.61           C  
ATOM    152  N   TYR A  18       3.996 -27.870 -15.682  1.00 35.66           N  
ATOM    153  CA  TYR A  18       5.432 -28.114 -15.758  1.00 35.66           C  
ATOM    154  C   TYR A  18       5.732 -29.346 -16.604  1.00 35.66           C  
ATOM    155  CB  TYR A  18       6.024 -28.287 -14.356  1.00 35.66           C  
ATOM    156  O   TYR A  18       5.166 -30.418 -16.372  1.00 35.66           O  
ATOM    157  CG  TYR A  18       6.514 -26.999 -13.741  1.00 35.66           C  
ATOM    158  CD1 TYR A  18       7.803 -26.532 -13.988  1.00 35.66           C  
ATOM    159  CD2 TYR A  18       5.690 -26.247 -12.910  1.00 35.66           C  
ATOM    160  CE1 TYR A  18       8.260 -25.347 -13.422  1.00 35.66           C  
ATOM    161  CE2 TYR A  18       6.136 -25.060 -12.339  1.00 35.66           C  
ATOM    162  OH  TYR A  18       7.867 -23.444 -12.037  1.00 35.66           O  
ATOM    163  CZ  TYR A  18       7.420 -24.618 -12.600  1.00 35.66           C  
ATOM    164  N   VAL A  19       6.075 -29.163 -17.854  1.00 35.25           N  
ATOM    165  CA  VAL A  19       6.909 -30.110 -18.586  1.00 35.25           C  
ATOM    166  C   VAL A  19       8.267 -29.479 -18.887  1.00 35.25           C  
ATOM    167  CB  VAL A  19       6.232 -30.567 -19.897  1.00 35.25           C  
ATOM    168  O   VAL A  19       8.338 -28.375 -19.432  1.00 35.25           O  
ATOM    169  CG1 VAL A  19       7.165 -31.471 -20.701  1.00 35.25           C  
ATOM    170  CG2 VAL A  19       4.917 -31.284 -19.596  1.00 35.25           C  
ATOM    171  N   GLU A  20       9.286 -29.760 -18.163  1.00 32.85           N  
ATOM    172  CA  GLU A  20      10.642 -30.287 -18.044  1.00 32.85           C  
ATOM    173  C   GLU A  20      10.992 -31.184 -19.228  1.00 32.85           C  
ATOM    174  CB  GLU A  20      10.805 -31.060 -16.733  1.00 32.85           C  
ATOM    175  O   GLU A  20      10.230 -32.090 -19.574  1.00 32.85           O  
ATOM    176  CG  GLU A  20      12.215 -31.014 -16.163  1.00 32.85           C  
ATOM    177  CD  GLU A  20      12.265 -31.262 -14.663  1.00 32.85           C  
ATOM    178  OE1 GLU A  20      13.345 -31.088 -14.055  1.00 32.85           O  
ATOM    179  OE2 GLU A  20      11.215 -31.634 -14.093  1.00 32.85           O  
ATOM    180  N   THR A  21      11.846 -30.740 -20.140  1.00 37.24           N  
ATOM    181  CA  THR A  21      12.940 -31.581 -20.613  1.00 37.24           C  
ATOM    182  C   THR A  21      14.209 -30.758 -20.809  1.00 37.24           C  
ATOM    183  CB  THR A  21      12.573 -32.286 -21.932  1.00 37.24           C  
ATOM    184  O   THR A  21      14.147 -29.601 -21.231  1.00 37.24           O  
ATOM    185  CG2 THR A  21      11.475 -33.322 -21.715  1.00 37.24           C  
ATOM    186  OG1 THR A  21      12.114 -31.311 -22.877  1.00 37.24           O  
ATOM    187  N   PRO A  22      15.384 -31.480 -20.662  1.00 46.51           N  
ATOM    188  CA  PRO A  22      16.743 -31.586 -20.125  1.00 46.51           C  
ATOM    189  C   PRO A  22      17.808 -31.138 -21.122  1.00 46.51           C  
ATOM    190  CB  PRO A  22      16.882 -33.078 -19.810  1.00 46.51           C  
ATOM    191  O   PRO A  22      17.533 -31.032 -22.320  1.00 46.51           O  
ATOM    192  CG  PRO A  22      16.090 -33.768 -20.873  1.00 46.51           C  
ATOM    193  CD  PRO A  22      15.394 -32.727 -21.702  1.00 46.51           C  
ATOM    194  N   ARG A  23      18.873 -30.436 -20.691  1.00 39.79           N  
ATOM    195  CA  ARG A  23      20.308 -30.485 -20.430  1.00 39.79           C  
ATOM    196  C   ARG A  23      21.092 -30.699 -21.720  1.00 39.79           C  
ATOM    197  CB  ARG A  23      20.635 -31.594 -19.427  1.00 39.79           C  
ATOM    198  O   ARG A  23      20.804 -31.624 -22.482  1.00 39.79           O  
ATOM    199  CG  ARG A  23      21.398 -31.112 -18.204  1.00 39.79           C  
ATOM    200  CD  ARG A  23      21.661 -32.245 -17.221  1.00 39.79           C  
ATOM    201  NE  ARG A  23      22.398 -31.782 -16.049  1.00 39.79           N  
ATOM    202  NH1 ARG A  23      21.642 -33.460 -14.653  1.00 39.79           N  
ATOM    203  NH2 ARG A  23      23.082 -31.864 -13.858  1.00 39.79           N  
ATOM    204  CZ  ARG A  23      22.372 -32.370 -14.856  1.00 39.79           C  
ATOM    205  N   VAL A  24      22.044 -29.714 -22.107  1.00 35.06           N  
ATOM    206  CA  VAL A  24      23.440 -30.084 -22.313  1.00 35.06           C  
ATOM    207  C   VAL A  24      24.316 -28.833 -22.280  1.00 35.06           C  
ATOM    208  CB  VAL A  24      23.637 -30.837 -23.647  1.00 35.06           C  
ATOM    209  O   VAL A  24      24.013 -27.838 -22.942  1.00 35.06           O  
ATOM    210  CG1 VAL A  24      23.699 -32.345 -23.411  1.00 35.06           C  
ATOM    211  CG2 VAL A  24      22.515 -30.492 -24.625  1.00 35.06           C  
ATOM    212  N   HIS A  25      25.036 -28.600 -21.227  1.00 37.02           N  
ATOM    213  CA  HIS A  25      26.382 -28.182 -20.850  1.00 37.02           C  
ATOM    214  C   HIS A  25      27.437 -29.089 -21.475  1.00 37.02           C  
ATOM    215  CB  HIS A  25      26.533 -28.172 -19.328  1.00 37.02           C  
ATOM    216  O   HIS A  25      27.304 -30.314 -21.446  1.00 37.02           O  
ATOM    217  CG  HIS A  25      25.701 -27.131 -18.649  1.00 37.02           C  
ATOM    218  CD2 HIS A  25      24.490 -27.213 -18.049  1.00 37.02           C  
ATOM    219  ND1 HIS A  25      26.099 -25.816 -18.538  1.00 37.02           N  
ATOM    220  CE1 HIS A  25      25.166 -25.133 -17.896  1.00 37.02           C  
ATOM    221  NE2 HIS A  25      24.179 -25.957 -17.588  1.00 37.02           N  
ATOM    222  N   ILE A  26      28.354 -28.538 -22.250  1.00 36.24           N  
ATOM    223  CA  ILE A  26      29.772 -28.881 -22.239  1.00 36.24           C  
ATOM    224  C   ILE A  26      30.604 -27.650 -22.591  1.00 36.24           C  
ATOM    225  CB  ILE A  26      30.082 -30.036 -23.219  1.00 36.24           C  
ATOM    226  O   ILE A  26      30.297 -26.940 -23.552  1.00 36.24           O  
ATOM    227  CG1 ILE A  26      29.130 -31.212 -22.976  1.00 36.24           C  
ATOM    228  CG2 ILE A  26      31.543 -30.477 -23.088  1.00 36.24           C  
ATOM    229  CD1 ILE A  26      29.145 -32.259 -24.081  1.00 36.24           C  
ATOM    230  N   SER A  27      31.272 -27.040 -21.708  1.00 35.06           N  
ATOM    231  CA  SER A  27      32.592 -26.563 -21.310  1.00 35.06           C  
ATOM    232  C   SER A  27      33.675 -27.082 -22.250  1.00 35.06           C  
ATOM    233  CB  SER A  27      32.906 -26.987 -19.874  1.00 35.06           C  
ATOM    234  O   SER A  27      33.631 -28.238 -22.677  1.00 35.06           O  
ATOM    235  OG  SER A  27      33.783 -28.100 -19.859  1.00 35.06           O  
ATOM    236  N   SER A  28      34.577 -26.190 -22.713  1.00 30.63           N  
ATOM    237  CA  SER A  28      36.000 -26.088 -22.408  1.00 30.63           C  
ATOM    238  C   SER A  28      36.805 -25.701 -23.644  1.00 30.63           C  
ATOM    239  CB  SER A  28      36.524 -27.409 -21.843  1.00 30.63           C  
ATOM    240  O   SER A  28      36.530 -26.181 -24.746  1.00 30.63           O  
ATOM    241  OG  SER A  28      37.908 -27.318 -21.551  1.00 30.63           O  
ATOM    242  N   VAL A  29      37.626 -24.666 -23.479  1.00 37.02           N  
ATOM    243  CA  VAL A  29      39.007 -24.208 -23.363  1.00 37.02           C  
ATOM    244  C   VAL A  29      39.845 -24.801 -24.493  1.00 37.02           C  
ATOM    245  CB  VAL A  29      39.617 -24.583 -21.994  1.00 37.02           C  
ATOM    246  O   VAL A  29      39.704 -25.980 -24.826  1.00 37.02           O  
ATOM    247  CG1 VAL A  29      39.041 -23.702 -20.886  1.00 37.02           C  
ATOM    248  CG2 VAL A  29      39.371 -26.060 -21.688  1.00 37.02           C  
ATOM    249  N   ARG A  30      40.564 -24.000 -25.210  1.00 35.45           N  
ATOM    250  CA  ARG A  30      41.999 -23.809 -25.388  1.00 35.45           C  
ATOM    251  C   ARG A  30      42.407 -24.046 -26.839  1.00 35.45           C  
ATOM    252  CB  ARG A  30      42.785 -24.742 -24.464  1.00 35.45           C  
ATOM    253  O   ARG A  30      41.917 -24.975 -27.483  1.00 35.45           O  
ATOM    254  CG  ARG A  30      43.952 -24.071 -23.759  1.00 35.45           C  
ATOM    255  CD  ARG A  30      44.686 -25.037 -22.839  1.00 35.45           C  
ATOM    256  NE  ARG A  30      45.254 -24.353 -21.681  1.00 35.45           N  
ATOM    257  NH1 ARG A  30      47.445 -24.528 -22.391  1.00 35.45           N  
ATOM    258  NH2 ARG A  30      46.958 -23.494 -20.404  1.00 35.45           N  
ATOM    259  CZ  ARG A  30      46.551 -24.126 -21.495  1.00 35.45           C  
ATOM    260  N   SER A  31      43.125 -23.098 -27.490  1.00 33.62           N  
ATOM    261  CA  SER A  31      44.536 -23.028 -27.856  1.00 33.62           C  
ATOM    262  C   SER A  31      44.710 -22.917 -29.367  1.00 33.62           C  
ATOM    263  CB  SER A  31      45.286 -24.254 -27.336  1.00 33.62           C  
ATOM    264  O   SER A  31      44.064 -23.642 -30.126  1.00 33.62           O  
ATOM    265  OG  SER A  31      46.686 -24.087 -27.482  1.00 33.62           O  
ATOM    266  N   GLY A  32      45.407 -21.832 -29.766  1.00 34.38           N  
ATOM    267  CA  GLY A  32      46.740 -21.579 -30.289  1.00 34.38           C  
ATOM    268  C   GLY A  32      47.113 -22.492 -31.441  1.00 34.38           C  
ATOM    269  O   GLY A  32      46.735 -23.666 -31.457  1.00 34.38           O  
ATOM    270  N   TYR A  33      47.528 -21.909 -32.573  1.00 36.21           N  
ATOM    271  CA  TYR A  33      48.713 -21.844 -33.420  1.00 36.21           C  
ATOM    272  C   TYR A  33      48.404 -22.332 -34.830  1.00 36.21           C  
ATOM    273  CB  TYR A  33      49.851 -22.674 -32.818  1.00 36.21           C  
ATOM    274  O   TYR A  33      47.693 -23.324 -35.008  1.00 36.21           O  
ATOM    275  CG  TYR A  33      50.755 -21.888 -31.899  1.00 36.21           C  
ATOM    276  CD1 TYR A  33      51.812 -21.135 -32.406  1.00 36.21           C  
ATOM    277  CD2 TYR A  33      50.555 -21.898 -30.523  1.00 36.21           C  
ATOM    278  CE1 TYR A  33      52.648 -20.411 -31.562  1.00 36.21           C  
ATOM    279  CE2 TYR A  33      51.386 -21.179 -29.670  1.00 36.21           C  
ATOM    280  OH  TYR A  33      53.253 -19.724 -29.359  1.00 36.21           O  
ATOM    281  CZ  TYR A  33      52.428 -20.439 -30.198  1.00 36.21           C  
ATOM    282  N   SER A  34      48.756 -21.525 -35.851  1.00 34.70           N  
ATOM    283  CA  SER A  34      49.777 -21.588 -36.892  1.00 34.70           C  
ATOM    284  C   SER A  34      49.205 -22.141 -38.194  1.00 34.70           C  
ATOM    285  CB  SER A  34      50.955 -22.449 -36.437  1.00 34.70           C  
ATOM    286  O   SER A  34      48.442 -23.109 -38.181  1.00 34.70           O  
ATOM    287  OG  SER A  34      50.513 -23.505 -35.601  1.00 34.70           O  
ATOM    288  N   THR A  35      49.317 -21.333 -39.208  1.00 33.30           N  
ATOM    289  CA  THR A  35      50.051 -21.198 -40.462  1.00 33.30           C  
ATOM    290  C   THR A  35      49.422 -22.063 -41.552  1.00 33.30           C  
ATOM    291  CB  THR A  35      51.531 -21.584 -40.287  1.00 33.30           C  
ATOM    292  O   THR A  35      49.021 -23.200 -41.295  1.00 33.30           O  
ATOM    293  CG2 THR A  35      52.322 -21.321 -41.564  1.00 33.30           C  
ATOM    294  OG1 THR A  35      52.097 -20.812 -39.221  1.00 33.30           O  
ATOM    295  N   ALA A  36      49.212 -21.460 -42.694  1.00 35.20           N  
ATOM    296  CA  ALA A  36      49.735 -21.415 -44.057  1.00 35.20           C  
ATOM    297  C   ALA A  36      48.965 -22.364 -44.971  1.00 35.20           C  
ATOM    298  CB  ALA A  36      51.222 -21.761 -44.068  1.00 35.20           C  
ATOM    299  O   ALA A  36      48.632 -23.484 -44.576  1.00 35.20           O  
ATOM    300  N   ARG A  37      48.490 -21.817 -46.084  1.00 34.21           N  
ATOM    301  CA  ARG A  37      48.801 -22.121 -47.478  1.00 34.21           C  
ATOM    302  C   ARG A  37      47.527 -22.279 -48.301  1.00 34.21           C  
ATOM    303  CB  ARG A  37      49.649 -23.390 -47.575  1.00 34.21           C  
ATOM    304  O   ARG A  37      46.587 -22.954 -47.876  1.00 34.21           O  
ATOM    305  CG  ARG A  37      51.134 -23.158 -47.348  1.00 34.21           C  
ATOM    306  CD  ARG A  37      51.951 -24.412 -47.630  1.00 34.21           C  
ATOM    307  NE  ARG A  37      53.338 -24.090 -47.954  1.00 34.21           N  
ATOM    308  NH1 ARG A  37      53.676 -25.951 -49.281  1.00 34.21           N  
ATOM    309  NH2 ARG A  37      55.372 -24.443 -48.960  1.00 34.21           N  
ATOM    310  CZ  ARG A  37      54.125 -24.829 -48.731  1.00 34.21           C  
ATOM    311  N   SER A  38      47.437 -21.467 -49.318  1.00 34.79           N  
ATOM    312  CA  SER A  38      47.705 -21.682 -50.736  1.00 34.79           C  
ATOM    313  C   SER A  38      46.524 -21.245 -51.595  1.00 34.79           C  
ATOM    314  CB  SER A  38      48.025 -23.153 -51.004  1.00 34.79           C  
ATOM    315  O   SER A  38      45.372 -21.546 -51.275  1.00 34.79           O  
ATOM    316  OG  SER A  38      48.375 -23.352 -52.363  1.00 34.79           O  
ATOM    317  N   ALA A  39      46.862 -20.396 -52.536  1.00 37.12           N  
ATOM    318  CA  ALA A  39      47.285 -20.330 -53.932  1.00 37.12           C  
ATOM    319  C   ALA A  39      46.122 -20.633 -54.873  1.00 37.12           C  
ATOM    320  CB  ALA A  39      48.437 -21.299 -54.186  1.00 37.12           C  
ATOM    321  O   ALA A  39      45.375 -21.590 -54.657  1.00 37.12           O  
ATOM    322  N   TYR A  40      45.769 -19.641 -55.586  1.00 36.37           N  
ATOM    323  CA  TYR A  40      45.704 -19.554 -57.041  1.00 36.37           C  
ATOM    324  C   TYR A  40      45.306 -18.152 -57.486  1.00 36.37           C  
ATOM    325  CB  TYR A  40      44.711 -20.579 -57.597  1.00 36.37           C  
ATOM    326  O   TYR A  40      44.367 -17.564 -56.944  1.00 36.37           O  
ATOM    327  CG  TYR A  40      45.350 -21.885 -58.002  1.00 36.37           C  
ATOM    328  CD1 TYR A  40      45.963 -22.027 -59.246  1.00 36.37           C  
ATOM    329  CD2 TYR A  40      45.342 -22.980 -57.145  1.00 36.37           C  
ATOM    330  CE1 TYR A  40      46.551 -23.228 -59.625  1.00 36.37           C  
ATOM    331  CE2 TYR A  40      45.927 -24.187 -57.514  1.00 36.37           C  
ATOM    332  OH  TYR A  40      47.110 -25.493 -59.124  1.00 36.37           O  
ATOM    333  CZ  TYR A  40      46.529 -24.301 -58.753  1.00 36.37           C  
ATOM    334  N   SER A  41      46.214 -17.484 -58.182  1.00 31.87           N  
ATOM    335  CA  SER A  41      46.782 -17.120 -59.476  1.00 31.87           C  
ATOM    336  C   SER A  41      45.690 -16.770 -60.481  1.00 31.87           C  
ATOM    337  CB  SER A  41      47.644 -18.259 -60.023  1.00 31.87           C  
ATOM    338  O   SER A  41      44.722 -17.517 -60.638  1.00 31.87           O  
ATOM    339  OG  SER A  41      48.367 -17.839 -61.167  1.00 31.87           O  
ATOM    340  N   SER A  42      45.659 -15.557 -60.903  1.00 36.67           N  
ATOM    341  CA  SER A  42      45.754 -15.214 -62.318  1.00 36.67           C  
ATOM    342  C   SER A  42      45.996 -13.720 -62.510  1.00 36.67           C  
ATOM    343  CB  SER A  42      44.483 -15.632 -63.058  1.00 36.67           C  
ATOM    344  O   SER A  42      45.379 -12.894 -61.833  1.00 36.67           O  
ATOM    345  OG  SER A  42      43.329 -15.286 -62.311  1.00 36.67           O  
ATOM    346  N   TYR A  43      47.215 -13.426 -62.827  1.00 35.13           N  
ATOM    347  CA  TYR A  43      48.030 -12.920 -63.927  1.00 35.13           C  
ATOM    348  C   TYR A  43      47.270 -11.872 -64.731  1.00 35.13           C  
ATOM    349  CB  TYR A  43      48.466 -14.067 -64.844  1.00 35.13           C  
ATOM    350  O   TYR A  43      46.160 -12.127 -65.204  1.00 35.13           O  
ATOM    351  CG  TYR A  43      49.673 -14.820 -64.342  1.00 35.13           C  
ATOM    352  CD1 TYR A  43      50.955 -14.291 -64.476  1.00 35.13           C  
ATOM    353  CD2 TYR A  43      49.536 -16.063 -63.734  1.00 35.13           C  
ATOM    354  CE1 TYR A  43      52.071 -14.982 -64.017  1.00 35.13           C  
ATOM    355  CE2 TYR A  43      50.645 -16.764 -63.271  1.00 35.13           C  
ATOM    356  OH  TYR A  43      53.007 -16.905 -62.959  1.00 35.13           O  
ATOM    357  CZ  TYR A  43      51.906 -16.216 -63.416  1.00 35.13           C  
ATOM    358  N   SER A  44      47.363 -10.542 -64.479  1.00 35.95           N  
ATOM    359  CA  SER A  44      47.392  -9.539 -65.538  1.00 35.95           C  
ATOM    360  C   SER A  44      48.541  -8.556 -65.337  1.00 35.95           C  
ATOM    361  CB  SER A  44      46.066  -8.780 -65.596  1.00 35.95           C  
ATOM    362  O   SER A  44      48.764  -8.073 -64.225  1.00 35.95           O  
ATOM    363  OG  SER A  44      45.011  -9.571 -65.075  1.00 35.95           O  
ATOM    364  N   ALA A  45      49.671  -8.860 -65.965  1.00 42.42           N  
ATOM    365  CA  ALA A  45      50.686  -8.405 -66.913  1.00 42.42           C  
ATOM    366  C   ALA A  45      50.821  -6.885 -66.883  1.00 42.42           C  
ATOM    367  CB  ALA A  45      50.347  -8.879 -68.324  1.00 42.42           C  
ATOM    368  O   ALA A  45      49.819  -6.168 -66.828  1.00 42.42           O  
ATOM    369  N   PRO A  46      52.016  -6.416 -66.925  1.00 45.03           N  
ATOM    370  CA  PRO A  46      52.971  -5.308 -66.856  1.00 45.03           C  
ATOM    371  C   PRO A  46      53.055  -4.518 -68.160  1.00 45.03           C  
ATOM    372  CB  PRO A  46      54.300  -6.007 -66.555  1.00 45.03           C  
ATOM    373  O   PRO A  46      52.789  -5.064 -69.234  1.00 45.03           O  
ATOM    374  CG  PRO A  46      54.190  -7.340 -67.222  1.00 45.03           C  
ATOM    375  CD  PRO A  46      52.760  -7.555 -67.626  1.00 45.03           C  
ATOM    376  N   VAL A  47      52.853  -3.238 -68.166  1.00 41.24           N  
ATOM    377  CA  VAL A  47      53.150  -2.170 -69.115  1.00 41.24           C  
ATOM    378  C   VAL A  47      54.622  -1.780 -69.011  1.00 41.24           C  
ATOM    379  CB  VAL A  47      52.253  -0.934 -68.876  1.00 41.24           C  
ATOM    380  O   VAL A  47      55.096  -1.399 -67.938  1.00 41.24           O  
ATOM    381  CG1 VAL A  47      51.489  -0.568 -70.147  1.00 41.24           C  
ATOM    382  CG2 VAL A  47      51.285  -1.192 -67.723  1.00 41.24           C  
ATOM    383  N   SER A  48      55.531  -2.538 -69.697  1.00 34.61           N  
ATOM    384  CA  SER A  48      56.850  -2.092 -70.134  1.00 34.61           C  
ATOM    385  C   SER A  48      57.014  -2.247 -71.642  1.00 34.61           C  
ATOM    386  CB  SER A  48      57.947  -2.873 -69.410  1.00 34.61           C  
ATOM    387  O   SER A  48      56.511  -3.206 -72.231  1.00 34.61           O  
ATOM    388  OG  SER A  48      57.742  -2.847 -68.008  1.00 34.61           O  
ATOM    389  N   SER A  49      57.290  -1.147 -72.340  1.00 35.29           N  
ATOM    390  CA  SER A  49      58.426  -0.694 -73.135  1.00 35.29           C  
ATOM    391  C   SER A  49      58.604  -1.550 -74.385  1.00 35.29           C  
ATOM    392  CB  SER A  49      59.709  -0.720 -72.302  1.00 35.29           C  
ATOM    393  O   SER A  49      58.552  -2.780 -74.313  1.00 35.29           O  
ATOM    394  OG  SER A  49      59.645  -1.734 -71.314  1.00 35.29           O  
ATOM    395  N   SER A  50      58.284  -1.023 -75.495  1.00 36.48           N  
ATOM    396  CA  SER A  50      58.994  -1.458 -76.694  1.00 36.48           C  
ATOM    397  C   SER A  50      59.038  -0.352 -77.743  1.00 36.48           C  
ATOM    398  CB  SER A  50      58.336  -2.706 -77.283  1.00 36.48           C  
ATOM    399  O   SER A  50      58.056   0.369 -77.933  1.00 36.48           O  
ATOM    400  OG  SER A  50      56.944  -2.506 -77.457  1.00 36.48           O  
ATOM    401  N   LEU A  51      60.266   0.328 -77.877  1.00 37.65           N  
ATOM    402  CA  LEU A  51      61.334   0.316 -78.871  1.00 37.65           C  
ATOM    403  C   LEU A  51      60.765   0.171 -80.278  1.00 37.65           C  
ATOM    404  CB  LEU A  51      62.319  -0.820 -78.586  1.00 37.65           C  
ATOM    405  O   LEU A  51      60.094  -0.818 -80.582  1.00 37.65           O  
ATOM    406  CG  LEU A  51      63.008  -0.794 -77.221  1.00 37.65           C  
ATOM    407  CD1 LEU A  51      63.703  -2.125 -76.952  1.00 37.65           C  
ATOM    408  CD2 LEU A  51      64.003   0.359 -77.146  1.00 37.65           C  
ATOM    409  N   SER A  52      60.373   1.208 -80.866  1.00 32.89           N  
ATOM    410  CA  SER A  52      60.246   1.237 -82.319  1.00 32.89           C  
ATOM    411  C   SER A  52      61.542   1.697 -82.978  1.00 32.89           C  
ATOM    412  CB  SER A  52      59.097   2.156 -82.738  1.00 32.89           C  
ATOM    413  O   SER A  52      62.088   2.743 -82.623  1.00 32.89           O  
ATOM    414  OG  SER A  52      58.119   2.236 -81.716  1.00 32.89           O  
ATOM    415  N   VAL A  53      62.472   0.777 -83.335  1.00 36.68           N  
ATOM    416  CA  VAL A  53      63.355   0.295 -84.391  1.00 36.68           C  
ATOM    417  C   VAL A  53      62.703   0.518 -85.753  1.00 36.68           C  
ATOM    418  CB  VAL A  53      63.701  -1.200 -84.204  1.00 36.68           C  
ATOM    419  O   VAL A  53      61.582   0.064 -85.994  1.00 36.68           O  
ATOM    420  CG1 VAL A  53      64.479  -1.729 -85.407  1.00 36.68           C  
ATOM    421  CG2 VAL A  53      64.497  -1.406 -82.917  1.00 36.68           C  
ATOM    422  N   ARG A  54      62.688   1.682 -86.293  1.00 32.31           N  
ATOM    423  CA  ARG A  54      62.525   1.919 -87.724  1.00 32.31           C  
ATOM    424  C   ARG A  54      63.865   1.842 -88.448  1.00 32.31           C  
ATOM    425  CB  ARG A  54      61.872   3.280 -87.973  1.00 32.31           C  
ATOM    426  O   ARG A  54      64.805   2.560 -88.103  1.00 32.31           O  
ATOM    427  CG  ARG A  54      60.388   3.202 -88.291  1.00 32.31           C  
ATOM    428  CD  ARG A  54      59.847   4.535 -88.789  1.00 32.31           C  
ATOM    429  NE  ARG A  54      58.391   4.596 -88.694  1.00 32.31           N  
ATOM    430  NH1 ARG A  54      58.024   4.299 -90.955  1.00 32.31           N  
ATOM    431  NH2 ARG A  54      56.251   4.552 -89.525  1.00 32.31           N  
ATOM    432  CZ  ARG A  54      57.559   4.482 -89.725  1.00 32.31           C  
ATOM    433  N   ARG A  55      64.348   0.664 -88.823  1.00 34.15           N  
ATOM    434  CA  ARG A  55      65.050  -0.040 -89.891  1.00 34.15           C  
ATOM    435  C   ARG A  55      64.449   0.291 -91.253  1.00 34.15           C  
ATOM    436  CB  ARG A  55      65.011  -1.551 -89.655  1.00 34.15           C  
ATOM    437  O   ARG A  55      63.260   0.063 -91.485  1.00 34.15           O  
ATOM    438  CG  ARG A  55      66.362  -2.154 -89.302  1.00 34.15           C  
ATOM    439  CD  ARG A  55      66.276  -3.664 -89.121  1.00 34.15           C  
ATOM    440  NE  ARG A  55      67.370  -4.171 -88.299  1.00 34.15           N  
ATOM    441  NH1 ARG A  55      68.271  -5.505 -89.956  1.00 34.15           N  
ATOM    442  NH2 ARG A  55      69.245  -5.430 -87.883  1.00 34.15           N  
ATOM    443  CZ  ARG A  55      68.293  -5.034 -88.714  1.00 34.15           C  
ATOM    444  N   SER A  56      64.709   1.344 -91.902  1.00 32.98           N  
ATOM    445  CA  SER A  56      64.553   1.596 -93.330  1.00 32.98           C  
ATOM    446  C   SER A  56      65.868   1.393 -94.075  1.00 32.98           C  
ATOM    447  CB  SER A  56      64.035   3.014 -93.571  1.00 32.98           C  
ATOM    448  O   SER A  56      66.931   1.775 -93.583  1.00 32.98           O  
ATOM    449  OG  SER A  56      63.384   3.515 -92.416  1.00 32.98           O  
ATOM    450  N   TYR A  57      66.102   0.259 -94.675  1.00 36.11           N  
ATOM    451  CA  TYR A  57      66.585  -0.254 -95.952  1.00 36.11           C  
ATOM    452  C   TYR A  57      67.126   0.874 -96.823  1.00 36.11           C  
ATOM    453  CB  TYR A  57      65.467  -0.994 -96.692  1.00 36.11           C  
ATOM    454  O   TYR A  57      66.524   1.947 -96.905  1.00 36.11           O  
ATOM    455  CG  TYR A  57      64.234  -0.155 -96.925  1.00 36.11           C  
ATOM    456  CD1 TYR A  57      63.159  -0.201 -96.041  1.00 36.11           C  
ATOM    457  CD2 TYR A  57      64.141   0.685 -98.030  1.00 36.11           C  
ATOM    458  CE1 TYR A  57      62.020   0.569 -96.252  1.00 36.11           C  
ATOM    459  CE2 TYR A  57      63.007   1.459 -98.251  1.00 36.11           C  
ATOM    460  OH  TYR A  57      60.828   2.159 -97.573  1.00 36.11           O  
ATOM    461  CZ  TYR A  57      61.954   1.395 -97.358  1.00 36.11           C  
ATOM    462  N   SER A  58      68.443   1.079 -96.986  1.00 31.50           N  
ATOM    463  CA  SER A  58      69.529   1.024 -97.960  1.00 31.50           C  
ATOM    464  C   SER A  58      68.991   1.006 -99.387  1.00 31.50           C  
ATOM    465  CB  SER A  58      70.403  -0.208 -97.720  1.00 31.50           C  
ATOM    466  O   SER A  58      68.083   0.235 -99.704  1.00 31.50           O  
ATOM    467  OG  SER A  58      71.093  -0.103 -96.487  1.00 31.50           O  
ATOM    468  N   SER A  59      69.008   2.132-100.125  1.00 33.90           N  
ATOM    469  CA  SER A  59      69.395   1.942-101.519  1.00 33.90           C  
ATOM    470  C   SER A  59      70.409   2.993-101.959  1.00 33.90           C  
ATOM    471  CB  SER A  59      68.167   1.995-102.429  1.00 33.90           C  
ATOM    472  O   SER A  59      70.162   4.194-101.829  1.00 33.90           O  
ATOM    473  OG  SER A  59      67.370   3.129-102.134  1.00 33.90           O  
ATOM    474  N   SER A  60      71.702   2.763-101.791  1.00 34.60           N  
ATOM    475  CA  SER A  60      72.934   2.877-102.565  1.00 34.60           C  
ATOM    476  C   SER A  60      72.767   2.284-103.960  1.00 34.60           C  
ATOM    477  CB  SER A  60      74.088   2.181-101.841  1.00 34.60           C  
ATOM    478  O   SER A  60      72.218   1.191-104.114  1.00 34.60           O  
ATOM    479  OG  SER A  60      73.965   0.772-101.937  1.00 34.60           O  
ATOM    480  N   SER A  61      72.711   3.147-104.983  1.00 35.52           N  
ATOM    481  CA  SER A  61      73.524   2.725-106.119  1.00 35.52           C  
ATOM    482  C   SER A  61      73.850   3.902-107.032  1.00 35.52           C  
ATOM    483  CB  SER A  61      72.807   1.634-106.916  1.00 35.52           C  
ATOM    484  O   SER A  61      72.957   4.652-107.430  1.00 35.52           O  
ATOM    485  OG  SER A  61      72.079   2.195-107.995  1.00 35.52           O  
ATOM    486  N   GLY A  62      75.016   4.546-106.913  1.00 34.98           N  
ATOM    487  CA  GLY A  62      76.277   4.617-107.634  1.00 34.98           C  
ATOM    488  C   GLY A  62      76.254   3.867-108.952  1.00 34.98           C  
ATOM    489  O   GLY A  62      75.719   2.759-109.032  1.00 34.98           O  
ATOM    490  N   SER A  63      76.264   4.583-110.086  1.00 34.88           N  
ATOM    491  CA  SER A  63      77.324   4.266-111.039  1.00 34.88           C  
ATOM    492  C   SER A  63      77.120   5.005-112.358  1.00 34.88           C  
ATOM    493  CB  SER A  63      77.384   2.760-111.293  1.00 34.88           C  
ATOM    494  O   SER A  63      76.004   5.057-112.880  1.00 34.88           O  
ATOM    495  OG  SER A  63      78.396   2.448-112.235  1.00 34.88           O  
ATOM    496  N   LEU A  64      77.911   5.946-112.660  1.00 35.35           N  
ATOM    497  CA  LEU A  64      79.040   6.187-113.552  1.00 35.35           C  
ATOM    498  C   LEU A  64      79.126   5.106-114.624  1.00 35.35           C  
ATOM    499  CB  LEU A  64      80.348   6.242-112.759  1.00 35.35           C  
ATOM    500  O   LEU A  64      79.071   3.913-114.314  1.00 35.35           O  
ATOM    501  CG  LEU A  64      80.497   7.404-111.776  1.00 35.35           C  
ATOM    502  CD1 LEU A  64      81.737   7.211-110.910  1.00 35.35           C  
ATOM    503  CD2 LEU A  64      80.562   8.732-112.523  1.00 35.35           C  
ATOM    504  N   MET A  65      78.897   5.397-115.939  1.00 42.29           N  
ATOM    505  CA  MET A  65      79.554   5.719-117.203  1.00 42.29           C  
ATOM    506  C   MET A  65      79.223   4.681-118.269  1.00 42.29           C  
ATOM    507  CB  MET A  65      81.070   5.810-117.014  1.00 42.29           C  
ATOM    508  O   MET A  65      79.052   3.500-117.960  1.00 42.29           O  
ATOM    509  CG  MET A  65      81.516   7.026-116.220  1.00 42.29           C  
ATOM    510  SD  MET A  65      81.370   8.584-117.178  1.00 42.29           S  
ATOM    511  CE  MET A  65      83.072   9.201-117.049  1.00 42.29           C  
ATOM    512  N   PRO A  66      79.561   4.807-119.613  1.00 46.02           N  
ATOM    513  CA  PRO A  66      80.056   5.386-120.864  1.00 46.02           C  
ATOM    514  C   PRO A  66      79.381   4.790-122.098  1.00 46.02           C  
ATOM    515  CB  PRO A  66      81.549   5.050-120.843  1.00 46.02           C  
ATOM    516  O   PRO A  66      78.473   3.965-121.971  1.00 46.02           O  
ATOM    517  CG  PRO A  66      81.629   3.711-120.182  1.00 46.02           C  
ATOM    518  CD  PRO A  66      80.260   3.340-119.689  1.00 46.02           C  
ATOM    519  N   SER A  67      79.046   5.589-123.054  1.00 44.88           N  
ATOM    520  CA  SER A  67      79.368   5.623-124.477  1.00 44.88           C  
ATOM    521  C   SER A  67      79.802   4.250-124.979  1.00 44.88           C  
ATOM    522  CB  SER A  67      80.468   6.648-124.754  1.00 44.88           C  
ATOM    523  O   SER A  67      80.614   3.578-124.339  1.00 44.88           O  
ATOM    524  OG  SER A  67      80.753   6.717-126.141  1.00 44.88           O  
ATOM    525  N   LEU A  68      79.040   3.603-125.901  1.00 38.62           N  
ATOM    526  CA  LEU A  68      79.628   2.918-127.047  1.00 38.62           C  
ATOM    527  C   LEU A  68      78.575   2.104-127.792  1.00 38.62           C  
ATOM    528  CB  LEU A  68      80.772   2.006-126.598  1.00 38.62           C  
ATOM    529  O   LEU A  68      77.798   1.372-127.174  1.00 38.62           O  
ATOM    530  CG  LEU A  68      81.922   1.822-127.589  1.00 38.62           C  
ATOM    531  CD1 LEU A  68      82.713   3.118-127.730  1.00 38.62           C  
ATOM    532  CD2 LEU A  68      82.831   0.680-127.148  1.00 38.62           C  
ATOM    533  N   GLU A  69      78.033   2.489-128.868  1.00 42.57           N  
ATOM    534  CA  GLU A  69      78.001   2.111-130.278  1.00 42.57           C  
ATOM    535  C   GLU A  69      78.470   0.673-130.476  1.00 42.57           C  
ATOM    536  CB  GLU A  69      78.862   3.065-131.110  1.00 42.57           C  
ATOM    537  O   GLU A  69      79.497   0.268-129.925  1.00 42.57           O  
ATOM    538  CG  GLU A  69      78.057   4.051-131.945  1.00 42.57           C  
ATOM    539  CD  GLU A  69      78.922   5.073-132.664  1.00 42.57           C  
ATOM    540  OE1 GLU A  69      78.367   5.990-133.312  1.00 42.57           O  
ATOM    541  OE2 GLU A  69      80.165   4.957-132.581  1.00 42.57           O  
ATOM    542  N   ASN A  70      77.486  -0.419-130.502  1.00 45.98           N  
ATOM    543  CA  ASN A  70      77.571  -1.549-131.421  1.00 45.98           C  
ATOM    544  C   ASN A  70      76.686  -2.707-130.969  1.00 45.98           C  
ATOM    545  CB  ASN A  70      79.022  -2.015-131.566  1.00 45.98           C  
ATOM    546  O   ASN A  70      76.763  -3.140-129.818  1.00 45.98           O  
ATOM    547  CG  ASN A  70      79.849  -1.086-132.432  1.00 45.98           C  
ATOM    548  ND2 ASN A  70      81.142  -1.367-132.537  1.00 45.98           N  
ATOM    549  OD1 ASN A  70      79.330  -0.122-133.003  1.00 45.98           O  
ATOM    550  N   LEU A  71      75.390  -2.941-131.385  1.00 51.52           N  
ATOM    551  CA  LEU A  71      74.428  -3.868-131.971  1.00 51.52           C  
ATOM    552  C   LEU A  71      74.908  -5.309-131.832  1.00 51.52           C  
ATOM    553  CB  LEU A  71      74.195  -3.536-133.447  1.00 51.52           C  
ATOM    554  O   LEU A  71      75.944  -5.680-132.388  1.00 51.52           O  
ATOM    555  CG  LEU A  71      73.196  -2.416-133.741  1.00 51.52           C  
ATOM    556  CD1 LEU A  71      73.500  -1.774-135.090  1.00 51.52           C  
ATOM    557  CD2 LEU A  71      71.768  -2.950-133.707  1.00 51.52           C  
ATOM    558  N   ASP A  72      74.106  -6.144-130.801  1.00 51.53           N  
ATOM    559  CA  ASP A  72      73.813  -7.548-131.071  1.00 51.53           C  
ATOM    560  C   ASP A  72      72.476  -7.958-130.459  1.00 51.53           C  
ATOM    561  CB  ASP A  72      74.933  -8.443-130.536  1.00 51.53           C  
ATOM    562  O   ASP A  72      72.296  -7.887-129.241  1.00 51.53           O  
ATOM    563  CG  ASP A  72      74.896  -9.848-131.113  1.00 51.53           C  
ATOM    564  OD1 ASP A  72      74.187 -10.077-132.116  1.00 51.53           O  
ATOM    565  OD2 ASP A  72      75.580 -10.734-130.557  1.00 51.53           O  
ATOM    566  N   LEU A  73      71.191  -7.705-130.915  1.00 55.34           N  
ATOM    567  CA  LEU A  73      69.747  -7.911-130.937  1.00 55.34           C  
ATOM    568  C   LEU A  73      69.399  -9.357-130.600  1.00 55.34           C  
ATOM    569  CB  LEU A  73      69.174  -7.543-132.308  1.00 55.34           C  
ATOM    570  O   LEU A  73      68.265  -9.654-130.218  1.00 55.34           O  
ATOM    571  CG  LEU A  73      68.688  -6.102-132.475  1.00 55.34           C  
ATOM    572  CD1 LEU A  73      69.094  -5.561-133.842  1.00 55.34           C  
ATOM    573  CD2 LEU A  73      67.176  -6.022-132.291  1.00 55.34           C  
ATOM    574  N   SER A  74      70.108 -10.312-130.088  1.00 57.06           N  
ATOM    575  CA  SER A  74      69.776 -11.668-129.665  1.00 57.06           C  
ATOM    576  C   SER A  74      70.106 -11.884-128.191  1.00 57.06           C  
ATOM    577  CB  SER A  74      70.524 -12.694-130.518  1.00 57.06           C  
ATOM    578  O   SER A  74      69.378 -12.582-127.483  1.00 57.06           O  
ATOM    579  OG  SER A  74      71.655 -13.195-129.826  1.00 57.06           O  
ATOM    580  N   GLN A  75      70.715 -11.052-127.481  1.00 55.52           N  
ATOM    581  CA  GLN A  75      71.079 -11.058-126.068  1.00 55.52           C  
ATOM    582  C   GLN A  75      70.223 -10.075-125.275  1.00 55.52           C  
ATOM    583  CB  GLN A  75      72.561 -10.723-125.893  1.00 55.52           C  
ATOM    584  O   GLN A  75      69.869 -10.340-124.124  1.00 55.52           O  
ATOM    585  CG  GLN A  75      73.328 -11.740-125.059  1.00 55.52           C  
ATOM    586  CD  GLN A  75      74.831 -11.548-125.135  1.00 55.52           C  
ATOM    587  NE2 GLN A  75      75.577 -12.635-124.970  1.00 55.52           N  
ATOM    588  OE1 GLN A  75      75.318 -10.431-125.340  1.00 55.52           O  
ATOM    589  N   VAL A  76      69.374  -9.060-125.785  1.00 58.46           N  
ATOM    590  CA  VAL A  76      68.426  -8.087-125.252  1.00 58.46           C  
ATOM    591  C   VAL A  76      67.033  -8.709-125.178  1.00 58.46           C  
ATOM    592  CB  VAL A  76      68.390  -6.802-126.109  1.00 58.46           C  
ATOM    593  O   VAL A  76      66.285  -8.460-124.230  1.00 58.46           O  
ATOM    594  CG1 VAL A  76      67.280  -5.867-125.634  1.00 58.46           C  
ATOM    595  CG2 VAL A  76      69.743  -6.095-126.066  1.00 58.46           C  
ATOM    596  N   ALA A  77      66.770  -9.737-126.010  1.00 60.08           N  
ATOM    597  CA  ALA A  77      65.507 -10.471-126.005  1.00 60.08           C  
ATOM    598  C   ALA A  77      65.472 -11.496-124.874  1.00 60.08           C  
ATOM    599  CB  ALA A  77      65.287 -11.160-127.350  1.00 60.08           C  
ATOM    600  O   ALA A  77      64.435 -11.691-124.237  1.00 60.08           O  
ATOM    601  N   ALA A  78      66.599 -12.059-124.439  1.00 61.57           N  
ATOM    602  CA  ALA A  78      66.724 -13.013-123.340  1.00 61.57           C  
ATOM    603  C   ALA A  78      66.745 -12.297-121.993  1.00 61.57           C  
ATOM    604  CB  ALA A  78      67.985 -13.857-123.510  1.00 61.57           C  
ATOM    605  O   ALA A  78      66.167 -12.782-121.017  1.00 61.57           O  
ATOM    606  N   ILE A  79      67.165 -11.027-121.837  1.00 63.09           N  
ATOM    607  CA  ILE A  79      67.170 -10.168-120.658  1.00 63.09           C  
ATOM    608  C   ILE A  79      65.812  -9.485-120.512  1.00 63.09           C  
ATOM    609  CB  ILE A  79      68.296  -9.112-120.733  1.00 63.09           C  
ATOM    610  O   ILE A  79      65.314  -9.314-119.397  1.00 63.09           O  
ATOM    611  CG1 ILE A  79      69.667  -9.796-120.782  1.00 63.09           C  
ATOM    612  CG2 ILE A  79      68.208  -8.144-119.549  1.00 63.09           C  
ATOM    613  CD1 ILE A  79      70.826  -8.841-121.035  1.00 63.09           C  
ATOM    614  N   SER A  80      65.067  -9.245-121.506  1.00 63.73           N  
ATOM    615  CA  SER A  80      63.716  -8.696-121.560  1.00 63.73           C  
ATOM    616  C   SER A  80      62.680  -9.732-121.136  1.00 63.73           C  
ATOM    617  CB  SER A  80      63.397  -8.192-122.968  1.00 63.73           C  
ATOM    618  O   SER A  80      61.734  -9.412-120.414  1.00 63.73           O  
ATOM    619  OG  SER A  80      62.109  -7.602-123.012  1.00 63.73           O  
ATOM    620  N   ASN A  81      62.901 -10.979-121.431  1.00 69.86           N  
ATOM    621  CA  ASN A  81      62.039 -12.071-120.992  1.00 69.86           C  
ATOM    622  C   ASN A  81      62.233 -12.378-119.510  1.00 69.86           C  
ATOM    623  CB  ASN A  81      62.292 -13.325-121.831  1.00 69.86           C  
ATOM    624  O   ASN A  81      61.271 -12.688-118.805  1.00 69.86           O  
ATOM    625  CG  ASN A  81      61.058 -14.194-121.970  1.00 69.86           C  
ATOM    626  ND2 ASN A  81      61.148 -15.224-122.804  1.00 69.86           N  
ATOM    627  OD1 ASN A  81      60.031 -13.941-121.335  1.00 69.86           O  
ATOM    628  N   ASP A  82      63.374 -12.234-118.915  1.00 71.91           N  
ATOM    629  CA  ASP A  82      63.730 -12.369-117.506  1.00 71.91           C  
ATOM    630  C   ASP A  82      63.193 -11.195-116.690  1.00 71.91           C  
ATOM    631  CB  ASP A  82      65.247 -12.473-117.343  1.00 71.91           C  
ATOM    632  O   ASP A  82      62.720 -11.378-115.566  1.00 71.91           O  
ATOM    633  CG  ASP A  82      65.768 -13.888-117.529  1.00 71.91           C  
ATOM    634  OD1 ASP A  82      64.954 -14.834-117.587  1.00 71.91           O  
ATOM    635  OD2 ASP A  82      67.003 -14.057-117.615  1.00 71.91           O  
ATOM    636  N   LEU A  83      63.063 -10.002-117.161  1.00 74.04           N  
ATOM    637  CA  LEU A  83      62.488  -8.814-116.539  1.00 74.04           C  
ATOM    638  C   LEU A  83      60.965  -8.892-116.524  1.00 74.04           C  
ATOM    639  CB  LEU A  83      62.940  -7.551-117.276  1.00 74.04           C  
ATOM    640  O   LEU A  83      60.329  -8.500-115.543  1.00 74.04           O  
ATOM    641  CG  LEU A  83      64.260  -6.932-116.814  1.00 74.04           C  
ATOM    642  CD1 LEU A  83      64.586  -5.697-117.647  1.00 74.04           C  
ATOM    643  CD2 LEU A  83      64.197  -6.581-115.331  1.00 74.04           C  
ATOM    644  N   LYS A  84      60.424  -9.441-117.508  1.00 76.25           N  
ATOM    645  CA  LYS A  84      58.986  -9.686-117.556  1.00 76.25           C  
ATOM    646  C   LYS A  84      58.574 -10.744-116.536  1.00 76.25           C  
ATOM    647  CB  LYS A  84      58.562 -10.119-118.960  1.00 76.25           C  
ATOM    648  O   LYS A  84      57.529 -10.622-115.894  1.00 76.25           O  
ATOM    649  CG  LYS A  84      58.562  -8.992-119.982  1.00 76.25           C  
ATOM    650  CD  LYS A  84      58.100  -9.477-121.350  1.00 76.25           C  
ATOM    651  CE  LYS A  84      58.220  -8.383-122.402  1.00 76.25           C  
ATOM    652  NZ  LYS A  84      57.814  -8.868-123.755  1.00 76.25           N  
ATOM    653  N   SER A  85      59.406 -11.709-116.360  1.00 77.12           N  
ATOM    654  CA  SER A  85      59.178 -12.752-115.365  1.00 77.12           C  
ATOM    655  C   SER A  85      59.334 -12.209-113.949  1.00 77.12           C  
ATOM    656  CB  SER A  85      60.141 -13.920-115.582  1.00 77.12           C  
ATOM    657  O   SER A  85      58.566 -12.565-113.053  1.00 77.12           O  
ATOM    658  OG  SER A  85      61.469 -13.543-115.260  1.00 77.12           O  
ATOM    659  N   ILE A  86      60.270 -11.273-113.652  1.00 80.66           N  
ATOM    660  CA  ILE A  86      60.494 -10.622-112.366  1.00 80.66           C  
ATOM    661  C   ILE A  86      59.361  -9.638-112.082  1.00 80.66           C  
ATOM    662  CB  ILE A  86      61.857  -9.894-112.330  1.00 80.66           C  
ATOM    663  O   ILE A  86      58.867  -9.559-110.954  1.00 80.66           O  
ATOM    664  CG1 ILE A  86      63.004 -10.905-112.435  1.00 80.66           C  
ATOM    665  CG2 ILE A  86      61.985  -9.050-111.059  1.00 80.66           C  
ATOM    666  CD1 ILE A  86      64.372 -10.270-112.643  1.00 80.66           C  
ATOM    667  N   ARG A  87      58.862  -8.923-113.028  1.00 81.58           N  
ATOM    668  CA  ARG A  87      57.734  -8.008-112.891  1.00 81.58           C  
ATOM    669  C   ARG A  87      56.441  -8.768-112.615  1.00 81.58           C  
ATOM    670  CB  ARG A  87      57.579  -7.153-114.151  1.00 81.58           C  
ATOM    671  O   ARG A  87      55.622  -8.336-111.802  1.00 81.58           O  
ATOM    672  CG  ARG A  87      58.404  -5.875-114.133  1.00 81.58           C  
ATOM    673  CD  ARG A  87      58.041  -4.954-115.289  1.00 81.58           C  
ATOM    674  NE  ARG A  87      58.922  -3.790-115.348  1.00 81.58           N  
ATOM    675  NH1 ARG A  87      59.972  -4.425-117.305  1.00 81.58           N  
ATOM    676  NH2 ARG A  87      60.568  -2.474-116.260  1.00 81.58           N  
ATOM    677  CZ  ARG A  87      59.818  -3.566-116.304  1.00 81.58           C  
ATOM    678  N   THR A  88      56.306  -9.886-113.251  1.00 83.37           N  
ATOM    679  CA  THR A  88      55.134 -10.721-113.008  1.00 83.37           C  
ATOM    680  C   THR A  88      55.192 -11.344-111.617  1.00 83.37           C  
ATOM    681  CB  THR A  88      55.011 -11.832-114.067  1.00 83.37           C  
ATOM    682  O   THR A  88      54.171 -11.448-110.934  1.00 83.37           O  
ATOM    683  CG2 THR A  88      54.740 -11.247-115.450  1.00 83.37           C  
ATOM    684  OG1 THR A  88      56.231 -12.582-114.109  1.00 83.37           O  
ATOM    685  N   GLN A  89      56.363 -11.742-111.245  1.00 84.81           N  
ATOM    686  CA  GLN A  89      56.584 -12.278-109.906  1.00 84.81           C  
ATOM    687  C   GLN A  89      56.388 -11.201-108.843  1.00 84.81           C  
ATOM    688  CB  GLN A  89      57.987 -12.878-109.792  1.00 84.81           C  
ATOM    689  O   GLN A  89      55.762 -11.447-107.810  1.00 84.81           O  
ATOM    690  CG  GLN A  89      58.240 -13.605-108.478  1.00 84.81           C  
ATOM    691  CD  GLN A  89      59.591 -14.294-108.439  1.00 84.81           C  
ATOM    692  NE2 GLN A  89      59.849 -15.032-107.365  1.00 84.81           N  
ATOM    693  OE1 GLN A  89      60.396 -14.164-109.367  1.00 84.81           O  
ATOM    694  N   GLU A  90      56.854  -9.956-108.996  1.00 84.72           N  
ATOM    695  CA  GLU A  90      56.656  -8.815-108.108  1.00 84.72           C  
ATOM    696  C   GLU A  90      55.188  -8.401-108.059  1.00 84.72           C  
ATOM    697  CB  GLU A  90      57.522  -7.632-108.551  1.00 84.72           C  
ATOM    698  O   GLU A  90      54.662  -8.086-106.990  1.00 84.72           O  
ATOM    699  CG  GLU A  90      58.991  -7.773-108.182  1.00 84.72           C  
ATOM    700  CD  GLU A  90      59.831  -6.574-108.592  1.00 84.72           C  
ATOM    701  OE1 GLU A  90      61.026  -6.515-108.224  1.00 84.72           O  
ATOM    702  OE2 GLU A  90      59.289  -5.685-109.287  1.00 84.72           O  
ATOM    703  N   LYS A  91      54.588  -8.453-109.210  1.00 86.50           N  
ATOM    704  CA  LYS A  91      53.155  -8.175-109.267  1.00 86.50           C  
ATOM    705  C   LYS A  91      52.361  -9.221-108.490  1.00 86.50           C  
ATOM    706  CB  LYS A  91      52.676  -8.124-110.718  1.00 86.50           C  
ATOM    707  O   LYS A  91      51.405  -8.886-107.787  1.00 86.50           O  
ATOM    708  CG  LYS A  91      51.258  -7.598-110.883  1.00 86.50           C  
ATOM    709  CD  LYS A  91      50.854  -7.531-112.350  1.00 86.50           C  
ATOM    710  CE  LYS A  91      49.397  -7.118-112.512  1.00 86.50           C  
ATOM    711  NZ  LYS A  91      48.999  -7.040-113.949  1.00 86.50           N  
ATOM    712  N   ALA A  92      52.706 -10.442-108.577  1.00 86.53           N  
ATOM    713  CA  ALA A  92      52.064 -11.527-107.839  1.00 86.53           C  
ATOM    714  C   ALA A  92      52.291 -11.377-106.337  1.00 86.53           C  
ATOM    715  CB  ALA A  92      52.584 -12.879-108.320  1.00 86.53           C  
ATOM    716  O   ALA A  92      51.381 -11.612-105.539  1.00 86.53           O  
ATOM    717  N   GLN A  93      53.460 -10.949-105.883  1.00 86.03           N  
ATOM    718  CA  GLN A  93      53.779 -10.705-104.480  1.00 86.03           C  
ATOM    719  C   GLN A  93      52.997  -9.511-103.938  1.00 86.03           C  
ATOM    720  CB  GLN A  93      55.281 -10.473-104.303  1.00 86.03           C  
ATOM    721  O   GLN A  93      52.493  -9.552-102.814  1.00 86.03           O  
ATOM    722  CG  GLN A  93      56.123 -11.728-104.489  1.00 86.03           C  
ATOM    723  CD  GLN A  93      57.604 -11.478-104.275  1.00 86.03           C  
ATOM    724  NE2 GLN A  93      58.379 -12.553-104.182  1.00 86.03           N  
ATOM    725  OE1 GLN A  93      58.048 -10.329-104.194  1.00 86.03           O  
ATOM    726  N   LEU A  94      52.875  -8.478-104.764  1.00 87.26           N  
ATOM    727  CA  LEU A  94      52.104  -7.306-104.362  1.00 87.26           C  
ATOM    728  C   LEU A  94      50.616  -7.633-104.291  1.00 87.26           C  
ATOM    729  CB  LEU A  94      52.339  -6.150-105.337  1.00 87.26           C  
ATOM    730  O   LEU A  94      49.907  -7.131-103.416  1.00 87.26           O  
ATOM    731  CG  LEU A  94      53.674  -5.415-105.208  1.00 87.26           C  
ATOM    732  CD1 LEU A  94      53.828  -4.394-106.331  1.00 87.26           C  
ATOM    733  CD2 LEU A  94      53.783  -4.738-103.845  1.00 87.26           C  
ATOM    734  N   GLN A  95      50.236  -8.503-105.204  1.00 87.69           N  
ATOM    735  CA  GLN A  95      48.857  -8.979-105.166  1.00 87.69           C  
ATOM    736  C   GLN A  95      48.602  -9.828-103.924  1.00 87.69           C  
ATOM    737  CB  GLN A  95      48.531  -9.781-106.427  1.00 87.69           C  
ATOM    738  O   GLN A  95      47.554  -9.704-103.286  1.00 87.69           O  
ATOM    739  CG  GLN A  95      47.048 -10.084-106.596  1.00 87.69           C  
ATOM    740  CD  GLN A  95      46.725 -10.698-107.946  1.00 87.69           C  
ATOM    741  NE2 GLN A  95      45.451 -11.004-108.168  1.00 87.69           N  
ATOM    742  OE1 GLN A  95      47.613 -10.894-108.782  1.00 87.69           O  
ATOM    743  N   ASP A  96      49.502 -10.657-103.559  1.00 90.92           N  
ATOM    744  CA  ASP A  96      49.406 -11.476-102.354  1.00 90.92           C  
ATOM    745  C   ASP A  96      49.397 -10.607-101.098  1.00 90.92           C  
ATOM    746  CB  ASP A  96      50.561 -12.477-102.292  1.00 90.92           C  
ATOM    747  O   ASP A  96      48.615 -10.848-100.176  1.00 90.92           O  
ATOM    748  CG  ASP A  96      50.406 -13.494-101.175  1.00 90.92           C  
ATOM    749  OD1 ASP A  96      49.384 -14.212-101.141  1.00 90.92           O  
ATOM    750  OD2 ASP A  96      51.313 -13.575-100.318  1.00 90.92           O  
ATOM    751  N   LEU A  97      50.238  -9.626-101.095  1.00 89.82           N  
ATOM    752  CA  LEU A  97      50.275  -8.679 -99.985  1.00 89.82           C  
ATOM    753  C   LEU A  97      48.984  -7.871 -99.917  1.00 89.82           C  
ATOM    754  CB  LEU A  97      51.474  -7.737-100.124  1.00 89.82           C  
ATOM    755  O   LEU A  97      48.428  -7.672 -98.834  1.00 89.82           O  
ATOM    756  CG  LEU A  97      51.935  -7.034 -98.846  1.00 89.82           C  
ATOM    757  CD1 LEU A  97      52.727  -7.996 -97.968  1.00 89.82           C  
ATOM    758  CD2 LEU A  97      52.768  -5.802 -99.185  1.00 89.82           C  
ATOM    759  N   ASN A  98      48.585  -7.444-101.000  1.00 89.87           N  
ATOM    760  CA  ASN A  98      47.320  -6.720-101.069  1.00 89.87           C  
ATOM    761  C   ASN A  98      46.148  -7.598-100.642  1.00 89.87           C  
ATOM    762  CB  ASN A  98      47.090  -6.175-102.480  1.00 89.87           C  
ATOM    763  O   ASN A  98      45.240  -7.136 -99.949  1.00 89.87           O  
ATOM    764  CG  ASN A  98      46.071  -5.052-102.513  1.00 89.87           C  
ATOM    765  ND2 ASN A  98      46.448  -3.927-103.109  1.00 89.87           N  
ATOM    766  OD1 ASN A  98      44.955  -5.194-102.007  1.00 89.87           O  
ATOM    767  N   ASP A  99      46.148  -8.843-101.021  1.00 90.94           N  
ATOM    768  CA  ASP A  99      45.115  -9.781-100.592  1.00 90.94           C  
ATOM    769  C   ASP A  99      45.172 -10.009 -99.083  1.00 90.94           C  
ATOM    770  CB  ASP A  99      45.260 -11.114-101.331  1.00 90.94           C  
ATOM    771  O   ASP A  99      44.134 -10.092 -98.423  1.00 90.94           O  
ATOM    772  CG  ASP A  99      44.853 -11.029-102.791  1.00 90.94           C  
ATOM    773  OD1 ASP A  99      44.121 -10.088-103.167  1.00 90.94           O  
ATOM    774  OD2 ASP A  99      45.265 -11.914-103.573  1.00 90.94           O  
ATOM    775  N   ARG A 100      46.293 -10.040 -98.504  1.00 91.68           N  
ATOM    776  CA  ARG A 100      46.463 -10.172 -97.060  1.00 91.68           C  
ATOM    777  C   ARG A 100      46.012  -8.906 -96.338  1.00 91.68           C  
ATOM    778  CB  ARG A 100      47.922 -10.479 -96.716  1.00 91.68           C  
ATOM    779  O   ARG A 100      45.388  -8.979 -95.278  1.00 91.68           O  
ATOM    780  CG  ARG A 100      48.359 -11.887 -97.089  1.00 91.68           C  
ATOM    781  CD  ARG A 100      49.800 -12.158 -96.678  1.00 91.68           C  
ATOM    782  NE  ARG A 100      50.229 -13.498 -97.068  1.00 91.68           N  
ATOM    783  NH1 ARG A 100      52.264 -13.387 -95.981  1.00 91.68           N  
ATOM    784  NH2 ARG A 100      51.679 -15.277 -97.138  1.00 91.68           N  
ATOM    785  CZ  ARG A 100      51.390 -14.051 -96.728  1.00 91.68           C  
ATOM    786  N   PHE A 101      46.326  -7.725 -96.955  1.00 91.61           N  
ATOM    787  CA  PHE A 101      45.862  -6.461 -96.397  1.00 91.61           C  
ATOM    788  C   PHE A 101      44.343  -6.364 -96.465  1.00 91.61           C  
ATOM    789  CB  PHE A 101      46.497  -5.280 -97.138  1.00 91.61           C  
ATOM    790  O   PHE A 101      43.703  -5.889 -95.524  1.00 91.61           O  
ATOM    791  CG  PHE A 101      47.864  -4.908 -96.629  1.00 91.61           C  
ATOM    792  CD1 PHE A 101      48.062  -4.601 -95.288  1.00 91.61           C  
ATOM    793  CD2 PHE A 101      48.951  -4.865 -97.492  1.00 91.61           C  
ATOM    794  CE1 PHE A 101      49.326  -4.257 -94.815  1.00 91.61           C  
ATOM    795  CE2 PHE A 101      50.217  -4.522 -97.026  1.00 91.61           C  
ATOM    796  CZ  PHE A 101      50.402  -4.217 -95.687  1.00 91.61           C  
ATOM    797  N   ALA A 102      43.826  -6.778 -97.503  1.00 90.94           N  
ATOM    798  CA  ALA A 102      42.373  -6.785 -97.653  1.00 90.94           C  
ATOM    799  C   ALA A 102      41.719  -7.693 -96.616  1.00 90.94           C  
ATOM    800  CB  ALA A 102      41.986  -7.226 -99.063  1.00 90.94           C  
ATOM    801  O   ALA A 102      40.691  -7.340 -96.033  1.00 90.94           O  
ATOM    802  N   SER A 103      42.343  -8.900 -96.363  1.00 92.39           N  
ATOM    803  CA  SER A 103      41.838  -9.807 -95.337  1.00 92.39           C  
ATOM    804  C   SER A 103      41.991  -9.207 -93.944  1.00 92.39           C  
ATOM    805  CB  SER A 103      42.565 -11.151 -95.405  1.00 92.39           C  
ATOM    806  O   SER A 103      41.124  -9.386 -93.086  1.00 92.39           O  
ATOM    807  OG  SER A 103      43.939 -10.996 -95.098  1.00 92.39           O  
ATOM    808  N   PHE A 104      43.071  -8.462 -93.688  1.00 94.99           N  
ATOM    809  CA  PHE A 104      43.310  -7.803 -92.410  1.00 94.99           C  
ATOM    810  C   PHE A 104      42.305  -6.679 -92.184  1.00 94.99           C  
ATOM    811  CB  PHE A 104      44.738  -7.251 -92.346  1.00 94.99           C  
ATOM    812  O   PHE A 104      41.755  -6.542 -91.089  1.00 94.99           O  
ATOM    813  CG  PHE A 104      45.075  -6.590 -91.037  1.00 94.99           C  
ATOM    814  CD1 PHE A 104      45.093  -5.205 -90.926  1.00 94.99           C  
ATOM    815  CD2 PHE A 104      45.375  -7.354 -89.917  1.00 94.99           C  
ATOM    816  CE1 PHE A 104      45.405  -4.591 -89.715  1.00 94.99           C  
ATOM    817  CE2 PHE A 104      45.688  -6.748 -88.704  1.00 94.99           C  
ATOM    818  CZ  PHE A 104      45.703  -5.366 -88.605  1.00 94.99           C  
ATOM    819  N   ILE A 105      41.996  -5.916 -93.210  1.00 92.33           N  
ATOM    820  CA  ILE A 105      41.027  -4.829 -93.122  1.00 92.33           C  
ATOM    821  C   ILE A 105      39.636  -5.398 -92.852  1.00 92.33           C  
ATOM    822  CB  ILE A 105      41.017  -3.974 -94.409  1.00 92.33           C  
ATOM    823  O   ILE A 105      38.883  -4.855 -92.040  1.00 92.33           O  
ATOM    824  CG1 ILE A 105      42.343  -3.220 -94.561  1.00 92.33           C  
ATOM    825  CG2 ILE A 105      39.832  -3.004 -94.404  1.00 92.33           C  
ATOM    826  CD1 ILE A 105      42.456  -2.420 -95.851  1.00 92.33           C  
ATOM    827  N   GLU A 106      39.375  -6.496 -93.530  1.00 93.74           N  
ATOM    828  CA  GLU A 106      38.098  -7.165 -93.303  1.00 93.74           C  
ATOM    829  C   GLU A 106      37.993  -7.683 -91.872  1.00 93.74           C  
ATOM    830  CB  GLU A 106      37.910  -8.316 -94.295  1.00 93.74           C  
ATOM    831  O   GLU A 106      36.941  -7.567 -91.240  1.00 93.74           O  
ATOM    832  CG  GLU A 106      36.478  -8.825 -94.382  1.00 93.74           C  
ATOM    833  CD  GLU A 106      36.259  -9.806 -95.522  1.00 93.74           C  
ATOM    834  OE1 GLU A 106      35.098 -10.207 -95.763  1.00 93.74           O  
ATOM    835  OE2 GLU A 106      37.257 -10.177 -96.180  1.00 93.74           O  
ATOM    836  N   ARG A 107      39.098  -8.190 -91.349  1.00 94.80           N  
ATOM    837  CA  ARG A 107      39.138  -8.668 -89.970  1.00 94.80           C  
ATOM    838  C   ARG A 107      38.992  -7.513 -88.985  1.00 94.80           C  
ATOM    839  CB  ARG A 107      40.440  -9.425 -89.701  1.00 94.80           C  
ATOM    840  O   ARG A 107      38.258  -7.619 -88.000  1.00 94.80           O  
ATOM    841  CG  ARG A 107      40.514 -10.050 -88.317  1.00 94.80           C  
ATOM    842  CD  ARG A 107      39.407 -11.072 -88.100  1.00 94.80           C  
ATOM    843  NE  ARG A 107      39.495 -11.690 -86.780  1.00 94.80           N  
ATOM    844  NH1 ARG A 107      37.297 -12.401 -86.739  1.00 94.80           N  
ATOM    845  NH2 ARG A 107      38.680 -12.834 -84.963  1.00 94.80           N  
ATOM    846  CZ  ARG A 107      38.490 -12.307 -86.164  1.00 94.80           C  
ATOM    847  N   VAL A 108      39.599  -6.434 -89.190  1.00 95.22           N  
ATOM    848  CA  VAL A 108      39.504  -5.254 -88.337  1.00 95.22           C  
ATOM    849  C   VAL A 108      38.078  -4.709 -88.367  1.00 95.22           C  
ATOM    850  CB  VAL A 108      40.503  -4.158 -88.771  1.00 95.22           C  
ATOM    851  O   VAL A 108      37.523  -4.347 -87.327  1.00 95.22           O  
ATOM    852  CG1 VAL A 108      40.230  -2.853 -88.024  1.00 95.22           C  
ATOM    853  CG2 VAL A 108      41.939  -4.622 -88.535  1.00 95.22           C  
ATOM    854  N   HIS A 109      37.475  -4.697 -89.569  1.00 93.53           N  
ATOM    855  CA  HIS A 109      36.089  -4.254 -89.674  1.00 93.53           C  
ATOM    856  C   HIS A 109      35.154  -5.181 -88.906  1.00 93.53           C  
ATOM    857  CB  HIS A 109      35.662  -4.174 -91.141  1.00 93.53           C  
ATOM    858  O   HIS A 109      34.241  -4.719 -88.218  1.00 93.53           O  
ATOM    859  CG  HIS A 109      35.771  -2.801 -91.724  1.00 93.53           C  
ATOM    860  CD2 HIS A 109      34.820  -1.892 -92.043  1.00 93.53           C  
ATOM    861  ND1 HIS A 109      36.980  -2.225 -92.049  1.00 93.53           N  
ATOM    862  CE1 HIS A 109      36.767  -1.017 -92.543  1.00 93.53           C  
ATOM    863  NE2 HIS A 109      35.464  -0.791 -92.550  1.00 93.53           N  
ATOM    864  N   GLU A 110      35.449  -6.448 -89.061  1.00 95.32           N  
ATOM    865  CA  GLU A 110      34.659  -7.419 -88.310  1.00 95.32           C  
ATOM    866  C   GLU A 110      34.824  -7.220 -86.806  1.00 95.32           C  
ATOM    867  CB  GLU A 110      35.052  -8.847 -88.698  1.00 95.32           C  
ATOM    868  O   GLU A 110      33.846  -7.270 -86.058  1.00 95.32           O  
ATOM    869  CG  GLU A 110      34.533  -9.279 -90.062  1.00 95.32           C  
ATOM    870  CD  GLU A 110      35.062 -10.634 -90.504  1.00 95.32           C  
ATOM    871  OE1 GLU A 110      34.805 -11.038 -91.660  1.00 95.32           O  
ATOM    872  OE2 GLU A 110      35.738 -11.297 -89.686  1.00 95.32           O  
ATOM    873  N   LEU A 111      35.999  -6.988 -86.368  1.00 94.78           N  
ATOM    874  CA  LEU A 111      36.261  -6.777 -84.949  1.00 94.78           C  
ATOM    875  C   LEU A 111      35.653  -5.461 -84.473  1.00 94.78           C  
ATOM    876  CB  LEU A 111      37.767  -6.784 -84.674  1.00 94.78           C  
ATOM    877  O   LEU A 111      35.103  -5.389 -83.372  1.00 94.78           O  
ATOM    878  CG  LEU A 111      38.451  -8.152 -84.683  1.00 94.78           C  
ATOM    879  CD1 LEU A 111      39.965  -7.989 -84.591  1.00 94.78           C  
ATOM    880  CD2 LEU A 111      37.931  -9.018 -83.541  1.00 94.78           C  
ATOM    881  N   GLU A 112      35.693  -4.500 -85.258  1.00 94.21           N  
ATOM    882  CA  GLU A 112      35.076  -3.220 -84.925  1.00 94.21           C  
ATOM    883  C   GLU A 112      33.560  -3.353 -84.807  1.00 94.21           C  
ATOM    884  CB  GLU A 112      35.431  -2.163 -85.973  1.00 94.21           C  
ATOM    885  O   GLU A 112      32.950  -2.778 -83.903  1.00 94.21           O  
ATOM    886  CG  GLU A 112      36.831  -1.586 -85.815  1.00 94.21           C  
ATOM    887  CD  GLU A 112      37.198  -0.594 -86.907  1.00 94.21           C  
ATOM    888  OE1 GLU A 112      38.274   0.039 -86.814  1.00 94.21           O  
ATOM    889  OE2 GLU A 112      36.403  -0.448 -87.862  1.00 94.21           O  
ATOM    890  N   GLN A 113      33.070  -4.113 -85.741  1.00 95.62           N  
ATOM    891  CA  GLN A 113      31.631  -4.352 -85.687  1.00 95.62           C  
ATOM    892  C   GLN A 113      31.251  -5.145 -84.440  1.00 95.62           C  
ATOM    893  CB  GLN A 113      31.161  -5.089 -86.942  1.00 95.62           C  
ATOM    894  O   GLN A 113      30.263  -4.829 -83.775  1.00 95.62           O  
ATOM    895  CG  GLN A 113      29.647  -5.147 -87.091  1.00 95.62           C  
ATOM    896  CD  GLN A 113      29.209  -5.720 -88.426  1.00 95.62           C  
ATOM    897  NE2 GLN A 113      27.946  -5.506 -88.778  1.00 95.62           N  
ATOM    898  OE1 GLN A 113      30.001  -6.348 -89.136  1.00 95.62           O  
ATOM    899  N   GLN A 114      32.074  -6.099 -84.165  1.00 95.36           N  
ATOM    900  CA  GLN A 114      31.835  -6.886 -82.960  1.00 95.36           C  
ATOM    901  C   GLN A 114      31.990  -6.031 -81.705  1.00 95.36           C  
ATOM    902  CB  GLN A 114      32.787  -8.081 -82.901  1.00 95.36           C  
ATOM    903  O   GLN A 114      31.211  -6.161 -80.759  1.00 95.36           O  
ATOM    904  CG  GLN A 114      32.467  -9.172 -83.915  1.00 95.36           C  
ATOM    905  CD  GLN A 114      33.432 -10.341 -83.843  1.00 95.36           C  
ATOM    906  NE2 GLN A 114      33.113 -11.418 -84.553  1.00 95.36           N  
ATOM    907  OE1 GLN A 114      34.455 -10.277 -83.155  1.00 95.36           O  
ATOM    908  N   ASN A 115      32.925  -5.213 -81.690  1.00 94.01           N  
ATOM    909  CA  ASN A 115      33.125  -4.313 -80.559  1.00 94.01           C  
ATOM    910  C   ASN A 115      31.953  -3.350 -80.395  1.00 94.01           C  
ATOM    911  CB  ASN A 115      34.433  -3.535 -80.717  1.00 94.01           C  
ATOM    912  O   ASN A 115      31.537  -3.057 -79.273  1.00 94.01           O  
ATOM    913  CG  ASN A 115      35.559  -4.111 -79.881  1.00 94.01           C  
ATOM    914  ND2 ASN A 115      36.784  -4.007 -80.384  1.00 94.01           N  
ATOM    915  OD1 ASN A 115      35.330  -4.645 -78.793  1.00 94.01           O  
ATOM    916  N   LYS A 116      31.433  -2.926 -81.482  1.00 95.81           N  
ATOM    917  CA  LYS A 116      30.272  -2.043 -81.434  1.00 95.81           C  
ATOM    918  C   LYS A 116      29.054  -2.767 -80.868  1.00 95.81           C  
ATOM    919  CB  LYS A 116      29.956  -1.494 -82.826  1.00 95.81           C  
ATOM    920  O   LYS A 116      28.297  -2.196 -80.080  1.00 95.81           O  
ATOM    921  CG  LYS A 116      30.885  -0.376 -83.276  1.00 95.81           C  
ATOM    922  CD  LYS A 116      30.478   0.175 -84.637  1.00 95.81           C  
ATOM    923  CE  LYS A 116      31.480   1.203 -85.147  1.00 95.81           C  
ATOM    924  NZ  LYS A 116      31.149   1.659 -86.530  1.00 95.81           N  
ATOM    925  N   VAL A 117      28.935  -3.945 -81.278  1.00 96.09           N  
ATOM    926  CA  VAL A 117      27.826  -4.744 -80.769  1.00 96.09           C  
ATOM    927  C   VAL A 117      28.019  -5.004 -79.277  1.00 96.09           C  
ATOM    928  CB  VAL A 117      27.694  -6.083 -81.530  1.00 96.09           C  
ATOM    929  O   VAL A 117      27.070  -4.902 -78.495  1.00 96.09           O  
ATOM    930  CG1 VAL A 117      26.670  -6.991 -80.853  1.00 96.09           C  
ATOM    931  CG2 VAL A 117      27.310  -5.832 -82.987  1.00 96.09           C  
ATOM    932  N   LEU A 118      29.197  -5.327 -78.875  1.00 95.13           N  
ATOM    933  CA  LEU A 118      29.473  -5.586 -77.466  1.00 95.13           C  
ATOM    934  C   LEU A 118      29.271  -4.326 -76.632  1.00 95.13           C  
ATOM    935  CB  LEU A 118      30.901  -6.108 -77.286  1.00 95.13           C  
ATOM    936  O   LEU A 118      28.739  -4.390 -75.521  1.00 95.13           O  
ATOM    937  CG  LEU A 118      31.151  -7.558 -77.703  1.00 95.13           C  
ATOM    938  CD1 LEU A 118      32.642  -7.876 -77.649  1.00 95.13           C  
ATOM    939  CD2 LEU A 118      30.363  -8.514 -76.814  1.00 95.13           C  
ATOM    940  N   GLU A 119      29.619  -3.229 -77.155  1.00 94.06           N  
ATOM    941  CA  GLU A 119      29.414  -1.959 -76.464  1.00 94.06           C  
ATOM    942  C   GLU A 119      27.928  -1.660 -76.289  1.00 94.06           C  
ATOM    943  CB  GLU A 119      30.095  -0.817 -77.223  1.00 94.06           C  
ATOM    944  O   GLU A 119      27.504  -1.192 -75.231  1.00 94.06           O  
ATOM    945  CG  GLU A 119      31.609  -0.797 -77.076  1.00 94.06           C  
ATOM    946  CD  GLU A 119      32.278   0.295 -77.895  1.00 94.06           C  
ATOM    947  OE1 GLU A 119      33.523   0.412 -77.850  1.00 94.06           O  
ATOM    948  OE2 GLU A 119      31.550   1.040 -78.588  1.00 94.06           O  
ATOM    949  N   ALA A 120      27.200  -1.923 -77.318  1.00 93.84           N  
ATOM    950  CA  ALA A 120      25.755  -1.724 -77.239  1.00 93.84           C  
ATOM    951  C   ALA A 120      25.125  -2.679 -76.230  1.00 93.84           C  
ATOM    952  CB  ALA A 120      25.116  -1.909 -78.613  1.00 93.84           C  
ATOM    953  O   ALA A 120      24.245  -2.286 -75.460  1.00 93.84           O  
ATOM    954  N   GLU A 121      25.596  -3.899 -76.229  1.00 93.65           N  
ATOM    955  CA  GLU A 121      25.109  -4.881 -75.265  1.00 93.65           C  
ATOM    956  C   GLU A 121      25.470  -4.480 -73.838  1.00 93.65           C  
ATOM    957  CB  GLU A 121      25.672  -6.269 -75.579  1.00 93.65           C  
ATOM    958  O   GLU A 121      24.654  -4.614 -72.924  1.00 93.65           O  
ATOM    959  CG  GLU A 121      24.982  -6.964 -76.745  1.00 93.65           C  
ATOM    960  CD  GLU A 121      25.551  -8.341 -77.044  1.00 93.65           C  
ATOM    961  OE1 GLU A 121      25.114  -8.977 -78.031  1.00 93.65           O  
ATOM    962  OE2 GLU A 121      26.440  -8.789 -76.286  1.00 93.65           O  
ATOM    963  N   LEU A 122      26.624  -3.958 -73.635  1.00 89.83           N  
ATOM    964  CA  LEU A 122      27.063  -3.484 -72.326  1.00 89.83           C  
ATOM    965  C   LEU A 122      26.201  -2.319 -71.853  1.00 89.83           C  
ATOM    966  CB  LEU A 122      28.533  -3.060 -72.375  1.00 89.83           C  
ATOM    967  O   LEU A 122      25.826  -2.254 -70.680  1.00 89.83           O  
ATOM    968  CG  LEU A 122      29.266  -3.002 -71.034  1.00 89.83           C  
ATOM    969  CD1 LEU A 122      30.772  -3.108 -71.248  1.00 89.83           C  
ATOM    970  CD2 LEU A 122      28.916  -1.719 -70.287  1.00 89.83           C  
ATOM    971  N   LEU A 123      25.879  -1.471 -72.716  1.00 89.86           N  
ATOM    972  CA  LEU A 123      25.043  -0.327 -72.370  1.00 89.86           C  
ATOM    973  C   LEU A 123      23.642  -0.778 -71.974  1.00 89.86           C  
ATOM    974  CB  LEU A 123      24.965   0.654 -73.543  1.00 89.86           C  
ATOM    975  O   LEU A 123      23.068  -0.262 -71.011  1.00 89.86           O  
ATOM    976  CG  LEU A 123      26.123   1.644 -73.678  1.00 89.86           C  
ATOM    977  CD1 LEU A 123      25.969   2.469 -74.951  1.00 89.86           C  
ATOM    978  CD2 LEU A 123      26.198   2.550 -72.454  1.00 89.86           C  
ATOM    979  N   VAL A 124      23.106  -1.702 -72.647  1.00 88.24           N  
ATOM    980  CA  VAL A 124      21.780  -2.230 -72.345  1.00 88.24           C  
ATOM    981  C   VAL A 124      21.804  -2.946 -70.996  1.00 88.24           C  
ATOM    982  CB  VAL A 124      21.287  -3.191 -73.450  1.00 88.24           C  
ATOM    983  O   VAL A 124      20.886  -2.791 -70.187  1.00 88.24           O  
ATOM    984  CG1 VAL A 124      20.005  -3.900 -73.015  1.00 88.24           C  
ATOM    985  CG2 VAL A 124      21.064  -2.431 -74.756  1.00 88.24           C  
ATOM    986  N   LEU A 125      22.854  -3.666 -70.725  1.00 85.46           N  
ATOM    987  CA  LEU A 125      22.985  -4.374 -69.456  1.00 85.46           C  
ATOM    988  C   LEU A 125      23.183  -3.394 -68.305  1.00 85.46           C  
ATOM    989  CB  LEU A 125      24.155  -5.359 -69.510  1.00 85.46           C  
ATOM    990  O   LEU A 125      22.638  -3.590 -67.216  1.00 85.46           O  
ATOM    991  CG  LEU A 125      23.919  -6.650 -70.295  1.00 85.46           C  
ATOM    992  CD1 LEU A 125      25.218  -7.441 -70.419  1.00 85.46           C  
ATOM    993  CD2 LEU A 125      22.836  -7.492 -69.628  1.00 85.46           C  
ATOM    994  N   ARG A 126      23.933  -2.401 -68.475  1.00 83.38           N  
ATOM    995  CA  ARG A 126      24.121  -1.364 -67.466  1.00 83.38           C  
ATOM    996  C   ARG A 126      22.816  -0.623 -67.191  1.00 83.38           C  
ATOM    997  CB  ARG A 126      25.202  -0.374 -67.906  1.00 83.38           C  
ATOM    998  O   ARG A 126      22.524  -0.274 -66.046  1.00 83.38           O  
ATOM    999  CG  ARG A 126      26.619  -0.836 -67.606  1.00 83.38           C  
ATOM   1000  CD  ARG A 126      27.626   0.294 -67.765  1.00 83.38           C  
ATOM   1001  NE  ARG A 126      28.970  -0.123 -67.374  1.00 83.38           N  
ATOM   1002  NH1 ARG A 126      30.057   1.221 -68.907  1.00 83.38           N  
ATOM   1003  NH2 ARG A 126      31.264  -0.120 -67.493  1.00 83.38           N  
ATOM   1004  CZ  ARG A 126      30.094   0.327 -67.926  1.00 83.38           C  
ATOM   1005  N   GLN A 127      22.049  -0.343 -68.175  1.00 79.97           N  
ATOM   1006  CA  GLN A 127      20.747   0.298 -68.029  1.00 79.97           C  
ATOM   1007  C   GLN A 127      19.767  -0.609 -67.289  1.00 79.97           C  
ATOM   1008  CB  GLN A 127      20.179   0.679 -69.397  1.00 79.97           C  
ATOM   1009  O   GLN A 127      18.987  -0.141 -66.458  1.00 79.97           O  
ATOM   1010  CG  GLN A 127      18.945   1.568 -69.325  1.00 79.97           C  
ATOM   1011  CD  GLN A 127      18.469   2.024 -70.691  1.00 79.97           C  
ATOM   1012  NE2 GLN A 127      17.636   3.059 -70.714  1.00 79.97           N  
ATOM   1013  OE1 GLN A 127      18.847   1.451 -71.718  1.00 79.97           O  
ATOM   1014  N   LYS A 128      19.831  -1.871 -67.506  1.00 76.74           N  
ATOM   1015  CA  LYS A 128      18.998  -2.848 -66.811  1.00 76.74           C  
ATOM   1016  C   LYS A 128      19.412  -2.983 -65.349  1.00 76.74           C  
ATOM   1017  CB  LYS A 128      19.073  -4.209 -67.505  1.00 76.74           C  
ATOM   1018  O   LYS A 128      18.562  -3.138 -64.469  1.00 76.74           O  
ATOM   1019  CG  LYS A 128      18.308  -4.277 -68.819  1.00 76.74           C  
ATOM   1020  CD  LYS A 128      18.260  -5.699 -69.364  1.00 76.74           C  
ATOM   1021  CE  LYS A 128      17.424  -5.783 -70.634  1.00 76.74           C  
ATOM   1022  NZ  LYS A 128      17.479  -7.146 -71.244  1.00 76.74           N  
ATOM   1023  N   HIS A 129      20.707  -2.834 -65.130  1.00 68.79           N  
ATOM   1024  CA  HIS A 129      21.211  -2.971 -63.768  1.00 68.79           C  
ATOM   1025  C   HIS A 129      21.180  -1.636 -63.033  1.00 68.79           C  
ATOM   1026  CB  HIS A 129      22.634  -3.533 -63.777  1.00 68.79           C  
ATOM   1027  O   HIS A 129      21.253  -1.599 -61.802  1.00 68.79           O  
ATOM   1028  CG  HIS A 129      22.696  -5.004 -64.040  1.00 68.79           C  
ATOM   1029  CD2 HIS A 129      23.207  -5.700 -65.083  1.00 68.79           C  
ATOM   1030  ND1 HIS A 129      22.185  -5.939 -63.165  1.00 68.79           N  
ATOM   1031  CE1 HIS A 129      22.381  -7.150 -63.660  1.00 68.79           C  
ATOM   1032  NE2 HIS A 129      22.999  -7.033 -64.823  1.00 68.79           N  
ATOM   1033  N   SER A 130      21.094  -0.482 -63.714  1.00 66.44           N  
ATOM   1034  CA  SER A 130      20.993   0.854 -63.137  1.00 66.44           C  
ATOM   1035  C   SER A 130      19.557   1.177 -62.739  1.00 66.44           C  
ATOM   1036  CB  SER A 130      21.506   1.905 -64.124  1.00 66.44           C  
ATOM   1037  O   SER A 130      19.316   2.110 -61.969  1.00 66.44           O  
ATOM   1038  OG  SER A 130      20.593   2.077 -65.194  1.00 66.44           O  
ATOM   1039  N   GLU A 131      18.533   0.364 -63.049  1.00 67.72           N  
ATOM   1040  CA  GLU A 131      17.161   0.564 -62.589  1.00 67.72           C  
ATOM   1041  C   GLU A 131      16.961  -0.004 -61.187  1.00 67.72           C  
ATOM   1042  CB  GLU A 131      16.169  -0.077 -63.563  1.00 67.72           C  
ATOM   1043  O   GLU A 131      17.402  -1.117 -60.894  1.00 67.72           O  
ATOM   1044  CG  GLU A 131      16.114   0.605 -64.922  1.00 67.72           C  
ATOM   1045  CD  GLU A 131      15.319   1.902 -64.911  1.00 67.72           C  
ATOM   1046  OE1 GLU A 131      15.597   2.791 -65.747  1.00 67.72           O  
ATOM   1047  OE2 GLU A 131      14.412   2.029 -64.059  1.00 67.72           O  
ATOM   1048  N   PRO A 132      17.009   0.959 -60.145  1.00 64.30           N  
ATOM   1049  CA  PRO A 132      16.742   0.482 -58.786  1.00 64.30           C  
ATOM   1050  C   PRO A 132      15.735  -0.665 -58.750  1.00 64.30           C  
ATOM   1051  CB  PRO A 132      16.184   1.721 -58.081  1.00 64.30           C  
ATOM   1052  O   PRO A 132      14.832  -0.725 -59.588  1.00 64.30           O  
ATOM   1053  CG  PRO A 132      16.230   2.801 -59.114  1.00 64.30           C  
ATOM   1054  CD  PRO A 132      16.657   2.195 -60.420  1.00 64.30           C  
ATOM   1055  N   SER A 133      16.071  -1.885 -58.385  1.00 72.71           N  
ATOM   1056  CA  SER A 133      15.349  -3.149 -58.278  1.00 72.71           C  
ATOM   1057  C   SER A 133      13.948  -2.939 -57.714  1.00 72.71           C  
ATOM   1058  CB  SER A 133      16.119  -4.135 -57.399  1.00 72.71           C  
ATOM   1059  O   SER A 133      13.783  -2.321 -56.660  1.00 72.71           O  
ATOM   1060  OG  SER A 133      15.422  -5.364 -57.293  1.00 72.71           O  
ATOM   1061  N   ARG A 134      12.879  -2.577 -58.376  1.00 79.56           N  
ATOM   1062  CA  ARG A 134      11.459  -2.512 -58.048  1.00 79.56           C  
ATOM   1063  C   ARG A 134      11.142  -3.352 -56.815  1.00 79.56           C  
ATOM   1064  CB  ARG A 134      10.611  -2.981 -59.233  1.00 79.56           C  
ATOM   1065  O   ARG A 134      10.360  -2.936 -55.958  1.00 79.56           O  
ATOM   1066  CG  ARG A 134       9.122  -2.726 -59.064  1.00 79.56           C  
ATOM   1067  CD  ARG A 134       8.335  -3.137 -60.301  1.00 79.56           C  
ATOM   1068  NE  ARG A 134       7.872  -4.518 -60.211  1.00 79.56           N  
ATOM   1069  NH1 ARG A 134       6.420  -4.365 -62.001  1.00 79.56           N  
ATOM   1070  NH2 ARG A 134       6.622  -6.337 -60.849  1.00 79.56           N  
ATOM   1071  CZ  ARG A 134       6.972  -5.070 -61.021  1.00 79.56           C  
ATOM   1072  N   PHE A 135      11.868  -4.353 -56.621  1.00 82.46           N  
ATOM   1073  CA  PHE A 135      11.668  -5.247 -55.487  1.00 82.46           C  
ATOM   1074  C   PHE A 135      12.230  -4.635 -54.209  1.00 82.46           C  
ATOM   1075  CB  PHE A 135      12.323  -6.607 -55.749  1.00 82.46           C  
ATOM   1076  O   PHE A 135      11.629  -4.756 -53.140  1.00 82.46           O  
ATOM   1077  CG  PHE A 135      11.580  -7.456 -56.745  1.00 82.46           C  
ATOM   1078  CD1 PHE A 135      10.322  -7.965 -56.444  1.00 82.46           C  
ATOM   1079  CD2 PHE A 135      12.140  -7.746 -57.982  1.00 82.46           C  
ATOM   1080  CE1 PHE A 135       9.632  -8.751 -57.364  1.00 82.46           C  
ATOM   1081  CE2 PHE A 135      11.457  -8.532 -58.906  1.00 82.46           C  
ATOM   1082  CZ  PHE A 135      10.203  -9.034 -58.595  1.00 82.46           C  
ATOM   1083  N   ARG A 136      13.354  -4.029 -54.343  1.00 86.91           N  
ATOM   1084  CA  ARG A 136      13.939  -3.303 -53.221  1.00 86.91           C  
ATOM   1085  C   ARG A 136      13.010  -2.191 -52.744  1.00 86.91           C  
ATOM   1086  CB  ARG A 136      15.299  -2.719 -53.608  1.00 86.91           C  
ATOM   1087  O   ARG A 136      12.818  -2.009 -51.540  1.00 86.91           O  
ATOM   1088  CG  ARG A 136      15.972  -1.934 -52.494  1.00 86.91           C  
ATOM   1089  CD  ARG A 136      17.369  -1.476 -52.890  1.00 86.91           C  
ATOM   1090  NE  ARG A 136      18.012  -0.719 -51.820  1.00 86.91           N  
ATOM   1091  NH1 ARG A 136      20.072  -0.604 -52.859  1.00 86.91           N  
ATOM   1092  NH2 ARG A 136      19.765   0.361 -50.803  1.00 86.91           N  
ATOM   1093  CZ  ARG A 136      19.282  -0.322 -51.830  1.00 86.91           C  
ATOM   1094  N   ALA A 137      12.378  -1.462 -53.593  1.00 87.91           N  
ATOM   1095  CA  ALA A 137      11.437  -0.397 -53.254  1.00 87.91           C  
ATOM   1096  C   ALA A 137      10.192  -0.961 -52.577  1.00 87.91           C  
ATOM   1097  CB  ALA A 137      11.050   0.388 -54.505  1.00 87.91           C  
ATOM   1098  O   ALA A 137       9.688  -0.384 -51.610  1.00 87.91           O  
ATOM   1099  N   LEU A 138       9.669  -2.129 -52.982  1.00 91.31           N  
ATOM   1100  CA  LEU A 138       8.500  -2.765 -52.384  1.00 91.31           C  
ATOM   1101  C   LEU A 138       8.806  -3.243 -50.969  1.00 91.31           C  
ATOM   1102  CB  LEU A 138       8.032  -3.942 -53.243  1.00 91.31           C  
ATOM   1103  O   LEU A 138       7.991  -3.068 -50.060  1.00 91.31           O  
ATOM   1104  CG  LEU A 138       7.391  -3.589 -54.586  1.00 91.31           C  
ATOM   1105  CD1 LEU A 138       7.094  -4.857 -55.381  1.00 91.31           C  
ATOM   1106  CD2 LEU A 138       6.119  -2.775 -54.374  1.00 91.31           C  
ATOM   1107  N   TYR A 139      10.018  -3.773 -50.830  1.00 93.18           N  
ATOM   1108  CA  TYR A 139      10.419  -4.238 -49.506  1.00 93.18           C  
ATOM   1109  C   TYR A 139      10.645  -3.064 -48.561  1.00 93.18           C  
ATOM   1110  CB  TYR A 139      11.690  -5.087 -49.597  1.00 93.18           C  
ATOM   1111  O   TYR A 139      10.268  -3.123 -47.388  1.00 93.18           O  
ATOM   1112  CG  TYR A 139      11.444  -6.500 -50.068  1.00 93.18           C  
ATOM   1113  CD1 TYR A 139      10.663  -7.378 -49.320  1.00 93.18           C  
ATOM   1114  CD2 TYR A 139      11.993  -6.960 -51.260  1.00 93.18           C  
ATOM   1115  CE1 TYR A 139      10.435  -8.682 -49.748  1.00 93.18           C  
ATOM   1116  CE2 TYR A 139      11.772  -8.262 -51.698  1.00 93.18           C  
ATOM   1117  OH  TYR A 139      10.770 -10.403 -51.366  1.00 93.18           O  
ATOM   1118  CZ  TYR A 139      10.992  -9.114 -50.937  1.00 93.18           C  
ATOM   1119  N   GLU A 140      11.207  -2.056 -49.098  1.00 94.06           N  
ATOM   1120  CA  GLU A 140      11.409  -0.862 -48.283  1.00 94.06           C  
ATOM   1121  C   GLU A 140      10.077  -0.261 -47.844  1.00 94.06           C  
ATOM   1122  CB  GLU A 140      12.228   0.180 -49.050  1.00 94.06           C  
ATOM   1123  O   GLU A 140       9.933   0.171 -46.698  1.00 94.06           O  
ATOM   1124  CG  GLU A 140      13.717  -0.132 -49.111  1.00 94.06           C  
ATOM   1125  CD  GLU A 140      14.507   0.873 -49.934  1.00 94.06           C  
ATOM   1126  OE1 GLU A 140      15.749   0.743 -50.021  1.00 94.06           O  
ATOM   1127  OE2 GLU A 140      13.879   1.798 -50.496  1.00 94.06           O  
ATOM   1128  N   GLN A 141       9.163  -0.218 -48.756  1.00 95.92           N  
ATOM   1129  CA  GLN A 141       7.822   0.250 -48.420  1.00 95.92           C  
ATOM   1130  C   GLN A 141       7.175  -0.643 -47.366  1.00 95.92           C  
ATOM   1131  CB  GLN A 141       6.944   0.308 -49.671  1.00 95.92           C  
ATOM   1132  O   GLN A 141       6.542  -0.150 -46.430  1.00 95.92           O  
ATOM   1133  CG  GLN A 141       5.573   0.926 -49.432  1.00 95.92           C  
ATOM   1134  CD  GLN A 141       4.739   1.011 -50.696  1.00 95.92           C  
ATOM   1135  NE2 GLN A 141       3.511   1.501 -50.565  1.00 95.92           N  
ATOM   1136  OE1 GLN A 141       5.195   0.639 -51.783  1.00 95.92           O  
ATOM   1137  N   GLU A 142       7.277  -1.922 -47.513  1.00 96.60           N  
ATOM   1138  CA  GLU A 142       6.719  -2.858 -46.542  1.00 96.60           C  
ATOM   1139  C   GLU A 142       7.359  -2.675 -45.169  1.00 96.60           C  
ATOM   1140  CB  GLU A 142       6.901  -4.301 -47.019  1.00 96.60           C  
ATOM   1141  O   GLU A 142       6.672  -2.718 -44.147  1.00 96.60           O  
ATOM   1142  CG  GLU A 142       6.188  -5.329 -46.153  1.00 96.60           C  
ATOM   1143  CD  GLU A 142       4.674  -5.201 -46.192  1.00 96.60           C  
ATOM   1144  OE1 GLU A 142       4.003  -5.643 -45.232  1.00 96.60           O  
ATOM   1145  OE2 GLU A 142       4.154  -4.655 -47.191  1.00 96.60           O  
ATOM   1146  N   ILE A 143       8.637  -2.459 -45.167  1.00 96.89           N  
ATOM   1147  CA  ILE A 143       9.355  -2.237 -43.916  1.00 96.89           C  
ATOM   1148  C   ILE A 143       8.854  -0.956 -43.254  1.00 96.89           C  
ATOM   1149  CB  ILE A 143      10.881  -2.160 -44.147  1.00 96.89           C  
ATOM   1150  O   ILE A 143       8.608  -0.929 -42.046  1.00 96.89           O  
ATOM   1151  CG1 ILE A 143      11.428  -3.529 -44.565  1.00 96.89           C  
ATOM   1152  CG2 ILE A 143      11.591  -1.646 -42.891  1.00 96.89           C  
ATOM   1153  CD1 ILE A 143      12.893  -3.511 -44.978  1.00 96.89           C  
ATOM   1154  N   ARG A 144       8.654   0.012 -44.055  1.00 97.74           N  
ATOM   1155  CA  ARG A 144       8.130   1.270 -43.535  1.00 97.74           C  
ATOM   1156  C   ARG A 144       6.732   1.084 -42.957  1.00 97.74           C  
ATOM   1157  CB  ARG A 144       8.106   2.337 -44.632  1.00 97.74           C  
ATOM   1158  O   ARG A 144       6.434   1.576 -41.867  1.00 97.74           O  
ATOM   1159  CG  ARG A 144       9.462   2.967 -44.909  1.00 97.74           C  
ATOM   1160  CD  ARG A 144       9.345   4.177 -45.825  1.00 97.74           C  
ATOM   1161  NE  ARG A 144       9.176   3.782 -47.220  1.00 97.74           N  
ATOM   1162  NH1 ARG A 144       7.903   5.621 -47.802  1.00 97.74           N  
ATOM   1163  NH2 ARG A 144       8.404   4.025 -49.370  1.00 97.74           N  
ATOM   1164  CZ  ARG A 144       8.495   4.477 -48.127  1.00 97.74           C  
ATOM   1165  N   ASP A 145       5.908   0.405 -43.656  1.00 97.92           N  
ATOM   1166  CA  ASP A 145       4.544   0.159 -43.199  1.00 97.92           C  
ATOM   1167  C   ASP A 145       4.537  -0.642 -41.899  1.00 97.92           C  
ATOM   1168  CB  ASP A 145       3.742  -0.577 -44.274  1.00 97.92           C  
ATOM   1169  O   ASP A 145       3.751  -0.358 -40.993  1.00 97.92           O  
ATOM   1170  CG  ASP A 145       3.416   0.297 -45.472  1.00 97.92           C  
ATOM   1171  OD1 ASP A 145       3.559   1.536 -45.381  1.00 97.92           O  
ATOM   1172  OD2 ASP A 145       3.010  -0.257 -46.517  1.00 97.92           O  
ATOM   1173  N   LEU A 146       5.432  -1.625 -41.871  1.00 97.60           N  
ATOM   1174  CA  LEU A 146       5.508  -2.444 -40.667  1.00 97.60           C  
ATOM   1175  C   LEU A 146       5.996  -1.622 -39.479  1.00 97.60           C  
ATOM   1176  CB  LEU A 146       6.437  -3.641 -40.890  1.00 97.60           C  
ATOM   1177  O   LEU A 146       5.489  -1.771 -38.365  1.00 97.60           O  
ATOM   1178  CG  LEU A 146       5.895  -4.763 -41.777  1.00 97.60           C  
ATOM   1179  CD1 LEU A 146       6.986  -5.792 -42.055  1.00 97.60           C  
ATOM   1180  CD2 LEU A 146       4.684  -5.422 -41.126  1.00 97.60           C  
ATOM   1181  N   ARG A 147       6.888  -0.747 -39.738  1.00 97.89           N  
ATOM   1182  CA  ARG A 147       7.384   0.118 -38.672  1.00 97.89           C  
ATOM   1183  C   ARG A 147       6.284   1.041 -38.159  1.00 97.89           C  
ATOM   1184  CB  ARG A 147       8.576   0.945 -39.162  1.00 97.89           C  
ATOM   1185  O   ARG A 147       6.155   1.249 -36.950  1.00 97.89           O  
ATOM   1186  CG  ARG A 147       9.867   0.151 -39.284  1.00 97.89           C  
ATOM   1187  CD  ARG A 147      11.037   1.037 -39.686  1.00 97.89           C  
ATOM   1188  NE  ARG A 147      12.282   0.279 -39.777  1.00 97.89           N  
ATOM   1189  NH1 ARG A 147      13.260   1.673 -41.337  1.00 97.89           N  
ATOM   1190  NH2 ARG A 147      14.394  -0.163 -40.564  1.00 97.89           N  
ATOM   1191  CZ  ARG A 147      13.309   0.598 -40.559  1.00 97.89           C  
ATOM   1192  N   LEU A 148       5.534   1.556 -39.070  1.00 98.18           N  
ATOM   1193  CA  LEU A 148       4.428   2.424 -38.679  1.00 98.18           C  
ATOM   1194  C   LEU A 148       3.388   1.650 -37.875  1.00 98.18           C  
ATOM   1195  CB  LEU A 148       3.774   3.048 -39.915  1.00 98.18           C  
ATOM   1196  O   LEU A 148       2.853   2.162 -36.889  1.00 98.18           O  
ATOM   1197  CG  LEU A 148       4.557   4.167 -40.604  1.00 98.18           C  
ATOM   1198  CD1 LEU A 148       3.868   4.575 -41.901  1.00 98.18           C  
ATOM   1199  CD2 LEU A 148       4.709   5.365 -39.673  1.00 98.18           C  
ATOM   1200  N   ALA A 149       3.099   0.480 -38.311  1.00 97.80           N  
ATOM   1201  CA  ALA A 149       2.140  -0.358 -37.596  1.00 97.80           C  
ATOM   1202  C   ALA A 149       2.630  -0.668 -36.184  1.00 97.80           C  
ATOM   1203  CB  ALA A 149       1.888  -1.653 -38.364  1.00 97.80           C  
ATOM   1204  O   ALA A 149       1.846  -0.655 -35.232  1.00 97.80           O  
ATOM   1205  N   ALA A 150       3.935  -0.918 -36.050  1.00 97.49           N  
ATOM   1206  CA  ALA A 150       4.524  -1.178 -34.739  1.00 97.49           C  
ATOM   1207  C   ALA A 150       4.410   0.045 -33.834  1.00 97.49           C  
ATOM   1208  CB  ALA A 150       5.985  -1.594 -34.884  1.00 97.49           C  
ATOM   1209  O   ALA A 150       4.062  -0.076 -32.657  1.00 97.49           O  
ATOM   1210  N   GLU A 151       4.710   1.174 -34.396  1.00 97.95           N  
ATOM   1211  CA  GLU A 151       4.600   2.409 -33.625  1.00 97.95           C  
ATOM   1212  C   GLU A 151       3.159   2.661 -33.190  1.00 97.95           C  
ATOM   1213  CB  GLU A 151       5.120   3.598 -34.436  1.00 97.95           C  
ATOM   1214  O   GLU A 151       2.909   3.046 -32.046  1.00 97.95           O  
ATOM   1215  CG  GLU A 151       6.631   3.601 -34.623  1.00 97.95           C  
ATOM   1216  CD  GLU A 151       7.119   4.707 -35.545  1.00 97.95           C  
ATOM   1217  OE1 GLU A 151       8.332   4.749 -35.853  1.00 97.95           O  
ATOM   1218  OE2 GLU A 151       6.282   5.539 -35.962  1.00 97.95           O  
ATOM   1219  N   ASP A 152       2.216   2.450 -34.085  1.00 98.11           N  
ATOM   1220  CA  ASP A 152       0.803   2.619 -33.760  1.00 98.11           C  
ATOM   1221  C   ASP A 152       0.380   1.670 -32.641  1.00 98.11           C  
ATOM   1222  CB  ASP A 152      -0.063   2.391 -35.000  1.00 98.11           C  
ATOM   1223  O   ASP A 152      -0.354   2.062 -31.732  1.00 98.11           O  
ATOM   1224  CG  ASP A 152       0.027   3.527 -36.004  1.00 98.11           C  
ATOM   1225  OD1 ASP A 152       0.525   4.616 -35.649  1.00 98.11           O  
ATOM   1226  OD2 ASP A 152      -0.408   3.331 -37.160  1.00 98.11           O  
ATOM   1227  N   ALA A 153       0.821   0.443 -32.745  1.00 96.50           N  
ATOM   1228  CA  ALA A 153       0.506  -0.538 -31.710  1.00 96.50           C  
ATOM   1229  C   ALA A 153       1.096  -0.124 -30.365  1.00 96.50           C  
ATOM   1230  CB  ALA A 153       1.021  -1.919 -32.111  1.00 96.50           C  
ATOM   1231  O   ALA A 153       0.443  -0.255 -29.327  1.00 96.50           O  
ATOM   1232  N   THR A 154       2.316   0.373 -30.372  1.00 97.32           N  
ATOM   1233  CA  THR A 154       2.966   0.831 -29.149  1.00 97.32           C  
ATOM   1234  C   THR A 154       2.219   2.021 -28.552  1.00 97.32           C  
ATOM   1235  CB  THR A 154       4.433   1.221 -29.408  1.00 97.32           C  
ATOM   1236  O   THR A 154       2.041   2.102 -27.335  1.00 97.32           O  
ATOM   1237  CG2 THR A 154       5.244   0.021 -29.886  1.00 97.32           C  
ATOM   1238  OG1 THR A 154       4.480   2.245 -30.409  1.00 97.32           O  
ATOM   1239  N   ASN A 155       1.817   2.929 -29.405  1.00 97.69           N  
ATOM   1240  CA  ASN A 155       1.053   4.077 -28.930  1.00 97.69           C  
ATOM   1241  C   ASN A 155      -0.274   3.649 -28.308  1.00 97.69           C  
ATOM   1242  CB  ASN A 155       0.810   5.069 -30.070  1.00 97.69           C  
ATOM   1243  O   ASN A 155      -0.672   4.171 -27.265  1.00 97.69           O  
ATOM   1244  CG  ASN A 155       2.077   5.774 -30.511  1.00 97.69           C  
ATOM   1245  ND2 ASN A 155       2.080   6.274 -31.740  1.00 97.69           N  
ATOM   1246  OD1 ASN A 155       3.046   5.867 -29.753  1.00 97.69           O  
ATOM   1247  N   GLU A 156      -0.951   2.723 -28.986  1.00 97.45           N  
ATOM   1248  CA  GLU A 156      -2.207   2.207 -28.451  1.00 97.45           C  
ATOM   1249  C   GLU A 156      -1.991   1.503 -27.115  1.00 97.45           C  
ATOM   1250  CB  GLU A 156      -2.864   1.250 -29.449  1.00 97.45           C  
ATOM   1251  O   GLU A 156      -2.784   1.666 -26.185  1.00 97.45           O  
ATOM   1252  CG  GLU A 156      -3.461   1.943 -30.665  1.00 97.45           C  
ATOM   1253  CD  GLU A 156      -4.059   0.976 -31.674  1.00 97.45           C  
ATOM   1254  OE1 GLU A 156      -4.496   1.424 -32.759  1.00 97.45           O  
ATOM   1255  OE2 GLU A 156      -4.091  -0.239 -31.378  1.00 97.45           O  
ATOM   1256  N   LYS A 157      -0.981   0.710 -27.098  1.00 96.23           N  
ATOM   1257  CA  LYS A 157      -0.641   0.040 -25.846  1.00 96.23           C  
ATOM   1258  C   LYS A 157      -0.402   1.051 -24.729  1.00 96.23           C  
ATOM   1259  CB  LYS A 157       0.596  -0.842 -26.028  1.00 96.23           C  
ATOM   1260  O   LYS A 157      -0.888   0.874 -23.610  1.00 96.23           O  
ATOM   1261  CG  LYS A 157       0.998  -1.610 -24.778  1.00 96.23           C  
ATOM   1262  CD  LYS A 157       2.310  -2.357 -24.979  1.00 96.23           C  
ATOM   1263  CE  LYS A 157       2.861  -2.885 -23.661  1.00 96.23           C  
ATOM   1264  NZ  LYS A 157       4.130  -3.648 -23.857  1.00 96.23           N  
ATOM   1265  N   GLN A 158       0.363   2.065 -24.973  1.00 94.50           N  
ATOM   1266  CA  GLN A 158       0.640   3.099 -23.981  1.00 94.50           C  
ATOM   1267  C   GLN A 158      -0.641   3.812 -23.557  1.00 94.50           C  
ATOM   1268  CB  GLN A 158       1.648   4.112 -24.528  1.00 94.50           C  
ATOM   1269  O   GLN A 158      -0.832   4.104 -22.375  1.00 94.50           O  
ATOM   1270  CG  GLN A 158       3.068   3.571 -24.634  1.00 94.50           C  
ATOM   1271  CD  GLN A 158       4.034   4.573 -25.238  1.00 94.50           C  
ATOM   1272  NE2 GLN A 158       5.304   4.194 -25.323  1.00 94.50           N  
ATOM   1273  OE1 GLN A 158       3.641   5.678 -25.625  1.00 94.50           O  
ATOM   1274  N   ALA A 159      -1.505   4.101 -24.485  1.00 95.55           N  
ATOM   1275  CA  ALA A 159      -2.788   4.733 -24.184  1.00 95.55           C  
ATOM   1276  C   ALA A 159      -3.631   3.852 -23.267  1.00 95.55           C  
ATOM   1277  CB  ALA A 159      -3.548   5.034 -25.474  1.00 95.55           C  
ATOM   1278  O   ALA A 159      -4.195   4.332 -22.281  1.00 95.55           O  
ATOM   1279  N   LEU A 160      -3.711   2.573 -23.601  1.00 92.24           N  
ATOM   1280  CA  LEU A 160      -4.492   1.644 -22.791  1.00 92.24           C  
ATOM   1281  C   LEU A 160      -3.870   1.473 -21.409  1.00 92.24           C  
ATOM   1282  CB  LEU A 160      -4.598   0.284 -23.487  1.00 92.24           C  
ATOM   1283  O   LEU A 160      -4.586   1.354 -20.412  1.00 92.24           O  
ATOM   1284  CG  LEU A 160      -5.487   0.227 -24.730  1.00 92.24           C  
ATOM   1285  CD1 LEU A 160      -5.388  -1.145 -25.389  1.00 92.24           C  
ATOM   1286  CD2 LEU A 160      -6.933   0.550 -24.370  1.00 92.24           C  
ATOM   1287  N   GLN A 161      -2.589   1.448 -21.370  1.00 94.10           N  
ATOM   1288  CA  GLN A 161      -1.901   1.376 -20.085  1.00 94.10           C  
ATOM   1289  C   GLN A 161      -2.228   2.587 -19.216  1.00 94.10           C  
ATOM   1290  CB  GLN A 161      -0.389   1.270 -20.291  1.00 94.10           C  
ATOM   1291  O   GLN A 161      -2.441   2.452 -18.009  1.00 94.10           O  
ATOM   1292  CG  GLN A 161       0.086  -0.129 -20.659  1.00 94.10           C  
ATOM   1293  CD  GLN A 161       1.573  -0.186 -20.953  1.00 94.10           C  
ATOM   1294  NE2 GLN A 161       2.095  -1.393 -21.140  1.00 94.10           N  
ATOM   1295  OE1 GLN A 161       2.247   0.847 -21.013  1.00 94.10           O  
ATOM   1296  N   GLY A 162      -2.261   3.724 -19.792  1.00 91.73           N  
ATOM   1297  CA  GLY A 162      -2.679   4.903 -19.051  1.00 91.73           C  
ATOM   1298  C   GLY A 162      -4.094   4.799 -18.513  1.00 91.73           C  
ATOM   1299  O   GLY A 162      -4.355   5.164 -17.365  1.00 91.73           O  
ATOM   1300  N   GLU A 163      -5.008   4.358 -19.330  1.00 95.07           N  
ATOM   1301  CA  GLU A 163      -6.387   4.162 -18.895  1.00 95.07           C  
ATOM   1302  C   GLU A 163      -6.468   3.154 -17.752  1.00 95.07           C  
ATOM   1303  CB  GLU A 163      -7.260   3.701 -20.066  1.00 95.07           C  
ATOM   1304  O   GLU A 163      -7.211   3.357 -16.790  1.00 95.07           O  
ATOM   1305  CG  GLU A 163      -7.482   4.770 -21.126  1.00 95.07           C  
ATOM   1306  CD  GLU A 163      -8.306   4.282 -22.307  1.00 95.07           C  
ATOM   1307  OE1 GLU A 163      -8.462   5.039 -23.292  1.00 95.07           O  
ATOM   1308  OE2 GLU A 163      -8.800   3.134 -22.246  1.00 95.07           O  
ATOM   1309  N   ARG A 164      -5.757   2.068 -17.885  1.00 90.68           N  
ATOM   1310  CA  ARG A 164      -5.706   1.057 -16.833  1.00 90.68           C  
ATOM   1311  C   ARG A 164      -5.219   1.659 -15.519  1.00 90.68           C  
ATOM   1312  CB  ARG A 164      -4.798  -0.103 -17.246  1.00 90.68           C  
ATOM   1313  O   ARG A 164      -5.809   1.417 -14.464  1.00 90.68           O  
ATOM   1314  CG  ARG A 164      -4.756  -1.241 -16.239  1.00 90.68           C  
ATOM   1315  CD  ARG A 164      -3.761  -2.319 -16.647  1.00 90.68           C  
ATOM   1316  NE  ARG A 164      -2.400  -1.977 -16.244  1.00 90.68           N  
ATOM   1317  NH1 ARG A 164      -1.455  -3.932 -17.033  1.00 90.68           N  
ATOM   1318  NH2 ARG A 164      -0.143  -2.342 -16.030  1.00 90.68           N  
ATOM   1319  CZ  ARG A 164      -1.336  -2.751 -16.437  1.00 90.68           C  
ATOM   1320  N   GLU A 165      -4.142   2.412 -15.626  1.00 93.87           N  
ATOM   1321  CA  GLU A 165      -3.614   3.057 -14.427  1.00 93.87           C  
ATOM   1322  C   GLU A 165      -4.629   4.028 -13.831  1.00 93.87           C  
ATOM   1323  CB  GLU A 165      -2.307   3.789 -14.742  1.00 93.87           C  
ATOM   1324  O   GLU A 165      -4.787   4.097 -12.610  1.00 93.87           O  
ATOM   1325  CG  GLU A 165      -1.146   2.861 -15.069  1.00 93.87           C  
ATOM   1326  CD  GLU A 165       0.090   3.597 -15.561  1.00 93.87           C  
ATOM   1327  OE1 GLU A 165       1.108   2.936 -15.869  1.00 93.87           O  
ATOM   1328  OE2 GLU A 165       0.040   4.845 -15.639  1.00 93.87           O  
ATOM   1329  N   GLY A 166      -5.262   4.762 -14.726  1.00 92.10           N  
ATOM   1330  CA  GLY A 166      -6.317   5.645 -14.255  1.00 92.10           C  
ATOM   1331  C   GLY A 166      -7.427   4.912 -13.524  1.00 92.10           C  
ATOM   1332  O   GLY A 166      -7.871   5.350 -12.461  1.00 92.10           O  
ATOM   1333  N   LEU A 167      -7.890   3.814 -14.067  1.00 90.01           N  
ATOM   1334  CA  LEU A 167      -8.948   3.021 -13.451  1.00 90.01           C  
ATOM   1335  C   LEU A 167      -8.474   2.413 -12.135  1.00 90.01           C  
ATOM   1336  CB  LEU A 167      -9.411   1.914 -14.401  1.00 90.01           C  
ATOM   1337  O   LEU A 167      -9.233   2.356 -11.164  1.00 90.01           O  
ATOM   1338  CG  LEU A 167     -10.230   2.359 -15.614  1.00 90.01           C  
ATOM   1339  CD1 LEU A 167     -10.508   1.173 -16.530  1.00 90.01           C  
ATOM   1340  CD2 LEU A 167     -11.533   3.014 -15.168  1.00 90.01           C  
ATOM   1341  N   GLU A 168      -7.277   2.021 -12.094  1.00 87.93           N  
ATOM   1342  CA  GLU A 168      -6.709   1.477 -10.864  1.00 87.93           C  
ATOM   1343  C   GLU A 168      -6.678   2.528  -9.758  1.00 87.93           C  
ATOM   1344  CB  GLU A 168      -5.299   0.936 -11.116  1.00 87.93           C  
ATOM   1345  O   GLU A 168      -6.978   2.228  -8.601  1.00 87.93           O  
ATOM   1346  CG  GLU A 168      -5.272  -0.374 -11.888  1.00 87.93           C  
ATOM   1347  CD  GLU A 168      -3.866  -0.837 -12.236  1.00 87.93           C  
ATOM   1348  OE1 GLU A 168      -3.713  -1.945 -12.799  1.00 87.93           O  
ATOM   1349  OE2 GLU A 168      -2.909  -0.086 -11.941  1.00 87.93           O  
ATOM   1350  N   GLU A 169      -6.303   3.698 -10.133  1.00 92.09           N  
ATOM   1351  CA  GLU A 169      -6.298   4.787  -9.161  1.00 92.09           C  
ATOM   1352  C   GLU A 169      -7.707   5.075  -8.649  1.00 92.09           C  
ATOM   1353  CB  GLU A 169      -5.692   6.052  -9.774  1.00 92.09           C  
ATOM   1354  O   GLU A 169      -7.905   5.292  -7.452  1.00 92.09           O  
ATOM   1355  CG  GLU A 169      -4.180   5.993  -9.937  1.00 92.09           C  
ATOM   1356  CD  GLU A 169      -3.605   7.207 -10.649  1.00 92.09           C  
ATOM   1357  OE1 GLU A 169      -2.391   7.214 -10.953  1.00 92.09           O  
ATOM   1358  OE2 GLU A 169      -4.375   8.159 -10.905  1.00 92.09           O  
ATOM   1359  N   THR A 170      -8.648   5.112  -9.540  1.00 91.42           N  
ATOM   1360  CA  THR A 170     -10.036   5.318  -9.141  1.00 91.42           C  
ATOM   1361  C   THR A 170     -10.503   4.201  -8.212  1.00 91.42           C  
ATOM   1362  CB  THR A 170     -10.965   5.392 -10.367  1.00 91.42           C  
ATOM   1363  O   THR A 170     -11.230   4.450  -7.249  1.00 91.42           O  
ATOM   1364  CG2 THR A 170     -10.578   6.550 -11.281  1.00 91.42           C  
ATOM   1365  OG1 THR A 170     -10.875   4.166 -11.103  1.00 91.42           O  
ATOM   1366  N   LEU A 171     -10.170   3.003  -8.543  1.00 88.22           N  
ATOM   1367  CA  LEU A 171     -10.510   1.874  -7.683  1.00 88.22           C  
ATOM   1368  C   LEU A 171      -9.893   2.041  -6.298  1.00 88.22           C  
ATOM   1369  CB  LEU A 171     -10.036   0.561  -8.310  1.00 88.22           C  
ATOM   1370  O   LEU A 171     -10.562   1.821  -5.286  1.00 88.22           O  
ATOM   1371  CG  LEU A 171     -10.476  -0.724  -7.607  1.00 88.22           C  
ATOM   1372  CD1 LEU A 171     -10.716  -1.832  -8.627  1.00 88.22           C  
ATOM   1373  CD2 LEU A 171      -9.436  -1.154  -6.578  1.00 88.22           C  
ATOM   1374  N   ARG A 172      -8.637   2.371  -6.308  1.00 87.07           N  
ATOM   1375  CA  ARG A 172      -7.957   2.591  -5.036  1.00 87.07           C  
ATOM   1376  C   ARG A 172      -8.642   3.691  -4.232  1.00 87.07           C  
ATOM   1377  CB  ARG A 172      -6.487   2.949  -5.266  1.00 87.07           C  
ATOM   1378  O   ARG A 172      -8.824   3.560  -3.020  1.00 87.07           O  
ATOM   1379  CG  ARG A 172      -5.617   1.762  -5.649  1.00 87.07           C  
ATOM   1380  CD  ARG A 172      -4.142   2.135  -5.691  1.00 87.07           C  
ATOM   1381  NE  ARG A 172      -3.344   1.104  -6.349  1.00 87.07           N  
ATOM   1382  NH1 ARG A 172      -3.385   2.108  -8.429  1.00 87.07           N  
ATOM   1383  NH2 ARG A 172      -2.274   0.125  -8.130  1.00 87.07           N  
ATOM   1384  CZ  ARG A 172      -3.003   1.115  -7.635  1.00 87.07           C  
ATOM   1385  N   ASN A 173      -8.989   4.778  -4.848  1.00 89.53           N  
ATOM   1386  CA  ASN A 173      -9.690   5.873  -4.187  1.00 89.53           C  
ATOM   1387  C   ASN A 173     -11.040   5.422  -3.635  1.00 89.53           C  
ATOM   1388  CB  ASN A 173      -9.876   7.049  -5.148  1.00 89.53           C  
ATOM   1389  O   ASN A 173     -11.409   5.783  -2.516  1.00 89.53           O  
ATOM   1390  CG  ASN A 173      -8.572   7.757  -5.463  1.00 89.53           C  
ATOM   1391  ND2 ASN A 173      -8.541   8.472  -6.581  1.00 89.53           N  
ATOM   1392  OD1 ASN A 173      -7.601   7.660  -4.709  1.00 89.53           O  
ATOM   1393  N   LEU A 174     -11.761   4.640  -4.427  1.00 85.93           N  
ATOM   1394  CA  LEU A 174     -13.053   4.130  -3.983  1.00 85.93           C  
ATOM   1395  C   LEU A 174     -12.887   3.189  -2.794  1.00 85.93           C  
ATOM   1396  CB  LEU A 174     -13.766   3.404  -5.127  1.00 85.93           C  
ATOM   1397  O   LEU A 174     -13.670   3.239  -1.843  1.00 85.93           O  
ATOM   1398  CG  LEU A 174     -14.438   4.289  -6.177  1.00 85.93           C  
ATOM   1399  CD1 LEU A 174     -14.775   3.474  -7.421  1.00 85.93           C  
ATOM   1400  CD2 LEU A 174     -15.691   4.942  -5.604  1.00 85.93           C  
ATOM   1401  N   GLN A 175     -11.930   2.391  -2.878  1.00 88.25           N  
ATOM   1402  CA  GLN A 175     -11.642   1.489  -1.768  1.00 88.25           C  
ATOM   1403  C   GLN A 175     -11.326   2.267  -0.494  1.00 88.25           C  
ATOM   1404  CB  GLN A 175     -10.478   0.560  -2.118  1.00 88.25           C  
ATOM   1405  O   GLN A 175     -11.798   1.914   0.589  1.00 88.25           O  
ATOM   1406  CG  GLN A 175     -10.858  -0.574  -3.060  1.00 88.25           C  
ATOM   1407  CD  GLN A 175      -9.671  -1.433  -3.454  1.00 88.25           C  
ATOM   1408  NE2 GLN A 175      -9.947  -2.596  -4.034  1.00 88.25           N  
ATOM   1409  OE1 GLN A 175      -8.516  -1.054  -3.239  1.00 88.25           O  
ATOM   1410  N   ALA A 176     -10.530   3.259  -0.606  1.00 85.57           N  
ATOM   1411  CA  ALA A 176     -10.196   4.102   0.539  1.00 85.57           C  
ATOM   1412  C   ALA A 176     -11.446   4.752   1.125  1.00 85.57           C  
ATOM   1413  CB  ALA A 176      -9.183   5.170   0.135  1.00 85.57           C  
ATOM   1414  O   ALA A 176     -11.623   4.784   2.345  1.00 85.57           O  
ATOM   1415  N   ARG A 177     -12.269   5.253   0.257  1.00 88.59           N  
ATOM   1416  CA  ARG A 177     -13.513   5.870   0.704  1.00 88.59           C  
ATOM   1417  C   ARG A 177     -14.416   4.849   1.389  1.00 88.59           C  
ATOM   1418  CB  ARG A 177     -14.249   6.513  -0.473  1.00 88.59           C  
ATOM   1419  O   ARG A 177     -15.068   5.160   2.387  1.00 88.59           O  
ATOM   1420  CG  ARG A 177     -13.598   7.789  -0.983  1.00 88.59           C  
ATOM   1421  CD  ARG A 177     -14.484   8.511  -1.989  1.00 88.59           C  
ATOM   1422  NE  ARG A 177     -13.868   9.749  -2.459  1.00 88.59           N  
ATOM   1423  NH1 ARG A 177     -15.619  10.336  -3.848  1.00 88.59           N  
ATOM   1424  NH2 ARG A 177     -13.772  11.685  -3.691  1.00 88.59           N  
ATOM   1425  CZ  ARG A 177     -14.421  10.587  -3.331  1.00 88.59           C  
ATOM   1426  N   TYR A 178     -14.464   3.725   0.839  1.00 89.74           N  
ATOM   1427  CA  TYR A 178     -15.261   2.657   1.430  1.00 89.74           C  
ATOM   1428  C   TYR A 178     -14.768   2.319   2.832  1.00 89.74           C  
ATOM   1429  CB  TYR A 178     -15.223   1.405   0.548  1.00 89.74           C  
ATOM   1430  O   TYR A 178     -15.566   2.186   3.763  1.00 89.74           O  
ATOM   1431  CG  TYR A 178     -15.878   0.199   1.177  1.00 89.74           C  
ATOM   1432  CD1 TYR A 178     -15.113  -0.809   1.760  1.00 89.74           C  
ATOM   1433  CD2 TYR A 178     -17.262   0.064   1.189  1.00 89.74           C  
ATOM   1434  CE1 TYR A 178     -15.711  -1.923   2.338  1.00 89.74           C  
ATOM   1435  CE2 TYR A 178     -17.871  -1.046   1.764  1.00 89.74           C  
ATOM   1436  OH  TYR A 178     -17.688  -3.133   2.908  1.00 89.74           O  
ATOM   1437  CZ  TYR A 178     -17.089  -2.032   2.336  1.00 89.74           C  
ATOM   1438  N   GLU A 179     -13.511   2.174   2.980  1.00 90.40           N  
ATOM   1439  CA  GLU A 179     -12.924   1.873   4.283  1.00 90.40           C  
ATOM   1440  C   GLU A 179     -13.219   2.981   5.290  1.00 90.40           C  
ATOM   1441  CB  GLU A 179     -11.413   1.666   4.156  1.00 90.40           C  
ATOM   1442  O   GLU A 179     -13.531   2.705   6.450  1.00 90.40           O  
ATOM   1443  CG  GLU A 179     -11.026   0.376   3.446  1.00 90.40           C  
ATOM   1444  CD  GLU A 179      -9.534   0.265   3.176  1.00 90.40           C  
ATOM   1445  OE1 GLU A 179      -9.094  -0.766   2.617  1.00 90.40           O  
ATOM   1446  OE2 GLU A 179      -8.799   1.215   3.525  1.00 90.40           O  
ATOM   1447  N   GLU A 180     -13.088   4.204   4.861  1.00 90.26           N  
ATOM   1448  CA  GLU A 180     -13.420   5.332   5.726  1.00 90.26           C  
ATOM   1449  C   GLU A 180     -14.881   5.280   6.164  1.00 90.26           C  
ATOM   1450  CB  GLU A 180     -13.131   6.658   5.016  1.00 90.26           C  
ATOM   1451  O   GLU A 180     -15.194   5.536   7.329  1.00 90.26           O  
ATOM   1452  CG  GLU A 180     -13.284   7.880   5.910  1.00 90.26           C  
ATOM   1453  CD  GLU A 180     -12.890   9.178   5.224  1.00 90.26           C  
ATOM   1454  OE1 GLU A 180     -12.891  10.240   5.887  1.00 90.26           O  
ATOM   1455  OE2 GLU A 180     -12.579   9.133   4.013  1.00 90.26           O  
ATOM   1456  N   GLU A 181     -15.762   4.987   5.221  1.00 92.40           N  
ATOM   1457  CA  GLU A 181     -17.185   4.894   5.531  1.00 92.40           C  
ATOM   1458  C   GLU A 181     -17.461   3.770   6.526  1.00 92.40           C  
ATOM   1459  CB  GLU A 181     -18.000   4.677   4.253  1.00 92.40           C  
ATOM   1460  O   GLU A 181     -18.291   3.920   7.425  1.00 92.40           O  
ATOM   1461  CG  GLU A 181     -19.497   4.877   4.437  1.00 92.40           C  
ATOM   1462  CD  GLU A 181     -19.870   6.300   4.822  1.00 92.40           C  
ATOM   1463  OE1 GLU A 181     -20.886   6.492   5.527  1.00 92.40           O  
ATOM   1464  OE2 GLU A 181     -19.139   7.231   4.414  1.00 92.40           O  
ATOM   1465  N   VAL A 182     -16.841   2.694   6.353  1.00 88.70           N  
ATOM   1466  CA  VAL A 182     -17.010   1.568   7.266  1.00 88.70           C  
ATOM   1467  C   VAL A 182     -16.594   1.979   8.676  1.00 88.70           C  
ATOM   1468  CB  VAL A 182     -16.194   0.339   6.807  1.00 88.70           C  
ATOM   1469  O   VAL A 182     -17.304   1.699   9.646  1.00 88.70           O  
ATOM   1470  CG1 VAL A 182     -16.154  -0.723   7.905  1.00 88.70           C  
ATOM   1471  CG2 VAL A 182     -16.779  -0.240   5.520  1.00 88.70           C  
ATOM   1472  N   LEU A 183     -15.454   2.603   8.736  1.00 88.69           N  
ATOM   1473  CA  LEU A 183     -14.980   3.055  10.039  1.00 88.69           C  
ATOM   1474  C   LEU A 183     -15.947   4.063  10.650  1.00 88.69           C  
ATOM   1475  CB  LEU A 183     -13.586   3.677   9.916  1.00 88.69           C  
ATOM   1476  O   LEU A 183     -16.241   4.002  11.846  1.00 88.69           O  
ATOM   1477  CG  LEU A 183     -12.434   2.711   9.640  1.00 88.69           C  
ATOM   1478  CD1 LEU A 183     -11.139   3.482   9.410  1.00 88.69           C  
ATOM   1479  CD2 LEU A 183     -12.277   1.723  10.792  1.00 88.69           C  
ATOM   1480  N   SER A 184     -16.367   4.996   9.861  1.00 86.36           N  
ATOM   1481  CA  SER A 184     -17.328   5.993  10.320  1.00 86.36           C  
ATOM   1482  C   SER A 184     -18.618   5.338  10.801  1.00 86.36           C  
ATOM   1483  CB  SER A 184     -17.639   6.992   9.204  1.00 86.36           C  
ATOM   1484  O   SER A 184     -19.192   5.752  11.810  1.00 86.36           O  
ATOM   1485  OG  SER A 184     -18.620   7.925   9.624  1.00 86.36           O  
ATOM   1486  N   ARG A 185     -19.110   4.340  10.071  1.00 90.97           N  
ATOM   1487  CA  ARG A 185     -20.297   3.595  10.480  1.00 90.97           C  
ATOM   1488  C   ARG A 185     -20.078   2.913  11.826  1.00 90.97           C  
ATOM   1489  CB  ARG A 185     -20.672   2.557   9.421  1.00 90.97           C  
ATOM   1490  O   ARG A 185     -20.945   2.960  12.701  1.00 90.97           O  
ATOM   1491  CG  ARG A 185     -22.014   1.885   9.665  1.00 90.97           C  
ATOM   1492  CD  ARG A 185     -22.291   0.791   8.643  1.00 90.97           C  
ATOM   1493  NE  ARG A 185     -21.517  -0.415   8.923  1.00 90.97           N  
ATOM   1494  NH1 ARG A 185     -22.802  -1.070  10.728  1.00 90.97           N  
ATOM   1495  NH2 ARG A 185     -21.009  -2.338  10.071  1.00 90.97           N  
ATOM   1496  CZ  ARG A 185     -21.778  -1.272   9.907  1.00 90.97           C  
ATOM   1497  N   GLU A 186     -18.992   2.258  11.952  1.00 91.18           N  
ATOM   1498  CA  GLU A 186     -18.678   1.592  13.213  1.00 91.18           C  
ATOM   1499  C   GLU A 186     -18.650   2.585  14.371  1.00 91.18           C  
ATOM   1500  CB  GLU A 186     -17.336   0.861  13.114  1.00 91.18           C  
ATOM   1501  O   GLU A 186     -19.150   2.293  15.459  1.00 91.18           O  
ATOM   1502  CG  GLU A 186     -17.380  -0.390  12.248  1.00 91.18           C  
ATOM   1503  CD  GLU A 186     -16.019  -1.047  12.075  1.00 91.18           C  
ATOM   1504  OE1 GLU A 186     -15.950  -2.155  11.497  1.00 91.18           O  
ATOM   1505  OE2 GLU A 186     -15.015  -0.449  12.522  1.00 91.18           O  
ATOM   1506  N   ASP A 187     -18.026   3.738  14.147  1.00 91.51           N  
ATOM   1507  CA  ASP A 187     -17.981   4.784  15.163  1.00 91.51           C  
ATOM   1508  C   ASP A 187     -19.386   5.247  15.539  1.00 91.51           C  
ATOM   1509  CB  ASP A 187     -17.148   5.971  14.675  1.00 91.51           C  
ATOM   1510  O   ASP A 187     -19.693   5.423  16.719  1.00 91.51           O  
ATOM   1511  CG  ASP A 187     -15.657   5.685  14.663  1.00 91.51           C  
ATOM   1512  OD1 ASP A 187     -15.224   4.681  15.267  1.00 91.51           O  
ATOM   1513  OD2 ASP A 187     -14.908   6.473  14.046  1.00 91.51           O  
ATOM   1514  N   ALA A 188     -20.198   5.471  14.523  1.00 87.71           N  
ATOM   1515  CA  ALA A 188     -21.574   5.899  14.764  1.00 87.71           C  
ATOM   1516  C   ALA A 188     -22.360   4.823  15.508  1.00 87.71           C  
ATOM   1517  CB  ALA A 188     -22.263   6.242  13.446  1.00 87.71           C  
ATOM   1518  O   ALA A 188     -23.118   5.127  16.432  1.00 87.71           O  
ATOM   1519  N   GLU A 189     -22.183   3.585  15.072  1.00 93.57           N  
ATOM   1520  CA  GLU A 189     -22.838   2.478  15.761  1.00 93.57           C  
ATOM   1521  C   GLU A 189     -22.386   2.387  17.216  1.00 93.57           C  
ATOM   1522  CB  GLU A 189     -22.560   1.156  15.040  1.00 93.57           C  
ATOM   1523  O   GLU A 189     -23.193   2.108  18.106  1.00 93.57           O  
ATOM   1524  CG  GLU A 189     -23.335   0.989  13.741  1.00 93.57           C  
ATOM   1525  CD  GLU A 189     -23.015  -0.307  13.014  1.00 93.57           C  
ATOM   1526  OE1 GLU A 189     -23.628  -0.577  11.956  1.00 93.57           O  
ATOM   1527  OE2 GLU A 189     -22.146  -1.060  13.506  1.00 93.57           O  
ATOM   1528  N   GLY A 190     -21.094   2.588  17.405  1.00 94.65           N  
ATOM   1529  CA  GLY A 190     -20.603   2.650  18.773  1.00 94.65           C  
ATOM   1530  C   GLY A 190     -21.256   3.747  19.592  1.00 94.65           C  
ATOM   1531  O   GLY A 190     -21.648   3.522  20.739  1.00 94.65           O  
ATOM   1532  N   ARG A 191     -21.377   4.916  19.089  1.00 94.74           N  
ATOM   1533  CA  ARG A 191     -22.016   6.031  19.779  1.00 94.74           C  
ATOM   1534  C   ARG A 191     -23.482   5.727  20.072  1.00 94.74           C  
ATOM   1535  CB  ARG A 191     -21.902   7.313  18.951  1.00 94.74           C  
ATOM   1536  O   ARG A 191     -23.992   6.075  21.138  1.00 94.74           O  
ATOM   1537  CG  ARG A 191     -20.501   7.902  18.917  1.00 94.74           C  
ATOM   1538  CD  ARG A 191     -20.488   9.290  18.292  1.00 94.74           C  
ATOM   1539  NE  ARG A 191     -20.379   9.224  16.837  1.00 94.74           N  
ATOM   1540  NH1 ARG A 191     -21.351  11.287  16.464  1.00 94.74           N  
ATOM   1541  NH2 ARG A 191     -20.643  10.011  14.696  1.00 94.74           N  
ATOM   1542  CZ  ARG A 191     -20.791  10.174  16.002  1.00 94.74           C  
ATOM   1543  N   LEU A 192     -24.148   5.111  19.149  1.00 94.84           N  
ATOM   1544  CA  LEU A 192     -25.542   4.724  19.338  1.00 94.84           C  
ATOM   1545  C   LEU A 192     -25.680   3.737  20.493  1.00 94.84           C  
ATOM   1546  CB  LEU A 192     -26.105   4.108  18.055  1.00 94.84           C  
ATOM   1547  O   LEU A 192     -26.590   3.862  21.315  1.00 94.84           O  
ATOM   1548  CG  LEU A 192     -27.601   3.789  18.056  1.00 94.84           C  
ATOM   1549  CD1 LEU A 192     -28.163   3.875  16.641  1.00 94.84           C  
ATOM   1550  CD2 LEU A 192     -27.854   2.409  18.654  1.00 94.84           C  
ATOM   1551  N   MET A 193     -24.816   2.752  20.506  1.00 96.49           N  
ATOM   1552  CA  MET A 193     -24.846   1.764  21.580  1.00 96.49           C  
ATOM   1553  C   MET A 193     -24.632   2.429  22.936  1.00 96.49           C  
ATOM   1554  CB  MET A 193     -23.784   0.687  21.352  1.00 96.49           C  
ATOM   1555  O   MET A 193     -25.307   2.092  23.911  1.00 96.49           O  
ATOM   1556  CG  MET A 193     -24.147  -0.311  20.265  1.00 96.49           C  
ATOM   1557  SD  MET A 193     -25.670  -1.257  20.658  1.00 96.49           S  
ATOM   1558  CE  MET A 193     -24.962  -2.606  21.643  1.00 96.49           C  
ATOM   1559  N   GLU A 194     -23.702   3.325  22.980  1.00 95.80           N  
ATOM   1560  CA  GLU A 194     -23.453   4.058  24.217  1.00 95.80           C  
ATOM   1561  C   GLU A 194     -24.676   4.870  24.634  1.00 95.80           C  
ATOM   1562  CB  GLU A 194     -22.239   4.978  24.062  1.00 95.80           C  
ATOM   1563  O   GLU A 194     -25.011   4.933  25.819  1.00 95.80           O  
ATOM   1564  CG  GLU A 194     -20.910   4.239  24.003  1.00 95.80           C  
ATOM   1565  CD  GLU A 194     -19.733   5.145  23.682  1.00 95.80           C  
ATOM   1566  OE1 GLU A 194     -18.605   4.634  23.498  1.00 95.80           O  
ATOM   1567  OE2 GLU A 194     -19.939   6.378  23.616  1.00 95.80           O  
ATOM   1568  N   ALA A 195     -25.234   5.514  23.687  1.00 96.52           N  
ATOM   1569  CA  ALA A 195     -26.443   6.283  23.969  1.00 96.52           C  
ATOM   1570  C   ALA A 195     -27.558   5.380  24.490  1.00 96.52           C  
ATOM   1571  CB  ALA A 195     -26.905   7.026  22.718  1.00 96.52           C  
ATOM   1572  O   ALA A 195     -28.271   5.741  25.429  1.00 96.52           O  
ATOM   1573  N   ARG A 196     -27.722   4.230  23.887  1.00 97.44           N  
ATOM   1574  CA  ARG A 196     -28.732   3.276  24.334  1.00 97.44           C  
ATOM   1575  C   ARG A 196     -28.457   2.815  25.761  1.00 97.44           C  
ATOM   1576  CB  ARG A 196     -28.783   2.069  23.395  1.00 97.44           C  
ATOM   1577  O   ARG A 196     -29.376   2.723  26.577  1.00 97.44           O  
ATOM   1578  CG  ARG A 196     -29.611   2.299  22.140  1.00 97.44           C  
ATOM   1579  CD  ARG A 196     -29.742   1.030  21.310  1.00 97.44           C  
ATOM   1580  NE  ARG A 196     -30.445   1.277  20.054  1.00 97.44           N  
ATOM   1581  NH1 ARG A 196     -30.972  -0.940  19.674  1.00 97.44           N  
ATOM   1582  NH2 ARG A 196     -31.628   0.672  18.181  1.00 97.44           N  
ATOM   1583  CZ  ARG A 196     -31.013   0.336  19.306  1.00 97.44           C  
ATOM   1584  N   LYS A 197     -27.230   2.492  25.942  1.00 97.88           N  
ATOM   1585  CA  LYS A 197     -26.848   2.117  27.301  1.00 97.88           C  
ATOM   1586  C   LYS A 197     -27.166   3.234  28.290  1.00 97.88           C  
ATOM   1587  CB  LYS A 197     -25.360   1.769  27.363  1.00 97.88           C  
ATOM   1588  O   LYS A 197     -27.680   2.978  29.381  1.00 97.88           O  
ATOM   1589  CG  LYS A 197     -24.918   1.179  28.694  1.00 97.88           C  
ATOM   1590  CD  LYS A 197     -23.429   0.854  28.695  1.00 97.88           C  
ATOM   1591  CE  LYS A 197     -22.956   0.400  30.069  1.00 97.88           C  
ATOM   1592  NZ  LYS A 197     -21.489   0.121  30.085  1.00 97.88           N  
ATOM   1593  N   GLY A 198     -26.760   4.423  27.959  1.00 97.84           N  
ATOM   1594  CA  GLY A 198     -27.091   5.562  28.801  1.00 97.84           C  
ATOM   1595  C   GLY A 198     -28.581   5.710  29.045  1.00 97.84           C  
ATOM   1596  O   GLY A 198     -29.006   6.006  30.164  1.00 97.84           O  
ATOM   1597  N   ALA A 199     -29.402   5.560  28.028  1.00 98.12           N  
ATOM   1598  CA  ALA A 199     -30.855   5.630  28.167  1.00 98.12           C  
ATOM   1599  C   ALA A 199     -31.368   4.552  29.117  1.00 98.12           C  
ATOM   1600  CB  ALA A 199     -31.527   5.497  26.803  1.00 98.12           C  
ATOM   1601  O   ALA A 199     -32.243   4.811  29.946  1.00 98.12           O  
ATOM   1602  N   ASP A 200     -30.845   3.329  28.960  1.00 98.05           N  
ATOM   1603  CA  ASP A 200     -31.235   2.228  29.836  1.00 98.05           C  
ATOM   1604  C   ASP A 200     -30.883   2.532  31.291  1.00 98.05           C  
ATOM   1605  CB  ASP A 200     -30.564   0.926  29.394  1.00 98.05           C  
ATOM   1606  O   ASP A 200     -31.675   2.264  32.196  1.00 98.05           O  
ATOM   1607  CG  ASP A 200     -31.131   0.378  28.096  1.00 98.05           C  
ATOM   1608  OD1 ASP A 200     -32.243   0.785  27.696  1.00 98.05           O  
ATOM   1609  OD2 ASP A 200     -30.461  -0.471  27.469  1.00 98.05           O  
ATOM   1610  N   GLU A 201     -29.685   3.014  31.478  1.00 98.14           N  
ATOM   1611  CA  GLU A 201     -29.261   3.380  32.827  1.00 98.14           C  
ATOM   1612  C   GLU A 201     -30.166   4.458  33.416  1.00 98.14           C  
ATOM   1613  CB  GLU A 201     -27.807   3.857  32.823  1.00 98.14           C  
ATOM   1614  O   GLU A 201     -30.525   4.399  34.594  1.00 98.14           O  
ATOM   1615  CG  GLU A 201     -26.795   2.747  32.577  1.00 98.14           C  
ATOM   1616  CD  GLU A 201     -25.372   3.257  32.415  1.00 98.14           C  
ATOM   1617  OE1 GLU A 201     -24.465   2.443  32.128  1.00 98.14           O  
ATOM   1618  OE2 GLU A 201     -25.162   4.480  32.578  1.00 98.14           O  
ATOM   1619  N   ALA A 202     -30.444   5.460  32.636  1.00 97.58           N  
ATOM   1620  CA  ALA A 202     -31.346   6.521  33.078  1.00 97.58           C  
ATOM   1621  C   ALA A 202     -32.730   5.965  33.400  1.00 97.58           C  
ATOM   1622  CB  ALA A 202     -31.448   7.610  32.012  1.00 97.58           C  
ATOM   1623  O   ALA A 202     -33.359   6.378  34.378  1.00 97.58           O  
ATOM   1624  N   ALA A 203     -33.257   5.063  32.560  1.00 98.12           N  
ATOM   1625  CA  ALA A 203     -34.552   4.433  32.800  1.00 98.12           C  
ATOM   1626  C   ALA A 203     -34.555   3.670  34.121  1.00 98.12           C  
ATOM   1627  CB  ALA A 203     -34.910   3.497  31.648  1.00 98.12           C  
ATOM   1628  O   ALA A 203     -35.526   3.731  34.879  1.00 98.12           O  
ATOM   1629  N   LEU A 204     -33.479   2.936  34.356  1.00 98.10           N  
ATOM   1630  CA  LEU A 204     -33.364   2.209  35.615  1.00 98.10           C  
ATOM   1631  C   LEU A 204     -33.347   3.170  36.799  1.00 98.10           C  
ATOM   1632  CB  LEU A 204     -32.097   1.348  35.624  1.00 98.10           C  
ATOM   1633  O   LEU A 204     -33.979   2.908  37.825  1.00 98.10           O  
ATOM   1634  CG  LEU A 204     -32.128   0.088  34.757  1.00 98.10           C  
ATOM   1635  CD1 LEU A 204     -30.770  -0.605  34.782  1.00 98.10           C  
ATOM   1636  CD2 LEU A 204     -33.226  -0.859  35.230  1.00 98.10           C  
ATOM   1637  N   ALA A 205     -32.560   4.203  36.660  1.00 98.04           N  
ATOM   1638  CA  ALA A 205     -32.505   5.208  37.718  1.00 98.04           C  
ATOM   1639  C   ALA A 205     -33.885   5.805  37.979  1.00 98.04           C  
ATOM   1640  CB  ALA A 205     -31.511   6.309  37.356  1.00 98.04           C  
ATOM   1641  O   ALA A 205     -34.275   6.001  39.132  1.00 98.04           O  
ATOM   1642  N   ARG A 206     -34.549   6.148  36.929  1.00 98.21           N  
ATOM   1643  CA  ARG A 206     -35.906   6.666  37.070  1.00 98.21           C  
ATOM   1644  C   ARG A 206     -36.798   5.670  37.805  1.00 98.21           C  
ATOM   1645  CB  ARG A 206     -36.504   6.991  35.700  1.00 98.21           C  
ATOM   1646  O   ARG A 206     -37.564   6.052  38.692  1.00 98.21           O  
ATOM   1647  CG  ARG A 206     -37.845   7.705  35.766  1.00 98.21           C  
ATOM   1648  CD  ARG A 206     -38.390   8.011  34.378  1.00 98.21           C  
ATOM   1649  NE  ARG A 206     -39.797   8.400  34.425  1.00 98.21           N  
ATOM   1650  NH1 ARG A 206     -40.405   7.200  32.547  1.00 98.21           N  
ATOM   1651  NH2 ARG A 206     -41.973   8.419  33.692  1.00 98.21           N  
ATOM   1652  CZ  ARG A 206     -40.722   8.005  33.555  1.00 98.21           C  
ATOM   1653  N   ALA A 207     -36.793   4.417  37.383  1.00 98.24           N  
ATOM   1654  CA  ALA A 207     -37.589   3.371  38.020  1.00 98.24           C  
ATOM   1655  C   ALA A 207     -37.270   3.269  39.509  1.00 98.24           C  
ATOM   1656  CB  ALA A 207     -37.350   2.028  37.335  1.00 98.24           C  
ATOM   1657  O   ALA A 207     -38.172   3.107  40.334  1.00 98.24           O  
ATOM   1658  N   GLU A 208     -36.021   3.289  39.848  1.00 98.18           N  
ATOM   1659  CA  GLU A 208     -35.607   3.235  41.247  1.00 98.18           C  
ATOM   1660  C   GLU A 208     -36.191   4.400  42.041  1.00 98.18           C  
ATOM   1661  CB  GLU A 208     -34.080   3.237  41.356  1.00 98.18           C  
ATOM   1662  O   GLU A 208     -36.661   4.218  43.166  1.00 98.18           O  
ATOM   1663  CG  GLU A 208     -33.430   1.936  40.910  1.00 98.18           C  
ATOM   1664  CD  GLU A 208     -31.911   2.005  40.874  1.00 98.18           C  
ATOM   1665  OE1 GLU A 208     -31.268   1.014  40.460  1.00 98.18           O  
ATOM   1666  OE2 GLU A 208     -31.361   3.059  41.264  1.00 98.18           O  
ATOM   1667  N   LEU A 209     -36.091   5.586  41.440  1.00 97.77           N  
ATOM   1668  CA  LEU A 209     -36.629   6.768  42.104  1.00 97.77           C  
ATOM   1669  C   LEU A 209     -38.144   6.667  42.251  1.00 97.77           C  
ATOM   1670  CB  LEU A 209     -36.263   8.034  41.326  1.00 97.77           C  
ATOM   1671  O   LEU A 209     -38.700   7.059  43.279  1.00 97.77           O  
ATOM   1672  CG  LEU A 209     -34.806   8.489  41.417  1.00 97.77           C  
ATOM   1673  CD1 LEU A 209     -34.552   9.650  40.462  1.00 97.77           C  
ATOM   1674  CD2 LEU A 209     -34.457   8.882  42.849  1.00 97.77           C  
ATOM   1675  N   GLU A 210     -38.801   6.188  41.261  1.00 97.77           N  
ATOM   1676  CA  GLU A 210     -40.246   5.993  41.330  1.00 97.77           C  
ATOM   1677  C   GLU A 210     -40.620   5.028  42.451  1.00 97.77           C  
ATOM   1678  CB  GLU A 210     -40.784   5.480  39.992  1.00 97.77           C  
ATOM   1679  O   GLU A 210     -41.599   5.250  43.168  1.00 97.77           O  
ATOM   1680  CG  GLU A 210     -40.884   6.552  38.917  1.00 97.77           C  
ATOM   1681  CD  GLU A 210     -41.332   6.010  37.569  1.00 97.77           C  
ATOM   1682  OE1 GLU A 210     -41.471   6.804  36.611  1.00 97.77           O  
ATOM   1683  OE2 GLU A 210     -41.547   4.781  37.470  1.00 97.77           O  
ATOM   1684  N   LYS A 211     -39.910   3.950  42.579  1.00 98.13           N  
ATOM   1685  CA  LYS A 211     -40.151   3.001  43.662  1.00 98.13           C  
ATOM   1686  C   LYS A 211     -39.958   3.661  45.024  1.00 98.13           C  
ATOM   1687  CB  LYS A 211     -39.226   1.791  43.530  1.00 98.13           C  
ATOM   1688  O   LYS A 211     -40.726   3.412  45.955  1.00 98.13           O  
ATOM   1689  CG  LYS A 211     -39.654   0.798  42.459  1.00 98.13           C  
ATOM   1690  CD  LYS A 211     -38.794  -0.459  42.486  1.00 98.13           C  
ATOM   1691  CE  LYS A 211     -39.213  -1.448  41.407  1.00 98.13           C  
ATOM   1692  NZ  LYS A 211     -38.323  -2.647  41.378  1.00 98.13           N  
ATOM   1693  N   ARG A 212     -38.949   4.429  45.128  1.00 98.06           N  
ATOM   1694  CA  ARG A 212     -38.705   5.144  46.376  1.00 98.06           C  
ATOM   1695  C   ARG A 212     -39.863   6.079  46.708  1.00 98.06           C  
ATOM   1696  CB  ARG A 212     -37.398   5.936  46.296  1.00 98.06           C  
ATOM   1697  O   ARG A 212     -40.283   6.170  47.864  1.00 98.06           O  
ATOM   1698  CG  ARG A 212     -36.848   6.356  47.650  1.00 98.06           C  
ATOM   1699  CD  ARG A 212     -35.406   6.832  47.549  1.00 98.06           C  
ATOM   1700  NE  ARG A 212     -34.842   7.125  48.864  1.00 98.06           N  
ATOM   1701  NH1 ARG A 212     -32.718   6.374  48.349  1.00 98.06           N  
ATOM   1702  NH2 ARG A 212     -33.170   7.204  50.437  1.00 98.06           N  
ATOM   1703  CZ  ARG A 212     -33.578   6.900  49.214  1.00 98.06           C  
ATOM   1704  N   ILE A 213     -40.293   6.740  45.661  1.00 98.15           N  
ATOM   1705  CA  ILE A 213     -41.429   7.635  45.851  1.00 98.15           C  
ATOM   1706  C   ILE A 213     -42.636   6.840  46.344  1.00 98.15           C  
ATOM   1707  CB  ILE A 213     -41.779   8.388  44.548  1.00 98.15           C  
ATOM   1708  O   ILE A 213     -43.319   7.255  47.284  1.00 98.15           O  
ATOM   1709  CG1 ILE A 213     -40.712   9.444  44.239  1.00 98.15           C  
ATOM   1710  CG2 ILE A 213     -43.168   9.026  44.650  1.00 98.15           C  
ATOM   1711  CD1 ILE A 213     -40.880  10.115  42.882  1.00 98.15           C  
ATOM   1712  N   ASP A 214     -42.931   5.738  45.683  1.00 97.89           N  
ATOM   1713  CA  ASP A 214     -44.052   4.890  46.076  1.00 97.89           C  
ATOM   1714  C   ASP A 214     -43.902   4.414  47.519  1.00 97.89           C  
ATOM   1715  CB  ASP A 214     -44.172   3.689  45.135  1.00 97.89           C  
ATOM   1716  O   ASP A 214     -44.877   4.386  48.273  1.00 97.89           O  
ATOM   1717  CG  ASP A 214     -44.686   4.064  43.757  1.00 97.89           C  
ATOM   1718  OD1 ASP A 214     -45.261   5.162  43.598  1.00 97.89           O  
ATOM   1719  OD2 ASP A 214     -44.517   3.252  42.821  1.00 97.89           O  
ATOM   1720  N   SER A 215     -42.720   3.945  47.853  1.00 97.91           N  
ATOM   1721  CA  SER A 215     -42.463   3.506  49.221  1.00 97.91           C  
ATOM   1722  C   SER A 215     -42.723   4.629  50.220  1.00 97.91           C  
ATOM   1723  CB  SER A 215     -41.024   3.010  49.363  1.00 97.91           C  
ATOM   1724  O   SER A 215     -43.313   4.401  51.278  1.00 97.91           O  
ATOM   1725  OG  SER A 215     -40.103   4.063  49.133  1.00 97.91           O  
ATOM   1726  N   LEU A 216     -42.232   5.806  49.935  1.00 97.70           N  
ATOM   1727  CA  LEU A 216     -42.444   6.957  50.807  1.00 97.70           C  
ATOM   1728  C   LEU A 216     -43.928   7.299  50.903  1.00 97.70           C  
ATOM   1729  CB  LEU A 216     -41.661   8.168  50.296  1.00 97.70           C  
ATOM   1730  O   LEU A 216     -44.423   7.634  51.981  1.00 97.70           O  
ATOM   1731  CG  LEU A 216     -40.144   8.125  50.488  1.00 97.70           C  
ATOM   1732  CD1 LEU A 216     -39.488   9.313  49.791  1.00 97.70           C  
ATOM   1733  CD2 LEU A 216     -39.793   8.109  51.972  1.00 97.70           C  
ATOM   1734  N   MET A 217     -44.624   7.229  49.823  1.00 97.86           N  
ATOM   1735  CA  MET A 217     -46.065   7.467  49.829  1.00 97.86           C  
ATOM   1736  C   MET A 217     -46.780   6.453  50.716  1.00 97.86           C  
ATOM   1737  CB  MET A 217     -46.627   7.407  48.408  1.00 97.86           C  
ATOM   1738  O   MET A 217     -47.701   6.807  51.454  1.00 97.86           O  
ATOM   1739  CG  MET A 217     -46.291   8.626  47.564  1.00 97.86           C  
ATOM   1740  SD  MET A 217     -47.058   8.560  45.898  1.00 97.86           S  
ATOM   1741  CE  MET A 217     -48.809   8.719  46.346  1.00 97.86           C  
ATOM   1742  N   ASP A 218     -46.425   5.155  50.584  1.00 97.59           N  
ATOM   1743  CA  ASP A 218     -46.986   4.119  51.446  1.00 97.59           C  
ATOM   1744  C   ASP A 218     -46.699   4.414  52.917  1.00 97.59           C  
ATOM   1745  CB  ASP A 218     -46.430   2.746  51.066  1.00 97.59           C  
ATOM   1746  O   ASP A 218     -47.556   4.198  53.777  1.00 97.59           O  
ATOM   1747  CG  ASP A 218     -46.964   2.235  49.740  1.00 97.59           C  
ATOM   1748  OD1 ASP A 218     -47.972   2.778  49.239  1.00 97.59           O  
ATOM   1749  OD2 ASP A 218     -46.374   1.279  49.192  1.00 97.59           O  
ATOM   1750  N   GLU A 219     -45.491   4.881  53.195  1.00 97.44           N  
ATOM   1751  CA  GLU A 219     -45.124   5.230  54.564  1.00 97.44           C  
ATOM   1752  C   GLU A 219     -46.001   6.358  55.100  1.00 97.44           C  
ATOM   1753  CB  GLU A 219     -43.648   5.628  54.641  1.00 97.44           C  
ATOM   1754  O   GLU A 219     -46.460   6.306  56.243  1.00 97.44           O  
ATOM   1755  CG  GLU A 219     -43.142   5.844  56.060  1.00 97.44           C  
ATOM   1756  CD  GLU A 219     -41.626   5.920  56.151  1.00 97.44           C  
ATOM   1757  OE1 GLU A 219     -41.088   5.959  57.281  1.00 97.44           O  
ATOM   1758  OE2 GLU A 219     -40.972   5.943  55.085  1.00 97.44           O  
ATOM   1759  N   ILE A 220     -46.193   7.350  54.248  1.00 97.26           N  
ATOM   1760  CA  ILE A 220     -47.036   8.474  54.643  1.00 97.26           C  
ATOM   1761  C   ILE A 220     -48.455   7.983  54.919  1.00 97.26           C  
ATOM   1762  CB  ILE A 220     -47.052   9.576  53.560  1.00 97.26           C  
ATOM   1763  O   ILE A 220     -49.071   8.374  55.913  1.00 97.26           O  
ATOM   1764  CG1 ILE A 220     -45.692  10.281  53.495  1.00 97.26           C  
ATOM   1765  CG2 ILE A 220     -48.176  10.580  53.828  1.00 97.26           C  
ATOM   1766  CD1 ILE A 220     -45.557  11.261  52.339  1.00 97.26           C  
ATOM   1767  N   SER A 221     -49.000   7.199  54.043  1.00 97.64           N  
ATOM   1768  CA  SER A 221     -50.339   6.647  54.222  1.00 97.64           C  
ATOM   1769  C   SER A 221     -50.436   5.839  55.512  1.00 97.64           C  
ATOM   1770  CB  SER A 221     -50.721   5.768  53.030  1.00 97.64           C  
ATOM   1771  O   SER A 221     -51.430   5.930  56.235  1.00 97.64           O  
ATOM   1772  OG  SER A 221     -49.874   4.635  52.949  1.00 97.64           O  
ATOM   1773  N   PHE A 222     -49.455   5.024  55.721  1.00 97.68           N  
ATOM   1774  CA  PHE A 222     -49.402   4.231  56.944  1.00 97.68           C  
ATOM   1775  C   PHE A 222     -49.411   5.131  58.174  1.00 97.68           C  
ATOM   1776  CB  PHE A 222     -48.156   3.340  56.955  1.00 97.68           C  
ATOM   1777  O   PHE A 222     -50.156   4.885  59.124  1.00 97.68           O  
ATOM   1778  CG  PHE A 222     -47.954   2.595  58.247  1.00 97.68           C  
ATOM   1779  CD1 PHE A 222     -46.991   3.007  59.160  1.00 97.68           C  
ATOM   1780  CD2 PHE A 222     -48.727   1.481  58.547  1.00 97.68           C  
ATOM   1781  CE1 PHE A 222     -46.802   2.320  60.356  1.00 97.68           C  
ATOM   1782  CE2 PHE A 222     -48.544   0.789  59.741  1.00 97.68           C  
ATOM   1783  CZ  PHE A 222     -47.580   1.209  60.644  1.00 97.68           C  
ATOM   1784  N   LEU A 223     -48.567   6.125  58.208  1.00 97.44           N  
ATOM   1785  CA  LEU A 223     -48.494   7.060  59.326  1.00 97.44           C  
ATOM   1786  C   LEU A 223     -49.829   7.768  59.530  1.00 97.44           C  
ATOM   1787  CB  LEU A 223     -47.387   8.091  59.090  1.00 97.44           C  
ATOM   1788  O   LEU A 223     -50.255   7.982  60.668  1.00 97.44           O  
ATOM   1789  CG  LEU A 223     -45.953   7.610  59.317  1.00 97.44           C  
ATOM   1790  CD1 LEU A 223     -44.959   8.642  58.795  1.00 97.44           C  
ATOM   1791  CD2 LEU A 223     -45.711   7.327  60.795  1.00 97.44           C  
ATOM   1792  N   LYS A 224     -50.417   8.136  58.459  1.00 97.02           N  
ATOM   1793  CA  LYS A 224     -51.731   8.768  58.550  1.00 97.02           C  
ATOM   1794  C   LYS A 224     -52.745   7.836  59.207  1.00 97.02           C  
ATOM   1795  CB  LYS A 224     -52.224   9.184  57.163  1.00 97.02           C  
ATOM   1796  O   LYS A 224     -53.548   8.270  60.036  1.00 97.02           O  
ATOM   1797  CG  LYS A 224     -51.542  10.428  56.611  1.00 97.02           C  
ATOM   1798  CD  LYS A 224     -52.151  10.855  55.282  1.00 97.02           C  
ATOM   1799  CE  LYS A 224     -51.546  12.161  54.783  1.00 97.02           C  
ATOM   1800  NZ  LYS A 224     -52.119  12.569  53.466  1.00 97.02           N  
ATOM   1801  N   LYS A 225     -52.801   6.578  58.785  1.00 97.33           N  
ATOM   1802  CA  LYS A 225     -53.708   5.590  59.363  1.00 97.33           C  
ATOM   1803  C   LYS A 225     -53.439   5.402  60.853  1.00 97.33           C  
ATOM   1804  CB  LYS A 225     -53.580   4.252  58.634  1.00 97.33           C  
ATOM   1805  O   LYS A 225     -54.373   5.312  61.652  1.00 97.33           O  
ATOM   1806  CG  LYS A 225     -54.215   4.236  57.251  1.00 97.33           C  
ATOM   1807  CD  LYS A 225     -54.109   2.862  56.603  1.00 97.33           C  
ATOM   1808  CE  LYS A 225     -54.630   2.876  55.172  1.00 97.33           C  
ATOM   1809  NZ  LYS A 225     -54.399   1.570  54.485  1.00 97.33           N  
ATOM   1810  N   VAL A 226     -52.176   5.298  61.189  1.00 97.08           N  
ATOM   1811  CA  VAL A 226     -51.787   5.132  62.586  1.00 97.08           C  
ATOM   1812  C   VAL A 226     -52.278   6.324  63.404  1.00 97.08           C  
ATOM   1813  CB  VAL A 226     -50.257   4.978  62.734  1.00 97.08           C  
ATOM   1814  O   VAL A 226     -52.828   6.152  64.495  1.00 97.08           O  
ATOM   1815  CG1 VAL A 226     -49.848   5.038  64.205  1.00 97.08           C  
ATOM   1816  CG2 VAL A 226     -49.789   3.670  62.099  1.00 97.08           C  
ATOM   1817  N   HIS A 227     -52.028   7.510  62.870  1.00 95.21           N  
ATOM   1818  CA  HIS A 227     -52.469   8.710  63.572  1.00 95.21           C  
ATOM   1819  C   HIS A 227     -53.986   8.730  63.730  1.00 95.21           C  
ATOM   1820  CB  HIS A 227     -52.002   9.965  62.832  1.00 95.21           C  
ATOM   1821  O   HIS A 227     -54.499   9.121  64.781  1.00 95.21           O  
ATOM   1822  CG  HIS A 227     -50.551  10.271  63.027  1.00 95.21           C  
ATOM   1823  CD2 HIS A 227     -49.561   9.554  63.609  1.00 95.21           C  
ATOM   1824  ND1 HIS A 227     -49.974  11.447  62.597  1.00 95.21           N  
ATOM   1825  CE1 HIS A 227     -48.688  11.438  62.906  1.00 95.21           C  
ATOM   1826  NE2 HIS A 227     -48.413  10.301  63.522  1.00 95.21           N  
ATOM   1827  N   GLU A 228     -54.657   8.389  62.693  1.00 96.45           N  
ATOM   1828  CA  GLU A 228     -56.114   8.321  62.758  1.00 96.45           C  
ATOM   1829  C   GLU A 228     -56.574   7.341  63.833  1.00 96.45           C  
ATOM   1830  CB  GLU A 228     -56.694   7.921  61.399  1.00 96.45           C  
ATOM   1831  O   GLU A 228     -57.523   7.619  64.569  1.00 96.45           O  
ATOM   1832  CG  GLU A 228     -58.178   8.227  61.250  1.00 96.45           C  
ATOM   1833  CD  GLU A 228     -58.662   8.159  59.810  1.00 96.45           C  
ATOM   1834  OE1 GLU A 228     -59.799   8.604  59.531  1.00 96.45           O  
ATOM   1835  OE2 GLU A 228     -57.900   7.655  58.955  1.00 96.45           O  
ATOM   1836  N   GLU A 229     -55.999   6.161  63.892  1.00 94.98           N  
ATOM   1837  CA  GLU A 229     -56.328   5.168  64.911  1.00 94.98           C  
ATOM   1838  C   GLU A 229     -56.003   5.685  66.310  1.00 94.98           C  
ATOM   1839  CB  GLU A 229     -55.581   3.859  64.647  1.00 94.98           C  
ATOM   1840  O   GLU A 229     -56.755   5.444  67.256  1.00 94.98           O  
ATOM   1841  CG  GLU A 229     -56.104   3.084  63.446  1.00 94.98           C  
ATOM   1842  CD  GLU A 229     -55.269   1.857  63.115  1.00 94.98           C  
ATOM   1843  OE1 GLU A 229     -55.603   1.140  62.144  1.00 94.98           O  
ATOM   1844  OE2 GLU A 229     -54.273   1.610  63.831  1.00 94.98           O  
ATOM   1845  N   GLU A 230     -54.853   6.267  66.486  1.00 93.74           N  
ATOM   1846  CA  GLU A 230     -54.484   6.840  67.777  1.00 93.74           C  
ATOM   1847  C   GLU A 230     -55.504   7.880  68.231  1.00 93.74           C  
ATOM   1848  CB  GLU A 230     -53.088   7.466  67.708  1.00 93.74           C  
ATOM   1849  O   GLU A 230     -55.871   7.925  69.407  1.00 93.74           O  
ATOM   1850  CG  GLU A 230     -51.956   6.449  67.723  1.00 93.74           C  
ATOM   1851  CD  GLU A 230     -50.582   7.079  67.563  1.00 93.74           C  
ATOM   1852  OE1 GLU A 230     -49.567   6.349  67.637  1.00 93.74           O  
ATOM   1853  OE2 GLU A 230     -50.519   8.313  67.363  1.00 93.74           O  
ATOM   1854  N   ILE A 231     -55.860   8.698  67.309  1.00 93.76           N  
ATOM   1855  CA  ILE A 231     -56.870   9.704  67.617  1.00 93.76           C  
ATOM   1856  C   ILE A 231     -58.165   9.020  68.049  1.00 93.76           C  
ATOM   1857  CB  ILE A 231     -57.132  10.631  66.408  1.00 93.76           C  
ATOM   1858  O   ILE A 231     -58.813   9.450  69.007  1.00 93.76           O  
ATOM   1859  CG1 ILE A 231     -55.900  11.496  66.122  1.00 93.76           C  
ATOM   1860  CG2 ILE A 231     -58.368  11.501  66.653  1.00 93.76           C  
ATOM   1861  CD1 ILE A 231     -56.026  12.362  64.876  1.00 93.76           C  
ATOM   1862  N   ALA A 232     -58.589   8.004  67.267  1.00 93.25           N  
ATOM   1863  CA  ALA A 232     -59.793   7.249  67.605  1.00 93.25           C  
ATOM   1864  C   ALA A 232     -59.688   6.647  69.004  1.00 93.25           C  
ATOM   1865  CB  ALA A 232     -60.040   6.151  66.574  1.00 93.25           C  
ATOM   1866  O   ALA A 232     -60.656   6.665  69.768  1.00 93.25           O  
ATOM   1867  N   GLU A 233     -58.565   6.009  69.319  1.00 92.00           N  
ATOM   1868  CA  GLU A 233     -58.322   5.444  70.642  1.00 92.00           C  
ATOM   1869  C   GLU A 233     -58.407   6.516  71.725  1.00 92.00           C  
ATOM   1870  CB  GLU A 233     -56.955   4.755  70.691  1.00 92.00           C  
ATOM   1871  O   GLU A 233     -58.977   6.283  72.793  1.00 92.00           O  
ATOM   1872  CG  GLU A 233     -56.957   3.344  70.122  1.00 92.00           C  
ATOM   1873  CD  GLU A 233     -55.574   2.714  70.075  1.00 92.00           C  
ATOM   1874  OE1 GLU A 233     -55.424   1.623  69.480  1.00 92.00           O  
ATOM   1875  OE2 GLU A 233     -54.633   3.317  70.638  1.00 92.00           O  
ATOM   1876  N   LEU A 234     -57.655   7.584  71.521  1.00 88.41           N  
ATOM   1877  CA  LEU A 234     -57.701   8.678  72.485  1.00 88.41           C  
ATOM   1878  C   LEU A 234     -59.128   9.184  72.666  1.00 88.41           C  
ATOM   1879  CB  LEU A 234     -56.793   9.826  72.036  1.00 88.41           C  
ATOM   1880  O   LEU A 234     -59.545   9.492  73.785  1.00 88.41           O  
ATOM   1881  CG  LEU A 234     -55.288   9.592  72.169  1.00 88.41           C  
ATOM   1882  CD1 LEU A 234     -54.515  10.746  71.540  1.00 88.41           C  
ATOM   1883  CD2 LEU A 234     -54.900   9.417  73.633  1.00 88.41           C  
ATOM   1884  N   GLN A 235     -59.883   9.263  71.595  1.00 86.18           N  
ATOM   1885  CA  GLN A 235     -61.289   9.645  71.674  1.00 86.18           C  
ATOM   1886  C   GLN A 235     -62.095   8.620  72.468  1.00 86.18           C  
ATOM   1887  CB  GLN A 235     -61.881   9.806  70.272  1.00 86.18           C  
ATOM   1888  O   GLN A 235     -62.983   8.985  73.241  1.00 86.18           O  
ATOM   1889  CG  GLN A 235     -61.436  11.075  69.559  1.00 86.18           C  
ATOM   1890  CD  GLN A 235     -61.974  11.173  68.144  1.00 86.18           C  
ATOM   1891  NE2 GLN A 235     -61.926  12.371  67.573  1.00 86.18           N  
ATOM   1892  OE1 GLN A 235     -62.429  10.179  67.569  1.00 86.18           O  
ATOM   1893  N   ALA A 236     -61.855   7.340  72.193  1.00 85.86           N  
ATOM   1894  CA  ALA A 236     -62.489   6.253  72.932  1.00 85.86           C  
ATOM   1895  C   ALA A 236     -62.121   6.307  74.412  1.00 85.86           C  
ATOM   1896  CB  ALA A 236     -62.094   4.903  72.338  1.00 85.86           C  
ATOM   1897  O   ALA A 236     -62.960   6.047  75.278  1.00 85.86           O  
ATOM   1898  N   GLN A 237     -60.808   6.525  74.679  1.00 82.97           N  
ATOM   1899  CA  GLN A 237     -60.360   6.672  76.060  1.00 82.97           C  
ATOM   1900  C   GLN A 237     -61.041   7.860  76.735  1.00 82.97           C  
ATOM   1901  CB  GLN A 237     -58.841   6.836  76.117  1.00 82.97           C  
ATOM   1902  O   GLN A 237     -61.363   7.804  77.923  1.00 82.97           O  
ATOM   1903  CG  GLN A 237     -58.074   5.539  75.897  1.00 82.97           C  
ATOM   1904  CD  GLN A 237     -56.570   5.733  75.931  1.00 82.97           C  
ATOM   1905  NE2 GLN A 237     -55.832   4.732  75.463  1.00 82.97           N  
ATOM   1906  OE1 GLN A 237     -56.075   6.775  76.373  1.00 82.97           O  
ATOM   1907  N   ILE A 238     -61.209   8.879  76.123  1.00 76.93           N  
ATOM   1908  CA  ILE A 238     -61.901  10.052  76.646  1.00 76.93           C  
ATOM   1909  C   ILE A 238     -63.367   9.712  76.904  1.00 76.93           C  
ATOM   1910  CB  ILE A 238     -61.792  11.251  75.678  1.00 76.93           C  
ATOM   1911  O   ILE A 238     -63.941  10.137  77.910  1.00 76.93           O  
ATOM   1912  CG1 ILE A 238     -60.343  11.748  75.605  1.00 76.93           C  
ATOM   1913  CG2 ILE A 238     -62.737  12.378  76.105  1.00 76.93           C  
ATOM   1914  CD1 ILE A 238     -60.109  12.822  74.552  1.00 76.93           C  
ATOM   1915  N   GLN A 239     -63.971   8.923  76.019  1.00 74.94           N  
ATOM   1916  CA  GLN A 239     -65.343   8.447  76.163  1.00 74.94           C  
ATOM   1917  C   GLN A 239     -65.450   7.406  77.274  1.00 74.94           C  
ATOM   1918  CB  GLN A 239     -65.850   7.862  74.844  1.00 74.94           C  
ATOM   1919  O   GLN A 239     -66.433   7.382  78.016  1.00 74.94           O  
ATOM   1920  CG  GLN A 239     -66.076   8.903  73.756  1.00 74.94           C  
ATOM   1921  CD  GLN A 239     -66.551   8.294  72.451  1.00 74.94           C  
ATOM   1922  NE2 GLN A 239     -66.460   9.062  71.370  1.00 74.94           N  
ATOM   1923  OE1 GLN A 239     -66.996   7.143  72.413  1.00 74.94           O  
ATOM   1924  N   TYR A 240     -64.487   6.485  77.306  1.00 66.24           N  
ATOM   1925  CA  TYR A 240     -64.373   5.491  78.367  1.00 66.24           C  
ATOM   1926  C   TYR A 240     -64.048   6.152  79.701  1.00 66.24           C  
ATOM   1927  CB  TYR A 240     -63.298   4.456  78.021  1.00 66.24           C  
ATOM   1928  O   TYR A 240     -64.518   5.709  80.751  1.00 66.24           O  
ATOM   1929  CG  TYR A 240     -63.710   3.033  78.313  1.00 66.24           C  
ATOM   1930  CD1 TYR A 240     -63.430   2.445  79.544  1.00 66.24           C  
ATOM   1931  CD2 TYR A 240     -64.378   2.274  77.358  1.00 66.24           C  
ATOM   1932  CE1 TYR A 240     -63.806   1.133  79.817  1.00 66.24           C  
ATOM   1933  CE2 TYR A 240     -64.758   0.962  77.620  1.00 66.24           C  
ATOM   1934  OH  TYR A 240     -64.843  -0.897  79.114  1.00 66.24           O  
ATOM   1935  CZ  TYR A 240     -64.469   0.401  78.850  1.00 66.24           C  
ATOM   1936  N   ALA A 241     -63.130   7.130  79.781  1.00 57.26           N  
ATOM   1937  CA  ALA A 241     -62.841   7.904  80.985  1.00 57.26           C  
ATOM   1938  C   ALA A 241     -64.067   8.693  81.436  1.00 57.26           C  
ATOM   1939  CB  ALA A 241     -61.665   8.847  80.743  1.00 57.26           C  
ATOM   1940  O   ALA A 241     -64.244   8.949  82.630  1.00 57.26           O  
ATOM   1941  N   GLN A 242     -65.108   8.906  80.589  1.00 47.94           N  
ATOM   1942  CA  GLN A 242     -66.419   9.469  80.894  1.00 47.94           C  
ATOM   1943  C   GLN A 242     -67.421   8.373  81.243  1.00 47.94           C  
ATOM   1944  CB  GLN A 242     -66.934  10.298  79.716  1.00 47.94           C  
ATOM   1945  O   GLN A 242     -68.361   8.604  82.006  1.00 47.94           O  
ATOM   1946  CG  GLN A 242     -66.362  11.707  79.658  1.00 47.94           C  
ATOM   1947  CD  GLN A 242     -66.923  12.522  78.508  1.00 47.94           C  
ATOM   1948  NE2 GLN A 242     -67.016  13.833  78.700  1.00 47.94           N  
ATOM   1949  OE1 GLN A 242     -67.269  11.977  77.455  1.00 47.94           O  
ATOM   1950  N   ILE A 243     -67.072   6.996  81.339  1.00 48.42           N  
ATOM   1951  CA  ILE A 243     -67.979   5.895  81.645  1.00 48.42           C  
ATOM   1952  C   ILE A 243     -67.189   4.715  82.204  1.00 48.42           C  
ATOM   1953  CB  ILE A 243     -68.782   5.461  80.399  1.00 48.42           C  
ATOM   1954  O   ILE A 243     -66.336   4.149  81.515  1.00 48.42           O  
ATOM   1955  CG1 ILE A 243     -69.601   6.637  79.855  1.00 48.42           C  
ATOM   1956  CG2 ILE A 243     -69.687   4.269  80.727  1.00 48.42           C  
ATOM   1957  CD1 ILE A 243     -70.199   6.390  78.476  1.00 48.42           C  
ATOM   1958  N   SER A 244     -66.330   4.825  83.233  1.00 33.70           N  
ATOM   1959  CA  SER A 244     -65.961   3.597  83.930  1.00 33.70           C  
ATOM   1960  C   SER A 244     -65.712   3.857  85.412  1.00 33.70           C  
ATOM   1961  CB  SER A 244     -64.716   2.974  83.297  1.00 33.70           C  
ATOM   1962  O   SER A 244     -64.769   4.564  85.773  1.00 33.70           O  
ATOM   1963  OG  SER A 244     -63.540   3.605  83.773  1.00 33.70           O  
ATOM   1964  N   VAL A 245     -66.772   3.930  86.334  1.00 38.23           N  
ATOM   1965  CA  VAL A 245     -67.204   3.469  87.649  1.00 38.23           C  
ATOM   1966  C   VAL A 245     -67.504   1.972  87.600  1.00 38.23           C  
ATOM   1967  CB  VAL A 245     -68.446   4.245  88.142  1.00 38.23           C  
ATOM   1968  O   VAL A 245     -68.184   1.499  86.686  1.00 38.23           O  
ATOM   1969  CG1 VAL A 245     -68.953   3.670  89.464  1.00 38.23           C  
ATOM   1970  CG2 VAL A 245     -68.121   5.730  88.292  1.00 38.23           C  
ATOM   1971  N   GLU A 246     -66.576   1.254  88.241  1.00 41.48           N  
ATOM   1972  CA  GLU A 246     -66.508   0.297  89.341  1.00 41.48           C  
ATOM   1973  C   GLU A 246     -66.987  -1.084  88.903  1.00 41.48           C  
ATOM   1974  CB  GLU A 246     -67.335   0.788  90.533  1.00 41.48           C  
ATOM   1975  O   GLU A 246     -68.107  -1.230  88.410  1.00 41.48           O  
ATOM   1976  CG  GLU A 246     -66.560   1.677  91.495  1.00 41.48           C  
ATOM   1977  CD  GLU A 246     -67.389   2.141  92.682  1.00 41.48           C  
ATOM   1978  OE1 GLU A 246     -66.857   2.877  93.543  1.00 41.48           O  
ATOM   1979  OE2 GLU A 246     -68.580   1.764  92.752  1.00 41.48           O  
ATOM   1980  N   MET A 247     -65.952  -1.977  88.452  1.00 36.98           N  
ATOM   1981  CA  MET A 247     -66.322  -3.373  88.238  1.00 36.98           C  
ATOM   1982  C   MET A 247     -65.582  -4.287  89.209  1.00 36.98           C  
ATOM   1983  CB  MET A 247     -66.026  -3.793  86.797  1.00 36.98           C  
ATOM   1984  O   MET A 247     -64.365  -4.174  89.370  1.00 36.98           O  
ATOM   1985  CG  MET A 247     -67.030  -4.783  86.229  1.00 36.98           C  
ATOM   1986  SD  MET A 247     -66.951  -4.893  84.399  1.00 36.98           S  
ATOM   1987  CE  MET A 247     -65.377  -5.773  84.199  1.00 36.98           C  
ATOM   1988  N   ASP A 248     -66.257  -4.654  90.439  1.00 35.67           N  
ATOM   1989  CA  ASP A 248     -66.580  -5.673  91.434  1.00 35.67           C  
ATOM   1990  C   ASP A 248     -66.347  -7.076  90.878  1.00 35.67           C  
ATOM   1991  CB  ASP A 248     -68.029  -5.526  91.902  1.00 35.67           C  
ATOM   1992  O   ASP A 248     -66.924  -7.446  89.853  1.00 35.67           O  
ATOM   1993  CG  ASP A 248     -68.188  -5.701  93.402  1.00 35.67           C  
ATOM   1994  OD1 ASP A 248     -67.171  -5.882  94.106  1.00 35.67           O  
ATOM   1995  OD2 ASP A 248     -69.340  -5.662  93.884  1.00 35.67           O  
ATOM   1996  N   VAL A 249     -65.093  -7.579  91.136  1.00 41.82           N  
ATOM   1997  CA  VAL A 249     -64.268  -8.763  91.354  1.00 41.82           C  
ATOM   1998  C   VAL A 249     -65.066  -9.816  92.119  1.00 41.82           C  
ATOM   1999  CB  VAL A 249     -62.970  -8.417  92.119  1.00 41.82           C  
ATOM   2000  O   VAL A 249     -65.589  -9.542  93.201  1.00 41.82           O  
ATOM   2001  CG1 VAL A 249     -62.101  -9.661  92.296  1.00 41.82           C  
ATOM   2002  CG2 VAL A 249     -62.197  -7.320  91.389  1.00 41.82           C  
ATOM   2003  N   THR A 250     -65.727 -10.734  91.404  1.00 50.93           N  
ATOM   2004  CA  THR A 250     -66.128 -11.998  92.011  1.00 50.93           C  
ATOM   2005  C   THR A 250     -65.152 -13.111  91.639  1.00 50.93           C  
ATOM   2006  CB  THR A 250     -67.552 -12.397  91.583  1.00 50.93           C  
ATOM   2007  O   THR A 250     -64.676 -13.172  90.503  1.00 50.93           O  
ATOM   2008  CG2 THR A 250     -68.585 -11.415  92.126  1.00 50.93           C  
ATOM   2009  OG1 THR A 250     -67.629 -12.411  90.152  1.00 50.93           O  
ATOM   2010  N   LYS A 251     -64.382 -13.512  92.629  1.00 54.61           N  
ATOM   2011  CA  LYS A 251     -63.509 -14.638  92.947  1.00 54.61           C  
ATOM   2012  C   LYS A 251     -63.985 -15.914  92.260  1.00 54.61           C  
ATOM   2013  CB  LYS A 251     -63.439 -14.852  94.460  1.00 54.61           C  
ATOM   2014  O   LYS A 251     -65.046 -16.446  92.594  1.00 54.61           O  
ATOM   2015  CG  LYS A 251     -62.424 -13.963  95.165  1.00 54.61           C  
ATOM   2016  CD  LYS A 251     -62.323 -14.297  96.647  1.00 54.61           C  
ATOM   2017  CE  LYS A 251     -61.360 -13.363  97.368  1.00 54.61           C  
ATOM   2018  NZ  LYS A 251     -61.388 -13.571  98.846  1.00 54.61           N  
ATOM   2019  N   PRO A 252     -63.298 -16.131  91.048  1.00 59.78           N  
ATOM   2020  CA  PRO A 252     -63.479 -17.425  90.386  1.00 59.78           C  
ATOM   2021  C   PRO A 252     -62.408 -18.442  90.774  1.00 59.78           C  
ATOM   2022  CB  PRO A 252     -63.388 -17.076  88.899  1.00 59.78           C  
ATOM   2023  O   PRO A 252     -61.440 -18.095  91.456  1.00 59.78           O  
ATOM   2024  CG  PRO A 252     -62.597 -15.809  88.852  1.00 59.78           C  
ATOM   2025  CD  PRO A 252     -62.369 -15.336  90.259  1.00 59.78           C  
ATOM   2026  N   ASP A 253     -62.630 -19.342  91.481  1.00 61.04           N  
ATOM   2027  CA  ASP A 253     -61.862 -20.555  91.746  1.00 61.04           C  
ATOM   2028  C   ASP A 253     -60.492 -20.494  91.075  1.00 61.04           C  
ATOM   2029  CB  ASP A 253     -62.628 -21.790  91.267  1.00 61.04           C  
ATOM   2030  O   ASP A 253     -60.375 -20.718  89.868  1.00 61.04           O  
ATOM   2031  CG  ASP A 253     -62.071 -23.087  91.829  1.00 61.04           C  
ATOM   2032  OD1 ASP A 253     -61.209 -23.040  92.732  1.00 61.04           O  
ATOM   2033  OD2 ASP A 253     -62.496 -24.165  91.361  1.00 61.04           O  
ATOM   2034  N   LEU A 254     -59.606 -19.798  91.560  1.00 64.01           N  
ATOM   2035  CA  LEU A 254     -58.248 -19.326  91.314  1.00 64.01           C  
ATOM   2036  C   LEU A 254     -57.284 -20.499  91.161  1.00 64.01           C  
ATOM   2037  CB  LEU A 254     -57.783 -18.414  92.452  1.00 64.01           C  
ATOM   2038  O   LEU A 254     -56.278 -20.393  90.456  1.00 64.01           O  
ATOM   2039  CG  LEU A 254     -57.354 -17.000  92.056  1.00 64.01           C  
ATOM   2040  CD1 LEU A 254     -58.549 -16.053  92.099  1.00 64.01           C  
ATOM   2041  CD2 LEU A 254     -56.238 -16.504  92.969  1.00 64.01           C  
ATOM   2042  N   SER A 255     -57.809 -21.640  91.515  1.00 68.23           N  
ATOM   2043  CA  SER A 255     -56.912 -22.791  91.508  1.00 68.23           C  
ATOM   2044  C   SER A 255     -56.923 -23.492  90.153  1.00 68.23           C  
ATOM   2045  CB  SER A 255     -57.302 -23.781  92.606  1.00 68.23           C  
ATOM   2046  O   SER A 255     -55.874 -23.905  89.654  1.00 68.23           O  
ATOM   2047  OG  SER A 255     -56.516 -24.958  92.525  1.00 68.23           O  
ATOM   2048  N   ALA A 256     -58.052 -23.648  89.397  1.00 71.01           N  
ATOM   2049  CA  ALA A 256     -58.205 -24.155  88.035  1.00 71.01           C  
ATOM   2050  C   ALA A 256     -57.724 -23.130  87.011  1.00 71.01           C  
ATOM   2051  CB  ALA A 256     -59.660 -24.529  87.766  1.00 71.01           C  
ATOM   2052  O   ALA A 256     -57.095 -23.489  86.013  1.00 71.01           O  
ATOM   2053  N   ALA A 257     -57.932 -21.904  87.193  1.00 77.34           N  
ATOM   2054  CA  ALA A 257     -57.478 -20.775  86.386  1.00 77.34           C  
ATOM   2055  C   ALA A 257     -55.970 -20.577  86.519  1.00 77.34           C  
ATOM   2056  CB  ALA A 257     -58.215 -19.500  86.790  1.00 77.34           C  
ATOM   2057  O   ALA A 257     -55.287 -20.285  85.534  1.00 77.34           O  
ATOM   2058  N   LEU A 258     -55.410 -20.780  87.739  1.00 79.75           N  
ATOM   2059  CA  LEU A 258     -53.973 -20.707  87.974  1.00 79.75           C  
ATOM   2060  C   LEU A 258     -53.255 -21.885  87.324  1.00 79.75           C  
ATOM   2061  CB  LEU A 258     -53.675 -20.678  89.475  1.00 79.75           C  
ATOM   2062  O   LEU A 258     -52.166 -21.724  86.768  1.00 79.75           O  
ATOM   2063  CG  LEU A 258     -53.706 -19.304  90.146  1.00 79.75           C  
ATOM   2064  CD1 LEU A 258     -53.757 -19.456  91.663  1.00 79.75           C  
ATOM   2065  CD2 LEU A 258     -52.495 -18.477  89.727  1.00 79.75           C  
ATOM   2066  N   LYS A 259     -53.905 -23.127  87.419  1.00 84.10           N  
ATOM   2067  CA  LYS A 259     -53.398 -24.308  86.727  1.00 84.10           C  
ATOM   2068  C   LYS A 259     -53.488 -24.139  85.213  1.00 84.10           C  
ATOM   2069  CB  LYS A 259     -54.168 -25.557  87.161  1.00 84.10           C  
ATOM   2070  O   LYS A 259     -52.578 -24.538  84.483  1.00 84.10           O  
ATOM   2071  CG  LYS A 259     -53.536 -26.297  88.331  1.00 84.10           C  
ATOM   2072  CD  LYS A 259     -54.308 -27.565  88.673  1.00 84.10           C  
ATOM   2073  CE  LYS A 259     -53.838 -28.170  89.989  1.00 84.10           C  
ATOM   2074  NZ  LYS A 259     -54.722 -29.289  90.431  1.00 84.10           N  
ATOM   2075  N   ASP A 260     -54.492 -23.614  84.637  1.00 84.92           N  
ATOM   2076  CA  ASP A 260     -54.702 -23.291  83.229  1.00 84.92           C  
ATOM   2077  C   ASP A 260     -53.739 -22.201  82.765  1.00 84.92           C  
ATOM   2078  CB  ASP A 260     -56.148 -22.852  82.989  1.00 84.92           C  
ATOM   2079  O   ASP A 260     -53.187 -22.280  81.665  1.00 84.92           O  
ATOM   2080  CG  ASP A 260     -56.648 -23.191  81.596  1.00 84.92           C  
ATOM   2081  OD1 ASP A 260     -56.035 -24.045  80.919  1.00 84.92           O  
ATOM   2082  OD2 ASP A 260     -57.662 -22.598  81.170  1.00 84.92           O  
ATOM   2083  N   ILE A 261     -53.482 -21.201  83.563  1.00 86.87           N  
ATOM   2084  CA  ILE A 261     -52.536 -20.128  83.278  1.00 86.87           C  
ATOM   2085  C   ILE A 261     -51.113 -20.682  83.270  1.00 86.87           C  
ATOM   2086  CB  ILE A 261     -52.658 -18.980  84.305  1.00 86.87           C  
ATOM   2087  O   ILE A 261     -50.306 -20.326  82.408  1.00 86.87           O  
ATOM   2088  CG1 ILE A 261     -54.006 -18.266  84.150  1.00 86.87           C  
ATOM   2089  CG2 ILE A 261     -51.496 -17.994  84.154  1.00 86.87           C  
ATOM   2090  CD1 ILE A 261     -54.290 -17.237  85.236  1.00 86.87           C  
ATOM   2091  N   ARG A 262     -50.878 -21.594  84.262  1.00 87.23           N  
ATOM   2092  CA  ARG A 262     -49.579 -22.258  84.283  1.00 87.23           C  
ATOM   2093  C   ARG A 262     -49.387 -23.126  83.044  1.00 87.23           C  
ATOM   2094  CB  ARG A 262     -49.430 -23.108  85.547  1.00 87.23           C  
ATOM   2095  O   ARG A 262     -48.313 -23.126  82.440  1.00 87.23           O  
ATOM   2096  CG  ARG A 262     -48.336 -22.629  86.487  1.00 87.23           C  
ATOM   2097  CD  ARG A 262     -48.198 -23.536  87.702  1.00 87.23           C  
ATOM   2098  NE  ARG A 262     -47.367 -22.928  88.737  1.00 87.23           N  
ATOM   2099  NH1 ARG A 262     -48.623 -23.727  90.504  1.00 87.23           N  
ATOM   2100  NH2 ARG A 262     -46.769 -22.438  90.900  1.00 87.23           N  
ATOM   2101  CZ  ARG A 262     -47.588 -23.032  90.045  1.00 87.23           C  
ATOM   2102  N   ALA A 263     -50.396 -23.909  82.691  1.00 88.36           N  
ATOM   2103  CA  ALA A 263     -50.372 -24.745  81.493  1.00 88.36           C  
ATOM   2104  C   ALA A 263     -50.218 -23.895  80.235  1.00 88.36           C  
ATOM   2105  CB  ALA A 263     -51.640 -25.590  81.409  1.00 88.36           C  
ATOM   2106  O   ALA A 263     -49.478 -24.260  79.319  1.00 88.36           O  
ATOM   2107  N   GLN A 264     -50.814 -22.783  80.067  1.00 89.77           N  
ATOM   2108  CA  GLN A 264     -50.710 -21.848  78.952  1.00 89.77           C  
ATOM   2109  C   GLN A 264     -49.316 -21.231  78.880  1.00 89.77           C  
ATOM   2110  CB  GLN A 264     -51.766 -20.748  79.072  1.00 89.77           C  
ATOM   2111  O   GLN A 264     -48.769 -21.046  77.790  1.00 89.77           O  
ATOM   2112  CG  GLN A 264     -53.179 -21.214  78.748  1.00 89.77           C  
ATOM   2113  CD  GLN A 264     -54.162 -20.065  78.623  1.00 89.77           C  
ATOM   2114  NE2 GLN A 264     -55.418 -20.388  78.338  1.00 89.77           N  
ATOM   2115  OE1 GLN A 264     -53.795 -18.897  78.783  1.00 89.77           O  
ATOM   2116  N   TYR A 265     -48.768 -20.944  80.049  1.00 91.15           N  
ATOM   2117  CA  TYR A 265     -47.422 -20.382  80.073  1.00 91.15           C  
ATOM   2118  C   TYR A 265     -46.386 -21.429  79.683  1.00 91.15           C  
ATOM   2119  CB  TYR A 265     -47.098 -19.820  81.461  1.00 91.15           C  
ATOM   2120  O   TYR A 265     -45.404 -21.118  79.005  1.00 91.15           O  
ATOM   2121  CG  TYR A 265     -47.470 -18.367  81.629  1.00 91.15           C  
ATOM   2122  CD1 TYR A 265     -46.685 -17.358  81.076  1.00 91.15           C  
ATOM   2123  CD2 TYR A 265     -48.607 -17.999  82.342  1.00 91.15           C  
ATOM   2124  CE1 TYR A 265     -47.023 -16.017  81.230  1.00 91.15           C  
ATOM   2125  CE2 TYR A 265     -48.954 -16.662  82.503  1.00 91.15           C  
ATOM   2126  OH  TYR A 265     -48.497 -14.354  82.099  1.00 91.15           O  
ATOM   2127  CZ  TYR A 265     -48.158 -15.680  81.944  1.00 91.15           C  
ATOM   2128  N   GLU A 266     -46.646 -22.597  80.129  1.00 90.64           N  
ATOM   2129  CA  GLU A 266     -45.769 -23.700  79.749  1.00 90.64           C  
ATOM   2130  C   GLU A 266     -45.830 -23.960  78.247  1.00 90.64           C  
ATOM   2131  CB  GLU A 266     -46.139 -24.971  80.518  1.00 90.64           C  
ATOM   2132  O   GLU A 266     -44.799 -24.188  77.609  1.00 90.64           O  
ATOM   2133  CG  GLU A 266     -44.940 -25.818  80.918  1.00 90.64           C  
ATOM   2134  CD  GLU A 266     -45.308 -27.003  81.796  1.00 90.64           C  
ATOM   2135  OE1 GLU A 266     -44.399 -27.757  82.212  1.00 90.64           O  
ATOM   2136  OE2 GLU A 266     -46.516 -27.180  82.070  1.00 90.64           O  
ATOM   2137  N   LYS A 267     -46.948 -23.919  77.645  1.00 93.00           N  
ATOM   2138  CA  LYS A 267     -47.135 -24.072  76.205  1.00 93.00           C  
ATOM   2139  C   LYS A 267     -46.515 -22.905  75.442  1.00 93.00           C  
ATOM   2140  CB  LYS A 267     -48.622 -24.189  75.866  1.00 93.00           C  
ATOM   2141  O   LYS A 267     -45.877 -23.102  74.406  1.00 93.00           O  
ATOM   2142  CG  LYS A 267     -49.173 -25.603  75.975  1.00 93.00           C  
ATOM   2143  CD  LYS A 267     -50.634 -25.668  75.550  1.00 93.00           C  
ATOM   2144  CE  LYS A 267     -51.241 -27.034  75.840  1.00 93.00           C  
ATOM   2145  NZ  LYS A 267     -52.696 -27.077  75.504  1.00 93.00           N  
ATOM   2146  N   LEU A 268     -46.745 -21.726  75.924  1.00 92.44           N  
ATOM   2147  CA  LEU A 268     -46.174 -20.530  75.315  1.00 92.44           C  
ATOM   2148  C   LEU A 268     -44.652 -20.553  75.396  1.00 92.44           C  
ATOM   2149  CB  LEU A 268     -46.715 -19.270  75.997  1.00 92.44           C  
ATOM   2150  O   LEU A 268     -43.969 -20.197  74.433  1.00 92.44           O  
ATOM   2151  CG  LEU A 268     -46.370 -17.938  75.330  1.00 92.44           C  
ATOM   2152  CD1 LEU A 268     -47.038 -17.841  73.963  1.00 92.44           C  
ATOM   2153  CD2 LEU A 268     -46.788 -16.771  76.219  1.00 92.44           C  
ATOM   2154  N   ALA A 269     -44.156 -20.960  76.562  1.00 91.35           N  
ATOM   2155  CA  ALA A 269     -42.709 -21.073  76.729  1.00 91.35           C  
ATOM   2156  C   ALA A 269     -42.128 -22.120  75.783  1.00 91.35           C  
ATOM   2157  CB  ALA A 269     -42.367 -21.419  78.176  1.00 91.35           C  
ATOM   2158  O   ALA A 269     -41.066 -21.911  75.192  1.00 91.35           O  
ATOM   2159  N   ALA A 270     -42.860 -23.269  75.660  1.00 93.00           N  
ATOM   2160  CA  ALA A 270     -42.434 -24.318  74.737  1.00 93.00           C  
ATOM   2161  C   ALA A 270     -42.482 -23.830  73.292  1.00 93.00           C  
ATOM   2162  CB  ALA A 270     -43.306 -25.560  74.904  1.00 93.00           C  
ATOM   2163  O   ALA A 270     -41.565 -24.093  72.511  1.00 93.00           O  
ATOM   2164  N   LYS A 271     -43.524 -23.150  72.935  1.00 94.12           N  
ATOM   2165  CA  LYS A 271     -43.663 -22.573  71.601  1.00 94.12           C  
ATOM   2166  C   LYS A 271     -42.593 -21.515  71.346  1.00 94.12           C  
ATOM   2167  CB  LYS A 271     -45.055 -21.964  71.422  1.00 94.12           C  
ATOM   2168  O   LYS A 271     -42.031 -21.445  70.251  1.00 94.12           O  
ATOM   2169  CG  LYS A 271     -46.120 -22.967  71.006  1.00 94.12           C  
ATOM   2170  CD  LYS A 271     -47.455 -22.285  70.735  1.00 94.12           C  
ATOM   2171  CE  LYS A 271     -48.529 -23.291  70.343  1.00 94.12           C  
ATOM   2172  NZ  LYS A 271     -49.890 -22.676  70.340  1.00 94.12           N  
ATOM   2173  N   ASN A 272     -42.363 -20.672  72.282  1.00 93.66           N  
ATOM   2174  CA  ASN A 272     -41.313 -19.663  72.184  1.00 93.66           C  
ATOM   2175  C   ASN A 272     -39.941 -20.300  71.982  1.00 93.66           C  
ATOM   2176  CB  ASN A 272     -41.307 -18.773  73.428  1.00 93.66           C  
ATOM   2177  O   ASN A 272     -39.143 -19.821  71.175  1.00 93.66           O  
ATOM   2178  CG  ASN A 272     -40.430 -17.547  73.265  1.00 93.66           C  
ATOM   2179  ND2 ASN A 272     -40.369 -16.719  74.301  1.00 93.66           N  
ATOM   2180  OD1 ASN A 272     -39.812 -17.346  72.216  1.00 93.66           O  
ATOM   2181  N   MET A 273     -39.709 -21.382  72.720  1.00 94.05           N  
ATOM   2182  CA  MET A 273     -38.444 -22.096  72.567  1.00 94.05           C  
ATOM   2183  C   MET A 273     -38.325 -22.699  71.171  1.00 94.05           C  
ATOM   2184  CB  MET A 273     -38.315 -23.194  73.624  1.00 94.05           C  
ATOM   2185  O   MET A 273     -37.275 -22.599  70.535  1.00 94.05           O  
ATOM   2186  CG  MET A 273     -36.908 -23.755  73.756  1.00 94.05           C  
ATOM   2187  SD  MET A 273     -36.605 -24.513  75.400  1.00 94.05           S  
ATOM   2188  CE  MET A 273     -37.514 -26.071  75.206  1.00 94.05           C  
ATOM   2189  N   GLN A 274     -39.327 -23.340  70.668  1.00 95.12           N  
ATOM   2190  CA  GLN A 274     -39.349 -23.918  69.329  1.00 95.12           C  
ATOM   2191  C   GLN A 274     -39.185 -22.840  68.262  1.00 95.12           C  
ATOM   2192  CB  GLN A 274     -40.648 -24.692  69.098  1.00 95.12           C  
ATOM   2193  O   GLN A 274     -38.433 -23.019  67.301  1.00 95.12           O  
ATOM   2194  CG  GLN A 274     -40.624 -25.579  67.861  1.00 95.12           C  
ATOM   2195  CD  GLN A 274     -41.917 -26.349  67.665  1.00 95.12           C  
ATOM   2196  NE2 GLN A 274     -41.955 -27.193  66.640  1.00 95.12           N  
ATOM   2197  OE1 GLN A 274     -42.873 -26.187  68.430  1.00 95.12           O  
ATOM   2198  N   ASN A 275     -39.893 -21.768  68.415  1.00 94.23           N  
ATOM   2199  CA  ASN A 275     -39.785 -20.658  67.474  1.00 94.23           C  
ATOM   2200  C   ASN A 275     -38.374 -20.076  67.452  1.00 94.23           C  
ATOM   2201  CB  ASN A 275     -40.804 -19.568  67.811  1.00 94.23           C  
ATOM   2202  O   ASN A 275     -37.852 -19.743  66.387  1.00 94.23           O  
ATOM   2203  CG  ASN A 275     -42.217 -19.944  67.409  1.00 94.23           C  
ATOM   2204  ND2 ASN A 275     -43.190 -19.166  67.867  1.00 94.23           N  
ATOM   2205  OD1 ASN A 275     -42.431 -20.927  66.694  1.00 94.23           O  
ATOM   2206  N   ALA A 276     -37.757 -19.988  68.637  1.00 92.89           N  
ATOM   2207  CA  ALA A 276     -36.385 -19.494  68.722  1.00 92.89           C  
ATOM   2208  C   ALA A 276     -35.415 -20.450  68.034  1.00 92.89           C  
ATOM   2209  CB  ALA A 276     -35.983 -19.290  70.180  1.00 92.89           C  
ATOM   2210  O   ALA A 276     -34.503 -20.016  67.327  1.00 92.89           O  
ATOM   2211  N   GLU A 277     -35.679 -21.722  68.228  1.00 94.98           N  
ATOM   2212  CA  GLU A 277     -34.843 -22.724  67.574  1.00 94.98           C  
ATOM   2213  C   GLU A 277     -34.998 -22.667  66.057  1.00 94.98           C  
ATOM   2214  CB  GLU A 277     -35.182 -24.126  68.086  1.00 94.98           C  
ATOM   2215  O   GLU A 277     -34.009 -22.735  65.324  1.00 94.98           O  
ATOM   2216  CG  GLU A 277     -34.676 -24.407  69.493  1.00 94.98           C  
ATOM   2217  CD  GLU A 277     -35.112 -25.761  70.029  1.00 94.98           C  
ATOM   2218  OE1 GLU A 277     -34.813 -26.074  71.204  1.00 94.98           O  
ATOM   2219  OE2 GLU A 277     -35.756 -26.516  69.267  1.00 94.98           O  
ATOM   2220  N   GLU A 278     -36.179 -22.630  65.614  1.00 95.32           N  
ATOM   2221  CA  GLU A 278     -36.442 -22.549  64.181  1.00 95.32           C  
ATOM   2222  C   GLU A 278     -35.874 -21.263  63.587  1.00 95.32           C  
ATOM   2223  CB  GLU A 278     -37.945 -22.637  63.904  1.00 95.32           C  
ATOM   2224  O   GLU A 278     -35.333 -21.270  62.480  1.00 95.32           O  
ATOM   2225  CG  GLU A 278     -38.518 -24.038  64.060  1.00 95.32           C  
ATOM   2226  CD  GLU A 278     -40.033 -24.083  63.939  1.00 95.32           C  
ATOM   2227  OE1 GLU A 278     -40.627 -25.164  64.157  1.00 95.32           O  
ATOM   2228  OE2 GLU A 278     -40.631 -23.030  63.623  1.00 95.32           O  
ATOM   2229  N   TRP A 279     -35.992 -20.182  64.359  1.00 95.52           N  
ATOM   2230  CA  TRP A 279     -35.438 -18.905  63.922  1.00 95.52           C  
ATOM   2231  C   TRP A 279     -33.923 -18.989  63.777  1.00 95.52           C  
ATOM   2232  CB  TRP A 279     -35.809 -17.792  64.906  1.00 95.52           C  
ATOM   2233  O   TRP A 279     -33.363 -18.550  62.770  1.00 95.52           O  
ATOM   2234  CG  TRP A 279     -35.341 -16.430  64.490  1.00 95.52           C  
ATOM   2235  CD1 TRP A 279     -35.965 -15.571  63.628  1.00 95.52           C  
ATOM   2236  CD2 TRP A 279     -34.143 -15.772  64.915  1.00 95.52           C  
ATOM   2237  CE2 TRP A 279     -34.106 -14.515  64.271  1.00 95.52           C  
ATOM   2238  CE3 TRP A 279     -33.098 -16.122  65.780  1.00 95.52           C  
ATOM   2239  NE1 TRP A 279     -35.228 -14.418  63.493  1.00 95.52           N  
ATOM   2240  CH2 TRP A 279     -32.052 -13.975  65.316  1.00 95.52           C  
ATOM   2241  CZ2 TRP A 279     -33.062 -13.607  64.466  1.00 95.52           C  
ATOM   2242  CZ3 TRP A 279     -32.060 -15.217  65.972  1.00 95.52           C  
ATOM   2243  N   PHE A 280     -33.268 -19.640  64.747  1.00 96.20           N  
ATOM   2244  CA  PHE A 280     -31.816 -19.766  64.699  1.00 96.20           C  
ATOM   2245  C   PHE A 280     -31.390 -20.700  63.572  1.00 96.20           C  
ATOM   2246  CB  PHE A 280     -31.275 -20.277  66.038  1.00 96.20           C  
ATOM   2247  O   PHE A 280     -30.409 -20.433  62.875  1.00 96.20           O  
ATOM   2248  CG  PHE A 280     -31.149 -19.209  67.090  1.00 96.20           C  
ATOM   2249  CD1 PHE A 280     -30.303 -18.123  66.900  1.00 96.20           C  
ATOM   2250  CD2 PHE A 280     -31.878 -19.290  68.269  1.00 96.20           C  
ATOM   2251  CE1 PHE A 280     -30.184 -17.133  67.872  1.00 96.20           C  
ATOM   2252  CE2 PHE A 280     -31.765 -18.304  69.245  1.00 96.20           C  
ATOM   2253  CZ  PHE A 280     -30.917 -17.227  69.045  1.00 96.20           C  
ATOM   2254  N   LYS A 281     -32.073 -21.736  63.429  1.00 96.84           N  
ATOM   2255  CA  LYS A 281     -31.775 -22.671  62.348  1.00 96.84           C  
ATOM   2256  C   LYS A 281     -31.906 -21.996  60.985  1.00 96.84           C  
ATOM   2257  CB  LYS A 281     -32.699 -23.888  62.421  1.00 96.84           C  
ATOM   2258  O   LYS A 281     -31.060 -22.187  60.109  1.00 96.84           O  
ATOM   2259  CG  LYS A 281     -32.324 -24.885  63.507  1.00 96.84           C  
ATOM   2260  CD  LYS A 281     -33.234 -26.107  63.483  1.00 96.84           C  
ATOM   2261  CE  LYS A 281     -32.919 -27.063  64.625  1.00 96.84           C  
ATOM   2262  NZ  LYS A 281     -33.877 -28.207  64.670  1.00 96.84           N  
ATOM   2263  N   SER A 282     -32.999 -21.270  60.783  1.00 96.60           N  
ATOM   2264  CA  SER A 282     -33.215 -20.549  59.532  1.00 96.60           C  
ATOM   2265  C   SER A 282     -32.115 -19.521  59.290  1.00 96.60           C  
ATOM   2266  CB  SER A 282     -34.579 -19.857  59.540  1.00 96.60           C  
ATOM   2267  O   SER A 282     -31.589 -19.417  58.180  1.00 96.60           O  
ATOM   2268  OG  SER A 282     -34.777 -19.122  58.344  1.00 96.60           O  
ATOM   2269  N   ARG A 283     -31.776 -18.770  60.364  1.00 96.38           N  
ATOM   2270  CA  ARG A 283     -30.712 -17.778  60.239  1.00 96.38           C  
ATOM   2271  C   ARG A 283     -29.378 -18.444  59.917  1.00 96.38           C  
ATOM   2272  CB  ARG A 283     -30.590 -16.955  61.523  1.00 96.38           C  
ATOM   2273  O   ARG A 283     -28.612 -17.943  59.091  1.00 96.38           O  
ATOM   2274  CG  ARG A 283     -29.563 -15.837  61.443  1.00 96.38           C  
ATOM   2275  CD  ARG A 283     -29.940 -14.799  60.395  1.00 96.38           C  
ATOM   2276  NE  ARG A 283     -29.028 -13.658  60.414  1.00 96.38           N  
ATOM   2277  NH1 ARG A 283     -29.835 -12.717  58.465  1.00 96.38           N  
ATOM   2278  NH2 ARG A 283     -28.128 -11.704  59.612  1.00 96.38           N  
ATOM   2279  CZ  ARG A 283     -28.999 -12.696  59.497  1.00 96.38           C  
ATOM   2280  N   PHE A 284     -29.153 -19.504  60.521  1.00 96.97           N  
ATOM   2281  CA  PHE A 284     -27.915 -20.233  60.273  1.00 96.97           C  
ATOM   2282  C   PHE A 284     -27.855 -20.722  58.831  1.00 96.97           C  
ATOM   2283  CB  PHE A 284     -27.785 -21.418  61.235  1.00 96.97           C  
ATOM   2284  O   PHE A 284     -26.807 -20.643  58.186  1.00 96.97           O  
ATOM   2285  CG  PHE A 284     -26.394 -21.986  61.314  1.00 96.97           C  
ATOM   2286  CD1 PHE A 284     -26.013 -23.045  60.499  1.00 96.97           C  
ATOM   2287  CD2 PHE A 284     -25.466 -21.461  62.203  1.00 96.97           C  
ATOM   2288  CE1 PHE A 284     -24.726 -23.573  60.569  1.00 96.97           C  
ATOM   2289  CE2 PHE A 284     -24.178 -21.983  62.279  1.00 96.97           C  
ATOM   2290  CZ  PHE A 284     -23.810 -23.040  61.462  1.00 96.97           C  
ATOM   2291  N   THR A 285     -28.911 -21.254  58.355  1.00 96.89           N  
ATOM   2292  CA  THR A 285     -28.975 -21.717  56.974  1.00 96.89           C  
ATOM   2293  C   THR A 285     -28.733 -20.564  56.004  1.00 96.89           C  
ATOM   2294  CB  THR A 285     -30.335 -22.373  56.667  1.00 96.89           C  
ATOM   2295  O   THR A 285     -28.014 -20.718  55.015  1.00 96.89           O  
ATOM   2296  CG2 THR A 285     -30.551 -23.617  57.522  1.00 96.89           C  
ATOM   2297  OG1 THR A 285     -31.383 -21.433  56.936  1.00 96.89           O  
ATOM   2298  N   VAL A 286     -29.355 -19.464  56.240  1.00 96.77           N  
ATOM   2299  CA  VAL A 286     -29.195 -18.300  55.375  1.00 96.77           C  
ATOM   2300  C   VAL A 286     -27.741 -17.835  55.397  1.00 96.77           C  
ATOM   2301  CB  VAL A 286     -30.131 -17.145  55.797  1.00 96.77           C  
ATOM   2302  O   VAL A 286     -27.166 -17.523  54.352  1.00 96.77           O  
ATOM   2303  CG1 VAL A 286     -29.785 -15.865  55.039  1.00 96.77           C  
ATOM   2304  CG2 VAL A 286     -31.591 -17.530  55.565  1.00 96.77           C  
ATOM   2305  N   LEU A 287     -27.189 -17.794  56.588  1.00 96.04           N  
ATOM   2306  CA  LEU A 287     -25.798 -17.371  56.706  1.00 96.04           C  
ATOM   2307  C   LEU A 287     -24.870 -18.350  55.996  1.00 96.04           C  
ATOM   2308  CB  LEU A 287     -25.398 -17.248  58.179  1.00 96.04           C  
ATOM   2309  O   LEU A 287     -23.933 -17.937  55.309  1.00 96.04           O  
ATOM   2310  CG  LEU A 287     -25.091 -15.836  58.682  1.00 96.04           C  
ATOM   2311  CD1 LEU A 287     -26.017 -15.473  59.839  1.00 96.04           C  
ATOM   2312  CD2 LEU A 287     -23.630 -15.725  59.105  1.00 96.04           C  
ATOM   2313  N   THR A 288     -25.096 -19.612  56.164  1.00 96.74           N  
ATOM   2314  CA  THR A 288     -24.278 -20.632  55.518  1.00 96.74           C  
ATOM   2315  C   THR A 288     -24.397 -20.539  53.999  1.00 96.74           C  
ATOM   2316  CB  THR A 288     -24.677 -22.045  55.981  1.00 96.74           C  
ATOM   2317  O   THR A 288     -23.396 -20.636  53.286  1.00 96.74           O  
ATOM   2318  CG2 THR A 288     -23.775 -23.104  55.357  1.00 96.74           C  
ATOM   2319  OG1 THR A 288     -24.568 -22.122  57.408  1.00 96.74           O  
ATOM   2320  N   GLU A 289     -25.627 -20.392  53.524  1.00 97.01           N  
ATOM   2321  CA  GLU A 289     -25.848 -20.240  52.089  1.00 97.01           C  
ATOM   2322  C   GLU A 289     -25.179 -18.975  51.558  1.00 97.01           C  
ATOM   2323  CB  GLU A 289     -27.346 -20.213  51.775  1.00 97.01           C  
ATOM   2324  O   GLU A 289     -24.588 -18.986  50.477  1.00 97.01           O  
ATOM   2325  CG  GLU A 289     -28.029 -21.566  51.919  1.00 97.01           C  
ATOM   2326  CD  GLU A 289     -29.534 -21.504  51.711  1.00 97.01           C  
ATOM   2327  OE1 GLU A 289     -30.199 -22.562  51.774  1.00 97.01           O  
ATOM   2328  OE2 GLU A 289     -30.051 -20.387  51.484  1.00 97.01           O  
ATOM   2329  N   SER A 290     -25.361 -17.882  52.315  1.00 95.83           N  
ATOM   2330  CA  SER A 290     -24.726 -16.631  51.914  1.00 95.83           C  
ATOM   2331  C   SER A 290     -23.207 -16.766  51.889  1.00 95.83           C  
ATOM   2332  CB  SER A 290     -25.130 -15.498  52.856  1.00 95.83           C  
ATOM   2333  O   SER A 290     -22.547 -16.255  50.982  1.00 95.83           O  
ATOM   2334  OG  SER A 290     -24.451 -14.299  52.523  1.00 95.83           O  
ATOM   2335  N   ALA A 291     -22.619 -17.406  52.867  1.00 96.37           N  
ATOM   2336  CA  ALA A 291     -21.180 -17.655  52.892  1.00 96.37           C  
ATOM   2337  C   ALA A 291     -20.747 -18.489  51.689  1.00 96.37           C  
ATOM   2338  CB  ALA A 291     -20.783 -18.354  54.190  1.00 96.37           C  
ATOM   2339  O   ALA A 291     -19.711 -18.218  51.078  1.00 96.37           O  
ATOM   2340  N   ALA A 292     -21.535 -19.548  51.340  1.00 96.94           N  
ATOM   2341  CA  ALA A 292     -21.240 -20.383  50.178  1.00 96.94           C  
ATOM   2342  C   ALA A 292     -21.288 -19.567  48.890  1.00 96.94           C  
ATOM   2343  CB  ALA A 292     -22.218 -21.552  50.101  1.00 96.94           C  
ATOM   2344  O   ALA A 292     -20.428 -19.717  48.020  1.00 96.94           O  
ATOM   2345  N   LYS A 293     -22.240 -18.701  48.757  1.00 97.15           N  
ATOM   2346  CA  LYS A 293     -22.367 -17.852  47.576  1.00 97.15           C  
ATOM   2347  C   LYS A 293     -21.183 -16.897  47.455  1.00 97.15           C  
ATOM   2348  CB  LYS A 293     -23.675 -17.060  47.622  1.00 97.15           C  
ATOM   2349  O   LYS A 293     -20.664 -16.679  46.359  1.00 97.15           O  
ATOM   2350  CG  LYS A 293     -24.917 -17.903  47.373  1.00 97.15           C  
ATOM   2351  CD  LYS A 293     -26.183 -17.056  47.401  1.00 97.15           C  
ATOM   2352  CE  LYS A 293     -27.433 -17.910  47.238  1.00 97.15           C  
ATOM   2353  NZ  LYS A 293     -28.680 -17.106  47.408  1.00 97.15           N  
ATOM   2354  N   ASN A 294     -20.870 -16.311  48.624  1.00 96.74           N  
ATOM   2355  CA  ASN A 294     -19.720 -15.413  48.626  1.00 96.74           C  
ATOM   2356  C   ASN A 294     -18.442 -16.139  48.216  1.00 96.74           C  
ATOM   2357  CB  ASN A 294     -19.546 -14.767  50.002  1.00 96.74           C  
ATOM   2358  O   ASN A 294     -17.643 -15.609  47.442  1.00 96.74           O  
ATOM   2359  CG  ASN A 294     -18.668 -13.532  49.960  1.00 96.74           C  
ATOM   2360  ND2 ASN A 294     -18.449 -12.920  51.118  1.00 96.74           N  
ATOM   2361  OD1 ASN A 294     -18.191 -13.130  48.895  1.00 96.74           O  
ATOM   2362  N   THR A 295     -18.236 -17.333  48.685  1.00 97.53           N  
ATOM   2363  CA  THR A 295     -17.074 -18.133  48.314  1.00 97.53           C  
ATOM   2364  C   THR A 295     -17.089 -18.449  46.822  1.00 97.53           C  
ATOM   2365  CB  THR A 295     -17.019 -19.444  49.119  1.00 97.53           C  
ATOM   2366  O   THR A 295     -16.052 -18.387  46.158  1.00 97.53           O  
ATOM   2367  CG2 THR A 295     -16.766 -19.172  50.598  1.00 97.53           C  
ATOM   2368  OG1 THR A 295     -18.266 -20.137  48.979  1.00 97.53           O  
ATOM   2369  N   ASP A 296     -18.227 -18.814  46.257  1.00 97.15           N  
ATOM   2370  CA  ASP A 296     -18.361 -19.068  44.826  1.00 97.15           C  
ATOM   2371  C   ASP A 296     -18.074 -17.807  44.015  1.00 97.15           C  
ATOM   2372  CB  ASP A 296     -19.762 -19.593  44.504  1.00 97.15           C  
ATOM   2373  O   ASP A 296     -17.425 -17.870  42.968  1.00 97.15           O  
ATOM   2374  CG  ASP A 296     -19.974 -21.029  44.948  1.00 97.15           C  
ATOM   2375  OD1 ASP A 296     -18.984 -21.718  45.277  1.00 97.15           O  
ATOM   2376  OD2 ASP A 296     -21.141 -21.477  44.965  1.00 97.15           O  
ATOM   2377  N   ALA A 297     -18.565 -16.651  44.501  1.00 96.31           N  
ATOM   2378  CA  ALA A 297     -18.326 -15.380  43.822  1.00 96.31           C  
ATOM   2379  C   ALA A 297     -16.836 -15.053  43.780  1.00 96.31           C  
ATOM   2380  CB  ALA A 297     -19.095 -14.256  44.511  1.00 96.31           C  
ATOM   2381  O   ALA A 297     -16.323 -14.592  42.757  1.00 96.31           O  
ATOM   2382  N   VAL A 298     -16.189 -15.356  44.869  1.00 97.20           N  
ATOM   2383  CA  VAL A 298     -14.755 -15.096  44.936  1.00 97.20           C  
ATOM   2384  C   VAL A 298     -14.016 -16.018  43.969  1.00 97.20           C  
ATOM   2385  CB  VAL A 298     -14.211 -15.283  46.371  1.00 97.20           C  
ATOM   2386  O   VAL A 298     -13.103 -15.584  43.263  1.00 97.20           O  
ATOM   2387  CG1 VAL A 298     -12.684 -15.255  46.377  1.00 97.20           C  
ATOM   2388  CG2 VAL A 298     -14.772 -14.206  47.298  1.00 97.20           C  
ATOM   2389  N   ARG A 299     -14.396 -17.261  43.907  1.00 97.71           N  
ATOM   2390  CA  ARG A 299     -13.787 -18.208  42.978  1.00 97.71           C  
ATOM   2391  C   ARG A 299     -14.016 -17.781  41.532  1.00 97.71           C  
ATOM   2392  CB  ARG A 299     -14.344 -19.615  43.203  1.00 97.71           C  
ATOM   2393  O   ARG A 299     -13.101 -17.844  40.709  1.00 97.71           O  
ATOM   2394  CG  ARG A 299     -13.419 -20.524  43.997  1.00 97.71           C  
ATOM   2395  CD  ARG A 299     -13.928 -21.958  44.029  1.00 97.71           C  
ATOM   2396  NE  ARG A 299     -13.988 -22.479  45.391  1.00 97.71           N  
ATOM   2397  NH1 ARG A 299     -16.282 -22.280  45.586  1.00 97.71           N  
ATOM   2398  NH2 ARG A 299     -15.045 -23.104  47.332  1.00 97.71           N  
ATOM   2399  CZ  ARG A 299     -15.105 -22.620  46.100  1.00 97.71           C  
ATOM   2400  N   ALA A 300     -15.206 -17.395  41.229  1.00 96.87           N  
ATOM   2401  CA  ALA A 300     -15.525 -16.922  39.884  1.00 96.87           C  
ATOM   2402  C   ALA A 300     -14.687 -15.700  39.519  1.00 96.87           C  
ATOM   2403  CB  ALA A 300     -17.012 -16.596  39.773  1.00 96.87           C  
ATOM   2404  O   ALA A 300     -14.191 -15.593  38.395  1.00 96.87           O  
ATOM   2405  N   ALA A 301     -14.573 -14.790  40.446  1.00 94.52           N  
ATOM   2406  CA  ALA A 301     -13.762 -13.598  40.216  1.00 94.52           C  
ATOM   2407  C   ALA A 301     -12.301 -13.967  39.973  1.00 94.52           C  
ATOM   2408  CB  ALA A 301     -13.876 -12.640  41.399  1.00 94.52           C  
ATOM   2409  O   ALA A 301     -11.652 -13.409  39.085  1.00 94.52           O  
ATOM   2410  N   LYS A 302     -11.814 -14.892  40.723  1.00 97.56           N  
ATOM   2411  CA  LYS A 302     -10.443 -15.361  40.546  1.00 97.56           C  
ATOM   2412  C   LYS A 302     -10.253 -15.999  39.173  1.00 97.56           C  
ATOM   2413  CB  LYS A 302     -10.072 -16.360  41.643  1.00 97.56           C  
ATOM   2414  O   LYS A 302      -9.236 -15.776  38.514  1.00 97.56           O  
ATOM   2415  CG  LYS A 302      -9.692 -15.712  42.967  1.00 97.56           C  
ATOM   2416  CD  LYS A 302      -9.119 -16.731  43.944  1.00 97.56           C  
ATOM   2417  CE  LYS A 302      -8.608 -16.063  45.213  1.00 97.56           C  
ATOM   2418  NZ  LYS A 302      -8.089 -17.062  46.194  1.00 97.56           N  
ATOM   2419  N   ASP A 303     -11.175 -16.787  38.754  1.00 97.00           N  
ATOM   2420  CA  ASP A 303     -11.112 -17.404  37.432  1.00 97.00           C  
ATOM   2421  C   ASP A 303     -11.126 -16.347  36.331  1.00 97.00           C  
ATOM   2422  CB  ASP A 303     -12.275 -18.380  37.240  1.00 97.00           C  
ATOM   2423  O   ASP A 303     -10.395 -16.461  35.345  1.00 97.00           O  
ATOM   2424  CG  ASP A 303     -12.125 -19.650  38.058  1.00 97.00           C  
ATOM   2425  OD1 ASP A 303     -11.016 -19.920  38.568  1.00 97.00           O  
ATOM   2426  OD2 ASP A 303     -13.124 -20.389  38.192  1.00 97.00           O  
ATOM   2427  N   GLU A 304     -11.958 -15.314  36.508  1.00 95.18           N  
ATOM   2428  CA  GLU A 304     -12.019 -14.237  35.524  1.00 95.18           C  
ATOM   2429  C   GLU A 304     -10.693 -13.486  35.446  1.00 95.18           C  
ATOM   2430  CB  GLU A 304     -13.154 -13.266  35.860  1.00 95.18           C  
ATOM   2431  O   GLU A 304     -10.230 -13.145  34.355  1.00 95.18           O  
ATOM   2432  CG  GLU A 304     -13.461 -12.271  34.750  1.00 95.18           C  
ATOM   2433  CD  GLU A 304     -14.665 -11.392  35.048  1.00 95.18           C  
ATOM   2434  OE1 GLU A 304     -15.045 -10.570  34.183  1.00 95.18           O  
ATOM   2435  OE2 GLU A 304     -15.232 -11.525  36.155  1.00 95.18           O  
ATOM   2436  N   VAL A 305     -10.104 -13.264  36.570  1.00 96.72           N  
ATOM   2437  CA  VAL A 305      -8.811 -12.591  36.615  1.00 96.72           C  
ATOM   2438  C   VAL A 305      -7.761 -13.441  35.904  1.00 96.72           C  
ATOM   2439  CB  VAL A 305      -8.369 -12.304  38.068  1.00 96.72           C  
ATOM   2440  O   VAL A 305      -6.955 -12.923  35.127  1.00 96.72           O  
ATOM   2441  CG1 VAL A 305      -6.910 -11.856  38.110  1.00 96.72           C  
ATOM   2442  CG2 VAL A 305      -9.274 -11.249  38.701  1.00 96.72           C  
ATOM   2443  N   SER A 306      -7.746 -14.738  36.185  1.00 96.12           N  
ATOM   2444  CA  SER A 306      -6.788 -15.636  35.547  1.00 96.12           C  
ATOM   2445  C   SER A 306      -6.990 -15.675  34.036  1.00 96.12           C  
ATOM   2446  CB  SER A 306      -6.911 -17.048  36.122  1.00 96.12           C  
ATOM   2447  O   SER A 306      -6.020 -15.693  33.275  1.00 96.12           O  
ATOM   2448  OG  SER A 306      -8.177 -17.607  35.819  1.00 96.12           O  
ATOM   2449  N   GLU A 307      -8.180 -15.690  33.567  1.00 96.12           N  
ATOM   2450  CA  GLU A 307      -8.478 -15.670  32.138  1.00 96.12           C  
ATOM   2451  C   GLU A 307      -8.031 -14.358  31.499  1.00 96.12           C  
ATOM   2452  CB  GLU A 307      -9.975 -15.888  31.898  1.00 96.12           C  
ATOM   2453  O   GLU A 307      -7.470 -14.356  30.401  1.00 96.12           O  
ATOM   2454  CG  GLU A 307     -10.441 -17.310  32.176  1.00 96.12           C  
ATOM   2455  CD  GLU A 307     -11.888 -17.556  31.778  1.00 96.12           C  
ATOM   2456  OE1 GLU A 307     -12.273 -18.731  31.587  1.00 96.12           O  
ATOM   2457  OE2 GLU A 307     -12.641 -16.564  31.656  1.00 96.12           O  
ATOM   2458  N   SER A 308      -8.382 -13.265  32.191  1.00 93.73           N  
ATOM   2459  CA  SER A 308      -7.946 -11.964  31.694  1.00 93.73           C  
ATOM   2460  C   SER A 308      -6.426 -11.889  31.599  1.00 93.73           C  
ATOM   2461  CB  SER A 308      -8.465 -10.843  32.595  1.00 93.73           C  
ATOM   2462  O   SER A 308      -5.885 -11.345  30.634  1.00 93.73           O  
ATOM   2463  OG  SER A 308      -9.878 -10.756  32.527  1.00 93.73           O  
ATOM   2464  N   ARG A 309      -5.792 -12.407  32.552  1.00 95.19           N  
ATOM   2465  CA  ARG A 309      -4.333 -12.446  32.536  1.00 95.19           C  
ATOM   2466  C   ARG A 309      -3.820 -13.259  31.351  1.00 95.19           C  
ATOM   2467  CB  ARG A 309      -3.795 -13.030  33.844  1.00 95.19           C  
ATOM   2468  O   ARG A 309      -2.872 -12.852  30.677  1.00 95.19           O  
ATOM   2469  CG  ARG A 309      -2.318 -12.758  34.079  1.00 95.19           C  
ATOM   2470  CD  ARG A 309      -1.889 -13.148  35.486  1.00 95.19           C  
ATOM   2471  NE  ARG A 309      -0.448 -13.001  35.671  1.00 95.19           N  
ATOM   2472  NH1 ARG A 309      -0.515 -13.198  37.972  1.00 95.19           N  
ATOM   2473  NH2 ARG A 309       1.487 -12.884  36.902  1.00 95.19           N  
ATOM   2474  CZ  ARG A 309       0.171 -13.028  36.848  1.00 95.19           C  
ATOM   2475  N   ARG A 310      -4.427 -14.397  31.073  1.00 94.89           N  
ATOM   2476  CA  ARG A 310      -4.047 -15.221  29.930  1.00 94.89           C  
ATOM   2477  C   ARG A 310      -4.265 -14.474  28.619  1.00 94.89           C  
ATOM   2478  CB  ARG A 310      -4.839 -16.531  29.925  1.00 94.89           C  
ATOM   2479  O   ARG A 310      -3.408 -14.501  27.733  1.00 94.89           O  
ATOM   2480  CG  ARG A 310      -4.295 -17.575  28.962  1.00 94.89           C  
ATOM   2481  CD  ARG A 310      -5.135 -18.845  28.975  1.00 94.89           C  
ATOM   2482  NE  ARG A 310      -5.071 -19.546  27.696  1.00 94.89           N  
ATOM   2483  NH1 ARG A 310      -4.981 -21.660  28.624  1.00 94.89           N  
ATOM   2484  NH2 ARG A 310      -4.946 -21.400  26.346  1.00 94.89           N  
ATOM   2485  CZ  ARG A 310      -4.999 -20.867  27.558  1.00 94.89           C  
ATOM   2486  N   LEU A 311      -5.367 -13.792  28.524  1.00 94.17           N  
ATOM   2487  CA  LEU A 311      -5.667 -13.023  27.321  1.00 94.17           C  
ATOM   2488  C   LEU A 311      -4.663 -11.890  27.136  1.00 94.17           C  
ATOM   2489  CB  LEU A 311      -7.087 -12.456  27.387  1.00 94.17           C  
ATOM   2490  O   LEU A 311      -4.216 -11.628  26.017  1.00 94.17           O  
ATOM   2491  CG  LEU A 311      -8.226 -13.456  27.179  1.00 94.17           C  
ATOM   2492  CD1 LEU A 311      -9.566 -12.812  27.521  1.00 94.17           C  
ATOM   2493  CD2 LEU A 311      -8.227 -13.976  25.746  1.00 94.17           C  
ATOM   2494  N   LEU A 312      -4.358 -11.320  28.216  1.00 93.43           N  
ATOM   2495  CA  LEU A 312      -3.369 -10.249  28.162  1.00 93.43           C  
ATOM   2496  C   LEU A 312      -2.030 -10.771  27.651  1.00 93.43           C  
ATOM   2497  CB  LEU A 312      -3.189  -9.615  29.544  1.00 93.43           C  
ATOM   2498  O   LEU A 312      -1.390 -10.133  26.812  1.00 93.43           O  
ATOM   2499  CG  LEU A 312      -2.567  -8.218  29.573  1.00 93.43           C  
ATOM   2500  CD1 LEU A 312      -3.140  -7.406  30.730  1.00 93.43           C  
ATOM   2501  CD2 LEU A 312      -1.049  -8.311  29.679  1.00 93.43           C  
ATOM   2502  N   LYS A 313      -1.591 -11.883  28.159  1.00 93.87           N  
ATOM   2503  CA  LYS A 313      -0.341 -12.488  27.707  1.00 93.87           C  
ATOM   2504  C   LYS A 313      -0.411 -12.852  26.227  1.00 93.87           C  
ATOM   2505  CB  LYS A 313      -0.015 -13.730  28.538  1.00 93.87           C  
ATOM   2506  O   LYS A 313       0.548 -12.635  25.483  1.00 93.87           O  
ATOM   2507  CG  LYS A 313       0.432 -13.424  29.960  1.00 93.87           C  
ATOM   2508  CD  LYS A 313       0.773 -14.697  30.725  1.00 93.87           C  
ATOM   2509  CE  LYS A 313       1.130 -14.400  32.175  1.00 93.87           C  
ATOM   2510  NZ  LYS A 313       1.311 -15.652  32.968  1.00 93.87           N  
ATOM   2511  N   ALA A 314      -1.495 -13.410  25.838  1.00 91.55           N  
ATOM   2512  CA  ALA A 314      -1.688 -13.780  24.438  1.00 91.55           C  
ATOM   2513  C   ALA A 314      -1.598 -12.557  23.530  1.00 91.55           C  
ATOM   2514  CB  ALA A 314      -3.034 -14.477  24.253  1.00 91.55           C  
ATOM   2515  O   ALA A 314      -0.921 -12.590  22.500  1.00 91.55           O  
ATOM   2516  N   LYS A 315      -2.303 -11.484  23.949  1.00 87.24           N  
ATOM   2517  CA  LYS A 315      -2.267 -10.258  23.157  1.00 87.24           C  
ATOM   2518  C   LYS A 315      -0.866  -9.652  23.145  1.00 87.24           C  
ATOM   2519  CB  LYS A 315      -3.274  -9.241  23.695  1.00 87.24           C  
ATOM   2520  O   LYS A 315      -0.411  -9.147  22.117  1.00 87.24           O  
ATOM   2521  CG  LYS A 315      -4.727  -9.621  23.454  1.00 87.24           C  
ATOM   2522  CD  LYS A 315      -5.040  -9.715  21.966  1.00 87.24           C  
ATOM   2523  CE  LYS A 315      -6.486 -10.128  21.723  1.00 87.24           C  
ATOM   2524  NZ  LYS A 315      -6.781 -10.280  20.267  1.00 87.24           N  
ATOM   2525  N   THR A 316      -0.195  -9.706  24.214  1.00 90.75           N  
ATOM   2526  CA  THR A 316       1.175  -9.213  24.300  1.00 90.75           C  
ATOM   2527  C   THR A 316       2.084  -9.968  23.335  1.00 90.75           C  
ATOM   2528  CB  THR A 316       1.725  -9.340  25.733  1.00 90.75           C  
ATOM   2529  O   THR A 316       2.919  -9.363  22.659  1.00 90.75           O  
ATOM   2530  CG2 THR A 316       3.126  -8.748  25.839  1.00 90.75           C  
ATOM   2531  OG1 THR A 316       0.855  -8.645  26.636  1.00 90.75           O  
ATOM   2532  N   LEU A 317       1.921 -11.251  23.268  1.00 92.81           N  
ATOM   2533  CA  LEU A 317       2.718 -12.050  22.343  1.00 92.81           C  
ATOM   2534  C   LEU A 317       2.393 -11.691  20.897  1.00 92.81           C  
ATOM   2535  CB  LEU A 317       2.476 -13.543  22.578  1.00 92.81           C  
ATOM   2536  O   LEU A 317       3.291 -11.616  20.055  1.00 92.81           O  
ATOM   2537  CG  LEU A 317       3.068 -14.133  23.859  1.00 92.81           C  
ATOM   2538  CD1 LEU A 317       2.649 -15.591  24.015  1.00 92.81           C  
ATOM   2539  CD2 LEU A 317       4.588 -14.006  23.853  1.00 92.81           C  
ATOM   2540  N   GLU A 318       1.144 -11.506  20.647  1.00 91.26           N  
ATOM   2541  CA  GLU A 318       0.741 -11.096  19.305  1.00 91.26           C  
ATOM   2542  C   GLU A 318       1.362  -9.753  18.929  1.00 91.26           C  
ATOM   2543  CB  GLU A 318      -0.784 -11.017  19.202  1.00 91.26           C  
ATOM   2544  O   GLU A 318       1.821  -9.571  17.799  1.00 91.26           O  
ATOM   2545  CG  GLU A 318      -1.297 -10.867  17.777  1.00 91.26           C  
ATOM   2546  CD  GLU A 318      -2.814 -10.888  17.681  1.00 91.26           C  
ATOM   2547  OE1 GLU A 318      -3.353 -10.743  16.560  1.00 91.26           O  
ATOM   2548  OE2 GLU A 318      -3.470 -11.049  18.735  1.00 91.26           O  
ATOM   2549  N   ILE A 319       1.349  -8.853  19.902  1.00 90.19           N  
ATOM   2550  CA  ILE A 319       1.956  -7.547  19.671  1.00 90.19           C  
ATOM   2551  C   ILE A 319       3.446  -7.713  19.383  1.00 90.19           C  
ATOM   2552  CB  ILE A 319       1.745  -6.605  20.878  1.00 90.19           C  
ATOM   2553  O   ILE A 319       3.979  -7.098  18.456  1.00 90.19           O  
ATOM   2554  CG1 ILE A 319       0.272  -6.195  20.984  1.00 90.19           C  
ATOM   2555  CG2 ILE A 319       2.649  -5.374  20.766  1.00 90.19           C  
ATOM   2556  CD1 ILE A 319      -0.070  -5.438  22.260  1.00 90.19           C  
ATOM   2557  N   GLU A 320       4.107  -8.509  20.146  1.00 91.69           N  
ATOM   2558  CA  GLU A 320       5.532  -8.753  19.949  1.00 91.69           C  
ATOM   2559  C   GLU A 320       5.797  -9.413  18.598  1.00 91.69           C  
ATOM   2560  CB  GLU A 320       6.090  -9.624  21.077  1.00 91.69           C  
ATOM   2561  O   GLU A 320       6.766  -9.075  17.916  1.00 91.69           O  
ATOM   2562  CG  GLU A 320       6.185  -8.908  22.417  1.00 91.69           C  
ATOM   2563  CD  GLU A 320       6.611  -9.820  23.556  1.00 91.69           C  
ATOM   2564  OE1 GLU A 320       6.684  -9.351  24.715  1.00 91.69           O  
ATOM   2565  OE2 GLU A 320       6.876 -11.013  23.288  1.00 91.69           O  
ATOM   2566  N   ALA A 321       4.956 -10.338  18.209  1.00 88.39           N  
ATOM   2567  CA  ALA A 321       5.088 -10.987  16.908  1.00 88.39           C  
ATOM   2568  C   ALA A 321       4.940  -9.978  15.773  1.00 88.39           C  
ATOM   2569  CB  ALA A 321       4.055 -12.102  16.763  1.00 88.39           C  
ATOM   2570  O   ALA A 321       5.723  -9.986  14.821  1.00 88.39           O  
ATOM   2571  N   CYS A 322       3.891  -9.153  15.903  1.00 79.48           N  
ATOM   2572  CA  CYS A 322       3.677  -8.123  14.894  1.00 79.48           C  
ATOM   2573  C   CYS A 322       4.847  -7.147  14.852  1.00 79.48           C  
ATOM   2574  CB  CYS A 322       2.379  -7.364  15.170  1.00 79.48           C  
ATOM   2575  O   CYS A 322       5.285  -6.743  13.774  1.00 79.48           O  
ATOM   2576  SG  CYS A 322       0.888  -8.323  14.824  1.00 79.48           S  
ATOM   2577  N   ARG A 323       5.312  -6.747  16.001  1.00 88.97           N  
ATOM   2578  CA  ARG A 323       6.485  -5.881  16.073  1.00 88.97           C  
ATOM   2579  C   ARG A 323       7.685  -6.528  15.390  1.00 88.97           C  
ATOM   2580  CB  ARG A 323       6.824  -5.553  17.528  1.00 88.97           C  
ATOM   2581  O   ARG A 323       8.434  -5.860  14.674  1.00 88.97           O  
ATOM   2582  CG  ARG A 323       5.969  -4.446  18.125  1.00 88.97           C  
ATOM   2583  CD  ARG A 323       6.425  -4.077  19.530  1.00 88.97           C  
ATOM   2584  NE  ARG A 323       5.562  -3.062  20.128  1.00 88.97           N  
ATOM   2585  NH1 ARG A 323       5.737  -3.884  22.280  1.00 88.97           N  
ATOM   2586  NH2 ARG A 323       4.460  -2.028  21.857  1.00 88.97           N  
ATOM   2587  CZ  ARG A 323       5.255  -2.993  21.420  1.00 88.97           C  
ATOM   2588  N   GLY A 324       7.895  -7.824  15.667  1.00 88.21           N  
ATOM   2589  CA  GLY A 324       8.956  -8.554  14.992  1.00 88.21           C  
ATOM   2590  C   GLY A 324       8.800  -8.573  13.483  1.00 88.21           C  
ATOM   2591  O   GLY A 324       9.772  -8.371  12.751  1.00 88.21           O  
ATOM   2592  N   MET A 325       7.599  -8.787  13.027  1.00 87.03           N  
ATOM   2593  CA  MET A 325       7.336  -8.789  11.591  1.00 87.03           C  
ATOM   2594  C   MET A 325       7.596  -7.413  10.987  1.00 87.03           C  
ATOM   2595  CB  MET A 325       5.895  -9.220  11.308  1.00 87.03           C  
ATOM   2596  O   MET A 325       8.209  -7.302   9.924  1.00 87.03           O  
ATOM   2597  CG  MET A 325       5.564  -9.318   9.828  1.00 87.03           C  
ATOM   2598  SD  MET A 325       6.517 -10.637   8.980  1.00 87.03           S  
ATOM   2599  CE  MET A 325       5.159 -11.701   8.417  1.00 87.03           C  
ATOM   2600  N   ASN A 326       7.170  -6.402  11.641  1.00 79.19           N  
ATOM   2601  CA  ASN A 326       7.429  -5.040  11.188  1.00 79.19           C  
ATOM   2602  C   ASN A 326       8.925  -4.762  11.074  1.00 79.19           C  
ATOM   2603  CB  ASN A 326       6.772  -4.027  12.129  1.00 79.19           C  
ATOM   2604  O   ASN A 326       9.378  -4.172  10.091  1.00 79.19           O  
ATOM   2605  CG  ASN A 326       5.343  -3.706  11.735  1.00 79.19           C  
ATOM   2606  ND2 ASN A 326       4.555  -3.237  12.695  1.00 79.19           N  
ATOM   2607  OD1 ASN A 326       4.951  -3.879  10.578  1.00 79.19           O  
ATOM   2608  N   GLU A 327       9.676  -5.125  12.089  1.00 92.11           N  
ATOM   2609  CA  GLU A 327      11.124  -4.947  12.070  1.00 92.11           C  
ATOM   2610  C   GLU A 327      11.758  -5.701  10.905  1.00 92.11           C  
ATOM   2611  CB  GLU A 327      11.740  -5.408  13.394  1.00 92.11           C  
ATOM   2612  O   GLU A 327      12.654  -5.182  10.237  1.00 92.11           O  
ATOM   2613  CG  GLU A 327      11.476  -4.464  14.558  1.00 92.11           C  
ATOM   2614  CD  GLU A 327      12.004  -4.986  15.885  1.00 92.11           C  
ATOM   2615  OE1 GLU A 327      11.775  -4.332  16.928  1.00 92.11           O  
ATOM   2616  OE2 GLU A 327      12.652  -6.056  15.881  1.00 92.11           O  
ATOM   2617  N   ALA A 328      11.308  -6.882  10.681  1.00 88.29           N  
ATOM   2618  CA  ALA A 328      11.830  -7.680   9.574  1.00 88.29           C  
ATOM   2619  C   ALA A 328      11.546  -7.010   8.233  1.00 88.29           C  
ATOM   2620  CB  ALA A 328      11.230  -9.084   9.602  1.00 88.29           C  
ATOM   2621  O   ALA A 328      12.418  -6.957   7.362  1.00 88.29           O  
ATOM   2622  N   LEU A 329      10.348  -6.549   8.107  1.00 80.92           N  
ATOM   2623  CA  LEU A 329       9.976  -5.868   6.872  1.00 80.92           C  
ATOM   2624  C   LEU A 329      10.784  -4.587   6.692  1.00 80.92           C  
ATOM   2625  CB  LEU A 329       8.479  -5.545   6.868  1.00 80.92           C  
ATOM   2626  O   LEU A 329      11.216  -4.271   5.581  1.00 80.92           O  
ATOM   2627  CG  LEU A 329       7.533  -6.722   6.626  1.00 80.92           C  
ATOM   2628  CD1 LEU A 329       6.084  -6.286   6.823  1.00 80.92           C  
ATOM   2629  CD2 LEU A 329       7.739  -7.296   5.229  1.00 80.92           C  
ATOM   2630  N   GLU A 330      10.962  -3.859   7.717  1.00 87.66           N  
ATOM   2631  CA  GLU A 330      11.785  -2.655   7.663  1.00 87.66           C  
ATOM   2632  C   GLU A 330      13.217  -2.983   7.250  1.00 87.66           C  
ATOM   2633  CB  GLU A 330      11.779  -1.938   9.016  1.00 87.66           C  
ATOM   2634  O   GLU A 330      13.828  -2.248   6.471  1.00 87.66           O  
ATOM   2635  CG  GLU A 330      10.475  -1.217   9.324  1.00 87.66           C  
ATOM   2636  CD  GLU A 330      10.449  -0.589  10.708  1.00 87.66           C  
ATOM   2637  OE1 GLU A 330       9.454   0.091  11.048  1.00 87.66           O  
ATOM   2638  OE2 GLU A 330      11.431  -0.778  11.459  1.00 87.66           O  
ATOM   2639  N   LYS A 331      13.757  -4.051   7.798  1.00 91.90           N  
ATOM   2640  CA  LYS A 331      15.101  -4.486   7.429  1.00 91.90           C  
ATOM   2641  C   LYS A 331      15.171  -4.862   5.952  1.00 91.90           C  
ATOM   2642  CB  LYS A 331      15.538  -5.671   8.293  1.00 91.90           C  
ATOM   2643  O   LYS A 331      16.136  -4.522   5.265  1.00 91.90           O  
ATOM   2644  CG  LYS A 331      15.975  -5.284   9.698  1.00 91.90           C  
ATOM   2645  CD  LYS A 331      16.507  -6.486  10.468  1.00 91.90           C  
ATOM   2646  CE  LYS A 331      16.898  -6.111  11.891  1.00 91.90           C  
ATOM   2647  NZ  LYS A 331      17.256  -7.312  12.703  1.00 91.90           N  
ATOM   2648  N   GLN A 332      14.145  -5.560   5.492  1.00 90.54           N  
ATOM   2649  CA  GLN A 332      14.094  -5.928   4.081  1.00 90.54           C  
ATOM   2650  C   GLN A 332      14.035  -4.690   3.191  1.00 90.54           C  
ATOM   2651  CB  GLN A 332      12.891  -6.831   3.805  1.00 90.54           C  
ATOM   2652  O   GLN A 332      14.701  -4.631   2.155  1.00 90.54           O  
ATOM   2653  CG  GLN A 332      13.063  -8.257   4.312  1.00 90.54           C  
ATOM   2654  CD  GLN A 332      11.889  -9.151   3.958  1.00 90.54           C  
ATOM   2655  NE2 GLN A 332      12.142 -10.452   3.868  1.00 90.54           N  
ATOM   2656  OE1 GLN A 332      10.765  -8.676   3.768  1.00 90.54           O  
ATOM   2657  N   LEU A 333      13.261  -3.751   3.582  1.00 84.35           N  
ATOM   2658  CA  LEU A 333      13.170  -2.497   2.841  1.00 84.35           C  
ATOM   2659  C   LEU A 333      14.523  -1.796   2.791  1.00 84.35           C  
ATOM   2660  CB  LEU A 333      12.126  -1.574   3.476  1.00 84.35           C  
ATOM   2661  O   LEU A 333      14.936  -1.310   1.735  1.00 84.35           O  
ATOM   2662  CG  LEU A 333      11.639  -0.408   2.615  1.00 84.35           C  
ATOM   2663  CD1 LEU A 333      10.124  -0.266   2.724  1.00 84.35           C  
ATOM   2664  CD2 LEU A 333      12.334   0.886   3.024  1.00 84.35           C  
ATOM   2665  N   GLN A 334      15.144  -1.724   3.921  1.00 93.03           N  
ATOM   2666  CA  GLN A 334      16.462  -1.103   3.984  1.00 93.03           C  
ATOM   2667  C   GLN A 334      17.454  -1.823   3.074  1.00 93.03           C  
ATOM   2668  CB  GLN A 334      16.983  -1.090   5.422  1.00 93.03           C  
ATOM   2669  O   GLN A 334      18.242  -1.183   2.376  1.00 93.03           O  
ATOM   2670  CG  GLN A 334      18.268  -0.294   5.604  1.00 93.03           C  
ATOM   2671  CD  GLN A 334      18.082   1.189   5.345  1.00 93.03           C  
ATOM   2672  NE2 GLN A 334      19.184   1.892   5.107  1.00 93.03           N  
ATOM   2673  OE1 GLN A 334      16.957   1.699   5.358  1.00 93.03           O  
ATOM   2674  N   GLU A 335      17.481  -3.150   3.092  1.00 93.84           N  
ATOM   2675  CA  GLU A 335      18.367  -3.944   2.245  1.00 93.84           C  
ATOM   2676  C   GLU A 335      18.103  -3.676   0.766  1.00 93.84           C  
ATOM   2677  CB  GLU A 335      18.206  -5.436   2.547  1.00 93.84           C  
ATOM   2678  O   GLU A 335      19.041  -3.542  -0.023  1.00 93.84           O  
ATOM   2679  CG  GLU A 335      18.799  -5.860   3.883  1.00 93.84           C  
ATOM   2680  CD  GLU A 335      18.513  -7.312   4.232  1.00 93.84           C  
ATOM   2681  OE1 GLU A 335      18.857  -7.746   5.355  1.00 93.84           O  
ATOM   2682  OE2 GLU A 335      17.941  -8.022   3.375  1.00 93.84           O  
ATOM   2683  N   LEU A 336      16.807  -3.612   0.430  1.00 89.38           N  
ATOM   2684  CA  LEU A 336      16.449  -3.325  -0.954  1.00 89.38           C  
ATOM   2685  C   LEU A 336      16.910  -1.928  -1.357  1.00 89.38           C  
ATOM   2686  CB  LEU A 336      14.937  -3.454  -1.155  1.00 89.38           C  
ATOM   2687  O   LEU A 336      17.426  -1.734  -2.460  1.00 89.38           O  
ATOM   2688  CG  LEU A 336      14.382  -4.878  -1.233  1.00 89.38           C  
ATOM   2689  CD1 LEU A 336      12.861  -4.848  -1.343  1.00 89.38           C  
ATOM   2690  CD2 LEU A 336      14.995  -5.626  -2.412  1.00 89.38           C  
ATOM   2691  N   GLU A 337      16.673  -1.011  -0.501  1.00 89.41           N  
ATOM   2692  CA  GLU A 337      17.133   0.348  -0.769  1.00 89.41           C  
ATOM   2693  C   GLU A 337      18.645   0.389  -0.971  1.00 89.41           C  
ATOM   2694  CB  GLU A 337      16.729   1.287   0.370  1.00 89.41           C  
ATOM   2695  O   GLU A 337      19.138   1.068  -1.874  1.00 89.41           O  
ATOM   2696  CG  GLU A 337      15.244   1.618   0.397  1.00 89.41           C  
ATOM   2697  CD  GLU A 337      14.836   2.447   1.604  1.00 89.41           C  
ATOM   2698  OE1 GLU A 337      13.676   2.916   1.654  1.00 89.41           O  
ATOM   2699  OE2 GLU A 337      15.683   2.629   2.507  1.00 89.41           O  
ATOM   2700  N   ASP A 338      19.400  -0.289  -0.106  1.00 93.51           N  
ATOM   2701  CA  ASP A 338      20.854  -0.347  -0.226  1.00 93.51           C  
ATOM   2702  C   ASP A 338      21.271  -0.985  -1.549  1.00 93.51           C  
ATOM   2703  CB  ASP A 338      21.458  -1.123   0.946  1.00 93.51           C  
ATOM   2704  O   ASP A 338      22.204  -0.515  -2.204  1.00 93.51           O  
ATOM   2705  CG  ASP A 338      21.375  -0.370   2.262  1.00 93.51           C  
ATOM   2706  OD1 ASP A 338      21.142   0.858   2.248  1.00 93.51           O  
ATOM   2707  OD2 ASP A 338      21.546  -1.009   3.322  1.00 93.51           O  
ATOM   2708  N   LYS A 339      20.582  -2.038  -1.916  1.00 94.22           N  
ATOM   2709  CA  LYS A 339      20.881  -2.695  -3.185  1.00 94.22           C  
ATOM   2710  C   LYS A 339      20.640  -1.753  -4.361  1.00 94.22           C  
ATOM   2711  CB  LYS A 339      20.037  -3.961  -3.346  1.00 94.22           C  
ATOM   2712  O   LYS A 339      21.454  -1.684  -5.285  1.00 94.22           O  
ATOM   2713  CG  LYS A 339      20.494  -5.124  -2.478  1.00 94.22           C  
ATOM   2714  CD  LYS A 339      19.663  -6.374  -2.735  1.00 94.22           C  
ATOM   2715  CE  LYS A 339      20.008  -7.488  -1.756  1.00 94.22           C  
ATOM   2716  NZ  LYS A 339      18.969  -8.560  -1.747  1.00 94.22           N  
ATOM   2717  N   GLN A 340      19.544  -1.112  -4.280  1.00 90.08           N  
ATOM   2718  CA  GLN A 340      19.227  -0.170  -5.348  1.00 90.08           C  
ATOM   2719  C   GLN A 340      20.253   0.958  -5.409  1.00 90.08           C  
ATOM   2720  CB  GLN A 340      17.823   0.406  -5.158  1.00 90.08           C  
ATOM   2721  O   GLN A 340      20.676   1.362  -6.494  1.00 90.08           O  
ATOM   2722  CG  GLN A 340      16.706  -0.585  -5.454  1.00 90.08           C  
ATOM   2723  CD  GLN A 340      15.326  -0.005  -5.210  1.00 90.08           C  
ATOM   2724  NE2 GLN A 340      14.318  -0.578  -5.858  1.00 90.08           N  
ATOM   2725  OE1 GLN A 340      15.167   0.951  -4.444  1.00 90.08           O  
ATOM   2726  N   ASN A 341      20.529   1.462  -4.249  1.00 92.85           N  
ATOM   2727  CA  ASN A 341      21.557   2.495  -4.200  1.00 92.85           C  
ATOM   2728  C   ASN A 341      22.876   2.002  -4.790  1.00 92.85           C  
ATOM   2729  CB  ASN A 341      21.766   2.978  -2.763  1.00 92.85           C  
ATOM   2730  O   ASN A 341      23.556   2.741  -5.504  1.00 92.85           O  
ATOM   2731  CG  ASN A 341      20.659   3.900  -2.290  1.00 92.85           C  
ATOM   2732  ND2 ASN A 341      20.546   4.065  -0.978  1.00 92.85           N  
ATOM   2733  OD1 ASN A 341      19.912   4.458  -3.098  1.00 92.85           O  
ATOM   2734  N   ALA A 342      23.232   0.830  -4.480  1.00 94.17           N  
ATOM   2735  CA  ALA A 342      24.449   0.245  -5.036  1.00 94.17           C  
ATOM   2736  C   ALA A 342      24.365   0.144  -6.556  1.00 94.17           C  
ATOM   2737  CB  ALA A 342      24.704  -1.132  -4.428  1.00 94.17           C  
ATOM   2738  O   ALA A 342      25.336   0.432  -7.259  1.00 94.17           O  
ATOM   2739  N   ASP A 343      23.223  -0.259  -7.095  1.00 93.35           N  
ATOM   2740  CA  ASP A 343      23.022  -0.374  -8.536  1.00 93.35           C  
ATOM   2741  C   ASP A 343      23.111   0.991  -9.214  1.00 93.35           C  
ATOM   2742  CB  ASP A 343      21.670  -1.025  -8.838  1.00 93.35           C  
ATOM   2743  O   ASP A 343      23.722   1.123 -10.277  1.00 93.35           O  
ATOM   2744  CG  ASP A 343      21.647  -2.513  -8.536  1.00 93.35           C  
ATOM   2745  OD1 ASP A 343      22.723  -3.103  -8.296  1.00 93.35           O  
ATOM   2746  OD2 ASP A 343      20.544  -3.101  -8.540  1.00 93.35           O  
ATOM   2747  N   ILE A 344      22.469   1.938  -8.535  1.00 93.73           N  
ATOM   2748  CA  ILE A 344      22.525   3.293  -9.072  1.00 93.73           C  
ATOM   2749  C   ILE A 344      23.976   3.767  -9.124  1.00 93.73           C  
ATOM   2750  CB  ILE A 344      21.672   4.269  -8.232  1.00 93.73           C  
ATOM   2751  O   ILE A 344      24.410   4.346 -10.123  1.00 93.73           O  
ATOM   2752  CG1 ILE A 344      20.181   3.957  -8.402  1.00 93.73           C  
ATOM   2753  CG2 ILE A 344      21.975   5.720  -8.617  1.00 93.73           C  
ATOM   2754  CD1 ILE A 344      19.274   4.735  -7.457  1.00 93.73           C  
ATOM   2755  N   SER A 345      24.683   3.564  -8.077  1.00 96.27           N  
ATOM   2756  CA  SER A 345      26.092   3.941  -8.035  1.00 96.27           C  
ATOM   2757  C   SER A 345      26.885   3.239  -9.133  1.00 96.27           C  
ATOM   2758  CB  SER A 345      26.695   3.609  -6.669  1.00 96.27           C  
ATOM   2759  O   SER A 345      27.740   3.852  -9.776  1.00 96.27           O  
ATOM   2760  OG  SER A 345      28.047   4.030  -6.600  1.00 96.27           O  
ATOM   2761  N   ALA A 346      26.643   1.958  -9.339  1.00 96.85           N  
ATOM   2762  CA  ALA A 346      27.313   1.194 -10.388  1.00 96.85           C  
ATOM   2763  C   ALA A 346      27.016   1.777 -11.767  1.00 96.85           C  
ATOM   2764  CB  ALA A 346      26.891  -0.272 -10.332  1.00 96.85           C  
ATOM   2765  O   ALA A 346      27.917   1.912 -12.598  1.00 96.85           O  
ATOM   2766  N   MET A 347      25.771   2.083 -12.024  1.00 92.66           N  
ATOM   2767  CA  MET A 347      25.381   2.674 -13.301  1.00 92.66           C  
ATOM   2768  C   MET A 347      26.033   4.040 -13.490  1.00 92.66           C  
ATOM   2769  CB  MET A 347      23.860   2.804 -13.393  1.00 92.66           C  
ATOM   2770  O   MET A 347      26.510   4.359 -14.581  1.00 92.66           O  
ATOM   2771  CG  MET A 347      23.138   1.474 -13.537  1.00 92.66           C  
ATOM   2772  SD  MET A 347      21.379   1.677 -14.018  1.00 92.66           S  
ATOM   2773  CE  MET A 347      20.568   1.244 -12.454  1.00 92.66           C  
ATOM   2774  N   GLN A 348      26.032   4.813 -12.414  1.00 96.80           N  
ATOM   2775  CA  GLN A 348      26.706   6.105 -12.473  1.00 96.80           C  
ATOM   2776  C   GLN A 348      28.182   5.940 -12.823  1.00 96.80           C  
ATOM   2777  CB  GLN A 348      26.562   6.848 -11.144  1.00 96.80           C  
ATOM   2778  O   GLN A 348      28.735   6.728 -13.594  1.00 96.80           O  
ATOM   2779  CG  GLN A 348      26.196   8.318 -11.297  1.00 96.80           C  
ATOM   2780  CD  GLN A 348      25.018   8.723 -10.430  1.00 96.80           C  
ATOM   2781  NE2 GLN A 348      24.705  10.014 -10.422  1.00 96.80           N  
ATOM   2782  OE1 GLN A 348      24.395   7.882  -9.774  1.00 96.80           O  
ATOM   2783  N   ASP A 349      28.809   4.964 -12.233  1.00 97.93           N  
ATOM   2784  CA  ASP A 349      30.207   4.683 -12.544  1.00 97.93           C  
ATOM   2785  C   ASP A 349      30.383   4.345 -14.023  1.00 97.93           C  
ATOM   2786  CB  ASP A 349      30.729   3.535 -11.677  1.00 97.93           C  
ATOM   2787  O   ASP A 349      31.335   4.800 -14.660  1.00 97.93           O  
ATOM   2788  CG  ASP A 349      30.933   3.934 -10.226  1.00 97.93           C  
ATOM   2789  OD1 ASP A 349      30.938   5.147  -9.922  1.00 97.93           O  
ATOM   2790  OD2 ASP A 349      31.093   3.028  -9.380  1.00 97.93           O  
ATOM   2791  N   THR A 350      29.491   3.527 -14.527  1.00 97.41           N  
ATOM   2792  CA  THR A 350      29.550   3.167 -15.939  1.00 97.41           C  
ATOM   2793  C   THR A 350      29.380   4.401 -16.820  1.00 97.41           C  
ATOM   2794  CB  THR A 350      28.473   2.126 -16.296  1.00 97.41           C  
ATOM   2795  O   THR A 350      30.070   4.549 -17.831  1.00 97.41           O  
ATOM   2796  CG2 THR A 350      28.673   0.836 -15.507  1.00 97.41           C  
ATOM   2797  OG1 THR A 350      27.180   2.662 -15.993  1.00 97.41           O  
ATOM   2798  N   ILE A 351      28.457   5.194 -16.426  1.00 96.45           N  
ATOM   2799  CA  ILE A 351      28.239   6.431 -17.168  1.00 96.45           C  
ATOM   2800  C   ILE A 351      29.520   7.263 -17.170  1.00 96.45           C  
ATOM   2801  CB  ILE A 351      27.071   7.249 -16.574  1.00 96.45           C  
ATOM   2802  O   ILE A 351      29.932   7.776 -18.213  1.00 96.45           O  
ATOM   2803  CG1 ILE A 351      25.737   6.540 -16.834  1.00 96.45           C  
ATOM   2804  CG2 ILE A 351      27.058   8.668 -17.148  1.00 96.45           C  
ATOM   2805  CD1 ILE A 351      24.551   7.166 -16.113  1.00 96.45           C  
ATOM   2806  N   ASN A 352      30.105   7.386 -16.039  1.00 97.84           N  
ATOM   2807  CA  ASN A 352      31.338   8.158 -15.932  1.00 97.84           C  
ATOM   2808  C   ASN A 352      32.445   7.568 -16.801  1.00 97.84           C  
ATOM   2809  CB  ASN A 352      31.794   8.243 -14.474  1.00 97.84           C  
ATOM   2810  O   ASN A 352      33.200   8.305 -17.437  1.00 97.84           O  
ATOM   2811  CG  ASN A 352      30.921   9.161 -13.641  1.00 97.84           C  
ATOM   2812  ND2 ASN A 352      30.933   8.960 -12.329  1.00 97.84           N  
ATOM   2813  OD1 ASN A 352      30.242  10.042 -14.173  1.00 97.84           O  
ATOM   2814  N   LYS A 353      32.534   6.304 -16.786  1.00 98.10           N  
ATOM   2815  CA  LYS A 353      33.530   5.628 -17.613  1.00 98.10           C  
ATOM   2816  C   LYS A 353      33.309   5.927 -19.093  1.00 98.10           C  
ATOM   2817  CB  LYS A 353      33.493   4.119 -17.372  1.00 98.10           C  
ATOM   2818  O   LYS A 353      34.259   6.227 -19.820  1.00 98.10           O  
ATOM   2819  CG  LYS A 353      34.093   3.689 -16.042  1.00 98.10           C  
ATOM   2820  CD  LYS A 353      34.025   2.178 -15.859  1.00 98.10           C  
ATOM   2821  CE  LYS A 353      34.505   1.759 -14.476  1.00 98.10           C  
ATOM   2822  NZ  LYS A 353      34.310   0.297 -14.242  1.00 98.10           N  
ATOM   2823  N   LEU A 354      32.089   5.794 -19.499  1.00 97.38           N  
ATOM   2824  CA  LEU A 354      31.765   6.058 -20.897  1.00 97.38           C  
ATOM   2825  C   LEU A 354      32.021   7.520 -21.248  1.00 97.38           C  
ATOM   2826  CB  LEU A 354      30.306   5.699 -21.187  1.00 97.38           C  
ATOM   2827  O   LEU A 354      32.531   7.823 -22.328  1.00 97.38           O  
ATOM   2828  CG  LEU A 354      29.966   4.208 -21.211  1.00 97.38           C  
ATOM   2829  CD1 LEU A 354      28.464   4.009 -21.384  1.00 97.38           C  
ATOM   2830  CD2 LEU A 354      30.736   3.502 -22.322  1.00 97.38           C  
ATOM   2831  N   GLU A 355      31.631   8.407 -20.374  1.00 97.66           N  
ATOM   2832  CA  GLU A 355      31.886   9.828 -20.588  1.00 97.66           C  
ATOM   2833  C   GLU A 355      33.380  10.106 -20.721  1.00 97.66           C  
ATOM   2834  CB  GLU A 355      31.296  10.659 -19.446  1.00 97.66           C  
ATOM   2835  O   GLU A 355      33.797  10.899 -21.569  1.00 97.66           O  
ATOM   2836  CG  GLU A 355      29.778  10.769 -19.486  1.00 97.66           C  
ATOM   2837  CD  GLU A 355      29.202  11.542 -18.311  1.00 97.66           C  
ATOM   2838  OE1 GLU A 355      28.008  11.916 -18.357  1.00 97.66           O  
ATOM   2839  OE2 GLU A 355      29.950  11.775 -17.335  1.00 97.66           O  
ATOM   2840  N   ASN A 356      34.150   9.451 -19.888  1.00 97.93           N  
ATOM   2841  CA  ASN A 356      35.598   9.609 -19.967  1.00 97.93           C  
ATOM   2842  C   ASN A 356      36.148   9.086 -21.291  1.00 97.93           C  
ATOM   2843  CB  ASN A 356      36.280   8.904 -18.793  1.00 97.93           C  
ATOM   2844  O   ASN A 356      37.022   9.711 -21.895  1.00 97.93           O  
ATOM   2845  CG  ASN A 356      36.085   9.636 -17.479  1.00 97.93           C  
ATOM   2846  ND2 ASN A 356      36.306   8.936 -16.372  1.00 97.93           N  
ATOM   2847  OD1 ASN A 356      35.739  10.820 -17.460  1.00 97.93           O  
ATOM   2848  N   GLU A 357      35.690   7.942 -21.691  1.00 98.06           N  
ATOM   2849  CA  GLU A 357      36.114   7.384 -22.972  1.00 98.06           C  
ATOM   2850  C   GLU A 357      35.761   8.319 -24.125  1.00 98.06           C  
ATOM   2851  CB  GLU A 357      35.478   6.009 -23.196  1.00 98.06           C  
ATOM   2852  O   GLU A 357      36.552   8.492 -25.054  1.00 98.06           O  
ATOM   2853  CG  GLU A 357      36.064   4.911 -22.320  1.00 98.06           C  
ATOM   2854  CD  GLU A 357      35.363   3.572 -22.489  1.00 98.06           C  
ATOM   2855  OE1 GLU A 357      35.716   2.608 -21.772  1.00 98.06           O  
ATOM   2856  OE2 GLU A 357      34.455   3.486 -23.345  1.00 98.06           O  
ATOM   2857  N   LEU A 358      34.570   8.804 -24.016  1.00 97.55           N  
ATOM   2858  CA  LEU A 358      34.140   9.757 -25.033  1.00 97.55           C  
ATOM   2859  C   LEU A 358      35.071  10.963 -25.077  1.00 97.55           C  
ATOM   2860  CB  LEU A 358      32.704  10.216 -24.764  1.00 97.55           C  
ATOM   2861  O   LEU A 358      35.482  11.397 -26.155  1.00 97.55           O  
ATOM   2862  CG  LEU A 358      32.092  11.165 -25.795  1.00 97.55           C  
ATOM   2863  CD1 LEU A 358      31.857  10.437 -27.114  1.00 97.55           C  
ATOM   2864  CD2 LEU A 358      30.790  11.760 -25.267  1.00 97.55           C  
ATOM   2865  N   ARG A 359      35.346  11.511 -23.932  1.00 98.06           N  
ATOM   2866  CA  ARG A 359      36.255  12.649 -23.843  1.00 98.06           C  
ATOM   2867  C   ARG A 359      37.629  12.298 -24.405  1.00 98.06           C  
ATOM   2868  CB  ARG A 359      36.386  13.121 -22.393  1.00 98.06           C  
ATOM   2869  O   ARG A 359      38.232  13.094 -25.127  1.00 98.06           O  
ATOM   2870  CG  ARG A 359      35.287  14.074 -21.953  1.00 98.06           C  
ATOM   2871  CD  ARG A 359      35.567  14.661 -20.577  1.00 98.06           C  
ATOM   2872  NE  ARG A 359      34.332  14.984 -19.867  1.00 98.06           N  
ATOM   2873  NH1 ARG A 359      34.207  12.969 -18.744  1.00 98.06           N  
ATOM   2874  NH2 ARG A 359      32.596  14.568 -18.423  1.00 98.06           N  
ATOM   2875  CZ  ARG A 359      33.714  14.173 -19.013  1.00 98.06           C  
ATOM   2876  N   THR A 360      38.114  11.188 -24.039  1.00 98.32           N  
ATOM   2877  CA  THR A 360      39.419  10.740 -24.515  1.00 98.32           C  
ATOM   2878  C   THR A 360      39.429  10.625 -26.036  1.00 98.32           C  
ATOM   2879  CB  THR A 360      39.805   9.386 -23.892  1.00 98.32           C  
ATOM   2880  O   THR A 360      40.372  11.076 -26.692  1.00 98.32           O  
ATOM   2881  CG2 THR A 360      41.210   8.968 -24.314  1.00 98.32           C  
ATOM   2882  OG1 THR A 360      39.759   9.492 -22.464  1.00 98.32           O  
ATOM   2883  N   THR A 361      38.441   9.968 -26.648  1.00 97.37           N  
ATOM   2884  CA  THR A 361      38.370   9.804 -28.096  1.00 97.37           C  
ATOM   2885  C   THR A 361      38.263  11.159 -28.789  1.00 97.37           C  
ATOM   2886  CB  THR A 361      37.175   8.922 -28.500  1.00 97.37           C  
ATOM   2887  O   THR A 361      38.842  11.363 -29.858  1.00 97.37           O  
ATOM   2888  CG2 THR A 361      37.319   7.510 -27.940  1.00 97.37           C  
ATOM   2889  OG1 THR A 361      35.967   9.503 -27.995  1.00 97.37           O  
ATOM   2890  N   LYS A 362      37.462  12.033 -28.199  1.00 98.09           N  
ATOM   2891  CA  LYS A 362      37.355  13.382 -28.749  1.00 98.09           C  
ATOM   2892  C   LYS A 362      38.713  14.078 -28.762  1.00 98.09           C  
ATOM   2893  CB  LYS A 362      36.350  14.210 -27.948  1.00 98.09           C  
ATOM   2894  O   LYS A 362      39.067  14.740 -29.740  1.00 98.09           O  
ATOM   2895  CG  LYS A 362      34.895  13.885 -28.256  1.00 98.09           C  
ATOM   2896  CD  LYS A 362      33.945  14.819 -27.518  1.00 98.09           C  
ATOM   2897  CE  LYS A 362      32.489  14.469 -27.793  1.00 98.09           C  
ATOM   2898  NZ  LYS A 362      31.555  15.327 -27.006  1.00 98.09           N  
ATOM   2899  N   SER A 363      39.407  13.994 -27.658  1.00 97.95           N  
ATOM   2900  CA  SER A 363      40.739  14.585 -27.577  1.00 97.95           C  
ATOM   2901  C   SER A 363      41.683  13.966 -28.602  1.00 97.95           C  
ATOM   2902  CB  SER A 363      41.317  14.414 -26.171  1.00 97.95           C  
ATOM   2903  O   SER A 363      42.478  14.670 -29.228  1.00 97.95           O  
ATOM   2904  OG  SER A 363      41.769  13.086 -25.972  1.00 97.95           O  
ATOM   2905  N   GLU A 364      41.627  12.665 -28.736  1.00 98.10           N  
ATOM   2906  CA  GLU A 364      42.452  11.986 -29.731  1.00 98.10           C  
ATOM   2907  C   GLU A 364      42.114  12.456 -31.143  1.00 98.10           C  
ATOM   2908  CB  GLU A 364      42.281  10.468 -29.627  1.00 98.10           C  
ATOM   2909  O   GLU A 364      43.009  12.664 -31.965  1.00 98.10           O  
ATOM   2910  CG  GLU A 364      42.914   9.862 -28.383  1.00 98.10           C  
ATOM   2911  CD  GLU A 364      42.596   8.386 -28.206  1.00 98.10           C  
ATOM   2912  OE1 GLU A 364      43.067   7.777 -27.219  1.00 98.10           O  
ATOM   2913  OE2 GLU A 364      41.869   7.833 -29.063  1.00 98.10           O  
ATOM   2914  N   MET A 365      40.861  12.584 -31.401  1.00 97.66           N  
ATOM   2915  CA  MET A 365      40.425  13.085 -32.702  1.00 97.66           C  
ATOM   2916  C   MET A 365      40.994  14.475 -32.968  1.00 97.66           C  
ATOM   2917  CB  MET A 365      38.897  13.122 -32.780  1.00 97.66           C  
ATOM   2918  O   MET A 365      41.459  14.758 -34.073  1.00 97.66           O  
ATOM   2919  CG  MET A 365      38.363  13.513 -34.148  1.00 97.66           C  
ATOM   2920  SD  MET A 365      36.535  13.387 -34.250  1.00 97.66           S  
ATOM   2921  CE  MET A 365      36.339  11.584 -34.271  1.00 97.66           C  
ATOM   2922  N   ALA A 366      40.850  15.323 -31.974  1.00 97.14           N  
ATOM   2923  CA  ALA A 366      41.398  16.672 -32.092  1.00 97.14           C  
ATOM   2924  C   ALA A 366      42.898  16.632 -32.366  1.00 97.14           C  
ATOM   2925  CB  ALA A 366      41.112  17.475 -30.825  1.00 97.14           C  
ATOM   2926  O   ALA A 366      43.408  17.407 -33.178  1.00 97.14           O  
ATOM   2927  N   ARG A 367      43.579  15.774 -31.683  1.00 98.04           N  
ATOM   2928  CA  ARG A 367      45.013  15.613 -31.899  1.00 98.04           C  
ATOM   2929  C   ARG A 367      45.307  15.195 -33.336  1.00 98.04           C  
ATOM   2930  CB  ARG A 367      45.591  14.584 -30.926  1.00 98.04           C  
ATOM   2931  O   ARG A 367      46.199  15.752 -33.980  1.00 98.04           O  
ATOM   2932  CG  ARG A 367      47.110  14.506 -30.942  1.00 98.04           C  
ATOM   2933  CD  ARG A 367      47.626  13.382 -30.056  1.00 98.04           C  
ATOM   2934  NE  ARG A 367      47.319  12.069 -30.616  1.00 98.04           N  
ATOM   2935  NH1 ARG A 367      49.376  11.791 -31.629  1.00 98.04           N  
ATOM   2936  NH2 ARG A 367      47.775  10.161 -31.810  1.00 98.04           N  
ATOM   2937  CZ  ARG A 367      48.157  11.343 -31.350  1.00 98.04           C  
ATOM   2938  N   TYR A 368      44.607  14.155 -33.909  1.00 97.57           N  
ATOM   2939  CA  TYR A 368      44.787  13.693 -35.280  1.00 97.57           C  
ATOM   2940  C   TYR A 368      44.532  14.820 -36.274  1.00 97.57           C  
ATOM   2941  CB  TYR A 368      43.855  12.515 -35.577  1.00 97.57           C  
ATOM   2942  O   TYR A 368      45.242  14.947 -37.274  1.00 97.57           O  
ATOM   2943  CG  TYR A 368      44.289  11.220 -34.934  1.00 97.57           C  
ATOM   2944  CD1 TYR A 368      45.631  10.849 -34.908  1.00 97.57           C  
ATOM   2945  CD2 TYR A 368      43.359  10.365 -34.353  1.00 97.57           C  
ATOM   2946  CE1 TYR A 368      46.036   9.655 -34.319  1.00 97.57           C  
ATOM   2947  CE2 TYR A 368      43.752   9.169 -33.761  1.00 97.57           C  
ATOM   2948  OH  TYR A 368      45.486   7.642 -33.164  1.00 97.57           O  
ATOM   2949  CZ  TYR A 368      45.091   8.824 -33.748  1.00 97.57           C  
ATOM   2950  N   LEU A 369      43.571  15.617 -35.994  1.00 97.62           N  
ATOM   2951  CA  LEU A 369      43.250  16.736 -36.873  1.00 97.62           C  
ATOM   2952  C   LEU A 369      44.400  17.738 -36.919  1.00 97.62           C  
ATOM   2953  CB  LEU A 369      41.969  17.433 -36.408  1.00 97.62           C  
ATOM   2954  O   LEU A 369      44.737  18.254 -37.986  1.00 97.62           O  
ATOM   2955  CG  LEU A 369      40.652  16.763 -36.801  1.00 97.62           C  
ATOM   2956  CD1 LEU A 369      39.478  17.465 -36.126  1.00 97.62           C  
ATOM   2957  CD2 LEU A 369      40.483  16.764 -38.316  1.00 97.62           C  
ATOM   2958  N   LYS A 370      44.932  17.992 -35.761  1.00 97.70           N  
ATOM   2959  CA  LYS A 370      46.076  18.898 -35.701  1.00 97.70           C  
ATOM   2960  C   LYS A 370      47.272  18.325 -36.456  1.00 97.70           C  
ATOM   2961  CB  LYS A 370      46.461  19.181 -34.248  1.00 97.70           C  
ATOM   2962  O   LYS A 370      47.951  19.044 -37.192  1.00 97.70           O  
ATOM   2963  CG  LYS A 370      47.502  20.279 -34.086  1.00 97.70           C  
ATOM   2964  CD  LYS A 370      47.800  20.555 -32.618  1.00 97.70           C  
ATOM   2965  CE  LYS A 370      48.846  21.649 -32.455  1.00 97.70           C  
ATOM   2966  NZ  LYS A 370      49.007  22.054 -31.026  1.00 97.70           N  
ATOM   2967  N   GLU A 371      47.569  17.050 -36.223  1.00 97.38           N  
ATOM   2968  CA  GLU A 371      48.672  16.398 -36.922  1.00 97.38           C  
ATOM   2969  C   GLU A 371      48.465  16.433 -38.434  1.00 97.38           C  
ATOM   2970  CB  GLU A 371      48.831  14.952 -36.446  1.00 97.38           C  
ATOM   2971  O   GLU A 371      49.418  16.627 -39.191  1.00 97.38           O  
ATOM   2972  CG  GLU A 371      49.387  14.826 -35.035  1.00 97.38           C  
ATOM   2973  CD  GLU A 371      49.427  13.392 -34.531  1.00 97.38           C  
ATOM   2974  OE1 GLU A 371      49.784  13.173 -33.352  1.00 97.38           O  
ATOM   2975  OE2 GLU A 371      49.100  12.480 -35.323  1.00 97.38           O  
ATOM   2976  N   TYR A 372      47.257  16.207 -38.858  1.00 97.63           N  
ATOM   2977  CA  TYR A 372      46.939  16.271 -40.280  1.00 97.63           C  
ATOM   2978  C   TYR A 372      47.194  17.667 -40.834  1.00 97.63           C  
ATOM   2979  CB  TYR A 372      45.480  15.872 -40.523  1.00 97.63           C  
ATOM   2980  O   TYR A 372      47.752  17.817 -41.924  1.00 97.63           O  
ATOM   2981  CG  TYR A 372      45.268  14.381 -40.628  1.00 97.63           C  
ATOM   2982  CD1 TYR A 372      45.679  13.677 -41.758  1.00 97.63           C  
ATOM   2983  CD2 TYR A 372      44.657  13.674 -39.598  1.00 97.63           C  
ATOM   2984  CE1 TYR A 372      45.484  12.303 -41.859  1.00 97.63           C  
ATOM   2985  CE2 TYR A 372      44.457  12.300 -39.689  1.00 97.63           C  
ATOM   2986  OH  TYR A 372      44.678  10.265 -40.916  1.00 97.63           O  
ATOM   2987  CZ  TYR A 372      44.874  11.625 -40.821  1.00 97.63           C  
ATOM   2988  N   GLN A 373      46.702  18.659 -40.131  1.00 97.49           N  
ATOM   2989  CA  GLN A 373      46.947  20.038 -40.541  1.00 97.49           C  
ATOM   2990  C   GLN A 373      48.443  20.326 -40.632  1.00 97.49           C  
ATOM   2991  CB  GLN A 373      46.283  21.014 -39.569  1.00 97.49           C  
ATOM   2992  O   GLN A 373      48.900  20.968 -41.581  1.00 97.49           O  
ATOM   2993  CG  GLN A 373      46.355  22.469 -40.012  1.00 97.49           C  
ATOM   2994  CD  GLN A 373      45.621  22.722 -41.315  1.00 97.49           C  
ATOM   2995  NE2 GLN A 373      46.134  23.650 -42.115  1.00 97.49           N  
ATOM   2996  OE1 GLN A 373      44.600  22.088 -41.602  1.00 97.49           O  
ATOM   2997  N   ASP A 374      49.200  19.916 -39.664  1.00 97.30           N  
ATOM   2998  CA  ASP A 374      50.647  20.109 -39.662  1.00 97.30           C  
ATOM   2999  C   ASP A 374      51.292  19.437 -40.872  1.00 97.30           C  
ATOM   3000  CB  ASP A 374      51.259  19.565 -38.370  1.00 97.30           C  
ATOM   3001  O   ASP A 374      52.175  20.014 -41.511  1.00 97.30           O  
ATOM   3002  CG  ASP A 374      50.943  20.423 -37.157  1.00 97.30           C  
ATOM   3003  OD1 ASP A 374      50.462  21.564 -37.326  1.00 97.30           O  
ATOM   3004  OD2 ASP A 374      51.181  19.954 -36.023  1.00 97.30           O  
ATOM   3005  N   LEU A 375      50.887  18.220 -41.167  1.00 97.48           N  
ATOM   3006  CA  LEU A 375      51.409  17.493 -42.319  1.00 97.48           C  
ATOM   3007  C   LEU A 375      51.044  18.202 -43.619  1.00 97.48           C  
ATOM   3008  CB  LEU A 375      50.872  16.060 -42.337  1.00 97.48           C  
ATOM   3009  O   LEU A 375      51.863  18.282 -44.538  1.00 97.48           O  
ATOM   3010  CG  LEU A 375      51.494  15.116 -43.368  1.00 97.48           C  
ATOM   3011  CD1 LEU A 375      53.000  15.013 -43.152  1.00 97.48           C  
ATOM   3012  CD2 LEU A 375      50.842  13.739 -43.295  1.00 97.48           C  
ATOM   3013  N   LEU A 376      49.870  18.604 -43.653  1.00 96.88           N  
ATOM   3014  CA  LEU A 376      49.429  19.372 -44.813  1.00 96.88           C  
ATOM   3015  C   LEU A 376      50.307  20.603 -45.014  1.00 96.88           C  
ATOM   3016  CB  LEU A 376      47.967  19.796 -44.651  1.00 96.88           C  
ATOM   3017  O   LEU A 376      50.683  20.924 -46.144  1.00 96.88           O  
ATOM   3018  CG  LEU A 376      47.372  20.626 -45.790  1.00 96.88           C  
ATOM   3019  CD1 LEU A 376      47.319  19.805 -47.073  1.00 96.88           C  
ATOM   3020  CD2 LEU A 376      45.983  21.131 -45.414  1.00 96.88           C  
ATOM   3021  N   ASN A 377      50.544  21.327 -43.932  1.00 96.93           N  
ATOM   3022  CA  ASN A 377      51.427  22.486 -44.006  1.00 96.93           C  
ATOM   3023  C   ASN A 377      52.800  22.111 -44.556  1.00 96.93           C  
ATOM   3024  CB  ASN A 377      51.567  23.143 -42.631  1.00 96.93           C  
ATOM   3025  O   ASN A 377      53.366  22.840 -45.372  1.00 96.93           O  
ATOM   3026  CG  ASN A 377      50.303  23.855 -42.192  1.00 96.93           C  
ATOM   3027  ND2 ASN A 377      50.175  24.089 -40.892  1.00 96.93           N  
ATOM   3028  OD1 ASN A 377      49.448  24.192 -43.016  1.00 96.93           O  
ATOM   3029  N   VAL A 378      53.431  21.057 -44.101  1.00 97.51           N  
ATOM   3030  CA  VAL A 378      54.721  20.584 -44.591  1.00 97.51           C  
ATOM   3031  C   VAL A 378      54.621  20.261 -46.081  1.00 97.51           C  
ATOM   3032  CB  VAL A 378      55.206  19.343 -43.809  1.00 97.51           C  
ATOM   3033  O   VAL A 378      55.514  20.606 -46.858  1.00 97.51           O  
ATOM   3034  CG1 VAL A 378      56.453  18.747 -44.460  1.00 97.51           C  
ATOM   3035  CG2 VAL A 378      55.482  19.707 -42.351  1.00 97.51           C  
ATOM   3036  N   LYS A 379      53.577  19.591 -46.506  1.00 97.40           N  
ATOM   3037  CA  LYS A 379      53.364  19.259 -47.911  1.00 97.40           C  
ATOM   3038  C   LYS A 379      53.322  20.517 -48.774  1.00 97.40           C  
ATOM   3039  CB  LYS A 379      52.070  18.462 -48.084  1.00 97.40           C  
ATOM   3040  O   LYS A 379      53.923  20.559 -49.849  1.00 97.40           O  
ATOM   3041  CG  LYS A 379      51.835  17.962 -49.502  1.00 97.40           C  
ATOM   3042  CD  LYS A 379      51.002  18.948 -50.311  1.00 97.40           C  
ATOM   3043  CE  LYS A 379      50.809  18.474 -51.745  1.00 97.40           C  
ATOM   3044  NZ  LYS A 379      50.016  19.450 -52.549  1.00 97.40           N  
ATOM   3045  N   MET A 380      52.581  21.489 -48.254  1.00 97.52           N  
ATOM   3046  CA  MET A 380      52.480  22.742 -48.997  1.00 97.52           C  
ATOM   3047  C   MET A 380      53.847  23.403 -49.138  1.00 97.52           C  
ATOM   3048  CB  MET A 380      51.506  23.699 -48.308  1.00 97.52           C  
ATOM   3049  O   MET A 380      54.192  23.903 -50.210  1.00 97.52           O  
ATOM   3050  CG  MET A 380      50.050  23.277 -48.419  1.00 97.52           C  
ATOM   3051  SD  MET A 380      48.900  24.530 -47.730  1.00 97.52           S  
ATOM   3052  CE  MET A 380      49.234  25.920 -48.848  1.00 97.52           C  
ATOM   3053  N   ALA A 381      54.609  23.384 -48.032  1.00 97.07           N  
ATOM   3054  CA  ALA A 381      55.962  23.936 -48.054  1.00 97.07           C  
ATOM   3055  C   ALA A 381      56.828  23.223 -49.089  1.00 97.07           C  
ATOM   3056  CB  ALA A 381      56.600  23.835 -46.671  1.00 97.07           C  
ATOM   3057  O   ALA A 381      57.568  23.866 -49.837  1.00 97.07           O  
ATOM   3058  N   LEU A 382      56.738  21.934 -49.115  1.00 96.83           N  
ATOM   3059  CA  LEU A 382      57.496  21.152 -50.086  1.00 96.83           C  
ATOM   3060  C   LEU A 382      57.049  21.472 -51.509  1.00 96.83           C  
ATOM   3061  CB  LEU A 382      57.333  19.654 -49.812  1.00 96.83           C  
ATOM   3062  O   LEU A 382      57.876  21.547 -52.421  1.00 96.83           O  
ATOM   3063  CG  LEU A 382      58.045  19.110 -48.573  1.00 96.83           C  
ATOM   3064  CD1 LEU A 382      57.682  17.646 -48.353  1.00 96.83           C  
ATOM   3065  CD2 LEU A 382      59.555  19.277 -48.707  1.00 96.83           C  
ATOM   3066  N   ASP A 383      55.775  21.554 -51.772  1.00 96.41           N  
ATOM   3067  CA  ASP A 383      55.247  21.915 -53.084  1.00 96.41           C  
ATOM   3068  C   ASP A 383      55.829  23.242 -53.565  1.00 96.41           C  
ATOM   3069  CB  ASP A 383      53.719  21.995 -53.044  1.00 96.41           C  
ATOM   3070  O   ASP A 383      56.135  23.399 -54.749  1.00 96.41           O  
ATOM   3071  CG  ASP A 383      53.054  20.630 -53.030  1.00 96.41           C  
ATOM   3072  OD1 ASP A 383      53.680  19.642 -53.472  1.00 96.41           O  
ATOM   3073  OD2 ASP A 383      51.892  20.542 -52.578  1.00 96.41           O  
ATOM   3074  N   ILE A 384      55.869  24.181 -52.593  1.00 95.84           N  
ATOM   3075  CA  ILE A 384      56.469  25.469 -52.926  1.00 95.84           C  
ATOM   3076  C   ILE A 384      57.939  25.275 -53.289  1.00 95.84           C  
ATOM   3077  CB  ILE A 384      56.333  26.474 -51.760  1.00 95.84           C  
ATOM   3078  O   ILE A 384      58.431  25.869 -54.251  1.00 95.84           O  
ATOM   3079  CG1 ILE A 384      54.858  26.821 -51.523  1.00 95.84           C  
ATOM   3080  CG2 ILE A 384      57.155  27.736 -52.036  1.00 95.84           C  
ATOM   3081  CD1 ILE A 384      54.606  27.613 -50.248  1.00 95.84           C  
ATOM   3082  N   GLU A 385      58.738  24.507 -52.547  1.00 96.67           N  
ATOM   3083  CA  GLU A 385      60.146  24.228 -52.814  1.00 96.67           C  
ATOM   3084  C   GLU A 385      60.332  23.594 -54.189  1.00 96.67           C  
ATOM   3085  CB  GLU A 385      60.728  23.316 -51.731  1.00 96.67           C  
ATOM   3086  O   GLU A 385      61.241  23.968 -54.933  1.00 96.67           O  
ATOM   3087  CG  GLU A 385      60.904  23.998 -50.382  1.00 96.67           C  
ATOM   3088  CD  GLU A 385      61.412  23.061 -49.297  1.00 96.67           C  
ATOM   3089  OE1 GLU A 385      61.503  23.484 -48.123  1.00 96.67           O  
ATOM   3090  OE2 GLU A 385      61.722  21.894 -49.625  1.00 96.67           O  
ATOM   3091  N   ILE A 386      59.457  22.603 -54.495  1.00 95.17           N  
ATOM   3092  CA  ILE A 386      59.517  21.923 -55.784  1.00 95.17           C  
ATOM   3093  C   ILE A 386      59.276  22.927 -56.909  1.00 95.17           C  
ATOM   3094  CB  ILE A 386      58.490  20.771 -55.864  1.00 95.17           C  
ATOM   3095  O   ILE A 386      59.963  22.899 -57.933  1.00 95.17           O  
ATOM   3096  CG1 ILE A 386      58.875  19.644 -54.899  1.00 95.17           C  
ATOM   3097  CG2 ILE A 386      58.376  20.248 -57.299  1.00 95.17           C  
ATOM   3098  CD1 ILE A 386      57.836  18.536 -54.795  1.00 95.17           C  
ATOM   3099  N   ALA A 387      58.280  23.724 -56.693  1.00 95.28           N  
ATOM   3100  CA  ALA A 387      57.974  24.754 -57.683  1.00 95.28           C  
ATOM   3101  C   ALA A 387      59.161  25.693 -57.882  1.00 95.28           C  
ATOM   3102  CB  ALA A 387      56.739  25.546 -57.262  1.00 95.28           C  
ATOM   3103  O   ALA A 387      59.466  26.088 -59.010  1.00 95.28           O  
ATOM   3104  N   ALA A 388      59.718  26.067 -56.776  1.00 94.09           N  
ATOM   3105  CA  ALA A 388      60.900  26.922 -56.849  1.00 94.09           C  
ATOM   3106  C   ALA A 388      62.031  26.231 -57.605  1.00 94.09           C  
ATOM   3107  CB  ALA A 388      61.362  27.311 -55.446  1.00 94.09           C  
ATOM   3108  O   ALA A 388      62.703  26.852 -58.432  1.00 94.09           O  
ATOM   3109  N   TYR A 389      62.344  24.916 -57.169  1.00 95.94           N  
ATOM   3110  CA  TYR A 389      63.356  24.150 -57.888  1.00 95.94           C  
ATOM   3111  C   TYR A 389      63.020  24.061 -59.372  1.00 95.94           C  
ATOM   3112  CB  TYR A 389      63.485  22.743 -57.297  1.00 95.94           C  
ATOM   3113  O   TYR A 389      63.905  24.177 -60.223  1.00 95.94           O  
ATOM   3114  CG  TYR A 389      64.147  22.712 -55.941  1.00 95.94           C  
ATOM   3115  CD1 TYR A 389      65.339  23.396 -55.711  1.00 95.94           C  
ATOM   3116  CD2 TYR A 389      63.583  22.000 -54.888  1.00 95.94           C  
ATOM   3117  CE1 TYR A 389      65.953  23.369 -54.463  1.00 95.94           C  
ATOM   3118  CE2 TYR A 389      64.189  21.967 -53.636  1.00 95.94           C  
ATOM   3119  OH  TYR A 389      65.976  22.624 -52.197  1.00 95.94           O  
ATOM   3120  CZ  TYR A 389      65.372  22.653 -53.434  1.00 95.94           C  
ATOM   3121  N   ARG A 390      61.838  23.810 -59.780  1.00 94.23           N  
ATOM   3122  CA  ARG A 390      61.410  23.756 -61.174  1.00 94.23           C  
ATOM   3123  C   ARG A 390      61.707  25.070 -61.889  1.00 94.23           C  
ATOM   3124  CB  ARG A 390      59.917  23.436 -61.267  1.00 94.23           C  
ATOM   3125  O   ARG A 390      62.164  25.071 -63.034  1.00 94.23           O  
ATOM   3126  CG  ARG A 390      59.587  21.969 -61.040  1.00 94.23           C  
ATOM   3127  CD  ARG A 390      58.096  21.697 -61.192  1.00 94.23           C  
ATOM   3128  NE  ARG A 390      57.781  20.289 -60.969  1.00 94.23           N  
ATOM   3129  NH1 ARG A 390      55.495  20.605 -60.861  1.00 94.23           N  
ATOM   3130  NH2 ARG A 390      56.378  18.504 -60.619  1.00 94.23           N  
ATOM   3131  CZ  ARG A 390      56.552  19.802 -60.817  1.00 94.23           C  
ATOM   3132  N   LYS A 391      61.370  26.190 -61.232  1.00 93.48           N  
ATOM   3133  CA  LYS A 391      61.639  27.512 -61.790  1.00 93.48           C  
ATOM   3134  C   LYS A 391      63.136  27.727 -61.999  1.00 93.48           C  
ATOM   3135  CB  LYS A 391      61.075  28.605 -60.881  1.00 93.48           C  
ATOM   3136  O   LYS A 391      63.551  28.306 -63.005  1.00 93.48           O  
ATOM   3137  CG  LYS A 391      60.992  29.975 -61.537  1.00 93.48           C  
ATOM   3138  CD  LYS A 391      60.302  30.987 -60.632  1.00 93.48           C  
ATOM   3139  CE  LYS A 391      60.283  32.376 -61.257  1.00 93.48           C  
ATOM   3140  NZ  LYS A 391      59.530  33.353 -60.414  1.00 93.48           N  
ATOM   3141  N   LEU A 392      63.969  27.398 -61.069  1.00 92.17           N  
ATOM   3142  CA  LEU A 392      65.418  27.520 -61.186  1.00 92.17           C  
ATOM   3143  C   LEU A 392      65.945  26.664 -62.334  1.00 92.17           C  
ATOM   3144  CB  LEU A 392      66.098  27.112 -59.877  1.00 92.17           C  
ATOM   3145  O   LEU A 392      66.828  27.094 -63.079  1.00 92.17           O  
ATOM   3146  CG  LEU A 392      67.586  27.446 -59.753  1.00 92.17           C  
ATOM   3147  CD1 LEU A 392      67.789  28.957 -59.719  1.00 92.17           C  
ATOM   3148  CD2 LEU A 392      68.178  26.794 -58.508  1.00 92.17           C  
ATOM   3149  N   LEU A 393      65.469  25.442 -62.423  1.00 88.72           N  
ATOM   3150  CA  LEU A 393      65.882  24.540 -63.493  1.00 88.72           C  
ATOM   3151  C   LEU A 393      65.466  25.086 -64.855  1.00 88.72           C  
ATOM   3152  CB  LEU A 393      65.281  23.148 -63.283  1.00 88.72           C  
ATOM   3153  O   LEU A 393      66.217  24.978 -65.827  1.00 88.72           O  
ATOM   3154  CG  LEU A 393      66.102  22.176 -62.435  1.00 88.72           C  
ATOM   3155  CD1 LEU A 393      65.240  21.580 -61.327  1.00 88.72           C  
ATOM   3156  CD2 LEU A 393      66.696  21.075 -63.307  1.00 88.72           C  
ATOM   3157  N   GLU A 394      64.229  25.579 -64.931  1.00 85.58           N  
ATOM   3158  CA  GLU A 394      63.772  26.241 -66.149  1.00 85.58           C  
ATOM   3159  C   GLU A 394      64.625  27.467 -66.463  1.00 85.58           C  
ATOM   3160  CB  GLU A 394      62.300  26.642 -66.024  1.00 85.58           C  
ATOM   3161  O   GLU A 394      64.872  27.775 -67.631  1.00 85.58           O  
ATOM   3162  CG  GLU A 394      61.338  25.464 -66.053  1.00 85.58           C  
ATOM   3163  CD  GLU A 394      59.898  25.858 -65.763  1.00 85.58           C  
ATOM   3164  OE1 GLU A 394      59.029  24.961 -65.677  1.00 85.58           O  
ATOM   3165  OE2 GLU A 394      59.637  27.074 -65.621  1.00 85.58           O  
ATOM   3166  N   GLY A 395      65.033  28.240 -65.575  1.00 81.16           N  
ATOM   3167  CA  GLY A 395      65.953  29.354 -65.744  1.00 81.16           C  
ATOM   3168  C   GLY A 395      67.326  28.926 -66.226  1.00 81.16           C  
ATOM   3169  O   GLY A 395      67.939  29.605 -67.053  1.00 81.16           O  
ATOM   3170  N   GLU A 396      67.903  27.819 -65.753  1.00 77.55           N  
ATOM   3171  CA  GLU A 396      69.174  27.259 -66.203  1.00 77.55           C  
ATOM   3172  C   GLU A 396      69.056  26.681 -67.610  1.00 77.55           C  
ATOM   3173  CB  GLU A 396      69.660  26.181 -65.231  1.00 77.55           C  
ATOM   3174  O   GLU A 396      69.988  26.785 -68.410  1.00 77.55           O  
ATOM   3175  CG  GLU A 396      70.345  26.735 -63.990  1.00 77.55           C  
ATOM   3176  CD  GLU A 396      71.808  27.083 -64.217  1.00 77.55           C  
ATOM   3177  OE1 GLU A 396      72.342  27.959 -63.499  1.00 77.55           O  
ATOM   3178  OE2 GLU A 396      72.424  26.476 -65.121  1.00 77.55           O  
ATOM   3179  N   GLU A 397      67.997  25.990 -67.997  1.00 74.46           N  
ATOM   3180  CA  GLU A 397      67.742  25.531 -69.359  1.00 74.46           C  
ATOM   3181  C   GLU A 397      67.679  26.704 -70.333  1.00 74.46           C  
ATOM   3182  CB  GLU A 397      66.442  24.725 -69.421  1.00 74.46           C  
ATOM   3183  O   GLU A 397      68.127  26.593 -71.476  1.00 74.46           O  
ATOM   3184  CG  GLU A 397      66.550  23.337 -68.807  1.00 74.46           C  
ATOM   3185  CD  GLU A 397      65.242  22.562 -68.843  1.00 74.46           C  
ATOM   3186  OE1 GLU A 397      65.224  21.382 -68.424  1.00 74.46           O  
ATOM   3187  OE2 GLU A 397      64.227  23.140 -69.293  1.00 74.46           O  
ATOM   3188  N   THR A 398      67.116  27.792 -69.865  1.00 69.08           N  
ATOM   3189  CA  THR A 398      67.084  28.994 -70.690  1.00 69.08           C  
ATOM   3190  C   THR A 398      68.484  29.582 -70.844  1.00 69.08           C  
ATOM   3191  CB  THR A 398      66.142  30.057 -70.095  1.00 69.08           C  
ATOM   3192  O   THR A 398      68.847  30.061 -71.921  1.00 69.08           O  
ATOM   3193  CG2 THR A 398      65.633  31.007 -71.173  1.00 69.08           C  
ATOM   3194  OG1 THR A 398      65.023  29.404 -69.482  1.00 69.08           O  
ATOM   3195  N   ARG A 399      69.374  29.621 -69.923  1.00 69.56           N  
ATOM   3196  CA  ARG A 399      70.769  30.041 -70.001  1.00 69.56           C  
ATOM   3197  C   ARG A 399      71.591  29.058 -70.829  1.00 69.56           C  
ATOM   3198  CB  ARG A 399      71.370  30.176 -68.600  1.00 69.56           C  
ATOM   3199  O   ARG A 399      72.465  29.465 -71.598  1.00 69.56           O  
ATOM   3200  CG  ARG A 399      71.527  31.615 -68.135  1.00 69.56           C  
ATOM   3201  CD  ARG A 399      72.235  31.698 -66.789  1.00 69.56           C  
ATOM   3202  NE  ARG A 399      73.589  32.226 -66.924  1.00 69.56           N  
ATOM   3203  NH1 ARG A 399      74.628  30.354 -66.056  1.00 69.56           N  
ATOM   3204  NH2 ARG A 399      75.877  32.150 -66.739  1.00 69.56           N  
ATOM   3205  CZ  ARG A 399      74.695  31.576 -66.573  1.00 69.56           C  
ATOM   3206  N   LEU A 400      71.473  27.732 -70.541  1.00 62.60           N  
ATOM   3207  CA  LEU A 400      72.145  26.713 -71.340  1.00 62.60           C  
ATOM   3208  C   LEU A 400      71.637  26.727 -72.778  1.00 62.60           C  
ATOM   3209  CB  LEU A 400      71.936  25.326 -70.726  1.00 62.60           C  
ATOM   3210  O   LEU A 400      72.390  26.433 -73.709  1.00 62.60           O  
ATOM   3211  CG  LEU A 400      72.669  25.048 -69.413  1.00 62.60           C  
ATOM   3212  CD1 LEU A 400      72.168  23.749 -68.790  1.00 62.60           C  
ATOM   3213  CD2 LEU A 400      74.176  24.990 -69.643  1.00 62.60           C  
ATOM   3214  N   SER A 401      70.336  26.962 -73.023  1.00 57.76           N  
ATOM   3215  CA  SER A 401      69.792  27.156 -74.363  1.00 57.76           C  
ATOM   3216  C   SER A 401      70.323  28.439 -74.995  1.00 57.76           C  
ATOM   3217  CB  SER A 401      68.264  27.194 -74.321  1.00 57.76           C  
ATOM   3218  O   SER A 401      70.506  28.508 -76.212  1.00 57.76           O  
ATOM   3219  OG  SER A 401      67.804  27.515 -73.020  1.00 57.76           O  
ATOM   3220  N   PHE A 402      70.753  29.437 -74.228  1.00 53.01           N  
ATOM   3221  CA  PHE A 402      71.341  30.683 -74.706  1.00 53.01           C  
ATOM   3222  C   PHE A 402      72.857  30.565 -74.802  1.00 53.01           C  
ATOM   3223  CB  PHE A 402      70.962  31.846 -73.784  1.00 53.01           C  
ATOM   3224  O   PHE A 402      73.473  31.129 -75.708  1.00 53.01           O  
ATOM   3225  CG  PHE A 402      71.380  33.195 -74.305  1.00 53.01           C  
ATOM   3226  CD1 PHE A 402      72.542  33.803 -73.848  1.00 53.01           C  
ATOM   3227  CD2 PHE A 402      70.609  33.855 -75.253  1.00 53.01           C  
ATOM   3228  CE1 PHE A 402      72.931  35.051 -74.329  1.00 53.01           C  
ATOM   3229  CE2 PHE A 402      70.991  35.103 -75.739  1.00 53.01           C  
ATOM   3230  CZ  PHE A 402      72.152  35.699 -75.274  1.00 53.01           C  
ATOM   3231  N   THR A 403      73.609  29.645 -74.144  1.00 49.93           N  
ATOM   3232  CA  THR A 403      75.035  29.347 -74.212  1.00 49.93           C  
ATOM   3233  C   THR A 403      75.296  28.157 -75.131  1.00 49.93           C  
ATOM   3234  CB  THR A 403      75.612  29.055 -72.814  1.00 49.93           C  
ATOM   3235  O   THR A 403      76.443  27.883 -75.491  1.00 49.93           O  
ATOM   3236  CG2 THR A 403      76.915  29.816 -72.588  1.00 49.93           C  
ATOM   3237  OG1 THR A 403      74.661  29.452 -71.819  1.00 49.93           O  
ATOM   3238  N   SER A 404      74.267  27.583 -75.715  1.00 44.36           N  
ATOM   3239  CA  SER A 404      74.416  26.553 -76.737  1.00 44.36           C  
ATOM   3240  C   SER A 404      74.266  27.138 -78.138  1.00 44.36           C  
ATOM   3241  CB  SER A 404      73.390  25.438 -76.530  1.00 44.36           C  
ATOM   3242  O   SER A 404      73.158  27.203 -78.674  1.00 44.36           O  
ATOM   3243  OG  SER A 404      73.656  24.342 -77.388  1.00 44.36           O  
ATOM   3244  N   VAL A 405      74.651  28.402 -78.381  1.00 44.26           N  
ATOM   3245  CA  VAL A 405      75.067  28.889 -79.691  1.00 44.26           C  
ATOM   3246  C   VAL A 405      76.482  28.404 -79.998  1.00 44.26           C  
ATOM   3247  CB  VAL A 405      75.003  30.431 -79.770  1.00 44.26           C  
ATOM   3248  O   VAL A 405      77.449  28.865 -79.387  1.00 44.26           O  
ATOM   3249  CG1 VAL A 405      74.069  30.876 -80.894  1.00 44.26           C  
ATOM   3250  CG2 VAL A 405      74.552  31.015 -78.433  1.00 44.26           C  
ATOM   3251  N   GLY A 406      76.815  27.181 -80.104  1.00 48.61           N  
ATOM   3252  CA  GLY A 406      77.612  26.643 -81.195  1.00 48.61           C  
ATOM   3253  C   GLY A 406      77.570  25.129 -81.274  1.00 48.61           C  
ATOM   3254  O   GLY A 406      77.978  24.441 -80.336  1.00 48.61           O  
ATOM   3255  N   SER A 407      76.625  24.655 -82.007  1.00 34.57           N  
ATOM   3256  CA  SER A 407      76.912  23.578 -82.948  1.00 34.57           C  
ATOM   3257  C   SER A 407      75.631  23.026 -83.566  1.00 34.57           C  
ATOM   3258  CB  SER A 407      77.680  22.451 -82.256  1.00 34.57           C  
ATOM   3259  O   SER A 407      74.696  22.665 -82.848  1.00 34.57           O  
ATOM   3260  OG  SER A 407      78.354  21.644 -83.206  1.00 34.57           O  
ATOM   3261  N   ILE A 408      75.345  23.488 -84.876  1.00 43.70           N  
ATOM   3262  CA  ILE A 408      75.201  23.181 -86.295  1.00 43.70           C  
ATOM   3263  C   ILE A 408      74.231  22.016 -86.476  1.00 43.70           C  
ATOM   3264  CB  ILE A 408      76.565  22.849 -86.943  1.00 43.70           C  
ATOM   3265  O   ILE A 408      74.361  20.984 -85.813  1.00 43.70           O  
ATOM   3266  CG1 ILE A 408      77.649  22.719 -85.867  1.00 43.70           C  
ATOM   3267  CG2 ILE A 408      76.944  23.912 -87.978  1.00 43.70           C  
ATOM   3268  CD1 ILE A 408      79.013  22.313 -86.409  1.00 43.70           C  
ATOM   3269  N   THR A 409      73.081  22.385 -87.086  1.00 41.09           N  
ATOM   3270  CA  THR A 409      72.641  22.098 -88.447  1.00 41.09           C  
ATOM   3271  C   THR A 409      71.227  21.524 -88.449  1.00 41.09           C  
ATOM   3272  CB  THR A 409      73.598  21.117 -89.148  1.00 41.09           C  
ATOM   3273  O   THR A 409      70.927  20.596 -87.695  1.00 41.09           O  
ATOM   3274  CG2 THR A 409      74.612  21.860 -90.011  1.00 41.09           C  
ATOM   3275  OG1 THR A 409      74.298  20.352 -88.159  1.00 41.09           O  
ATOM   3276  N   SER A 410      70.291  22.315 -89.073  1.00 37.39           N  
ATOM   3277  CA  SER A 410      69.962  22.280 -90.494  1.00 37.39           C  
ATOM   3278  C   SER A 410      68.582  21.674 -90.728  1.00 37.39           C  
ATOM   3279  CB  SER A 410      71.014  21.485 -91.269  1.00 37.39           C  
ATOM   3280  O   SER A 410      68.287  20.582 -90.238  1.00 37.39           O  
ATOM   3281  OG  SER A 410      70.804  21.600 -92.666  1.00 37.39           O  
ATOM   3282  N   GLY A 411      67.574  22.497 -91.211  1.00 34.71           N  
ATOM   3283  CA  GLY A 411      67.033  22.798 -92.527  1.00 34.71           C  
ATOM   3284  C   GLY A 411      65.583  22.381 -92.686  1.00 34.71           C  
ATOM   3285  O   GLY A 411      65.201  21.279 -92.287  1.00 34.71           O  
ATOM   3286  N   TYR A 412      64.591  23.306 -92.638  1.00 36.18           N  
ATOM   3287  CA  TYR A 412      63.681  23.458 -93.768  1.00 36.18           C  
ATOM   3288  C   TYR A 412      62.515  24.371 -93.410  1.00 36.18           C  
ATOM   3289  CB  TYR A 412      63.156  22.093 -94.222  1.00 36.18           C  
ATOM   3290  O   TYR A 412      61.804  24.125 -92.432  1.00 36.18           O  
ATOM   3291  CG  TYR A 412      63.283  21.858 -95.708  1.00 36.18           C  
ATOM   3292  CD1 TYR A 412      62.220  22.122 -96.568  1.00 36.18           C  
ATOM   3293  CD2 TYR A 412      64.465  21.370 -96.254  1.00 36.18           C  
ATOM   3294  CE1 TYR A 412      62.331  21.905 -97.937  1.00 36.18           C  
ATOM   3295  CE2 TYR A 412      64.588  21.148 -97.622  1.00 36.18           C  
ATOM   3296  OH  TYR A 412      63.634  21.202 -99.809  1.00 36.18           O  
ATOM   3297  CZ  TYR A 412      63.518  21.419 -98.454  1.00 36.18           C  
ATOM   3298  N   SER A 413      62.597  25.648 -93.727  1.00 39.36           N  
ATOM   3299  CA  SER A 413      61.730  26.698 -94.250  1.00 39.36           C  
ATOM   3300  C   SER A 413      61.069  26.270 -95.557  1.00 39.36           C  
ATOM   3301  CB  SER A 413      62.522  27.988 -94.469  1.00 39.36           C  
ATOM   3302  O   SER A 413      61.718  25.675 -96.420  1.00 39.36           O  
ATOM   3303  OG  SER A 413      63.528  27.800 -95.450  1.00 39.36           O  
ATOM   3304  N   GLN A 414      59.679  26.196 -95.635  1.00 35.85           N  
ATOM   3305  CA  GLN A 414      58.836  26.990 -96.523  1.00 35.85           C  
ATOM   3306  C   GLN A 414      57.479  26.324 -96.734  1.00 35.85           C  
ATOM   3307  CB  GLN A 414      59.529  27.207 -97.869  1.00 35.85           C  
ATOM   3308  O   GLN A 414      57.406  25.119 -96.987  1.00 35.85           O  
ATOM   3309  CG  GLN A 414      60.323  28.504 -97.950  1.00 35.85           C  
ATOM   3310  CD  GLN A 414      60.792  28.819 -99.358  1.00 35.85           C  
ATOM   3311  NE2 GLN A 414      62.049  29.229 -99.486  1.00 35.85           N  
ATOM   3312  OE1 GLN A 414      60.030  28.694-100.322  1.00 35.85           O  
ATOM   3313  N   SER A 415      56.347  26.856 -96.210  1.00 32.98           N  
ATOM   3314  CA  SER A 415      55.297  27.553 -96.946  1.00 32.98           C  
ATOM   3315  C   SER A 415      53.935  27.353 -96.290  1.00 32.98           C  
ATOM   3316  CB  SER A 415      55.249  27.070 -98.397  1.00 32.98           C  
ATOM   3317  O   SER A 415      53.569  26.229 -95.938  1.00 32.98           O  
ATOM   3318  OG  SER A 415      54.878  25.704 -98.460  1.00 32.98           O  
ATOM   3319  N   SER A 416      53.488  28.345 -95.603  1.00 35.33           N  
ATOM   3320  CA  SER A 416      52.292  29.160 -95.412  1.00 35.33           C  
ATOM   3321  C   SER A 416      51.394  29.119 -96.644  1.00 35.33           C  
ATOM   3322  CB  SER A 416      52.673  30.606 -95.096  1.00 35.33           C  
ATOM   3323  O   SER A 416      51.853  29.365 -97.762  1.00 35.33           O  
ATOM   3324  OG  SER A 416      53.146  31.267 -96.258  1.00 35.33           O  
ATOM   3325  N   GLN A 417      50.222  28.367 -96.472  1.00 36.26           N  
ATOM   3326  CA  GLN A 417      48.981  28.708 -97.159  1.00 36.26           C  
ATOM   3327  C   GLN A 417      47.794  28.671 -96.200  1.00 36.26           C  
ATOM   3328  CB  GLN A 417      48.738  27.757 -98.332  1.00 36.26           C  
ATOM   3329  O   GLN A 417      47.618  27.702 -95.459  1.00 36.26           O  
ATOM   3330  CG  GLN A 417      49.754  27.897 -99.458  1.00 36.26           C  
ATOM   3331  CD  GLN A 417      49.149  27.652-100.828  1.00 36.26           C  
ATOM   3332  NE2 GLN A 417      49.449  28.535-101.774  1.00 36.26           N  
ATOM   3333  OE1 GLN A 417      48.420  26.677-101.034  1.00 36.26           O  
ATOM   3334  N   VAL A 418      47.328  29.823 -95.716  1.00 41.82           N  
ATOM   3335  CA  VAL A 418      46.089  30.543 -95.441  1.00 41.82           C  
ATOM   3336  C   VAL A 418      45.128  30.385 -96.617  1.00 41.82           C  
ATOM   3337  CB  VAL A 418      46.353  32.041 -95.166  1.00 41.82           C  
ATOM   3338  O   VAL A 418      45.530  30.506 -97.777  1.00 41.82           O  
ATOM   3339  CG1 VAL A 418      46.490  32.298 -93.666  1.00 41.82           C  
ATOM   3340  CG2 VAL A 418      47.604  32.507 -95.908  1.00 41.82           C  
ATOM   3341  N   PHE A 419      44.030  29.617 -96.361  1.00 32.37           N  
ATOM   3342  CA  PHE A 419      42.690  29.877 -96.873  1.00 32.37           C  
ATOM   3343  C   PHE A 419      41.714  28.805 -96.403  1.00 32.37           C  
ATOM   3344  CB  PHE A 419      42.701  29.941 -98.404  1.00 32.37           C  
ATOM   3345  O   PHE A 419      41.996  27.610 -96.513  1.00 32.37           O  
ATOM   3346  CG  PHE A 419      42.673  31.342 -98.952  1.00 32.37           C  
ATOM   3347  CD1 PHE A 419      41.471  32.024 -99.095  1.00 32.37           C  
ATOM   3348  CD2 PHE A 419      43.850  31.978 -99.326  1.00 32.37           C  
ATOM   3349  CE1 PHE A 419      41.442  33.321 -99.602  1.00 32.37           C  
ATOM   3350  CE2 PHE A 419      43.829  33.274 -99.834  1.00 32.37           C  
ATOM   3351  CZ  PHE A 419      42.624  33.943 -99.972  1.00 32.37           C  
ATOM   3352  N   GLY A 420      40.742  29.177 -95.478  1.00 31.34           N  
ATOM   3353  CA  GLY A 420      39.312  29.367 -95.658  1.00 31.34           C  
ATOM   3354  C   GLY A 420      38.481  28.241 -95.072  1.00 31.34           C  
ATOM   3355  O   GLY A 420      38.882  27.076 -95.123  1.00 31.34           O  
ATOM   3356  N   ARG A 421      37.741  28.512 -94.000  1.00 32.38           N  
ATOM   3357  CA  ARG A 421      36.288  28.552 -93.872  1.00 32.38           C  
ATOM   3358  C   ARG A 421      35.760  27.275 -93.227  1.00 32.38           C  
ATOM   3359  CB  ARG A 421      35.633  28.757 -95.240  1.00 32.38           C  
ATOM   3360  O   ARG A 421      36.167  26.172 -93.597  1.00 32.38           O  
ATOM   3361  CG  ARG A 421      35.121  30.169 -95.472  1.00 32.38           C  
ATOM   3362  CD  ARG A 421      34.343  30.280 -96.776  1.00 32.38           C  
ATOM   3363  NE  ARG A 421      33.867  31.641 -97.006  1.00 32.38           N  
ATOM   3364  NH1 ARG A 421      31.633  31.129 -96.720  1.00 32.38           N  
ATOM   3365  NH2 ARG A 421      32.269  33.279 -97.198  1.00 32.38           N  
ATOM   3366  CZ  ARG A 421      32.591  32.013 -96.974  1.00 32.38           C  
ATOM   3367  N   SER A 422      35.285  27.447 -92.012  1.00 38.04           N  
ATOM   3368  CA  SER A 422      33.980  27.385 -91.363  1.00 38.04           C  
ATOM   3369  C   SER A 422      33.060  26.392 -92.066  1.00 38.04           C  
ATOM   3370  CB  SER A 422      33.327  28.768 -91.338  1.00 38.04           C  
ATOM   3371  O   SER A 422      32.898  26.444 -93.287  1.00 38.04           O  
ATOM   3372  OG  SER A 422      32.254  28.800 -90.413  1.00 38.04           O  
ATOM   3373  N   ALA A 423      32.890  25.270 -91.353  1.00 38.62           N  
ATOM   3374  CA  ALA A 423      31.575  24.633 -91.337  1.00 38.62           C  
ATOM   3375  C   ALA A 423      31.623  23.297 -90.601  1.00 38.62           C  
ATOM   3376  CB  ALA A 423      31.063  24.434 -92.762  1.00 38.62           C  
ATOM   3377  O   ALA A 423      32.516  22.480 -90.840  1.00 38.62           O  
ATOM   3378  N   TYR A 424      31.452  23.389 -89.291  1.00 40.34           N  
ATOM   3379  CA  TYR A 424      30.611  22.449 -88.560  1.00 40.34           C  
ATOM   3380  C   TYR A 424      31.308  21.962 -87.295  1.00 40.34           C  
ATOM   3381  CB  TYR A 424      30.243  21.254 -89.445  1.00 40.34           C  
ATOM   3382  O   TYR A 424      32.446  21.488 -87.349  1.00 40.34           O  
ATOM   3383  CG  TYR A 424      29.041  21.498 -90.325  1.00 40.34           C  
ATOM   3384  CD1 TYR A 424      27.749  21.297 -89.844  1.00 40.34           C  
ATOM   3385  CD2 TYR A 424      29.194  21.929 -91.638  1.00 40.34           C  
ATOM   3386  CE1 TYR A 424      26.638  21.518 -90.651  1.00 40.34           C  
ATOM   3387  CE2 TYR A 424      28.090  22.154 -92.455  1.00 40.34           C  
ATOM   3388  OH  TYR A 424      25.723  22.167 -92.757  1.00 40.34           O  
ATOM   3389  CZ  TYR A 424      26.819  21.946 -91.953  1.00 40.34           C  
ATOM   3390  N   GLY A 425      31.151  22.734 -86.143  1.00 34.70           N  
ATOM   3391  CA  GLY A 425      31.153  21.858 -84.982  1.00 34.70           C  
ATOM   3392  C   GLY A 425      30.977  22.603 -83.672  1.00 34.70           C  
ATOM   3393  O   GLY A 425      31.654  23.603 -83.425  1.00 34.70           O  
ATOM   3394  N   GLY A 426      29.685  23.051 -83.306  1.00 41.49           N  
ATOM   3395  CA  GLY A 426      28.952  22.730 -82.092  1.00 41.49           C  
ATOM   3396  C   GLY A 426      29.817  22.082 -81.027  1.00 41.49           C  
ATOM   3397  O   GLY A 426      30.336  20.982 -81.226  1.00 41.49           O  
ATOM   3398  N   LEU A 427      30.628  22.917 -80.364  1.00 41.97           N  
ATOM   3399  CA  LEU A 427      30.971  22.496 -79.010  1.00 41.97           C  
ATOM   3400  C   LEU A 427      31.131  23.702 -78.090  1.00 41.97           C  
ATOM   3401  CB  LEU A 427      32.260  21.670 -79.016  1.00 41.97           C  
ATOM   3402  O   LEU A 427      32.015  24.535 -78.299  1.00 41.97           O  
ATOM   3403  CG  LEU A 427      32.092  20.150 -78.985  1.00 41.97           C  
ATOM   3404  CD1 LEU A 427      32.358  19.559 -80.365  1.00 41.97           C  
ATOM   3405  CD2 LEU A 427      33.019  19.530 -77.945  1.00 41.97           C  
ATOM   3406  N   GLN A 428      30.098  24.240 -77.594  1.00 36.53           N  
ATOM   3407  CA  GLN A 428      30.014  24.861 -76.276  1.00 36.53           C  
ATOM   3408  C   GLN A 428      29.000  24.141 -75.392  1.00 36.53           C  
ATOM   3409  CB  GLN A 428      29.645  26.340 -76.401  1.00 36.53           C  
ATOM   3410  O   GLN A 428      27.885  23.849 -75.829  1.00 36.53           O  
ATOM   3411  CG  GLN A 428      30.741  27.198 -77.017  1.00 36.53           C  
ATOM   3412  CD  GLN A 428      31.635  27.845 -75.976  1.00 36.53           C  
ATOM   3413  NE2 GLN A 428      32.696  28.502 -76.431  1.00 36.53           N  
ATOM   3414  OE1 GLN A 428      31.373  27.756 -74.772  1.00 36.53           O  
ATOM   3415  N   THR A 429      29.519  23.125 -74.641  1.00 32.76           N  
ATOM   3416  CA  THR A 429      28.919  23.178 -73.313  1.00 32.76           C  
ATOM   3417  C   THR A 429      29.399  22.012 -72.455  1.00 32.76           C  
ATOM   3418  CB  THR A 429      27.381  23.161 -73.394  1.00 32.76           C  
ATOM   3419  O   THR A 429      29.430  20.868 -72.914  1.00 32.76           O  
ATOM   3420  CG2 THR A 429      26.805  24.562 -73.216  1.00 32.76           C  
ATOM   3421  OG1 THR A 429      26.981  22.651 -74.672  1.00 32.76           O  
ATOM   3422  N   SER A 430      30.425  22.222 -71.592  1.00 31.09           N  
ATOM   3423  CA  SER A 430      30.201  21.730 -70.237  1.00 31.09           C  
ATOM   3424  C   SER A 430      31.481  21.785 -69.410  1.00 31.09           C  
ATOM   3425  CB  SER A 430      29.664  20.299 -70.267  1.00 31.09           C  
ATOM   3426  O   SER A 430      32.530  21.309 -69.848  1.00 31.09           O  
ATOM   3427  OG  SER A 430      29.440  19.817 -68.953  1.00 31.09           O  
ATOM   3428  N   SER A 431      31.495  22.746 -68.421  1.00 33.23           N  
ATOM   3429  CA  SER A 431      31.433  22.384 -67.009  1.00 33.23           C  
ATOM   3430  C   SER A 431      31.857  23.548 -66.120  1.00 33.23           C  
ATOM   3431  CB  SER A 431      32.318  21.169 -66.727  1.00 33.23           C  
ATOM   3432  O   SER A 431      32.930  24.124 -66.312  1.00 33.23           O  
ATOM   3433  OG  SER A 431      33.390  21.102 -67.652  1.00 33.23           O  
ATOM   3434  N   TYR A 432      30.859  24.236 -65.462  1.00 37.61           N  
ATOM   3435  CA  TYR A 432      30.660  24.286 -64.018  1.00 37.61           C  
ATOM   3436  C   TYR A 432      29.734  25.434 -63.634  1.00 37.61           C  
ATOM   3437  CB  TYR A 432      32.002  24.432 -63.294  1.00 37.61           C  
ATOM   3438  O   TYR A 432      30.072  26.604 -63.830  1.00 37.61           O  
ATOM   3439  CG  TYR A 432      32.842  23.179 -63.314  1.00 37.61           C  
ATOM   3440  CD1 TYR A 432      32.581  22.127 -62.439  1.00 37.61           C  
ATOM   3441  CD2 TYR A 432      33.900  23.044 -64.207  1.00 37.61           C  
ATOM   3442  CE1 TYR A 432      33.354  20.971 -62.452  1.00 37.61           C  
ATOM   3443  CE2 TYR A 432      34.680  21.892 -64.229  1.00 37.61           C  
ATOM   3444  OH  TYR A 432      35.168  19.720 -63.367  1.00 37.61           O  
ATOM   3445  CZ  TYR A 432      34.399  20.863 -63.349  1.00 37.61           C  
ATOM   3446  N   LEU A 433      28.446  25.268 -63.817  1.00 41.18           N  
ATOM   3447  CA  LEU A 433      27.476  26.017 -63.027  1.00 41.18           C  
ATOM   3448  C   LEU A 433      26.760  25.105 -62.036  1.00 41.18           C  
ATOM   3449  CB  LEU A 433      26.454  26.700 -63.940  1.00 41.18           C  
ATOM   3450  O   LEU A 433      26.274  24.036 -62.411  1.00 41.18           O  
ATOM   3451  CG  LEU A 433      26.992  27.801 -64.856  1.00 41.18           C  
ATOM   3452  CD1 LEU A 433      25.914  28.247 -65.838  1.00 41.18           C  
ATOM   3453  CD2 LEU A 433      27.495  28.982 -64.033  1.00 41.18           C  
ATOM   3454  N   MET A 434      27.189  24.935 -60.765  1.00 38.18           N  
ATOM   3455  CA  MET A 434      26.544  24.764 -59.466  1.00 38.18           C  
ATOM   3456  C   MET A 434      25.191  25.466 -59.434  1.00 38.18           C  
ATOM   3457  CB  MET A 434      27.438  25.301 -58.347  1.00 38.18           C  
ATOM   3458  O   MET A 434      25.111  26.680 -59.630  1.00 38.18           O  
ATOM   3459  CG  MET A 434      28.719  24.507 -58.151  1.00 38.18           C  
ATOM   3460  SD  MET A 434      28.419  22.865 -57.389  1.00 38.18           S  
ATOM   3461  CE  MET A 434      29.073  21.783 -58.690  1.00 38.18           C  
ATOM   3462  N   SER A 435      24.127  24.870 -59.891  1.00 28.78           N  
ATOM   3463  CA  SER A 435      22.695  24.971 -59.628  1.00 28.78           C  
ATOM   3464  C   SER A 435      22.358  24.503 -58.217  1.00 28.78           C  
ATOM   3465  CB  SER A 435      21.904  24.152 -60.649  1.00 28.78           C  
ATOM   3466  O   SER A 435      22.806  23.439 -57.786  1.00 28.78           O  
ATOM   3467  OG  SER A 435      20.724  24.835 -61.036  1.00 28.78           O  
ATOM   3468  N   THR A 436      22.221  25.493 -57.254  1.00 47.71           N  
ATOM   3469  CA  THR A 436      21.330  25.915 -56.179  1.00 47.71           C  
ATOM   3470  C   THR A 436      19.963  25.251 -56.318  1.00 47.71           C  
ATOM   3471  CB  THR A 436      21.160  27.446 -56.163  1.00 47.71           C  
ATOM   3472  O   THR A 436      19.283  25.424 -57.331  1.00 47.71           O  
ATOM   3473  CG2 THR A 436      22.470  28.140 -55.804  1.00 47.71           C  
ATOM   3474  OG1 THR A 436      20.737  27.888 -57.459  1.00 47.71           O  
ATOM   3475  N   ARG A 437      19.867  24.029 -55.739  1.00 35.21           N  
ATOM   3476  CA  ARG A 437      18.596  23.459 -55.304  1.00 35.21           C  
ATOM   3477  C   ARG A 437      18.556  23.303 -53.787  1.00 35.21           C  
ATOM   3478  CB  ARG A 437      18.355  22.106 -55.976  1.00 35.21           C  
ATOM   3479  O   ARG A 437      19.521  22.831 -53.181  1.00 35.21           O  
ATOM   3480  CG  ARG A 437      17.544  22.191 -57.259  1.00 35.21           C  
ATOM   3481  CD  ARG A 437      17.228  20.812 -57.820  1.00 35.21           C  
ATOM   3482  NE  ARG A 437      16.671  20.892 -59.167  1.00 35.21           N  
ATOM   3483  NH1 ARG A 437      14.656  19.905 -58.617  1.00 35.21           N  
ATOM   3484  NH2 ARG A 437      15.056  20.582 -60.770  1.00 35.21           N  
ATOM   3485  CZ  ARG A 437      15.462  20.459 -59.515  1.00 35.21           C  
ATOM   3486  N   SER A 438      17.997  24.368 -53.073  1.00 49.41           N  
ATOM   3487  CA  SER A 438      17.012  24.575 -52.016  1.00 49.41           C  
ATOM   3488  C   SER A 438      16.478  23.248 -51.489  1.00 49.41           C  
ATOM   3489  CB  SER A 438      15.853  25.434 -52.524  1.00 49.41           C  
ATOM   3490  O   SER A 438      15.923  22.451 -52.248  1.00 49.41           O  
ATOM   3491  OG  SER A 438      15.150  24.769 -53.559  1.00 49.41           O  
ATOM   3492  N   PHE A 439      17.115  22.742 -50.441  1.00 34.48           N  
ATOM   3493  CA  PHE A 439      16.600  21.788 -49.466  1.00 34.48           C  
ATOM   3494  C   PHE A 439      15.840  22.506 -48.356  1.00 34.48           C  
ATOM   3495  CB  PHE A 439      17.740  20.957 -48.869  1.00 34.48           C  
ATOM   3496  O   PHE A 439      16.221  23.604 -47.946  1.00 34.48           O  
ATOM   3497  CG  PHE A 439      18.235  19.865 -49.778  1.00 34.48           C  
ATOM   3498  CD1 PHE A 439      17.520  18.683 -49.921  1.00 34.48           C  
ATOM   3499  CD2 PHE A 439      19.417  20.021 -50.491  1.00 34.48           C  
ATOM   3500  CE1 PHE A 439      17.976  17.670 -50.762  1.00 34.48           C  
ATOM   3501  CE2 PHE A 439      19.879  19.014 -51.333  1.00 34.48           C  
ATOM   3502  CZ  PHE A 439      19.157  17.839 -51.466  1.00 34.48           C  
ATOM   3503  N   PRO A 440      14.563  22.039 -48.029  1.00 37.62           N  
ATOM   3504  CA  PRO A 440      13.568  22.392 -47.014  1.00 37.62           C  
ATOM   3505  C   PRO A 440      14.142  22.387 -45.599  1.00 37.62           C  
ATOM   3506  CB  PRO A 440      12.501  21.305 -47.173  1.00 37.62           C  
ATOM   3507  O   PRO A 440      14.988  21.550 -45.275  1.00 37.62           O  
ATOM   3508  CG  PRO A 440      12.784  20.685 -48.503  1.00 37.62           C  
ATOM   3509  CD  PRO A 440      14.238  20.882 -48.822  1.00 37.62           C  
ATOM   3510  N   SER A 441      14.390  23.595 -44.997  1.00 39.13           N  
ATOM   3511  CA  SER A 441      14.382  24.191 -43.666  1.00 39.13           C  
ATOM   3512  C   SER A 441      13.501  23.395 -42.709  1.00 39.13           C  
ATOM   3513  CB  SER A 441      13.899  25.641 -43.730  1.00 39.13           C  
ATOM   3514  O   SER A 441      12.279  23.360 -42.865  1.00 39.13           O  
ATOM   3515  OG  SER A 441      14.065  26.282 -42.477  1.00 39.13           O  
ATOM   3516  N   TYR A 442      13.852  22.150 -42.379  1.00 45.33           N  
ATOM   3517  CA  TYR A 442      13.331  21.730 -41.083  1.00 45.33           C  
ATOM   3518  C   TYR A 442      14.415  21.052 -40.253  1.00 45.33           C  
ATOM   3519  CB  TYR A 442      12.142  20.781 -41.263  1.00 45.33           C  
ATOM   3520  O   TYR A 442      14.155  20.587 -39.141  1.00 45.33           O  
ATOM   3521  CG  TYR A 442      10.853  21.484 -41.615  1.00 45.33           C  
ATOM   3522  CD1 TYR A 442      10.081  22.098 -40.632  1.00 45.33           C  
ATOM   3523  CD2 TYR A 442      10.405  21.535 -42.931  1.00 45.33           C  
ATOM   3524  CE1 TYR A 442       8.892  22.745 -40.951  1.00 45.33           C  
ATOM   3525  CE2 TYR A 442       9.218  22.179 -43.261  1.00 45.33           C  
ATOM   3526  OH  TYR A 442       7.293  23.420 -42.589  1.00 45.33           O  
ATOM   3527  CZ  TYR A 442       8.469  22.781 -42.267  1.00 45.33           C  
ATOM   3528  N   TYR A 443      15.496  21.653 -40.031  1.00 41.99           N  
ATOM   3529  CA  TYR A 443      16.313  21.127 -38.943  1.00 41.99           C  
ATOM   3530  C   TYR A 443      17.306  22.173 -38.451  1.00 41.99           C  
ATOM   3531  CB  TYR A 443      17.061  19.868 -39.393  1.00 41.99           C  
ATOM   3532  O   TYR A 443      18.519  22.000 -38.589  1.00 41.99           O  
ATOM   3533  CG  TYR A 443      16.924  18.707 -38.439  1.00 41.99           C  
ATOM   3534  CD1 TYR A 443      17.893  18.459 -37.469  1.00 41.99           C  
ATOM   3535  CD2 TYR A 443      15.827  17.855 -38.505  1.00 41.99           C  
ATOM   3536  CE1 TYR A 443      17.772  17.389 -36.588  1.00 41.99           C  
ATOM   3537  CE2 TYR A 443      15.695  16.782 -37.630  1.00 41.99           C  
ATOM   3538  OH  TYR A 443      16.546  15.497 -35.807  1.00 41.99           O  
ATOM   3539  CZ  TYR A 443      16.671  16.558 -36.676  1.00 41.99           C  
ATOM   3540  N   THR A 444      16.923  23.413 -38.405  1.00 38.80           N  
ATOM   3541  CA  THR A 444      17.758  24.470 -37.846  1.00 38.80           C  
ATOM   3542  C   THR A 444      17.030  25.197 -36.720  1.00 38.80           C  
ATOM   3543  CB  THR A 444      18.175  25.483 -38.929  1.00 38.80           C  
ATOM   3544  O   THR A 444      16.777  26.400 -36.811  1.00 38.80           O  
ATOM   3545  CG2 THR A 444      17.005  26.377 -39.326  1.00 38.80           C  
ATOM   3546  OG1 THR A 444      19.238  26.302 -38.424  1.00 38.80           O  
ATOM   3547  N   SER A 445      16.029  24.548 -36.057  1.00 44.68           N  
ATOM   3548  CA  SER A 445      15.389  25.178 -34.906  1.00 44.68           C  
ATOM   3549  C   SER A 445      15.820  24.515 -33.602  1.00 44.68           C  
ATOM   3550  CB  SER A 445      13.867  25.118 -35.040  1.00 44.68           C  
ATOM   3551  O   SER A 445      15.665  25.094 -32.525  1.00 44.68           O  
ATOM   3552  OG  SER A 445      13.370  23.873 -34.578  1.00 44.68           O  
ATOM   3553  N   HIS A 446      16.856  23.565 -33.614  1.00 46.81           N  
ATOM   3554  CA  HIS A 446      17.157  22.971 -32.316  1.00 46.81           C  
ATOM   3555  C   HIS A 446      18.602  23.239 -31.910  1.00 46.81           C  
ATOM   3556  CB  HIS A 446      16.889  21.465 -32.341  1.00 46.81           C  
ATOM   3557  O   HIS A 446      18.984  22.994 -30.763  1.00 46.81           O  
ATOM   3558  CG  HIS A 446      15.445  21.110 -32.176  1.00 46.81           C  
ATOM   3559  CD2 HIS A 446      14.754  20.005 -32.543  1.00 46.81           C  
ATOM   3560  ND1 HIS A 446      14.537  21.949 -31.568  1.00 46.81           N  
ATOM   3561  CE1 HIS A 446      13.347  21.374 -31.567  1.00 46.81           C  
ATOM   3562  NE2 HIS A 446      13.451  20.193 -32.153  1.00 46.81           N  
ATOM   3563  N   VAL A 447      19.240  24.096 -32.670  1.00 44.43           N  
ATOM   3564  CA  VAL A 447      20.587  24.439 -32.228  1.00 44.43           C  
ATOM   3565  C   VAL A 447      20.668  25.933 -31.926  1.00 44.43           C  
ATOM   3566  CB  VAL A 447      21.647  24.050 -33.283  1.00 44.43           C  
ATOM   3567  O   VAL A 447      21.411  26.354 -31.036  1.00 44.43           O  
ATOM   3568  CG1 VAL A 447      23.047  24.439 -32.812  1.00 44.43           C  
ATOM   3569  CG2 VAL A 447      21.577  22.554 -33.583  1.00 44.43           C  
ATOM   3570  N   GLN A 448      19.591  26.667 -32.183  1.00 39.59           N  
ATOM   3571  CA  GLN A 448      19.474  28.075 -31.816  1.00 39.59           C  
ATOM   3572  C   GLN A 448      18.606  28.248 -30.573  1.00 39.59           C  
ATOM   3573  CB  GLN A 448      18.897  28.886 -32.977  1.00 39.59           C  
ATOM   3574  O   GLN A 448      18.824  29.167 -29.781  1.00 39.59           O  
ATOM   3575  CG  GLN A 448      19.780  30.046 -33.416  1.00 39.59           C  
ATOM   3576  CD  GLN A 448      19.999  30.082 -34.917  1.00 39.59           C  
ATOM   3577  NE2 GLN A 448      20.797  31.040 -35.377  1.00 39.59           N  
ATOM   3578  OE1 GLN A 448      19.457  29.255 -35.657  1.00 39.59           O  
ATOM   3579  N   GLU A 449      17.851  27.182 -30.161  1.00 48.63           N  
ATOM   3580  CA  GLU A 449      17.029  27.156 -28.955  1.00 48.63           C  
ATOM   3581  C   GLU A 449      17.827  26.660 -27.753  1.00 48.63           C  
ATOM   3582  CB  GLU A 449      15.794  26.276 -29.166  1.00 48.63           C  
ATOM   3583  O   GLU A 449      17.614  27.117 -26.628  1.00 48.63           O  
ATOM   3584  CG  GLU A 449      14.552  27.049 -29.585  1.00 48.63           C  
ATOM   3585  CD  GLU A 449      13.348  26.157 -29.842  1.00 48.63           C  
ATOM   3586  OE1 GLU A 449      12.277  26.678 -30.228  1.00 48.63           O  
ATOM   3587  OE2 GLU A 449      13.476  24.926 -29.656  1.00 48.63           O  
ATOM   3588  N   GLU A 450      18.993  26.032 -28.054  1.00 51.03           N  
ATOM   3589  CA  GLU A 450      19.867  25.532 -26.997  1.00 51.03           C  
ATOM   3590  C   GLU A 450      20.958  26.544 -26.659  1.00 51.03           C  
ATOM   3591  CB  GLU A 450      20.496  24.198 -27.405  1.00 51.03           C  
ATOM   3592  O   GLU A 450      21.362  26.666 -25.500  1.00 51.03           O  
ATOM   3593  CG  GLU A 450      19.794  22.982 -26.819  1.00 51.03           C  
ATOM   3594  CD  GLU A 450      20.525  21.677 -27.091  1.00 51.03           C  
ATOM   3595  OE1 GLU A 450      20.083  20.617 -26.592  1.00 51.03           O  
ATOM   3596  OE2 GLU A 450      21.549  21.714 -27.809  1.00 51.03           O  
ATOM   3597  N   GLN A 451      21.217  27.464 -27.621  1.00 43.10           N  
ATOM   3598  CA  GLN A 451      22.200  28.527 -27.434  1.00 43.10           C  
ATOM   3599  C   GLN A 451      21.560  29.765 -26.814  1.00 43.10           C  
ATOM   3600  CB  GLN A 451      22.861  28.888 -28.765  1.00 43.10           C  
ATOM   3601  O   GLN A 451      22.188  30.461 -26.013  1.00 43.10           O  
ATOM   3602  CG  GLN A 451      24.029  27.985 -29.137  1.00 43.10           C  
ATOM   3603  CD  GLN A 451      24.634  28.332 -30.484  1.00 43.10           C  
ATOM   3604  NE2 GLN A 451      25.470  27.442 -31.007  1.00 43.10           N  
ATOM   3605  OE1 GLN A 451      24.351  29.392 -31.052  1.00 43.10           O  
ATOM   3606  N   ILE A 452      20.188  29.923 -26.894  1.00 53.74           N  
ATOM   3607  CA  ILE A 452      19.389  30.977 -26.278  1.00 53.74           C  
ATOM   3608  C   ILE A 452      18.949  30.540 -24.882  1.00 53.74           C  
ATOM   3609  CB  ILE A 452      18.158  31.332 -27.141  1.00 53.74           C  
ATOM   3610  O   ILE A 452      18.902  31.354 -23.957  1.00 53.74           O  
ATOM   3611  CG1 ILE A 452      18.601  31.832 -28.521  1.00 53.74           C  
ATOM   3612  CG2 ILE A 452      17.285  32.373 -26.435  1.00 53.74           C  
ATOM   3613  CD1 ILE A 452      17.465  31.960 -29.527  1.00 53.74           C  
ATOM   3614  N   GLU A 453      18.934  29.178 -24.615  1.00 52.96           N  
ATOM   3615  CA  GLU A 453      18.541  28.611 -23.328  1.00 52.96           C  
ATOM   3616  C   GLU A 453      19.735  28.511 -22.382  1.00 52.96           C  
ATOM   3617  CB  GLU A 453      17.905  27.231 -23.520  1.00 52.96           C  
ATOM   3618  O   GLU A 453      19.598  28.729 -21.176  1.00 52.96           O  
ATOM   3619  CG  GLU A 453      16.403  27.275 -23.758  1.00 52.96           C  
ATOM   3620  CD  GLU A 453      15.788  25.899 -23.963  1.00 52.96           C  
ATOM   3621  OE1 GLU A 453      14.570  25.814 -24.237  1.00 52.96           O  
ATOM   3622  OE2 GLU A 453      16.531  24.899 -23.847  1.00 52.96           O  
ATOM   3623  N   VAL A 454      20.947  28.516 -22.963  1.00 56.80           N  
ATOM   3624  CA  VAL A 454      22.196  28.465 -22.210  1.00 56.80           C  
ATOM   3625  C   VAL A 454      22.656  29.882 -21.876  1.00 56.80           C  
ATOM   3626  CB  VAL A 454      23.299  27.716 -22.990  1.00 56.80           C  
ATOM   3627  O   VAL A 454      23.134  30.142 -20.769  1.00 56.80           O  
ATOM   3628  CG1 VAL A 454      24.615  27.733 -22.215  1.00 56.80           C  
ATOM   3629  CG2 VAL A 454      22.865  26.281 -23.282  1.00 56.80           C  
ATOM   3630  N   GLU A 455      22.298  30.881 -22.709  1.00 56.58           N  
ATOM   3631  CA  GLU A 455      22.593  32.293 -22.480  1.00 56.58           C  
ATOM   3632  C   GLU A 455      21.554  32.932 -21.563  1.00 56.58           C  
ATOM   3633  CB  GLU A 455      22.659  33.050 -23.809  1.00 56.58           C  
ATOM   3634  O   GLU A 455      21.889  33.783 -20.736  1.00 56.58           O  
ATOM   3635  CG  GLU A 455      24.077  33.310 -24.298  1.00 56.58           C  
ATOM   3636  CD  GLU A 455      24.135  34.235 -25.503  1.00 56.58           C  
ATOM   3637  OE1 GLU A 455      25.251  34.618 -25.922  1.00 56.58           O  
ATOM   3638  OE2 GLU A 455      23.055  34.582 -26.033  1.00 56.58           O  
ATOM   3639  N   GLU A 456      20.287  32.405 -21.491  1.00 61.55           N  
ATOM   3640  CA  GLU A 456      19.195  32.799 -20.605  1.00 61.55           C  
ATOM   3641  C   GLU A 456      19.328  32.136 -19.237  1.00 61.55           C  
ATOM   3642  CB  GLU A 456      17.842  32.448 -21.230  1.00 61.55           C  
ATOM   3643  O   GLU A 456      19.024  32.750 -18.212  1.00 61.55           O  
ATOM   3644  CG  GLU A 456      16.692  33.312 -20.731  1.00 61.55           C  
ATOM   3645  CD  GLU A 456      15.355  32.949 -21.356  1.00 61.55           C  
ATOM   3646  OE1 GLU A 456      14.321  33.536 -20.962  1.00 61.55           O  
ATOM   3647  OE2 GLU A 456      15.340  32.069 -22.246  1.00 61.55           O  
ATOM   3648  N   THR A 457      20.077  30.990 -19.115  1.00 62.88           N  
ATOM   3649  CA  THR A 457      20.368  30.247 -17.894  1.00 62.88           C  
ATOM   3650  C   THR A 457      21.631  30.781 -17.224  1.00 62.88           C  
ATOM   3651  CB  THR A 457      20.533  28.743 -18.181  1.00 62.88           C  
ATOM   3652  O   THR A 457      21.713  30.833 -15.995  1.00 62.88           O  
ATOM   3653  CG2 THR A 457      19.204  28.111 -18.583  1.00 62.88           C  
ATOM   3654  OG1 THR A 457      21.475  28.566 -19.246  1.00 62.88           O  
ATOM   3655  N   ILE A 458      22.510  31.410 -17.997  1.00 60.74           N  
ATOM   3656  CA  ILE A 458      23.726  32.048 -17.504  1.00 60.74           C  
ATOM   3657  C   ILE A 458      23.413  33.471 -17.047  1.00 60.74           C  
ATOM   3658  CB  ILE A 458      24.834  32.062 -18.581  1.00 60.74           C  
ATOM   3659  O   ILE A 458      23.926  33.928 -16.023  1.00 60.74           O  
ATOM   3660  CG1 ILE A 458      25.253  30.630 -18.934  1.00 60.74           C  
ATOM   3661  CG2 ILE A 458      26.036  32.884 -18.108  1.00 60.74           C  
ATOM   3662  CD1 ILE A 458      26.208  30.539 -20.116  1.00 60.74           C  
ATOM   3663  N   GLU A 459      22.413  34.164 -17.638  1.00 60.43           N  
ATOM   3664  CA  GLU A 459      21.907  35.477 -17.248  1.00 60.43           C  
ATOM   3665  C   GLU A 459      20.940  35.368 -16.072  1.00 60.43           C  
ATOM   3666  CB  GLU A 459      21.220  36.162 -18.432  1.00 60.43           C  
ATOM   3667  O   GLU A 459      20.924  36.233 -15.193  1.00 60.43           O  
ATOM   3668  CG  GLU A 459      22.068  37.236 -19.098  1.00 60.43           C  
ATOM   3669  CD  GLU A 459      21.374  37.905 -20.274  1.00 60.43           C  
ATOM   3670  OE1 GLU A 459      21.973  38.811 -20.897  1.00 60.43           O  
ATOM   3671  OE2 GLU A 459      20.221  37.522 -20.573  1.00 60.43           O  
ATOM   3672  N   ALA A 460      20.254  34.175 -15.873  1.00 60.03           N  
ATOM   3673  CA  ALA A 460      19.384  33.829 -14.752  1.00 60.03           C  
ATOM   3674  C   ALA A 460      20.197  33.339 -13.557  1.00 60.03           C  
ATOM   3675  CB  ALA A 460      18.369  32.769 -15.173  1.00 60.03           C  
ATOM   3676  O   ALA A 460      19.855  33.623 -12.407  1.00 60.03           O  
ATOM   3677  N   ALA A 461      21.455  32.792 -13.783  1.00 60.13           N  
ATOM   3678  CA  ALA A 461      22.402  32.354 -12.761  1.00 60.13           C  
ATOM   3679  C   ALA A 461      23.268  33.515 -12.283  1.00 60.13           C  
ATOM   3680  CB  ALA A 461      23.279  31.225 -13.297  1.00 60.13           C  
ATOM   3681  O   ALA A 461      23.602  33.603 -11.098  1.00 60.13           O  
ATOM   3682  N   LYS A 462      23.464  34.596 -13.133  1.00 56.89           N  
ATOM   3683  CA  LYS A 462      24.141  35.846 -12.800  1.00 56.89           C  
ATOM   3684  C   LYS A 462      23.195  36.813 -12.095  1.00 56.89           C  
ATOM   3685  CB  LYS A 462      24.714  36.498 -14.059  1.00 56.89           C  
ATOM   3686  O   LYS A 462      23.607  37.548 -11.196  1.00 56.89           O  
ATOM   3687  CG  LYS A 462      26.066  37.166 -13.850  1.00 56.89           C  
ATOM   3688  CD  LYS A 462      26.594  37.774 -15.143  1.00 56.89           C  
ATOM   3689  CE  LYS A 462      27.930  38.473 -14.928  1.00 56.89           C  
ATOM   3690  NZ  LYS A 462      28.535  38.922 -16.217  1.00 56.89           N  
ATOM   3691  N   ALA A 463      21.833  36.707 -12.302  1.00 53.18           N  
ATOM   3692  CA  ALA A 463      20.761  37.433 -11.625  1.00 53.18           C  
ATOM   3693  C   ALA A 463      20.401  36.770 -10.299  1.00 53.18           C  
ATOM   3694  CB  ALA A 463      19.530  37.523 -12.523  1.00 53.18           C  
ATOM   3695  O   ALA A 463      20.051  37.451  -9.332  1.00 53.18           O  
ATOM   3696  N   GLU A 464      20.726  35.450 -10.111  1.00 54.25           N  
ATOM   3697  CA  GLU A 464      20.523  34.671  -8.893  1.00 54.25           C  
ATOM   3698  C   GLU A 464      21.745  34.741  -7.983  1.00 54.25           C  
ATOM   3699  CB  GLU A 464      20.203  33.214  -9.234  1.00 54.25           C  
ATOM   3700  O   GLU A 464      21.615  34.727  -6.757  1.00 54.25           O  
ATOM   3701  CG  GLU A 464      18.830  32.759  -8.762  1.00 54.25           C  
ATOM   3702  CD  GLU A 464      18.885  31.583  -7.799  1.00 54.25           C  
ATOM   3703  OE1 GLU A 464      17.873  31.311  -7.115  1.00 54.25           O  
ATOM   3704  OE2 GLU A 464      19.950  30.929  -7.728  1.00 54.25           O  
ATOM   3705  N   GLU A 465      22.923  35.140  -8.498  1.00 46.32           N  
ATOM   3706  CA  GLU A 465      24.163  35.383  -7.768  1.00 46.32           C  
ATOM   3707  C   GLU A 465      24.280  36.846  -7.350  1.00 46.32           C  
ATOM   3708  CB  GLU A 465      25.374  34.980  -8.614  1.00 46.32           C  
ATOM   3709  O   GLU A 465      24.878  37.157  -6.318  1.00 46.32           O  
ATOM   3710  CG  GLU A 465      26.617  34.663  -7.796  1.00 46.32           C  
ATOM   3711  CD  GLU A 465      27.790  34.197  -8.643  1.00 46.32           C  
ATOM   3712  OE1 GLU A 465      28.891  33.979  -8.089  1.00 46.32           O  
ATOM   3713  OE2 GLU A 465      27.607  34.049  -9.872  1.00 46.32           O  
ATOM   3714  N   ALA A 466      23.412  37.809  -7.881  1.00 47.88           N  
ATOM   3715  CA  ALA A 466      23.253  39.204  -7.477  1.00 47.88           C  
ATOM   3716  C   ALA A 466      22.101  39.360  -6.488  1.00 47.88           C  
ATOM   3717  CB  ALA A 466      23.025  40.090  -8.699  1.00 47.88           C  
ATOM   3718  O   ALA A 466      22.012  40.368  -5.784  1.00 47.88           O  
ATOM   3719  N   LYS A 467      21.375  38.298  -6.079  1.00 46.34           N  
ATOM   3720  CA  LYS A 467      20.311  38.212  -5.083  1.00 46.34           C  
ATOM   3721  C   LYS A 467      20.800  37.523  -3.813  1.00 46.34           C  
ATOM   3722  CB  LYS A 467      19.103  37.466  -5.652  1.00 46.34           C  
ATOM   3723  O   LYS A 467      20.121  37.551  -2.784  1.00 46.34           O  
ATOM   3724  CG  LYS A 467      18.186  38.331  -6.505  1.00 46.34           C  
ATOM   3725  CD  LYS A 467      16.890  37.607  -6.844  1.00 46.34           C  
ATOM   3726  CE  LYS A 467      15.970  38.474  -7.693  1.00 46.34           C  
ATOM   3727  NZ  LYS A 467      14.706  37.760  -8.045  1.00 46.34           N  
ATOM   3728  N   ASP A 468      22.093  37.151  -3.719  1.00 44.15           N  
ATOM   3729  CA  ASP A 468      22.663  36.551  -2.517  1.00 44.15           C  
ATOM   3730  C   ASP A 468      23.665  37.495  -1.854  1.00 44.15           C  
ATOM   3731  CB  ASP A 468      23.337  35.219  -2.849  1.00 44.15           C  
ATOM   3732  O   ASP A 468      24.575  37.049  -1.152  1.00 44.15           O  
ATOM   3733  CG  ASP A 468      22.477  34.016  -2.502  1.00 44.15           C  
ATOM   3734  OD1 ASP A 468      21.528  34.156  -1.701  1.00 44.15           O  
ATOM   3735  OD2 ASP A 468      22.753  32.918  -3.032  1.00 44.15           O  
ATOM   3736  N   GLU A 469      23.447  38.802  -1.875  1.00 47.96           N  
ATOM   3737  CA  GLU A 469      24.090  39.714  -0.933  1.00 47.96           C  
ATOM   3738  C   GLU A 469      23.147  40.083   0.209  1.00 47.96           C  
ATOM   3739  CB  GLU A 469      24.568  40.979  -1.650  1.00 47.96           C  
ATOM   3740  O   GLU A 469      21.963  40.343  -0.017  1.00 47.96           O  
ATOM   3741  CG  GLU A 469      26.024  40.925  -2.089  1.00 47.96           C  
ATOM   3742  CD  GLU A 469      26.500  42.209  -2.749  1.00 47.96           C  
ATOM   3743  OE1 GLU A 469      27.678  42.275  -3.169  1.00 47.96           O  
ATOM   3744  OE2 GLU A 469      25.689  43.157  -2.847  1.00 47.96           O  
ATOM   3745  N   PRO A 470      23.523  39.793   1.500  1.00 45.92           N  
ATOM   3746  CA  PRO A 470      22.660  39.898   2.679  1.00 45.92           C  
ATOM   3747  C   PRO A 470      21.883  41.212   2.726  1.00 45.92           C  
ATOM   3748  CB  PRO A 470      23.644  39.804   3.847  1.00 45.92           C  
ATOM   3749  O   PRO A 470      22.373  42.241   2.254  1.00 45.92           O  
ATOM   3750  CG  PRO A 470      24.971  40.163   3.258  1.00 45.92           C  
ATOM   3751  CD  PRO A 470      24.887  40.012   1.767  1.00 45.92           C  
ATOM   3752  N   PRO A 471      20.438  41.228   2.949  1.00 42.28           N  
ATOM   3753  CA  PRO A 471      19.679  42.475   3.071  1.00 42.28           C  
ATOM   3754  C   PRO A 471      20.006  43.242   4.351  1.00 42.28           C  
ATOM   3755  CB  PRO A 471      18.223  42.003   3.073  1.00 42.28           C  
ATOM   3756  O   PRO A 471      20.429  42.642   5.342  1.00 42.28           O  
ATOM   3757  CG  PRO A 471      18.283  40.583   3.533  1.00 42.28           C  
ATOM   3758  CD  PRO A 471      19.692  40.088   3.374  1.00 42.28           C  
ATOM   3759  N   SER A 472      20.630  44.416   4.324  1.00 49.63           N  
ATOM   3760  CA  SER A 472      20.659  45.609   5.165  1.00 49.63           C  
ATOM   3761  C   SER A 472      19.406  45.706   6.030  1.00 49.63           C  
ATOM   3762  CB  SER A 472      20.795  46.867   4.307  1.00 49.63           C  
ATOM   3763  O   SER A 472      18.305  45.388   5.575  1.00 49.63           O  
ATOM   3764  OG  SER A 472      19.543  47.517   4.165  1.00 49.63           O  
ATOM   3765  N   GLU A 473      19.484  45.307   7.338  1.00 45.27           N  
ATOM   3766  CA  GLU A 473      18.935  45.431   8.684  1.00 45.27           C  
ATOM   3767  C   GLU A 473      17.820  46.473   8.732  1.00 45.27           C  
ATOM   3768  CB  GLU A 473      20.036  45.793   9.684  1.00 45.27           C  
ATOM   3769  O   GLU A 473      17.019  46.490   9.668  1.00 45.27           O  
ATOM   3770  CG  GLU A 473      20.892  44.610  10.112  1.00 45.27           C  
ATOM   3771  CD  GLU A 473      21.822  44.930  11.271  1.00 45.27           C  
ATOM   3772  OE1 GLU A 473      22.536  44.018  11.746  1.00 45.27           O  
ATOM   3773  OE2 GLU A 473      21.837  46.102  11.708  1.00 45.27           O  
ATOM   3774  N   GLY A 474      17.126  46.798   7.677  1.00 48.50           N  
ATOM   3775  CA  GLY A 474      16.049  47.768   7.795  1.00 48.50           C  
ATOM   3776  C   GLY A 474      14.777  47.335   7.091  1.00 48.50           C  
ATOM   3777  O   GLY A 474      13.679  47.738   7.479  1.00 48.50           O  
ATOM   3778  N   GLU A 475      14.658  46.127   6.523  1.00 44.17           N  
ATOM   3779  CA  GLU A 475      13.473  45.646   5.818  1.00 44.17           C  
ATOM   3780  C   GLU A 475      12.909  44.392   6.479  1.00 44.17           C  
ATOM   3781  CB  GLU A 475      13.798  45.366   4.349  1.00 44.17           C  
ATOM   3782  O   GLU A 475      11.713  44.113   6.375  1.00 44.17           O  
ATOM   3783  CG  GLU A 475      13.844  46.614   3.480  1.00 44.17           C  
ATOM   3784  CD  GLU A 475      13.949  46.308   1.994  1.00 44.17           C  
ATOM   3785  OE1 GLU A 475      13.918  47.255   1.176  1.00 44.17           O  
ATOM   3786  OE2 GLU A 475      14.062  45.111   1.646  1.00 44.17           O  
ATOM   3787  N   ALA A 476      13.572  43.839   7.512  1.00 45.23           N  
ATOM   3788  CA  ALA A 476      13.145  42.703   8.324  1.00 45.23           C  
ATOM   3789  C   ALA A 476      12.413  43.170   9.579  1.00 45.23           C  
ATOM   3790  CB  ALA A 476      14.345  41.838   8.703  1.00 45.23           C  
ATOM   3791  O   ALA A 476      11.481  42.510  10.044  1.00 45.23           O  
ATOM   3792  N   GLU A 477      12.492  44.471   9.866  1.00 50.84           N  
ATOM   3793  CA  GLU A 477      11.811  45.016  11.037  1.00 50.84           C  
ATOM   3794  C   GLU A 477      10.438  45.571  10.668  1.00 50.84           C  
ATOM   3795  CB  GLU A 477      12.661  46.106  11.694  1.00 50.84           C  
ATOM   3796  O   GLU A 477       9.489  45.463  11.447  1.00 50.84           O  
ATOM   3797  CG  GLU A 477      13.757  45.568  12.603  1.00 50.84           C  
ATOM   3798  CD  GLU A 477      14.320  46.616  13.550  1.00 50.84           C  
ATOM   3799  OE1 GLU A 477      15.151  46.266  14.418  1.00 50.84           O  
ATOM   3800  OE2 GLU A 477      13.925  47.797  13.423  1.00 50.84           O  
ATOM   3801  N   GLU A 478      10.198  45.791   9.375  1.00 51.62           N  
ATOM   3802  CA  GLU A 478       8.913  46.306   8.911  1.00 51.62           C  
ATOM   3803  C   GLU A 478       7.977  45.170   8.507  1.00 51.62           C  
ATOM   3804  CB  GLU A 478       9.111  47.267   7.736  1.00 51.62           C  
ATOM   3805  O   GLU A 478       6.767  45.247   8.732  1.00 51.62           O  
ATOM   3806  CG  GLU A 478       9.111  48.735   8.135  1.00 51.62           C  
ATOM   3807  CD  GLU A 478       8.699  49.664   7.005  1.00 51.62           C  
ATOM   3808  OE1 GLU A 478       8.532  50.881   7.249  1.00 51.62           O  
ATOM   3809  OE2 GLU A 478       8.541  49.172   5.865  1.00 51.62           O  
ATOM   3810  N   GLU A 479       8.549  44.011   8.254  1.00 50.05           N  
ATOM   3811  CA  GLU A 479       7.769  42.830   7.897  1.00 50.05           C  
ATOM   3812  C   GLU A 479       7.406  42.013   9.133  1.00 50.05           C  
ATOM   3813  CB  GLU A 479       8.537  41.960   6.899  1.00 50.05           C  
ATOM   3814  O   GLU A 479       6.309  41.455   9.216  1.00 50.05           O  
ATOM   3815  CG  GLU A 479       8.083  42.131   5.456  1.00 50.05           C  
ATOM   3816  CD  GLU A 479       8.556  41.013   4.541  1.00 50.05           C  
ATOM   3817  OE1 GLU A 479       8.153  40.986   3.357  1.00 50.05           O  
ATOM   3818  OE2 GLU A 479       9.336  40.156   5.014  1.00 50.05           O  
ATOM   3819  N   GLU A 480       8.182  42.210  10.208  1.00 56.27           N  
ATOM   3820  CA  GLU A 480       7.886  41.586  11.494  1.00 56.27           C  
ATOM   3821  C   GLU A 480       6.868  42.404  12.284  1.00 56.27           C  
ATOM   3822  CB  GLU A 480       9.167  41.408  12.313  1.00 56.27           C  
ATOM   3823  O   GLU A 480       6.000  41.843  12.956  1.00 56.27           O  
ATOM   3824  CG  GLU A 480       9.731  39.995  12.273  1.00 56.27           C  
ATOM   3825  CD  GLU A 480      10.169  39.484  13.636  1.00 56.27           C  
ATOM   3826  OE1 GLU A 480      10.424  38.267  13.775  1.00 56.27           O  
ATOM   3827  OE2 GLU A 480      10.258  40.309  14.573  1.00 56.27           O  
ATOM   3828  N   LYS A 481       6.771  43.686  11.991  1.00 57.91           N  
ATOM   3829  CA  LYS A 481       5.789  44.573  12.608  1.00 57.91           C  
ATOM   3830  C   LYS A 481       4.430  44.449  11.925  1.00 57.91           C  
ATOM   3831  CB  LYS A 481       6.269  46.024  12.559  1.00 57.91           C  
ATOM   3832  O   LYS A 481       3.392  44.454  12.590  1.00 57.91           O  
ATOM   3833  CG  LYS A 481       6.461  46.660  13.928  1.00 57.91           C  
ATOM   3834  CD  LYS A 481       6.806  48.139  13.814  1.00 57.91           C  
ATOM   3835  CE  LYS A 481       6.984  48.780  15.184  1.00 57.91           C  
ATOM   3836  NZ  LYS A 481       7.284  50.239  15.079  1.00 57.91           N  
ATOM   3837  N   ASP A 482       4.432  44.053  10.679  1.00 59.94           N  
ATOM   3838  CA  ASP A 482       3.194  43.876   9.925  1.00 59.94           C  
ATOM   3839  C   ASP A 482       2.597  42.491  10.167  1.00 59.94           C  
ATOM   3840  CB  ASP A 482       3.442  44.087   8.430  1.00 59.94           C  
ATOM   3841  O   ASP A 482       1.376  42.339  10.232  1.00 59.94           O  
ATOM   3842  CG  ASP A 482       3.551  45.553   8.048  1.00 59.94           C  
ATOM   3843  OD1 ASP A 482       3.074  46.419   8.813  1.00 59.94           O  
ATOM   3844  OD2 ASP A 482       4.116  45.844   6.972  1.00 59.94           O  
ATOM   3845  N   LYS A 483       3.443  41.562  10.575  1.00 64.22           N  
ATOM   3846  CA  LYS A 483       2.997  40.211  10.904  1.00 64.22           C  
ATOM   3847  C   LYS A 483       2.477  40.138  12.337  1.00 64.22           C  
ATOM   3848  CB  LYS A 483       4.134  39.207  10.707  1.00 64.22           C  
ATOM   3849  O   LYS A 483       1.483  39.460  12.609  1.00 64.22           O  
ATOM   3850  CG  LYS A 483       4.319  38.757   9.266  1.00 64.22           C  
ATOM   3851  CD  LYS A 483       5.351  37.641   9.157  1.00 64.22           C  
ATOM   3852  CE  LYS A 483       5.590  37.239   7.708  1.00 64.22           C  
ATOM   3853  NZ  LYS A 483       6.586  36.132   7.598  1.00 64.22           N  
ATOM   3854  N   GLU A 484       3.045  41.023  13.140  1.00 65.47           N  
ATOM   3855  CA  GLU A 484       2.601  41.097  14.529  1.00 65.47           C  
ATOM   3856  C   GLU A 484       1.290  41.868  14.649  1.00 65.47           C  
ATOM   3857  CB  GLU A 484       3.676  41.747  15.404  1.00 65.47           C  
ATOM   3858  O   GLU A 484       0.411  41.492  15.427  1.00 65.47           O  
ATOM   3859  CG  GLU A 484       4.370  40.777  16.348  1.00 65.47           C  
ATOM   3860  CD  GLU A 484       5.406  41.445  17.239  1.00 65.47           C  
ATOM   3861  OE1 GLU A 484       6.040  40.746  18.062  1.00 65.47           O  
ATOM   3862  OE2 GLU A 484       5.583  42.677  17.114  1.00 65.47           O  
ATOM   3863  N   GLU A 485       1.057  42.789  13.715  1.00 64.27           N  
ATOM   3864  CA  GLU A 485      -0.185  43.556  13.683  1.00 64.27           C  
ATOM   3865  C   GLU A 485      -1.316  42.748  13.054  1.00 64.27           C  
ATOM   3866  CB  GLU A 485       0.013  44.868  12.919  1.00 64.27           C  
ATOM   3867  O   GLU A 485      -2.463  42.825  13.500  1.00 64.27           O  
ATOM   3868  CG  GLU A 485       0.489  46.021  13.790  1.00 64.27           C  
ATOM   3869  CD  GLU A 485       0.523  47.352  13.056  1.00 64.27           C  
ATOM   3870  OE1 GLU A 485       0.879  48.379  13.678  1.00 64.27           O  
ATOM   3871  OE2 GLU A 485       0.189  47.369  11.850  1.00 64.27           O  
ATOM   3872  N   ALA A 486      -0.958  41.792  12.214  1.00 65.94           N  
ATOM   3873  CA  ALA A 486      -1.939  40.920  11.573  1.00 65.94           C  
ATOM   3874  C   ALA A 486      -2.356  39.786  12.504  1.00 65.94           C  
ATOM   3875  CB  ALA A 486      -1.379  40.356  10.270  1.00 65.94           C  
ATOM   3876  O   ALA A 486      -3.528  39.402  12.539  1.00 65.94           O  
ATOM   3877  N   GLU A 487      -1.439  39.435  13.398  1.00 68.99           N  
ATOM   3878  CA  GLU A 487      -1.733  38.390  14.375  1.00 68.99           C  
ATOM   3879  C   GLU A 487      -2.557  38.937  15.537  1.00 68.99           C  
ATOM   3880  CB  GLU A 487      -0.438  37.763  14.897  1.00 68.99           C  
ATOM   3881  O   GLU A 487      -3.445  38.253  16.051  1.00 68.99           O  
ATOM   3882  CG  GLU A 487       0.072  36.608  14.048  1.00 68.99           C  
ATOM   3883  CD  GLU A 487       1.216  35.845  14.698  1.00 68.99           C  
ATOM   3884  OE1 GLU A 487       1.645  34.807  14.145  1.00 68.99           O  
ATOM   3885  OE2 GLU A 487       1.688  36.290  15.768  1.00 68.99           O  
ATOM   3886  N   GLU A 488      -2.411  40.233  15.776  1.00 68.66           N  
ATOM   3887  CA  GLU A 488      -3.176  40.897  16.827  1.00 68.66           C  
ATOM   3888  C   GLU A 488      -4.598  41.202  16.364  1.00 68.66           C  
ATOM   3889  CB  GLU A 488      -2.478  42.187  17.267  1.00 68.66           C  
ATOM   3890  O   GLU A 488      -5.548  41.085  17.142  1.00 68.66           O  
ATOM   3891  CG  GLU A 488      -1.776  42.077  18.612  1.00 68.66           C  
ATOM   3892  CD  GLU A 488      -1.201  43.399  19.099  1.00 68.66           C  
ATOM   3893  OE1 GLU A 488      -0.645  43.443  20.219  1.00 68.66           O  
ATOM   3894  OE2 GLU A 488      -1.310  44.398  18.353  1.00 68.66           O  
ATOM   3895  N   GLU A 489      -4.759  41.373  15.074  1.00 70.71           N  
ATOM   3896  CA  GLU A 489      -6.076  41.615  14.493  1.00 70.71           C  
ATOM   3897  C   GLU A 489      -6.868  40.317  14.362  1.00 70.71           C  
ATOM   3898  CB  GLU A 489      -5.945  42.290  13.126  1.00 70.71           C  
ATOM   3899  O   GLU A 489      -8.077  40.294  14.601  1.00 70.71           O  
ATOM   3900  CG  GLU A 489      -6.099  43.804  13.170  1.00 70.71           C  
ATOM   3901  CD  GLU A 489      -6.266  44.431  11.795  1.00 70.71           C  
ATOM   3902  OE1 GLU A 489      -6.503  45.657  11.712  1.00 70.71           O  
ATOM   3903  OE2 GLU A 489      -6.160  43.689  10.793  1.00 70.71           O  
ATOM   3904  N   GLU A 490      -6.171  39.216  14.180  1.00 70.58           N  
ATOM   3905  CA  GLU A 490      -6.803  37.903  14.088  1.00 70.58           C  
ATOM   3906  C   GLU A 490      -7.203  37.385  15.467  1.00 70.58           C  
ATOM   3907  CB  GLU A 490      -5.869  36.903  13.401  1.00 70.58           C  
ATOM   3908  O   GLU A 490      -8.269  36.787  15.626  1.00 70.58           O  
ATOM   3909  CG  GLU A 490      -6.313  36.511  11.999  1.00 70.58           C  
ATOM   3910  CD  GLU A 490      -5.875  35.110  11.602  1.00 70.58           C  
ATOM   3911  OE1 GLU A 490      -6.395  34.574  10.596  1.00 70.58           O  
ATOM   3912  OE2 GLU A 490      -5.007  34.543  12.302  1.00 70.58           O  
ATOM   3913  N   ALA A 491      -6.429  37.771  16.449  1.00 73.52           N  
ATOM   3914  CA  ALA A 491      -6.732  37.398  17.828  1.00 73.52           C  
ATOM   3915  C   ALA A 491      -7.902  38.214  18.373  1.00 73.52           C  
ATOM   3916  CB  ALA A 491      -5.502  37.582  18.713  1.00 73.52           C  
ATOM   3917  O   ALA A 491      -8.741  37.692  19.110  1.00 73.52           O  
ATOM   3918  N   ALA A 492      -8.052  39.454  17.884  1.00 74.23           N  
ATOM   3919  CA  ALA A 492      -9.160  40.315  18.290  1.00 74.23           C  
ATOM   3920  C   ALA A 492     -10.466  39.872  17.639  1.00 74.23           C  
ATOM   3921  CB  ALA A 492      -8.860  41.770  17.938  1.00 74.23           C  
ATOM   3922  O   ALA A 492     -11.525  39.905  18.270  1.00 74.23           O  
ATOM   3923  N   GLU A 493     -10.368  39.268  16.463  1.00 74.46           N  
ATOM   3924  CA  GLU A 493     -11.542  38.774  15.749  1.00 74.46           C  
ATOM   3925  C   GLU A 493     -12.029  37.452  16.335  1.00 74.46           C  
ATOM   3926  CB  GLU A 493     -11.233  38.607  14.259  1.00 74.46           C  
ATOM   3927  O   GLU A 493     -13.235  37.214  16.427  1.00 74.46           O  
ATOM   3928  CG  GLU A 493     -11.636  39.803  13.409  1.00 74.46           C  
ATOM   3929  CD  GLU A 493     -11.435  39.577  11.919  1.00 74.46           C  
ATOM   3930  OE1 GLU A 493     -11.746  40.488  11.119  1.00 74.46           O  
ATOM   3931  OE2 GLU A 493     -10.963  38.478  11.549  1.00 74.46           O  
ATOM   3932  N   GLU A 494     -11.094  36.700  16.882  1.00 73.53           N  
ATOM   3933  CA  GLU A 494     -11.430  35.423  17.505  1.00 73.53           C  
ATOM   3934  C   GLU A 494     -12.050  35.628  18.884  1.00 73.53           C  
ATOM   3935  CB  GLU A 494     -10.188  34.535  17.614  1.00 73.53           C  
ATOM   3936  O   GLU A 494     -12.973  34.906  19.269  1.00 73.53           O  
ATOM   3937  CG  GLU A 494     -10.099  33.467  16.533  1.00 73.53           C  
ATOM   3938  CD  GLU A 494      -8.943  32.501  16.737  1.00 73.53           C  
ATOM   3939  OE1 GLU A 494      -8.792  31.556  15.930  1.00 73.53           O  
ATOM   3940  OE2 GLU A 494      -8.184  32.689  17.714  1.00 73.53           O  
ATOM   3941  N   GLU A 495     -11.625  36.721  19.540  1.00 74.39           N  
ATOM   3942  CA  GLU A 495     -12.175  37.068  20.847  1.00 74.39           C  
ATOM   3943  C   GLU A 495     -13.582  37.645  20.719  1.00 74.39           C  
ATOM   3944  CB  GLU A 495     -11.262  38.063  21.567  1.00 74.39           C  
ATOM   3945  O   GLU A 495     -14.458  37.345  21.532  1.00 74.39           O  
ATOM   3946  CG  GLU A 495     -11.456  38.095  23.076  1.00 74.39           C  
ATOM   3947  CD  GLU A 495     -10.632  39.171  23.765  1.00 74.39           C  
ATOM   3948  OE1 GLU A 495     -10.835  39.409  24.977  1.00 74.39           O  
ATOM   3949  OE2 GLU A 495      -9.777  39.783  23.086  1.00 74.39           O  
ATOM   3950  N   GLU A 496     -13.836  38.344  19.632  1.00 74.83           N  
ATOM   3951  CA  GLU A 496     -15.161  38.894  19.361  1.00 74.83           C  
ATOM   3952  C   GLU A 496     -16.134  37.803  18.925  1.00 74.83           C  
ATOM   3953  CB  GLU A 496     -15.081  39.987  18.292  1.00 74.83           C  
ATOM   3954  O   GLU A 496     -17.305  37.818  19.308  1.00 74.83           O  
ATOM   3955  CG  GLU A 496     -14.886  41.387  18.856  1.00 74.83           C  
ATOM   3956  CD  GLU A 496     -16.136  42.247  18.772  1.00 74.83           C  
ATOM   3957  OE1 GLU A 496     -16.218  43.271  19.488  1.00 74.83           O  
ATOM   3958  OE2 GLU A 496     -17.042  41.895  17.984  1.00 74.83           O  
ATOM   3959  N   ALA A 497     -15.624  36.778  18.271  1.00 75.61           N  
ATOM   3960  CA  ALA A 497     -16.432  35.639  17.844  1.00 75.61           C  
ATOM   3961  C   ALA A 497     -16.785  34.742  19.028  1.00 75.61           C  
ATOM   3962  CB  ALA A 497     -15.698  34.836  16.773  1.00 75.61           C  
ATOM   3963  O   ALA A 497     -17.901  34.222  19.110  1.00 75.61           O  
ATOM   3964  N   ALA A 498     -15.888  34.698  19.999  1.00 75.52           N  
ATOM   3965  CA  ALA A 498     -16.129  33.909  21.205  1.00 75.52           C  
ATOM   3966  C   ALA A 498     -17.131  34.603  22.123  1.00 75.52           C  
ATOM   3967  CB  ALA A 498     -14.819  33.656  21.946  1.00 75.52           C  
ATOM   3968  O   ALA A 498     -17.964  33.946  22.752  1.00 75.52           O  
ATOM   3969  N   LYS A 499     -17.145  35.947  22.094  1.00 74.55           N  
ATOM   3970  CA  LYS A 499     -18.089  36.726  22.891  1.00 74.55           C  
ATOM   3971  C   LYS A 499     -19.493  36.660  22.298  1.00 74.55           C  
ATOM   3972  CB  LYS A 499     -17.631  38.181  22.995  1.00 74.55           C  
ATOM   3973  O   LYS A 499     -20.479  36.571  23.033  1.00 74.55           O  
ATOM   3974  CG  LYS A 499     -16.697  38.455  24.164  1.00 74.55           C  
ATOM   3975  CD  LYS A 499     -16.390  39.941  24.298  1.00 74.55           C  
ATOM   3976  CE  LYS A 499     -15.392  40.207  25.417  1.00 74.55           C  
ATOM   3977  NZ  LYS A 499     -15.071  41.661  25.539  1.00 74.55           N  
ATOM   3978  N   GLU A 500     -19.570  36.511  20.986  1.00 74.37           N  
ATOM   3979  CA  GLU A 500     -20.852  36.405  20.295  1.00 74.37           C  
ATOM   3980  C   GLU A 500     -21.460  35.017  20.469  1.00 74.37           C  
ATOM   3981  CB  GLU A 500     -20.687  36.725  18.806  1.00 74.37           C  
ATOM   3982  O   GLU A 500     -22.675  34.882  20.631  1.00 74.37           O  
ATOM   3983  CG  GLU A 500     -20.829  38.203  18.476  1.00 74.37           C  
ATOM   3984  CD  GLU A 500     -20.833  38.486  16.982  1.00 74.37           C  
ATOM   3985  OE1 GLU A 500     -20.967  39.667  16.588  1.00 74.37           O  
ATOM   3986  OE2 GLU A 500     -20.703  37.519  16.199  1.00 74.37           O  
ATOM   3987  N   GLU A 501     -20.582  34.023  20.589  1.00 73.30           N  
ATOM   3988  CA  GLU A 501     -21.032  32.650  20.794  1.00 73.30           C  
ATOM   3989  C   GLU A 501     -21.506  32.433  22.229  1.00 73.30           C  
ATOM   3990  CB  GLU A 501     -19.915  31.661  20.454  1.00 73.30           C  
ATOM   3991  O   GLU A 501     -22.477  31.711  22.465  1.00 73.30           O  
ATOM   3992  CG  GLU A 501     -20.330  30.580  19.466  1.00 73.30           C  
ATOM   3993  CD  GLU A 501     -19.278  29.498  19.284  1.00 73.30           C  
ATOM   3994  OE1 GLU A 501     -19.561  28.484  18.605  1.00 73.30           O  
ATOM   3995  OE2 GLU A 501     -18.162  29.664  19.825  1.00 73.30           O  
ATOM   3996  N   SER A 502     -20.887  33.162  23.150  1.00 70.27           N  
ATOM   3997  CA  SER A 502     -21.276  33.091  24.555  1.00 70.27           C  
ATOM   3998  C   SER A 502     -22.582  33.836  24.806  1.00 70.27           C  
ATOM   3999  CB  SER A 502     -20.173  33.663  25.446  1.00 70.27           C  
ATOM   4000  O   SER A 502     -23.414  33.391  25.599  1.00 70.27           O  
ATOM   4001  OG  SER A 502     -20.131  35.076  25.350  1.00 70.27           O  
ATOM   4002  N   GLU A 503     -22.808  34.906  24.036  1.00 71.70           N  
ATOM   4003  CA  GLU A 503     -24.045  35.675  24.140  1.00 71.70           C  
ATOM   4004  C   GLU A 503     -25.216  34.923  23.513  1.00 71.70           C  
ATOM   4005  CB  GLU A 503     -23.885  37.045  23.477  1.00 71.70           C  
ATOM   4006  O   GLU A 503     -26.332  34.955  24.036  1.00 71.70           O  
ATOM   4007  CG  GLU A 503     -23.495  38.154  24.443  1.00 71.70           C  
ATOM   4008  CD  GLU A 503     -23.771  39.547  23.901  1.00 71.70           C  
ATOM   4009  OE1 GLU A 503     -23.666  40.530  24.669  1.00 71.70           O  
ATOM   4010  OE2 GLU A 503     -24.096  39.657  22.697  1.00 71.70           O  
ATOM   4011  N   GLU A 504     -24.922  34.111  22.495  1.00 70.09           N  
ATOM   4012  CA  GLU A 504     -25.929  33.281  21.843  1.00 70.09           C  
ATOM   4013  C   GLU A 504     -26.292  32.074  22.704  1.00 70.09           C  
ATOM   4014  CB  GLU A 504     -25.437  32.817  20.469  1.00 70.09           C  
ATOM   4015  O   GLU A 504     -27.455  31.668  22.754  1.00 70.09           O  
ATOM   4016  CG  GLU A 504     -26.539  32.710  19.425  1.00 70.09           C  
ATOM   4017  CD  GLU A 504     -26.025  32.326  18.047  1.00 70.09           C  
ATOM   4018  OE1 GLU A 504     -26.847  32.155  17.118  1.00 70.09           O  
ATOM   4019  OE2 GLU A 504     -24.790  32.194  17.895  1.00 70.09           O  
ATOM   4020  N   ALA A 505     -25.330  31.602  23.475  1.00 69.75           N  
ATOM   4021  CA  ALA A 505     -25.555  30.487  24.392  1.00 69.75           C  
ATOM   4022  C   ALA A 505     -26.360  30.932  25.609  1.00 69.75           C  
ATOM   4023  CB  ALA A 505     -24.224  29.881  24.830  1.00 69.75           C  
ATOM   4024  O   ALA A 505     -27.198  30.182  26.115  1.00 69.75           O  
ATOM   4025  N   LYS A 506     -26.235  32.203  25.990  1.00 67.02           N  
ATOM   4026  CA  LYS A 506     -26.981  32.770  27.110  1.00 67.02           C  
ATOM   4027  C   LYS A 506     -28.420  33.083  26.709  1.00 67.02           C  
ATOM   4028  CB  LYS A 506     -26.294  34.035  27.627  1.00 67.02           C  
ATOM   4029  O   LYS A 506     -29.346  32.885  27.498  1.00 67.02           O  
ATOM   4030  CG  LYS A 506     -25.291  33.782  28.743  1.00 67.02           C  
ATOM   4031  CD  LYS A 506     -24.769  35.086  29.332  1.00 67.02           C  
ATOM   4032  CE  LYS A 506     -23.729  34.835  30.415  1.00 67.02           C  
ATOM   4033  NZ  LYS A 506     -23.208  36.112  30.989  1.00 67.02           N  
ATOM   4034  N   GLU A 507     -28.659  33.376  25.432  1.00 64.17           N  
ATOM   4035  CA  GLU A 507     -29.993  33.666  24.916  1.00 64.17           C  
ATOM   4036  C   GLU A 507     -30.779  32.383  24.666  1.00 64.17           C  
ATOM   4037  CB  GLU A 507     -29.905  34.489  23.628  1.00 64.17           C  
ATOM   4038  O   GLU A 507     -31.996  32.345  24.861  1.00 64.17           O  
ATOM   4039  CG  GLU A 507     -29.749  35.984  23.862  1.00 64.17           C  
ATOM   4040  CD  GLU A 507     -29.896  36.809  22.594  1.00 64.17           C  
ATOM   4041  OE1 GLU A 507     -29.822  38.057  22.669  1.00 64.17           O  
ATOM   4042  OE2 GLU A 507     -30.087  36.203  21.516  1.00 64.17           O  
ATOM   4043  N   GLU A 508     -30.077  31.248  24.441  1.00 62.72           N  
ATOM   4044  CA  GLU A 508     -30.699  29.943  24.237  1.00 62.72           C  
ATOM   4045  C   GLU A 508     -31.057  29.288  25.568  1.00 62.72           C  
ATOM   4046  CB  GLU A 508     -29.774  29.026  23.432  1.00 62.72           C  
ATOM   4047  O   GLU A 508     -32.069  28.591  25.671  1.00 62.72           O  
ATOM   4048  CG  GLU A 508     -29.894  29.202  21.925  1.00 62.72           C  
ATOM   4049  CD  GLU A 508     -29.250  28.073  21.137  1.00 62.72           C  
ATOM   4050  OE1 GLU A 508     -29.353  28.068  19.889  1.00 62.72           O  
ATOM   4051  OE2 GLU A 508     -28.639  27.185  21.772  1.00 62.72           O  
ATOM   4052  N   GLU A 509     -30.374  29.676  26.603  1.00 58.00           N  
ATOM   4053  CA  GLU A 509     -30.660  29.198  27.953  1.00 58.00           C  
ATOM   4054  C   GLU A 509     -31.815  29.973  28.580  1.00 58.00           C  
ATOM   4055  CB  GLU A 509     -29.414  29.304  28.836  1.00 58.00           C  
ATOM   4056  O   GLU A 509     -32.649  29.396  29.281  1.00 58.00           O  
ATOM   4057  CG  GLU A 509     -29.149  28.063  29.676  1.00 58.00           C  
ATOM   4058  CD  GLU A 509     -28.090  28.279  30.746  1.00 58.00           C  
ATOM   4059  OE1 GLU A 509     -27.928  27.401  31.625  1.00 58.00           O  
ATOM   4060  OE2 GLU A 509     -27.419  29.334  30.706  1.00 58.00           O  
ATOM   4061  N   GLU A 510     -32.040  31.215  28.138  1.00 55.81           N  
ATOM   4062  CA  GLU A 510     -33.139  32.046  28.621  1.00 55.81           C  
ATOM   4063  C   GLU A 510     -34.412  31.798  27.818  1.00 55.81           C  
ATOM   4064  CB  GLU A 510     -32.759  33.528  28.560  1.00 55.81           C  
ATOM   4065  O   GLU A 510     -35.516  31.844  28.365  1.00 55.81           O  
ATOM   4066  CG  GLU A 510     -31.962  34.009  29.764  1.00 55.81           C  
ATOM   4067  CD  GLU A 510     -31.850  35.523  29.843  1.00 55.81           C  
ATOM   4068  OE1 GLU A 510     -31.312  36.040  30.848  1.00 55.81           O  
ATOM   4069  OE2 GLU A 510     -32.305  36.198  28.892  1.00 55.81           O  
ATOM   4070  N   GLY A 511     -34.339  31.215  26.598  1.00 52.24           N  
ATOM   4071  CA  GLY A 511     -35.460  30.841  25.750  1.00 52.24           C  
ATOM   4072  C   GLY A 511     -35.973  29.440  26.025  1.00 52.24           C  
ATOM   4073  O   GLY A 511     -37.161  29.163  25.847  1.00 52.24           O  
ATOM   4074  N   GLY A 512     -35.200  28.586  26.696  1.00 50.97           N  
ATOM   4075  CA  GLY A 512     -35.567  27.241  27.110  1.00 50.97           C  
ATOM   4076  C   GLY A 512     -36.277  27.203  28.450  1.00 50.97           C  
ATOM   4077  O   GLY A 512     -37.157  26.367  28.668  1.00 50.97           O  
ATOM   4078  N   GLU A 513     -36.227  28.266  29.188  1.00 51.59           N  
ATOM   4079  CA  GLU A 513     -36.926  28.390  30.464  1.00 51.59           C  
ATOM   4080  C   GLU A 513     -38.318  28.985  30.275  1.00 51.59           C  
ATOM   4081  CB  GLU A 513     -36.116  29.246  31.441  1.00 51.59           C  
ATOM   4082  O   GLU A 513     -39.248  28.649  31.010  1.00 51.59           O  
ATOM   4083  CG  GLU A 513     -34.947  28.510  32.079  1.00 51.59           C  
ATOM   4084  CD  GLU A 513     -34.232  29.328  33.143  1.00 51.59           C  
ATOM   4085  OE1 GLU A 513     -33.331  28.786  33.823  1.00 51.59           O  
ATOM   4086  OE2 GLU A 513     -34.577  30.521  33.299  1.00 51.59           O  
ATOM   4087  N   GLY A 514     -38.663  29.582  29.141  1.00 48.51           N  
ATOM   4088  CA  GLY A 514     -39.961  30.139  28.796  1.00 48.51           C  
ATOM   4089  C   GLY A 514     -40.873  29.143  28.105  1.00 48.51           C  
ATOM   4090  O   GLY A 514     -42.091  29.174  28.293  1.00 48.51           O  
ATOM   4091  N   GLU A 515     -40.325  28.009  27.565  1.00 51.91           N  
ATOM   4092  CA  GLU A 515     -41.085  26.959  26.895  1.00 51.91           C  
ATOM   4093  C   GLU A 515     -41.444  25.834  27.862  1.00 51.91           C  
ATOM   4094  CB  GLU A 515     -40.298  26.399  25.707  1.00 51.91           C  
ATOM   4095  O   GLU A 515     -42.527  25.251  27.770  1.00 51.91           O  
ATOM   4096  CG  GLU A 515     -41.032  26.506  24.378  1.00 51.91           C  
ATOM   4097  CD  GLU A 515     -40.286  25.850  23.227  1.00 51.91           C  
ATOM   4098  OE1 GLU A 515     -40.834  25.792  22.103  1.00 51.91           O  
ATOM   4099  OE2 GLU A 515     -39.144  25.390  23.451  1.00 51.91           O  
ATOM   4100  N   GLU A 516     -40.750  25.777  29.023  1.00 52.28           N  
ATOM   4101  CA  GLU A 516     -41.054  24.822  30.085  1.00 52.28           C  
ATOM   4102  C   GLU A 516     -42.080  25.391  31.061  1.00 52.28           C  
ATOM   4103  CB  GLU A 516     -39.778  24.427  30.834  1.00 52.28           C  
ATOM   4104  O   GLU A 516     -42.911  24.653  31.596  1.00 52.28           O  
ATOM   4105  CG  GLU A 516     -38.951  23.366  30.124  1.00 52.28           C  
ATOM   4106  CD  GLU A 516     -37.866  22.763  31.002  1.00 52.28           C  
ATOM   4107  OE1 GLU A 516     -37.192  21.804  30.562  1.00 52.28           O  
ATOM   4108  OE2 GLU A 516     -37.689  23.253  32.140  1.00 52.28           O  
ATOM   4109  N   GLY A 517     -42.297  26.712  31.053  1.00 51.83           N  
ATOM   4110  CA  GLY A 517     -43.299  27.379  31.869  1.00 51.83           C  
ATOM   4111  C   GLY A 517     -44.652  27.479  31.190  1.00 51.83           C  
ATOM   4112  O   GLY A 517     -45.691  27.383  31.846  1.00 51.83           O  
ATOM   4113  N   GLU A 518     -44.725  27.389  29.823  1.00 53.22           N  
ATOM   4114  CA  GLU A 518     -45.957  27.440  29.041  1.00 53.22           C  
ATOM   4115  C   GLU A 518     -46.548  26.046  28.850  1.00 53.22           C  
ATOM   4116  CB  GLU A 518     -45.703  28.095  27.680  1.00 53.22           C  
ATOM   4117  O   GLU A 518     -47.769  25.878  28.855  1.00 53.22           O  
ATOM   4118  CG  GLU A 518     -46.635  29.259  27.375  1.00 53.22           C  
ATOM   4119  CD  GLU A 518     -46.450  29.823  25.975  1.00 53.22           C  
ATOM   4120  OE1 GLU A 518     -47.238  30.707  25.568  1.00 53.22           O  
ATOM   4121  OE2 GLU A 518     -45.511  29.377  25.279  1.00 53.22           O  
ATOM   4122  N   GLU A 519     -45.710  24.965  29.022  1.00 54.78           N  
ATOM   4123  CA  GLU A 519     -46.175  23.584  28.947  1.00 54.78           C  
ATOM   4124  C   GLU A 519     -46.697  23.104  30.299  1.00 54.78           C  
ATOM   4125  CB  GLU A 519     -45.053  22.664  28.460  1.00 54.78           C  
ATOM   4126  O   GLU A 519     -47.666  22.345  30.362  1.00 54.78           O  
ATOM   4127  CG  GLU A 519     -45.161  22.289  26.988  1.00 54.78           C  
ATOM   4128  CD  GLU A 519     -44.087  21.312  26.538  1.00 54.78           C  
ATOM   4129  OE1 GLU A 519     -44.089  20.913  25.351  1.00 54.78           O  
ATOM   4130  OE2 GLU A 519     -43.238  20.942  27.379  1.00 54.78           O  
ATOM   4131  N   THR A 520     -46.263  23.839  31.370  1.00 55.80           N  
ATOM   4132  CA  THR A 520     -46.706  23.531  32.725  1.00 55.80           C  
ATOM   4133  C   THR A 520     -47.994  24.278  33.056  1.00 55.80           C  
ATOM   4134  CB  THR A 520     -45.623  23.886  33.761  1.00 55.80           C  
ATOM   4135  O   THR A 520     -48.872  23.743  33.736  1.00 55.80           O  
ATOM   4136  CG2 THR A 520     -44.449  22.914  33.685  1.00 55.80           C  
ATOM   4137  OG1 THR A 520     -45.146  25.214  33.510  1.00 55.80           O  
ATOM   4138  N   LYS A 521     -48.287  25.380  32.361  1.00 56.27           N  
ATOM   4139  CA  LYS A 521     -49.516  26.146  32.540  1.00 56.27           C  
ATOM   4140  C   LYS A 521     -50.648  25.578  31.688  1.00 56.27           C  
ATOM   4141  CB  LYS A 521     -49.287  27.618  32.193  1.00 56.27           C  
ATOM   4142  O   LYS A 521     -51.798  25.528  32.128  1.00 56.27           O  
ATOM   4143  CG  LYS A 521     -48.767  28.454  33.353  1.00 56.27           C  
ATOM   4144  CD  LYS A 521     -48.693  29.931  32.988  1.00 56.27           C  
ATOM   4145  CE  LYS A 521     -48.146  30.766  34.139  1.00 56.27           C  
ATOM   4146  NZ  LYS A 521     -48.061  32.213  33.782  1.00 56.27           N  
ATOM   4147  N   GLU A 522     -50.276  24.880  30.547  1.00 60.24           N  
ATOM   4148  CA  GLU A 522     -51.247  24.227  29.673  1.00 60.24           C  
ATOM   4149  C   GLU A 522     -51.626  22.848  30.204  1.00 60.24           C  
ATOM   4150  CB  GLU A 522     -50.696  24.110  28.250  1.00 60.24           C  
ATOM   4151  O   GLU A 522     -52.783  22.433  30.099  1.00 60.24           O  
ATOM   4152  CG  GLU A 522     -51.177  25.208  27.312  1.00 60.24           C  
ATOM   4153  CD  GLU A 522     -50.745  24.997  25.870  1.00 60.24           C  
ATOM   4154  OE1 GLU A 522     -51.100  25.827  25.002  1.00 60.24           O  
ATOM   4155  OE2 GLU A 522     -50.047  23.992  25.605  1.00 60.24           O  
ATOM   4156  N   ALA A 523     -50.753  22.261  31.044  1.00 59.67           N  
ATOM   4157  CA  ALA A 523     -51.012  20.971  31.678  1.00 59.67           C  
ATOM   4158  C   ALA A 523     -51.804  21.144  32.971  1.00 59.67           C  
ATOM   4159  CB  ALA A 523     -49.700  20.241  31.956  1.00 59.67           C  
ATOM   4160  O   ALA A 523     -52.657  20.316  33.300  1.00 59.67           O  
ATOM   4161  N   GLU A 524     -51.684  22.358  33.596  1.00 59.62           N  
ATOM   4162  CA  GLU A 524     -52.433  22.680  34.806  1.00 59.62           C  
ATOM   4163  C   GLU A 524     -53.841  23.164  34.471  1.00 59.62           C  
ATOM   4164  CB  GLU A 524     -51.696  23.738  35.631  1.00 59.62           C  
ATOM   4165  O   GLU A 524     -54.795  22.866  35.194  1.00 59.62           O  
ATOM   4166  CG  GLU A 524     -51.425  23.319  37.068  1.00 59.62           C  
ATOM   4167  CD  GLU A 524     -50.756  24.406  37.894  1.00 59.62           C  
ATOM   4168  OE1 GLU A 524     -50.593  24.222  39.122  1.00 59.62           O  
ATOM   4169  OE2 GLU A 524     -50.392  25.451  37.309  1.00 59.62           O  
ATOM   4170  N   GLU A 525     -54.087  23.696  33.238  1.00 59.69           N  
ATOM   4171  CA  GLU A 525     -55.394  24.128  32.749  1.00 59.69           C  
ATOM   4172  C   GLU A 525     -56.188  22.953  32.186  1.00 59.69           C  
ATOM   4173  CB  GLU A 525     -55.237  25.216  31.684  1.00 59.69           C  
ATOM   4174  O   GLU A 525     -57.411  22.897  32.332  1.00 59.69           O  
ATOM   4175  CG  GLU A 525     -55.803  26.566  32.096  1.00 59.69           C  
ATOM   4176  CD  GLU A 525     -55.760  27.600  30.982  1.00 59.69           C  
ATOM   4177  OE1 GLU A 525     -56.294  28.717  31.170  1.00 59.69           O  
ATOM   4178  OE2 GLU A 525     -55.189  27.291  29.913  1.00 59.69           O  
ATOM   4179  N   GLU A 526     -55.500  21.817  31.812  1.00 61.32           N  
ATOM   4180  CA  GLU A 526     -56.136  20.595  31.328  1.00 61.32           C  
ATOM   4181  C   GLU A 526     -56.505  19.671  32.484  1.00 61.32           C  
ATOM   4182  CB  GLU A 526     -55.219  19.865  30.343  1.00 61.32           C  
ATOM   4183  O   GLU A 526     -57.530  18.987  32.437  1.00 61.32           O  
ATOM   4184  CG  GLU A 526     -55.646  20.001  28.889  1.00 61.32           C  
ATOM   4185  CD  GLU A 526     -55.037  18.942  27.984  1.00 61.32           C  
ATOM   4186  OE1 GLU A 526     -55.419  18.869  26.794  1.00 61.32           O  
ATOM   4187  OE2 GLU A 526     -54.172  18.179  28.469  1.00 61.32           O  
ATOM   4188  N   GLU A 527     -55.874  19.884  33.650  1.00 58.73           N  
ATOM   4189  CA  GLU A 527     -56.177  19.134  34.866  1.00 58.73           C  
ATOM   4190  C   GLU A 527     -57.294  19.802  35.662  1.00 58.73           C  
ATOM   4191  CB  GLU A 527     -54.925  18.990  35.735  1.00 58.73           C  
ATOM   4192  O   GLU A 527     -58.126  19.121  36.266  1.00 58.73           O  
ATOM   4193  CG  GLU A 527     -54.600  17.552  36.111  1.00 58.73           C  
ATOM   4194  CD  GLU A 527     -53.497  17.439  37.151  1.00 58.73           C  
ATOM   4195  OE1 GLU A 527     -53.225  16.313  37.628  1.00 58.73           O  
ATOM   4196  OE2 GLU A 527     -52.900  18.484  37.493  1.00 58.73           O  
ATOM   4197  N   LYS A 528     -57.561  21.100  35.466  1.00 60.22           N  
ATOM   4198  CA  LYS A 528     -58.667  21.818  36.093  1.00 60.22           C  
ATOM   4199  C   LYS A 528     -59.949  21.673  35.279  1.00 60.22           C  
ATOM   4200  CB  LYS A 528     -58.319  23.298  36.262  1.00 60.22           C  
ATOM   4201  O   LYS A 528     -61.046  21.633  35.840  1.00 60.22           O  
ATOM   4202  CG  LYS A 528     -57.708  23.640  37.613  1.00 60.22           C  
ATOM   4203  CD  LYS A 528     -57.555  25.145  37.792  1.00 60.22           C  
ATOM   4204  CE  LYS A 528     -56.858  25.485  39.103  1.00 60.22           C  
ATOM   4205  NZ  LYS A 528     -56.751  26.960  39.307  1.00 60.22           N  
ATOM   4206  N   LYS A 529     -59.887  21.234  33.983  1.00 56.50           N  
ATOM   4207  CA  LYS A 529     -61.026  20.975  33.107  1.00 56.50           C  
ATOM   4208  C   LYS A 529     -61.524  19.541  33.263  1.00 56.50           C  
ATOM   4209  CB  LYS A 529     -60.655  21.246  31.648  1.00 56.50           C  
ATOM   4210  O   LYS A 529     -62.730  19.289  33.216  1.00 56.50           O  
ATOM   4211  CG  LYS A 529     -61.336  22.468  31.052  1.00 56.50           C  
ATOM   4212  CD  LYS A 529     -61.025  22.614  29.568  1.00 56.50           C  
ATOM   4213  CE  LYS A 529     -61.697  23.845  28.974  1.00 56.50           C  
ATOM   4214  NZ  LYS A 529     -61.433  23.966  27.509  1.00 56.50           N  
ATOM   4215  N   VAL A 530     -60.653  18.650  33.808  1.00 60.60           N  
ATOM   4216  CA  VAL A 530     -61.008  17.253  34.038  1.00 60.60           C  
ATOM   4217  C   VAL A 530     -61.581  17.091  35.444  1.00 60.60           C  
ATOM   4218  CB  VAL A 530     -59.792  16.320  33.847  1.00 60.60           C  
ATOM   4219  O   VAL A 530     -62.522  16.321  35.652  1.00 60.60           O  
ATOM   4220  CG1 VAL A 530     -60.165  14.874  34.171  1.00 60.60           C  
ATOM   4221  CG2 VAL A 530     -59.254  16.430  32.422  1.00 60.60           C  
ATOM   4222  N   GLU A 531     -61.274  18.032  36.320  1.00 56.74           N  
ATOM   4223  CA  GLU A 531     -61.800  18.011  37.681  1.00 56.74           C  
ATOM   4224  C   GLU A 531     -63.136  18.742  37.769  1.00 56.74           C  
ATOM   4225  CB  GLU A 531     -60.796  18.633  38.655  1.00 56.74           C  
ATOM   4226  O   GLU A 531     -64.015  18.350  38.541  1.00 56.74           O  
ATOM   4227  CG  GLU A 531     -59.775  17.645  39.200  1.00 56.74           C  
ATOM   4228  CD  GLU A 531     -58.934  18.214  40.333  1.00 56.74           C  
ATOM   4229  OE1 GLU A 531     -58.153  17.454  40.950  1.00 56.74           O  
ATOM   4230  OE2 GLU A 531     -59.058  19.429  40.605  1.00 56.74           O  
ATOM   4231  N   GLY A 532     -63.483  19.606  36.808  1.00 55.48           N  
ATOM   4232  CA  GLY A 532     -64.765  20.282  36.690  1.00 55.48           C  
ATOM   4233  C   GLY A 532     -65.804  19.466  35.946  1.00 55.48           C  
ATOM   4234  O   GLY A 532     -66.994  19.528  36.263  1.00 55.48           O  
ATOM   4235  N   ALA A 533     -65.365  18.446  35.165  1.00 55.96           N  
ATOM   4236  CA  ALA A 533     -66.264  17.545  34.448  1.00 55.96           C  
ATOM   4237  C   ALA A 533     -66.626  16.335  35.304  1.00 55.96           C  
ATOM   4238  CB  ALA A 533     -65.628  17.093  33.135  1.00 55.96           C  
ATOM   4239  O   ALA A 533     -67.726  15.790  35.186  1.00 55.96           O  
ATOM   4240  N   GLY A 534     -65.887  16.112  36.349  1.00 55.11           N  
ATOM   4241  CA  GLY A 534     -66.176  15.048  37.298  1.00 55.11           C  
ATOM   4242  C   GLY A 534     -67.101  15.483  38.418  1.00 55.11           C  
ATOM   4243  O   GLY A 534     -67.916  14.693  38.900  1.00 55.11           O  
ATOM   4244  N   GLU A 535     -67.245  16.803  38.589  1.00 53.83           N  
ATOM   4245  CA  GLU A 535     -68.147  17.349  39.599  1.00 53.83           C  
ATOM   4246  C   GLU A 535     -69.516  17.665  39.003  1.00 53.83           C  
ATOM   4247  CB  GLU A 535     -67.547  18.606  40.234  1.00 53.83           C  
ATOM   4248  O   GLU A 535     -70.538  17.538  39.680  1.00 53.83           O  
ATOM   4249  CG  GLU A 535     -67.133  18.423  41.687  1.00 53.83           C  
ATOM   4250  CD  GLU A 535     -66.522  19.674  42.298  1.00 53.83           C  
ATOM   4251  OE1 GLU A 535     -66.189  19.659  43.505  1.00 53.83           O  
ATOM   4252  OE2 GLU A 535     -66.377  20.677  41.565  1.00 53.83           O  
ATOM   4253  N   GLU A 536     -69.664  17.685  37.655  1.00 51.89           N  
ATOM   4254  CA  GLU A 536     -70.930  17.856  36.948  1.00 51.89           C  
ATOM   4255  C   GLU A 536     -71.577  16.508  36.643  1.00 51.89           C  
ATOM   4256  CB  GLU A 536     -70.720  18.645  35.653  1.00 51.89           C  
ATOM   4257  O   GLU A 536     -72.803  16.383  36.664  1.00 51.89           O  
ATOM   4258  CG  GLU A 536     -71.969  19.363  35.163  1.00 51.89           C  
ATOM   4259  CD  GLU A 536     -71.724  20.216  33.928  1.00 51.89           C  
ATOM   4260  OE1 GLU A 536     -72.690  20.816  33.403  1.00 51.89           O  
ATOM   4261  OE2 GLU A 536     -70.557  20.284  33.481  1.00 51.89           O  
ATOM   4262  N   GLN A 537     -70.844  15.388  36.796  1.00 53.10           N  
ATOM   4263  CA  GLN A 537     -71.380  14.042  36.629  1.00 53.10           C  
ATOM   4264  C   GLN A 537     -71.742  13.422  37.976  1.00 53.10           C  
ATOM   4265  CB  GLN A 537     -70.376  13.151  35.895  1.00 53.10           C  
ATOM   4266  O   GLN A 537     -72.681  12.629  38.068  1.00 53.10           O  
ATOM   4267  CG  GLN A 537     -70.464  13.248  34.377  1.00 53.10           C  
ATOM   4268  CD  GLN A 537     -69.538  12.273  33.673  1.00 53.10           C  
ATOM   4269  NE2 GLN A 537     -69.333  12.482  32.377  1.00 53.10           N  
ATOM   4270  OE1 GLN A 537     -69.012  11.341  34.289  1.00 53.10           O  
ATOM   4271  N   ALA A 538     -71.320  14.051  39.082  1.00 53.15           N  
ATOM   4272  CA  ALA A 538     -71.683  13.600  40.423  1.00 53.15           C  
ATOM   4273  C   ALA A 538     -72.880  14.379  40.959  1.00 53.15           C  
ATOM   4274  CB  ALA A 538     -70.494  13.738  41.370  1.00 53.15           C  
ATOM   4275  O   ALA A 538     -73.676  13.849  41.737  1.00 53.15           O  
ATOM   4276  N   ALA A 539     -73.338  15.472  40.251  1.00 52.57           N  
ATOM   4277  CA  ALA A 539     -74.535  16.227  40.612  1.00 52.57           C  
ATOM   4278  C   ALA A 539     -75.723  15.819  39.746  1.00 52.57           C  
ATOM   4279  CB  ALA A 539     -74.278  17.726  40.485  1.00 52.57           C  
ATOM   4280  O   ALA A 539     -76.877  15.951  40.161  1.00 52.57           O  
ATOM   4281  N   LYS A 540     -75.597  14.890  38.784  1.00 52.28           N  
ATOM   4282  CA  LYS A 540     -76.683  14.359  37.966  1.00 52.28           C  
ATOM   4283  C   LYS A 540     -77.035  12.933  38.379  1.00 52.28           C  
ATOM   4284  CB  LYS A 540     -76.307  14.399  36.484  1.00 52.28           C  
ATOM   4285  O   LYS A 540     -78.154  12.472  38.144  1.00 52.28           O  
ATOM   4286  CG  LYS A 540     -77.081  15.430  35.676  1.00 52.28           C  
ATOM   4287  CD  LYS A 540     -76.674  15.411  34.208  1.00 52.28           C  
ATOM   4288  CE  LYS A 540     -77.399  16.487  33.412  1.00 52.28           C  
ATOM   4289  NZ  LYS A 540     -76.989  16.484  31.976  1.00 52.28           N  
ATOM   4290  N   LYS A 541     -76.455  12.376  39.452  1.00 52.22           N  
ATOM   4291  CA  LYS A 541     -76.801  11.076  40.020  1.00 52.22           C  
ATOM   4292  C   LYS A 541     -77.391  11.226  41.419  1.00 52.22           C  
ATOM   4293  CB  LYS A 541     -75.573  10.165  40.064  1.00 52.22           C  
ATOM   4294  O   LYS A 541     -78.023  10.302  41.935  1.00 52.22           O  
ATOM   4295  CG  LYS A 541     -75.577   9.069  39.009  1.00 52.22           C  
ATOM   4296  CD  LYS A 541     -74.354   8.169  39.133  1.00 52.22           C  
ATOM   4297  CE  LYS A 541     -74.326   7.109  38.041  1.00 52.22           C  
ATOM   4298  NZ  LYS A 541     -73.133   6.218  38.164  1.00 52.22           N  
ATOM   4299  N   LYS A 542     -77.774  12.410  41.816  1.00 52.30           N  
ATOM   4300  CA  LYS A 542     -78.556  12.615  43.032  1.00 52.30           C  
ATOM   4301  C   LYS A 542     -79.760  13.513  42.767  1.00 52.30           C  
ATOM   4302  CB  LYS A 542     -77.684  13.219  44.134  1.00 52.30           C  
ATOM   4303  O   LYS A 542     -80.494  13.866  43.693  1.00 52.30           O  
ATOM   4304  CG  LYS A 542     -77.239  12.217  45.190  1.00 52.30           C  
ATOM   4305  CD  LYS A 542     -76.484  12.899  46.324  1.00 52.30           C  
ATOM   4306  CE  LYS A 542     -76.013  11.894  47.366  1.00 52.30           C  
ATOM   4307  NZ  LYS A 542     -75.264  12.556  48.476  1.00 52.30           N  
ATOM   4308  N   ASP A 543     -80.576  13.313  41.729  1.00 43.10           N  
ATOM   4309  CA  ASP A 543     -81.978  13.702  41.607  1.00 43.10           C  
ATOM   4310  C   ASP A 543     -82.807  12.581  40.984  1.00 43.10           C  
ATOM   4311  CB  ASP A 543     -82.111  14.979  40.776  1.00 43.10           C  
ATOM   4312  O   ASP A 543     -82.382  11.956  40.010  1.00 43.10           O  
ATOM   4313  CG  ASP A 543     -81.960  16.244  41.603  1.00 43.10           C  
ATOM   4314  OD1 ASP A 543     -82.182  16.198  42.832  1.00 43.10           O  
ATOM   4315  OD2 ASP A 543     -81.620  17.296  41.020  1.00 43.10           O  
TER    4316      ASP A 543                                                      
ENDMDL                                                                          
END                                                                             
