# Supplementary material for: The 2022 Lady Estelle Wolfson lectureship on neurofilaments
Source: J Neurochem. 2022 Sep 19;163(3):179–219. doi: 10.1111/jnc.15682 (PMC9826399; doi:10.1111/jnc.15682)
Supplement: Supplementary file 1 — Supplementary material S1 [file JNC-163-179-s001.gz › NFL_6bc3d_unrelaxed_rank_2_model_3.pdb]

MODEL     1                                                                     
ATOM      1  N   MET A   1     -14.235 -23.668  22.184  1.00 37.04           N  
ATOM      2  CA  MET A   1     -14.704 -24.120  20.878  1.00 37.04           C  
ATOM      3  C   MET A   1     -14.203 -23.198  19.771  1.00 37.04           C  
ATOM      4  CB  MET A   1     -16.232 -24.190  20.848  1.00 37.04           C  
ATOM      5  O   MET A   1     -14.445 -21.990  19.807  1.00 37.04           O  
ATOM      6  CG  MET A   1     -16.811 -25.306  21.703  1.00 37.04           C  
ATOM      7  SD  MET A   1     -18.095 -26.274  20.819  1.00 37.04           S  
ATOM      8  CE  MET A   1     -17.150 -27.773  20.424  1.00 37.04           C  
ATOM      9  N   SER A   2     -12.960 -23.423  19.240  1.00 39.83           N  
ATOM     10  CA  SER A   2     -12.278 -23.703  17.981  1.00 39.83           C  
ATOM     11  C   SER A   2     -11.558 -22.466  17.456  1.00 39.83           C  
ATOM     12  CB  SER A   2     -13.271 -24.208  16.934  1.00 39.83           C  
ATOM     13  O   SER A   2     -12.164 -21.402  17.310  1.00 39.83           O  
ATOM     14  OG  SER A   2     -13.813 -23.129  16.193  1.00 39.83           O  
ATOM     15  N   SER A   3     -10.227 -22.257  17.777  1.00 38.64           N  
ATOM     16  CA  SER A   3      -8.976 -21.732  17.240  1.00 38.64           C  
ATOM     17  C   SER A   3      -8.848 -22.023  15.749  1.00 38.64           C  
ATOM     18  CB  SER A   3      -7.781 -22.324  17.989  1.00 38.64           C  
ATOM     19  O   SER A   3      -8.942 -23.178  15.327  1.00 38.64           O  
ATOM     20  OG  SER A   3      -7.511 -23.642  17.542  1.00 38.64           O  
ATOM     21  N   PHE A   4      -9.419 -21.294  14.820  1.00 42.86           N  
ATOM     22  CA  PHE A   4      -9.317 -21.206  13.368  1.00 42.86           C  
ATOM     23  C   PHE A   4      -7.984 -20.592  12.956  1.00 42.86           C  
ATOM     24  CB  PHE A   4     -10.474 -20.383  12.794  1.00 42.86           C  
ATOM     25  O   PHE A   4      -7.627 -19.505  13.415  1.00 42.86           O  
ATOM     26  CG  PHE A   4     -11.503 -21.207  12.067  1.00 42.86           C  
ATOM     27  CD1 PHE A   4     -11.345 -21.510  10.720  1.00 42.86           C  
ATOM     28  CD2 PHE A   4     -12.628 -21.678  12.731  1.00 42.86           C  
ATOM     29  CE1 PHE A   4     -12.295 -22.272  10.044  1.00 42.86           C  
ATOM     30  CE2 PHE A   4     -13.582 -22.440  12.062  1.00 42.86           C  
ATOM     31  CZ  PHE A   4     -13.414 -22.735  10.719  1.00 42.86           C  
ATOM     32  N   SER A   5      -6.914 -21.325  13.002  1.00 38.42           N  
ATOM     33  CA  SER A   5      -5.683 -21.349  12.218  1.00 38.42           C  
ATOM     34  C   SER A   5      -5.975 -21.218  10.727  1.00 38.42           C  
ATOM     35  CB  SER A   5      -4.904 -22.638  12.483  1.00 38.42           C  
ATOM     36  O   SER A   5      -6.836 -21.920  10.193  1.00 38.42           O  
ATOM     37  OG  SER A   5      -5.716 -23.774  12.243  1.00 38.42           O  
ATOM     38  N   TYR A   6      -5.950 -20.051  10.131  1.00 43.89           N  
ATOM     39  CA  TYR A   6      -5.898 -19.623   8.738  1.00 43.89           C  
ATOM     40  C   TYR A   6      -4.500 -19.809   8.162  1.00 43.89           C  
ATOM     41  CB  TYR A   6      -6.325 -18.158   8.609  1.00 43.89           C  
ATOM     42  O   TYR A   6      -3.521 -19.304   8.717  1.00 43.89           O  
ATOM     43  CG  TYR A   6      -6.616 -17.732   7.190  1.00 43.89           C  
ATOM     44  CD1 TYR A   6      -5.685 -17.000   6.458  1.00 43.89           C  
ATOM     45  CD2 TYR A   6      -7.822 -18.061   6.580  1.00 43.89           C  
ATOM     46  CE1 TYR A   6      -5.949 -16.604   5.151  1.00 43.89           C  
ATOM     47  CE2 TYR A   6      -8.096 -17.670   5.274  1.00 43.89           C  
ATOM     48  OH  TYR A   6      -7.422 -16.554   3.274  1.00 43.89           O  
ATOM     49  CZ  TYR A   6      -7.155 -16.944   4.568  1.00 43.89           C  
ATOM     50  N   GLU A   7      -4.169 -21.068   7.843  1.00 39.29           N  
ATOM     51  CA  GLU A   7      -3.207 -21.579   6.870  1.00 39.29           C  
ATOM     52  C   GLU A   7      -3.387 -20.908   5.511  1.00 39.29           C  
ATOM     53  CB  GLU A   7      -3.341 -23.098   6.729  1.00 39.29           C  
ATOM     54  O   GLU A   7      -4.479 -20.935   4.940  1.00 39.29           O  
ATOM     55  CG  GLU A   7      -2.023 -23.846   6.867  1.00 39.29           C  
ATOM     56  CD  GLU A   7      -1.769 -24.828   5.735  1.00 39.29           C  
ATOM     57  OE1 GLU A   7      -0.801 -25.618   5.822  1.00 39.29           O  
ATOM     58  OE2 GLU A   7      -2.543 -24.807   4.752  1.00 39.29           O  
ATOM     59  N   PRO A   8      -2.454 -20.068   5.010  1.00 47.82           N  
ATOM     60  CA  PRO A   8      -2.404 -19.532   3.648  1.00 47.82           C  
ATOM     61  C   PRO A   8      -1.834 -20.529   2.642  1.00 47.82           C  
ATOM     62  CB  PRO A   8      -1.492 -18.310   3.784  1.00 47.82           C  
ATOM     63  O   PRO A   8      -0.851 -21.214   2.936  1.00 47.82           O  
ATOM     64  CG  PRO A   8      -0.978 -18.371   5.185  1.00 47.82           C  
ATOM     65  CD  PRO A   8      -1.341 -19.706   5.769  1.00 47.82           C  
ATOM     66  N   TYR A   9      -2.635 -21.348   2.000  1.00 35.79           N  
ATOM     67  CA  TYR A   9      -2.583 -22.034   0.714  1.00 35.79           C  
ATOM     68  C   TYR A   9      -2.407 -21.039  -0.427  1.00 35.79           C  
ATOM     69  CB  TYR A   9      -3.854 -22.861   0.494  1.00 35.79           C  
ATOM     70  O   TYR A   9      -3.222 -20.130  -0.599  1.00 35.79           O  
ATOM     71  CG  TYR A   9      -3.753 -24.277   1.007  1.00 35.79           C  
ATOM     72  CD1 TYR A   9      -3.187 -25.283   0.226  1.00 35.79           C  
ATOM     73  CD2 TYR A   9      -4.223 -24.612   2.272  1.00 35.79           C  
ATOM     74  CE1 TYR A   9      -3.094 -26.589   0.694  1.00 35.79           C  
ATOM     75  CE2 TYR A   9      -4.135 -25.915   2.750  1.00 35.79           C  
ATOM     76  OH  TYR A   9      -3.479 -28.187   2.424  1.00 35.79           O  
ATOM     77  CZ  TYR A   9      -3.569 -26.895   1.956  1.00 35.79           C  
ATOM     78  N   TYR A  10      -1.153 -20.754  -0.949  1.00 40.03           N  
ATOM     79  CA  TYR A  10      -0.774 -20.834  -2.355  1.00 40.03           C  
ATOM     80  C   TYR A  10       0.720 -21.091  -2.504  1.00 40.03           C  
ATOM     81  CB  TYR A  10      -1.158 -19.545  -3.089  1.00 40.03           C  
ATOM     82  O   TYR A  10       1.539 -20.413  -1.878  1.00 40.03           O  
ATOM     83  CG  TYR A  10      -2.618 -19.474  -3.468  1.00 40.03           C  
ATOM     84  CD1 TYR A  10      -3.100 -20.148  -4.587  1.00 40.03           C  
ATOM     85  CD2 TYR A  10      -3.516 -18.733  -2.709  1.00 40.03           C  
ATOM     86  CE1 TYR A  10      -4.444 -20.084  -4.942  1.00 40.03           C  
ATOM     87  CE2 TYR A  10      -4.862 -18.662  -3.053  1.00 40.03           C  
ATOM     88  OH  TYR A  10      -6.647 -19.273  -4.515  1.00 40.03           O  
ATOM     89  CZ  TYR A  10      -5.316 -19.340  -4.169  1.00 40.03           C  
ATOM     90  N   SER A  11       1.253 -22.349  -2.691  1.00 34.75           N  
ATOM     91  CA  SER A  11       1.914 -23.281  -3.599  1.00 34.75           C  
ATOM     92  C   SER A  11       2.068 -22.681  -4.992  1.00 34.75           C  
ATOM     93  CB  SER A  11       1.131 -24.593  -3.683  1.00 34.75           C  
ATOM     94  O   SER A  11       1.117 -22.120  -5.540  1.00 34.75           O  
ATOM     95  OG  SER A  11       1.632 -25.538  -2.754  1.00 34.75           O  
ATOM     96  N   THR A  12       3.303 -22.259  -5.469  1.00 39.26           N  
ATOM     97  CA  THR A  12       3.999 -22.742  -6.657  1.00 39.26           C  
ATOM     98  C   THR A  12       5.099 -21.769  -7.072  1.00 39.26           C  
ATOM     99  CB  THR A  12       3.023 -22.949  -7.830  1.00 39.26           C  
ATOM    100  O   THR A  12       4.882 -20.556  -7.106  1.00 39.26           O  
ATOM    101  CG2 THR A  12       1.954 -23.978  -7.481  1.00 39.26           C  
ATOM    102  OG1 THR A  12       2.388 -21.702  -8.141  1.00 39.26           O  
ATOM    103  N   SER A  13       6.357 -21.981  -6.658  1.00 37.43           N  
ATOM    104  CA  SER A  13       7.599 -22.305  -7.353  1.00 37.43           C  
ATOM    105  C   SER A  13       7.579 -21.791  -8.788  1.00 37.43           C  
ATOM    106  CB  SER A  13       7.838 -23.816  -7.347  1.00 37.43           C  
ATOM    107  O   SER A  13       6.834 -22.303  -9.627  1.00 37.43           O  
ATOM    108  OG  SER A  13       8.021 -24.291  -6.024  1.00 37.43           O  
ATOM    109  N   TYR A  14       7.632 -20.524  -9.102  1.00 36.87           N  
ATOM    110  CA  TYR A  14       8.116 -20.006 -10.377  1.00 36.87           C  
ATOM    111  C   TYR A  14       9.621 -19.772 -10.334  1.00 36.87           C  
ATOM    112  CB  TYR A  14       7.395 -18.703 -10.736  1.00 36.87           C  
ATOM    113  O   TYR A  14      10.107 -18.953  -9.551  1.00 36.87           O  
ATOM    114  CG  TYR A  14       6.100 -18.912 -11.483  1.00 36.87           C  
ATOM    115  CD1 TYR A  14       6.094 -19.114 -12.861  1.00 36.87           C  
ATOM    116  CD2 TYR A  14       4.882 -18.907 -10.813  1.00 36.87           C  
ATOM    117  CE1 TYR A  14       4.903 -19.305 -13.554  1.00 36.87           C  
ATOM    118  CE2 TYR A  14       3.685 -19.096 -11.496  1.00 36.87           C  
ATOM    119  OH  TYR A  14       2.524 -19.484 -13.545  1.00 36.87           O  
ATOM    120  CZ  TYR A  14       3.705 -19.295 -12.864  1.00 36.87           C  
ATOM    121  N   LYS A  15      10.492 -20.790 -10.246  1.00 34.77           N  
ATOM    122  CA  LYS A  15      11.808 -21.046 -10.825  1.00 34.77           C  
ATOM    123  C   LYS A  15      11.851 -20.640 -12.295  1.00 34.77           C  
ATOM    124  CB  LYS A  15      12.181 -22.521 -10.677  1.00 34.77           C  
ATOM    125  O   LYS A  15      11.138 -21.210 -13.123  1.00 34.77           O  
ATOM    126  CG  LYS A  15      13.345 -22.774  -9.730  1.00 34.77           C  
ATOM    127  CD  LYS A  15      13.755 -24.241  -9.726  1.00 34.77           C  
ATOM    128  CE  LYS A  15      14.891 -24.502  -8.747  1.00 34.77           C  
ATOM    129  NZ  LYS A  15      15.436 -25.886  -8.887  1.00 34.77           N  
ATOM    130  N   ARG A  16      11.786 -19.395 -12.759  1.00 39.40           N  
ATOM    131  CA  ARG A  16      12.031 -18.878 -14.101  1.00 39.40           C  
ATOM    132  C   ARG A  16      13.455 -18.350 -14.234  1.00 39.40           C  
ATOM    133  CB  ARG A  16      11.028 -17.774 -14.444  1.00 39.40           C  
ATOM    134  O   ARG A  16      13.922 -17.589 -13.384  1.00 39.40           O  
ATOM    135  CG  ARG A  16      10.001 -18.178 -15.490  1.00 39.40           C  
ATOM    136  CD  ARG A  16       9.310 -16.966 -16.099  1.00 39.40           C  
ATOM    137  NE  ARG A  16       7.876 -17.188 -16.261  1.00 39.40           N  
ATOM    138  NH1 ARG A  16       7.816 -16.539 -18.477  1.00 39.40           N  
ATOM    139  NH2 ARG A  16       5.895 -17.214 -17.423  1.00 39.40           N  
ATOM    140  CZ  ARG A  16       7.199 -16.980 -17.387  1.00 39.40           C  
ATOM    141  N   ARG A  17      14.488 -19.224 -14.467  1.00 37.43           N  
ATOM    142  CA  ARG A  17      15.631 -19.309 -15.371  1.00 37.43           C  
ATOM    143  C   ARG A  17      15.835 -17.997 -16.121  1.00 37.43           C  
ATOM    144  CB  ARG A  17      15.446 -20.458 -16.365  1.00 37.43           C  
ATOM    145  O   ARG A  17      14.912 -17.494 -16.765  1.00 37.43           O  
ATOM    146  CG  ARG A  17      15.598 -21.838 -15.746  1.00 37.43           C  
ATOM    147  CD  ARG A  17      16.074 -22.864 -16.766  1.00 37.43           C  
ATOM    148  NE  ARG A  17      15.505 -24.184 -16.509  1.00 37.43           N  
ATOM    149  NH1 ARG A  17      16.709 -25.253 -18.166  1.00 37.43           N  
ATOM    150  NH2 ARG A  17      15.240 -26.437 -16.864  1.00 37.43           N  
ATOM    151  CZ  ARG A  17      15.819 -25.288 -17.180  1.00 37.43           C  
ATOM    152  N   TYR A  18      16.570 -17.023 -15.510  1.00 34.07           N  
ATOM    153  CA  TYR A  18      17.349 -15.859 -15.915  1.00 34.07           C  
ATOM    154  C   TYR A  18      18.228 -16.182 -17.118  1.00 34.07           C  
ATOM    155  CB  TYR A  18      18.216 -15.361 -14.754  1.00 34.07           C  
ATOM    156  O   TYR A  18      19.082 -17.069 -17.050  1.00 34.07           O  
ATOM    157  CG  TYR A  18      17.497 -14.416 -13.822  1.00 34.07           C  
ATOM    158  CD1 TYR A  18      17.443 -13.050 -14.088  1.00 34.07           C  
ATOM    159  CD2 TYR A  18      16.872 -14.887 -12.672  1.00 34.07           C  
ATOM    160  CE1 TYR A  18      16.784 -12.175 -13.231  1.00 34.07           C  
ATOM    161  CE2 TYR A  18      16.210 -14.021 -11.808  1.00 34.07           C  
ATOM    162  OH  TYR A  18      15.517 -11.808 -11.243  1.00 34.07           O  
ATOM    163  CZ  TYR A  18      16.171 -12.669 -12.096  1.00 34.07           C  
ATOM    164  N   VAL A  19      17.707 -16.355 -18.378  1.00 37.55           N  
ATOM    165  CA  VAL A  19      18.575 -16.296 -19.549  1.00 37.55           C  
ATOM    166  C   VAL A  19      18.637 -14.864 -20.075  1.00 37.55           C  
ATOM    167  CB  VAL A  19      18.093 -17.253 -20.662  1.00 37.55           C  
ATOM    168  O   VAL A  19      17.604 -14.206 -20.224  1.00 37.55           O  
ATOM    169  CG1 VAL A  19      18.917 -17.062 -21.933  1.00 37.55           C  
ATOM    170  CG2 VAL A  19      18.166 -18.703 -20.187  1.00 37.55           C  
ATOM    171  N   GLU A  20      19.568 -14.068 -19.537  1.00 29.79           N  
ATOM    172  CA  GLU A  20      20.525 -13.045 -19.946  1.00 29.79           C  
ATOM    173  C   GLU A  20      20.792 -13.108 -21.447  1.00 29.79           C  
ATOM    174  CB  GLU A  20      21.837 -13.196 -19.172  1.00 29.79           C  
ATOM    175  O   GLU A  20      21.113 -14.171 -21.982  1.00 29.79           O  
ATOM    176  CG  GLU A  20      22.720 -11.957 -19.211  1.00 29.79           C  
ATOM    177  CD  GLU A  20      22.926 -11.324 -17.843  1.00 29.79           C  
ATOM    178  OE1 GLU A  20      23.265 -10.121 -17.776  1.00 29.79           O  
ATOM    179  OE2 GLU A  20      22.749 -12.038 -16.831  1.00 29.79           O  
ATOM    180  N   THR A  21      20.011 -12.358 -22.342  1.00 39.60           N  
ATOM    181  CA  THR A  21      20.560 -11.878 -23.605  1.00 39.60           C  
ATOM    182  C   THR A  21      20.253 -10.395 -23.799  1.00 39.60           C  
ATOM    183  CB  THR A  21      20.004 -12.680 -24.796  1.00 39.60           C  
ATOM    184  O   THR A  21      19.147  -9.941 -23.500  1.00 39.60           O  
ATOM    185  CG2 THR A  21      20.472 -14.131 -24.749  1.00 39.60           C  
ATOM    186  OG1 THR A  21      18.572 -12.650 -24.758  1.00 39.60           O  
ATOM    187  N   PRO A  22      21.189  -9.624 -24.415  1.00 35.91           N  
ATOM    188  CA  PRO A  22      21.689  -8.253 -24.536  1.00 35.91           C  
ATOM    189  C   PRO A  22      20.927  -7.437 -25.578  1.00 35.91           C  
ATOM    190  CB  PRO A  22      23.149  -8.446 -24.955  1.00 35.91           C  
ATOM    191  O   PRO A  22      20.291  -8.005 -26.469  1.00 35.91           O  
ATOM    192  CG  PRO A  22      23.138  -9.658 -25.829  1.00 35.91           C  
ATOM    193  CD  PRO A  22      21.762 -10.258 -25.797  1.00 35.91           C  
ATOM    194  N   ARG A  23      20.444  -6.228 -25.094  1.00 33.94           N  
ATOM    195  CA  ARG A  23      20.568  -4.792 -25.320  1.00 33.94           C  
ATOM    196  C   ARG A  23      21.060  -4.500 -26.734  1.00 33.94           C  
ATOM    197  CB  ARG A  23      21.518  -4.166 -24.296  1.00 33.94           C  
ATOM    198  O   ARG A  23      22.085  -5.034 -27.163  1.00 33.94           O  
ATOM    199  CG  ARG A  23      20.858  -3.135 -23.395  1.00 33.94           C  
ATOM    200  CD  ARG A  23      21.853  -2.519 -22.421  1.00 33.94           C  
ATOM    201  NE  ARG A  23      21.211  -1.554 -21.533  1.00 33.94           N  
ATOM    202  NH1 ARG A  23      23.102  -1.147 -20.270  1.00 33.94           N  
ATOM    203  NH2 ARG A  23      21.140  -0.065 -19.785  1.00 33.94           N  
ATOM    204  CZ  ARG A  23      21.819  -0.924 -20.531  1.00 33.94           C  
ATOM    205  N   VAL A  24      20.087  -4.223 -27.696  1.00 37.00           N  
ATOM    206  CA  VAL A  24      20.406  -3.392 -28.852  1.00 37.00           C  
ATOM    207  C   VAL A  24      19.186  -2.562 -29.244  1.00 37.00           C  
ATOM    208  CB  VAL A  24      20.878  -4.244 -30.051  1.00 37.00           C  
ATOM    209  O   VAL A  24      18.071  -3.084 -29.323  1.00 37.00           O  
ATOM    210  CG1 VAL A  24      22.326  -3.916 -30.410  1.00 37.00           C  
ATOM    211  CG2 VAL A  24      20.725  -5.732 -29.741  1.00 37.00           C  
ATOM    212  N   HIS A  25      19.263  -1.266 -28.989  1.00 31.27           N  
ATOM    213  CA  HIS A  25      18.922   0.067 -29.474  1.00 31.27           C  
ATOM    214  C   HIS A  25      19.165   0.186 -30.975  1.00 31.27           C  
ATOM    215  CB  HIS A  25      19.726   1.132 -28.725  1.00 31.27           C  
ATOM    216  O   HIS A  25      20.230  -0.193 -31.467  1.00 31.27           O  
ATOM    217  CG  HIS A  25      19.478   1.144 -27.250  1.00 31.27           C  
ATOM    218  CD2 HIS A  25      20.250   0.734 -26.216  1.00 31.27           C  
ATOM    219  ND1 HIS A  25      18.310   1.620 -26.696  1.00 31.27           N  
ATOM    220  CE1 HIS A  25      18.375   1.503 -25.380  1.00 31.27           C  
ATOM    221  NE2 HIS A  25      19.542   0.968 -25.063  1.00 31.27           N  
ATOM    222  N   ILE A  26      18.054   0.059 -31.791  1.00 32.26           N  
ATOM    223  CA  ILE A  26      17.824   0.496 -33.164  1.00 32.26           C  
ATOM    224  C   ILE A  26      16.757   1.588 -33.186  1.00 32.26           C  
ATOM    225  CB  ILE A  26      17.402  -0.683 -34.069  1.00 32.26           C  
ATOM    226  O   ILE A  26      15.769   1.515 -32.451  1.00 32.26           O  
ATOM    227  CG1 ILE A  26      16.309  -1.515 -33.387  1.00 32.26           C  
ATOM    228  CG2 ILE A  26      18.612  -1.553 -34.422  1.00 32.26           C  
ATOM    229  CD1 ILE A  26      15.512  -2.392 -34.343  1.00 32.26           C  
ATOM    230  N   SER A  27      17.192   2.734 -33.693  1.00 35.41           N  
ATOM    231  CA  SER A  27      16.468   3.441 -34.744  1.00 35.41           C  
ATOM    232  C   SER A  27      17.146   4.762 -35.091  1.00 35.41           C  
ATOM    233  CB  SER A  27      15.021   3.697 -34.319  1.00 35.41           C  
ATOM    234  O   SER A  27      17.549   5.512 -34.199  1.00 35.41           O  
ATOM    235  OG  SER A  27      14.963   4.681 -33.300  1.00 35.41           O  
ATOM    236  N   SER A  28      17.584   4.849 -36.356  1.00 30.56           N  
ATOM    237  CA  SER A  28      17.129   5.373 -37.640  1.00 30.56           C  
ATOM    238  C   SER A  28      17.003   6.893 -37.603  1.00 30.56           C  
ATOM    239  CB  SER A  28      15.787   4.751 -38.028  1.00 30.56           C  
ATOM    240  O   SER A  28      16.458   7.453 -36.649  1.00 30.56           O  
ATOM    241  OG  SER A  28      15.386   5.185 -39.316  1.00 30.56           O  
ATOM    242  N   VAL A  29      17.798   7.570 -38.561  1.00 36.29           N  
ATOM    243  CA  VAL A  29      17.321   8.595 -39.483  1.00 36.29           C  
ATOM    244  C   VAL A  29      18.388   8.882 -40.536  1.00 36.29           C  
ATOM    245  CB  VAL A  29      16.943   9.896 -38.739  1.00 36.29           C  
ATOM    246  O   VAL A  29      19.567   9.038 -40.208  1.00 36.29           O  
ATOM    247  CG1 VAL A  29      15.554   9.777 -38.115  1.00 36.29           C  
ATOM    248  CG2 VAL A  29      17.986  10.221 -37.670  1.00 36.29           C  
ATOM    249  N   ARG A  30      18.048   8.566 -41.805  1.00 35.32           N  
ATOM    250  CA  ARG A  30      17.598   9.141 -43.068  1.00 35.32           C  
ATOM    251  C   ARG A  30      18.059  10.589 -43.205  1.00 35.32           C  
ATOM    252  CB  ARG A  30      16.074   9.063 -43.182  1.00 35.32           C  
ATOM    253  O   ARG A  30      17.967  11.368 -42.254  1.00 35.32           O  
ATOM    254  CG  ARG A  30      15.540   9.421 -44.560  1.00 35.32           C  
ATOM    255  CD  ARG A  30      14.027   9.273 -44.634  1.00 35.32           C  
ATOM    256  NE  ARG A  30      13.567   9.128 -46.013  1.00 35.32           N  
ATOM    257  NH1 ARG A  30      11.575  10.251 -45.684  1.00 35.32           N  
ATOM    258  NH2 ARG A  30      12.093   9.408 -47.751  1.00 35.32           N  
ATOM    259  CZ  ARG A  30      12.412   9.596 -46.479  1.00 35.32           C  
ATOM    260  N   SER A  31      18.752  10.922 -44.416  1.00 46.24           N  
ATOM    261  CA  SER A  31      18.655  12.130 -45.228  1.00 46.24           C  
ATOM    262  C   SER A  31      19.447  11.989 -46.524  1.00 46.24           C  
ATOM    263  CB  SER A  31      19.155  13.345 -44.445  1.00 46.24           C  
ATOM    264  O   SER A  31      20.612  11.586 -46.505  1.00 46.24           O  
ATOM    265  OG  SER A  31      19.004  14.531 -45.206  1.00 46.24           O  
ATOM    266  N   GLY A  32      18.735  11.881 -47.683  1.00 31.24           N  
ATOM    267  CA  GLY A  32      18.338  12.651 -48.852  1.00 31.24           C  
ATOM    268  C   GLY A  32      19.483  13.433 -49.467  1.00 31.24           C  
ATOM    269  O   GLY A  32      20.349  13.942 -48.753  1.00 31.24           O  
ATOM    270  N   TYR A  33      19.877  13.128 -50.799  1.00 43.89           N  
ATOM    271  CA  TYR A  33      20.017  13.944 -52.000  1.00 43.89           C  
ATOM    272  C   TYR A  33      20.357  13.080 -53.209  1.00 43.89           C  
ATOM    273  CB  TYR A  33      21.096  15.013 -51.803  1.00 43.89           C  
ATOM    274  O   TYR A  33      21.190  12.175 -53.119  1.00 43.89           O  
ATOM    275  CG  TYR A  33      22.031  14.726 -50.653  1.00 43.89           C  
ATOM    276  CD1 TYR A  33      21.716  15.128 -49.357  1.00 43.89           C  
ATOM    277  CD2 TYR A  33      23.231  14.054 -50.859  1.00 43.89           C  
ATOM    278  CE1 TYR A  33      22.575  14.868 -48.294  1.00 43.89           C  
ATOM    279  CE2 TYR A  33      24.097  13.789 -49.804  1.00 43.89           C  
ATOM    280  OH  TYR A  33      24.615  13.938 -47.479  1.00 43.89           O  
ATOM    281  CZ  TYR A  33      23.761  14.198 -48.527  1.00 43.89           C  
ATOM    282  N   SER A  34      19.428  12.866 -54.170  1.00 36.44           N  
ATOM    283  CA  SER A  34      19.102  13.343 -55.510  1.00 36.44           C  
ATOM    284  C   SER A  34      20.331  13.337 -56.413  1.00 36.44           C  
ATOM    285  CB  SER A  34      18.511  14.752 -55.449  1.00 36.44           C  
ATOM    286  O   SER A  34      21.392  13.835 -56.030  1.00 36.44           O  
ATOM    287  OG  SER A  34      18.560  15.373 -56.722  1.00 36.44           O  
ATOM    288  N   THR A  35      20.495  12.391 -57.431  1.00 42.82           N  
ATOM    289  CA  THR A  35      20.755  12.676 -58.838  1.00 42.82           C  
ATOM    290  C   THR A  35      20.575  11.420 -59.686  1.00 42.82           C  
ATOM    291  CB  THR A  35      22.174  13.237 -59.042  1.00 42.82           C  
ATOM    292  O   THR A  35      21.069  10.348 -59.331  1.00 42.82           O  
ATOM    293  CG2 THR A  35      22.430  13.568 -60.508  1.00 42.82           C  
ATOM    294  OG1 THR A  35      22.327  14.428 -58.260  1.00 42.82           O  
ATOM    295  N   ALA A  36      19.499  11.249 -60.419  1.00 36.79           N  
ATOM    296  CA  ALA A  36      18.995  11.156 -61.787  1.00 36.79           C  
ATOM    297  C   ALA A  36      20.118  10.824 -62.764  1.00 36.79           C  
ATOM    298  CB  ALA A  36      18.310  12.460 -62.191  1.00 36.79           C  
ATOM    299  O   ALA A  36      21.177  11.456 -62.741  1.00 36.79           O  
ATOM    300  N   ARG A  37      20.276   9.560 -63.307  1.00 41.82           N  
ATOM    301  CA  ARG A  37      20.541   9.362 -64.729  1.00 41.82           C  
ATOM    302  C   ARG A  37      20.238   7.928 -65.148  1.00 41.82           C  
ATOM    303  CB  ARG A  37      21.994   9.709 -65.058  1.00 41.82           C  
ATOM    304  O   ARG A  37      20.602   6.981 -64.447  1.00 41.82           O  
ATOM    305  CG  ARG A  37      22.279  11.202 -65.093  1.00 41.82           C  
ATOM    306  CD  ARG A  37      23.689  11.496 -65.585  1.00 41.82           C  
ATOM    307  NE  ARG A  37      23.867  12.911 -65.898  1.00 41.82           N  
ATOM    308  NH1 ARG A  37      24.750  12.548 -68.001  1.00 41.82           N  
ATOM    309  NH2 ARG A  37      24.484  14.686 -67.219  1.00 41.82           N  
ATOM    310  CZ  ARG A  37      24.367  13.378 -67.039  1.00 41.82           C  
ATOM    311  N   SER A  38      19.084   7.618 -65.843  1.00 40.65           N  
ATOM    312  CA  SER A  38      18.638   7.326 -67.201  1.00 40.65           C  
ATOM    313  C   SER A  38      18.627   5.825 -67.469  1.00 40.65           C  
ATOM    314  CB  SER A  38      19.533   8.029 -68.222  1.00 40.65           C  
ATOM    315  O   SER A  38      19.634   5.145 -67.260  1.00 40.65           O  
ATOM    316  OG  SER A  38      19.025   7.862 -69.535  1.00 40.65           O  
ATOM    317  N   ALA A  39      17.562   5.192 -67.379  1.00 35.99           N  
ATOM    318  CA  ALA A  39      16.564   4.451 -68.147  1.00 35.99           C  
ATOM    319  C   ALA A  39      16.836   4.557 -69.645  1.00 35.99           C  
ATOM    320  CB  ALA A  39      15.161   4.960 -67.826  1.00 35.99           C  
ATOM    321  O   ALA A  39      17.140   5.639 -70.152  1.00 35.99           O  
ATOM    322  N   TYR A  40      17.404   3.499 -70.315  1.00 39.59           N  
ATOM    323  CA  TYR A  40      16.921   2.734 -71.459  1.00 39.59           C  
ATOM    324  C   TYR A  40      18.077   2.079 -72.205  1.00 39.59           C  
ATOM    325  CB  TYR A  40      16.128   3.634 -72.411  1.00 39.59           C  
ATOM    326  O   TYR A  40      19.106   2.715 -72.450  1.00 39.59           O  
ATOM    327  CG  TYR A  40      16.951   4.741 -73.025  1.00 39.59           C  
ATOM    328  CD1 TYR A  40      17.065   5.980 -72.399  1.00 39.59           C  
ATOM    329  CD2 TYR A  40      17.613   4.551 -74.233  1.00 39.59           C  
ATOM    330  CE1 TYR A  40      17.820   7.004 -72.962  1.00 39.59           C  
ATOM    331  CE2 TYR A  40      18.371   5.568 -74.805  1.00 39.59           C  
ATOM    332  OH  TYR A  40      19.217   7.798 -74.725  1.00 39.59           O  
ATOM    333  CZ  TYR A  40      18.469   6.788 -74.163  1.00 39.59           C  
ATOM    334  N   SER A  41      18.271   0.685 -72.253  1.00 51.71           N  
ATOM    335  CA  SER A  41      18.248   0.011 -73.547  1.00 51.71           C  
ATOM    336  C   SER A  41      18.187  -1.504 -73.380  1.00 51.71           C  
ATOM    337  CB  SER A  41      19.478   0.391 -74.372  1.00 51.71           C  
ATOM    338  O   SER A  41      19.044  -2.096 -72.719  1.00 51.71           O  
ATOM    339  OG  SER A  41      19.407  -0.172 -75.671  1.00 51.71           O  
ATOM    340  N   SER A  42      17.064  -2.125 -73.102  1.00 38.64           N  
ATOM    341  CA  SER A  42      16.268  -3.230 -73.625  1.00 38.64           C  
ATOM    342  C   SER A  42      16.532  -3.447 -75.112  1.00 38.64           C  
ATOM    343  CB  SER A  42      14.778  -2.975 -73.395  1.00 38.64           C  
ATOM    344  O   SER A  42      16.678  -2.484 -75.868  1.00 38.64           O  
ATOM    345  OG  SER A  42      14.452  -1.623 -73.667  1.00 38.64           O  
ATOM    346  N   TYR A  43      17.157  -4.578 -75.553  1.00 39.78           N  
ATOM    347  CA  TYR A  43      16.825  -5.609 -76.530  1.00 39.78           C  
ATOM    348  C   TYR A  43      17.948  -5.780 -77.546  1.00 39.78           C  
ATOM    349  CB  TYR A  43      15.518  -5.266 -77.251  1.00 39.78           C  
ATOM    350  O   TYR A  43      18.465  -4.796 -78.081  1.00 39.78           O  
ATOM    351  CG  TYR A  43      14.295  -5.372 -76.372  1.00 39.78           C  
ATOM    352  CD1 TYR A  43      13.715  -6.609 -76.100  1.00 39.78           C  
ATOM    353  CD2 TYR A  43      13.716  -4.237 -75.815  1.00 39.78           C  
ATOM    354  CE1 TYR A  43      12.586  -6.712 -75.292  1.00 39.78           C  
ATOM    355  CE2 TYR A  43      12.588  -4.328 -75.006  1.00 39.78           C  
ATOM    356  OH  TYR A  43      10.915  -5.663 -73.951  1.00 39.78           O  
ATOM    357  CZ  TYR A  43      12.031  -5.568 -74.751  1.00 39.78           C  
ATOM    358  N   SER A  44      18.847  -6.822 -77.501  1.00 37.53           N  
ATOM    359  CA  SER A  44      18.967  -7.736 -78.632  1.00 37.53           C  
ATOM    360  C   SER A  44      20.348  -8.382 -78.677  1.00 37.53           C  
ATOM    361  CB  SER A  44      18.696  -7.002 -79.946  1.00 37.53           C  
ATOM    362  O   SER A  44      21.365  -7.693 -78.579  1.00 37.53           O  
ATOM    363  OG  SER A  44      19.281  -5.711 -79.931  1.00 37.53           O  
ATOM    364  N   ALA A  45      20.513  -9.496 -78.155  1.00 38.76           N  
ATOM    365  CA  ALA A  45      21.043 -10.716 -78.758  1.00 38.76           C  
ATOM    366  C   ALA A  45      20.793 -10.739 -80.263  1.00 38.76           C  
ATOM    367  CB  ALA A  45      20.424 -11.947 -78.100  1.00 38.76           C  
ATOM    368  O   ALA A  45      19.682 -10.456 -80.717  1.00 38.76           O  
ATOM    369  N   PRO A  46      21.883 -10.998 -81.091  1.00 46.25           N  
ATOM    370  CA  PRO A  46      21.910 -12.147 -81.999  1.00 46.25           C  
ATOM    371  C   PRO A  46      23.255 -12.871 -81.993  1.00 46.25           C  
ATOM    372  CB  PRO A  46      21.633 -11.521 -83.368  1.00 46.25           C  
ATOM    373  O   PRO A  46      24.261 -12.309 -81.555  1.00 46.25           O  
ATOM    374  CG  PRO A  46      22.294 -10.182 -83.317  1.00 46.25           C  
ATOM    375  CD  PRO A  46      22.783  -9.944 -81.917  1.00 46.25           C  
ATOM    376  N   VAL A  47      23.384 -14.130 -81.597  1.00 42.33           N  
ATOM    377  CA  VAL A  47      23.799 -15.402 -82.178  1.00 42.33           C  
ATOM    378  C   VAL A  47      24.289 -15.182 -83.608  1.00 42.33           C  
ATOM    379  CB  VAL A  47      22.650 -16.436 -82.161  1.00 42.33           C  
ATOM    380  O   VAL A  47      23.570 -14.620 -84.437  1.00 42.33           O  
ATOM    381  CG1 VAL A  47      22.300 -16.831 -80.728  1.00 42.33           C  
ATOM    382  CG2 VAL A  47      21.423 -15.880 -82.881  1.00 42.33           C  
ATOM    383  N   SER A  48      25.572 -15.048 -83.979  1.00 44.53           N  
ATOM    384  CA  SER A  48      26.135 -15.501 -85.247  1.00 44.53           C  
ATOM    385  C   SER A  48      27.130 -16.637 -85.035  1.00 44.53           C  
ATOM    386  CB  SER A  48      26.819 -14.343 -85.975  1.00 44.53           C  
ATOM    387  O   SER A  48      28.052 -16.520 -84.224  1.00 44.53           O  
ATOM    388  OG  SER A  48      25.882 -13.612 -86.747  1.00 44.53           O  
ATOM    389  N   SER A  49      26.767 -17.926 -84.959  1.00 40.55           N  
ATOM    390  CA  SER A  49      26.795 -19.151 -85.751  1.00 40.55           C  
ATOM    391  C   SER A  49      27.636 -18.977 -87.011  1.00 40.55           C  
ATOM    392  CB  SER A  49      25.376 -19.577 -86.130  1.00 40.55           C  
ATOM    393  O   SER A  49      27.566 -17.938 -87.672  1.00 40.55           O  
ATOM    394  OG  SER A  49      24.703 -18.533 -86.813  1.00 40.55           O  
ATOM    395  N   SER A  50      28.866 -19.567 -87.188  1.00 38.75           N  
ATOM    396  CA  SER A  50      29.500 -20.538 -88.074  1.00 38.75           C  
ATOM    397  C   SER A  50      29.177 -20.247 -89.536  1.00 38.75           C  
ATOM    398  CB  SER A  50      29.058 -21.958 -87.718  1.00 38.75           C  
ATOM    399  O   SER A  50      28.020 -20.005 -89.885  1.00 38.75           O  
ATOM    400  OG  SER A  50      27.656 -22.102 -87.873  1.00 38.75           O  
ATOM    401  N   LEU A  51      30.140 -19.744 -90.352  1.00 47.40           N  
ATOM    402  CA  LEU A  51      30.220 -20.015 -91.783  1.00 47.40           C  
ATOM    403  C   LEU A  51      31.545 -19.522 -92.356  1.00 47.40           C  
ATOM    404  CB  LEU A  51      29.054 -19.351 -92.520  1.00 47.40           C  
ATOM    405  O   LEU A  51      31.969 -18.399 -92.074  1.00 47.40           O  
ATOM    406  CG  LEU A  51      27.679 -19.992 -92.329  1.00 47.40           C  
ATOM    407  CD1 LEU A  51      26.599 -18.917 -92.252  1.00 47.40           C  
ATOM    408  CD2 LEU A  51      27.384 -20.974 -93.457  1.00 47.40           C  
ATOM    409  N   SER A  52      32.588 -20.371 -92.670  1.00 37.59           N  
ATOM    410  CA  SER A  52      32.956 -20.752 -94.030  1.00 37.59           C  
ATOM    411  C   SER A  52      34.360 -20.271 -94.377  1.00 37.59           C  
ATOM    412  CB  SER A  52      31.951 -20.188 -95.035  1.00 37.59           C  
ATOM    413  O   SER A  52      34.711 -19.119 -94.113  1.00 37.59           O  
ATOM    414  OG  SER A  52      30.686 -20.810 -94.885  1.00 37.59           O  
ATOM    415  N   VAL A  53      35.385 -21.169 -94.484  1.00 38.28           N  
ATOM    416  CA  VAL A  53      36.076 -21.760 -95.625  1.00 38.28           C  
ATOM    417  C   VAL A  53      36.266 -20.708 -96.716  1.00 38.28           C  
ATOM    418  CB  VAL A  53      35.307 -22.977 -96.186  1.00 38.28           C  
ATOM    419  O   VAL A  53      35.339 -19.958 -97.031  1.00 38.28           O  
ATOM    420  CG1 VAL A  53      36.026 -23.555 -97.404  1.00 38.28           C  
ATOM    421  CG2 VAL A  53      35.137 -24.044 -95.106  1.00 38.28           C  
ATOM    422  N   ARG A  54      37.550 -20.320 -97.030  1.00 40.51           N  
ATOM    423  CA  ARG A  54      38.020 -20.355 -98.412  1.00 40.51           C  
ATOM    424  C   ARG A  54      39.345 -19.616 -98.559  1.00 40.51           C  
ATOM    425  CB  ARG A  54      36.974 -19.750 -99.351  1.00 40.51           C  
ATOM    426  O   ARG A  54      39.477 -18.473 -98.115  1.00 40.51           O  
ATOM    427  CG  ARG A  54      36.549 -20.676-100.479  1.00 40.51           C  
ATOM    428  CD  ARG A  54      35.692 -19.954-101.509  1.00 40.51           C  
ATOM    429  NE  ARG A  54      34.517 -20.738-101.877  1.00 40.51           N  
ATOM    430  NH1 ARG A  54      35.223 -21.166-104.035  1.00 40.51           N  
ATOM    431  NH2 ARG A  54      33.215 -21.989-103.297  1.00 40.51           N  
ATOM    432  CZ  ARG A  54      34.321 -21.296-103.069  1.00 40.51           C  
ATOM    433  N   ARG A  55      40.548 -20.263 -98.713  1.00 41.35           N  
ATOM    434  CA  ARG A  55      41.419 -20.602 -99.834  1.00 41.35           C  
ATOM    435  C   ARG A  55      41.539 -19.433-100.807  1.00 41.35           C  
ATOM    436  CB  ARG A  55      40.897 -21.840-100.565  1.00 41.35           C  
ATOM    437  O   ARG A  55      40.532 -18.930-101.309  1.00 41.35           O  
ATOM    438  CG  ARG A  55      41.653 -23.117-100.232  1.00 41.35           C  
ATOM    439  CD  ARG A  55      41.112 -24.311-101.005  1.00 41.35           C  
ATOM    440  NE  ARG A  55      41.887 -25.520-100.741  1.00 41.35           N  
ATOM    441  NH1 ARG A  55      41.183 -26.634-102.638  1.00 41.35           N  
ATOM    442  NH2 ARG A  55      42.644 -27.642-101.187  1.00 41.35           N  
ATOM    443  CZ  ARG A  55      41.903 -26.596-101.523  1.00 41.35           C  
ATOM    444  N   SER A  56      42.563 -18.647-100.791  1.00 38.96           N  
ATOM    445  CA  SER A  56      43.154 -18.161-102.034  1.00 38.96           C  
ATOM    446  C   SER A  56      44.644 -18.479-102.100  1.00 38.96           C  
ATOM    447  CB  SER A  56      42.939 -16.653-102.176  1.00 38.96           C  
ATOM    448  O   SER A  56      45.380 -18.228-101.144  1.00 38.96           O  
ATOM    449  OG  SER A  56      41.757 -16.248-101.508  1.00 38.96           O  
ATOM    450  N   TYR A  57      45.105 -19.600-102.671  1.00 45.54           N  
ATOM    451  CA  TYR A  57      46.102 -19.988-103.662  1.00 45.54           C  
ATOM    452  C   TYR A  57      46.304 -18.885-104.694  1.00 45.54           C  
ATOM    453  CB  TYR A  57      45.688 -21.287-104.361  1.00 45.54           C  
ATOM    454  O   TYR A  57      45.339 -18.401-105.291  1.00 45.54           O  
ATOM    455  CG  TYR A  57      44.408 -21.170-105.151  1.00 45.54           C  
ATOM    456  CD1 TYR A  57      43.172 -21.404-104.551  1.00 45.54           C  
ATOM    457  CD2 TYR A  57      44.430 -20.827-106.499  1.00 45.54           C  
ATOM    458  CE1 TYR A  57      41.990 -21.299-105.276  1.00 45.54           C  
ATOM    459  CE2 TYR A  57      43.254 -20.719-107.233  1.00 45.54           C  
ATOM    460  OH  TYR A  57      40.873 -20.851-107.336  1.00 45.54           O  
ATOM    461  CZ  TYR A  57      42.041 -20.956-106.614  1.00 45.54           C  
ATOM    462  N   SER A  58      47.269 -18.012-104.632  1.00 42.44           N  
ATOM    463  CA  SER A  58      47.888 -17.388-105.796  1.00 42.44           C  
ATOM    464  C   SER A  58      49.071 -18.209-106.300  1.00 42.44           C  
ATOM    465  CB  SER A  58      48.347 -15.968-105.464  1.00 42.44           C  
ATOM    466  O   SER A  58      49.974 -18.543-105.530  1.00 42.44           O  
ATOM    467  OG  SER A  58      48.021 -15.635-104.125  1.00 42.44           O  
ATOM    468  N   SER A  59      48.857 -19.274-107.067  1.00 41.03           N  
ATOM    469  CA  SER A  59      49.305 -19.812-108.347  1.00 41.03           C  
ATOM    470  C   SER A  59      49.271 -18.747-109.438  1.00 41.03           C  
ATOM    471  CB  SER A  59      48.439 -21.004-108.760  1.00 41.03           C  
ATOM    472  O   SER A  59      48.246 -18.093-109.643  1.00 41.03           O  
ATOM    473  OG  SER A  59      47.068 -20.646-108.780  1.00 41.03           O  
ATOM    474  N   SER A  60      50.445 -18.040-109.664  1.00 42.60           N  
ATOM    475  CA  SER A  60      50.771 -17.354-110.911  1.00 42.60           C  
ATOM    476  C   SER A  60      52.182 -17.697-111.378  1.00 42.60           C  
ATOM    477  CB  SER A  60      50.634 -15.841-110.741  1.00 42.60           C  
ATOM    478  O   SER A  60      53.122 -17.697-110.580  1.00 42.60           O  
ATOM    479  OG  SER A  60      51.876 -15.195-110.964  1.00 42.60           O  
ATOM    480  N   SER A  61      52.413 -18.653-112.354  1.00 38.78           N  
ATOM    481  CA  SER A  61      52.625 -18.428-113.780  1.00 38.78           C  
ATOM    482  C   SER A  61      54.108 -18.479-114.133  1.00 38.78           C  
ATOM    483  CB  SER A  61      52.037 -17.082-114.204  1.00 38.78           C  
ATOM    484  O   SER A  61      54.923 -17.795-113.510  1.00 38.78           O  
ATOM    485  OG  SER A  61      52.529 -16.696-115.476  1.00 38.78           O  
ATOM    486  N   GLY A  62      54.702 -19.583-114.617  1.00 32.20           N  
ATOM    487  CA  GLY A  62      54.852 -19.745-116.054  1.00 32.20           C  
ATOM    488  C   GLY A  62      55.757 -18.701-116.681  1.00 32.20           C  
ATOM    489  O   GLY A  62      55.676 -17.518-116.344  1.00 32.20           O  
ATOM    490  N   SER A  63      56.964 -19.198-117.086  1.00 33.70           N  
ATOM    491  CA  SER A  63      57.380 -19.192-118.485  1.00 33.70           C  
ATOM    492  C   SER A  63      58.200 -17.948-118.812  1.00 33.70           C  
ATOM    493  CB  SER A  63      56.162 -19.267-119.406  1.00 33.70           C  
ATOM    494  O   SER A  63      57.901 -16.856-118.326  1.00 33.70           O  
ATOM    495  OG  SER A  63      55.231 -18.245-119.094  1.00 33.70           O  
ATOM    496  N   LEU A  64      59.543 -18.066-119.179  1.00 34.87           N  
ATOM    497  CA  LEU A  64      60.069 -17.552-120.439  1.00 34.87           C  
ATOM    498  C   LEU A  64      61.520 -17.110-120.282  1.00 34.87           C  
ATOM    499  CB  LEU A  64      59.218 -16.382-120.938  1.00 34.87           C  
ATOM    500  O   LEU A  64      61.844 -16.337-119.377  1.00 34.87           O  
ATOM    501  CG  LEU A  64      57.776 -16.710-121.329  1.00 34.87           C  
ATOM    502  CD1 LEU A  64      56.989 -15.428-121.576  1.00 34.87           C  
ATOM    503  CD2 LEU A  64      57.748 -17.607-122.562  1.00 34.87           C  
ATOM    504  N   MET A  65      62.563 -17.941-120.533  1.00 42.81           N  
ATOM    505  CA  MET A  65      63.735 -17.594-121.332  1.00 42.81           C  
ATOM    506  C   MET A  65      63.670 -16.141-121.791  1.00 42.81           C  
ATOM    507  CB  MET A  65      63.855 -18.520-122.543  1.00 42.81           C  
ATOM    508  O   MET A  65      62.609 -15.659-122.192  1.00 42.81           O  
ATOM    509  CG  MET A  65      64.082 -19.978-122.180  1.00 42.81           C  
ATOM    510  SD  MET A  65      65.790 -20.297-121.588  1.00 42.81           S  
ATOM    511  CE  MET A  65      65.699 -22.086-121.297  1.00 42.81           C  
ATOM    512  N   PRO A  66      64.957 -15.388-121.901  1.00 43.09           N  
ATOM    513  CA  PRO A  66      65.828 -15.018-123.019  1.00 43.09           C  
ATOM    514  C   PRO A  66      67.306 -15.000-122.635  1.00 43.09           C  
ATOM    515  CB  PRO A  66      65.344 -13.615-123.394  1.00 43.09           C  
ATOM    516  O   PRO A  66      67.639 -14.981-121.448  1.00 43.09           O  
ATOM    517  CG  PRO A  66      64.946 -12.989-122.097  1.00 43.09           C  
ATOM    518  CD  PRO A  66      65.054 -14.024-121.014  1.00 43.09           C  
ATOM    519  N   SER A  67      68.219 -15.806-123.225  1.00 35.66           N  
ATOM    520  CA  SER A  67      68.988 -15.408-124.400  1.00 35.66           C  
ATOM    521  C   SER A  67      69.927 -14.249-124.079  1.00 35.66           C  
ATOM    522  CB  SER A  67      68.054 -15.015-125.545  1.00 35.66           C  
ATOM    523  O   SER A  67      69.501 -13.234-123.525  1.00 35.66           O  
ATOM    524  OG  SER A  67      68.794 -14.681-126.706  1.00 35.66           O  
ATOM    525  N   LEU A  68      71.213 -14.541-123.869  1.00 34.02           N  
ATOM    526  CA  LEU A  68      72.152 -14.048-124.870  1.00 34.02           C  
ATOM    527  C   LEU A  68      73.065 -12.978-124.279  1.00 34.02           C  
ATOM    528  CB  LEU A  68      71.401 -13.483-126.078  1.00 34.02           C  
ATOM    529  O   LEU A  68      72.588 -12.009-123.684  1.00 34.02           O  
ATOM    530  CG  LEU A  68      72.200 -13.358-127.376  1.00 34.02           C  
ATOM    531  CD1 LEU A  68      72.715 -14.725-127.814  1.00 34.02           C  
ATOM    532  CD2 LEU A  68      71.348 -12.726-128.471  1.00 34.02           C  
ATOM    533  N   GLU A  69      74.338 -13.345-123.925  1.00 36.31           N  
ATOM    534  CA  GLU A  69      75.521 -12.881-124.645  1.00 36.31           C  
ATOM    535  C   GLU A  69      76.320 -11.885-123.809  1.00 36.31           C  
ATOM    536  CB  GLU A  69      75.123 -12.248-125.980  1.00 36.31           C  
ATOM    537  O   GLU A  69      75.749 -10.972-123.209  1.00 36.31           O  
ATOM    538  CG  GLU A  69      74.743 -13.260-127.051  1.00 36.31           C  
ATOM    539  CD  GLU A  69      75.085 -12.801-128.460  1.00 36.31           C  
ATOM    540  OE1 GLU A  69      75.034 -13.629-129.398  1.00 36.31           O  
ATOM    541  OE2 GLU A  69      75.407 -11.603-128.627  1.00 36.31           O  
ATOM    542  N   ASN A  70      77.385 -12.323-123.035  1.00 46.15           N  
ATOM    543  CA  ASN A  70      78.790 -11.928-123.028  1.00 46.15           C  
ATOM    544  C   ASN A  70      79.155 -11.182-121.748  1.00 46.15           C  
ATOM    545  CB  ASN A  70      79.113 -11.071-124.253  1.00 46.15           C  
ATOM    546  O   ASN A  70      79.647 -10.053-121.802  1.00 46.15           O  
ATOM    547  CG  ASN A  70      79.322 -11.899-125.506  1.00 46.15           C  
ATOM    548  ND2 ASN A  70      79.453 -11.229-126.645  1.00 46.15           N  
ATOM    549  OD1 ASN A  70      79.363 -13.131-125.451  1.00 46.15           O  
ATOM    550  N   LEU A  71      79.107 -11.917-120.488  1.00 44.64           N  
ATOM    551  CA  LEU A  71      79.742 -11.203-119.385  1.00 44.64           C  
ATOM    552  C   LEU A  71      80.552 -12.157-118.514  1.00 44.64           C  
ATOM    553  CB  LEU A  71      78.690 -10.486-118.535  1.00 44.64           C  
ATOM    554  O   LEU A  71      80.117 -13.279-118.244  1.00 44.64           O  
ATOM    555  CG  LEU A  71      78.230  -9.117-119.038  1.00 44.64           C  
ATOM    556  CD1 LEU A  71      76.886  -8.749-118.419  1.00 44.64           C  
ATOM    557  CD2 LEU A  71      79.276  -8.052-118.728  1.00 44.64           C  
ATOM    558  N   ASP A  72      81.770 -12.549-118.843  1.00 47.29           N  
ATOM    559  CA  ASP A  72      82.987 -12.772-118.070  1.00 47.29           C  
ATOM    560  C   ASP A  72      82.714 -13.660-116.859  1.00 47.29           C  
ATOM    561  CB  ASP A  72      83.589 -11.439-117.619  1.00 47.29           C  
ATOM    562  O   ASP A  72      82.065 -13.232-115.902  1.00 47.29           O  
ATOM    563  CG  ASP A  72      84.992 -11.581-117.056  1.00 47.29           C  
ATOM    564  OD1 ASP A  72      85.662 -12.598-117.338  1.00 47.29           O  
ATOM    565  OD2 ASP A  72      85.430 -10.670-116.322  1.00 47.29           O  
ATOM    566  N   LEU A  73      82.447 -14.939-116.980  1.00 49.69           N  
ATOM    567  CA  LEU A  73      82.183 -16.167-116.239  1.00 49.69           C  
ATOM    568  C   LEU A  73      83.001 -16.212-114.953  1.00 49.69           C  
ATOM    569  CB  LEU A  73      82.498 -17.392-117.101  1.00 49.69           C  
ATOM    570  O   LEU A  73      82.516 -16.679-113.920  1.00 49.69           O  
ATOM    571  CG  LEU A  73      81.798 -18.694-116.711  1.00 49.69           C  
ATOM    572  CD1 LEU A  73      80.315 -18.624-117.059  1.00 49.69           C  
ATOM    573  CD2 LEU A  73      82.458 -19.884-117.399  1.00 49.69           C  
ATOM    574  N   SER A  74      84.159 -15.517-114.852  1.00 54.32           N  
ATOM    575  CA  SER A  74      84.966 -15.543-113.637  1.00 54.32           C  
ATOM    576  C   SER A  74      84.556 -14.432-112.676  1.00 54.32           C  
ATOM    577  CB  SER A  74      86.452 -15.412-113.976  1.00 54.32           C  
ATOM    578  O   SER A  74      84.528 -14.634-111.461  1.00 54.32           O  
ATOM    579  OG  SER A  74      86.893 -14.078-113.796  1.00 54.32           O  
ATOM    580  N   GLN A  75      84.025 -13.303-113.168  1.00 54.50           N  
ATOM    581  CA  GLN A  75      83.468 -12.217-112.368  1.00 54.50           C  
ATOM    582  C   GLN A  75      82.012 -12.492-112.005  1.00 54.50           C  
ATOM    583  CB  GLN A  75      83.581 -10.887-113.115  1.00 54.50           C  
ATOM    584  O   GLN A  75      81.573 -12.178-110.896  1.00 54.50           O  
ATOM    585  CG  GLN A  75      84.126  -9.748-112.264  1.00 54.50           C  
ATOM    586  CD  GLN A  75      84.295  -8.459-113.047  1.00 54.50           C  
ATOM    587  NE2 GLN A  75      84.968  -7.484-112.446  1.00 54.50           N  
ATOM    588  OE1 GLN A  75      83.824  -8.341-114.183  1.00 54.50           O  
ATOM    589  N   VAL A  76      81.240 -13.310-112.755  1.00 57.83           N  
ATOM    590  CA  VAL A  76      79.868 -13.713-112.466  1.00 57.83           C  
ATOM    591  C   VAL A  76      79.865 -14.824-111.417  1.00 57.83           C  
ATOM    592  CB  VAL A  76      79.133 -14.183-113.742  1.00 57.83           C  
ATOM    593  O   VAL A  76      79.015 -14.840-110.524  1.00 57.83           O  
ATOM    594  CG1 VAL A  76      77.745 -14.720-113.399  1.00 57.83           C  
ATOM    595  CG2 VAL A  76      79.034 -13.041-114.751  1.00 57.83           C  
ATOM    596  N   ALA A  77      81.036 -15.757-111.547  1.00 61.04           N  
ATOM    597  CA  ALA A  77      81.132 -16.832-110.563  1.00 61.04           C  
ATOM    598  C   ALA A  77      81.479 -16.282-109.182  1.00 61.04           C  
ATOM    599  CB  ALA A  77      82.172 -17.861-110.999  1.00 61.04           C  
ATOM    600  O   ALA A  77      80.943 -16.744-108.171  1.00 61.04           O  
ATOM    601  N   ALA A  78      82.489 -15.240-109.132  1.00 63.77           N  
ATOM    602  CA  ALA A  78      82.836 -14.613-107.860  1.00 63.77           C  
ATOM    603  C   ALA A  78      81.679 -13.771-107.329  1.00 63.77           C  
ATOM    604  CB  ALA A  78      84.088 -13.753-108.016  1.00 63.77           C  
ATOM    605  O   ALA A  78      81.404 -13.770-106.127  1.00 63.77           O  
ATOM    606  N   ILE A  79      80.987 -13.010-108.211  1.00 69.26           N  
ATOM    607  CA  ILE A  79      79.803 -12.246-107.833  1.00 69.26           C  
ATOM    608  C   ILE A  79      78.670 -13.199-107.460  1.00 69.26           C  
ATOM    609  CB  ILE A  79      79.355 -11.298-108.969  1.00 69.26           C  
ATOM    610  O   ILE A  79      77.922 -12.944-106.514  1.00 69.26           O  
ATOM    611  CG1 ILE A  79      80.490 -10.337-109.341  1.00 69.26           C  
ATOM    612  CG2 ILE A  79      78.096 -10.528-108.563  1.00 69.26           C  
ATOM    613  CD1 ILE A  79      80.198  -9.479-110.565  1.00 69.26           C  
ATOM    614  N   SER A  80      78.613 -14.392-108.251  1.00 72.46           N  
ATOM    615  CA  SER A  80      77.617 -15.417-107.957  1.00 72.46           C  
ATOM    616  C   SER A  80      77.860 -16.047-106.589  1.00 72.46           C  
ATOM    617  CB  SER A  80      77.628 -16.501-109.035  1.00 72.46           C  
ATOM    618  O   SER A  80      76.916 -16.281-105.831  1.00 72.46           O  
ATOM    619  OG  SER A  80      76.647 -17.487-108.767  1.00 72.46           O  
ATOM    620  N   ASN A  81      79.197 -16.366-106.255  1.00 77.62           N  
ATOM    621  CA  ASN A  81      79.551 -16.931-104.957  1.00 77.62           C  
ATOM    622  C   ASN A  81      79.294 -15.941-103.825  1.00 77.62           C  
ATOM    623  CB  ASN A  81      81.013 -17.380-104.948  1.00 77.62           C  
ATOM    624  O   ASN A  81      78.832 -16.327-102.750  1.00 77.62           O  
ATOM    625  CG  ASN A  81      81.315 -18.367-103.838  1.00 77.62           C  
ATOM    626  ND2 ASN A  81      82.580 -18.751-103.712  1.00 77.62           N  
ATOM    627  OD1 ASN A  81      80.418 -18.782-103.099  1.00 77.62           O  
ATOM    628  N   ASP A  82      79.704 -14.586-103.968  1.00 80.92           N  
ATOM    629  CA  ASP A  82      79.422 -13.512-103.020  1.00 80.92           C  
ATOM    630  C   ASP A  82      77.918 -13.316-102.844  1.00 80.92           C  
ATOM    631  CB  ASP A  82      80.072 -12.205-103.480  1.00 80.92           C  
ATOM    632  O   ASP A  82      77.439 -13.119-101.726  1.00 80.92           O  
ATOM    633  CG  ASP A  82      81.546 -12.119-103.124  1.00 80.92           C  
ATOM    634  OD1 ASP A  82      82.036 -12.964-102.344  1.00 80.92           O  
ATOM    635  OD2 ASP A  82      82.223 -11.196-103.625  1.00 80.92           O  
ATOM    636  N   LEU A  83      77.140 -13.339-103.915  1.00 80.51           N  
ATOM    637  CA  LEU A  83      75.686 -13.231-103.880  1.00 80.51           C  
ATOM    638  C   LEU A  83      75.070 -14.413-103.138  1.00 80.51           C  
ATOM    639  CB  LEU A  83      75.120 -13.154-105.301  1.00 80.51           C  
ATOM    640  O   LEU A  83      74.130 -14.240-102.359  1.00 80.51           O  
ATOM    641  CG  LEU A  83      73.624 -12.857-105.420  1.00 80.51           C  
ATOM    642  CD1 LEU A  83      73.330 -11.431-104.968  1.00 80.51           C  
ATOM    643  CD2 LEU A  83      73.147 -13.080-106.851  1.00 80.51           C  
ATOM    644  N   LYS A  84      75.598 -15.653-103.354  1.00 84.24           N  
ATOM    645  CA  LYS A  84      75.138 -16.829-102.621  1.00 84.24           C  
ATOM    646  C   LYS A  84      75.406 -16.684-101.126  1.00 84.24           C  
ATOM    647  CB  LYS A  84      75.816 -18.093-103.154  1.00 84.24           C  
ATOM    648  O   LYS A  84      74.570 -17.059-100.301  1.00 84.24           O  
ATOM    649  CG  LYS A  84      75.341 -18.514-104.537  1.00 84.24           C  
ATOM    650  CD  LYS A  84      76.031 -19.790-105.001  1.00 84.24           C  
ATOM    651  CE  LYS A  84      75.661 -20.137-106.437  1.00 84.24           C  
ATOM    652  NZ  LYS A  84      76.270 -21.430-106.869  1.00 84.24           N  
ATOM    653  N   SER A  85      76.706 -16.204-100.820  1.00 84.89           N  
ATOM    654  CA  SER A  85      77.059 -15.980 -99.422  1.00 84.89           C  
ATOM    655  C   SER A  85      76.157 -14.928 -98.786  1.00 84.89           C  
ATOM    656  CB  SER A  85      78.521 -15.550 -99.301  1.00 84.89           C  
ATOM    657  O   SER A  85      75.722 -15.084 -97.643  1.00 84.89           O  
ATOM    658  OG  SER A  85      78.693 -14.218 -99.754  1.00 84.89           O  
ATOM    659  N   ILE A  86      75.952 -13.749 -99.484  1.00 86.29           N  
ATOM    660  CA  ILE A  86      75.068 -12.696 -98.995  1.00 86.29           C  
ATOM    661  C   ILE A  86      73.647 -13.237 -98.858  1.00 86.29           C  
ATOM    662  CB  ILE A  86      75.085 -11.465 -99.928  1.00 86.29           C  
ATOM    663  O   ILE A  86      72.959 -12.950 -97.875  1.00 86.29           O  
ATOM    664  CG1 ILE A  86      76.471 -10.809 -99.923  1.00 86.29           C  
ATOM    665  CG2 ILE A  86      74.003 -10.461 -99.519  1.00 86.29           C  
ATOM    666  CD1 ILE A  86      76.652  -9.735-100.986  1.00 86.29           C  
ATOM    667  N   ARG A  87      73.143 -14.000 -99.852  1.00 87.33           N  
ATOM    668  CA  ARG A  87      71.807 -14.587 -99.817  1.00 87.33           C  
ATOM    669  C   ARG A  87      71.671 -15.570 -98.659  1.00 87.33           C  
ATOM    670  CB  ARG A  87      71.494 -15.289-101.140  1.00 87.33           C  
ATOM    671  O   ARG A  87      70.633 -15.617 -97.996  1.00 87.33           O  
ATOM    672  CG  ARG A  87      71.045 -14.347-102.246  1.00 87.33           C  
ATOM    673  CD  ARG A  87      70.453 -15.104-103.426  1.00 87.33           C  
ATOM    674  NE  ARG A  87      69.791 -14.204-104.367  1.00 87.33           N  
ATOM    675  NH1 ARG A  87      71.680 -13.810-105.638  1.00 87.33           N  
ATOM    676  NH2 ARG A  87      69.692 -12.810-106.190  1.00 87.33           N  
ATOM    677  CZ  ARG A  87      70.389 -13.610-105.396  1.00 87.33           C  
ATOM    678  N   THR A  88      72.756 -16.460 -98.423  1.00 89.98           N  
ATOM    679  CA  THR A  88      72.754 -17.400 -97.307  1.00 89.98           C  
ATOM    680  C   THR A  88      72.736 -16.658 -95.974  1.00 89.98           C  
ATOM    681  CB  THR A  88      73.976 -18.334 -97.362  1.00 89.98           C  
ATOM    682  O   THR A  88      72.033 -17.058 -95.044  1.00 89.98           O  
ATOM    683  CG2 THR A  88      73.941 -19.215 -98.606  1.00 89.98           C  
ATOM    684  OG1 THR A  88      75.173 -17.546 -97.383  1.00 89.98           O  
ATOM    685  N   GLN A  89      73.630 -15.658 -95.865  1.00 90.41           N  
ATOM    686  CA  GLN A  89      73.653 -14.825 -94.666  1.00 90.41           C  
ATOM    687  C   GLN A  89      72.309 -14.138 -94.448  1.00 90.41           C  
ATOM    688  CB  GLN A  89      74.768 -13.781 -94.759  1.00 90.41           C  
ATOM    689  O   GLN A  89      71.809 -14.082 -93.323  1.00 90.41           O  
ATOM    690  CG  GLN A  89      74.926 -12.939 -93.501  1.00 90.41           C  
ATOM    691  CD  GLN A  89      76.044 -11.918 -93.614  1.00 90.41           C  
ATOM    692  NE2 GLN A  89      76.218 -11.112 -92.573  1.00 90.41           N  
ATOM    693  OE1 GLN A  89      76.745 -11.857 -94.630  1.00 90.41           O  
ATOM    694  N   GLU A  90      71.781 -13.462 -95.512  1.00 90.59           N  
ATOM    695  CA  GLU A  90      70.467 -12.831 -95.442  1.00 90.59           C  
ATOM    696  C   GLU A  90      69.389 -13.842 -95.061  1.00 90.59           C  
ATOM    697  CB  GLU A  90      70.117 -12.168 -96.777  1.00 90.59           C  
ATOM    698  O   GLU A  90      68.503 -13.540 -94.258  1.00 90.59           O  
ATOM    699  CG  GLU A  90      70.854 -10.860 -97.025  1.00 90.59           C  
ATOM    700  CD  GLU A  90      70.482 -10.203 -98.345  1.00 90.59           C  
ATOM    701  OE1 GLU A  90      70.885  -9.041 -98.579  1.00 90.59           O  
ATOM    702  OE2 GLU A  90      69.781 -10.855 -99.150  1.00 90.59           O  
ATOM    703  N   LYS A  91      69.453 -15.053 -95.622  1.00 92.15           N  
ATOM    704  CA  LYS A  91      68.516 -16.114 -95.266  1.00 92.15           C  
ATOM    705  C   LYS A  91      68.644 -16.489 -93.792  1.00 92.15           C  
ATOM    706  CB  LYS A  91      68.743 -17.347 -96.142  1.00 92.15           C  
ATOM    707  O   LYS A  91      67.640 -16.719 -93.115  1.00 92.15           O  
ATOM    708  CG  LYS A  91      67.681 -18.425 -95.980  1.00 92.15           C  
ATOM    709  CD  LYS A  91      67.948 -19.614 -96.894  1.00 92.15           C  
ATOM    710  CE  LYS A  91      66.967 -20.750 -96.636  1.00 92.15           C  
ATOM    711  NZ  LYS A  91      67.236 -21.925 -97.519  1.00 92.15           N  
ATOM    712  N   ALA A  92      69.858 -16.646 -93.325  1.00 90.69           N  
ATOM    713  CA  ALA A  92      70.091 -16.953 -91.916  1.00 90.69           C  
ATOM    714  C   ALA A  92      69.525 -15.859 -91.015  1.00 90.69           C  
ATOM    715  CB  ALA A  92      71.583 -17.138 -91.651  1.00 90.69           C  
ATOM    716  O   ALA A  92      68.930 -16.149 -89.974  1.00 90.69           O  
ATOM    717  N   GLN A  93      69.798 -14.553 -91.325  1.00 91.11           N  
ATOM    718  CA  GLN A  93      69.248 -13.433 -90.570  1.00 91.11           C  
ATOM    719  C   GLN A  93      67.722 -13.446 -90.597  1.00 91.11           C  
ATOM    720  CB  GLN A  93      69.771 -12.105 -91.121  1.00 91.11           C  
ATOM    721  O   GLN A  93      67.076 -13.195 -89.578  1.00 91.11           O  
ATOM    722  CG  GLN A  93      71.245 -11.857 -90.830  1.00 91.11           C  
ATOM    723  CD  GLN A  93      71.719 -10.500 -91.316  1.00 91.11           C  
ATOM    724  NE2 GLN A  93      72.850 -10.043 -90.789  1.00 91.11           N  
ATOM    725  OE1 GLN A  93      71.074  -9.867 -92.158  1.00 91.11           O  
ATOM    726  N   LEU A  94      67.195 -13.733 -91.804  1.00 92.44           N  
ATOM    727  CA  LEU A  94      65.744 -13.798 -91.939  1.00 92.44           C  
ATOM    728  C   LEU A  94      65.176 -14.968 -91.142  1.00 92.44           C  
ATOM    729  CB  LEU A  94      65.348 -13.928 -93.412  1.00 92.44           C  
ATOM    730  O   LEU A  94      64.101 -14.857 -90.549  1.00 92.44           O  
ATOM    731  CG  LEU A  94      65.481 -12.664 -94.264  1.00 92.44           C  
ATOM    732  CD1 LEU A  94      65.269 -12.994 -95.737  1.00 92.44           C  
ATOM    733  CD2 LEU A  94      64.492 -11.600 -93.801  1.00 92.44           C  
ATOM    734  N   GLN A  95      65.940 -16.099 -91.180  1.00 92.46           N  
ATOM    735  CA  GLN A  95      65.541 -17.240 -90.362  1.00 92.46           C  
ATOM    736  C   GLN A  95      65.588 -16.894 -88.876  1.00 92.46           C  
ATOM    737  CB  GLN A  95      66.436 -18.446 -90.649  1.00 92.46           C  
ATOM    738  O   GLN A  95      64.693 -17.273 -88.117  1.00 92.46           O  
ATOM    739  CG  GLN A  95      65.881 -19.763 -90.123  1.00 92.46           C  
ATOM    740  CD  GLN A  95      66.668 -20.967 -90.607  1.00 92.46           C  
ATOM    741  NE2 GLN A  95      66.257 -22.155 -90.177  1.00 92.46           N  
ATOM    742  OE1 GLN A  95      67.636 -20.830 -91.361  1.00 92.46           O  
ATOM    743  N   ASP A  96      66.670 -16.281 -88.450  1.00 93.68           N  
ATOM    744  CA  ASP A  96      66.797 -15.849 -87.061  1.00 93.68           C  
ATOM    745  C   ASP A  96      65.683 -14.874 -86.685  1.00 93.68           C  
ATOM    746  CB  ASP A  96      68.164 -15.203 -86.823  1.00 93.68           C  
ATOM    747  O   ASP A  96      65.093 -14.984 -85.609  1.00 93.68           O  
ATOM    748  CG  ASP A  96      68.397 -14.828 -85.370  1.00 93.68           C  
ATOM    749  OD1 ASP A  96      68.418 -15.728 -84.503  1.00 93.68           O  
ATOM    750  OD2 ASP A  96      68.560 -13.621 -85.089  1.00 93.68           O  
ATOM    751  N   LEU A  97      65.489 -13.909 -87.523  1.00 94.33           N  
ATOM    752  CA  LEU A  97      64.404 -12.962 -87.288  1.00 94.33           C  
ATOM    753  C   LEU A  97      63.058 -13.678 -87.240  1.00 94.33           C  
ATOM    754  CB  LEU A  97      64.385 -11.888 -88.379  1.00 94.33           C  
ATOM    755  O   LEU A  97      62.240 -13.411 -86.358  1.00 94.33           O  
ATOM    756  CG  LEU A  97      63.500 -10.669 -88.114  1.00 94.33           C  
ATOM    757  CD1 LEU A  97      64.306  -9.565 -87.438  1.00 94.33           C  
ATOM    758  CD2 LEU A  97      62.880 -10.166 -89.414  1.00 94.33           C  
ATOM    759  N   ASN A  98      62.817 -14.594 -88.182  1.00 93.78           N  
ATOM    760  CA  ASN A  98      61.586 -15.378 -88.201  1.00 93.78           C  
ATOM    761  C   ASN A  98      61.438 -16.219 -86.935  1.00 93.78           C  
ATOM    762  CB  ASN A  98      61.539 -16.273 -89.441  1.00 93.78           C  
ATOM    763  O   ASN A  98      60.339 -16.343 -86.393  1.00 93.78           O  
ATOM    764  CG  ASN A  98      60.236 -16.144 -90.204  1.00 93.78           C  
ATOM    765  ND2 ASN A  98      60.281 -16.413 -91.504  1.00 93.78           N  
ATOM    766  OD1 ASN A  98      59.197 -15.805 -89.631  1.00 93.78           O  
ATOM    767  N   ASP A  99      62.527 -16.835 -86.450  1.00 93.45           N  
ATOM    768  CA  ASP A  99      62.488 -17.608 -85.213  1.00 93.45           C  
ATOM    769  C   ASP A  99      62.156 -16.716 -84.018  1.00 93.45           C  
ATOM    770  CB  ASP A  99      63.822 -18.321 -84.982  1.00 93.45           C  
ATOM    771  O   ASP A  99      61.401 -17.115 -83.130  1.00 93.45           O  
ATOM    772  CG  ASP A  99      64.046 -19.482 -85.935  1.00 93.45           C  
ATOM    773  OD1 ASP A  99      63.066 -19.985 -86.525  1.00 93.45           O  
ATOM    774  OD2 ASP A  99      65.214 -19.898 -86.096  1.00 93.45           O  
ATOM    775  N   ARG A 100      62.698 -15.504 -83.919  1.00 93.85           N  
ATOM    776  CA  ARG A 100      62.388 -14.556 -82.855  1.00 93.85           C  
ATOM    777  C   ARG A 100      60.931 -14.109 -82.927  1.00 93.85           C  
ATOM    778  CB  ARG A 100      63.313 -13.340 -82.931  1.00 93.85           C  
ATOM    779  O   ARG A 100      60.256 -14.007 -81.901  1.00 93.85           O  
ATOM    780  CG  ARG A 100      64.752 -13.635 -82.536  1.00 93.85           C  
ATOM    781  CD  ARG A 100      65.618 -12.384 -82.583  1.00 93.85           C  
ATOM    782  NE  ARG A 100      67.008 -12.678 -82.250  1.00 93.85           N  
ATOM    783  NH1 ARG A 100      67.623 -10.470 -81.962  1.00 93.85           N  
ATOM    784  NH2 ARG A 100      69.166 -12.141 -81.674  1.00 93.85           N  
ATOM    785  CZ  ARG A 100      67.929 -11.762 -81.963  1.00 93.85           C  
ATOM    786  N   PHE A 101      60.459 -13.813 -84.242  1.00 94.05           N  
ATOM    787  CA  PHE A 101      59.056 -13.464 -84.431  1.00 94.05           C  
ATOM    788  C   PHE A 101      58.150 -14.616 -84.014  1.00 94.05           C  
ATOM    789  CB  PHE A 101      58.786 -13.085 -85.890  1.00 94.05           C  
ATOM    790  O   PHE A 101      57.099 -14.399 -83.409  1.00 94.05           O  
ATOM    791  CG  PHE A 101      59.134 -11.659 -86.222  1.00 94.05           C  
ATOM    792  CD1 PHE A 101      58.717 -10.618 -85.400  1.00 94.05           C  
ATOM    793  CD2 PHE A 101      59.878 -11.358 -87.355  1.00 94.05           C  
ATOM    794  CE1 PHE A 101      59.038  -9.297 -85.704  1.00 94.05           C  
ATOM    795  CE2 PHE A 101      60.202 -10.041 -87.666  1.00 94.05           C  
ATOM    796  CZ  PHE A 101      59.780  -9.012 -86.840  1.00 94.05           C  
ATOM    797  N   ALA A 102      58.524 -15.829 -84.328  1.00 94.65           N  
ATOM    798  CA  ALA A 102      57.754 -17.005 -83.932  1.00 94.65           C  
ATOM    799  C   ALA A 102      57.676 -17.124 -82.413  1.00 94.65           C  
ATOM    800  CB  ALA A 102      58.365 -18.269 -84.531  1.00 94.65           C  
ATOM    801  O   ALA A 102      56.617 -17.431 -81.861  1.00 94.65           O  
ATOM    802  N   SER A 103      58.815 -16.892 -81.657  1.00 95.15           N  
ATOM    803  CA  SER A 103      58.815 -16.926 -80.198  1.00 95.15           C  
ATOM    804  C   SER A 103      57.955 -15.806 -79.620  1.00 95.15           C  
ATOM    805  CB  SER A 103      60.241 -16.815 -79.659  1.00 95.15           C  
ATOM    806  O   SER A 103      57.260 -16.004 -78.621  1.00 95.15           O  
ATOM    807  OG  SER A 103      60.813 -15.564 -80.001  1.00 95.15           O  
ATOM    808  N   PHE A 104      58.052 -14.564 -80.250  1.00 96.43           N  
ATOM    809  CA  PHE A 104      57.236 -13.443 -79.798  1.00 96.43           C  
ATOM    810  C   PHE A 104      55.755 -13.731 -80.009  1.00 96.43           C  
ATOM    811  CB  PHE A 104      57.631 -12.158 -80.533  1.00 96.43           C  
ATOM    812  O   PHE A 104      54.928 -13.426 -79.147  1.00 96.43           O  
ATOM    813  CG  PHE A 104      58.807 -11.446 -79.921  1.00 96.43           C  
ATOM    814  CD1 PHE A 104      58.704 -10.852 -78.670  1.00 96.43           C  
ATOM    815  CD2 PHE A 104      60.017 -11.371 -80.599  1.00 96.43           C  
ATOM    816  CE1 PHE A 104      59.791 -10.192 -78.101  1.00 96.43           C  
ATOM    817  CE2 PHE A 104      61.108 -10.714 -80.037  1.00 96.43           C  
ATOM    818  CZ  PHE A 104      60.993 -10.124 -78.789  1.00 96.43           C  
ATOM    819  N   ILE A 105      55.422 -14.318 -81.193  1.00 95.44           N  
ATOM    820  CA  ILE A 105      54.040 -14.680 -81.491  1.00 95.44           C  
ATOM    821  C   ILE A 105      53.548 -15.713 -80.480  1.00 95.44           C  
ATOM    822  CB  ILE A 105      53.896 -15.227 -82.929  1.00 95.44           C  
ATOM    823  O   ILE A 105      52.413 -15.633 -80.004  1.00 95.44           O  
ATOM    824  CG1 ILE A 105      54.185 -14.122 -83.952  1.00 95.44           C  
ATOM    825  CG2 ILE A 105      52.501 -15.821 -83.144  1.00 95.44           C  
ATOM    826  CD1 ILE A 105      54.230 -14.609 -85.393  1.00 95.44           C  
ATOM    827  N   GLU A 106      54.396 -16.710 -80.125  1.00 95.23           N  
ATOM    828  CA  GLU A 106      54.034 -17.713 -79.129  1.00 95.23           C  
ATOM    829  C   GLU A 106      53.823 -17.078 -77.757  1.00 95.23           C  
ATOM    830  CB  GLU A 106      55.107 -18.801 -79.046  1.00 95.23           C  
ATOM    831  O   GLU A 106      52.885 -17.433 -77.041  1.00 95.23           O  
ATOM    832  CG  GLU A 106      55.087 -19.776 -80.215  1.00 95.23           C  
ATOM    833  CD  GLU A 106      56.184 -20.826 -80.139  1.00 95.23           C  
ATOM    834  OE1 GLU A 106      56.357 -21.594 -81.113  1.00 95.23           O  
ATOM    835  OE2 GLU A 106      56.876 -20.881 -79.098  1.00 95.23           O  
ATOM    836  N   ARG A 107      54.719 -16.159 -77.394  1.00 95.15           N  
ATOM    837  CA  ARG A 107      54.586 -15.460 -76.120  1.00 95.15           C  
ATOM    838  C   ARG A 107      53.291 -14.656 -76.069  1.00 95.15           C  
ATOM    839  CB  ARG A 107      55.785 -14.538 -75.885  1.00 95.15           C  
ATOM    840  O   ARG A 107      52.593 -14.656 -75.053  1.00 95.15           O  
ATOM    841  CG  ARG A 107      55.771 -13.843 -74.533  1.00 95.15           C  
ATOM    842  CD  ARG A 107      55.837 -14.841 -73.385  1.00 95.15           C  
ATOM    843  NE  ARG A 107      55.818 -14.172 -72.087  1.00 95.15           N  
ATOM    844  NH1 ARG A 107      55.808 -16.123 -70.850  1.00 95.15           N  
ATOM    845  NH2 ARG A 107      55.788 -14.089 -69.792  1.00 95.15           N  
ATOM    846  CZ  ARG A 107      55.805 -14.796 -70.913  1.00 95.15           C  
ATOM    847  N   VAL A 108      53.015 -13.876 -77.108  1.00 96.06           N  
ATOM    848  CA  VAL A 108      51.778 -13.107 -77.193  1.00 96.06           C  
ATOM    849  C   VAL A 108      50.577 -14.045 -77.086  1.00 96.06           C  
ATOM    850  CB  VAL A 108      51.704 -12.294 -78.504  1.00 96.06           C  
ATOM    851  O   VAL A 108      49.603 -13.740 -76.395  1.00 96.06           O  
ATOM    852  CG1 VAL A 108      50.314 -11.686 -78.685  1.00 96.06           C  
ATOM    853  CG2 VAL A 108      52.773 -11.203 -78.516  1.00 96.06           C  
ATOM    854  N   HIS A 109      50.648 -15.235 -77.830  1.00 94.84           N  
ATOM    855  CA  HIS A 109      49.583 -16.226 -77.722  1.00 94.84           C  
ATOM    856  C   HIS A 109      49.437 -16.724 -76.288  1.00 94.84           C  
ATOM    857  CB  HIS A 109      49.848 -17.403 -78.662  1.00 94.84           C  
ATOM    858  O   HIS A 109      48.320 -16.871 -75.787  1.00 94.84           O  
ATOM    859  CG  HIS A 109      48.672 -17.770 -79.510  1.00 94.84           C  
ATOM    860  CD2 HIS A 109      47.760 -18.763 -79.383  1.00 94.84           C  
ATOM    861  ND1 HIS A 109      48.330 -17.075 -80.650  1.00 94.84           N  
ATOM    862  CE1 HIS A 109      47.256 -17.626 -81.189  1.00 94.84           C  
ATOM    863  NE2 HIS A 109      46.890 -18.652 -80.439  1.00 94.84           N  
ATOM    864  N   GLU A 110      50.567 -17.009 -75.681  1.00 96.17           N  
ATOM    865  CA  GLU A 110      50.531 -17.447 -74.290  1.00 96.17           C  
ATOM    866  C   GLU A 110      49.948 -16.365 -73.385  1.00 96.17           C  
ATOM    867  CB  GLU A 110      51.932 -17.835 -73.811  1.00 96.17           C  
ATOM    868  O   GLU A 110      49.149 -16.658 -72.493  1.00 96.17           O  
ATOM    869  CG  GLU A 110      52.424 -19.165 -74.363  1.00 96.17           C  
ATOM    870  CD  GLU A 110      53.882 -19.448 -74.036  1.00 96.17           C  
ATOM    871  OE1 GLU A 110      54.436 -20.447 -74.548  1.00 96.17           O  
ATOM    872  OE2 GLU A 110      54.474 -18.665 -73.260  1.00 96.17           O  
ATOM    873  N   LEU A 111      50.363 -15.128 -73.562  1.00 96.85           N  
ATOM    874  CA  LEU A 111      49.844 -14.026 -72.759  1.00 96.85           C  
ATOM    875  C   LEU A 111      48.359 -13.809 -73.027  1.00 96.85           C  
ATOM    876  CB  LEU A 111      50.621 -12.739 -73.049  1.00 96.85           C  
ATOM    877  O   LEU A 111      47.588 -13.544 -72.102  1.00 96.85           O  
ATOM    878  CG  LEU A 111      52.016 -12.635 -72.433  1.00 96.85           C  
ATOM    879  CD1 LEU A 111      52.740 -11.402 -72.963  1.00 96.85           C  
ATOM    880  CD2 LEU A 111      51.928 -12.596 -70.911  1.00 96.85           C  
ATOM    881  N   GLU A 112      48.012 -13.855 -74.308  1.00 95.65           N  
ATOM    882  CA  GLU A 112      46.603 -13.749 -74.675  1.00 95.65           C  
ATOM    883  C   GLU A 112      45.778 -14.853 -74.020  1.00 95.65           C  
ATOM    884  CB  GLU A 112      46.437 -13.799 -76.196  1.00 95.65           C  
ATOM    885  O   GLU A 112      44.668 -14.607 -73.543  1.00 95.65           O  
ATOM    886  CG  GLU A 112      46.750 -12.483 -76.892  1.00 95.65           C  
ATOM    887  CD  GLU A 112      46.658 -12.569 -78.407  1.00 95.65           C  
ATOM    888  OE1 GLU A 112      46.812 -11.528 -79.085  1.00 95.65           O  
ATOM    889  OE2 GLU A 112      46.430 -13.687 -78.921  1.00 95.65           O  
ATOM    890  N   GLN A 113      46.311 -16.085 -74.083  1.00 96.28           N  
ATOM    891  CA  GLN A 113      45.639 -17.208 -73.438  1.00 96.28           C  
ATOM    892  C   GLN A 113      45.531 -16.992 -71.931  1.00 96.28           C  
ATOM    893  CB  GLN A 113      46.378 -18.515 -73.729  1.00 96.28           C  
ATOM    894  O   GLN A 113      44.479 -17.235 -71.337  1.00 96.28           O  
ATOM    895  CG  GLN A 113      45.655 -19.756 -73.223  1.00 96.28           C  
ATOM    896  CD  GLN A 113      46.389 -21.041 -73.556  1.00 96.28           C  
ATOM    897  NE2 GLN A 113      45.653 -22.144 -73.626  1.00 96.28           N  
ATOM    898  OE1 GLN A 113      47.609 -21.041 -73.751  1.00 96.28           O  
ATOM    899  N   GLN A 114      46.596 -16.532 -71.273  1.00 96.14           N  
ATOM    900  CA  GLN A 114      46.574 -16.239 -69.844  1.00 96.14           C  
ATOM    901  C   GLN A 114      45.594 -15.113 -69.528  1.00 96.14           C  
ATOM    902  CB  GLN A 114      47.973 -15.871 -69.349  1.00 96.14           C  
ATOM    903  O   GLN A 114      44.887 -15.162 -68.519  1.00 96.14           O  
ATOM    904  CG  GLN A 114      48.931 -17.053 -69.278  1.00 96.14           C  
ATOM    905  CD  GLN A 114      50.317 -16.657 -68.803  1.00 96.14           C  
ATOM    906  NE2 GLN A 114      51.166 -17.650 -68.559  1.00 96.14           N  
ATOM    907  OE1 GLN A 114      50.623 -15.469 -68.659  1.00 96.14           O  
ATOM    908  N   ASN A 115      45.628 -14.103 -70.359  1.00 95.78           N  
ATOM    909  CA  ASN A 115      44.688 -13.005 -70.159  1.00 95.78           C  
ATOM    910  C   ASN A 115      43.241 -13.477 -70.280  1.00 95.78           C  
ATOM    911  CB  ASN A 115      44.963 -11.875 -71.153  1.00 95.78           C  
ATOM    912  O   ASN A 115      42.372 -13.025 -69.533  1.00 95.78           O  
ATOM    913  CG  ASN A 115      44.973 -10.509 -70.496  1.00 95.78           C  
ATOM    914  ND2 ASN A 115      45.762  -9.593 -71.045  1.00 95.78           N  
ATOM    915  OD1 ASN A 115      44.279 -10.279 -69.502  1.00 95.78           O  
ATOM    916  N   LYS A 116      43.020 -14.339 -71.277  1.00 96.46           N  
ATOM    917  CA  LYS A 116      41.682 -14.903 -71.430  1.00 96.46           C  
ATOM    918  C   LYS A 116      41.267 -15.680 -70.184  1.00 96.46           C  
ATOM    919  CB  LYS A 116      41.619 -15.811 -72.659  1.00 96.46           C  
ATOM    920  O   LYS A 116      40.122 -15.581 -69.737  1.00 96.46           O  
ATOM    921  CG  LYS A 116      41.470 -15.062 -73.975  1.00 96.46           C  
ATOM    922  CD  LYS A 116      41.373 -16.019 -75.156  1.00 96.46           C  
ATOM    923  CE  LYS A 116      41.415 -15.276 -76.485  1.00 96.46           C  
ATOM    924  NZ  LYS A 116      41.483 -16.216 -77.643  1.00 96.46           N  
ATOM    925  N   VAL A 117      42.183 -16.504 -69.673  1.00 96.26           N  
ATOM    926  CA  VAL A 117      41.915 -17.264 -68.456  1.00 96.26           C  
ATOM    927  C   VAL A 117      41.688 -16.307 -67.288  1.00 96.26           C  
ATOM    928  CB  VAL A 117      43.069 -18.239 -68.130  1.00 96.26           C  
ATOM    929  O   VAL A 117      40.779 -16.509 -66.480  1.00 96.26           O  
ATOM    930  CG1 VAL A 117      42.859 -18.886 -66.763  1.00 96.26           C  
ATOM    931  CG2 VAL A 117      43.189 -19.305 -69.217  1.00 96.26           C  
ATOM    932  N   LEU A 118      42.495 -15.259 -67.138  1.00 96.47           N  
ATOM    933  CA  LEU A 118      42.346 -14.285 -66.063  1.00 96.47           C  
ATOM    934  C   LEU A 118      41.014 -13.550 -66.175  1.00 96.47           C  
ATOM    935  CB  LEU A 118      43.500 -13.279 -66.086  1.00 96.47           C  
ATOM    936  O   LEU A 118      40.344 -13.314 -65.168  1.00 96.47           O  
ATOM    937  CG  LEU A 118      44.838 -13.769 -65.529  1.00 96.47           C  
ATOM    938  CD1 LEU A 118      45.940 -12.760 -65.831  1.00 96.47           C  
ATOM    939  CD2 LEU A 118      44.732 -14.020 -64.028  1.00 96.47           C  
ATOM    940  N   GLU A 119      40.670 -13.165 -67.436  1.00 95.70           N  
ATOM    941  CA  GLU A 119      39.380 -12.520 -67.665  1.00 95.70           C  
ATOM    942  C   GLU A 119      38.227 -13.435 -67.262  1.00 95.70           C  
ATOM    943  CB  GLU A 119      39.237 -12.108 -69.132  1.00 95.70           C  
ATOM    944  O   GLU A 119      37.240 -12.978 -66.682  1.00 95.70           O  
ATOM    945  CG  GLU A 119      40.056 -10.883 -69.509  1.00 95.70           C  
ATOM    946  CD  GLU A 119      39.922 -10.499 -70.974  1.00 95.70           C  
ATOM    947  OE1 GLU A 119      40.552  -9.506 -71.402  1.00 95.70           O  
ATOM    948  OE2 GLU A 119      39.178 -11.197 -71.700  1.00 95.70           O  
ATOM    949  N   ALA A 120      38.334 -14.698 -67.644  1.00 94.64           N  
ATOM    950  CA  ALA A 120      37.320 -15.671 -67.245  1.00 94.64           C  
ATOM    951  C   ALA A 120      37.266 -15.818 -65.727  1.00 94.64           C  
ATOM    952  CB  ALA A 120      37.595 -17.024 -67.898  1.00 94.64           C  
ATOM    953  O   ALA A 120      36.183 -15.899 -65.143  1.00 94.64           O  
ATOM    954  N   GLU A 121      38.450 -15.857 -65.073  1.00 94.85           N  
ATOM    955  CA  GLU A 121      38.511 -15.946 -63.617  1.00 94.85           C  
ATOM    956  C   GLU A 121      37.921 -14.700 -62.963  1.00 94.85           C  
ATOM    957  CB  GLU A 121      39.954 -16.151 -63.151  1.00 94.85           C  
ATOM    958  O   GLU A 121      37.213 -14.796 -61.958  1.00 94.85           O  
ATOM    959  CG  GLU A 121      40.498 -17.545 -63.429  1.00 94.85           C  
ATOM    960  CD  GLU A 121      41.952 -17.715 -63.019  1.00 94.85           C  
ATOM    961  OE1 GLU A 121      42.513 -18.817 -63.214  1.00 94.85           O  
ATOM    962  OE2 GLU A 121      42.535 -16.738 -62.498  1.00 94.85           O  
ATOM    963  N   LEU A 122      38.171 -13.504 -63.526  1.00 92.72           N  
ATOM    964  CA  LEU A 122      37.610 -12.256 -63.019  1.00 92.72           C  
ATOM    965  C   LEU A 122      36.092 -12.245 -63.159  1.00 92.72           C  
ATOM    966  CB  LEU A 122      38.212 -11.058 -63.758  1.00 92.72           C  
ATOM    967  O   LEU A 122      35.384 -11.779 -62.263  1.00 92.72           O  
ATOM    968  CG  LEU A 122      39.540 -10.525 -63.219  1.00 92.72           C  
ATOM    969  CD1 LEU A 122      40.135  -9.508 -64.186  1.00 92.72           C  
ATOM    970  CD2 LEU A 122      39.347  -9.909 -61.838  1.00 92.72           C  
ATOM    971  N   LEU A 123      35.617 -12.696 -64.321  1.00 92.10           N  
ATOM    972  CA  LEU A 123      34.177 -12.763 -64.547  1.00 92.10           C  
ATOM    973  C   LEU A 123      33.512 -13.691 -63.536  1.00 92.10           C  
ATOM    974  CB  LEU A 123      33.879 -13.242 -65.970  1.00 92.10           C  
ATOM    975  O   LEU A 123      32.450 -13.370 -62.996  1.00 92.10           O  
ATOM    976  CG  LEU A 123      32.445 -13.049 -66.464  1.00 92.10           C  
ATOM    977  CD1 LEU A 123      32.438 -12.705 -67.950  1.00 92.10           C  
ATOM    978  CD2 LEU A 123      31.613 -14.298 -66.196  1.00 92.10           C  
ATOM    979  N   VAL A 124      34.061 -14.868 -63.267  1.00 91.27           N  
ATOM    980  CA  VAL A 124      33.531 -15.818 -62.295  1.00 91.27           C  
ATOM    981  C   VAL A 124      33.551 -15.196 -60.900  1.00 91.27           C  
ATOM    982  CB  VAL A 124      34.329 -17.141 -62.300  1.00 91.27           C  
ATOM    983  O   VAL A 124      32.595 -15.340 -60.135  1.00 91.27           O  
ATOM    984  CG1 VAL A 124      33.907 -18.032 -61.133  1.00 91.27           C  
ATOM    985  CG2 VAL A 124      34.142 -17.871 -63.629  1.00 91.27           C  
ATOM    986  N   LEU A 125      34.641 -14.488 -60.514  1.00 88.83           N  
ATOM    987  CA  LEU A 125      34.741 -13.844 -59.209  1.00 88.83           C  
ATOM    988  C   LEU A 125      33.712 -12.726 -59.075  1.00 88.83           C  
ATOM    989  CB  LEU A 125      36.150 -13.285 -58.993  1.00 88.83           C  
ATOM    990  O   LEU A 125      33.124 -12.543 -58.006  1.00 88.83           O  
ATOM    991  CG  LEU A 125      37.244 -14.306 -58.677  1.00 88.83           C  
ATOM    992  CD1 LEU A 125      38.614 -13.636 -58.689  1.00 88.83           C  
ATOM    993  CD2 LEU A 125      36.980 -14.973 -57.332  1.00 88.83           C  
ATOM    994  N   ARG A 126      33.521 -11.956 -60.180  1.00 87.40           N  
ATOM    995  CA  ARG A 126      32.506 -10.907 -60.162  1.00 87.40           C  
ATOM    996  C   ARG A 126      31.109 -11.499 -60.006  1.00 87.40           C  
ATOM    997  CB  ARG A 126      32.579 -10.065 -61.437  1.00 87.40           C  
ATOM    998  O   ARG A 126      30.260 -10.928 -59.318  1.00 87.40           O  
ATOM    999  CG  ARG A 126      33.713  -9.052 -61.442  1.00 87.40           C  
ATOM   1000  CD  ARG A 126      33.467  -7.936 -62.448  1.00 87.40           C  
ATOM   1001  NE  ARG A 126      34.324  -6.782 -62.193  1.00 87.40           N  
ATOM   1002  NH1 ARG A 126      35.453  -6.913 -64.204  1.00 87.40           N  
ATOM   1003  NH2 ARG A 126      35.972  -5.264 -62.699  1.00 87.40           N  
ATOM   1004  CZ  ARG A 126      35.248  -6.322 -63.033  1.00 87.40           C  
ATOM   1005  N   GLN A 127      30.838 -12.571 -60.732  1.00 85.81           N  
ATOM   1006  CA  GLN A 127      29.558 -13.259 -60.605  1.00 85.81           C  
ATOM   1007  C   GLN A 127      29.362 -13.799 -59.191  1.00 85.81           C  
ATOM   1008  CB  GLN A 127      29.456 -14.397 -61.621  1.00 85.81           C  
ATOM   1009  O   GLN A 127      28.259 -13.736 -58.645  1.00 85.81           O  
ATOM   1010  CG  GLN A 127      28.050 -14.964 -61.771  1.00 85.81           C  
ATOM   1011  CD  GLN A 127      27.960 -16.034 -62.842  1.00 85.81           C  
ATOM   1012  NE2 GLN A 127      26.738 -16.409 -63.205  1.00 85.81           N  
ATOM   1013  OE1 GLN A 127      28.981 -16.520 -63.341  1.00 85.81           O  
ATOM   1014  N   LYS A 128      30.422 -14.271 -58.584  1.00 82.09           N  
ATOM   1015  CA  LYS A 128      30.358 -14.759 -57.209  1.00 82.09           C  
ATOM   1016  C   LYS A 128      30.106 -13.616 -56.231  1.00 82.09           C  
ATOM   1017  CB  LYS A 128      31.649 -15.491 -56.839  1.00 82.09           C  
ATOM   1018  O   LYS A 128      29.367 -13.776 -55.258  1.00 82.09           O  
ATOM   1019  CG  LYS A 128      31.559 -16.291 -55.548  1.00 82.09           C  
ATOM   1020  CD  LYS A 128      32.876 -16.986 -55.227  1.00 82.09           C  
ATOM   1021  CE  LYS A 128      32.866 -17.586 -53.827  1.00 82.09           C  
ATOM   1022  NZ  LYS A 128      34.115 -18.356 -53.546  1.00 82.09           N  
ATOM   1023  N   HIS A 129      30.737 -12.466 -56.562  1.00 72.79           N  
ATOM   1024  CA  HIS A 129      30.561 -11.343 -55.648  1.00 72.79           C  
ATOM   1025  C   HIS A 129      29.292 -10.562 -55.974  1.00 72.79           C  
ATOM   1026  CB  HIS A 129      31.776 -10.415 -55.700  1.00 72.79           C  
ATOM   1027  O   HIS A 129      28.851  -9.727 -55.181  1.00 72.79           O  
ATOM   1028  CG  HIS A 129      32.991 -10.981 -55.037  1.00 72.79           C  
ATOM   1029  CD2 HIS A 129      34.149 -11.453 -55.558  1.00 72.79           C  
ATOM   1030  ND1 HIS A 129      33.101 -11.112 -53.670  1.00 72.79           N  
ATOM   1031  CE1 HIS A 129      34.277 -11.641 -53.377  1.00 72.79           C  
ATOM   1032  NE2 HIS A 129      34.932 -11.857 -54.505  1.00 72.79           N  
ATOM   1033  N   SER A 130      28.823 -10.612 -57.289  1.00 74.91           N  
ATOM   1034  CA  SER A 130      27.575  -9.944 -57.644  1.00 74.91           C  
ATOM   1035  C   SER A 130      26.379 -10.620 -56.981  1.00 74.91           C  
ATOM   1036  CB  SER A 130      27.387  -9.930 -59.161  1.00 74.91           C  
ATOM   1037  O   SER A 130      25.301 -10.030 -56.884  1.00 74.91           O  
ATOM   1038  OG  SER A 130      27.246 -11.248 -59.663  1.00 74.91           O  
ATOM   1039  N   GLU A 131      26.517 -11.800 -56.484  1.00 69.14           N  
ATOM   1040  CA  GLU A 131      25.393 -12.446 -55.813  1.00 69.14           C  
ATOM   1041  C   GLU A 131      25.089 -11.777 -54.476  1.00 69.14           C  
ATOM   1042  CB  GLU A 131      25.676 -13.936 -55.604  1.00 69.14           C  
ATOM   1043  O   GLU A 131      26.005 -11.416 -53.734  1.00 69.14           O  
ATOM   1044  CG  GLU A 131      25.840 -14.719 -56.898  1.00 69.14           C  
ATOM   1045  CD  GLU A 131      24.524 -14.973 -57.616  1.00 69.14           C  
ATOM   1046  OE1 GLU A 131      24.535 -15.162 -58.854  1.00 69.14           O  
ATOM   1047  OE2 GLU A 131      23.474 -14.982 -56.936  1.00 69.14           O  
ATOM   1048  N   PRO A 132      24.035 -10.903 -54.524  1.00 68.87           N  
ATOM   1049  CA  PRO A 132      23.584 -10.315 -53.261  1.00 68.87           C  
ATOM   1050  C   PRO A 132      24.010 -11.133 -52.043  1.00 68.87           C  
ATOM   1051  CB  PRO A 132      22.059 -10.301 -53.403  1.00 68.87           C  
ATOM   1052  O   PRO A 132      24.058 -12.364 -52.108  1.00 68.87           O  
ATOM   1053  CG  PRO A 132      21.798 -10.854 -54.766  1.00 68.87           C  
ATOM   1054  CD  PRO A 132      23.102 -11.311 -55.354  1.00 68.87           C  
ATOM   1055  N   SER A 133      25.119 -10.712 -51.358  1.00 74.63           N  
ATOM   1056  CA  SER A 133      25.757 -11.282 -50.176  1.00 74.63           C  
ATOM   1057  C   SER A 133      24.743 -12.000 -49.291  1.00 74.63           C  
ATOM   1058  CB  SER A 133      26.466 -10.192 -49.371  1.00 74.63           C  
ATOM   1059  O   SER A 133      23.705 -11.434 -48.943  1.00 74.63           O  
ATOM   1060  OG  SER A 133      26.963 -10.711 -48.149  1.00 74.63           O  
ATOM   1061  N   ARG A 134      24.458 -13.244 -49.409  1.00 84.58           N  
ATOM   1062  CA  ARG A 134      23.748 -14.135 -48.497  1.00 84.58           C  
ATOM   1063  C   ARG A 134      23.748 -13.578 -47.077  1.00 84.58           C  
ATOM   1064  CB  ARG A 134      24.374 -15.531 -48.512  1.00 84.58           C  
ATOM   1065  O   ARG A 134      22.748 -13.683 -46.363  1.00 84.58           O  
ATOM   1066  CG  ARG A 134      23.556 -16.582 -47.778  1.00 84.58           C  
ATOM   1067  CD  ARG A 134      24.179 -17.966 -47.897  1.00 84.58           C  
ATOM   1068  NE  ARG A 134      23.909 -18.781 -46.716  1.00 84.58           N  
ATOM   1069  NH1 ARG A 134      25.546 -20.347 -47.169  1.00 84.58           N  
ATOM   1070  NH2 ARG A 134      24.237 -20.558 -45.299  1.00 84.58           N  
ATOM   1071  CZ  ARG A 134      24.565 -19.894 -46.397  1.00 84.58           C  
ATOM   1072  N   PHE A 135      24.827 -12.861 -46.730  1.00 86.80           N  
ATOM   1073  CA  PHE A 135      24.971 -12.277 -45.402  1.00 86.80           C  
ATOM   1074  C   PHE A 135      24.005 -11.114 -45.213  1.00 86.80           C  
ATOM   1075  CB  PHE A 135      26.411 -11.805 -45.174  1.00 86.80           C  
ATOM   1076  O   PHE A 135      23.408 -10.963 -44.146  1.00 86.80           O  
ATOM   1077  CG  PHE A 135      27.379 -12.923 -44.894  1.00 86.80           C  
ATOM   1078  CD1 PHE A 135      27.285 -13.665 -43.723  1.00 86.80           C  
ATOM   1079  CD2 PHE A 135      28.383 -13.232 -45.803  1.00 86.80           C  
ATOM   1080  CE1 PHE A 135      28.180 -14.700 -43.461  1.00 86.80           C  
ATOM   1081  CE2 PHE A 135      29.280 -14.265 -45.548  1.00 86.80           C  
ATOM   1082  CZ  PHE A 135      29.178 -14.997 -44.376  1.00 86.80           C  
ATOM   1083  N   ARG A 136      23.930 -10.256 -46.257  1.00 90.55           N  
ATOM   1084  CA  ARG A 136      22.957  -9.169 -46.215  1.00 90.55           C  
ATOM   1085  C   ARG A 136      21.548  -9.704 -45.983  1.00 90.55           C  
ATOM   1086  CB  ARG A 136      23.002  -8.357 -47.512  1.00 90.55           C  
ATOM   1087  O   ARG A 136      20.796  -9.158 -45.173  1.00 90.55           O  
ATOM   1088  CG  ARG A 136      22.027  -7.191 -47.542  1.00 90.55           C  
ATOM   1089  CD  ARG A 136      22.189  -6.353 -48.803  1.00 90.55           C  
ATOM   1090  NE  ARG A 136      21.271  -5.217 -48.817  1.00 90.55           N  
ATOM   1091  NH1 ARG A 136      22.167  -4.252 -50.716  1.00 90.55           N  
ATOM   1092  NH2 ARG A 136      20.401  -3.259 -49.643  1.00 90.55           N  
ATOM   1093  CZ  ARG A 136      21.282  -4.245 -49.725  1.00 90.55           C  
ATOM   1094  N   ALA A 137      21.126 -10.770 -46.729  1.00 90.97           N  
ATOM   1095  CA  ALA A 137      19.805 -11.373 -46.572  1.00 90.97           C  
ATOM   1096  C   ALA A 137      19.605 -11.894 -45.152  1.00 90.97           C  
ATOM   1097  CB  ALA A 137      19.613 -12.502 -47.582  1.00 90.97           C  
ATOM   1098  O   ALA A 137      18.528 -11.735 -44.572  1.00 90.97           O  
ATOM   1099  N   LEU A 138      20.635 -12.527 -44.481  1.00 93.61           N  
ATOM   1100  CA  LEU A 138      20.554 -13.046 -43.120  1.00 93.61           C  
ATOM   1101  C   LEU A 138      20.391 -11.911 -42.114  1.00 93.61           C  
ATOM   1102  CB  LEU A 138      21.802 -13.866 -42.783  1.00 93.61           C  
ATOM   1103  O   LEU A 138      19.589 -12.011 -41.183  1.00 93.61           O  
ATOM   1104  CG  LEU A 138      21.961 -15.194 -43.524  1.00 93.61           C  
ATOM   1105  CD1 LEU A 138      23.304 -15.833 -43.185  1.00 93.61           C  
ATOM   1106  CD2 LEU A 138      20.813 -16.138 -43.184  1.00 93.61           C  
ATOM   1107  N   TYR A 139      21.132 -10.788 -42.306  1.00 94.69           N  
ATOM   1108  CA  TYR A 139      21.017  -9.632 -41.425  1.00 94.69           C  
ATOM   1109  C   TYR A 139      19.653  -8.967 -41.573  1.00 94.69           C  
ATOM   1110  CB  TYR A 139      22.126  -8.618 -41.720  1.00 94.69           C  
ATOM   1111  O   TYR A 139      19.040  -8.566 -40.581  1.00 94.69           O  
ATOM   1112  CG  TYR A 139      23.468  -9.002 -41.145  1.00 94.69           C  
ATOM   1113  CD1 TYR A 139      23.628  -9.211 -39.777  1.00 94.69           C  
ATOM   1114  CD2 TYR A 139      24.578  -9.156 -41.968  1.00 94.69           C  
ATOM   1115  CE1 TYR A 139      24.863  -9.563 -39.243  1.00 94.69           C  
ATOM   1116  CE2 TYR A 139      25.818  -9.508 -41.445  1.00 94.69           C  
ATOM   1117  OH  TYR A 139      27.175 -10.058 -39.560  1.00 94.69           O  
ATOM   1118  CZ  TYR A 139      25.950  -9.710 -40.084  1.00 94.69           C  
ATOM   1119  N   GLU A 140      19.184  -8.833 -42.860  1.00 95.59           N  
ATOM   1120  CA  GLU A 140      17.858  -8.274 -43.109  1.00 95.59           C  
ATOM   1121  C   GLU A 140      16.771  -9.115 -42.445  1.00 95.59           C  
ATOM   1122  CB  GLU A 140      17.594  -8.164 -44.612  1.00 95.59           C  
ATOM   1123  O   GLU A 140      15.822  -8.574 -41.875  1.00 95.59           O  
ATOM   1124  CG  GLU A 140      18.300  -6.991 -45.277  1.00 95.59           C  
ATOM   1125  CD  GLU A 140      18.006  -6.878 -46.764  1.00 95.59           C  
ATOM   1126  OE1 GLU A 140      18.476  -5.910 -47.404  1.00 95.59           O  
ATOM   1127  OE2 GLU A 140      17.300  -7.765 -47.294  1.00 95.59           O  
ATOM   1128  N   GLN A 141      16.891 -10.436 -42.598  1.00 96.23           N  
ATOM   1129  CA  GLN A 141      15.949 -11.327 -41.929  1.00 96.23           C  
ATOM   1130  C   GLN A 141      15.993 -11.137 -40.415  1.00 96.23           C  
ATOM   1131  CB  GLN A 141      16.245 -12.785 -42.284  1.00 96.23           C  
ATOM   1132  O   GLN A 141      14.950 -11.114 -39.757  1.00 96.23           O  
ATOM   1133  CG  GLN A 141      15.248 -13.775 -41.697  1.00 96.23           C  
ATOM   1134  CD  GLN A 141      15.491 -15.199 -42.163  1.00 96.23           C  
ATOM   1135  NE2 GLN A 141      14.700 -16.134 -41.649  1.00 96.23           N  
ATOM   1136  OE1 GLN A 141      16.382 -15.455 -42.979  1.00 96.23           O  
ATOM   1137  N   GLU A 142      17.150 -11.077 -39.806  1.00 96.68           N  
ATOM   1138  CA  GLU A 142      17.299 -10.879 -38.367  1.00 96.68           C  
ATOM   1139  C   GLU A 142      16.706  -9.543 -37.929  1.00 96.68           C  
ATOM   1140  CB  GLU A 142      18.774 -10.957 -37.964  1.00 96.68           C  
ATOM   1141  O   GLU A 142      16.054  -9.459 -36.887  1.00 96.68           O  
ATOM   1142  CG  GLU A 142      19.000 -10.963 -36.459  1.00 96.68           C  
ATOM   1143  CD  GLU A 142      18.417 -12.186 -35.769  1.00 96.68           C  
ATOM   1144  OE1 GLU A 142      18.209 -12.146 -34.535  1.00 96.68           O  
ATOM   1145  OE2 GLU A 142      18.167 -13.194 -36.468  1.00 96.68           O  
ATOM   1146  N   ILE A 143      16.889  -8.481 -38.705  1.00 97.09           N  
ATOM   1147  CA  ILE A 143      16.322  -7.170 -38.409  1.00 97.09           C  
ATOM   1148  C   ILE A 143      14.797  -7.249 -38.433  1.00 97.09           C  
ATOM   1149  CB  ILE A 143      16.819  -6.101 -39.408  1.00 97.09           C  
ATOM   1150  O   ILE A 143      14.127  -6.691 -37.561  1.00 97.09           O  
ATOM   1151  CG1 ILE A 143      18.312  -5.826 -39.197  1.00 97.09           C  
ATOM   1152  CG2 ILE A 143      16.000  -4.813 -39.273  1.00 97.09           C  
ATOM   1153  CD1 ILE A 143      18.933  -4.930 -40.261  1.00 97.09           C  
ATOM   1154  N   ARG A 144      14.286  -7.955 -39.450  1.00 97.90           N  
ATOM   1155  CA  ARG A 144      12.842  -8.150 -39.534  1.00 97.90           C  
ATOM   1156  C   ARG A 144      12.319  -8.903 -38.315  1.00 97.90           C  
ATOM   1157  CB  ARG A 144      12.474  -8.904 -40.813  1.00 97.90           C  
ATOM   1158  O   ARG A 144      11.299  -8.524 -37.735  1.00 97.90           O  
ATOM   1159  CG  ARG A 144      12.462  -8.034 -42.060  1.00 97.90           C  
ATOM   1160  CD  ARG A 144      11.883  -8.773 -43.258  1.00 97.90           C  
ATOM   1161  NE  ARG A 144      12.816  -9.767 -43.780  1.00 97.90           N  
ATOM   1162  NH1 ARG A 144      11.178 -11.190 -44.572  1.00 97.90           N  
ATOM   1163  NH2 ARG A 144      13.391 -11.728 -44.828  1.00 97.90           N  
ATOM   1164  CZ  ARG A 144      12.460 -10.893 -44.393  1.00 97.90           C  
ATOM   1165  N   ASP A 145      12.962  -9.971 -37.920  1.00 97.92           N  
ATOM   1166  CA  ASP A 145      12.579 -10.761 -36.754  1.00 97.92           C  
ATOM   1167  C   ASP A 145      12.642  -9.924 -35.479  1.00 97.92           C  
ATOM   1168  CB  ASP A 145      13.479 -11.991 -36.621  1.00 97.92           C  
ATOM   1169  O   ASP A 145      11.760 -10.018 -34.624  1.00 97.92           O  
ATOM   1170  CG  ASP A 145      13.236 -13.024 -37.707  1.00 97.92           C  
ATOM   1171  OD1 ASP A 145      12.192 -12.956 -38.391  1.00 97.92           O  
ATOM   1172  OD2 ASP A 145      14.095 -13.916 -37.879  1.00 97.92           O  
ATOM   1173  N   LEU A 146      13.731  -9.122 -35.343  1.00 97.45           N  
ATOM   1174  CA  LEU A 146      13.875  -8.276 -34.163  1.00 97.45           C  
ATOM   1175  C   LEU A 146      12.776  -7.220 -34.114  1.00 97.45           C  
ATOM   1176  CB  LEU A 146      15.249  -7.600 -34.151  1.00 97.45           C  
ATOM   1177  O   LEU A 146      12.243  -6.922 -33.043  1.00 97.45           O  
ATOM   1178  CG  LEU A 146      16.442  -8.496 -33.816  1.00 97.45           C  
ATOM   1179  CD1 LEU A 146      17.748  -7.736 -34.015  1.00 97.45           C  
ATOM   1180  CD2 LEU A 146      16.334  -9.019 -32.388  1.00 97.45           C  
ATOM   1181  N   ARG A 147      12.400  -6.686 -35.227  1.00 98.18           N  
ATOM   1182  CA  ARG A 147      11.316  -5.712 -35.287  1.00 98.18           C  
ATOM   1183  C   ARG A 147       9.987  -6.346 -34.889  1.00 98.18           C  
ATOM   1184  CB  ARG A 147      11.210  -5.109 -36.689  1.00 98.18           C  
ATOM   1185  O   ARG A 147       9.197  -5.741 -34.161  1.00 98.18           O  
ATOM   1186  CG  ARG A 147      12.325  -4.132 -37.026  1.00 98.18           C  
ATOM   1187  CD  ARG A 147      12.165  -3.553 -38.424  1.00 98.18           C  
ATOM   1188  NE  ARG A 147      13.219  -2.591 -38.734  1.00 98.18           N  
ATOM   1189  NH1 ARG A 147      13.061  -2.843 -41.025  1.00 98.18           N  
ATOM   1190  NH2 ARG A 147      14.589  -1.387 -40.129  1.00 98.18           N  
ATOM   1191  CZ  ARG A 147      13.621  -2.276 -39.962  1.00 98.18           C  
ATOM   1192  N   LEU A 148       9.713  -7.529 -35.427  1.00 98.31           N  
ATOM   1193  CA  LEU A 148       8.495  -8.245 -35.064  1.00 98.31           C  
ATOM   1194  C   LEU A 148       8.465  -8.544 -33.569  1.00 98.31           C  
ATOM   1195  CB  LEU A 148       8.381  -9.548 -35.859  1.00 98.31           C  
ATOM   1196  O   LEU A 148       7.422  -8.406 -32.925  1.00 98.31           O  
ATOM   1197  CG  LEU A 148       8.022  -9.410 -37.339  1.00 98.31           C  
ATOM   1198  CD1 LEU A 148       8.119 -10.763 -38.036  1.00 98.31           C  
ATOM   1199  CD2 LEU A 148       6.626  -8.819 -37.498  1.00 98.31           C  
ATOM   1200  N   ALA A 149       9.580  -8.957 -33.011  1.00 97.73           N  
ATOM   1201  CA  ALA A 149       9.685  -9.235 -31.581  1.00 97.73           C  
ATOM   1202  C   ALA A 149       9.439  -7.975 -30.758  1.00 97.73           C  
ATOM   1203  CB  ALA A 149      11.056  -9.822 -31.253  1.00 97.73           C  
ATOM   1204  O   ALA A 149       8.770  -8.023 -29.723  1.00 97.73           O  
ATOM   1205  N   ALA A 150       9.974  -6.827 -31.213  1.00 97.24           N  
ATOM   1206  CA  ALA A 150       9.763  -5.551 -30.533  1.00 97.24           C  
ATOM   1207  C   ALA A 150       8.291  -5.150 -30.564  1.00 97.24           C  
ATOM   1208  CB  ALA A 150      10.622  -4.462 -31.170  1.00 97.24           C  
ATOM   1209  O   ALA A 150       7.746  -4.686 -29.560  1.00 97.24           O  
ATOM   1210  N   GLU A 151       7.697  -5.307 -31.737  1.00 98.15           N  
ATOM   1211  CA  GLU A 151       6.274  -5.006 -31.859  1.00 98.15           C  
ATOM   1212  C   GLU A 151       5.439  -5.907 -30.953  1.00 98.15           C  
ATOM   1213  CB  GLU A 151       5.816  -5.153 -33.313  1.00 98.15           C  
ATOM   1214  O   GLU A 151       4.509  -5.441 -30.292  1.00 98.15           O  
ATOM   1215  CG  GLU A 151       6.339  -4.062 -34.235  1.00 98.15           C  
ATOM   1216  CD  GLU A 151       6.005  -4.303 -35.699  1.00 98.15           C  
ATOM   1217  OE1 GLU A 151       6.510  -3.555 -36.568  1.00 98.15           O  
ATOM   1218  OE2 GLU A 151       5.233  -5.247 -35.979  1.00 98.15           O  
ATOM   1219  N   ASP A 152       5.726  -7.208 -30.926  1.00 98.20           N  
ATOM   1220  CA  ASP A 152       5.027  -8.148 -30.056  1.00 98.20           C  
ATOM   1221  C   ASP A 152       5.196  -7.768 -28.587  1.00 98.20           C  
ATOM   1222  CB  ASP A 152       5.530  -9.574 -30.291  1.00 98.20           C  
ATOM   1223  O   ASP A 152       4.241  -7.827 -27.810  1.00 98.20           O  
ATOM   1224  CG  ASP A 152       5.051 -10.162 -31.606  1.00 98.20           C  
ATOM   1225  OD1 ASP A 152       4.109  -9.610 -32.215  1.00 98.20           O  
ATOM   1226  OD2 ASP A 152       5.618 -11.190 -32.037  1.00 98.20           O  
ATOM   1227  N   ALA A 153       6.426  -7.372 -28.188  1.00 97.06           N  
ATOM   1228  CA  ALA A 153       6.709  -6.947 -26.820  1.00 97.06           C  
ATOM   1229  C   ALA A 153       5.919  -5.692 -26.460  1.00 97.06           C  
ATOM   1230  CB  ALA A 153       8.205  -6.702 -26.638  1.00 97.06           C  
ATOM   1231  O   ALA A 153       5.380  -5.586 -25.356  1.00 97.06           O  
ATOM   1232  N   THR A 154       5.836  -4.719 -27.371  1.00 97.91           N  
ATOM   1233  CA  THR A 154       5.076  -3.494 -27.151  1.00 97.91           C  
ATOM   1234  C   THR A 154       3.585  -3.797 -27.028  1.00 97.91           C  
ATOM   1235  CB  THR A 154       5.304  -2.483 -28.290  1.00 97.91           C  
ATOM   1236  O   THR A 154       2.895  -3.214 -26.190  1.00 97.91           O  
ATOM   1237  CG2 THR A 154       6.773  -2.083 -28.384  1.00 97.91           C  
ATOM   1238  OG1 THR A 154       4.900  -3.071 -29.532  1.00 97.91           O  
ATOM   1239  N   ASN A 155       3.020  -4.702 -27.894  1.00 98.49           N  
ATOM   1240  CA  ASN A 155       1.622  -5.113 -27.811  1.00 98.49           C  
ATOM   1241  C   ASN A 155       1.313  -5.784 -26.476  1.00 98.49           C  
ATOM   1242  CB  ASN A 155       1.268  -6.048 -28.970  1.00 98.49           C  
ATOM   1243  O   ASN A 155       0.273  -5.518 -25.869  1.00 98.49           O  
ATOM   1244  CG  ASN A 155       1.249  -5.337 -30.309  1.00 98.49           C  
ATOM   1245  ND2 ASN A 155       1.389  -6.100 -31.387  1.00 98.49           N  
ATOM   1246  OD1 ASN A 155       1.111  -4.113 -30.374  1.00 98.49           O  
ATOM   1247  N   GLU A 156       2.243  -6.682 -26.031  1.00 97.88           N  
ATOM   1248  CA  GLU A 156       2.073  -7.344 -24.741  1.00 97.88           C  
ATOM   1249  C   GLU A 156       2.126  -6.340 -23.593  1.00 97.88           C  
ATOM   1250  CB  GLU A 156       3.140  -8.424 -24.545  1.00 97.88           C  
ATOM   1251  O   GLU A 156       1.349  -6.436 -22.641  1.00 97.88           O  
ATOM   1252  CG  GLU A 156       2.903  -9.310 -23.331  1.00 97.88           C  
ATOM   1253  CD  GLU A 156       3.923 -10.430 -23.197  1.00 97.88           C  
ATOM   1254  OE1 GLU A 156       3.816 -11.238 -22.247  1.00 97.88           O  
ATOM   1255  OE2 GLU A 156       4.837 -10.499 -24.049  1.00 97.88           O  
ATOM   1256  N   LYS A 157       3.072  -5.414 -23.668  1.00 96.77           N  
ATOM   1257  CA  LYS A 157       3.164  -4.365 -22.657  1.00 96.77           C  
ATOM   1258  C   LYS A 157       1.871  -3.557 -22.585  1.00 96.77           C  
ATOM   1259  CB  LYS A 157       4.345  -3.438 -22.950  1.00 96.77           C  
ATOM   1260  O   LYS A 157       1.369  -3.275 -21.495  1.00 96.77           O  
ATOM   1261  CG  LYS A 157       4.537  -2.335 -21.920  1.00 96.77           C  
ATOM   1262  CD  LYS A 157       5.609  -1.344 -22.355  1.00 96.77           C  
ATOM   1263  CE  LYS A 157       5.579  -0.080 -21.507  1.00 96.77           C  
ATOM   1264  NZ  LYS A 157       6.626   0.897 -21.933  1.00 96.77           N  
ATOM   1265  N   GLN A 158       1.306  -3.165 -23.718  1.00 97.97           N  
ATOM   1266  CA  GLN A 158       0.056  -2.415 -23.772  1.00 97.97           C  
ATOM   1267  C   GLN A 158      -1.102  -3.235 -23.210  1.00 97.97           C  
ATOM   1268  CB  GLN A 158      -0.252  -1.987 -25.207  1.00 97.97           C  
ATOM   1269  O   GLN A 158      -1.954  -2.706 -22.494  1.00 97.97           O  
ATOM   1270  CG  GLN A 158       0.654  -0.878 -25.726  1.00 97.97           C  
ATOM   1271  CD  GLN A 158       0.350  -0.497 -27.163  1.00 97.97           C  
ATOM   1272  NE2 GLN A 158       1.066   0.498 -27.676  1.00 97.97           N  
ATOM   1273  OE1 GLN A 158      -0.519  -1.092 -27.807  1.00 97.97           O  
ATOM   1274  N   ALA A 159      -1.165  -4.534 -23.507  1.00 97.69           N  
ATOM   1275  CA  ALA A 159      -2.192  -5.427 -22.976  1.00 97.69           C  
ATOM   1276  C   ALA A 159      -2.102  -5.523 -21.455  1.00 97.69           C  
ATOM   1277  CB  ALA A 159      -2.066  -6.814 -23.601  1.00 97.69           C  
ATOM   1278  O   ALA A 159      -3.120  -5.458 -20.762  1.00 97.69           O  
ATOM   1279  N   LEU A 160      -0.850  -5.688 -20.956  1.00 95.96           N  
ATOM   1280  CA  LEU A 160      -0.640  -5.779 -19.515  1.00 95.96           C  
ATOM   1281  C   LEU A 160      -0.967  -4.455 -18.833  1.00 95.96           C  
ATOM   1282  CB  LEU A 160       0.805  -6.182 -19.209  1.00 95.96           C  
ATOM   1283  O   LEU A 160      -1.512  -4.440 -17.727  1.00 95.96           O  
ATOM   1284  CG  LEU A 160       1.191  -7.625 -19.535  1.00 95.96           C  
ATOM   1285  CD1 LEU A 160       2.679  -7.846 -19.285  1.00 95.96           C  
ATOM   1286  CD2 LEU A 160       0.355  -8.601 -18.714  1.00 95.96           C  
ATOM   1287  N   GLN A 161      -0.617  -3.360 -19.436  1.00 97.67           N  
ATOM   1288  CA  GLN A 161      -0.963  -2.041 -18.917  1.00 97.67           C  
ATOM   1289  C   GLN A 161      -2.476  -1.860 -18.839  1.00 97.67           C  
ATOM   1290  CB  GLN A 161      -0.347  -0.944 -19.786  1.00 97.67           C  
ATOM   1291  O   GLN A 161      -2.992  -1.314 -17.861  1.00 97.67           O  
ATOM   1292  CG  GLN A 161       1.135  -0.710 -19.523  1.00 97.67           C  
ATOM   1293  CD  GLN A 161       1.733   0.348 -20.431  1.00 97.67           C  
ATOM   1294  NE2 GLN A 161       2.926   0.820 -20.086  1.00 97.67           N  
ATOM   1295  OE1 GLN A 161       1.128   0.737 -21.435  1.00 97.67           O  
ATOM   1296  N   GLY A 162      -3.216  -2.291 -19.891  1.00 97.67           N  
ATOM   1297  CA  GLY A 162      -4.669  -2.268 -19.840  1.00 97.67           C  
ATOM   1298  C   GLY A 162      -5.239  -3.112 -18.716  1.00 97.67           C  
ATOM   1299  O   GLY A 162      -6.185  -2.699 -18.041  1.00 97.67           O  
ATOM   1300  N   GLU A 163      -4.712  -4.296 -18.465  1.00 96.96           N  
ATOM   1301  CA  GLU A 163      -5.141  -5.156 -17.366  1.00 96.96           C  
ATOM   1302  C   GLU A 163      -4.861  -4.505 -16.014  1.00 96.96           C  
ATOM   1303  CB  GLU A 163      -4.448  -6.519 -17.448  1.00 96.96           C  
ATOM   1304  O   GLU A 163      -5.692  -4.566 -15.106  1.00 96.96           O  
ATOM   1305  CG  GLU A 163      -4.915  -7.377 -18.614  1.00 96.96           C  
ATOM   1306  CD  GLU A 163      -4.166  -8.696 -18.726  1.00 96.96           C  
ATOM   1307  OE1 GLU A 163      -4.415  -9.455 -19.690  1.00 96.96           O  
ATOM   1308  OE2 GLU A 163      -3.325  -8.972 -17.842  1.00 96.96           O  
ATOM   1309  N   ARG A 164      -3.658  -3.898 -15.843  1.00 95.44           N  
ATOM   1310  CA  ARG A 164      -3.299  -3.187 -14.620  1.00 95.44           C  
ATOM   1311  C   ARG A 164      -4.275  -2.048 -14.342  1.00 95.44           C  
ATOM   1312  CB  ARG A 164      -1.872  -2.643 -14.713  1.00 95.44           C  
ATOM   1313  O   ARG A 164      -4.736  -1.882 -13.211  1.00 95.44           O  
ATOM   1314  CG  ARG A 164      -1.392  -1.952 -13.447  1.00 95.44           C  
ATOM   1315  CD  ARG A 164      -0.014  -1.331 -13.631  1.00 95.44           C  
ATOM   1316  NE  ARG A 164       0.199  -0.211 -12.719  1.00 95.44           N  
ATOM   1317  NH1 ARG A 164       2.344   0.242 -13.445  1.00 95.44           N  
ATOM   1318  NH2 ARG A 164       1.400   1.508 -11.784  1.00 95.44           N  
ATOM   1319  CZ  ARG A 164       1.314   0.510 -12.651  1.00 95.44           C  
ATOM   1320  N   GLU A 165      -4.561  -1.262 -15.397  1.00 97.45           N  
ATOM   1321  CA  GLU A 165      -5.512  -0.165 -15.246  1.00 97.45           C  
ATOM   1322  C   GLU A 165      -6.901  -0.685 -14.888  1.00 97.45           C  
ATOM   1323  CB  GLU A 165      -5.577   0.670 -16.527  1.00 97.45           C  
ATOM   1324  O   GLU A 165      -7.593  -0.099 -14.052  1.00 97.45           O  
ATOM   1325  CG  GLU A 165      -4.311   1.467 -16.806  1.00 97.45           C  
ATOM   1326  CD  GLU A 165      -4.320   2.151 -18.164  1.00 97.45           C  
ATOM   1327  OE1 GLU A 165      -3.304   2.783 -18.532  1.00 97.45           O  
ATOM   1328  OE2 GLU A 165      -5.352   2.055 -18.865  1.00 97.45           O  
ATOM   1329  N   GLY A 166      -7.280  -1.818 -15.537  1.00 97.27           N  
ATOM   1330  CA  GLY A 166      -8.545  -2.452 -15.198  1.00 97.27           C  
ATOM   1331  C   GLY A 166      -8.611  -2.919 -13.757  1.00 97.27           C  
ATOM   1332  O   GLY A 166      -9.622  -2.720 -13.080  1.00 97.27           O  
ATOM   1333  N   LEU A 167      -7.560  -3.512 -13.257  1.00 94.14           N  
ATOM   1334  CA  LEU A 167      -7.496  -3.985 -11.879  1.00 94.14           C  
ATOM   1335  C   LEU A 167      -7.457  -2.813 -10.904  1.00 94.14           C  
ATOM   1336  CB  LEU A 167      -6.268  -4.876 -11.674  1.00 94.14           C  
ATOM   1337  O   LEU A 167      -8.073  -2.867  -9.837  1.00 94.14           O  
ATOM   1338  CG  LEU A 167      -6.327  -6.267 -12.308  1.00 94.14           C  
ATOM   1339  CD1 LEU A 167      -4.993  -6.986 -12.132  1.00 94.14           C  
ATOM   1340  CD2 LEU A 167      -7.464  -7.083 -11.702  1.00 94.14           C  
ATOM   1341  N   GLU A 168      -6.771  -1.753 -11.240  1.00 95.91           N  
ATOM   1342  CA  GLU A 168      -6.733  -0.552 -10.412  1.00 95.91           C  
ATOM   1343  C   GLU A 168      -8.117   0.079 -10.291  1.00 95.91           C  
ATOM   1344  CB  GLU A 168      -5.740   0.464 -10.984  1.00 95.91           C  
ATOM   1345  O   GLU A 168      -8.503   0.540  -9.215  1.00 95.91           O  
ATOM   1346  CG  GLU A 168      -4.282   0.083 -10.775  1.00 95.91           C  
ATOM   1347  CD  GLU A 168      -3.309   1.060 -11.415  1.00 95.91           C  
ATOM   1348  OE1 GLU A 168      -2.079   0.885 -11.255  1.00 95.91           O  
ATOM   1349  OE2 GLU A 168      -3.779   2.009 -12.080  1.00 95.91           O  
ATOM   1350  N   GLU A 169      -8.861   0.135 -11.396  1.00 96.97           N  
ATOM   1351  CA  GLU A 169     -10.228   0.647 -11.373  1.00 96.97           C  
ATOM   1352  C   GLU A 169     -11.127  -0.219 -10.494  1.00 96.97           C  
ATOM   1353  CB  GLU A 169     -10.797   0.724 -12.792  1.00 96.97           C  
ATOM   1354  O   GLU A 169     -11.942   0.301  -9.729  1.00 96.97           O  
ATOM   1355  CG  GLU A 169     -12.161   1.394 -12.872  1.00 96.97           C  
ATOM   1356  CD  GLU A 169     -12.644   1.604 -14.299  1.00 96.97           C  
ATOM   1357  OE1 GLU A 169     -13.736   2.184 -14.491  1.00 96.97           O  
ATOM   1358  OE2 GLU A 169     -11.924   1.183 -15.232  1.00 96.97           O  
ATOM   1359  N   THR A 170     -11.027  -1.574 -10.606  1.00 95.50           N  
ATOM   1360  CA  THR A 170     -11.800  -2.483  -9.767  1.00 95.50           C  
ATOM   1361  C   THR A 170     -11.438  -2.302  -8.296  1.00 95.50           C  
ATOM   1362  CB  THR A 170     -11.574  -3.950 -10.178  1.00 95.50           C  
ATOM   1363  O   THR A 170     -12.307  -2.371  -7.424  1.00 95.50           O  
ATOM   1364  CG2 THR A 170     -11.946  -4.175 -11.639  1.00 95.50           C  
ATOM   1365  OG1 THR A 170     -10.194  -4.285  -9.990  1.00 95.50           O  
ATOM   1366  N   LEU A 171     -10.158  -2.110  -7.973  1.00 92.82           N  
ATOM   1367  CA  LEU A 171      -9.719  -1.853  -6.606  1.00 92.82           C  
ATOM   1368  C   LEU A 171     -10.307  -0.546  -6.083  1.00 92.82           C  
ATOM   1369  CB  LEU A 171      -8.191  -1.803  -6.534  1.00 92.82           C  
ATOM   1370  O   LEU A 171     -10.783  -0.485  -4.947  1.00 92.82           O  
ATOM   1371  CG  LEU A 171      -7.581  -1.715  -5.134  1.00 92.82           C  
ATOM   1372  CD1 LEU A 171      -6.235  -2.430  -5.097  1.00 92.82           C  
ATOM   1373  CD2 LEU A 171      -7.431  -0.259  -4.707  1.00 92.82           C  
ATOM   1374  N   ARG A 172     -10.230   0.472  -6.940  1.00 96.34           N  
ATOM   1375  CA  ARG A 172     -10.806   1.759  -6.565  1.00 96.34           C  
ATOM   1376  C   ARG A 172     -12.304   1.633  -6.308  1.00 96.34           C  
ATOM   1377  CB  ARG A 172     -10.547   2.803  -7.653  1.00 96.34           C  
ATOM   1378  O   ARG A 172     -12.825   2.205  -5.348  1.00 96.34           O  
ATOM   1379  CG  ARG A 172      -9.123   3.335  -7.670  1.00 96.34           C  
ATOM   1380  CD  ARG A 172      -8.968   4.502  -8.635  1.00 96.34           C  
ATOM   1381  NE  ARG A 172      -7.563   4.816  -8.880  1.00 96.34           N  
ATOM   1382  NH1 ARG A 172      -7.343   3.384 -10.679  1.00 96.34           N  
ATOM   1383  NH2 ARG A 172      -5.555   4.635  -9.978  1.00 96.34           N  
ATOM   1384  CZ  ARG A 172      -6.823   4.278  -9.845  1.00 96.34           C  
ATOM   1385  N   ASN A 173     -13.050   0.906  -7.160  1.00 95.41           N  
ATOM   1386  CA  ASN A 173     -14.479   0.673  -6.985  1.00 95.41           C  
ATOM   1387  C   ASN A 173     -14.767  -0.102  -5.701  1.00 95.41           C  
ATOM   1388  CB  ASN A 173     -15.054  -0.070  -8.193  1.00 95.41           C  
ATOM   1389  O   ASN A 173     -15.713   0.217  -4.978  1.00 95.41           O  
ATOM   1390  CG  ASN A 173     -15.093   0.789  -9.442  1.00 95.41           C  
ATOM   1391  ND2 ASN A 173     -15.133   0.146 -10.603  1.00 95.41           N  
ATOM   1392  OD1 ASN A 173     -15.086   2.020  -9.364  1.00 95.41           O  
ATOM   1393  N   LEU A 174     -13.984  -1.126  -5.429  1.00 92.63           N  
ATOM   1394  CA  LEU A 174     -14.151  -1.912  -4.212  1.00 92.63           C  
ATOM   1395  C   LEU A 174     -13.900  -1.057  -2.974  1.00 92.63           C  
ATOM   1396  CB  LEU A 174     -13.204  -3.114  -4.216  1.00 92.63           C  
ATOM   1397  O   LEU A 174     -14.636  -1.151  -1.990  1.00 92.63           O  
ATOM   1398  CG  LEU A 174     -13.424  -4.155  -3.117  1.00 92.63           C  
ATOM   1399  CD1 LEU A 174     -14.834  -4.730  -3.206  1.00 92.63           C  
ATOM   1400  CD2 LEU A 174     -12.382  -5.264  -3.213  1.00 92.63           C  
ATOM   1401  N   GLN A 175     -12.856  -0.259  -3.003  1.00 95.74           N  
ATOM   1402  CA  GLN A 175     -12.556   0.653  -1.905  1.00 95.74           C  
ATOM   1403  C   GLN A 175     -13.705   1.630  -1.671  1.00 95.74           C  
ATOM   1404  CB  GLN A 175     -11.262   1.421  -2.182  1.00 95.74           C  
ATOM   1405  O   GLN A 175     -14.078   1.896  -0.527  1.00 95.74           O  
ATOM   1406  CG  GLN A 175     -10.000   0.595  -1.975  1.00 95.74           C  
ATOM   1407  CD  GLN A 175      -8.737   1.351  -2.341  1.00 95.74           C  
ATOM   1408  NE2 GLN A 175      -7.588   0.815  -1.943  1.00 95.74           N  
ATOM   1409  OE1 GLN A 175      -8.793   2.408  -2.977  1.00 95.74           O  
ATOM   1410  N   ALA A 176     -14.261   2.235  -2.741  1.00 94.51           N  
ATOM   1411  CA  ALA A 176     -15.402   3.142  -2.644  1.00 94.51           C  
ATOM   1412  C   ALA A 176     -16.610   2.441  -2.031  1.00 94.51           C  
ATOM   1413  CB  ALA A 176     -15.756   3.700  -4.020  1.00 94.51           C  
ATOM   1414  O   ALA A 176     -17.298   3.008  -1.178  1.00 94.51           O  
ATOM   1415  N   ARG A 177     -16.861   1.216  -2.410  1.00 95.88           N  
ATOM   1416  CA  ARG A 177     -17.969   0.438  -1.866  1.00 95.88           C  
ATOM   1417  C   ARG A 177     -17.747   0.128  -0.389  1.00 95.88           C  
ATOM   1418  CB  ARG A 177     -18.152  -0.862  -2.653  1.00 95.88           C  
ATOM   1419  O   ARG A 177     -18.691   0.146   0.403  1.00 95.88           O  
ATOM   1420  CG  ARG A 177     -18.697  -0.660  -4.057  1.00 95.88           C  
ATOM   1421  CD  ARG A 177     -19.061  -1.983  -4.716  1.00 95.88           C  
ATOM   1422  NE  ARG A 177     -19.641  -1.784  -6.042  1.00 95.88           N  
ATOM   1423  NH1 ARG A 177     -19.678  -4.027  -6.590  1.00 95.88           N  
ATOM   1424  NH2 ARG A 177     -20.446  -2.465  -8.081  1.00 95.88           N  
ATOM   1425  CZ  ARG A 177     -19.920  -2.759  -6.901  1.00 95.88           C  
ATOM   1426  N   TYR A 178     -16.572  -0.231  -0.063  1.00 95.35           N  
ATOM   1427  CA  TYR A 178     -16.227  -0.495   1.329  1.00 95.35           C  
ATOM   1428  C   TYR A 178     -16.461   0.739   2.192  1.00 95.35           C  
ATOM   1429  CB  TYR A 178     -14.768  -0.945   1.446  1.00 95.35           C  
ATOM   1430  O   TYR A 178     -17.033   0.644   3.280  1.00 95.35           O  
ATOM   1431  CG  TYR A 178     -14.282  -1.066   2.870  1.00 95.35           C  
ATOM   1432  CD1 TYR A 178     -13.493  -0.072   3.444  1.00 95.35           C  
ATOM   1433  CD2 TYR A 178     -14.610  -2.175   3.643  1.00 95.35           C  
ATOM   1434  CE1 TYR A 178     -13.041  -0.181   4.756  1.00 95.35           C  
ATOM   1435  CE2 TYR A 178     -14.164  -2.294   4.955  1.00 95.35           C  
ATOM   1436  OH  TYR A 178     -12.937  -1.405   6.800  1.00 95.35           O  
ATOM   1437  CZ  TYR A 178     -13.382  -1.293   5.502  1.00 95.35           C  
ATOM   1438  N   GLU A 179     -16.047   1.907   1.721  1.00 94.75           N  
ATOM   1439  CA  GLU A 179     -16.251   3.162   2.438  1.00 94.75           C  
ATOM   1440  C   GLU A 179     -17.737   3.479   2.583  1.00 94.75           C  
ATOM   1441  CB  GLU A 179     -15.535   4.312   1.725  1.00 94.75           C  
ATOM   1442  O   GLU A 179     -18.177   3.949   3.635  1.00 94.75           O  
ATOM   1443  CG  GLU A 179     -14.018   4.244   1.818  1.00 94.75           C  
ATOM   1444  CD  GLU A 179     -13.318   5.316   0.998  1.00 94.75           C  
ATOM   1445  OE1 GLU A 179     -12.068   5.385   1.030  1.00 94.75           O  
ATOM   1446  OE2 GLU A 179     -14.025   6.095   0.320  1.00 94.75           O  
ATOM   1447  N   GLU A 180     -18.533   3.262   1.530  1.00 93.57           N  
ATOM   1448  CA  GLU A 180     -19.978   3.461   1.593  1.00 93.57           C  
ATOM   1449  C   GLU A 180     -20.618   2.534   2.623  1.00 93.57           C  
ATOM   1450  CB  GLU A 180     -20.612   3.238   0.218  1.00 93.57           C  
ATOM   1451  O   GLU A 180     -21.516   2.944   3.361  1.00 93.57           O  
ATOM   1452  CG  GLU A 180     -22.084   3.619   0.150  1.00 93.57           C  
ATOM   1453  CD  GLU A 180     -22.664   3.524  -1.252  1.00 93.57           C  
ATOM   1454  OE1 GLU A 180     -23.859   3.850  -1.438  1.00 93.57           O  
ATOM   1455  OE2 GLU A 180     -21.919   3.120  -2.172  1.00 93.57           O  
ATOM   1456  N   GLU A 181     -20.174   1.286   2.629  1.00 94.12           N  
ATOM   1457  CA  GLU A 181     -20.691   0.316   3.590  1.00 94.12           C  
ATOM   1458  C   GLU A 181     -20.352   0.723   5.021  1.00 94.12           C  
ATOM   1459  CB  GLU A 181     -20.138  -1.080   3.295  1.00 94.12           C  
ATOM   1460  O   GLU A 181     -21.170   0.558   5.929  1.00 94.12           O  
ATOM   1461  CG  GLU A 181     -20.786  -1.758   2.096  1.00 94.12           C  
ATOM   1462  CD  GLU A 181     -22.251  -2.097   2.319  1.00 94.12           C  
ATOM   1463  OE1 GLU A 181     -22.985  -2.301   1.324  1.00 94.12           O  
ATOM   1464  OE2 GLU A 181     -22.670  -2.158   3.496  1.00 94.12           O  
ATOM   1465  N   VAL A 182     -19.171   1.151   5.271  1.00 93.16           N  
ATOM   1466  CA  VAL A 182     -18.746   1.618   6.587  1.00 93.16           C  
ATOM   1467  C   VAL A 182     -19.633   2.777   7.036  1.00 93.16           C  
ATOM   1468  CB  VAL A 182     -17.263   2.051   6.583  1.00 93.16           C  
ATOM   1469  O   VAL A 182     -20.098   2.804   8.178  1.00 93.16           O  
ATOM   1470  CG1 VAL A 182     -16.909   2.774   7.882  1.00 93.16           C  
ATOM   1471  CG2 VAL A 182     -16.354   0.841   6.377  1.00 93.16           C  
ATOM   1472  N   LEU A 183     -19.810   3.787   6.157  1.00 94.18           N  
ATOM   1473  CA  LEU A 183     -20.671   4.921   6.473  1.00 94.18           C  
ATOM   1474  C   LEU A 183     -22.098   4.459   6.750  1.00 94.18           C  
ATOM   1475  CB  LEU A 183     -20.664   5.936   5.327  1.00 94.18           C  
ATOM   1476  O   LEU A 183     -22.745   4.949   7.679  1.00 94.18           O  
ATOM   1477  CG  LEU A 183     -19.371   6.729   5.132  1.00 94.18           C  
ATOM   1478  CD1 LEU A 183     -19.469   7.604   3.886  1.00 94.18           C  
ATOM   1479  CD2 LEU A 183     -19.072   7.576   6.364  1.00 94.18           C  
ATOM   1480  N   SER A 184     -22.626   3.570   5.909  1.00 93.92           N  
ATOM   1481  CA  SER A 184     -23.965   3.022   6.096  1.00 93.92           C  
ATOM   1482  C   SER A 184     -24.080   2.281   7.424  1.00 93.92           C  
ATOM   1483  CB  SER A 184     -24.325   2.081   4.945  1.00 93.92           C  
ATOM   1484  O   SER A 184     -25.094   2.391   8.117  1.00 93.92           O  
ATOM   1485  OG  SER A 184     -25.589   1.479   5.164  1.00 93.92           O  
ATOM   1486  N   ARG A 185     -23.084   1.473   7.764  1.00 93.40           N  
ATOM   1487  CA  ARG A 185     -23.070   0.774   9.045  1.00 93.40           C  
ATOM   1488  C   ARG A 185     -23.073   1.762  10.208  1.00 93.40           C  
ATOM   1489  CB  ARG A 185     -21.852  -0.146   9.143  1.00 93.40           C  
ATOM   1490  O   ARG A 185     -23.804   1.577  11.184  1.00 93.40           O  
ATOM   1491  CG  ARG A 185     -21.836  -1.017  10.389  1.00 93.40           C  
ATOM   1492  CD  ARG A 185     -20.552  -1.829  10.493  1.00 93.40           C  
ATOM   1493  NE  ARG A 185     -19.461  -1.040  11.059  1.00 93.40           N  
ATOM   1494  NH1 ARG A 185     -20.274  -1.083  13.220  1.00 93.40           N  
ATOM   1495  NH2 ARG A 185     -18.319   0.016  12.748  1.00 93.40           N  
ATOM   1496  CZ  ARG A 185     -19.354  -0.704  12.341  1.00 93.40           C  
ATOM   1497  N   GLU A 186     -22.260   2.752  10.174  1.00 93.41           N  
ATOM   1498  CA  GLU A 186     -22.220   3.788  11.201  1.00 93.41           C  
ATOM   1499  C   GLU A 186     -23.576   4.470  11.351  1.00 93.41           C  
ATOM   1500  CB  GLU A 186     -21.142   4.826  10.876  1.00 93.41           C  
ATOM   1501  O   GLU A 186     -24.017   4.748  12.468  1.00 93.41           O  
ATOM   1502  CG  GLU A 186     -19.721   4.325  11.090  1.00 93.41           C  
ATOM   1503  CD  GLU A 186     -18.661   5.313  10.628  1.00 93.41           C  
ATOM   1504  OE1 GLU A 186     -17.455   5.049  10.836  1.00 93.41           O  
ATOM   1505  OE2 GLU A 186     -19.040   6.359  10.056  1.00 93.41           O  
ATOM   1506  N   ASP A 187     -24.262   4.821  10.179  1.00 94.34           N  
ATOM   1507  CA  ASP A 187     -25.596   5.412  10.196  1.00 94.34           C  
ATOM   1508  C   ASP A 187     -26.604   4.474  10.856  1.00 94.34           C  
ATOM   1509  CB  ASP A 187     -26.050   5.756   8.776  1.00 94.34           C  
ATOM   1510  O   ASP A 187     -27.421   4.907  11.672  1.00 94.34           O  
ATOM   1511  CG  ASP A 187     -25.334   6.966   8.201  1.00 94.34           C  
ATOM   1512  OD1 ASP A 187     -24.655   7.690   8.961  1.00 94.34           O  
ATOM   1513  OD2 ASP A 187     -25.452   7.199   6.979  1.00 94.34           O  
ATOM   1514  N   ALA A 188     -26.540   3.180  10.497  1.00 90.95           N  
ATOM   1515  CA  ALA A 188     -27.439   2.187  11.080  1.00 90.95           C  
ATOM   1516  C   ALA A 188     -27.179   2.023  12.575  1.00 90.95           C  
ATOM   1517  CB  ALA A 188     -27.287   0.847  10.366  1.00 90.95           C  
ATOM   1518  O   ALA A 188     -28.119   1.928  13.368  1.00 90.95           O  
ATOM   1519  N   GLU A 189     -25.922   1.940  12.964  1.00 92.76           N  
ATOM   1520  CA  GLU A 189     -25.567   1.847  14.377  1.00 92.76           C  
ATOM   1521  C   GLU A 189     -26.045   3.074  15.148  1.00 92.76           C  
ATOM   1522  CB  GLU A 189     -24.054   1.679  14.541  1.00 92.76           C  
ATOM   1523  O   GLU A 189     -26.506   2.958  16.285  1.00 92.76           O  
ATOM   1524  CG  GLU A 189     -23.541   0.302  14.146  1.00 92.76           C  
ATOM   1525  CD  GLU A 189     -22.030   0.172  14.250  1.00 92.76           C  
ATOM   1526  OE1 GLU A 189     -21.502  -0.945  14.046  1.00 92.76           O  
ATOM   1527  OE2 GLU A 189     -21.369   1.194  14.540  1.00 92.76           O  
ATOM   1528  N   GLY A 190     -25.893   4.279  14.550  1.00 94.75           N  
ATOM   1529  CA  GLY A 190     -26.448   5.483  15.147  1.00 94.75           C  
ATOM   1530  C   GLY A 190     -27.950   5.410  15.349  1.00 94.75           C  
ATOM   1531  O   GLY A 190     -28.458   5.789  16.407  1.00 94.75           O  
ATOM   1532  N   ARG A 191     -28.765   4.910  14.381  1.00 95.77           N  
ATOM   1533  CA  ARG A 191     -30.211   4.745  14.485  1.00 95.77           C  
ATOM   1534  C   ARG A 191     -30.570   3.726  15.562  1.00 95.77           C  
ATOM   1535  CB  ARG A 191     -30.803   4.317  13.140  1.00 95.77           C  
ATOM   1536  O   ARG A 191     -31.545   3.906  16.294  1.00 95.77           O  
ATOM   1537  CG  ARG A 191     -30.812   5.419  12.093  1.00 95.77           C  
ATOM   1538  CD  ARG A 191     -31.613   5.020  10.862  1.00 95.77           C  
ATOM   1539  NE  ARG A 191     -30.904   4.031  10.055  1.00 95.77           N  
ATOM   1540  NH1 ARG A 191     -32.562   3.842   8.457  1.00 95.77           N  
ATOM   1541  NH2 ARG A 191     -30.642   2.603   8.276  1.00 95.77           N  
ATOM   1542  CZ  ARG A 191     -31.371   3.494   8.931  1.00 95.77           C  
ATOM   1543  N   LEU A 192     -29.798   2.652  15.634  1.00 92.97           N  
ATOM   1544  CA  LEU A 192     -30.021   1.634  16.655  1.00 92.97           C  
ATOM   1545  C   LEU A 192     -29.810   2.210  18.052  1.00 92.97           C  
ATOM   1546  CB  LEU A 192     -29.088   0.440  16.436  1.00 92.97           C  
ATOM   1547  O   LEU A 192     -30.575   1.913  18.972  1.00 92.97           O  
ATOM   1548  CG  LEU A 192     -29.359  -0.798  17.292  1.00 92.97           C  
ATOM   1549  CD1 LEU A 192     -29.349  -2.053  16.426  1.00 92.97           C  
ATOM   1550  CD2 LEU A 192     -28.333  -0.908  18.414  1.00 92.97           C  
ATOM   1551  N   MET A 193     -28.774   2.989  18.209  1.00 94.87           N  
ATOM   1552  CA  MET A 193     -28.500   3.625  19.495  1.00 94.87           C  
ATOM   1553  C   MET A 193     -29.640   4.555  19.895  1.00 94.87           C  
ATOM   1554  CB  MET A 193     -27.184   4.402  19.442  1.00 94.87           C  
ATOM   1555  O   MET A 193     -30.055   4.573  21.055  1.00 94.87           O  
ATOM   1556  CG  MET A 193     -26.719   4.913  20.796  1.00 94.87           C  
ATOM   1557  SD  MET A 193     -25.095   5.762  20.706  1.00 94.87           S  
ATOM   1558  CE  MET A 193     -24.177   4.832  21.965  1.00 94.87           C  
ATOM   1559  N   GLU A 194     -30.191   5.361  18.963  1.00 95.27           N  
ATOM   1560  CA  GLU A 194     -31.326   6.244  19.216  1.00 95.27           C  
ATOM   1561  C   GLU A 194     -32.573   5.447  19.590  1.00 95.27           C  
ATOM   1562  CB  GLU A 194     -31.609   7.120  17.993  1.00 95.27           C  
ATOM   1563  O   GLU A 194     -33.335   5.855  20.469  1.00 95.27           O  
ATOM   1564  CG  GLU A 194     -30.558   8.193  17.749  1.00 95.27           C  
ATOM   1565  CD  GLU A 194     -30.755   8.939  16.438  1.00 95.27           C  
ATOM   1566  OE1 GLU A 194     -29.903   9.786  16.088  1.00 95.27           O  
ATOM   1567  OE2 GLU A 194     -31.771   8.674  15.757  1.00 95.27           O  
ATOM   1568  N   ALA A 195     -32.792   4.394  18.862  1.00 94.80           N  
ATOM   1569  CA  ALA A 195     -33.926   3.528  19.177  1.00 94.80           C  
ATOM   1570  C   ALA A 195     -33.802   2.953  20.585  1.00 94.80           C  
ATOM   1571  CB  ALA A 195     -34.035   2.401  18.153  1.00 94.80           C  
ATOM   1572  O   ALA A 195     -34.790   2.876  21.320  1.00 94.80           O  
ATOM   1573  N   ARG A 196     -32.590   2.556  20.958  1.00 96.70           N  
ATOM   1574  CA  ARG A 196     -32.357   2.029  22.299  1.00 96.70           C  
ATOM   1575  C   ARG A 196     -32.607   3.098  23.358  1.00 96.70           C  
ATOM   1576  CB  ARG A 196     -30.930   1.491  22.425  1.00 96.70           C  
ATOM   1577  O   ARG A 196     -33.217   2.823  24.393  1.00 96.70           O  
ATOM   1578  CG  ARG A 196     -30.749   0.089  21.865  1.00 96.70           C  
ATOM   1579  CD  ARG A 196     -29.342  -0.439  22.110  1.00 96.70           C  
ATOM   1580  NE  ARG A 196     -29.151  -1.759  21.516  1.00 96.70           N  
ATOM   1581  NH1 ARG A 196     -26.887  -1.861  21.965  1.00 96.70           N  
ATOM   1582  NH2 ARG A 196     -27.929  -3.602  20.898  1.00 96.70           N  
ATOM   1583  CZ  ARG A 196     -27.990  -2.405  21.461  1.00 96.70           C  
ATOM   1584  N   LYS A 197     -32.049   4.250  23.078  1.00 97.08           N  
ATOM   1585  CA  LYS A 197     -32.307   5.370  23.979  1.00 97.08           C  
ATOM   1586  C   LYS A 197     -33.803   5.644  24.101  1.00 97.08           C  
ATOM   1587  CB  LYS A 197     -31.582   6.626  23.495  1.00 97.08           C  
ATOM   1588  O   LYS A 197     -34.310   5.871  25.202  1.00 97.08           O  
ATOM   1589  CG  LYS A 197     -30.075   6.589  23.699  1.00 97.08           C  
ATOM   1590  CD  LYS A 197     -29.417   7.886  23.246  1.00 97.08           C  
ATOM   1591  CE  LYS A 197     -27.903   7.829  23.400  1.00 97.08           C  
ATOM   1592  NZ  LYS A 197     -27.250   9.083  22.917  1.00 97.08           N  
ATOM   1593  N   GLY A 198     -34.538   5.744  22.992  1.00 96.86           N  
ATOM   1594  CA  GLY A 198     -35.983   5.910  23.003  1.00 96.86           C  
ATOM   1595  C   GLY A 198     -36.703   4.821  23.776  1.00 96.86           C  
ATOM   1596  O   GLY A 198     -37.670   5.095  24.490  1.00 96.86           O  
ATOM   1597  N   ALA A 199     -36.281   3.555  23.598  1.00 96.94           N  
ATOM   1598  CA  ALA A 199     -36.872   2.442  24.337  1.00 96.94           C  
ATOM   1599  C   ALA A 199     -36.650   2.601  25.838  1.00 96.94           C  
ATOM   1600  CB  ALA A 199     -36.291   1.115  23.854  1.00 96.94           C  
ATOM   1601  O   ALA A 199     -37.556   2.349  26.636  1.00 96.94           O  
ATOM   1602  N   ASP A 200     -35.465   2.967  26.231  1.00 95.68           N  
ATOM   1603  CA  ASP A 200     -35.159   3.201  27.639  1.00 95.68           C  
ATOM   1604  C   ASP A 200     -36.008   4.338  28.204  1.00 95.68           C  
ATOM   1605  CB  ASP A 200     -33.672   3.514  27.821  1.00 95.68           C  
ATOM   1606  O   ASP A 200     -36.511   4.246  29.325  1.00 95.68           O  
ATOM   1607  CG  ASP A 200     -32.781   2.303  27.612  1.00 95.68           C  
ATOM   1608  OD1 ASP A 200     -33.283   1.159  27.669  1.00 95.68           O  
ATOM   1609  OD2 ASP A 200     -31.566   2.493  27.391  1.00 95.68           O  
ATOM   1610  N   GLU A 201     -36.128   5.461  27.474  1.00 96.81           N  
ATOM   1611  CA  GLU A 201     -36.966   6.581  27.894  1.00 96.81           C  
ATOM   1612  C   GLU A 201     -38.423   6.154  28.045  1.00 96.81           C  
ATOM   1613  CB  GLU A 201     -36.857   7.737  26.896  1.00 96.81           C  
ATOM   1614  O   GLU A 201     -39.101   6.565  28.989  1.00 96.81           O  
ATOM   1615  CG  GLU A 201     -35.526   8.472  26.949  1.00 96.81           C  
ATOM   1616  CD  GLU A 201     -35.370   9.511  25.850  1.00 96.81           C  
ATOM   1617  OE1 GLU A 201     -34.289  10.136  25.754  1.00 96.81           O  
ATOM   1618  OE2 GLU A 201     -36.336   9.702  25.078  1.00 96.81           O  
ATOM   1619  N   ALA A 202     -38.952   5.384  27.064  1.00 97.10           N  
ATOM   1620  CA  ALA A 202     -40.317   4.869  27.134  1.00 97.10           C  
ATOM   1621  C   ALA A 202     -40.497   3.959  28.346  1.00 97.10           C  
ATOM   1622  CB  ALA A 202     -40.669   4.118  25.852  1.00 97.10           C  
ATOM   1623  O   ALA A 202     -41.538   3.994  29.006  1.00 97.10           O  
ATOM   1624  N   ALA A 203     -39.507   3.113  28.592  1.00 96.86           N  
ATOM   1625  CA  ALA A 203     -39.551   2.230  29.755  1.00 96.86           C  
ATOM   1626  C   ALA A 203     -39.616   3.032  31.051  1.00 96.86           C  
ATOM   1627  CB  ALA A 203     -38.338   1.303  29.766  1.00 96.86           C  
ATOM   1628  O   ALA A 203     -40.364   2.683  31.967  1.00 96.86           O  
ATOM   1629  N   LEU A 204     -38.788   4.099  31.156  1.00 96.96           N  
ATOM   1630  CA  LEU A 204     -38.824   4.964  32.330  1.00 96.96           C  
ATOM   1631  C   LEU A 204     -40.184   5.641  32.465  1.00 96.96           C  
ATOM   1632  CB  LEU A 204     -37.720   6.022  32.250  1.00 96.96           C  
ATOM   1633  O   LEU A 204     -40.721   5.749  33.570  1.00 96.96           O  
ATOM   1634  CG  LEU A 204     -36.287   5.522  32.442  1.00 96.96           C  
ATOM   1635  CD1 LEU A 204     -35.295   6.659  32.222  1.00 96.96           C  
ATOM   1636  CD2 LEU A 204     -36.114   4.915  33.830  1.00 96.96           C  
ATOM   1637  N   ALA A 205     -40.729   6.181  31.374  1.00 97.57           N  
ATOM   1638  CA  ALA A 205     -42.049   6.808  31.377  1.00 97.57           C  
ATOM   1639  C   ALA A 205     -43.124   5.820  31.818  1.00 97.57           C  
ATOM   1640  CB  ALA A 205     -42.377   7.363  29.993  1.00 97.57           C  
ATOM   1641  O   ALA A 205     -44.028   6.175  32.578  1.00 97.57           O  
ATOM   1642  N   ARG A 206     -43.064   4.596  31.280  1.00 97.00           N  
ATOM   1643  CA  ARG A 206     -44.002   3.558  31.696  1.00 97.00           C  
ATOM   1644  C   ARG A 206     -43.901   3.299  33.196  1.00 97.00           C  
ATOM   1645  CB  ARG A 206     -43.749   2.263  30.922  1.00 97.00           C  
ATOM   1646  O   ARG A 206     -44.918   3.141  33.874  1.00 97.00           O  
ATOM   1647  CG  ARG A 206     -44.343   2.256  29.522  1.00 97.00           C  
ATOM   1648  CD  ARG A 206     -44.152   0.912  28.835  1.00 97.00           C  
ATOM   1649  NE  ARG A 206     -44.610   0.945  27.449  1.00 97.00           N  
ATOM   1650  NH1 ARG A 206     -44.292  -1.312  27.073  1.00 97.00           N  
ATOM   1651  NH2 ARG A 206     -45.100   0.030  25.400  1.00 97.00           N  
ATOM   1652  CZ  ARG A 206     -44.666  -0.113  26.644  1.00 97.00           C  
ATOM   1653  N   ALA A 207     -42.667   3.175  33.691  1.00 97.69           N  
ATOM   1654  CA  ALA A 207     -42.447   2.957  35.118  1.00 97.69           C  
ATOM   1655  C   ALA A 207     -43.054   4.087  35.945  1.00 97.69           C  
ATOM   1656  CB  ALA A 207     -40.954   2.829  35.413  1.00 97.69           C  
ATOM   1657  O   ALA A 207     -43.656   3.843  36.994  1.00 97.69           O  
ATOM   1658  N   GLU A 208     -42.893   5.368  35.554  1.00 97.55           N  
ATOM   1659  CA  GLU A 208     -43.457   6.519  36.253  1.00 97.55           C  
ATOM   1660  C   GLU A 208     -44.982   6.461  36.273  1.00 97.55           C  
ATOM   1661  CB  GLU A 208     -42.989   7.825  35.605  1.00 97.55           C  
ATOM   1662  O   GLU A 208     -45.606   6.753  37.295  1.00 97.55           O  
ATOM   1663  CG  GLU A 208     -41.517   8.133  35.837  1.00 97.55           C  
ATOM   1664  CD  GLU A 208     -41.029   9.348  35.062  1.00 97.55           C  
ATOM   1665  OE1 GLU A 208     -39.823   9.673  35.141  1.00 97.55           O  
ATOM   1666  OE2 GLU A 208     -41.861   9.979  34.372  1.00 97.55           O  
ATOM   1667  N   LEU A 209     -45.557   6.103  35.118  1.00 97.25           N  
ATOM   1668  CA  LEU A 209     -47.009   5.996  35.026  1.00 97.25           C  
ATOM   1669  C   LEU A 209     -47.524   4.850  35.890  1.00 97.25           C  
ATOM   1670  CB  LEU A 209     -47.441   5.789  33.572  1.00 97.25           C  
ATOM   1671  O   LEU A 209     -48.581   4.965  36.515  1.00 97.25           O  
ATOM   1672  CG  LEU A 209     -47.354   7.012  32.658  1.00 97.25           C  
ATOM   1673  CD1 LEU A 209     -47.665   6.620  31.218  1.00 97.25           C  
ATOM   1674  CD2 LEU A 209     -48.304   8.105  33.137  1.00 97.25           C  
ATOM   1675  N   GLU A 210     -46.829   3.759  35.895  1.00 97.71           N  
ATOM   1676  CA  GLU A 210     -47.205   2.642  36.757  1.00 97.71           C  
ATOM   1677  C   GLU A 210     -47.184   3.048  38.227  1.00 97.71           C  
ATOM   1678  CB  GLU A 210     -46.273   1.449  36.527  1.00 97.71           C  
ATOM   1679  O   GLU A 210     -48.057   2.647  39.000  1.00 97.71           O  
ATOM   1680  CG  GLU A 210     -46.551   0.691  35.237  1.00 97.71           C  
ATOM   1681  CD  GLU A 210     -45.574  -0.447  34.988  1.00 97.71           C  
ATOM   1682  OE1 GLU A 210     -45.711  -1.151  33.961  1.00 97.71           O  
ATOM   1683  OE2 GLU A 210     -44.665  -0.638  35.827  1.00 97.71           O  
ATOM   1684  N   LYS A 211     -46.201   3.784  38.611  1.00 97.65           N  
ATOM   1685  CA  LYS A 211     -46.140   4.296  39.977  1.00 97.65           C  
ATOM   1686  C   LYS A 211     -47.328   5.205  40.277  1.00 97.65           C  
ATOM   1687  CB  LYS A 211     -44.831   5.051  40.209  1.00 97.65           C  
ATOM   1688  O   LYS A 211     -47.903   5.145  41.366  1.00 97.65           O  
ATOM   1689  CG  LYS A 211     -43.609   4.151  40.328  1.00 97.65           C  
ATOM   1690  CD  LYS A 211     -42.347   4.956  40.606  1.00 97.65           C  
ATOM   1691  CE  LYS A 211     -41.115   4.064  40.665  1.00 97.65           C  
ATOM   1692  NZ  LYS A 211     -39.860   4.860  40.817  1.00 97.65           N  
ATOM   1693  N   ARG A 212     -47.689   6.079  39.371  1.00 97.98           N  
ATOM   1694  CA  ARG A 212     -48.838   6.964  39.531  1.00 97.98           C  
ATOM   1695  C   ARG A 212     -50.131   6.166  39.658  1.00 97.98           C  
ATOM   1696  CB  ARG A 212     -48.936   7.937  38.354  1.00 97.98           C  
ATOM   1697  O   ARG A 212     -50.989   6.491  40.482  1.00 97.98           O  
ATOM   1698  CG  ARG A 212     -49.975   9.030  38.543  1.00 97.98           C  
ATOM   1699  CD  ARG A 212     -49.664   9.902  39.752  1.00 97.98           C  
ATOM   1700  NE  ARG A 212     -50.698  10.909  39.971  1.00 97.98           N  
ATOM   1701  NH1 ARG A 212     -51.018  10.394  42.200  1.00 97.98           N  
ATOM   1702  NH2 ARG A 212     -52.243  12.063  41.218  1.00 97.98           N  
ATOM   1703  CZ  ARG A 212     -51.317  11.120  41.129  1.00 97.98           C  
ATOM   1704  N   ILE A 213     -50.217   5.136  38.817  1.00 97.80           N  
ATOM   1705  CA  ILE A 213     -51.393   4.275  38.879  1.00 97.80           C  
ATOM   1706  C   ILE A 213     -51.479   3.618  40.255  1.00 97.80           C  
ATOM   1707  CB  ILE A 213     -51.363   3.198  37.771  1.00 97.80           C  
ATOM   1708  O   ILE A 213     -52.553   3.568  40.859  1.00 97.80           O  
ATOM   1709  CG1 ILE A 213     -51.611   3.836  36.400  1.00 97.80           C  
ATOM   1710  CG2 ILE A 213     -52.392   2.100  38.058  1.00 97.80           C  
ATOM   1711  CD1 ILE A 213     -51.431   2.878  35.230  1.00 97.80           C  
ATOM   1712  N   ASP A 214     -50.316   3.084  40.683  1.00 97.83           N  
ATOM   1713  CA  ASP A 214     -50.283   2.451  41.998  1.00 97.83           C  
ATOM   1714  C   ASP A 214     -50.654   3.446  43.096  1.00 97.83           C  
ATOM   1715  CB  ASP A 214     -48.900   1.857  42.273  1.00 97.83           C  
ATOM   1716  O   ASP A 214     -51.393   3.108  44.023  1.00 97.83           O  
ATOM   1717  CG  ASP A 214     -48.619   0.606  41.458  1.00 97.83           C  
ATOM   1718  OD1 ASP A 214     -49.575  -0.013  40.942  1.00 97.83           O  
ATOM   1719  OD2 ASP A 214     -47.432   0.235  41.333  1.00 97.83           O  
ATOM   1720  N   SER A 215     -50.114   4.682  43.070  1.00 97.98           N  
ATOM   1721  CA  SER A 215     -50.442   5.731  44.031  1.00 97.98           C  
ATOM   1722  C   SER A 215     -51.931   6.058  44.005  1.00 97.98           C  
ATOM   1723  CB  SER A 215     -49.629   6.994  43.744  1.00 97.98           C  
ATOM   1724  O   SER A 215     -52.549   6.244  45.056  1.00 97.98           O  
ATOM   1725  OG  SER A 215     -50.103   7.643  42.577  1.00 97.98           O  
ATOM   1726  N   LEU A 216     -52.560   6.171  42.854  1.00 97.84           N  
ATOM   1727  CA  LEU A 216     -53.983   6.460  42.710  1.00 97.84           C  
ATOM   1728  C   LEU A 216     -54.828   5.298  43.222  1.00 97.84           C  
ATOM   1729  CB  LEU A 216     -54.326   6.750  41.247  1.00 97.84           C  
ATOM   1730  O   LEU A 216     -55.867   5.510  43.851  1.00 97.84           O  
ATOM   1731  CG  LEU A 216     -53.853   8.095  40.693  1.00 97.84           C  
ATOM   1732  CD1 LEU A 216     -54.143   8.185  39.199  1.00 97.84           C  
ATOM   1733  CD2 LEU A 216     -54.517   9.245  41.442  1.00 97.84           C  
ATOM   1734  N   MET A 217     -54.395   4.069  42.955  1.00 97.82           N  
ATOM   1735  CA  MET A 217     -55.094   2.898  43.476  1.00 97.82           C  
ATOM   1736  C   MET A 217     -55.080   2.890  45.001  1.00 97.82           C  
ATOM   1737  CB  MET A 217     -54.463   1.612  42.940  1.00 97.82           C  
ATOM   1738  O   MET A 217     -56.073   2.525  45.633  1.00 97.82           O  
ATOM   1739  CG  MET A 217     -54.777   1.338  41.478  1.00 97.82           C  
ATOM   1740  SD  MET A 217     -54.085  -0.259  40.898  1.00 97.82           S  
ATOM   1741  CE  MET A 217     -55.107  -1.416  41.851  1.00 97.82           C  
ATOM   1742  N   ASP A 218     -53.899   3.239  45.556  1.00 97.69           N  
ATOM   1743  CA  ASP A 218     -53.806   3.348  47.009  1.00 97.69           C  
ATOM   1744  C   ASP A 218     -54.742   4.432  47.539  1.00 97.69           C  
ATOM   1745  CB  ASP A 218     -52.366   3.644  47.433  1.00 97.69           C  
ATOM   1746  O   ASP A 218     -55.378   4.256  48.580  1.00 97.69           O  
ATOM   1747  CG  ASP A 218     -51.433   2.463  47.228  1.00 97.69           C  
ATOM   1748  OD1 ASP A 218     -51.919   1.323  47.065  1.00 97.69           O  
ATOM   1749  OD2 ASP A 218     -50.201   2.674  47.232  1.00 97.69           O  
ATOM   1750  N   GLU A 219     -54.830   5.567  46.893  1.00 97.65           N  
ATOM   1751  CA  GLU A 219     -55.722   6.655  47.279  1.00 97.65           C  
ATOM   1752  C   GLU A 219     -57.184   6.220  47.214  1.00 97.65           C  
ATOM   1753  CB  GLU A 219     -55.498   7.878  46.386  1.00 97.65           C  
ATOM   1754  O   GLU A 219     -57.970   6.530  48.112  1.00 97.65           O  
ATOM   1755  CG  GLU A 219     -56.297   9.103  46.808  1.00 97.65           C  
ATOM   1756  CD  GLU A 219     -55.982  10.339  45.980  1.00 97.65           C  
ATOM   1757  OE1 GLU A 219     -56.626  11.391  46.191  1.00 97.65           O  
ATOM   1758  OE2 GLU A 219     -55.085  10.254  45.112  1.00 97.65           O  
ATOM   1759  N   ILE A 220     -57.557   5.497  46.158  1.00 97.21           N  
ATOM   1760  CA  ILE A 220     -58.924   5.011  46.006  1.00 97.21           C  
ATOM   1761  C   ILE A 220     -59.257   4.043  47.140  1.00 97.21           C  
ATOM   1762  CB  ILE A 220     -59.131   4.324  44.637  1.00 97.21           C  
ATOM   1763  O   ILE A 220     -60.345   4.103  47.716  1.00 97.21           O  
ATOM   1764  CG1 ILE A 220     -59.084   5.360  43.508  1.00 97.21           C  
ATOM   1765  CG2 ILE A 220     -60.451   3.549  44.616  1.00 97.21           C  
ATOM   1766  CD1 ILE A 220     -59.096   4.754  42.111  1.00 97.21           C  
ATOM   1767  N   SER A 221     -58.348   3.155  47.335  1.00 97.72           N  
ATOM   1768  CA  SER A 221     -58.552   2.210  48.429  1.00 97.72           C  
ATOM   1769  C   SER A 221     -58.723   2.934  49.760  1.00 97.72           C  
ATOM   1770  CB  SER A 221     -57.379   1.232  48.518  1.00 97.72           C  
ATOM   1771  O   SER A 221     -59.573   2.560  50.571  1.00 97.72           O  
ATOM   1772  OG  SER A 221     -56.179   1.914  48.838  1.00 97.72           O  
ATOM   1773  N   PHE A 222     -57.879   3.915  49.981  1.00 97.82           N  
ATOM   1774  CA  PHE A 222     -57.971   4.736  51.183  1.00 97.82           C  
ATOM   1775  C   PHE A 222     -59.328   5.423  51.268  1.00 97.82           C  
ATOM   1776  CB  PHE A 222     -56.851   5.780  51.209  1.00 97.82           C  
ATOM   1777  O   PHE A 222     -59.966   5.422  52.323  1.00 97.82           O  
ATOM   1778  CG  PHE A 222     -56.968   6.769  52.337  1.00 97.82           C  
ATOM   1779  CD1 PHE A 222     -57.387   8.072  52.098  1.00 97.82           C  
ATOM   1780  CD2 PHE A 222     -56.659   6.395  53.639  1.00 97.82           C  
ATOM   1781  CE1 PHE A 222     -57.497   8.989  53.140  1.00 97.82           C  
ATOM   1782  CE2 PHE A 222     -56.767   7.306  54.686  1.00 97.82           C  
ATOM   1783  CZ  PHE A 222     -57.184   8.603  54.434  1.00 97.82           C  
ATOM   1784  N   LEU A 223     -59.828   6.046  50.252  1.00 97.98           N  
ATOM   1785  CA  LEU A 223     -61.112   6.738  50.206  1.00 97.98           C  
ATOM   1786  C   LEU A 223     -62.263   5.763  50.429  1.00 97.98           C  
ATOM   1787  CB  LEU A 223     -61.287   7.454  48.864  1.00 97.98           C  
ATOM   1788  O   LEU A 223     -63.234   6.090  51.115  1.00 97.98           O  
ATOM   1789  CG  LEU A 223     -60.542   8.779  48.700  1.00 97.98           C  
ATOM   1790  CD1 LEU A 223     -60.470   9.168  47.227  1.00 97.98           C  
ATOM   1791  CD2 LEU A 223     -61.218   9.877  49.515  1.00 97.98           C  
ATOM   1792  N   LYS A 224     -62.175   4.613  49.854  1.00 97.65           N  
ATOM   1793  CA  LYS A 224     -63.192   3.589  50.079  1.00 97.65           C  
ATOM   1794  C   LYS A 224     -63.287   3.224  51.558  1.00 97.65           C  
ATOM   1795  CB  LYS A 224     -62.889   2.341  49.250  1.00 97.65           C  
ATOM   1796  O   LYS A 224     -64.385   3.054  52.091  1.00 97.65           O  
ATOM   1797  CG  LYS A 224     -63.223   2.483  47.772  1.00 97.65           C  
ATOM   1798  CD  LYS A 224     -62.981   1.183  47.016  1.00 97.65           C  
ATOM   1799  CE  LYS A 224     -63.423   1.289  45.563  1.00 97.65           C  
ATOM   1800  NZ  LYS A 224     -63.139   0.034  44.804  1.00 97.65           N  
ATOM   1801  N   LYS A 225     -62.119   3.058  52.157  1.00 97.43           N  
ATOM   1802  CA  LYS A 225     -62.084   2.741  53.582  1.00 97.43           C  
ATOM   1803  C   LYS A 225     -62.692   3.868  54.411  1.00 97.43           C  
ATOM   1804  CB  LYS A 225     -60.648   2.471  54.036  1.00 97.43           C  
ATOM   1805  O   LYS A 225     -63.439   3.614  55.359  1.00 97.43           O  
ATOM   1806  CG  LYS A 225     -60.079   1.151  53.540  1.00 97.43           C  
ATOM   1807  CD  LYS A 225     -58.664   0.923  54.054  1.00 97.43           C  
ATOM   1808  CE  LYS A 225     -58.042  -0.329  53.449  1.00 97.43           C  
ATOM   1809  NZ  LYS A 225     -56.609  -0.481  53.842  1.00 97.43           N  
ATOM   1810  N   VAL A 226     -62.366   5.115  54.058  1.00 97.91           N  
ATOM   1811  CA  VAL A 226     -62.886   6.284  54.761  1.00 97.91           C  
ATOM   1812  C   VAL A 226     -64.405   6.337  54.622  1.00 97.91           C  
ATOM   1813  CB  VAL A 226     -62.256   7.591  54.231  1.00 97.91           C  
ATOM   1814  O   VAL A 226     -65.117   6.568  55.603  1.00 97.91           O  
ATOM   1815  CG1 VAL A 226     -62.995   8.809  54.783  1.00 97.91           C  
ATOM   1816  CG2 VAL A 226     -60.773   7.653  54.592  1.00 97.91           C  
ATOM   1817  N   HIS A 227     -64.980   6.107  53.464  1.00 96.35           N  
ATOM   1818  CA  HIS A 227     -66.420   6.139  53.238  1.00 96.35           C  
ATOM   1819  C   HIS A 227     -67.117   4.995  53.967  1.00 96.35           C  
ATOM   1820  CB  HIS A 227     -66.730   6.073  51.741  1.00 96.35           C  
ATOM   1821  O   HIS A 227     -68.208   5.174  54.513  1.00 96.35           O  
ATOM   1822  CG  HIS A 227     -66.372   7.322  51.000  1.00 96.35           C  
ATOM   1823  CD2 HIS A 227     -65.802   7.501  49.785  1.00 96.35           C  
ATOM   1824  ND1 HIS A 227     -66.596   8.581  51.511  1.00 96.35           N  
ATOM   1825  CE1 HIS A 227     -66.179   9.485  50.640  1.00 96.35           C  
ATOM   1826  NE2 HIS A 227     -65.693   8.855  49.584  1.00 96.35           N  
ATOM   1827  N   GLU A 228     -66.496   3.841  53.866  1.00 96.94           N  
ATOM   1828  CA  GLU A 228     -67.047   2.708  54.604  1.00 96.94           C  
ATOM   1829  C   GLU A 228     -67.147   3.017  56.095  1.00 96.94           C  
ATOM   1830  CB  GLU A 228     -66.195   1.456  54.383  1.00 96.94           C  
ATOM   1831  O   GLU A 228     -68.142   2.678  56.739  1.00 96.94           O  
ATOM   1832  CG  GLU A 228     -66.424   0.786  53.036  1.00 96.94           C  
ATOM   1833  CD  GLU A 228     -65.482  -0.379  52.777  1.00 96.94           C  
ATOM   1834  OE1 GLU A 228     -65.468  -0.908  51.642  1.00 96.94           O  
ATOM   1835  OE2 GLU A 228     -64.753  -0.767  53.717  1.00 96.94           O  
ATOM   1836  N   GLU A 229     -66.148   3.644  56.643  1.00 96.38           N  
ATOM   1837  CA  GLU A 229     -66.150   4.036  58.050  1.00 96.38           C  
ATOM   1838  C   GLU A 229     -67.182   5.127  58.318  1.00 96.38           C  
ATOM   1839  CB  GLU A 229     -64.759   4.511  58.477  1.00 96.38           C  
ATOM   1840  O   GLU A 229     -67.835   5.127  59.363  1.00 96.38           O  
ATOM   1841  CG  GLU A 229     -63.742   3.388  58.620  1.00 96.38           C  
ATOM   1842  CD  GLU A 229     -62.367   3.875  59.051  1.00 96.38           C  
ATOM   1843  OE1 GLU A 229     -61.455   3.036  59.229  1.00 96.38           O  
ATOM   1844  OE2 GLU A 229     -62.202   5.105  59.212  1.00 96.38           O  
ATOM   1845  N   GLU A 230     -67.312   6.100  57.484  1.00 95.75           N  
ATOM   1846  CA  GLU A 230     -68.317   7.151  57.612  1.00 95.75           C  
ATOM   1847  C   GLU A 230     -69.728   6.571  57.586  1.00 95.75           C  
ATOM   1848  CB  GLU A 230     -68.155   8.189  56.499  1.00 95.75           C  
ATOM   1849  O   GLU A 230     -70.591   6.988  58.362  1.00 95.75           O  
ATOM   1850  CG  GLU A 230     -67.003   9.158  56.725  1.00 95.75           C  
ATOM   1851  CD  GLU A 230     -66.814  10.143  55.581  1.00 95.75           C  
ATOM   1852  OE1 GLU A 230     -65.903  10.998  55.661  1.00 95.75           O  
ATOM   1853  OE2 GLU A 230     -67.584  10.059  54.598  1.00 95.75           O  
ATOM   1854  N   ILE A 231     -69.999   5.637  56.654  1.00 95.70           N  
ATOM   1855  CA  ILE A 231     -71.300   4.983  56.568  1.00 95.70           C  
ATOM   1856  C   ILE A 231     -71.574   4.207  57.854  1.00 95.70           C  
ATOM   1857  CB  ILE A 231     -71.379   4.040  55.346  1.00 95.70           C  
ATOM   1858  O   ILE A 231     -72.691   4.232  58.376  1.00 95.70           O  
ATOM   1859  CG1 ILE A 231     -71.328   4.847  54.044  1.00 95.70           C  
ATOM   1860  CG2 ILE A 231     -72.645   3.180  55.408  1.00 95.70           C  
ATOM   1861  CD1 ILE A 231     -71.209   3.992  52.790  1.00 95.70           C  
ATOM   1862  N   ALA A 232     -70.539   3.484  58.293  1.00 94.91           N  
ATOM   1863  CA  ALA A 232     -70.682   2.745  59.545  1.00 94.91           C  
ATOM   1864  C   ALA A 232     -71.023   3.683  60.700  1.00 94.91           C  
ATOM   1865  CB  ALA A 232     -69.405   1.968  59.853  1.00 94.91           C  
ATOM   1866  O   ALA A 232     -71.856   3.355  61.548  1.00 94.91           O  
ATOM   1867  N   GLU A 233     -70.335   4.845  60.765  1.00 94.97           N  
ATOM   1868  CA  GLU A 233     -70.604   5.852  61.787  1.00 94.97           C  
ATOM   1869  C   GLU A 233     -72.027   6.390  61.671  1.00 94.97           C  
ATOM   1870  CB  GLU A 233     -69.598   7.002  61.688  1.00 94.97           C  
ATOM   1871  O   GLU A 233     -72.710   6.579  62.680  1.00 94.97           O  
ATOM   1872  CG  GLU A 233     -69.613   7.938  62.887  1.00 94.97           C  
ATOM   1873  CD  GLU A 233     -68.426   8.887  62.923  1.00 94.97           C  
ATOM   1874  OE1 GLU A 233     -68.253   9.605  63.934  1.00 94.97           O  
ATOM   1875  OE2 GLU A 233     -67.663   8.914  61.931  1.00 94.97           O  
ATOM   1876  N   LEU A 234     -72.518   6.738  60.481  1.00 93.64           N  
ATOM   1877  CA  LEU A 234     -73.869   7.242  60.260  1.00 93.64           C  
ATOM   1878  C   LEU A 234     -74.909   6.179  60.598  1.00 93.64           C  
ATOM   1879  CB  LEU A 234     -74.041   7.697  58.808  1.00 93.64           C  
ATOM   1880  O   LEU A 234     -75.954   6.487  61.175  1.00 93.64           O  
ATOM   1881  CG  LEU A 234     -73.319   8.985  58.411  1.00 93.64           C  
ATOM   1882  CD1 LEU A 234     -73.430   9.214  56.907  1.00 93.64           C  
ATOM   1883  CD2 LEU A 234     -73.885  10.174  59.180  1.00 93.64           C  
ATOM   1884  N   GLN A 235     -74.701   4.907  60.158  1.00 93.43           N  
ATOM   1885  CA  GLN A 235     -75.601   3.818  60.523  1.00 93.43           C  
ATOM   1886  C   GLN A 235     -75.705   3.674  62.038  1.00 93.43           C  
ATOM   1887  CB  GLN A 235     -75.131   2.501  59.902  1.00 93.43           C  
ATOM   1888  O   GLN A 235     -76.784   3.402  62.569  1.00 93.43           O  
ATOM   1889  CG  GLN A 235     -75.377   2.406  58.402  1.00 93.43           C  
ATOM   1890  CD  GLN A 235     -74.883   1.101  57.808  1.00 93.43           C  
ATOM   1891  NE2 GLN A 235     -75.350   0.783  56.605  1.00 93.43           N  
ATOM   1892  OE1 GLN A 235     -74.088   0.385  58.424  1.00 93.43           O  
ATOM   1893  N   ALA A 236     -74.575   3.776  62.746  1.00 91.40           N  
ATOM   1894  CA  ALA A 236     -74.550   3.731  64.206  1.00 91.40           C  
ATOM   1895  C   ALA A 236     -75.353   4.883  64.804  1.00 91.40           C  
ATOM   1896  CB  ALA A 236     -73.111   3.768  64.715  1.00 91.40           C  
ATOM   1897  O   ALA A 236     -76.067   4.703  65.793  1.00 91.40           O  
ATOM   1898  N   GLN A 237     -75.196   6.118  64.216  1.00 91.62           N  
ATOM   1899  CA  GLN A 237     -75.934   7.291  64.673  1.00 91.62           C  
ATOM   1900  C   GLN A 237     -77.434   7.118  64.450  1.00 91.62           C  
ATOM   1901  CB  GLN A 237     -75.439   8.549  63.958  1.00 91.62           C  
ATOM   1902  O   GLN A 237     -78.242   7.530  65.284  1.00 91.62           O  
ATOM   1903  CG  GLN A 237     -74.104   9.066  64.477  1.00 91.62           C  
ATOM   1904  CD  GLN A 237     -73.623  10.298  63.734  1.00 91.62           C  
ATOM   1905  NE2 GLN A 237     -72.395  10.720  64.018  1.00 91.62           N  
ATOM   1906  OE1 GLN A 237     -74.347  10.865  62.911  1.00 91.62           O  
ATOM   1907  N   ILE A 238     -77.912   6.582  63.308  1.00 87.98           N  
ATOM   1908  CA  ILE A 238     -79.319   6.350  62.998  1.00 87.98           C  
ATOM   1909  C   ILE A 238     -79.896   5.315  63.961  1.00 87.98           C  
ATOM   1910  CB  ILE A 238     -79.506   5.886  61.537  1.00 87.98           C  
ATOM   1911  O   ILE A 238     -81.024   5.461  64.436  1.00 87.98           O  
ATOM   1912  CG1 ILE A 238     -79.148   7.017  60.567  1.00 87.98           C  
ATOM   1913  CG2 ILE A 238     -80.939   5.399  61.304  1.00 87.98           C  
ATOM   1914  CD1 ILE A 238     -79.128   6.596  59.104  1.00 87.98           C  
ATOM   1915  N   GLN A 239     -79.186   4.170  64.152  1.00 85.92           N  
ATOM   1916  CA  GLN A 239     -79.622   3.153  65.103  1.00 85.92           C  
ATOM   1917  C   GLN A 239     -79.798   3.745  66.499  1.00 85.92           C  
ATOM   1918  CB  GLN A 239     -78.625   1.995  65.146  1.00 85.92           C  
ATOM   1919  O   GLN A 239     -80.741   3.395  67.213  1.00 85.92           O  
ATOM   1920  CG  GLN A 239     -78.605   1.154  63.877  1.00 85.92           C  
ATOM   1921  CD  GLN A 239     -77.623  -0.001  63.953  1.00 85.92           C  
ATOM   1922  NE2 GLN A 239     -77.407  -0.671  62.826  1.00 85.92           N  
ATOM   1923  OE1 GLN A 239     -77.063  -0.287  65.016  1.00 85.92           O  
ATOM   1924  N   TYR A 240     -78.818   4.604  66.849  1.00 82.18           N  
ATOM   1925  CA  TYR A 240     -78.915   5.301  68.126  1.00 82.18           C  
ATOM   1926  C   TYR A 240     -80.107   6.251  68.140  1.00 82.18           C  
ATOM   1927  CB  TYR A 240     -77.626   6.077  68.415  1.00 82.18           C  
ATOM   1928  O   TYR A 240     -80.817   6.351  69.144  1.00 82.18           O  
ATOM   1929  CG  TYR A 240     -77.591   6.707  69.786  1.00 82.18           C  
ATOM   1930  CD1 TYR A 240     -77.881   8.059  69.960  1.00 82.18           C  
ATOM   1931  CD2 TYR A 240     -77.267   5.954  70.909  1.00 82.18           C  
ATOM   1932  CE1 TYR A 240     -77.848   8.644  71.221  1.00 82.18           C  
ATOM   1933  CE2 TYR A 240     -77.231   6.529  72.175  1.00 82.18           C  
ATOM   1934  OH  TYR A 240     -77.489   8.448  73.572  1.00 82.18           O  
ATOM   1935  CZ  TYR A 240     -77.523   7.873  72.321  1.00 82.18           C  
ATOM   1936  N   ALA A 241     -80.444   7.053  67.063  1.00 78.73           N  
ATOM   1937  CA  ALA A 241     -81.575   7.969  66.947  1.00 78.73           C  
ATOM   1938  C   ALA A 241     -82.895   7.206  66.881  1.00 78.73           C  
ATOM   1939  CB  ALA A 241     -81.415   8.857  65.715  1.00 78.73           C  
ATOM   1940  O   ALA A 241     -83.907   7.656  67.424  1.00 78.73           O  
ATOM   1941  N   GLN A 242     -83.058   6.079  66.035  1.00 62.33           N  
ATOM   1942  CA  GLN A 242     -84.280   5.290  65.917  1.00 62.33           C  
ATOM   1943  C   GLN A 242     -84.615   4.595  67.234  1.00 62.33           C  
ATOM   1944  CB  GLN A 242     -84.146   4.257  64.797  1.00 62.33           C  
ATOM   1945  O   GLN A 242     -85.788   4.456  67.587  1.00 62.33           O  
ATOM   1946  CG  GLN A 242     -84.160   4.859  63.399  1.00 62.33           C  
ATOM   1947  CD  GLN A 242     -84.134   3.808  62.306  1.00 62.33           C  
ATOM   1948  NE2 GLN A 242     -84.554   4.190  61.105  1.00 62.33           N  
ATOM   1949  OE1 GLN A 242     -83.738   2.661  62.539  1.00 62.33           O  
ATOM   1950  N   ILE A 243     -83.572   4.147  68.042  1.00 60.30           N  
ATOM   1951  CA  ILE A 243     -83.820   3.557  69.352  1.00 60.30           C  
ATOM   1952  C   ILE A 243     -84.238   4.647  70.338  1.00 60.30           C  
ATOM   1953  CB  ILE A 243     -82.577   2.806  69.879  1.00 60.30           C  
ATOM   1954  O   ILE A 243     -85.085   4.417  71.204  1.00 60.30           O  
ATOM   1955  CG1 ILE A 243     -82.250   1.614  68.973  1.00 60.30           C  
ATOM   1956  CG2 ILE A 243     -82.794   2.352  71.326  1.00 60.30           C  
ATOM   1957  CD1 ILE A 243     -80.834   1.080  69.140  1.00 60.30           C  
ATOM   1958  N   SER A 244     -83.858   5.920  70.063  1.00 54.43           N  
ATOM   1959  CA  SER A 244     -84.245   7.013  70.949  1.00 54.43           C  
ATOM   1960  C   SER A 244     -85.621   7.559  70.585  1.00 54.43           C  
ATOM   1961  CB  SER A 244     -83.210   8.138  70.896  1.00 54.43           C  
ATOM   1962  O   SER A 244     -86.356   8.035  71.453  1.00 54.43           O  
ATOM   1963  OG  SER A 244     -83.266   8.814  69.652  1.00 54.43           O  
ATOM   1964  N   VAL A 245     -86.158   7.348  69.267  1.00 49.36           N  
ATOM   1965  CA  VAL A 245     -87.436   7.929  68.869  1.00 49.36           C  
ATOM   1966  C   VAL A 245     -88.553   6.907  69.068  1.00 49.36           C  
ATOM   1967  CB  VAL A 245     -87.409   8.409  67.401  1.00 49.36           C  
ATOM   1968  O   VAL A 245     -89.701   7.275  69.327  1.00 49.36           O  
ATOM   1969  CG1 VAL A 245     -88.788   8.902  66.968  1.00 49.36           C  
ATOM   1970  CG2 VAL A 245     -86.363   9.508  67.218  1.00 49.36           C  
ATOM   1971  N   GLU A 246     -88.360   5.667  69.526  1.00 39.64           N  
ATOM   1972  CA  GLU A 246     -89.450   4.781  69.925  1.00 39.64           C  
ATOM   1973  C   GLU A 246     -89.471   4.578  71.437  1.00 39.64           C  
ATOM   1974  CB  GLU A 246     -89.331   3.430  69.215  1.00 39.64           C  
ATOM   1975  O   GLU A 246     -90.364   3.914  71.967  1.00 39.64           O  
ATOM   1976  CG  GLU A 246     -90.281   3.269  68.037  1.00 39.64           C  
ATOM   1977  CD  GLU A 246     -90.263   1.871  67.438  1.00 39.64           C  
ATOM   1978  OE1 GLU A 246     -91.037   1.607  66.490  1.00 39.64           O  
ATOM   1979  OE2 GLU A 246     -89.469   1.034  67.921  1.00 39.64           O  
ATOM   1980  N   MET A 247     -89.034   5.484  72.198  1.00 37.37           N  
ATOM   1981  CA  MET A 247     -89.371   5.331  73.610  1.00 37.37           C  
ATOM   1982  C   MET A 247     -89.935   6.629  74.178  1.00 37.37           C  
ATOM   1983  CB  MET A 247     -88.143   4.898  74.413  1.00 37.37           C  
ATOM   1984  O   MET A 247     -89.297   7.679  74.089  1.00 37.37           O  
ATOM   1985  CG  MET A 247     -88.480   4.251  75.747  1.00 37.37           C  
ATOM   1986  SD  MET A 247     -87.867   2.525  75.866  1.00 37.37           S  
ATOM   1987  CE  MET A 247     -86.631   2.715  77.180  1.00 37.37           C  
ATOM   1988  N   ASP A 248     -91.189   7.054  73.833  1.00 29.49           N  
ATOM   1989  CA  ASP A 248     -92.346   7.596  74.538  1.00 29.49           C  
ATOM   1990  C   ASP A 248     -92.347   7.167  76.004  1.00 29.49           C  
ATOM   1991  CB  ASP A 248     -93.644   7.152  73.860  1.00 29.49           C  
ATOM   1992  O   ASP A 248     -92.230   5.979  76.308  1.00 29.49           O  
ATOM   1993  CG  ASP A 248     -94.691   8.251  73.806  1.00 29.49           C  
ATOM   1994  OD1 ASP A 248     -94.401   9.391  74.229  1.00 29.49           O  
ATOM   1995  OD2 ASP A 248     -95.817   7.974  73.339  1.00 29.49           O  
ATOM   1996  N   VAL A 249     -91.974   8.080  77.012  1.00 31.89           N  
ATOM   1997  CA  VAL A 249     -92.481   8.876  78.125  1.00 31.89           C  
ATOM   1998  C   VAL A 249     -92.057   8.243  79.449  1.00 31.89           C  
ATOM   1999  CB  VAL A 249     -94.019   9.016  78.069  1.00 31.89           C  
ATOM   2000  O   VAL A 249     -92.316   7.062  79.690  1.00 31.89           O  
ATOM   2001  CG1 VAL A 249     -94.524   9.884  79.220  1.00 31.89           C  
ATOM   2002  CG2 VAL A 249     -94.452   9.599  76.726  1.00 31.89           C  
ATOM   2003  N   THR A 250     -90.803   8.642  80.069  1.00 34.89           N  
ATOM   2004  CA  THR A 250     -90.686   8.847  81.509  1.00 34.89           C  
ATOM   2005  C   THR A 250     -89.223   8.974  81.920  1.00 34.89           C  
ATOM   2006  CB  THR A 250     -91.344   7.695  82.292  1.00 34.89           C  
ATOM   2007  O   THR A 250     -88.360   8.269  81.392  1.00 34.89           O  
ATOM   2008  CG2 THR A 250     -92.842   7.624  82.011  1.00 34.89           C  
ATOM   2009  OG1 THR A 250     -90.738   6.455  81.906  1.00 34.89           O  
ATOM   2010  N   LYS A 251     -88.653  10.137  81.881  1.00 42.06           N  
ATOM   2011  CA  LYS A 251     -87.695  10.842  82.727  1.00 42.06           C  
ATOM   2012  C   LYS A 251     -86.268  10.382  82.445  1.00 42.06           C  
ATOM   2013  CB  LYS A 251     -88.030  10.635  84.205  1.00 42.06           C  
ATOM   2014  O   LYS A 251     -85.926   9.221  82.683  1.00 42.06           O  
ATOM   2015  CG  LYS A 251     -89.260  11.398  84.674  1.00 42.06           C  
ATOM   2016  CD  LYS A 251     -89.434  11.304  86.184  1.00 42.06           C  
ATOM   2017  CE  LYS A 251     -90.656  12.080  86.657  1.00 42.06           C  
ATOM   2018  NZ  LYS A 251     -91.266  11.466  87.874  1.00 42.06           N  
ATOM   2019  N   PRO A 252     -85.516  10.868  81.308  1.00 54.48           N  
ATOM   2020  CA  PRO A 252     -84.288  10.466  80.618  1.00 54.48           C  
ATOM   2021  C   PRO A 252     -83.071  10.451  81.540  1.00 54.48           C  
ATOM   2022  CB  PRO A 252     -84.133  11.529  79.527  1.00 54.48           C  
ATOM   2023  O   PRO A 252     -82.991  11.251  82.476  1.00 54.48           O  
ATOM   2024  CG  PRO A 252     -84.803  12.745  80.080  1.00 54.48           C  
ATOM   2025  CD  PRO A 252     -85.564  12.351  81.313  1.00 54.48           C  
ATOM   2026  N   ASP A 253     -82.805   9.439  82.342  1.00 58.95           N  
ATOM   2027  CA  ASP A 253     -81.601   9.055  83.073  1.00 58.95           C  
ATOM   2028  C   ASP A 253     -80.364   9.733  82.489  1.00 58.95           C  
ATOM   2029  CB  ASP A 253     -81.425   7.535  83.056  1.00 58.95           C  
ATOM   2030  O   ASP A 253     -79.859   9.321  81.443  1.00 58.95           O  
ATOM   2031  CG  ASP A 253     -80.397   7.046  84.061  1.00 58.95           C  
ATOM   2032  OD1 ASP A 253     -80.005   7.822  84.959  1.00 58.95           O  
ATOM   2033  OD2 ASP A 253     -79.973   5.875  83.951  1.00 58.95           O  
ATOM   2034  N   LEU A 254     -80.317  11.012  82.311  1.00 71.93           N  
ATOM   2035  CA  LEU A 254     -79.203  11.902  82.005  1.00 71.93           C  
ATOM   2036  C   LEU A 254     -77.869  11.229  82.311  1.00 71.93           C  
ATOM   2037  CB  LEU A 254     -79.324  13.205  82.800  1.00 71.93           C  
ATOM   2038  O   LEU A 254     -76.915  11.354  81.540  1.00 71.93           O  
ATOM   2039  CG  LEU A 254     -78.301  14.295  82.476  1.00 71.93           C  
ATOM   2040  CD1 LEU A 254     -78.506  14.810  81.056  1.00 71.93           C  
ATOM   2041  CD2 LEU A 254     -78.397  15.436  83.484  1.00 71.93           C  
ATOM   2042  N   SER A 255     -77.834  10.324  83.248  1.00 80.31           N  
ATOM   2043  CA  SER A 255     -76.586   9.662  83.614  1.00 80.31           C  
ATOM   2044  C   SER A 255     -76.183   8.626  82.569  1.00 80.31           C  
ATOM   2045  CB  SER A 255     -76.715   8.993  84.983  1.00 80.31           C  
ATOM   2046  O   SER A 255     -75.006   8.510  82.224  1.00 80.31           O  
ATOM   2047  OG  SER A 255     -76.805   7.585  84.848  1.00 80.31           O  
ATOM   2048  N   ALA A 256     -77.044   7.889  82.047  1.00 80.22           N  
ATOM   2049  CA  ALA A 256     -76.786   6.878  81.025  1.00 80.22           C  
ATOM   2050  C   ALA A 256     -76.378   7.524  79.704  1.00 80.22           C  
ATOM   2051  CB  ALA A 256     -78.017   5.997  80.824  1.00 80.22           C  
ATOM   2052  O   ALA A 256     -75.482   7.031  79.015  1.00 80.22           O  
ATOM   2053  N   ALA A 257     -77.084   8.584  79.307  1.00 82.24           N  
ATOM   2054  CA  ALA A 257     -76.726   9.348  78.115  1.00 82.24           C  
ATOM   2055  C   ALA A 257     -75.320   9.930  78.237  1.00 82.24           C  
ATOM   2056  CB  ALA A 257     -77.741  10.463  77.873  1.00 82.24           C  
ATOM   2057  O   ALA A 257     -74.548   9.912  77.276  1.00 82.24           O  
ATOM   2058  N   LEU A 258     -74.897  10.465  79.427  1.00 84.81           N  
ATOM   2059  CA  LEU A 258     -73.557  11.007  79.628  1.00 84.81           C  
ATOM   2060  C   LEU A 258     -72.506   9.906  79.540  1.00 84.81           C  
ATOM   2061  CB  LEU A 258     -73.462  11.713  80.983  1.00 84.81           C  
ATOM   2062  O   LEU A 258     -71.435  10.109  78.964  1.00 84.81           O  
ATOM   2063  CG  LEU A 258     -74.049  13.123  81.056  1.00 84.81           C  
ATOM   2064  CD1 LEU A 258     -74.152  13.580  82.508  1.00 84.81           C  
ATOM   2065  CD2 LEU A 258     -73.203  14.097  80.243  1.00 84.81           C  
ATOM   2066  N   LYS A 259     -72.782   8.692  80.189  1.00 87.98           N  
ATOM   2067  CA  LYS A 259     -71.882   7.546  80.104  1.00 87.98           C  
ATOM   2068  C   LYS A 259     -71.722   7.078  78.661  1.00 87.98           C  
ATOM   2069  CB  LYS A 259     -72.392   6.397  80.975  1.00 87.98           C  
ATOM   2070  O   LYS A 259     -70.621   6.722  78.236  1.00 87.98           O  
ATOM   2071  CG  LYS A 259     -72.077   6.555  82.455  1.00 87.98           C  
ATOM   2072  CD  LYS A 259     -72.531   5.341  83.256  1.00 87.98           C  
ATOM   2073  CE  LYS A 259     -72.505   5.617  84.753  1.00 87.98           C  
ATOM   2074  NZ  LYS A 259     -73.572   4.860  85.474  1.00 87.98           N  
ATOM   2075  N   ASP A 260     -72.732   7.020  77.905  1.00 88.39           N  
ATOM   2076  CA  ASP A 260     -72.721   6.652  76.493  1.00 88.39           C  
ATOM   2077  C   ASP A 260     -71.936   7.667  75.666  1.00 88.39           C  
ATOM   2078  CB  ASP A 260     -74.150   6.531  75.958  1.00 88.39           C  
ATOM   2079  O   ASP A 260     -71.166   7.291  74.779  1.00 88.39           O  
ATOM   2080  CG  ASP A 260     -74.222   5.840  74.608  1.00 88.39           C  
ATOM   2081  OD1 ASP A 260     -73.455   4.881  74.372  1.00 88.39           O  
ATOM   2082  OD2 ASP A 260     -75.050   6.260  73.771  1.00 88.39           O  
ATOM   2083  N   ILE A 261     -72.190   8.968  75.898  1.00 90.01           N  
ATOM   2084  CA  ILE A 261     -71.434  10.010  75.211  1.00 90.01           C  
ATOM   2085  C   ILE A 261     -69.949   9.869  75.535  1.00 90.01           C  
ATOM   2086  CB  ILE A 261     -71.936  11.420  75.598  1.00 90.01           C  
ATOM   2087  O   ILE A 261     -69.099   9.991  74.649  1.00 90.01           O  
ATOM   2088  CG1 ILE A 261     -73.359  11.642  75.074  1.00 90.01           C  
ATOM   2089  CG2 ILE A 261     -70.983  12.496  75.069  1.00 90.01           C  
ATOM   2090  CD1 ILE A 261     -73.999  12.938  75.553  1.00 90.01           C  
ATOM   2091  N   ARG A 262     -69.664   9.571  76.869  1.00 90.38           N  
ATOM   2092  CA  ARG A 262     -68.271   9.367  77.254  1.00 90.38           C  
ATOM   2093  C   ARG A 262     -67.676   8.159  76.537  1.00 90.38           C  
ATOM   2094  CB  ARG A 262     -68.154   9.186  78.769  1.00 90.38           C  
ATOM   2095  O   ARG A 262     -66.537   8.208  76.069  1.00 90.38           O  
ATOM   2096  CG  ARG A 262     -68.073  10.494  79.541  1.00 90.38           C  
ATOM   2097  CD  ARG A 262     -67.883  10.258  81.033  1.00 90.38           C  
ATOM   2098  NE  ARG A 262     -68.084  11.482  81.802  1.00 90.38           N  
ATOM   2099  NH1 ARG A 262     -68.694  10.402  83.751  1.00 90.38           N  
ATOM   2100  NH2 ARG A 262     -68.617  12.692  83.680  1.00 90.38           N  
ATOM   2101  CZ  ARG A 262     -68.464  11.523  83.076  1.00 90.38           C  
ATOM   2102  N   ALA A 263     -68.365   7.070  76.449  1.00 91.31           N  
ATOM   2103  CA  ALA A 263     -67.920   5.853  75.774  1.00 91.31           C  
ATOM   2104  C   ALA A 263     -67.712   6.098  74.282  1.00 91.31           C  
ATOM   2105  CB  ALA A 263     -68.928   4.726  75.990  1.00 91.31           C  
ATOM   2106  O   ALA A 263     -66.743   5.611  73.696  1.00 91.31           O  
ATOM   2107  N   GLN A 264     -68.626   6.817  73.582  1.00 90.42           N  
ATOM   2108  CA  GLN A 264     -68.479   7.162  72.172  1.00 90.42           C  
ATOM   2109  C   GLN A 264     -67.229   8.007  71.940  1.00 90.42           C  
ATOM   2110  CB  GLN A 264     -69.717   7.907  71.670  1.00 90.42           C  
ATOM   2111  O   GLN A 264     -66.529   7.827  70.942  1.00 90.42           O  
ATOM   2112  CG  GLN A 264     -70.953   7.027  71.539  1.00 90.42           C  
ATOM   2113  CD  GLN A 264     -72.151   7.777  70.987  1.00 90.42           C  
ATOM   2114  NE2 GLN A 264     -73.307   7.123  70.978  1.00 90.42           N  
ATOM   2115  OE1 GLN A 264     -72.038   8.935  70.572  1.00 90.42           O  
ATOM   2116  N   TYR A 265     -67.027   8.983  72.811  1.00 89.97           N  
ATOM   2117  CA  TYR A 265     -65.843   9.824  72.678  1.00 89.97           C  
ATOM   2118  C   TYR A 265     -64.571   9.014  72.901  1.00 89.97           C  
ATOM   2119  CB  TYR A 265     -65.898  10.992  73.667  1.00 89.97           C  
ATOM   2120  O   TYR A 265     -63.564   9.228  72.222  1.00 89.97           O  
ATOM   2121  CG  TYR A 265     -66.634  12.200  73.139  1.00 89.97           C  
ATOM   2122  CD1 TYR A 265     -66.042  13.047  72.205  1.00 89.97           C  
ATOM   2123  CD2 TYR A 265     -67.920  12.498  73.574  1.00 89.97           C  
ATOM   2124  CE1 TYR A 265     -66.714  14.162  71.717  1.00 89.97           C  
ATOM   2125  CE2 TYR A 265     -68.603  13.611  73.094  1.00 89.97           C  
ATOM   2126  OH  TYR A 265     -68.663  15.538  71.687  1.00 89.97           O  
ATOM   2127  CZ  TYR A 265     -67.993  14.435  72.166  1.00 89.97           C  
ATOM   2128  N   GLU A 266     -64.634   8.096  73.873  1.00 92.19           N  
ATOM   2129  CA  GLU A 266     -63.503   7.202  74.101  1.00 92.19           C  
ATOM   2130  C   GLU A 266     -63.223   6.342  72.871  1.00 92.19           C  
ATOM   2131  CB  GLU A 266     -63.760   6.310  75.318  1.00 92.19           C  
ATOM   2132  O   GLU A 266     -62.067   6.167  72.480  1.00 92.19           O  
ATOM   2133  CG  GLU A 266     -62.543   5.510  75.762  1.00 92.19           C  
ATOM   2134  CD  GLU A 266     -62.807   4.646  76.984  1.00 92.19           C  
ATOM   2135  OE1 GLU A 266     -61.892   3.907  77.414  1.00 92.19           O  
ATOM   2136  OE2 GLU A 266     -63.938   4.707  77.516  1.00 92.19           O  
ATOM   2137  N   LYS A 267     -64.238   5.836  72.248  1.00 93.86           N  
ATOM   2138  CA  LYS A 267     -64.097   5.029  71.040  1.00 93.86           C  
ATOM   2139  C   LYS A 267     -63.593   5.872  69.872  1.00 93.86           C  
ATOM   2140  CB  LYS A 267     -65.429   4.371  70.675  1.00 93.86           C  
ATOM   2141  O   LYS A 267     -62.746   5.425  69.096  1.00 93.86           O  
ATOM   2142  CG  LYS A 267     -65.785   3.173  71.542  1.00 93.86           C  
ATOM   2143  CD  LYS A 267     -67.102   2.542  71.110  1.00 93.86           C  
ATOM   2144  CE  LYS A 267     -67.555   1.465  72.087  1.00 93.86           C  
ATOM   2145  NZ  LYS A 267     -68.933   0.981  71.778  1.00 93.86           N  
ATOM   2146  N   LEU A 268     -64.224   7.028  69.689  1.00 93.06           N  
ATOM   2147  CA  LEU A 268     -63.786   7.951  68.647  1.00 93.06           C  
ATOM   2148  C   LEU A 268     -62.321   8.330  68.838  1.00 93.06           C  
ATOM   2149  CB  LEU A 268     -64.655   9.210  68.645  1.00 93.06           C  
ATOM   2150  O   LEU A 268     -61.556   8.376  67.873  1.00 93.06           O  
ATOM   2151  CG  LEU A 268     -64.360  10.237  67.551  1.00 93.06           C  
ATOM   2152  CD1 LEU A 268     -64.700   9.663  66.180  1.00 93.06           C  
ATOM   2153  CD2 LEU A 268     -65.134  11.527  67.804  1.00 93.06           C  
ATOM   2154  N   ALA A 269     -61.951   8.639  70.098  1.00 92.69           N  
ATOM   2155  CA  ALA A 269     -60.563   8.982  70.399  1.00 92.69           C  
ATOM   2156  C   ALA A 269     -59.629   7.819  70.080  1.00 92.69           C  
ATOM   2157  CB  ALA A 269     -60.422   9.387  71.865  1.00 92.69           C  
ATOM   2158  O   ALA A 269     -58.549   8.018  69.519  1.00 92.69           O  
ATOM   2159  N   ALA A 270     -60.091   6.601  70.455  1.00 93.54           N  
ATOM   2160  CA  ALA A 270     -59.295   5.412  70.163  1.00 93.54           C  
ATOM   2161  C   ALA A 270     -59.172   5.189  68.659  1.00 93.54           C  
ATOM   2162  CB  ALA A 270     -59.908   4.183  70.831  1.00 93.54           C  
ATOM   2163  O   ALA A 270     -58.093   4.859  68.160  1.00 93.54           O  
ATOM   2164  N   LYS A 271     -60.239   5.323  67.944  1.00 94.03           N  
ATOM   2165  CA  LYS A 271     -60.233   5.193  66.489  1.00 94.03           C  
ATOM   2166  C   LYS A 271     -59.356   6.264  65.846  1.00 94.03           C  
ATOM   2167  CB  LYS A 271     -61.656   5.280  65.936  1.00 94.03           C  
ATOM   2168  O   LYS A 271     -58.617   5.982  64.900  1.00 94.03           O  
ATOM   2169  CG  LYS A 271     -62.484   4.023  66.160  1.00 94.03           C  
ATOM   2170  CD  LYS A 271     -63.849   4.127  65.492  1.00 94.03           C  
ATOM   2171  CE  LYS A 271     -64.692   2.883  65.743  1.00 94.03           C  
ATOM   2172  NZ  LYS A 271     -66.110   3.080  65.319  1.00 94.03           N  
ATOM   2173  N   ASN A 272     -59.532   7.514  66.244  1.00 93.64           N  
ATOM   2174  CA  ASN A 272     -58.695   8.605  65.758  1.00 93.64           C  
ATOM   2175  C   ASN A 272     -57.214   8.326  65.999  1.00 93.64           C  
ATOM   2176  CB  ASN A 272     -59.099   9.927  66.415  1.00 93.64           C  
ATOM   2177  O   ASN A 272     -56.379   8.587  65.131  1.00 93.64           O  
ATOM   2178  CG  ASN A 272     -58.421  11.125  65.782  1.00 93.64           C  
ATOM   2179  ND2 ASN A 272     -58.886  12.320  66.125  1.00 93.64           N  
ATOM   2180  OD1 ASN A 272     -57.486  10.979  64.990  1.00 93.64           O  
ATOM   2181  N   MET A 273     -56.958   7.712  67.223  1.00 93.24           N  
ATOM   2182  CA  MET A 273     -55.573   7.362  67.528  1.00 93.24           C  
ATOM   2183  C   MET A 273     -55.074   6.260  66.599  1.00 93.24           C  
ATOM   2184  CB  MET A 273     -55.439   6.919  68.986  1.00 93.24           C  
ATOM   2185  O   MET A 273     -53.955   6.332  66.089  1.00 93.24           O  
ATOM   2186  CG  MET A 273     -54.000   6.831  69.469  1.00 93.24           C  
ATOM   2187  SD  MET A 273     -53.880   6.317  71.227  1.00 93.24           S  
ATOM   2188  CE  MET A 273     -54.303   4.559  71.076  1.00 93.24           C  
ATOM   2189  N   GLN A 274     -55.842   5.286  66.314  1.00 94.49           N  
ATOM   2190  CA  GLN A 274     -55.484   4.185  65.426  1.00 94.49           C  
ATOM   2191  C   GLN A 274     -55.329   4.668  63.987  1.00 94.49           C  
ATOM   2192  CB  GLN A 274     -56.534   3.075  65.497  1.00 94.49           C  
ATOM   2193  O   GLN A 274     -54.397   4.265  63.288  1.00 94.49           O  
ATOM   2194  CG  GLN A 274     -56.440   2.219  66.753  1.00 94.49           C  
ATOM   2195  CD  GLN A 274     -57.459   1.095  66.775  1.00 94.49           C  
ATOM   2196  NE2 GLN A 274     -57.256   0.129  67.665  1.00 94.49           N  
ATOM   2197  OE1 GLN A 274     -58.420   1.095  66.000  1.00 94.49           O  
ATOM   2198  N   ASN A 275     -56.293   5.454  63.522  1.00 93.72           N  
ATOM   2199  CA  ASN A 275     -56.214   6.025  62.182  1.00 93.72           C  
ATOM   2200  C   ASN A 275     -54.953   6.867  62.005  1.00 93.72           C  
ATOM   2201  CB  ASN A 275     -57.458   6.863  61.880  1.00 93.72           C  
ATOM   2202  O   ASN A 275     -54.308   6.814  60.957  1.00 93.72           O  
ATOM   2203  CG  ASN A 275     -58.701   6.015  61.689  1.00 93.72           C  
ATOM   2204  ND2 ASN A 275     -59.862   6.658  61.682  1.00 93.72           N  
ATOM   2205  OD1 ASN A 275     -58.617   4.792  61.551  1.00 93.72           O  
ATOM   2206  N   ALA A 276     -54.669   7.659  63.033  1.00 93.43           N  
ATOM   2207  CA  ALA A 276     -53.444   8.454  62.991  1.00 93.43           C  
ATOM   2208  C   ALA A 276     -52.210   7.557  62.939  1.00 93.43           C  
ATOM   2209  CB  ALA A 276     -53.371   9.385  64.198  1.00 93.43           C  
ATOM   2210  O   ALA A 276     -51.268   7.829  62.191  1.00 93.43           O  
ATOM   2211  N   GLU A 277     -52.245   6.472  63.751  1.00 93.95           N  
ATOM   2212  CA  GLU A 277     -51.132   5.528  63.734  1.00 93.95           C  
ATOM   2213  C   GLU A 277     -51.002   4.852  62.372  1.00 93.95           C  
ATOM   2214  CB  GLU A 277     -51.305   4.473  64.830  1.00 93.95           C  
ATOM   2215  O   GLU A 277     -49.893   4.686  61.859  1.00 93.95           O  
ATOM   2216  CG  GLU A 277     -51.070   5.003  66.237  1.00 93.95           C  
ATOM   2217  CD  GLU A 277     -51.339   3.970  67.320  1.00 93.95           C  
ATOM   2218  OE1 GLU A 277     -51.197   4.298  68.520  1.00 93.95           O  
ATOM   2219  OE2 GLU A 277     -51.692   2.823  66.965  1.00 93.95           O  
ATOM   2220  N   GLU A 278     -52.033   4.430  61.805  1.00 95.27           N  
ATOM   2221  CA  GLU A 278     -52.035   3.799  60.489  1.00 95.27           C  
ATOM   2222  C   GLU A 278     -51.572   4.773  59.409  1.00 95.27           C  
ATOM   2223  CB  GLU A 278     -53.429   3.264  60.152  1.00 95.27           C  
ATOM   2224  O   GLU A 278     -50.838   4.392  58.495  1.00 95.27           O  
ATOM   2225  CG  GLU A 278     -53.806   2.004  60.917  1.00 95.27           C  
ATOM   2226  CD  GLU A 278     -55.236   1.553  60.665  1.00 95.27           C  
ATOM   2227  OE1 GLU A 278     -55.698   0.598  61.330  1.00 95.27           O  
ATOM   2228  OE2 GLU A 278     -55.900   2.160  59.795  1.00 95.27           O  
ATOM   2229  N   TRP A 279     -52.113   6.001  59.492  1.00 94.80           N  
ATOM   2230  CA  TRP A 279     -51.690   7.035  58.554  1.00 94.80           C  
ATOM   2231  C   TRP A 279     -50.179   7.235  58.609  1.00 94.80           C  
ATOM   2232  CB  TRP A 279     -52.404   8.357  58.851  1.00 94.80           C  
ATOM   2233  O   TRP A 279     -49.517   7.301  57.571  1.00 94.80           O  
ATOM   2234  CG  TRP A 279     -52.041   9.470  57.914  1.00 94.80           C  
ATOM   2235  CD1 TRP A 279     -52.576   9.714  56.680  1.00 94.80           C  
ATOM   2236  CD2 TRP A 279     -51.059  10.486  58.135  1.00 94.80           C  
ATOM   2237  CE2 TRP A 279     -51.052  11.316  56.991  1.00 94.80           C  
ATOM   2238  CE3 TRP A 279     -50.184  10.778  59.190  1.00 94.80           C  
ATOM   2239  NE1 TRP A 279     -51.985  10.823  56.119  1.00 94.80           N  
ATOM   2240  CH2 TRP A 279     -49.356  12.681  57.920  1.00 94.80           C  
ATOM   2241  CZ2 TRP A 279     -50.202  12.418  56.874  1.00 94.80           C  
ATOM   2242  CZ3 TRP A 279     -49.339  11.875  59.071  1.00 94.80           C  
ATOM   2243  N   PHE A 280     -49.630   7.326  59.835  1.00 94.34           N  
ATOM   2244  CA  PHE A 280     -48.194   7.520  59.999  1.00 94.34           C  
ATOM   2245  C   PHE A 280     -47.425   6.289  59.535  1.00 94.34           C  
ATOM   2246  CB  PHE A 280     -47.856   7.829  61.461  1.00 94.34           C  
ATOM   2247  O   PHE A 280     -46.377   6.409  58.897  1.00 94.34           O  
ATOM   2248  CG  PHE A 280     -48.160   9.246  61.868  1.00 94.34           C  
ATOM   2249  CD1 PHE A 280     -47.466  10.310  61.306  1.00 94.34           C  
ATOM   2250  CD2 PHE A 280     -49.142   9.513  62.813  1.00 94.34           C  
ATOM   2251  CE1 PHE A 280     -47.747  11.622  61.680  1.00 94.34           C  
ATOM   2252  CE2 PHE A 280     -49.428  10.821  63.193  1.00 94.34           C  
ATOM   2253  CZ  PHE A 280     -48.728  11.874  62.626  1.00 94.34           C  
ATOM   2254  N   LYS A 281     -47.894   5.116  59.832  1.00 95.92           N  
ATOM   2255  CA  LYS A 281     -47.267   3.874  59.388  1.00 95.92           C  
ATOM   2256  C   LYS A 281     -47.237   3.788  57.865  1.00 95.92           C  
ATOM   2257  CB  LYS A 281     -48.001   2.665  59.967  1.00 95.92           C  
ATOM   2258  O   LYS A 281     -46.222   3.405  57.279  1.00 95.92           O  
ATOM   2259  CG  LYS A 281     -47.657   2.369  61.420  1.00 95.92           C  
ATOM   2260  CD  LYS A 281     -48.354   1.108  61.914  1.00 95.92           C  
ATOM   2261  CE  LYS A 281     -48.145   0.901  63.408  1.00 95.92           C  
ATOM   2262  NZ  LYS A 281     -48.995  -0.207  63.938  1.00 95.92           N  
ATOM   2263  N   SER A 282     -48.394   4.067  57.236  1.00 95.59           N  
ATOM   2264  CA  SER A 282     -48.481   4.056  55.779  1.00 95.59           C  
ATOM   2265  C   SER A 282     -47.542   5.086  55.161  1.00 95.59           C  
ATOM   2266  CB  SER A 282     -49.917   4.326  55.326  1.00 95.59           C  
ATOM   2267  O   SER A 282     -46.852   4.796  54.181  1.00 95.59           O  
ATOM   2268  OG  SER A 282     -49.987   4.435  53.915  1.00 95.59           O  
ATOM   2269  N   ARG A 283     -47.591   6.330  55.695  1.00 95.15           N  
ATOM   2270  CA  ARG A 283     -46.699   7.374  55.202  1.00 95.15           C  
ATOM   2271  C   ARG A 283     -45.238   6.976  55.379  1.00 95.15           C  
ATOM   2272  CB  ARG A 283     -46.972   8.698  55.919  1.00 95.15           C  
ATOM   2273  O   ARG A 283     -44.412   7.212  54.495  1.00 95.15           O  
ATOM   2274  CG  ARG A 283     -46.126   9.857  55.416  1.00 95.15           C  
ATOM   2275  CD  ARG A 283     -46.454  10.210  53.972  1.00 95.15           C  
ATOM   2276  NE  ARG A 283     -45.750  11.413  53.538  1.00 95.15           N  
ATOM   2277  NH1 ARG A 283     -46.468  11.292  51.345  1.00 95.15           N  
ATOM   2278  NH2 ARG A 283     -45.096  13.002  52.014  1.00 95.15           N  
ATOM   2279  CZ  ARG A 283     -45.773  11.899  52.300  1.00 95.15           C  
ATOM   2280  N   PHE A 284     -44.938   6.375  56.491  1.00 95.10           N  
ATOM   2281  CA  PHE A 284     -43.578   5.921  56.756  1.00 95.10           C  
ATOM   2282  C   PHE A 284     -43.164   4.842  55.762  1.00 95.10           C  
ATOM   2283  CB  PHE A 284     -43.456   5.390  58.187  1.00 95.10           C  
ATOM   2284  O   PHE A 284     -42.034   4.845  55.270  1.00 95.10           O  
ATOM   2285  CG  PHE A 284     -42.036   5.168  58.633  1.00 95.10           C  
ATOM   2286  CD1 PHE A 284     -41.458   3.907  58.557  1.00 95.10           C  
ATOM   2287  CD2 PHE A 284     -41.279   6.222  59.129  1.00 95.10           C  
ATOM   2288  CE1 PHE A 284     -40.143   3.699  58.969  1.00 95.10           C  
ATOM   2289  CE2 PHE A 284     -39.965   6.021  59.543  1.00 95.10           C  
ATOM   2290  CZ  PHE A 284     -39.399   4.759  59.463  1.00 95.10           C  
ATOM   2291  N   THR A 285     -44.012   3.922  55.465  1.00 95.66           N  
ATOM   2292  CA  THR A 285     -43.740   2.865  54.497  1.00 95.66           C  
ATOM   2293  C   THR A 285     -43.493   3.452  53.110  1.00 95.66           C  
ATOM   2294  CB  THR A 285     -44.902   1.857  54.430  1.00 95.66           C  
ATOM   2295  O   THR A 285     -42.582   3.021  52.401  1.00 95.66           O  
ATOM   2296  CG2 THR A 285     -45.088   1.143  55.765  1.00 95.66           C  
ATOM   2297  OG1 THR A 285     -46.111   2.551  54.100  1.00 95.66           O  
ATOM   2298  N   VAL A 286     -44.308   4.341  52.670  1.00 95.53           N  
ATOM   2299  CA  VAL A 286     -44.155   4.981  51.368  1.00 95.53           C  
ATOM   2300  C   VAL A 286     -42.834   5.746  51.319  1.00 95.53           C  
ATOM   2301  CB  VAL A 286     -45.333   5.931  51.060  1.00 95.53           C  
ATOM   2302  O   VAL A 286     -42.106   5.678  50.326  1.00 95.53           O  
ATOM   2303  CG1 VAL A 286     -45.056   6.743  49.796  1.00 95.53           C  
ATOM   2304  CG2 VAL A 286     -46.632   5.141  50.918  1.00 95.53           C  
ATOM   2305  N   LEU A 287     -42.583   6.496  52.405  1.00 95.14           N  
ATOM   2306  CA  LEU A 287     -41.334   7.249  52.451  1.00 95.14           C  
ATOM   2307  C   LEU A 287     -40.132   6.310  52.433  1.00 95.14           C  
ATOM   2308  CB  LEU A 287     -41.287   8.133  53.700  1.00 95.14           C  
ATOM   2309  O   LEU A 287     -39.148   6.569  51.737  1.00 95.14           O  
ATOM   2310  CG  LEU A 287     -42.105   9.424  53.647  1.00 95.14           C  
ATOM   2311  CD1 LEU A 287     -42.126  10.094  55.017  1.00 95.14           C  
ATOM   2312  CD2 LEU A 287     -41.544  10.371  52.592  1.00 95.14           C  
ATOM   2313  N   THR A 288     -40.148   5.207  53.220  1.00 95.54           N  
ATOM   2314  CA  THR A 288     -39.060   4.236  53.262  1.00 95.54           C  
ATOM   2315  C   THR A 288     -38.888   3.557  51.907  1.00 95.54           C  
ATOM   2316  CB  THR A 288     -39.305   3.169  54.346  1.00 95.54           C  
ATOM   2317  O   THR A 288     -37.762   3.350  51.449  1.00 95.54           O  
ATOM   2318  CG2 THR A 288     -38.117   2.220  54.462  1.00 95.54           C  
ATOM   2319  OG1 THR A 288     -39.510   3.817  55.608  1.00 95.54           O  
ATOM   2320  N   GLU A 289     -40.014   3.176  51.275  1.00 95.98           N  
ATOM   2321  CA  GLU A 289     -39.977   2.566  49.949  1.00 95.98           C  
ATOM   2322  C   GLU A 289     -39.418   3.535  48.912  1.00 95.98           C  
ATOM   2323  CB  GLU A 289     -41.373   2.098  49.533  1.00 95.98           C  
ATOM   2324  O   GLU A 289     -38.631   3.142  48.048  1.00 95.98           O  
ATOM   2325  CG  GLU A 289     -41.818   0.811  50.212  1.00 95.98           C  
ATOM   2326  CD  GLU A 289     -43.203   0.353  49.782  1.00 95.98           C  
ATOM   2327  OE1 GLU A 289     -43.678  -0.694  50.278  1.00 95.98           O  
ATOM   2328  OE2 GLU A 289     -43.818   1.047  48.942  1.00 95.98           O  
ATOM   2329  N   SER A 290     -39.962   4.795  48.944  1.00 94.56           N  
ATOM   2330  CA  SER A 290     -39.458   5.825  48.042  1.00 94.56           C  
ATOM   2331  C   SER A 290     -37.963   6.049  48.238  1.00 94.56           C  
ATOM   2332  CB  SER A 290     -40.211   7.140  48.255  1.00 94.56           C  
ATOM   2333  O   SER A 290     -37.222   6.214  47.267  1.00 94.56           O  
ATOM   2334  OG  SER A 290     -39.685   8.161  47.424  1.00 94.56           O  
ATOM   2335  N   ALA A 291     -37.535   6.108  49.578  1.00 94.44           N  
ATOM   2336  CA  ALA A 291     -36.111   6.247  49.873  1.00 94.44           C  
ATOM   2337  C   ALA A 291     -35.321   5.059  49.332  1.00 94.44           C  
ATOM   2338  CB  ALA A 291     -35.891   6.388  51.377  1.00 94.44           C  
ATOM   2339  O   ALA A 291     -34.234   5.231  48.775  1.00 94.44           O  
ATOM   2340  N   ALA A 292     -35.854   3.788  49.436  1.00 95.19           N  
ATOM   2341  CA  ALA A 292     -35.210   2.584  48.916  1.00 95.19           C  
ATOM   2342  C   ALA A 292     -35.122   2.624  47.393  1.00 95.19           C  
ATOM   2343  CB  ALA A 292     -35.967   1.338  49.369  1.00 95.19           C  
ATOM   2344  O   ALA A 292     -34.093   2.263  46.815  1.00 95.19           O  
ATOM   2345  N   LYS A 293     -36.137   3.087  46.716  1.00 96.28           N  
ATOM   2346  CA  LYS A 293     -36.156   3.206  45.261  1.00 96.28           C  
ATOM   2347  C   LYS A 293     -35.127   4.225  44.779  1.00 96.28           C  
ATOM   2348  CB  LYS A 293     -37.551   3.600  44.772  1.00 96.28           C  
ATOM   2349  O   LYS A 293     -34.441   3.998  43.780  1.00 96.28           O  
ATOM   2350  CG  LYS A 293     -38.579   2.482  44.870  1.00 96.28           C  
ATOM   2351  CD  LYS A 293     -39.923   2.908  44.294  1.00 96.28           C  
ATOM   2352  CE  LYS A 293     -40.960   1.799  44.415  1.00 96.28           C  
ATOM   2353  NZ  LYS A 293     -42.308   2.248  43.952  1.00 96.28           N  
ATOM   2354  N   ASN A 294     -35.156   5.377  45.497  1.00 95.41           N  
ATOM   2355  CA  ASN A 294     -34.169   6.398  45.162  1.00 95.41           C  
ATOM   2356  C   ASN A 294     -32.745   5.871  45.309  1.00 95.41           C  
ATOM   2357  CB  ASN A 294     -34.368   7.643  46.030  1.00 95.41           C  
ATOM   2358  O   ASN A 294     -31.888   6.143  44.466  1.00 95.41           O  
ATOM   2359  CG  ASN A 294     -33.573   8.834  45.533  1.00 95.41           C  
ATOM   2360  ND2 ASN A 294     -32.913   9.531  46.451  1.00 95.41           N  
ATOM   2361  OD1 ASN A 294     -33.553   9.127  44.335  1.00 95.41           O  
ATOM   2362  N   THR A 295     -32.491   5.091  46.411  1.00 96.21           N  
ATOM   2363  CA  THR A 295     -31.176   4.494  46.615  1.00 96.21           C  
ATOM   2364  C   THR A 295     -30.856   3.499  45.504  1.00 96.21           C  
ATOM   2365  CB  THR A 295     -31.090   3.788  47.981  1.00 96.21           C  
ATOM   2366  O   THR A 295     -29.722   3.441  45.024  1.00 96.21           O  
ATOM   2367  CG2 THR A 295     -31.259   4.781  49.126  1.00 96.21           C  
ATOM   2368  OG1 THR A 295     -32.121   2.797  48.066  1.00 96.21           O  
ATOM   2369  N   ASP A 296     -31.788   2.665  45.048  1.00 96.48           N  
ATOM   2370  CA  ASP A 296     -31.618   1.722  43.947  1.00 96.48           C  
ATOM   2371  C   ASP A 296     -31.350   2.454  42.634  1.00 96.48           C  
ATOM   2372  CB  ASP A 296     -32.853   0.829  43.809  1.00 96.48           C  
ATOM   2373  O   ASP A 296     -30.520   2.019  41.833  1.00 96.48           O  
ATOM   2374  CG  ASP A 296     -32.969  -0.197  44.922  1.00 96.48           C  
ATOM   2375  OD1 ASP A 296     -31.979  -0.424  45.650  1.00 96.48           O  
ATOM   2376  OD2 ASP A 296     -34.062  -0.787  45.072  1.00 96.48           O  
ATOM   2377  N   ALA A 297     -32.084   3.570  42.381  1.00 94.62           N  
ATOM   2378  CA  ALA A 297     -31.888   4.373  41.177  1.00 94.62           C  
ATOM   2379  C   ALA A 297     -30.482   4.964  41.134  1.00 94.62           C  
ATOM   2380  CB  ALA A 297     -32.932   5.485  41.103  1.00 94.62           C  
ATOM   2381  O   ALA A 297     -29.842   4.985  40.080  1.00 94.62           O  
ATOM   2382  N   VAL A 298     -30.066   5.437  42.327  1.00 96.24           N  
ATOM   2383  CA  VAL A 298     -28.724   6.004  42.405  1.00 96.24           C  
ATOM   2384  C   VAL A 298     -27.687   4.914  42.147  1.00 96.24           C  
ATOM   2385  CB  VAL A 298     -28.468   6.669  43.777  1.00 96.24           C  
ATOM   2386  O   VAL A 298     -26.715   5.133  41.420  1.00 96.24           O  
ATOM   2387  CG1 VAL A 298     -26.992   7.026  43.936  1.00 96.24           C  
ATOM   2388  CG2 VAL A 298     -29.343   7.911  43.938  1.00 96.24           C  
ATOM   2389  N   ARG A 299     -27.891   3.692  42.694  1.00 97.18           N  
ATOM   2390  CA  ARG A 299     -26.987   2.569  42.467  1.00 97.18           C  
ATOM   2391  C   ARG A 299     -26.970   2.169  40.995  1.00 97.18           C  
ATOM   2392  CB  ARG A 299     -27.388   1.372  43.331  1.00 97.18           C  
ATOM   2393  O   ARG A 299     -25.909   1.889  40.434  1.00 97.18           O  
ATOM   2394  CG  ARG A 299     -26.908   1.462  44.770  1.00 97.18           C  
ATOM   2395  CD  ARG A 299     -27.141   0.161  45.526  1.00 97.18           C  
ATOM   2396  NE  ARG A 299     -28.079   0.341  46.631  1.00 97.18           N  
ATOM   2397  NH1 ARG A 299     -29.849  -0.696  45.569  1.00 97.18           N  
ATOM   2398  NH2 ARG A 299     -30.109   0.144  47.686  1.00 97.18           N  
ATOM   2399  CZ  ARG A 299     -29.344  -0.071  46.626  1.00 97.18           C  
ATOM   2400  N   ALA A 300     -28.075   2.102  40.353  1.00 95.85           N  
ATOM   2401  CA  ALA A 300     -28.183   1.774  38.933  1.00 95.85           C  
ATOM   2402  C   ALA A 300     -27.463   2.810  38.075  1.00 95.85           C  
ATOM   2403  CB  ALA A 300     -29.650   1.673  38.521  1.00 95.85           C  
ATOM   2404  O   ALA A 300     -26.776   2.459  37.113  1.00 95.85           O  
ATOM   2405  N   ALA A 301     -27.711   4.114  38.390  1.00 94.21           N  
ATOM   2406  CA  ALA A 301     -27.033   5.188  37.668  1.00 94.21           C  
ATOM   2407  C   ALA A 301     -25.519   5.085  37.826  1.00 94.21           C  
ATOM   2408  CB  ALA A 301     -27.524   6.549  38.156  1.00 94.21           C  
ATOM   2409  O   ALA A 301     -24.774   5.276  36.862  1.00 94.21           O  
ATOM   2410  N   LYS A 302     -25.053   4.759  39.014  1.00 96.83           N  
ATOM   2411  CA  LYS A 302     -23.627   4.583  39.271  1.00 96.83           C  
ATOM   2412  C   LYS A 302     -23.067   3.406  38.477  1.00 96.83           C  
ATOM   2413  CB  LYS A 302     -23.372   4.376  40.765  1.00 96.83           C  
ATOM   2414  O   LYS A 302     -21.962   3.485  37.936  1.00 96.83           O  
ATOM   2415  CG  LYS A 302     -23.446   5.653  41.588  1.00 96.83           C  
ATOM   2416  CD  LYS A 302     -22.940   5.433  43.008  1.00 96.83           C  
ATOM   2417  CE  LYS A 302     -22.724   6.753  43.736  1.00 96.83           C  
ATOM   2418  NZ  LYS A 302     -22.243   6.542  45.134  1.00 96.83           N  
ATOM   2419  N   ASP A 303     -23.768   2.290  38.423  1.00 96.57           N  
ATOM   2420  CA  ASP A 303     -23.360   1.126  37.643  1.00 96.57           C  
ATOM   2421  C   ASP A 303     -23.296   1.457  36.154  1.00 96.57           C  
ATOM   2422  CB  ASP A 303     -24.319  -0.043  37.881  1.00 96.57           C  
ATOM   2423  O   ASP A 303     -22.379   1.020  35.454  1.00 96.57           O  
ATOM   2424  CG  ASP A 303     -24.162  -0.667  39.256  1.00 96.57           C  
ATOM   2425  OD1 ASP A 303     -23.152  -0.393  39.940  1.00 96.57           O  
ATOM   2426  OD2 ASP A 303     -25.055  -1.444  39.659  1.00 96.57           O  
ATOM   2427  N   GLU A 304     -24.266   2.226  35.628  1.00 94.49           N  
ATOM   2428  CA  GLU A 304     -24.267   2.641  34.229  1.00 94.49           C  
ATOM   2429  C   GLU A 304     -23.078   3.547  33.921  1.00 94.49           C  
ATOM   2430  CB  GLU A 304     -25.575   3.354  33.880  1.00 94.49           C  
ATOM   2431  O   GLU A 304     -22.452   3.422  32.866  1.00 94.49           O  
ATOM   2432  CG  GLU A 304     -26.781   2.428  33.811  1.00 94.49           C  
ATOM   2433  CD  GLU A 304     -28.079   3.155  33.501  1.00 94.49           C  
ATOM   2434  OE1 GLU A 304     -29.154   2.512  33.515  1.00 94.49           O  
ATOM   2435  OE2 GLU A 304     -28.022   4.378  33.240  1.00 94.49           O  
ATOM   2436  N   VAL A 305     -22.826   4.485  34.823  1.00 96.14           N  
ATOM   2437  CA  VAL A 305     -21.678   5.371  34.660  1.00 96.14           C  
ATOM   2438  C   VAL A 305     -20.389   4.552  34.656  1.00 96.14           C  
ATOM   2439  CB  VAL A 305     -21.626   6.442  35.772  1.00 96.14           C  
ATOM   2440  O   VAL A 305     -19.493   4.798  33.845  1.00 96.14           O  
ATOM   2441  CG1 VAL A 305     -20.299   7.198  35.732  1.00 96.14           C  
ATOM   2442  CG2 VAL A 305     -22.800   7.410  35.635  1.00 96.14           C  
ATOM   2443  N   SER A 306     -20.299   3.561  35.577  1.00 97.17           N  
ATOM   2444  CA  SER A 306     -19.114   2.711  35.634  1.00 97.17           C  
ATOM   2445  C   SER A 306     -18.971   1.876  34.367  1.00 97.17           C  
ATOM   2446  CB  SER A 306     -19.171   1.793  36.856  1.00 97.17           C  
ATOM   2447  O   SER A 306     -17.863   1.689  33.862  1.00 97.17           O  
ATOM   2448  OG  SER A 306     -20.254   0.884  36.752  1.00 97.17           O  
ATOM   2449  N   GLU A 307     -20.015   1.349  33.807  1.00 96.74           N  
ATOM   2450  CA  GLU A 307     -20.001   0.591  32.559  1.00 96.74           C  
ATOM   2451  C   GLU A 307     -19.599   1.475  31.382  1.00 96.74           C  
ATOM   2452  CB  GLU A 307     -21.370  -0.042  32.298  1.00 96.74           C  
ATOM   2453  O   GLU A 307     -18.827   1.055  30.518  1.00 96.74           O  
ATOM   2454  CG  GLU A 307     -21.689  -1.215  33.213  1.00 96.74           C  
ATOM   2455  CD  GLU A 307     -23.057  -1.825  32.952  1.00 96.74           C  
ATOM   2456  OE1 GLU A 307     -23.394  -2.852  33.583  1.00 96.74           O  
ATOM   2457  OE2 GLU A 307     -23.797  -1.273  32.107  1.00 96.74           O  
ATOM   2458  N   SER A 308     -20.238   2.663  31.313  1.00 95.66           N  
ATOM   2459  CA  SER A 308     -19.868   3.613  30.268  1.00 95.66           C  
ATOM   2460  C   SER A 308     -18.392   3.985  30.357  1.00 95.66           C  
ATOM   2461  CB  SER A 308     -20.727   4.875  30.363  1.00 95.66           C  
ATOM   2462  O   SER A 308     -17.712   4.098  29.335  1.00 95.66           O  
ATOM   2463  OG  SER A 308     -22.092   4.573  30.130  1.00 95.66           O  
ATOM   2464  N   ARG A 309     -17.901   4.138  31.545  1.00 96.94           N  
ATOM   2465  CA  ARG A 309     -16.482   4.415  31.745  1.00 96.94           C  
ATOM   2466  C   ARG A 309     -15.623   3.255  31.252  1.00 96.94           C  
ATOM   2467  CB  ARG A 309     -16.190   4.692  33.221  1.00 96.94           C  
ATOM   2468  O   ARG A 309     -14.593   3.468  30.609  1.00 96.94           O  
ATOM   2469  CG  ARG A 309     -14.794   5.235  33.482  1.00 96.94           C  
ATOM   2470  CD  ARG A 309     -14.622   5.677  34.928  1.00 96.94           C  
ATOM   2471  NE  ARG A 309     -13.277   6.187  35.180  1.00 96.94           N  
ATOM   2472  NH1 ARG A 309     -13.685   6.770  37.377  1.00 96.94           N  
ATOM   2473  NH2 ARG A 309     -11.617   7.130  36.456  1.00 96.94           N  
ATOM   2474  CZ  ARG A 309     -12.863   6.695  36.337  1.00 96.94           C  
ATOM   2475  N   ARG A 310     -16.001   1.981  31.535  1.00 96.64           N  
ATOM   2476  CA  ARG A 310     -15.292   0.800  31.054  1.00 96.64           C  
ATOM   2477  C   ARG A 310     -15.303   0.738  29.530  1.00 96.64           C  
ATOM   2478  CB  ARG A 310     -15.912  -0.473  31.634  1.00 96.64           C  
ATOM   2479  O   ARG A 310     -14.286   0.421  28.909  1.00 96.64           O  
ATOM   2480  CG  ARG A 310     -14.907  -1.584  31.894  1.00 96.64           C  
ATOM   2481  CD  ARG A 310     -15.587  -2.859  32.374  1.00 96.64           C  
ATOM   2482  NE  ARG A 310     -14.712  -4.020  32.240  1.00 96.64           N  
ATOM   2483  NH1 ARG A 310     -13.615  -3.686  34.245  1.00 96.64           N  
ATOM   2484  NH2 ARG A 310     -13.054  -5.461  32.908  1.00 96.64           N  
ATOM   2485  CZ  ARG A 310     -13.796  -4.386  33.131  1.00 96.64           C  
ATOM   2486  N   LEU A 311     -16.376   1.037  28.903  1.00 95.49           N  
ATOM   2487  CA  LEU A 311     -16.502   1.028  27.450  1.00 95.49           C  
ATOM   2488  C   LEU A 311     -15.634   2.114  26.822  1.00 95.49           C  
ATOM   2489  CB  LEU A 311     -17.963   1.222  27.036  1.00 95.49           C  
ATOM   2490  O   LEU A 311     -14.990   1.884  25.796  1.00 95.49           O  
ATOM   2491  CG  LEU A 311     -18.273   1.061  25.547  1.00 95.49           C  
ATOM   2492  CD1 LEU A 311     -18.042  -0.382  25.111  1.00 95.49           C  
ATOM   2493  CD2 LEU A 311     -19.705   1.492  25.249  1.00 95.49           C  
ATOM   2494  N   LEU A 312     -15.675   3.292  27.452  1.00 94.40           N  
ATOM   2495  CA  LEU A 312     -14.833   4.380  26.966  1.00 94.40           C  
ATOM   2496  C   LEU A 312     -13.361   3.985  27.000  1.00 94.40           C  
ATOM   2497  CB  LEU A 312     -15.054   5.643  27.803  1.00 94.40           C  
ATOM   2498  O   LEU A 312     -12.621   4.249  26.050  1.00 94.40           O  
ATOM   2499  CG  LEU A 312     -16.281   6.484  27.449  1.00 94.40           C  
ATOM   2500  CD1 LEU A 312     -16.510   7.559  28.507  1.00 94.40           C  
ATOM   2501  CD2 LEU A 312     -16.120   7.112  26.068  1.00 94.40           C  
ATOM   2502  N   LYS A 313     -12.928   3.345  28.109  1.00 96.26           N  
ATOM   2503  CA  LYS A 313     -11.551   2.873  28.212  1.00 96.26           C  
ATOM   2504  C   LYS A 313     -11.253   1.811  27.158  1.00 96.26           C  
ATOM   2505  CB  LYS A 313     -11.278   2.315  29.610  1.00 96.26           C  
ATOM   2506  O   LYS A 313     -10.185   1.823  26.542  1.00 96.26           O  
ATOM   2507  CG  LYS A 313     -11.182   3.378  30.694  1.00 96.26           C  
ATOM   2508  CD  LYS A 313     -10.875   2.765  32.054  1.00 96.26           C  
ATOM   2509  CE  LYS A 313     -10.876   3.816  33.155  1.00 96.26           C  
ATOM   2510  NZ  LYS A 313     -10.693   3.203  34.505  1.00 96.26           N  
ATOM   2511  N   ALA A 314     -12.129   0.875  26.948  1.00 93.61           N  
ATOM   2512  CA  ALA A 314     -11.969  -0.174  25.944  1.00 93.61           C  
ATOM   2513  C   ALA A 314     -11.828   0.421  24.546  1.00 93.61           C  
ATOM   2514  CB  ALA A 314     -13.151  -1.139  25.991  1.00 93.61           C  
ATOM   2515  O   ALA A 314     -10.952   0.017  23.778  1.00 93.61           O  
ATOM   2516  N   LYS A 315     -12.718   1.391  24.202  1.00 94.42           N  
ATOM   2517  CA  LYS A 315     -12.659   2.032  22.891  1.00 94.42           C  
ATOM   2518  C   LYS A 315     -11.391   2.867  22.743  1.00 94.42           C  
ATOM   2519  CB  LYS A 315     -13.892   2.908  22.666  1.00 94.42           C  
ATOM   2520  O   LYS A 315     -10.786   2.903  21.669  1.00 94.42           O  
ATOM   2521  CG  LYS A 315     -15.190   2.126  22.521  1.00 94.42           C  
ATOM   2522  CD  LYS A 315     -15.163   1.222  21.296  1.00 94.42           C  
ATOM   2523  CE  LYS A 315     -16.446   0.410  21.171  1.00 94.42           C  
ATOM   2524  NZ  LYS A 315     -16.379  -0.560  20.038  1.00 94.42           N  
ATOM   2525  N   THR A 316     -10.979   3.550  23.770  1.00 95.44           N  
ATOM   2526  CA  THR A 316      -9.739   4.320  23.763  1.00 95.44           C  
ATOM   2527  C   THR A 316      -8.541   3.411  23.505  1.00 95.44           C  
ATOM   2528  CB  THR A 316      -9.541   5.072  25.092  1.00 95.44           C  
ATOM   2529  O   THR A 316      -7.645   3.760  22.733  1.00 95.44           O  
ATOM   2530  CG2 THR A 316      -8.291   5.945  25.048  1.00 95.44           C  
ATOM   2531  OG1 THR A 316     -10.682   5.903  25.338  1.00 95.44           O  
ATOM   2532  N   LEU A 317      -8.500   2.222  24.144  1.00 95.55           N  
ATOM   2533  CA  LEU A 317      -7.439   1.248  23.910  1.00 95.55           C  
ATOM   2534  C   LEU A 317      -7.481   0.731  22.476  1.00 95.55           C  
ATOM   2535  CB  LEU A 317      -7.559   0.078  24.891  1.00 95.55           C  
ATOM   2536  O   LEU A 317      -6.437   0.539  21.850  1.00 95.55           O  
ATOM   2537  CG  LEU A 317      -7.199   0.375  26.347  1.00 95.55           C  
ATOM   2538  CD1 LEU A 317      -7.493  -0.839  27.223  1.00 95.55           C  
ATOM   2539  CD2 LEU A 317      -5.735   0.783  26.465  1.00 95.55           C  
ATOM   2540  N   GLU A 318      -8.627   0.452  21.952  1.00 92.81           N  
ATOM   2541  CA  GLU A 318      -8.775   0.005  20.570  1.00 92.81           C  
ATOM   2542  C   GLU A 318      -8.275   1.063  19.591  1.00 92.81           C  
ATOM   2543  CB  GLU A 318     -10.236  -0.340  20.270  1.00 92.81           C  
ATOM   2544  O   GLU A 318      -7.615   0.738  18.602  1.00 92.81           O  
ATOM   2545  CG  GLU A 318     -10.442  -1.035  18.932  1.00 92.81           C  
ATOM   2546  CD  GLU A 318     -11.885  -1.445  18.684  1.00 92.81           C  
ATOM   2547  OE1 GLU A 318     -12.170  -2.053  17.628  1.00 92.81           O  
ATOM   2548  OE2 GLU A 318     -12.737  -1.156  19.554  1.00 92.81           O  
ATOM   2549  N   ILE A 319      -8.641   2.339  19.882  1.00 91.55           N  
ATOM   2550  CA  ILE A 319      -8.180   3.438  19.041  1.00 91.55           C  
ATOM   2551  C   ILE A 319      -6.656   3.523  19.092  1.00 91.55           C  
ATOM   2552  CB  ILE A 319      -8.806   4.783  19.474  1.00 91.55           C  
ATOM   2553  O   ILE A 319      -6.002   3.693  18.060  1.00 91.55           O  
ATOM   2554  CG1 ILE A 319     -10.302   4.808  19.140  1.00 91.55           C  
ATOM   2555  CG2 ILE A 319      -8.077   5.956  18.812  1.00 91.55           C  
ATOM   2556  CD1 ILE A 319     -11.046   6.001  19.723  1.00 91.55           C  
ATOM   2557  N   GLU A 320      -6.036   3.407  20.262  1.00 94.81           N  
ATOM   2558  CA  GLU A 320      -4.586   3.420  20.424  1.00 94.81           C  
ATOM   2559  C   GLU A 320      -3.940   2.238  19.707  1.00 94.81           C  
ATOM   2560  CB  GLU A 320      -4.210   3.404  21.908  1.00 94.81           C  
ATOM   2561  O   GLU A 320      -2.883   2.382  19.089  1.00 94.81           O  
ATOM   2562  CG  GLU A 320      -4.491   4.716  22.628  1.00 94.81           C  
ATOM   2563  CD  GLU A 320      -4.224   4.649  24.123  1.00 94.81           C  
ATOM   2564  OE1 GLU A 320      -4.454   5.659  24.826  1.00 94.81           O  
ATOM   2565  OE2 GLU A 320      -3.782   3.578  24.595  1.00 94.81           O  
ATOM   2566  N   ALA A 321      -4.536   1.047  19.755  1.00 91.67           N  
ATOM   2567  CA  ALA A 321      -4.045  -0.131  19.045  1.00 91.67           C  
ATOM   2568  C   ALA A 321      -4.071   0.088  17.535  1.00 91.67           C  
ATOM   2569  CB  ALA A 321      -4.873  -1.359  19.416  1.00 91.67           C  
ATOM   2570  O   ALA A 321      -3.116  -0.257  16.835  1.00 91.67           O  
ATOM   2571  N   CYS A 322      -5.227   0.630  17.051  1.00 88.18           N  
ATOM   2572  CA  CYS A 322      -5.358   0.920  15.628  1.00 88.18           C  
ATOM   2573  C   CYS A 322      -4.341   1.967  15.189  1.00 88.18           C  
ATOM   2574  CB  CYS A 322      -6.772   1.404  15.308  1.00 88.18           C  
ATOM   2575  O   CYS A 322      -3.744   1.848  14.118  1.00 88.18           O  
ATOM   2576  SG  CYS A 322      -8.018   0.097  15.358  1.00 88.18           S  
ATOM   2577  N   ARG A 323      -4.158   3.007  15.995  1.00 95.05           N  
ATOM   2578  CA  ARG A 323      -3.145   4.017  15.704  1.00 95.05           C  
ATOM   2579  C   ARG A 323      -1.752   3.398  15.658  1.00 95.05           C  
ATOM   2580  CB  ARG A 323      -3.187   5.137  16.746  1.00 95.05           C  
ATOM   2581  O   ARG A 323      -0.943   3.743  14.794  1.00 95.05           O  
ATOM   2582  CG  ARG A 323      -4.384   6.064  16.605  1.00 95.05           C  
ATOM   2583  CD  ARG A 323      -4.358   7.178  17.643  1.00 95.05           C  
ATOM   2584  NE  ARG A 323      -5.477   8.101  17.470  1.00 95.05           N  
ATOM   2585  NH1 ARG A 323      -5.541   8.763  19.682  1.00 95.05           N  
ATOM   2586  NH2 ARG A 323      -7.028   9.640  18.175  1.00 95.05           N  
ATOM   2587  CZ  ARG A 323      -6.013   8.833  18.443  1.00 95.05           C  
ATOM   2588  N   GLY A 324      -1.411   2.504  16.674  1.00 93.37           N  
ATOM   2589  CA  GLY A 324      -0.152   1.776  16.649  1.00 93.37           C  
ATOM   2590  C   GLY A 324       0.018   0.920  15.408  1.00 93.37           C  
ATOM   2591  O   GLY A 324       1.093   0.898  14.806  1.00 93.37           O  
ATOM   2592  N   MET A 325      -0.996   0.212  15.020  1.00 94.08           N  
ATOM   2593  CA  MET A 325      -0.967  -0.620  13.821  1.00 94.08           C  
ATOM   2594  C   MET A 325      -0.784   0.233  12.570  1.00 94.08           C  
ATOM   2595  CB  MET A 325      -2.251  -1.445  13.707  1.00 94.08           C  
ATOM   2596  O   MET A 325       0.002  -0.115  11.686  1.00 94.08           O  
ATOM   2597  CG  MET A 325      -2.284  -2.364  12.496  1.00 94.08           C  
ATOM   2598  SD  MET A 325      -2.923  -4.036  12.899  1.00 94.08           S  
ATOM   2599  CE  MET A 325      -3.951  -4.347  11.436  1.00 94.08           C  
ATOM   2600  N   ASN A 326      -1.503   1.343  12.468  1.00 88.12           N  
ATOM   2601  CA  ASN A 326      -1.355   2.268  11.350  1.00 88.12           C  
ATOM   2602  C   ASN A 326       0.072   2.799  11.246  1.00 88.12           C  
ATOM   2603  CB  ASN A 326      -2.346   3.427  11.477  1.00 88.12           C  
ATOM   2604  O   ASN A 326       0.630   2.883  10.151  1.00 88.12           O  
ATOM   2605  CG  ASN A 326      -3.655   3.157  10.762  1.00 88.12           C  
ATOM   2606  ND2 ASN A 326      -4.723   3.801  11.218  1.00 88.12           N  
ATOM   2607  OD1 ASN A 326      -3.707   2.375   9.809  1.00 88.12           O  
ATOM   2608  N   GLU A 327       0.649   3.229  12.361  1.00 93.97           N  
ATOM   2609  CA  GLU A 327       2.032   3.694  12.407  1.00 93.97           C  
ATOM   2610  C   GLU A 327       2.996   2.606  11.943  1.00 93.97           C  
ATOM   2611  CB  GLU A 327       2.399   4.154  13.820  1.00 93.97           C  
ATOM   2612  O   GLU A 327       3.938   2.881  11.196  1.00 93.97           O  
ATOM   2613  CG  GLU A 327       1.770   5.481  14.217  1.00 93.97           C  
ATOM   2614  CD  GLU A 327       2.075   5.884  15.651  1.00 93.97           C  
ATOM   2615  OE1 GLU A 327       1.568   6.935  16.107  1.00 93.97           O  
ATOM   2616  OE2 GLU A 327       2.827   5.145  16.324  1.00 93.97           O  
ATOM   2617  N   ALA A 328       2.778   1.333  12.376  1.00 90.99           N  
ATOM   2618  CA  ALA A 328       3.610   0.205  11.965  1.00 90.99           C  
ATOM   2619  C   ALA A 328       3.507  -0.033  10.461  1.00 90.99           C  
ATOM   2620  CB  ALA A 328       3.211  -1.056  12.729  1.00 90.99           C  
ATOM   2621  O   ALA A 328       4.514  -0.285   9.796  1.00 90.99           O  
ATOM   2622  N   LEU A 329       2.323   0.032   9.940  1.00 89.84           N  
ATOM   2623  CA  LEU A 329       2.105  -0.156   8.509  1.00 89.84           C  
ATOM   2624  C   LEU A 329       2.750   0.970   7.708  1.00 89.84           C  
ATOM   2625  CB  LEU A 329       0.608  -0.226   8.199  1.00 89.84           C  
ATOM   2626  O   LEU A 329       3.339   0.728   6.652  1.00 89.84           O  
ATOM   2627  CG  LEU A 329      -0.092  -1.546   8.526  1.00 89.84           C  
ATOM   2628  CD1 LEU A 329      -1.601  -1.401   8.364  1.00 89.84           C  
ATOM   2629  CD2 LEU A 329       0.440  -2.667   7.639  1.00 89.84           C  
ATOM   2630  N   GLU A 330       2.626   2.181   8.202  1.00 92.88           N  
ATOM   2631  CA  GLU A 330       3.281   3.314   7.556  1.00 92.88           C  
ATOM   2632  C   GLU A 330       4.798   3.149   7.555  1.00 92.88           C  
ATOM   2633  CB  GLU A 330       2.894   4.624   8.247  1.00 92.88           C  
ATOM   2634  O   GLU A 330       5.462   3.474   6.569  1.00 92.88           O  
ATOM   2635  CG  GLU A 330       1.473   5.081   7.950  1.00 92.88           C  
ATOM   2636  CD  GLU A 330       1.076   6.338   8.708  1.00 92.88           C  
ATOM   2637  OE1 GLU A 330      -0.034   6.865   8.470  1.00 92.88           O  
ATOM   2638  OE2 GLU A 330       1.883   6.801   9.545  1.00 92.88           O  
ATOM   2639  N   LYS A 331       5.366   2.698   8.658  1.00 95.20           N  
ATOM   2640  CA  LYS A 331       6.799   2.428   8.742  1.00 95.20           C  
ATOM   2641  C   LYS A 331       7.210   1.330   7.765  1.00 95.20           C  
ATOM   2642  CB  LYS A 331       7.189   2.033  10.167  1.00 95.20           C  
ATOM   2643  O   LYS A 331       8.251   1.431   7.112  1.00 95.20           O  
ATOM   2644  CG  LYS A 331       7.231   3.201  11.143  1.00 95.20           C  
ATOM   2645  CD  LYS A 331       7.709   2.760  12.520  1.00 95.20           C  
ATOM   2646  CE  LYS A 331       7.708   3.918  13.510  1.00 95.20           C  
ATOM   2647  NZ  LYS A 331       7.943   3.451  14.909  1.00 95.20           N  
ATOM   2648  N   GLN A 332       6.391   0.240   7.666  1.00 91.68           N  
ATOM   2649  CA  GLN A 332       6.662  -0.847   6.730  1.00 91.68           C  
ATOM   2650  C   GLN A 332       6.623  -0.352   5.287  1.00 91.68           C  
ATOM   2651  CB  GLN A 332       5.658  -1.985   6.922  1.00 91.68           C  
ATOM   2652  O   GLN A 332       7.458  -0.742   4.469  1.00 91.68           O  
ATOM   2653  CG  GLN A 332       6.033  -3.265   6.189  1.00 91.68           C  
ATOM   2654  CD  GLN A 332       5.021  -4.377   6.394  1.00 91.68           C  
ATOM   2655  NE2 GLN A 332       4.918  -5.272   5.418  1.00 91.68           N  
ATOM   2656  OE1 GLN A 332       4.338  -4.431   7.422  1.00 91.68           O  
ATOM   2657  N   LEU A 333       5.691   0.499   4.965  1.00 86.96           N  
ATOM   2658  CA  LEU A 333       5.592   1.077   3.629  1.00 86.96           C  
ATOM   2659  C   LEU A 333       6.816   1.931   3.315  1.00 86.96           C  
ATOM   2660  CB  LEU A 333       4.320   1.920   3.502  1.00 86.96           C  
ATOM   2661  O   LEU A 333       7.356   1.865   2.208  1.00 86.96           O  
ATOM   2662  CG  LEU A 333       3.035   1.162   3.165  1.00 86.96           C  
ATOM   2663  CD1 LEU A 333       1.819   2.054   3.392  1.00 86.96           C  
ATOM   2664  CD2 LEU A 333       3.074   0.656   1.727  1.00 86.96           C  
ATOM   2665  N   GLN A 334       7.187   2.735   4.288  1.00 95.19           N  
ATOM   2666  CA  GLN A 334       8.376   3.561   4.111  1.00 95.19           C  
ATOM   2667  C   GLN A 334       9.618   2.700   3.898  1.00 95.19           C  
ATOM   2668  CB  GLN A 334       8.576   4.481   5.316  1.00 95.19           C  
ATOM   2669  O   GLN A 334      10.453   3.005   3.043  1.00 95.19           O  
ATOM   2670  CG  GLN A 334       9.711   5.482   5.144  1.00 95.19           C  
ATOM   2671  CD  GLN A 334       9.407   6.542   4.104  1.00 95.19           C  
ATOM   2672  NE2 GLN A 334      10.420   7.319   3.734  1.00 95.19           N  
ATOM   2673  OE1 GLN A 334       8.271   6.663   3.634  1.00 95.19           O  
ATOM   2674  N   GLU A 335       9.826   1.602   4.669  1.00 94.27           N  
ATOM   2675  CA  GLU A 335      10.953   0.685   4.532  1.00 94.27           C  
ATOM   2676  C   GLU A 335      10.958   0.019   3.159  1.00 94.27           C  
ATOM   2677  CB  GLU A 335      10.917  -0.379   5.632  1.00 94.27           C  
ATOM   2678  O   GLU A 335      12.013  -0.124   2.536  1.00 94.27           O  
ATOM   2679  CG  GLU A 335      11.256   0.156   7.016  1.00 94.27           C  
ATOM   2680  CD  GLU A 335      11.089  -0.879   8.117  1.00 94.27           C  
ATOM   2681  OE1 GLU A 335      11.230  -0.525   9.309  1.00 94.27           O  
ATOM   2682  OE2 GLU A 335      10.816  -2.054   7.784  1.00 94.27           O  
ATOM   2683  N   LEU A 336       9.765  -0.403   2.742  1.00 92.31           N  
ATOM   2684  CA  LEU A 336       9.640  -1.023   1.427  1.00 92.31           C  
ATOM   2685  C   LEU A 336       9.978  -0.028   0.322  1.00 92.31           C  
ATOM   2686  CB  LEU A 336       8.224  -1.568   1.224  1.00 92.31           C  
ATOM   2687  O   LEU A 336      10.653  -0.378  -0.649  1.00 92.31           O  
ATOM   2688  CG  LEU A 336       7.895  -2.882   1.934  1.00 92.31           C  
ATOM   2689  CD1 LEU A 336       6.426  -3.240   1.733  1.00 92.31           C  
ATOM   2690  CD2 LEU A 336       8.797  -4.004   1.429  1.00 92.31           C  
ATOM   2691  N   GLU A 337       9.453   1.161   0.436  1.00 94.09           N  
ATOM   2692  CA  GLU A 337       9.776   2.214  -0.522  1.00 94.09           C  
ATOM   2693  C   GLU A 337      11.278   2.481  -0.563  1.00 94.09           C  
ATOM   2694  CB  GLU A 337       9.022   3.502  -0.181  1.00 94.09           C  
ATOM   2695  O   GLU A 337      11.852   2.661  -1.639  1.00 94.09           O  
ATOM   2696  CG  GLU A 337       7.535   3.446  -0.497  1.00 94.09           C  
ATOM   2697  CD  GLU A 337       6.771   4.668  -0.010  1.00 94.09           C  
ATOM   2698  OE1 GLU A 337       5.573   4.809  -0.345  1.00 94.09           O  
ATOM   2699  OE2 GLU A 337       7.376   5.491   0.713  1.00 94.09           O  
ATOM   2700  N   ASP A 338      11.955   2.582   0.612  1.00 96.30           N  
ATOM   2701  CA  ASP A 338      13.399   2.781   0.690  1.00 96.30           C  
ATOM   2702  C   ASP A 338      14.149   1.620   0.041  1.00 96.30           C  
ATOM   2703  CB  ASP A 338      13.840   2.943   2.147  1.00 96.30           C  
ATOM   2704  O   ASP A 338      15.131   1.831  -0.675  1.00 96.30           O  
ATOM   2705  CG  ASP A 338      13.399   4.262   2.756  1.00 96.30           C  
ATOM   2706  OD1 ASP A 338      13.003   5.179   2.005  1.00 96.30           O  
ATOM   2707  OD2 ASP A 338      13.450   4.386   3.999  1.00 96.30           O  
ATOM   2708  N   LYS A 339      13.674   0.391   0.300  1.00 95.86           N  
ATOM   2709  CA  LYS A 339      14.289  -0.784  -0.309  1.00 95.86           C  
ATOM   2710  C   LYS A 339      14.169  -0.742  -1.829  1.00 95.86           C  
ATOM   2711  CB  LYS A 339      13.651  -2.065   0.232  1.00 95.86           C  
ATOM   2712  O   LYS A 339      15.132  -1.033  -2.542  1.00 95.86           O  
ATOM   2713  CG  LYS A 339      14.064  -2.409   1.655  1.00 95.86           C  
ATOM   2714  CD  LYS A 339      13.424  -3.710   2.123  1.00 95.86           C  
ATOM   2715  CE  LYS A 339      13.690  -3.964   3.601  1.00 95.86           C  
ATOM   2716  NZ  LYS A 339      12.870  -5.097   4.124  1.00 95.86           N  
ATOM   2717  N   GLN A 340      13.000  -0.410  -2.288  1.00 92.43           N  
ATOM   2718  CA  GLN A 340      12.780  -0.315  -3.727  1.00 92.43           C  
ATOM   2719  C   GLN A 340      13.633   0.790  -4.343  1.00 92.43           C  
ATOM   2720  CB  GLN A 340      11.301  -0.066  -4.029  1.00 92.43           C  
ATOM   2721  O   GLN A 340      14.196   0.616  -5.426  1.00 92.43           O  
ATOM   2722  CG  GLN A 340      10.407  -1.267  -3.754  1.00 92.43           C  
ATOM   2723  CD  GLN A 340       8.943  -0.987  -4.038  1.00 92.43           C  
ATOM   2724  NE2 GLN A 340       8.188  -2.034  -4.352  1.00 92.43           N  
ATOM   2725  OE1 GLN A 340       8.494   0.162  -3.976  1.00 92.43           O  
ATOM   2726  N   ASN A 341      13.625   1.937  -3.657  1.00 95.64           N  
ATOM   2727  CA  ASN A 341      14.479   3.023  -4.125  1.00 95.64           C  
ATOM   2728  C   ASN A 341      15.943   2.598  -4.187  1.00 95.64           C  
ATOM   2729  CB  ASN A 341      14.321   4.253  -3.228  1.00 95.64           C  
ATOM   2730  O   ASN A 341      16.657   2.952  -5.128  1.00 95.64           O  
ATOM   2731  CG  ASN A 341      12.999   4.965  -3.440  1.00 95.64           C  
ATOM   2732  ND2 ASN A 341      12.585   5.753  -2.455  1.00 95.64           N  
ATOM   2733  OD1 ASN A 341      12.354   4.806  -4.480  1.00 95.64           O  
ATOM   2734  N   ALA A 342      16.430   1.878  -3.192  1.00 96.13           N  
ATOM   2735  CA  ALA A 342      17.796   1.361  -3.182  1.00 96.13           C  
ATOM   2736  C   ALA A 342      18.029   0.404  -4.347  1.00 96.13           C  
ATOM   2737  CB  ALA A 342      18.090   0.661  -1.857  1.00 96.13           C  
ATOM   2738  O   ALA A 342      19.082   0.441  -4.988  1.00 96.13           O  
ATOM   2739  N   ASP A 343      17.087  -0.499  -4.645  1.00 94.78           N  
ATOM   2740  CA  ASP A 343      17.174  -1.449  -5.750  1.00 94.78           C  
ATOM   2741  C   ASP A 343      17.218  -0.725  -7.094  1.00 94.78           C  
ATOM   2742  CB  ASP A 343      15.995  -2.423  -5.715  1.00 94.78           C  
ATOM   2743  O   ASP A 343      17.992  -1.095  -7.979  1.00 94.78           O  
ATOM   2744  CG  ASP A 343      16.108  -3.450  -4.602  1.00 94.78           C  
ATOM   2745  OD1 ASP A 343      17.178  -3.542  -3.962  1.00 94.78           O  
ATOM   2746  OD2 ASP A 343      15.119  -4.177  -4.365  1.00 94.78           O  
ATOM   2747  N   ILE A 344      16.322   0.306  -7.233  1.00 94.73           N  
ATOM   2748  CA  ILE A 344      16.301   1.099  -8.458  1.00 94.73           C  
ATOM   2749  C   ILE A 344      17.650   1.789  -8.650  1.00 94.73           C  
ATOM   2750  CB  ILE A 344      15.163   2.144  -8.435  1.00 94.73           C  
ATOM   2751  O   ILE A 344      18.190   1.812  -9.758  1.00 94.73           O  
ATOM   2752  CG1 ILE A 344      13.798   1.449  -8.505  1.00 94.73           C  
ATOM   2753  CG2 ILE A 344      15.327   3.146  -9.581  1.00 94.73           C  
ATOM   2754  CD1 ILE A 344      12.617   2.380  -8.270  1.00 94.73           C  
ATOM   2755  N   SER A 345      18.218   2.371  -7.595  1.00 97.40           N  
ATOM   2756  CA  SER A 345      19.529   3.009  -7.651  1.00 97.40           C  
ATOM   2757  C   SER A 345      20.614   2.011  -8.041  1.00 97.40           C  
ATOM   2758  CB  SER A 345      19.872   3.647  -6.304  1.00 97.40           C  
ATOM   2759  O   SER A 345      21.504   2.332  -8.832  1.00 97.40           O  
ATOM   2760  OG  SER A 345      21.128   4.302  -6.363  1.00 97.40           O  
ATOM   2761  N   ALA A 346      20.576   0.797  -7.452  1.00 96.57           N  
ATOM   2762  CA  ALA A 346      21.528  -0.258  -7.791  1.00 96.57           C  
ATOM   2763  C   ALA A 346      21.436  -0.626  -9.269  1.00 96.57           C  
ATOM   2764  CB  ALA A 346      21.286  -1.491  -6.923  1.00 96.57           C  
ATOM   2765  O   ALA A 346      22.458  -0.806  -9.935  1.00 96.57           O  
ATOM   2766  N   MET A 347      20.263  -0.788  -9.799  1.00 95.63           N  
ATOM   2767  CA  MET A 347      20.055  -1.119 -11.206  1.00 95.63           C  
ATOM   2768  C   MET A 347      20.536   0.013 -12.108  1.00 95.63           C  
ATOM   2769  CB  MET A 347      18.579  -1.412 -11.478  1.00 95.63           C  
ATOM   2770  O   MET A 347      21.160  -0.233 -13.142  1.00 95.63           O  
ATOM   2771  CG  MET A 347      18.058  -2.647 -10.761  1.00 95.63           C  
ATOM   2772  SD  MET A 347      18.866  -4.190 -11.340  1.00 95.63           S  
ATOM   2773  CE  MET A 347      18.170  -5.378 -10.159  1.00 95.63           C  
ATOM   2774  N   GLN A 348      20.242   1.289 -11.702  1.00 97.01           N  
ATOM   2775  CA  GLN A 348      20.742   2.444 -12.441  1.00 97.01           C  
ATOM   2776  C   GLN A 348      22.267   2.454 -12.481  1.00 97.01           C  
ATOM   2777  CB  GLN A 348      20.224   3.743 -11.821  1.00 97.01           C  
ATOM   2778  O   GLN A 348      22.864   2.801 -13.502  1.00 97.01           O  
ATOM   2779  CG  GLN A 348      18.757   4.025 -12.117  1.00 97.01           C  
ATOM   2780  CD  GLN A 348      18.229   5.233 -11.368  1.00 97.01           C  
ATOM   2781  NE2 GLN A 348      17.056   5.713 -11.769  1.00 97.01           N  
ATOM   2782  OE1 GLN A 348      18.868   5.731 -10.436  1.00 97.01           O  
ATOM   2783  N   ASP A 349      22.910   2.097 -11.364  1.00 98.05           N  
ATOM   2784  CA  ASP A 349      24.365   1.993 -11.313  1.00 98.05           C  
ATOM   2785  C   ASP A 349      24.874   0.929 -12.283  1.00 98.05           C  
ATOM   2786  CB  ASP A 349      24.831   1.675  -9.891  1.00 98.05           C  
ATOM   2787  O   ASP A 349      25.872   1.138 -12.976  1.00 98.05           O  
ATOM   2788  CG  ASP A 349      24.660   2.842  -8.936  1.00 98.05           C  
ATOM   2789  OD1 ASP A 349      24.437   3.982  -9.399  1.00 98.05           O  
ATOM   2790  OD2 ASP A 349      24.753   2.622  -7.709  1.00 98.05           O  
ATOM   2791  N   THR A 350      24.192  -0.247 -12.300  1.00 97.58           N  
ATOM   2792  CA  THR A 350      24.561  -1.326 -13.210  1.00 97.58           C  
ATOM   2793  C   THR A 350      24.414  -0.883 -14.662  1.00 97.58           C  
ATOM   2794  CB  THR A 350      23.705  -2.581 -12.964  1.00 97.58           C  
ATOM   2795  O   THR A 350      25.268  -1.185 -15.499  1.00 97.58           O  
ATOM   2796  CG2 THR A 350      23.882  -3.098 -11.540  1.00 97.58           C  
ATOM   2797  OG1 THR A 350      22.324  -2.260 -13.175  1.00 97.58           O  
ATOM   2798  N   ILE A 351      23.329  -0.202 -14.934  1.00 96.12           N  
ATOM   2799  CA  ILE A 351      23.109   0.316 -16.280  1.00 96.12           C  
ATOM   2800  C   ILE A 351      24.239   1.272 -16.655  1.00 96.12           C  
ATOM   2801  CB  ILE A 351      21.743   1.029 -16.395  1.00 96.12           C  
ATOM   2802  O   ILE A 351      24.779   1.201 -17.762  1.00 96.12           O  
ATOM   2803  CG1 ILE A 351      20.600   0.014 -16.279  1.00 96.12           C  
ATOM   2804  CG2 ILE A 351      21.651   1.811 -17.708  1.00 96.12           C  
ATOM   2805  CD1 ILE A 351      19.218   0.646 -16.182  1.00 96.12           C  
ATOM   2806  N   ASN A 352      24.598   2.166 -15.734  1.00 98.15           N  
ATOM   2807  CA  ASN A 352      25.679   3.115 -15.982  1.00 98.15           C  
ATOM   2808  C   ASN A 352      27.007   2.402 -16.218  1.00 98.15           C  
ATOM   2809  CB  ASN A 352      25.804   4.101 -14.819  1.00 98.15           C  
ATOM   2810  O   ASN A 352      27.783   2.797 -17.090  1.00 98.15           O  
ATOM   2811  CG  ASN A 352      24.664   5.099 -14.774  1.00 98.15           C  
ATOM   2812  ND2 ASN A 352      24.416   5.663 -13.598  1.00 98.15           N  
ATOM   2813  OD1 ASN A 352      24.010   5.359 -15.788  1.00 98.15           O  
ATOM   2814  N   LYS A 353      27.274   1.388 -15.395  1.00 98.11           N  
ATOM   2815  CA  LYS A 353      28.479   0.583 -15.570  1.00 98.11           C  
ATOM   2816  C   LYS A 353      28.510  -0.070 -16.949  1.00 98.11           C  
ATOM   2817  CB  LYS A 353      28.572  -0.487 -14.481  1.00 98.11           C  
ATOM   2818  O   LYS A 353      29.542  -0.061 -17.622  1.00 98.11           O  
ATOM   2819  CG  LYS A 353      28.971   0.052 -13.115  1.00 98.11           C  
ATOM   2820  CD  LYS A 353      29.048  -1.060 -12.076  1.00 98.11           C  
ATOM   2821  CE  LYS A 353      29.296  -0.505 -10.680  1.00 98.11           C  
ATOM   2822  NZ  LYS A 353      29.226  -1.574  -9.639  1.00 98.11           N  
ATOM   2823  N   LEU A 354      27.403  -0.664 -17.361  1.00 97.42           N  
ATOM   2824  CA  LEU A 354      27.316  -1.319 -18.661  1.00 97.42           C  
ATOM   2825  C   LEU A 354      27.447  -0.304 -19.791  1.00 97.42           C  
ATOM   2826  CB  LEU A 354      25.993  -2.078 -18.792  1.00 97.42           C  
ATOM   2827  O   LEU A 354      28.107  -0.570 -20.798  1.00 97.42           O  
ATOM   2828  CG  LEU A 354      25.870  -3.371 -17.984  1.00 97.42           C  
ATOM   2829  CD1 LEU A 354      24.458  -3.935 -18.099  1.00 97.42           C  
ATOM   2830  CD2 LEU A 354      26.900  -4.394 -18.450  1.00 97.42           C  
ATOM   2831  N   GLU A 355      26.805   0.851 -19.648  1.00 97.51           N  
ATOM   2832  CA  GLU A 355      26.929   1.921 -20.634  1.00 97.51           C  
ATOM   2833  C   GLU A 355      28.376   2.391 -20.759  1.00 97.51           C  
ATOM   2834  CB  GLU A 355      26.023   3.098 -20.266  1.00 97.51           C  
ATOM   2835  O   GLU A 355      28.855   2.655 -21.863  1.00 97.51           O  
ATOM   2836  CG  GLU A 355      24.542   2.829 -20.492  1.00 97.51           C  
ATOM   2837  CD  GLU A 355      23.652   3.994 -20.089  1.00 97.51           C  
ATOM   2838  OE1 GLU A 355      22.481   4.043 -20.530  1.00 97.51           O  
ATOM   2839  OE2 GLU A 355      24.130   4.864 -19.328  1.00 97.51           O  
ATOM   2840  N   ASN A 356      29.054   2.531 -19.633  1.00 97.93           N  
ATOM   2841  CA  ASN A 356      30.462   2.913 -19.643  1.00 97.93           C  
ATOM   2842  C   ASN A 356      31.325   1.854 -20.322  1.00 97.93           C  
ATOM   2843  CB  ASN A 356      30.959   3.170 -18.218  1.00 97.93           C  
ATOM   2844  O   ASN A 356      32.227   2.184 -21.094  1.00 97.93           O  
ATOM   2845  CG  ASN A 356      30.414   4.458 -17.633  1.00 97.93           C  
ATOM   2846  ND2 ASN A 356      30.452   4.571 -16.311  1.00 97.93           N  
ATOM   2847  OD1 ASN A 356      29.962   5.343 -18.363  1.00 97.93           O  
ATOM   2848  N   GLU A 357      31.086   0.595 -19.968  1.00 97.80           N  
ATOM   2849  CA  GLU A 357      31.811  -0.502 -20.603  1.00 97.80           C  
ATOM   2850  C   GLU A 357      31.595  -0.505 -22.114  1.00 97.80           C  
ATOM   2851  CB  GLU A 357      31.382  -1.846 -20.008  1.00 97.80           C  
ATOM   2852  O   GLU A 357      32.529  -0.752 -22.879  1.00 97.80           O  
ATOM   2853  CG  GLU A 357      31.891  -2.082 -18.593  1.00 97.80           C  
ATOM   2854  CD  GLU A 357      31.427  -3.404 -18.002  1.00 97.80           C  
ATOM   2855  OE1 GLU A 357      31.766  -3.698 -16.833  1.00 97.80           O  
ATOM   2856  OE2 GLU A 357      30.719  -4.151 -18.713  1.00 97.80           O  
ATOM   2857  N   LEU A 358      30.357  -0.305 -22.513  1.00 97.27           N  
ATOM   2858  CA  LEU A 358      30.041  -0.232 -23.935  1.00 97.27           C  
ATOM   2859  C   LEU A 358      30.808   0.903 -24.605  1.00 97.27           C  
ATOM   2860  CB  LEU A 358      28.536  -0.036 -24.141  1.00 97.27           C  
ATOM   2861  O   LEU A 358      31.368   0.724 -25.689  1.00 97.27           O  
ATOM   2862  CG  LEU A 358      28.052   0.029 -25.590  1.00 97.27           C  
ATOM   2863  CD1 LEU A 358      28.279  -1.309 -26.285  1.00 97.27           C  
ATOM   2864  CD2 LEU A 358      26.580   0.423 -25.646  1.00 97.27           C  
ATOM   2865  N   ARG A 359      30.797   2.083 -23.972  1.00 97.84           N  
ATOM   2866  CA  ARG A 359      31.540   3.225 -24.496  1.00 97.84           C  
ATOM   2867  C   ARG A 359      33.028   2.911 -24.598  1.00 97.84           C  
ATOM   2868  CB  ARG A 359      31.324   4.457 -23.614  1.00 97.84           C  
ATOM   2869  O   ARG A 359      33.673   3.248 -25.593  1.00 97.84           O  
ATOM   2870  CG  ARG A 359      30.013   5.181 -23.878  1.00 97.84           C  
ATOM   2871  CD  ARG A 359      29.939   6.504 -23.129  1.00 97.84           C  
ATOM   2872  NE  ARG A 359      28.802   6.542 -22.213  1.00 97.84           N  
ATOM   2873  NH1 ARG A 359      30.076   6.353 -20.295  1.00 97.84           N  
ATOM   2874  NH2 ARG A 359      27.794   6.513 -20.150  1.00 97.84           N  
ATOM   2875  CZ  ARG A 359      28.893   6.470 -20.888  1.00 97.84           C  
ATOM   2876  N   THR A 360      33.592   2.328 -23.567  1.00 98.14           N  
ATOM   2877  CA  THR A 360      35.004   1.962 -23.545  1.00 98.14           C  
ATOM   2878  C   THR A 360      35.327   0.989 -24.675  1.00 98.14           C  
ATOM   2879  CB  THR A 360      35.397   1.334 -22.195  1.00 98.14           C  
ATOM   2880  O   THR A 360      36.342   1.138 -25.359  1.00 98.14           O  
ATOM   2881  CG2 THR A 360      36.891   1.030 -22.144  1.00 98.14           C  
ATOM   2882  OG1 THR A 360      35.070   2.244 -21.138  1.00 98.14           O  
ATOM   2883  N   THR A 361      34.536  -0.071 -24.887  1.00 97.45           N  
ATOM   2884  CA  THR A 361      34.747  -1.059 -25.939  1.00 97.45           C  
ATOM   2885  C   THR A 361      34.641  -0.414 -27.317  1.00 97.45           C  
ATOM   2886  CB  THR A 361      33.735  -2.214 -25.831  1.00 97.45           C  
ATOM   2887  O   THR A 361      35.415  -0.737 -28.221  1.00 97.45           O  
ATOM   2888  CG2 THR A 361      33.902  -2.971 -24.517  1.00 97.45           C  
ATOM   2889  OG1 THR A 361      32.405  -1.684 -25.898  1.00 97.45           O  
ATOM   2890  N   LYS A 362      33.697   0.450 -27.488  1.00 98.09           N  
ATOM   2891  CA  LYS A 362      33.567   1.182 -28.744  1.00 98.09           C  
ATOM   2892  C   LYS A 362      34.816   2.010 -29.031  1.00 98.09           C  
ATOM   2893  CB  LYS A 362      32.334   2.087 -28.712  1.00 98.09           C  
ATOM   2894  O   LYS A 362      35.281   2.067 -30.171  1.00 98.09           O  
ATOM   2895  CG  LYS A 362      31.018   1.347 -28.900  1.00 98.09           C  
ATOM   2896  CD  LYS A 362      29.842   2.312 -28.988  1.00 98.09           C  
ATOM   2897  CE  LYS A 362      28.533   1.577 -29.245  1.00 98.09           C  
ATOM   2898  NZ  LYS A 362      27.366   2.509 -29.243  1.00 98.09           N  
ATOM   2899  N   SER A 363      35.298   2.728 -27.986  1.00 97.92           N  
ATOM   2900  CA  SER A 363      36.528   3.502 -28.127  1.00 97.92           C  
ATOM   2901  C   SER A 363      37.709   2.603 -28.477  1.00 97.92           C  
ATOM   2902  CB  SER A 363      36.826   4.274 -26.841  1.00 97.92           C  
ATOM   2903  O   SER A 363      38.546   2.964 -29.307  1.00 97.92           O  
ATOM   2904  OG  SER A 363      38.066   4.953 -26.939  1.00 97.92           O  
ATOM   2905  N   GLU A 364      37.806   1.433 -27.816  1.00 98.10           N  
ATOM   2906  CA  GLU A 364      38.866   0.473 -28.109  1.00 98.10           C  
ATOM   2907  C   GLU A 364      38.767  -0.037 -29.544  1.00 98.10           C  
ATOM   2908  CB  GLU A 364      38.814  -0.701 -27.129  1.00 98.10           C  
ATOM   2909  O   GLU A 364      39.782  -0.174 -30.231  1.00 98.10           O  
ATOM   2910  CG  GLU A 364      39.273  -0.348 -25.721  1.00 98.10           C  
ATOM   2911  CD  GLU A 364      39.077  -1.479 -24.725  1.00 98.10           C  
ATOM   2912  OE1 GLU A 364      39.447  -1.315 -23.540  1.00 98.10           O  
ATOM   2913  OE2 GLU A 364      38.550  -2.538 -25.132  1.00 98.10           O  
ATOM   2914  N   MET A 365      37.536  -0.373 -29.963  1.00 97.97           N  
ATOM   2915  CA  MET A 365      37.310  -0.822 -31.334  1.00 97.97           C  
ATOM   2916  C   MET A 365      37.753   0.241 -32.334  1.00 97.97           C  
ATOM   2917  CB  MET A 365      35.834  -1.163 -31.552  1.00 97.97           C  
ATOM   2918  O   MET A 365      38.402  -0.074 -33.333  1.00 97.97           O  
ATOM   2919  CG  MET A 365      35.542  -1.776 -32.912  1.00 97.97           C  
ATOM   2920  SD  MET A 365      33.754  -2.100 -33.167  1.00 97.97           S  
ATOM   2921  CE  MET A 365      33.470  -3.353 -31.886  1.00 97.97           C  
ATOM   2922  N   ALA A 366      37.344   1.499 -32.079  1.00 97.27           N  
ATOM   2923  CA  ALA A 366      37.752   2.614 -32.930  1.00 97.27           C  
ATOM   2924  C   ALA A 366      39.273   2.731 -32.990  1.00 97.27           C  
ATOM   2925  CB  ALA A 366      37.141   3.919 -32.427  1.00 97.27           C  
ATOM   2926  O   ALA A 366      39.840   2.997 -34.052  1.00 97.27           O  
ATOM   2927  N   ARG A 367      39.944   2.566 -31.820  1.00 97.81           N  
ATOM   2928  CA  ARG A 367      41.402   2.598 -31.759  1.00 97.81           C  
ATOM   2929  C   ARG A 367      42.010   1.477 -32.595  1.00 97.81           C  
ATOM   2930  CB  ARG A 367      41.882   2.491 -30.310  1.00 97.81           C  
ATOM   2931  O   ARG A 367      42.965   1.701 -33.343  1.00 97.81           O  
ATOM   2932  CG  ARG A 367      43.383   2.666 -30.144  1.00 97.81           C  
ATOM   2933  CD  ARG A 367      43.824   2.421 -28.708  1.00 97.81           C  
ATOM   2934  NE  ARG A 367      43.662   1.021 -28.326  1.00 97.81           N  
ATOM   2935  NH1 ARG A 367      45.623   0.308 -29.318  1.00 97.81           N  
ATOM   2936  NH2 ARG A 367      44.274  -1.190 -28.227  1.00 97.81           N  
ATOM   2937  CZ  ARG A 367      44.520   0.049 -28.625  1.00 97.81           C  
ATOM   2938  N   TYR A 368      41.536   0.196 -32.455  1.00 97.86           N  
ATOM   2939  CA  TYR A 368      42.008  -0.943 -33.235  1.00 97.86           C  
ATOM   2940  C   TYR A 368      41.842  -0.688 -34.728  1.00 97.86           C  
ATOM   2941  CB  TYR A 368      41.257  -2.216 -32.836  1.00 97.86           C  
ATOM   2942  O   TYR A 368      42.727  -1.015 -35.522  1.00 97.86           O  
ATOM   2943  CG  TYR A 368      41.696  -2.790 -31.510  1.00 97.86           C  
ATOM   2944  CD1 TYR A 368      43.044  -2.843 -31.164  1.00 97.86           C  
ATOM   2945  CD2 TYR A 368      40.764  -3.281 -30.602  1.00 97.86           C  
ATOM   2946  CE1 TYR A 368      43.454  -3.372 -29.945  1.00 97.86           C  
ATOM   2947  CE2 TYR A 368      41.162  -3.812 -29.380  1.00 97.86           C  
ATOM   2948  OH  TYR A 368      42.906  -4.379 -27.852  1.00 97.86           O  
ATOM   2949  CZ  TYR A 368      42.507  -3.853 -29.060  1.00 97.86           C  
ATOM   2950  N   LEU A 369      40.692  -0.125 -35.182  1.00 97.93           N  
ATOM   2951  CA  LEU A 369      40.435   0.188 -36.584  1.00 97.93           C  
ATOM   2952  C   LEU A 369      41.454   1.191 -37.113  1.00 97.93           C  
ATOM   2953  CB  LEU A 369      39.018   0.742 -36.758  1.00 97.93           C  
ATOM   2954  O   LEU A 369      41.933   1.058 -38.242  1.00 97.93           O  
ATOM   2955  CG  LEU A 369      37.880  -0.278 -36.699  1.00 97.93           C  
ATOM   2956  CD1 LEU A 369      36.531   0.434 -36.704  1.00 97.93           C  
ATOM   2957  CD2 LEU A 369      37.978  -1.258 -37.863  1.00 97.93           C  
ATOM   2958  N   LYS A 370      41.829   2.213 -36.262  1.00 97.54           N  
ATOM   2959  CA  LYS A 370      42.837   3.194 -36.651  1.00 97.54           C  
ATOM   2960  C   LYS A 370      44.214   2.548 -36.775  1.00 97.54           C  
ATOM   2961  CB  LYS A 370      42.886   4.343 -35.642  1.00 97.54           C  
ATOM   2962  O   LYS A 370      44.945   2.811 -37.732  1.00 97.54           O  
ATOM   2963  CG  LYS A 370      43.800   5.488 -36.053  1.00 97.54           C  
ATOM   2964  CD  LYS A 370      43.794   6.606 -35.018  1.00 97.54           C  
ATOM   2965  CE  LYS A 370      44.705   7.754 -35.429  1.00 97.54           C  
ATOM   2966  NZ  LYS A 370      44.550   8.935 -34.528  1.00 97.54           N  
ATOM   2967  N   GLU A 371      44.634   1.741 -35.799  1.00 97.70           N  
ATOM   2968  CA  GLU A 371      45.918   1.048 -35.832  1.00 97.70           C  
ATOM   2969  C   GLU A 371      46.017   0.128 -37.045  1.00 97.70           C  
ATOM   2970  CB  GLU A 371      46.130   0.247 -34.545  1.00 97.70           C  
ATOM   2971  O   GLU A 371      47.079   0.018 -37.662  1.00 97.70           O  
ATOM   2972  CG  GLU A 371      46.390   1.109 -33.319  1.00 97.70           C  
ATOM   2973  CD  GLU A 371      46.521   0.304 -32.035  1.00 97.70           C  
ATOM   2974  OE1 GLU A 371      46.650   0.912 -30.948  1.00 97.70           O  
ATOM   2975  OE2 GLU A 371      46.496  -0.944 -32.118  1.00 97.70           O  
ATOM   2976  N   TYR A 372      44.910  -0.577 -37.332  1.00 97.66           N  
ATOM   2977  CA  TYR A 372      44.871  -1.447 -38.502  1.00 97.66           C  
ATOM   2978  C   TYR A 372      45.079  -0.648 -39.783  1.00 97.66           C  
ATOM   2979  CB  TYR A 372      43.539  -2.200 -38.567  1.00 97.66           C  
ATOM   2980  O   TYR A 372      45.825  -1.068 -40.670  1.00 97.66           O  
ATOM   2981  CG  TYR A 372      43.487  -3.249 -39.651  1.00 97.66           C  
ATOM   2982  CD1 TYR A 372      42.821  -3.007 -40.851  1.00 97.66           C  
ATOM   2983  CD2 TYR A 372      44.103  -4.484 -39.479  1.00 97.66           C  
ATOM   2984  CE1 TYR A 372      42.769  -3.971 -41.852  1.00 97.66           C  
ATOM   2985  CE2 TYR A 372      44.058  -5.455 -40.474  1.00 97.66           C  
ATOM   2986  OH  TYR A 372      43.341  -6.148 -42.643  1.00 97.66           O  
ATOM   2987  CZ  TYR A 372      43.390  -5.190 -41.655  1.00 97.66           C  
ATOM   2988  N   GLN A 373      44.357   0.436 -39.931  1.00 97.36           N  
ATOM   2989  CA  GLN A 373      44.544   1.320 -41.077  1.00 97.36           C  
ATOM   2990  C   GLN A 373      45.988   1.806 -41.166  1.00 97.36           C  
ATOM   2991  CB  GLN A 373      43.592   2.514 -40.996  1.00 97.36           C  
ATOM   2992  O   GLN A 373      46.570   1.844 -42.253  1.00 97.36           O  
ATOM   2993  CG  GLN A 373      43.626   3.412 -42.226  1.00 97.36           C  
ATOM   2994  CD  GLN A 373      43.210   2.689 -43.493  1.00 97.36           C  
ATOM   2995  NE2 GLN A 373      43.804   3.074 -44.617  1.00 97.36           N  
ATOM   2996  OE1 GLN A 373      42.363   1.791 -43.461  1.00 97.36           O  
ATOM   2997  N   ASP A 374      46.600   2.255 -40.095  1.00 97.29           N  
ATOM   2998  CA  ASP A 374      47.992   2.693 -40.052  1.00 97.29           C  
ATOM   2999  C   ASP A 374      48.934   1.577 -40.498  1.00 97.29           C  
ATOM   3000  CB  ASP A 374      48.363   3.162 -38.643  1.00 97.29           C  
ATOM   3001  O   ASP A 374      49.877   1.818 -41.253  1.00 97.29           O  
ATOM   3002  CG  ASP A 374      47.716   4.484 -38.269  1.00 97.29           C  
ATOM   3003  OD1 ASP A 374      47.152   5.160 -39.156  1.00 97.29           O  
ATOM   3004  OD2 ASP A 374      47.774   4.854 -37.076  1.00 97.29           O  
ATOM   3005  N   LEU A 375      48.674   0.320 -39.965  1.00 97.77           N  
ATOM   3006  CA  LEU A 375      49.481  -0.838 -40.335  1.00 97.77           C  
ATOM   3007  C   LEU A 375      49.338  -1.147 -41.822  1.00 97.77           C  
ATOM   3008  CB  LEU A 375      49.077  -2.061 -39.507  1.00 97.77           C  
ATOM   3009  O   LEU A 375      50.319  -1.486 -42.487  1.00 97.77           O  
ATOM   3010  CG  LEU A 375      49.925  -3.319 -39.697  1.00 97.77           C  
ATOM   3011  CD1 LEU A 375      51.388  -3.024 -39.383  1.00 97.77           C  
ATOM   3012  CD2 LEU A 375      49.403  -4.453 -38.822  1.00 97.77           C  
ATOM   3013  N   LEU A 376      48.105  -1.111 -42.287  1.00 97.74           N  
ATOM   3014  CA  LEU A 376      47.845  -1.317 -43.708  1.00 97.74           C  
ATOM   3015  C   LEU A 376      48.618  -0.310 -44.553  1.00 97.74           C  
ATOM   3016  CB  LEU A 376      46.346  -1.203 -44.001  1.00 97.74           C  
ATOM   3017  O   LEU A 376      49.193  -0.669 -45.583  1.00 97.74           O  
ATOM   3018  CG  LEU A 376      45.921  -1.422 -45.453  1.00 97.74           C  
ATOM   3019  CD1 LEU A 376      46.223  -2.854 -45.884  1.00 97.74           C  
ATOM   3020  CD2 LEU A 376      44.439  -1.107 -45.630  1.00 97.74           C  
ATOM   3021  N   ASN A 377      48.598   1.014 -44.180  1.00 97.57           N  
ATOM   3022  CA  ASN A 377      49.352   2.053 -44.871  1.00 97.57           C  
ATOM   3023  C   ASN A 377      50.846   1.741 -44.894  1.00 97.57           C  
ATOM   3024  CB  ASN A 377      49.104   3.417 -44.224  1.00 97.57           C  
ATOM   3025  O   ASN A 377      51.511   1.944 -45.911  1.00 97.57           O  
ATOM   3026  CG  ASN A 377      47.701   3.935 -44.472  1.00 97.57           C  
ATOM   3027  ND2 ASN A 377      47.286   4.923 -43.687  1.00 97.57           N  
ATOM   3028  OD1 ASN A 377      46.996   3.452 -45.361  1.00 97.57           O  
ATOM   3029  N   VAL A 378      51.480   1.323 -43.747  1.00 97.63           N  
ATOM   3030  CA  VAL A 378      52.888   0.951 -43.661  1.00 97.63           C  
ATOM   3031  C   VAL A 378      53.170  -0.224 -44.595  1.00 97.63           C  
ATOM   3032  CB  VAL A 378      53.293   0.591 -42.214  1.00 97.63           C  
ATOM   3033  O   VAL A 378      54.184  -0.238 -45.297  1.00 97.63           O  
ATOM   3034  CG1 VAL A 378      54.715   0.034 -42.173  1.00 97.63           C  
ATOM   3035  CG2 VAL A 378      53.168   1.813 -41.306  1.00 97.63           C  
ATOM   3036  N   LYS A 379      52.273  -1.257 -44.660  1.00 97.45           N  
ATOM   3037  CA  LYS A 379      52.428  -2.422 -45.527  1.00 97.45           C  
ATOM   3038  C   LYS A 379      52.484  -2.011 -46.995  1.00 97.45           C  
ATOM   3039  CB  LYS A 379      51.286  -3.414 -45.303  1.00 97.45           C  
ATOM   3040  O   LYS A 379      53.325  -2.501 -47.751  1.00 97.45           O  
ATOM   3041  CG  LYS A 379      51.472  -4.744 -46.019  1.00 97.45           C  
ATOM   3042  CD  LYS A 379      50.756  -4.760 -47.363  1.00 97.45           C  
ATOM   3043  CE  LYS A 379      50.762  -6.150 -47.984  1.00 97.45           C  
ATOM   3044  NZ  LYS A 379      49.964  -6.197 -49.246  1.00 97.45           N  
ATOM   3045  N   MET A 380      51.510  -1.122 -47.418  1.00 97.34           N  
ATOM   3046  CA  MET A 380      51.479  -0.624 -48.790  1.00 97.34           C  
ATOM   3047  C   MET A 380      52.762   0.130 -49.124  1.00 97.34           C  
ATOM   3048  CB  MET A 380      50.267   0.285 -49.006  1.00 97.34           C  
ATOM   3049  O   MET A 380      53.296  -0.003 -50.227  1.00 97.34           O  
ATOM   3050  CG  MET A 380      48.941  -0.458 -49.031  1.00 97.34           C  
ATOM   3051  SD  MET A 380      47.519   0.653 -49.361  1.00 97.34           S  
ATOM   3052  CE  MET A 380      47.890   1.150 -51.066  1.00 97.34           C  
ATOM   3053  N   ALA A 381      53.253   0.975 -48.137  1.00 97.21           N  
ATOM   3054  CA  ALA A 381      54.503   1.711 -48.310  1.00 97.21           C  
ATOM   3055  C   ALA A 381      55.677   0.758 -48.518  1.00 97.21           C  
ATOM   3056  CB  ALA A 381      54.760   2.613 -47.106  1.00 97.21           C  
ATOM   3057  O   ALA A 381      56.530   0.992 -49.377  1.00 97.21           O  
ATOM   3058  N   LEU A 382      55.735  -0.313 -47.719  1.00 96.93           N  
ATOM   3059  CA  LEU A 382      56.793  -1.309 -47.856  1.00 96.93           C  
ATOM   3060  C   LEU A 382      56.680  -2.042 -49.188  1.00 96.93           C  
ATOM   3061  CB  LEU A 382      56.737  -2.312 -46.701  1.00 96.93           C  
ATOM   3062  O   LEU A 382      57.693  -2.343 -49.824  1.00 96.93           O  
ATOM   3063  CG  LEU A 382      57.192  -1.799 -45.334  1.00 96.93           C  
ATOM   3064  CD1 LEU A 382      56.984  -2.870 -44.269  1.00 96.93           C  
ATOM   3065  CD2 LEU A 382      58.653  -1.364 -45.384  1.00 96.93           C  
ATOM   3066  N   ASP A 383      55.442  -2.402 -49.610  1.00 97.22           N  
ATOM   3067  CA  ASP A 383      55.223  -3.067 -50.891  1.00 97.22           C  
ATOM   3068  C   ASP A 383      55.765  -2.226 -52.045  1.00 97.22           C  
ATOM   3069  CB  ASP A 383      53.735  -3.352 -51.101  1.00 97.22           C  
ATOM   3070  O   ASP A 383      56.344  -2.762 -52.992  1.00 97.22           O  
ATOM   3071  CG  ASP A 383      53.241  -4.545 -50.302  1.00 97.22           C  
ATOM   3072  OD1 ASP A 383      54.064  -5.401 -49.913  1.00 97.22           O  
ATOM   3073  OD2 ASP A 383      52.017  -4.632 -50.063  1.00 97.22           O  
ATOM   3074  N   ILE A 384      55.605  -0.904 -51.997  1.00 95.96           N  
ATOM   3075  CA  ILE A 384      56.135   0.005 -53.007  1.00 95.96           C  
ATOM   3076  C   ILE A 384      57.661  -0.006 -52.961  1.00 95.96           C  
ATOM   3077  CB  ILE A 384      55.603   1.443 -52.809  1.00 95.96           C  
ATOM   3078  O   ILE A 384      58.320  -0.006 -54.004  1.00 95.96           O  
ATOM   3079  CG1 ILE A 384      54.086   1.485 -53.024  1.00 95.96           C  
ATOM   3080  CG2 ILE A 384      56.318   2.417 -53.750  1.00 95.96           C  
ATOM   3081  CD1 ILE A 384      53.443   2.810 -52.639  1.00 95.96           C  
ATOM   3082  N   GLU A 385      58.320  -0.026 -51.747  1.00 96.25           N  
ATOM   3083  CA  GLU A 385      59.768  -0.062 -51.569  1.00 96.25           C  
ATOM   3084  C   GLU A 385      60.358  -1.360 -52.114  1.00 96.25           C  
ATOM   3085  CB  GLU A 385      60.133   0.102 -50.092  1.00 96.25           C  
ATOM   3086  O   GLU A 385      61.410  -1.348 -52.757  1.00 96.25           O  
ATOM   3087  CG  GLU A 385      59.857   1.493 -49.541  1.00 96.25           C  
ATOM   3088  CD  GLU A 385      60.128   1.613 -48.050  1.00 96.25           C  
ATOM   3089  OE1 GLU A 385      59.888   2.699 -47.474  1.00 96.25           O  
ATOM   3090  OE2 GLU A 385      60.585   0.613 -47.452  1.00 96.25           O  
ATOM   3091  N   ILE A 386      59.637  -2.466 -51.849  1.00 94.50           N  
ATOM   3092  CA  ILE A 386      60.089  -3.769 -52.322  1.00 94.50           C  
ATOM   3093  C   ILE A 386      60.015  -3.818 -53.847  1.00 94.50           C  
ATOM   3094  CB  ILE A 386      59.253  -4.915 -51.709  1.00 94.50           C  
ATOM   3095  O   ILE A 386      60.924  -4.335 -54.502  1.00 94.50           O  
ATOM   3096  CG1 ILE A 386      59.515  -5.018 -50.202  1.00 94.50           C  
ATOM   3097  CG2 ILE A 386      59.558  -6.242 -52.410  1.00 94.50           C  
ATOM   3098  CD1 ILE A 386      58.611  -6.011 -49.483  1.00 94.50           C  
ATOM   3099  N   ALA A 387      58.873  -3.299 -54.386  1.00 95.34           N  
ATOM   3100  CA  ALA A 387      58.724  -3.222 -55.837  1.00 95.34           C  
ATOM   3101  C   ALA A 387      59.823  -2.362 -56.456  1.00 95.34           C  
ATOM   3102  CB  ALA A 387      57.350  -2.667 -56.203  1.00 95.34           C  
ATOM   3103  O   ALA A 387      60.350  -2.690 -57.522  1.00 95.34           O  
ATOM   3104  N   ALA A 388      60.133  -1.224 -55.802  1.00 94.44           N  
ATOM   3105  CA  ALA A 388      61.208  -0.343 -56.254  1.00 94.44           C  
ATOM   3106  C   ALA A 388      62.557  -1.054 -56.203  1.00 94.44           C  
ATOM   3107  CB  ALA A 388      61.246   0.926 -55.407  1.00 94.44           C  
ATOM   3108  O   ALA A 388      63.361  -0.940 -57.132  1.00 94.44           O  
ATOM   3109  N   TYR A 389      62.889  -1.729 -54.936  1.00 95.51           N  
ATOM   3110  CA  TYR A 389      64.135  -2.477 -54.811  1.00 95.51           C  
ATOM   3111  C   TYR A 389      64.209  -3.591 -55.849  1.00 95.51           C  
ATOM   3112  CB  TYR A 389      64.270  -3.066 -53.404  1.00 95.51           C  
ATOM   3113  O   TYR A 389      65.274  -3.851 -56.414  1.00 95.51           O  
ATOM   3114  CG  TYR A 389      64.583  -2.039 -52.343  1.00 95.51           C  
ATOM   3115  CD1 TYR A 389      65.707  -1.221 -52.448  1.00 95.51           C  
ATOM   3116  CD2 TYR A 389      63.758  -1.884 -51.235  1.00 95.51           C  
ATOM   3117  CE1 TYR A 389      66.000  -0.274 -51.472  1.00 95.51           C  
ATOM   3118  CE2 TYR A 389      64.042  -0.940 -50.253  1.00 95.51           C  
ATOM   3119  OH  TYR A 389      65.450   0.795 -49.412  1.00 95.51           O  
ATOM   3120  CZ  TYR A 389      65.164  -0.141 -50.380  1.00 95.51           C  
ATOM   3121  N   ARG A 390      63.161  -4.327 -56.155  1.00 93.92           N  
ATOM   3122  CA  ARG A 390      63.118  -5.367 -57.178  1.00 93.92           C  
ATOM   3123  C   ARG A 390      63.447  -4.796 -58.553  1.00 93.92           C  
ATOM   3124  CB  ARG A 390      61.743  -6.038 -57.205  1.00 93.92           C  
ATOM   3125  O   ARG A 390      64.162  -5.424 -59.336  1.00 93.92           O  
ATOM   3126  CG  ARG A 390      61.536  -7.062 -56.100  1.00 93.92           C  
ATOM   3127  CD  ARG A 390      60.214  -7.801 -56.256  1.00 93.92           C  
ATOM   3128  NE  ARG A 390      60.005  -8.765 -55.179  1.00 93.92           N  
ATOM   3129  NH1 ARG A 390      57.711  -8.867 -55.438  1.00 93.92           N  
ATOM   3130  NH2 ARG A 390      58.744 -10.122 -53.822  1.00 93.92           N  
ATOM   3131  CZ  ARG A 390      58.821  -9.249 -54.816  1.00 93.92           C  
ATOM   3132  N   LYS A 391      62.892  -3.580 -58.935  1.00 93.19           N  
ATOM   3133  CA  LYS A 391      63.163  -2.912 -60.205  1.00 93.19           C  
ATOM   3134  C   LYS A 391      64.634  -2.523 -60.319  1.00 93.19           C  
ATOM   3135  CB  LYS A 391      62.280  -1.673 -60.359  1.00 93.19           C  
ATOM   3136  O   LYS A 391      65.230  -2.635 -61.392  1.00 93.19           O  
ATOM   3137  CG  LYS A 391      62.186  -1.153 -61.786  1.00 93.19           C  
ATOM   3138  CD  LYS A 391      61.244   0.040 -61.885  1.00 93.19           C  
ATOM   3139  CE  LYS A 391      61.241   0.636 -63.286  1.00 93.19           C  
ATOM   3140  NZ  LYS A 391      60.249   1.745 -63.415  1.00 93.19           N  
ATOM   3141  N   LEU A 392      65.282  -1.981 -59.190  1.00 93.36           N  
ATOM   3142  CA  LEU A 392      66.687  -1.589 -59.150  1.00 93.36           C  
ATOM   3143  C   LEU A 392      67.595  -2.806 -59.292  1.00 93.36           C  
ATOM   3144  CB  LEU A 392      67.001  -0.852 -57.846  1.00 93.36           C  
ATOM   3145  O   LEU A 392      68.619  -2.745 -59.976  1.00 93.36           O  
ATOM   3146  CG  LEU A 392      66.659   0.639 -57.809  1.00 93.36           C  
ATOM   3147  CD1 LEU A 392      66.633   1.142 -56.370  1.00 93.36           C  
ATOM   3148  CD2 LEU A 392      67.656   1.437 -58.642  1.00 93.36           C  
ATOM   3149  N   LEU A 393      67.282  -3.908 -58.638  1.00 91.48           N  
ATOM   3150  CA  LEU A 393      68.073  -5.131 -58.717  1.00 91.48           C  
ATOM   3151  C   LEU A 393      67.975  -5.753 -60.106  1.00 91.48           C  
ATOM   3152  CB  LEU A 393      67.613  -6.138 -57.660  1.00 91.48           C  
ATOM   3153  O   LEU A 393      68.962  -6.276 -60.628  1.00 91.48           O  
ATOM   3154  CG  LEU A 393      68.035  -5.848 -56.219  1.00 91.48           C  
ATOM   3155  CD1 LEU A 393      67.246  -6.722 -55.250  1.00 91.48           C  
ATOM   3156  CD2 LEU A 393      69.534  -6.068 -56.046  1.00 91.48           C  
ATOM   3157  N   GLU A 394      66.773  -5.790 -60.663  1.00 88.50           N  
ATOM   3158  CA  GLU A 394      66.593  -6.298 -62.020  1.00 88.50           C  
ATOM   3159  C   GLU A 394      67.370  -5.459 -63.031  1.00 88.50           C  
ATOM   3160  CB  GLU A 394      65.109  -6.328 -62.390  1.00 88.50           C  
ATOM   3161  O   GLU A 394      67.886  -5.987 -64.017  1.00 88.50           O  
ATOM   3162  CG  GLU A 394      64.310  -7.389 -61.647  1.00 88.50           C  
ATOM   3163  CD  GLU A 394      62.815  -7.308 -61.909  1.00 88.50           C  
ATOM   3164  OE1 GLU A 394      62.051  -8.108 -61.322  1.00 88.50           O  
ATOM   3165  OE2 GLU A 394      62.403  -6.438 -62.709  1.00 88.50           O  
ATOM   3166  N   GLY A 395      67.441  -4.146 -62.875  1.00 86.23           N  
ATOM   3167  CA  GLY A 395      68.270  -3.285 -63.704  1.00 86.23           C  
ATOM   3168  C   GLY A 395      69.754  -3.561 -63.554  1.00 86.23           C  
ATOM   3169  O   GLY A 395      70.498  -3.530 -64.536  1.00 86.23           O  
ATOM   3170  N   GLU A 396      70.272  -3.815 -62.293  1.00 81.78           N  
ATOM   3171  CA  GLU A 396      71.674  -4.135 -62.041  1.00 81.78           C  
ATOM   3172  C   GLU A 396      72.029  -5.518 -62.581  1.00 81.78           C  
ATOM   3173  CB  GLU A 396      71.981  -4.060 -60.543  1.00 81.78           C  
ATOM   3174  O   GLU A 396      73.129  -5.723 -63.099  1.00 81.78           O  
ATOM   3175  CG  GLU A 396      72.199  -2.644 -60.030  1.00 81.78           C  
ATOM   3176  CD  GLU A 396      73.640  -2.176 -60.152  1.00 81.78           C  
ATOM   3177  OE1 GLU A 396      73.868  -0.967 -60.383  1.00 81.78           O  
ATOM   3178  OE2 GLU A 396      74.549  -3.026 -60.018  1.00 81.78           O  
ATOM   3179  N   GLU A 397      71.162  -6.514 -62.418  1.00 80.04           N  
ATOM   3180  CA  GLU A 397      71.391  -7.844 -62.973  1.00 80.04           C  
ATOM   3181  C   GLU A 397      71.472  -7.800 -64.496  1.00 80.04           C  
ATOM   3182  CB  GLU A 397      70.287  -8.808 -62.533  1.00 80.04           C  
ATOM   3183  O   GLU A 397      72.260  -8.528 -65.103  1.00 80.04           O  
ATOM   3184  CG  GLU A 397      70.649  -9.641 -61.311  1.00 80.04           C  
ATOM   3185  CD  GLU A 397      69.505 -10.513 -60.819  1.00 80.04           C  
ATOM   3186  OE1 GLU A 397      69.671 -11.210 -59.792  1.00 80.04           O  
ATOM   3187  OE2 GLU A 397      68.435 -10.501 -61.467  1.00 80.04           O  
ATOM   3188  N   THR A 398      70.677  -6.956 -65.120  1.00 76.79           N  
ATOM   3189  CA  THR A 398      70.758  -6.762 -66.564  1.00 76.79           C  
ATOM   3190  C   THR A 398      72.102  -6.153 -66.953  1.00 76.79           C  
ATOM   3191  CB  THR A 398      69.617  -5.861 -67.071  1.00 76.79           C  
ATOM   3192  O   THR A 398      72.693  -6.536 -67.964  1.00 76.79           O  
ATOM   3193  CG2 THR A 398      69.490  -5.936 -68.589  1.00 76.79           C  
ATOM   3194  OG1 THR A 398      68.382  -6.283 -66.478  1.00 76.79           O  
ATOM   3195  N   ARG A 399      72.694  -5.197 -66.144  1.00 75.58           N  
ATOM   3196  CA  ARG A 399      74.000  -4.610 -66.424  1.00 75.58           C  
ATOM   3197  C   ARG A 399      75.118  -5.614 -66.164  1.00 75.58           C  
ATOM   3198  CB  ARG A 399      74.217  -3.353 -65.578  1.00 75.58           C  
ATOM   3199  O   ARG A 399      76.093  -5.674 -66.916  1.00 75.58           O  
ATOM   3200  CG  ARG A 399      73.674  -2.083 -66.212  1.00 75.58           C  
ATOM   3201  CD  ARG A 399      73.987  -0.854 -65.371  1.00 75.58           C  
ATOM   3202  NE  ARG A 399      75.152  -0.134 -65.880  1.00 75.58           N  
ATOM   3203  NH1 ARG A 399      76.526  -0.685 -64.107  1.00 75.58           N  
ATOM   3204  NH2 ARG A 399      77.323   0.612 -65.821  1.00 75.58           N  
ATOM   3205  CZ  ARG A 399      76.331  -0.071 -65.268  1.00 75.58           C  
ATOM   3206  N   LEU A 400      75.043  -6.396 -65.003  1.00 72.50           N  
ATOM   3207  CA  LEU A 400      76.063  -7.382 -64.664  1.00 72.50           C  
ATOM   3208  C   LEU A 400      75.988  -8.585 -65.599  1.00 72.50           C  
ATOM   3209  CB  LEU A 400      75.907  -7.839 -63.212  1.00 72.50           C  
ATOM   3210  O   LEU A 400      77.011  -9.198 -65.913  1.00 72.50           O  
ATOM   3211  CG  LEU A 400      76.338  -6.841 -62.136  1.00 72.50           C  
ATOM   3212  CD1 LEU A 400      75.627  -7.138 -60.821  1.00 72.50           C  
ATOM   3213  CD2 LEU A 400      77.851  -6.874 -61.951  1.00 72.50           C  
ATOM   3214  N   SER A 401      74.776  -9.071 -66.027  1.00 66.35           N  
ATOM   3215  CA  SER A 401      74.656 -10.203 -66.940  1.00 66.35           C  
ATOM   3216  C   SER A 401      75.171  -9.848 -68.331  1.00 66.35           C  
ATOM   3217  CB  SER A 401      73.202 -10.668 -67.030  1.00 66.35           C  
ATOM   3218  O   SER A 401      75.709 -10.704 -69.037  1.00 66.35           O  
ATOM   3219  OG  SER A 401      72.791 -11.267 -65.813  1.00 66.35           O  
ATOM   3220  N   PHE A 402      75.149  -8.467 -68.733  1.00 61.42           N  
ATOM   3221  CA  PHE A 402      75.661  -8.037 -70.028  1.00 61.42           C  
ATOM   3222  C   PHE A 402      77.163  -7.789 -69.961  1.00 61.42           C  
ATOM   3223  CB  PHE A 402      74.940  -6.771 -70.500  1.00 61.42           C  
ATOM   3224  O   PHE A 402      77.882  -8.032 -70.933  1.00 61.42           O  
ATOM   3225  CG  PHE A 402      73.986  -7.004 -71.640  1.00 61.42           C  
ATOM   3226  CD1 PHE A 402      74.437  -6.999 -72.955  1.00 61.42           C  
ATOM   3227  CD2 PHE A 402      72.638  -7.230 -71.398  1.00 61.42           C  
ATOM   3228  CE1 PHE A 402      73.557  -7.215 -74.012  1.00 61.42           C  
ATOM   3229  CE2 PHE A 402      71.751  -7.447 -72.449  1.00 61.42           C  
ATOM   3230  CZ  PHE A 402      72.213  -7.438 -73.755  1.00 61.42           C  
ATOM   3231  N   THR A 403      77.801  -7.511 -68.720  1.00 53.75           N  
ATOM   3232  CA  THR A 403      79.230  -7.277 -68.545  1.00 53.75           C  
ATOM   3233  C   THR A 403      79.940  -8.557 -68.114  1.00 53.75           C  
ATOM   3234  CB  THR A 403      79.492  -6.168 -67.509  1.00 53.75           C  
ATOM   3235  O   THR A 403      81.097  -8.783 -68.474  1.00 53.75           O  
ATOM   3236  CG2 THR A 403      80.974  -5.815 -67.445  1.00 53.75           C  
ATOM   3237  OG1 THR A 403      78.748  -4.998 -67.872  1.00 53.75           O  
ATOM   3238  N   SER A 404      79.282  -9.738 -67.729  1.00 42.01           N  
ATOM   3239  CA  SER A 404      79.969 -10.947 -67.287  1.00 42.01           C  
ATOM   3240  C   SER A 404      79.955 -12.019 -68.372  1.00 42.01           C  
ATOM   3241  CB  SER A 404      79.327 -11.493 -66.011  1.00 42.01           C  
ATOM   3242  O   SER A 404      79.508 -13.143 -68.135  1.00 42.01           O  
ATOM   3243  OG  SER A 404      80.030 -12.630 -65.540  1.00 42.01           O  
ATOM   3244  N   VAL A 405      79.942 -11.629 -69.645  1.00 46.16           N  
ATOM   3245  CA  VAL A 405      80.545 -12.583 -70.570  1.00 46.16           C  
ATOM   3246  C   VAL A 405      82.040 -12.301 -70.701  1.00 46.16           C  
ATOM   3247  CB  VAL A 405      79.869 -12.534 -71.958  1.00 46.16           C  
ATOM   3248  O   VAL A 405      82.751 -13.008 -71.419  1.00 46.16           O  
ATOM   3249  CG1 VAL A 405      78.718 -13.536 -72.034  1.00 46.16           C  
ATOM   3250  CG2 VAL A 405      79.372 -11.121 -72.259  1.00 46.16           C  
ATOM   3251  N   GLY A 406      82.864 -12.155 -69.580  1.00 45.17           N  
ATOM   3252  CA  GLY A 406      84.245 -12.612 -69.602  1.00 45.17           C  
ATOM   3253  C   GLY A 406      84.920 -12.534 -68.246  1.00 45.17           C  
ATOM   3254  O   GLY A 406      85.071 -11.448 -67.683  1.00 45.17           O  
ATOM   3255  N   SER A 407      84.625 -13.469 -67.168  1.00 33.35           N  
ATOM   3256  CA  SER A 407      85.660 -13.713 -66.168  1.00 33.35           C  
ATOM   3257  C   SER A 407      85.310 -14.909 -65.290  1.00 33.35           C  
ATOM   3258  CB  SER A 407      85.866 -12.473 -65.297  1.00 33.35           C  
ATOM   3259  O   SER A 407      84.198 -14.996 -64.764  1.00 33.35           O  
ATOM   3260  OG  SER A 407      87.026 -12.610 -64.494  1.00 33.35           O  
ATOM   3261  N   ILE A 408      85.667 -16.236 -65.521  1.00 35.80           N  
ATOM   3262  CA  ILE A 408      86.393 -17.384 -64.989  1.00 35.80           C  
ATOM   3263  C   ILE A 408      86.352 -17.359 -63.463  1.00 35.80           C  
ATOM   3264  CB  ILE A 408      87.856 -17.407 -65.485  1.00 35.80           C  
ATOM   3265  O   ILE A 408      86.532 -16.305 -62.848  1.00 35.80           O  
ATOM   3266  CG1 ILE A 408      88.559 -16.090 -65.137  1.00 35.80           C  
ATOM   3267  CG2 ILE A 408      87.911 -17.675 -66.992  1.00 35.80           C  
ATOM   3268  CD1 ILE A 408      90.071 -16.129 -65.314  1.00 35.80           C  
ATOM   3269  N   THR A 409      85.661 -18.396 -62.660  1.00 33.42           N  
ATOM   3270  CA  THR A 409      86.037 -19.384 -61.654  1.00 33.42           C  
ATOM   3271  C   THR A 409      85.577 -18.945 -60.267  1.00 33.42           C  
ATOM   3272  CB  THR A 409      87.559 -19.618 -61.643  1.00 33.42           C  
ATOM   3273  O   THR A 409      85.820 -17.808 -59.857  1.00 33.42           O  
ATOM   3274  CG2 THR A 409      87.905 -20.957 -60.999  1.00 33.42           C  
ATOM   3275  OG1 THR A 409      88.047 -19.609 -62.991  1.00 33.42           O  
ATOM   3276  N   SER A 410      84.509 -19.659 -59.572  1.00 36.15           N  
ATOM   3277  CA  SER A 410      84.642 -20.172 -58.212  1.00 36.15           C  
ATOM   3278  C   SER A 410      83.378 -20.900 -57.769  1.00 36.15           C  
ATOM   3279  CB  SER A 410      84.952 -19.034 -57.238  1.00 36.15           C  
ATOM   3280  O   SER A 410      82.274 -20.362 -57.878  1.00 36.15           O  
ATOM   3281  OG  SER A 410      85.520 -19.537 -56.041  1.00 36.15           O  
ATOM   3282  N   GLY A 411      83.236 -22.197 -57.939  1.00 36.12           N  
ATOM   3283  CA  GLY A 411      83.069 -23.397 -57.134  1.00 36.12           C  
ATOM   3284  C   GLY A 411      82.668 -23.102 -55.701  1.00 36.12           C  
ATOM   3285  O   GLY A 411      83.306 -22.291 -55.027  1.00 36.12           O  
ATOM   3286  N   TYR A 412      81.336 -23.211 -55.306  1.00 35.47           N  
ATOM   3287  CA  TYR A 412      80.911 -23.754 -54.021  1.00 35.47           C  
ATOM   3288  C   TYR A 412      79.460 -24.217 -54.077  1.00 35.47           C  
ATOM   3289  CB  TYR A 412      81.083 -22.711 -52.912  1.00 35.47           C  
ATOM   3290  O   TYR A 412      78.576 -23.461 -54.489  1.00 35.47           O  
ATOM   3291  CG  TYR A 412      81.764 -23.245 -51.676  1.00 35.47           C  
ATOM   3292  CD1 TYR A 412      81.023 -23.637 -50.563  1.00 35.47           C  
ATOM   3293  CD2 TYR A 412      83.149 -23.358 -51.617  1.00 35.47           C  
ATOM   3294  CE1 TYR A 412      81.647 -24.128 -49.421  1.00 35.47           C  
ATOM   3295  CE2 TYR A 412      83.783 -23.848 -50.480  1.00 35.47           C  
ATOM   3296  OH  TYR A 412      83.647 -24.716 -48.261  1.00 35.47           O  
ATOM   3297  CZ  TYR A 412      83.025 -24.231 -49.389  1.00 35.47           C  
ATOM   3298  N   SER A 413      79.067 -25.518 -54.333  1.00 37.00           N  
ATOM   3299  CA  SER A 413      78.452 -26.732 -53.806  1.00 37.00           C  
ATOM   3300  C   SER A 413      78.334 -26.676 -52.286  1.00 37.00           C  
ATOM   3301  CB  SER A 413      79.257 -27.964 -54.218  1.00 37.00           C  
ATOM   3302  O   SER A 413      79.297 -26.336 -51.596  1.00 37.00           O  
ATOM   3303  OG  SER A 413      78.791 -28.478 -55.455  1.00 37.00           O  
ATOM   3304  N   GLN A 414      77.015 -26.537 -51.668  1.00 39.48           N  
ATOM   3305  CA  GLN A 414      76.524 -27.257 -50.499  1.00 39.48           C  
ATOM   3306  C   GLN A 414      75.021 -27.060 -50.322  1.00 39.48           C  
ATOM   3307  CB  GLN A 414      77.264 -26.805 -49.239  1.00 39.48           C  
ATOM   3308  O   GLN A 414      74.520 -25.938 -50.428  1.00 39.48           O  
ATOM   3309  CG  GLN A 414      78.697 -27.315 -49.151  1.00 39.48           C  
ATOM   3310  CD  GLN A 414      79.333 -27.047 -47.800  1.00 39.48           C  
ATOM   3311  NE2 GLN A 414      80.655 -26.910 -47.784  1.00 39.48           N  
ATOM   3312  OE1 GLN A 414      78.643 -26.963 -46.780  1.00 39.48           O  
ATOM   3313  N   SER A 415      74.102 -28.045 -50.556  1.00 32.73           N  
ATOM   3314  CA  SER A 415      73.359 -29.048 -49.799  1.00 32.73           C  
ATOM   3315  C   SER A 415      72.927 -28.507 -48.440  1.00 32.73           C  
ATOM   3316  CB  SER A 415      74.201 -30.310 -49.610  1.00 32.73           C  
ATOM   3317  O   SER A 415      73.727 -27.898 -47.726  1.00 32.73           O  
ATOM   3318  OG  SER A 415      73.537 -31.236 -48.768  1.00 32.73           O  
ATOM   3319  N   SER A 416      71.546 -28.267 -48.148  1.00 33.17           N  
ATOM   3320  CA  SER A 416      70.816 -28.772 -46.990  1.00 33.17           C  
ATOM   3321  C   SER A 416      69.481 -28.055 -46.822  1.00 33.17           C  
ATOM   3322  CB  SER A 416      71.652 -28.615 -45.719  1.00 33.17           C  
ATOM   3323  O   SER A 416      69.408 -26.831 -46.949  1.00 33.17           O  
ATOM   3324  OG  SER A 416      72.583 -27.555 -45.857  1.00 33.17           O  
ATOM   3325  N   GLN A 417      68.277 -28.774 -46.980  1.00 36.50           N  
ATOM   3326  CA  GLN A 417      67.301 -29.390 -46.087  1.00 36.50           C  
ATOM   3327  C   GLN A 417      65.995 -28.599 -46.071  1.00 36.50           C  
ATOM   3328  CB  GLN A 417      67.864 -29.502 -44.670  1.00 36.50           C  
ATOM   3329  O   GLN A 417      66.005 -27.378 -45.902  1.00 36.50           O  
ATOM   3330  CG  GLN A 417      69.011 -30.496 -44.541  1.00 36.50           C  
ATOM   3331  CD  GLN A 417      69.558 -30.581 -43.129  1.00 36.50           C  
ATOM   3332  NE2 GLN A 417      70.187 -31.705 -42.803  1.00 36.50           N  
ATOM   3333  OE1 GLN A 417      69.417 -29.644 -42.336  1.00 36.50           O  
ATOM   3334  N   VAL A 418      64.978 -29.111 -46.716  1.00 37.01           N  
ATOM   3335  CA  VAL A 418      63.619 -29.605 -46.521  1.00 37.01           C  
ATOM   3336  C   VAL A 418      63.266 -29.574 -45.035  1.00 37.01           C  
ATOM   3337  CB  VAL A 418      63.450 -31.036 -47.078  1.00 37.01           C  
ATOM   3338  O   VAL A 418      64.039 -30.044 -44.197  1.00 37.01           O  
ATOM   3339  CG1 VAL A 418      62.251 -31.110 -48.022  1.00 37.01           C  
ATOM   3340  CG2 VAL A 418      64.724 -31.485 -47.792  1.00 37.01           C  
ATOM   3341  N   PHE A 419      62.488 -28.553 -44.497  1.00 39.06           N  
ATOM   3342  CA  PHE A 419      61.529 -28.606 -43.400  1.00 39.06           C  
ATOM   3343  C   PHE A 419      60.133 -28.230 -43.883  1.00 39.06           C  
ATOM   3344  CB  PHE A 419      61.959 -27.673 -42.263  1.00 39.06           C  
ATOM   3345  O   PHE A 419      59.956 -27.214 -44.557  1.00 39.06           O  
ATOM   3346  CG  PHE A 419      63.055 -28.236 -41.399  1.00 39.06           C  
ATOM   3347  CD1 PHE A 419      62.773 -29.182 -40.421  1.00 39.06           C  
ATOM   3348  CD2 PHE A 419      64.370 -27.819 -41.566  1.00 39.06           C  
ATOM   3349  CE1 PHE A 419      63.785 -29.704 -39.620  1.00 39.06           C  
ATOM   3350  CE2 PHE A 419      65.387 -28.336 -40.769  1.00 39.06           C  
ATOM   3351  CZ  PHE A 419      65.093 -29.278 -39.796  1.00 39.06           C  
ATOM   3352  N   GLY A 420      59.213 -29.250 -44.244  1.00 31.55           N  
ATOM   3353  CA  GLY A 420      58.121 -29.924 -43.561  1.00 31.55           C  
ATOM   3354  C   GLY A 420      56.835 -29.119 -43.552  1.00 31.55           C  
ATOM   3355  O   GLY A 420      56.860 -27.903 -43.353  1.00 31.55           O  
ATOM   3356  N   ARG A 421      55.838 -29.443 -44.447  1.00 34.74           N  
ATOM   3357  CA  ARG A 421      54.529 -30.085 -44.506  1.00 34.74           C  
ATOM   3358  C   ARG A 421      53.578 -29.484 -43.477  1.00 34.74           C  
ATOM   3359  CB  ARG A 421      54.659 -31.593 -44.281  1.00 34.74           C  
ATOM   3360  O   ARG A 421      53.883 -29.457 -42.283  1.00 34.74           O  
ATOM   3361  CG  ARG A 421      53.968 -32.436 -45.342  1.00 34.74           C  
ATOM   3362  CD  ARG A 421      54.093 -33.925 -45.049  1.00 34.74           C  
ATOM   3363  NE  ARG A 421      53.437 -34.732 -46.073  1.00 34.74           N  
ATOM   3364  NH1 ARG A 421      51.756 -35.499 -44.686  1.00 34.74           N  
ATOM   3365  NH2 ARG A 421      51.828 -36.159 -46.880  1.00 34.74           N  
ATOM   3366  CZ  ARG A 421      52.342 -35.461 -45.877  1.00 34.74           C  
ATOM   3367  N   SER A 422      52.728 -28.497 -43.737  1.00 38.23           N  
ATOM   3368  CA  SER A 422      51.415 -28.314 -43.126  1.00 38.23           C  
ATOM   3369  C   SER A 422      50.300 -28.740 -44.075  1.00 38.23           C  
ATOM   3370  CB  SER A 422      51.215 -26.856 -42.712  1.00 38.23           C  
ATOM   3371  O   SER A 422      50.240 -28.280 -45.217  1.00 38.23           O  
ATOM   3372  OG  SER A 422      50.104 -26.728 -41.841  1.00 38.23           O  
ATOM   3373  N   ALA A 423      49.959 -30.065 -44.093  1.00 38.89           N  
ATOM   3374  CA  ALA A 423      48.741 -30.869 -44.115  1.00 38.89           C  
ATOM   3375  C   ALA A 423      47.531 -30.045 -43.682  1.00 38.89           C  
ATOM   3376  CB  ALA A 423      48.895 -32.094 -43.216  1.00 38.89           C  
ATOM   3377  O   ALA A 423      47.447 -29.612 -42.531  1.00 38.89           O  
ATOM   3378  N   TYR A 424      47.006 -29.049 -44.440  1.00 39.77           N  
ATOM   3379  CA  TYR A 424      45.622 -28.617 -44.287  1.00 39.77           C  
ATOM   3380  C   TYR A 424      44.711 -29.348 -45.266  1.00 39.77           C  
ATOM   3381  CB  TYR A 424      45.504 -27.104 -44.495  1.00 39.77           C  
ATOM   3382  O   TYR A 424      45.025 -29.457 -46.454  1.00 39.77           O  
ATOM   3383  CG  TYR A 424      46.117 -26.290 -43.381  1.00 39.77           C  
ATOM   3384  CD1 TYR A 424      45.426 -26.070 -42.191  1.00 39.77           C  
ATOM   3385  CD2 TYR A 424      47.386 -25.737 -43.517  1.00 39.77           C  
ATOM   3386  CE1 TYR A 424      45.986 -25.318 -41.163  1.00 39.77           C  
ATOM   3387  CE2 TYR A 424      47.955 -24.984 -42.496  1.00 39.77           C  
ATOM   3388  OH  TYR A 424      47.807 -24.035 -40.310  1.00 39.77           O  
ATOM   3389  CZ  TYR A 424      47.249 -24.780 -41.324  1.00 39.77           C  
ATOM   3390  N   GLY A 425      44.303 -30.657 -44.885  1.00 35.44           N  
ATOM   3391  CA  GLY A 425      42.983 -31.163 -44.548  1.00 35.44           C  
ATOM   3392  C   GLY A 425      41.900 -30.686 -45.497  1.00 35.44           C  
ATOM   3393  O   GLY A 425      41.723 -29.482 -45.691  1.00 35.44           O  
ATOM   3394  N   GLY A 426      41.774 -31.304 -46.661  1.00 33.19           N  
ATOM   3395  CA  GLY A 426      40.757 -32.125 -47.300  1.00 33.19           C  
ATOM   3396  C   GLY A 426      39.592 -32.452 -46.384  1.00 33.19           C  
ATOM   3397  O   GLY A 426      39.775 -33.077 -45.337  1.00 33.19           O  
ATOM   3398  N   LEU A 427      38.666 -31.548 -46.168  1.00 40.78           N  
ATOM   3399  CA  LEU A 427      37.302 -32.001 -45.917  1.00 40.78           C  
ATOM   3400  C   LEU A 427      36.338 -31.419 -46.945  1.00 40.78           C  
ATOM   3401  CB  LEU A 427      36.858 -31.610 -44.505  1.00 40.78           C  
ATOM   3402  O   LEU A 427      36.353 -30.214 -47.204  1.00 40.78           O  
ATOM   3403  CG  LEU A 427      37.459 -32.421 -43.356  1.00 40.78           C  
ATOM   3404  CD1 LEU A 427      37.491 -31.588 -42.079  1.00 40.78           C  
ATOM   3405  CD2 LEU A 427      36.672 -33.709 -43.141  1.00 40.78           C  
ATOM   3406  N   GLN A 428      36.078 -32.126 -48.065  1.00 37.68           N  
ATOM   3407  CA  GLN A 428      34.976 -32.957 -48.537  1.00 37.68           C  
ATOM   3408  C   GLN A 428      33.636 -32.437 -48.024  1.00 37.68           C  
ATOM   3409  CB  GLN A 428      35.175 -34.411 -48.104  1.00 37.68           C  
ATOM   3410  O   GLN A 428      33.517 -32.057 -46.857  1.00 37.68           O  
ATOM   3411  CG  GLN A 428      36.458 -35.039 -48.631  1.00 37.68           C  
ATOM   3412  CD  GLN A 428      36.337 -35.499 -50.072  1.00 37.68           C  
ATOM   3413  NE2 GLN A 428      37.241 -35.028 -50.923  1.00 37.68           N  
ATOM   3414  OE1 GLN A 428      35.438 -36.273 -50.416  1.00 37.68           O  
ATOM   3415  N   THR A 429      32.891 -31.628 -48.804  1.00 36.12           N  
ATOM   3416  CA  THR A 429      31.581 -31.846 -49.408  1.00 36.12           C  
ATOM   3417  C   THR A 429      30.588 -32.365 -48.371  1.00 36.12           C  
ATOM   3418  CB  THR A 429      31.665 -32.837 -50.583  1.00 36.12           C  
ATOM   3419  O   THR A 429      30.862 -33.348 -47.679  1.00 36.12           O  
ATOM   3420  CG2 THR A 429      30.688 -32.459 -51.692  1.00 36.12           C  
ATOM   3421  OG1 THR A 429      32.997 -32.830 -51.112  1.00 36.12           O  
ATOM   3422  N   SER A 430      29.959 -31.535 -47.499  1.00 38.57           N  
ATOM   3423  CA  SER A 430      28.718 -31.974 -46.867  1.00 38.57           C  
ATOM   3424  C   SER A 430      27.551 -31.075 -47.259  1.00 38.57           C  
ATOM   3425  CB  SER A 430      28.869 -31.993 -45.346  1.00 38.57           C  
ATOM   3426  O   SER A 430      27.645 -29.849 -47.165  1.00 38.57           O  
ATOM   3427  OG  SER A 430      27.880 -32.816 -44.752  1.00 38.57           O  
ATOM   3428  N   SER A 431      26.851 -31.374 -48.381  1.00 36.45           N  
ATOM   3429  CA  SER A 431      25.484 -31.660 -48.806  1.00 36.45           C  
ATOM   3430  C   SER A 431      24.484 -30.753 -48.098  1.00 36.45           C  
ATOM   3431  CB  SER A 431      25.135 -33.125 -48.540  1.00 36.45           C  
ATOM   3432  O   SER A 431      24.401 -30.753 -46.868  1.00 36.45           O  
ATOM   3433  OG  SER A 431      25.426 -33.475 -47.198  1.00 36.45           O  
ATOM   3434  N   TYR A 432      24.190 -29.548 -48.703  1.00 34.39           N  
ATOM   3435  CA  TYR A 432      22.946 -28.820 -48.927  1.00 34.39           C  
ATOM   3436  C   TYR A 432      21.837 -29.762 -49.379  1.00 34.39           C  
ATOM   3437  CB  TYR A 432      23.150 -27.716 -49.970  1.00 34.39           C  
ATOM   3438  O   TYR A 432      21.985 -30.475 -50.374  1.00 34.39           O  
ATOM   3439  CG  TYR A 432      24.568 -27.202 -50.041  1.00 34.39           C  
ATOM   3440  CD1 TYR A 432      25.006 -26.190 -49.189  1.00 34.39           C  
ATOM   3441  CD2 TYR A 432      25.471 -27.726 -50.959  1.00 34.39           C  
ATOM   3442  CE1 TYR A 432      26.310 -25.712 -49.252  1.00 34.39           C  
ATOM   3443  CE2 TYR A 432      26.778 -27.256 -51.031  1.00 34.39           C  
ATOM   3444  OH  TYR A 432      28.481 -25.781 -50.241  1.00 34.39           O  
ATOM   3445  CZ  TYR A 432      27.188 -26.250 -50.174  1.00 34.39           C  
ATOM   3446  N   LEU A 433      21.063 -30.401 -48.457  1.00 39.68           N  
ATOM   3447  CA  LEU A 433      19.682 -30.715 -48.809  1.00 39.68           C  
ATOM   3448  C   LEU A 433      18.747 -30.444 -47.635  1.00 39.68           C  
ATOM   3449  CB  LEU A 433      19.560 -32.176 -49.248  1.00 39.68           C  
ATOM   3450  O   LEU A 433      19.052 -30.807 -46.496  1.00 39.68           O  
ATOM   3451  CG  LEU A 433      20.243 -32.549 -50.564  1.00 39.68           C  
ATOM   3452  CD1 LEU A 433      20.118 -34.047 -50.821  1.00 39.68           C  
ATOM   3453  CD2 LEU A 433      19.649 -31.751 -51.720  1.00 39.68           C  
ATOM   3454  N   MET A 434      17.978 -29.350 -47.658  1.00 34.03           N  
ATOM   3455  CA  MET A 434      16.519 -29.406 -47.657  1.00 34.03           C  
ATOM   3456  C   MET A 434      15.933 -28.300 -46.787  1.00 34.03           C  
ATOM   3457  CB  MET A 434      16.033 -30.771 -47.166  1.00 34.03           C  
ATOM   3458  O   MET A 434      16.388 -28.081 -45.663  1.00 34.03           O  
ATOM   3459  CG  MET A 434      16.255 -31.896 -48.164  1.00 34.03           C  
ATOM   3460  SD  MET A 434      15.128 -31.787 -49.608  1.00 34.03           S  
ATOM   3461  CE  MET A 434      15.961 -32.925 -50.750  1.00 34.03           C  
ATOM   3462  N   SER A 435      15.286 -27.265 -47.442  1.00 40.64           N  
ATOM   3463  CA  SER A 435      13.870 -27.052 -47.161  1.00 40.64           C  
ATOM   3464  C   SER A 435      13.384 -25.728 -47.742  1.00 40.64           C  
ATOM   3465  CB  SER A 435      13.612 -27.083 -45.654  1.00 40.64           C  
ATOM   3466  O   SER A 435      13.953 -24.673 -47.455  1.00 40.64           O  
ATOM   3467  OG  SER A 435      12.707 -28.122 -45.320  1.00 40.64           O  
ATOM   3468  N   THR A 436      13.050 -25.698 -49.059  1.00 36.74           N  
ATOM   3469  CA  THR A 436      11.969 -25.049 -49.793  1.00 36.74           C  
ATOM   3470  C   THR A 436      10.705 -24.977 -48.941  1.00 36.74           C  
ATOM   3471  CB  THR A 436      11.664 -25.789 -51.108  1.00 36.74           C  
ATOM   3472  O   THR A 436      10.157 -26.008 -48.545  1.00 36.74           O  
ATOM   3473  CG2 THR A 436      12.808 -25.634 -52.105  1.00 36.74           C  
ATOM   3474  OG1 THR A 436      11.470 -27.182 -50.833  1.00 36.74           O  
ATOM   3475  N   ARG A 437      10.631 -24.120 -47.949  1.00 37.53           N  
ATOM   3476  CA  ARG A 437       9.312 -23.744 -47.452  1.00 37.53           C  
ATOM   3477  C   ARG A 437       8.992 -22.292 -47.793  1.00 37.53           C  
ATOM   3478  CB  ARG A 437       9.226 -23.958 -45.939  1.00 37.53           C  
ATOM   3479  O   ARG A 437       9.824 -21.404 -47.595  1.00 37.53           O  
ATOM   3480  CG  ARG A 437       8.901 -25.388 -45.537  1.00 37.53           C  
ATOM   3481  CD  ARG A 437       8.681 -25.516 -44.036  1.00 37.53           C  
ATOM   3482  NE  ARG A 437       8.365 -26.889 -43.653  1.00 37.53           N  
ATOM   3483  NH1 ARG A 437       6.669 -26.311 -42.194  1.00 37.53           N  
ATOM   3484  NH2 ARG A 437       7.215 -28.515 -42.510  1.00 37.53           N  
ATOM   3485  CZ  ARG A 437       7.417 -27.235 -42.787  1.00 37.53           C  
ATOM   3486  N   SER A 438       8.384 -22.032 -48.963  1.00 37.04           N  
ATOM   3487  CA  SER A 438       7.185 -21.388 -49.489  1.00 37.04           C  
ATOM   3488  C   SER A 438       6.800 -20.171 -48.655  1.00 37.04           C  
ATOM   3489  CB  SER A 438       6.019 -22.376 -49.532  1.00 37.04           C  
ATOM   3490  O   SER A 438       6.766 -20.241 -47.424  1.00 37.04           O  
ATOM   3491  OG  SER A 438       6.454 -23.682 -49.191  1.00 37.04           O  
ATOM   3492  N   PHE A 439       7.052 -18.928 -49.106  1.00 34.60           N  
ATOM   3493  CA  PHE A 439       6.502 -17.584 -49.237  1.00 34.60           C  
ATOM   3494  C   PHE A 439       5.014 -17.574 -48.911  1.00 34.60           C  
ATOM   3495  CB  PHE A 439       6.733 -17.043 -50.652  1.00 34.60           C  
ATOM   3496  O   PHE A 439       4.249 -18.377 -49.450  1.00 34.60           O  
ATOM   3497  CG  PHE A 439       8.170 -16.701 -50.943  1.00 34.60           C  
ATOM   3498  CD1 PHE A 439       8.732 -15.527 -50.457  1.00 34.60           C  
ATOM   3499  CD2 PHE A 439       8.958 -17.554 -51.705  1.00 34.60           C  
ATOM   3500  CE1 PHE A 439      10.061 -15.208 -50.725  1.00 34.60           C  
ATOM   3501  CE2 PHE A 439      10.287 -17.241 -51.978  1.00 34.60           C  
ATOM   3502  CZ  PHE A 439      10.836 -16.068 -51.488  1.00 34.60           C  
ATOM   3503  N   PRO A 440       4.514 -16.747 -47.890  1.00 42.36           N  
ATOM   3504  CA  PRO A 440       3.218 -16.119 -48.160  1.00 42.36           C  
ATOM   3505  C   PRO A 440       3.330 -14.614 -48.398  1.00 42.36           C  
ATOM   3506  CB  PRO A 440       2.413 -16.412 -46.892  1.00 42.36           C  
ATOM   3507  O   PRO A 440       4.115 -13.937 -47.730  1.00 42.36           O  
ATOM   3508  CG  PRO A 440       3.291 -17.310 -46.081  1.00 42.36           C  
ATOM   3509  CD  PRO A 440       4.692 -17.215 -46.613  1.00 42.36           C  
ATOM   3510  N   SER A 441       3.229 -14.110 -49.661  1.00 33.61           N  
ATOM   3511  CA  SER A 441       2.577 -13.053 -50.428  1.00 33.61           C  
ATOM   3512  C   SER A 441       1.287 -12.597 -49.754  1.00 33.61           C  
ATOM   3513  CB  SER A 441       2.280 -13.527 -51.850  1.00 33.61           C  
ATOM   3514  O   SER A 441       0.413 -13.414 -49.458  1.00 33.61           O  
ATOM   3515  OG  SER A 441       1.642 -12.506 -52.598  1.00 33.61           O  
ATOM   3516  N   TYR A 442       1.307 -11.551 -48.855  1.00 38.43           N  
ATOM   3517  CA  TYR A 442       0.141 -10.692 -48.679  1.00 38.43           C  
ATOM   3518  C   TYR A 442       0.475  -9.243 -49.012  1.00 38.43           C  
ATOM   3519  CB  TYR A 442      -0.386 -10.790 -47.244  1.00 38.43           C  
ATOM   3520  O   TYR A 442       1.513  -8.726 -48.592  1.00 38.43           O  
ATOM   3521  CG  TYR A 442      -1.312 -11.959 -47.015  1.00 38.43           C  
ATOM   3522  CD1 TYR A 442      -2.656 -11.890 -47.376  1.00 38.43           C  
ATOM   3523  CD2 TYR A 442      -0.846 -13.135 -46.437  1.00 38.43           C  
ATOM   3524  CE1 TYR A 442      -3.513 -12.965 -47.166  1.00 38.43           C  
ATOM   3525  CE2 TYR A 442      -1.694 -14.216 -46.222  1.00 38.43           C  
ATOM   3526  OH  TYR A 442      -3.868 -15.189 -46.378  1.00 38.43           O  
ATOM   3527  CZ  TYR A 442      -3.024 -14.122 -46.589  1.00 38.43           C  
ATOM   3528  N   TYR A 443       0.138  -8.728 -50.146  1.00 29.50           N  
ATOM   3529  CA  TYR A 443      -0.724  -7.695 -50.710  1.00 29.50           C  
ATOM   3530  C   TYR A 443      -1.112  -6.671 -49.651  1.00 29.50           C  
ATOM   3531  CB  TYR A 443      -1.983  -8.319 -51.320  1.00 29.50           C  
ATOM   3532  O   TYR A 443      -1.477  -7.035 -48.531  1.00 29.50           O  
ATOM   3533  CG  TYR A 443      -2.276  -7.847 -52.723  1.00 29.50           C  
ATOM   3534  CD1 TYR A 443      -3.193  -6.824 -52.957  1.00 29.50           C  
ATOM   3535  CD2 TYR A 443      -1.638  -8.421 -53.817  1.00 29.50           C  
ATOM   3536  CE1 TYR A 443      -3.468  -6.387 -54.248  1.00 29.50           C  
ATOM   3537  CE2 TYR A 443      -1.905  -7.992 -55.113  1.00 29.50           C  
ATOM   3538  OH  TYR A 443      -3.088  -6.546 -56.599  1.00 29.50           O  
ATOM   3539  CZ  TYR A 443      -2.820  -6.975 -55.318  1.00 29.50           C  
ATOM   3540  N   THR A 444      -0.783  -5.337 -49.820  1.00 48.78           N  
ATOM   3541  CA  THR A 444      -1.807  -4.304 -49.933  1.00 48.78           C  
ATOM   3542  C   THR A 444      -1.320  -2.992 -49.324  1.00 48.78           C  
ATOM   3543  CB  THR A 444      -3.116  -4.737 -49.247  1.00 48.78           C  
ATOM   3544  O   THR A 444      -0.729  -2.985 -48.242  1.00 48.78           O  
ATOM   3545  CG2 THR A 444      -3.018  -4.589 -47.732  1.00 48.78           C  
ATOM   3546  OG1 THR A 444      -4.192  -3.922 -49.727  1.00 48.78           O  
ATOM   3547  N   SER A 445      -1.048  -1.895 -50.141  1.00 28.38           N  
ATOM   3548  CA  SER A 445      -1.464  -0.582 -50.623  1.00 28.38           C  
ATOM   3549  C   SER A 445      -2.302   0.150 -49.580  1.00 28.38           C  
ATOM   3550  CB  SER A 445      -2.256  -0.714 -51.924  1.00 28.38           C  
ATOM   3551  O   SER A 445      -3.239  -0.420 -49.018  1.00 28.38           O  
ATOM   3552  OG  SER A 445      -3.514  -0.070 -51.815  1.00 28.38           O  
ATOM   3553  N   HIS A 446      -1.866   1.330 -48.940  1.00 31.96           N  
ATOM   3554  CA  HIS A 446      -2.581   2.595 -48.813  1.00 31.96           C  
ATOM   3555  C   HIS A 446      -2.227   3.299 -47.508  1.00 31.96           C  
ATOM   3556  CB  HIS A 446      -4.092   2.367 -48.894  1.00 31.96           C  
ATOM   3557  O   HIS A 446      -2.215   2.676 -46.445  1.00 31.96           O  
ATOM   3558  CG  HIS A 446      -4.685   2.740 -50.215  1.00 31.96           C  
ATOM   3559  CD2 HIS A 446      -5.271   1.983 -51.172  1.00 31.96           C  
ATOM   3560  ND1 HIS A 446      -4.713   4.038 -50.678  1.00 31.96           N  
ATOM   3561  CE1 HIS A 446      -5.293   4.062 -51.867  1.00 31.96           C  
ATOM   3562  NE2 HIS A 446      -5.641   2.828 -52.189  1.00 31.96           N  
ATOM   3563  N   VAL A 447      -1.555   4.536 -47.572  1.00 35.31           N  
ATOM   3564  CA  VAL A 447      -2.130   5.834 -47.232  1.00 35.31           C  
ATOM   3565  C   VAL A 447      -1.061   6.725 -46.604  1.00 35.31           C  
ATOM   3566  CB  VAL A 447      -3.333   5.687 -46.273  1.00 35.31           C  
ATOM   3567  O   VAL A 447      -0.373   6.313 -45.667  1.00 35.31           O  
ATOM   3568  CG1 VAL A 447      -3.872   7.059 -45.870  1.00 35.31           C  
ATOM   3569  CG2 VAL A 447      -4.432   4.847 -46.921  1.00 35.31           C  
ATOM   3570  N   GLN A 448      -0.534   7.707 -47.365  1.00 29.77           N  
ATOM   3571  CA  GLN A 448      -0.456   9.146 -47.595  1.00 29.77           C  
ATOM   3572  C   GLN A 448      -1.318   9.911 -46.596  1.00 29.77           C  
ATOM   3573  CB  GLN A 448      -0.882   9.485 -49.024  1.00 29.77           C  
ATOM   3574  O   GLN A 448      -2.517   9.650 -46.475  1.00 29.77           O  
ATOM   3575  CG  GLN A 448      -0.214  10.733 -49.586  1.00 29.77           C  
ATOM   3576  CD  GLN A 448       0.001  10.660 -51.086  1.00 29.77           C  
ATOM   3577  NE2 GLN A 448       0.722  11.634 -51.630  1.00 29.77           N  
ATOM   3578  OE1 GLN A 448      -0.477   9.735 -51.750  1.00 29.77           O  
ATOM   3579  N   GLU A 449      -0.808  10.336 -45.387  1.00 34.52           N  
ATOM   3580  CA  GLU A 449      -1.192  11.611 -44.787  1.00 34.52           C  
ATOM   3581  C   GLU A 449      -0.525  11.803 -43.428  1.00 34.52           C  
ATOM   3582  CB  GLU A 449      -2.713  11.702 -44.644  1.00 34.52           C  
ATOM   3583  O   GLU A 449      -0.706  10.989 -42.521  1.00 34.52           O  
ATOM   3584  CG  GLU A 449      -3.421  12.188 -45.901  1.00 34.52           C  
ATOM   3585  CD  GLU A 449      -4.911  12.413 -45.702  1.00 34.52           C  
ATOM   3586  OE1 GLU A 449      -5.591  12.858 -46.654  1.00 34.52           O  
ATOM   3587  OE2 GLU A 449      -5.403  12.142 -44.583  1.00 34.52           O  
ATOM   3588  N   GLU A 450       0.737  12.337 -43.380  1.00 42.08           N  
ATOM   3589  CA  GLU A 450       0.881  13.316 -42.307  1.00 42.08           C  
ATOM   3590  C   GLU A 450       2.280  13.927 -42.302  1.00 42.08           C  
ATOM   3591  CB  GLU A 450       0.583  12.675 -40.949  1.00 42.08           C  
ATOM   3592  O   GLU A 450       3.258  13.248 -41.985  1.00 42.08           O  
ATOM   3593  CG  GLU A 450      -0.416  13.455 -40.107  1.00 42.08           C  
ATOM   3594  CD  GLU A 450      -0.586  12.892 -38.705  1.00 42.08           C  
ATOM   3595  OE1 GLU A 450      -1.321  13.499 -37.893  1.00 42.08           O  
ATOM   3596  OE2 GLU A 450       0.021  11.837 -38.415  1.00 42.08           O  
ATOM   3597  N   GLN A 451       2.703  14.445 -43.399  1.00 39.59           N  
ATOM   3598  CA  GLN A 451       3.844  15.327 -43.619  1.00 39.59           C  
ATOM   3599  C   GLN A 451       3.429  16.793 -43.544  1.00 39.59           C  
ATOM   3600  CB  GLN A 451       4.497  15.034 -44.971  1.00 39.59           C  
ATOM   3601  O   GLN A 451       2.615  17.255 -44.346  1.00 39.59           O  
ATOM   3602  CG  GLN A 451       5.703  14.109 -44.884  1.00 39.59           C  
ATOM   3603  CD  GLN A 451       6.266  13.749 -46.246  1.00 39.59           C  
ATOM   3604  NE2 GLN A 451       7.016  12.654 -46.308  1.00 39.59           N  
ATOM   3605  OE1 GLN A 451       6.028  14.449 -47.236  1.00 39.59           O  
ATOM   3606  N   ILE A 452       2.764  17.313 -42.451  1.00 45.97           N  
ATOM   3607  CA  ILE A 452       2.791  18.755 -42.230  1.00 45.97           C  
ATOM   3608  C   ILE A 452       2.748  19.048 -40.732  1.00 45.97           C  
ATOM   3609  CB  ILE A 452       1.619  19.460 -42.948  1.00 45.97           C  
ATOM   3610  O   ILE A 452       1.819  18.630 -40.038  1.00 45.97           O  
ATOM   3611  CG1 ILE A 452       1.636  19.134 -44.446  1.00 45.97           C  
ATOM   3612  CG2 ILE A 452       1.674  20.972 -42.716  1.00 45.97           C  
ATOM   3613  CD1 ILE A 452       0.332  19.453 -45.164  1.00 45.97           C  
ATOM   3614  N   GLU A 453       3.592  18.437 -39.856  1.00 42.81           N  
ATOM   3615  CA  GLU A 453       3.725  19.132 -38.580  1.00 42.81           C  
ATOM   3616  C   GLU A 453       5.104  18.904 -37.967  1.00 42.81           C  
ATOM   3617  CB  GLU A 453       2.635  18.679 -37.605  1.00 42.81           C  
ATOM   3618  O   GLU A 453       5.451  19.522 -36.959  1.00 42.81           O  
ATOM   3619  CG  GLU A 453       1.766  19.814 -37.083  1.00 42.81           C  
ATOM   3620  CD  GLU A 453       0.657  19.343 -36.155  1.00 42.81           C  
ATOM   3621  OE1 GLU A 453      -0.141  20.186 -35.686  1.00 42.81           O  
ATOM   3622  OE2 GLU A 453       0.588  18.121 -35.893  1.00 42.81           O  
ATOM   3623  N   VAL A 454       6.218  18.946 -38.766  1.00 45.67           N  
ATOM   3624  CA  VAL A 454       7.420  18.970 -37.939  1.00 45.67           C  
ATOM   3625  C   VAL A 454       8.405  19.998 -38.490  1.00 45.67           C  
ATOM   3626  CB  VAL A 454       8.087  17.578 -37.866  1.00 45.67           C  
ATOM   3627  O   VAL A 454       9.612  19.896 -38.258  1.00 45.67           O  
ATOM   3628  CG1 VAL A 454       9.305  17.611 -36.945  1.00 45.67           C  
ATOM   3629  CG2 VAL A 454       7.082  16.530 -37.391  1.00 45.67           C  
ATOM   3630  N   GLU A 455       7.975  21.041 -39.192  1.00 48.92           N  
ATOM   3631  CA  GLU A 455       8.763  22.223 -39.526  1.00 48.92           C  
ATOM   3632  C   GLU A 455       8.565  23.328 -38.492  1.00 48.92           C  
ATOM   3633  CB  GLU A 455       8.398  22.737 -40.921  1.00 48.92           C  
ATOM   3634  O   GLU A 455       9.432  24.187 -38.320  1.00 48.92           O  
ATOM   3635  CG  GLU A 455       9.389  22.335 -42.003  1.00 48.92           C  
ATOM   3636  CD  GLU A 455       9.199  23.099 -43.304  1.00 48.92           C  
ATOM   3637  OE1 GLU A 455      10.028  22.939 -44.229  1.00 48.92           O  
ATOM   3638  OE2 GLU A 455       8.214  23.864 -43.400  1.00 48.92           O  
ATOM   3639  N   GLU A 456       7.949  23.124 -37.357  1.00 48.08           N  
ATOM   3640  CA  GLU A 456       7.888  24.119 -36.291  1.00 48.08           C  
ATOM   3641  C   GLU A 456       8.702  23.679 -35.078  1.00 48.08           C  
ATOM   3642  CB  GLU A 456       6.436  24.382 -35.882  1.00 48.08           C  
ATOM   3643  O   GLU A 456       9.204  24.516 -34.323  1.00 48.08           O  
ATOM   3644  CG  GLU A 456       6.231  25.704 -35.158  1.00 48.08           C  
ATOM   3645  CD  GLU A 456       4.776  25.979 -34.812  1.00 48.08           C  
ATOM   3646  OE1 GLU A 456       4.491  27.011 -34.162  1.00 48.08           O  
ATOM   3647  OE2 GLU A 456       3.914  25.156 -35.193  1.00 48.08           O  
ATOM   3648  N   THR A 457       9.569  22.660 -35.256  1.00 50.58           N  
ATOM   3649  CA  THR A 457      10.289  22.411 -34.012  1.00 50.58           C  
ATOM   3650  C   THR A 457      11.797  22.453 -34.242  1.00 50.58           C  
ATOM   3651  CB  THR A 457       9.898  21.051 -33.403  1.00 50.58           C  
ATOM   3652  O   THR A 457      12.566  22.681 -33.307  1.00 50.58           O  
ATOM   3653  CG2 THR A 457       8.493  21.097 -32.812  1.00 50.58           C  
ATOM   3654  OG1 THR A 457       9.941  20.047 -34.424  1.00 50.58           O  
ATOM   3655  N   ILE A 458      12.240  22.838 -35.456  1.00 48.22           N  
ATOM   3656  CA  ILE A 458      13.683  22.908 -35.661  1.00 48.22           C  
ATOM   3657  C   ILE A 458      14.139  24.365 -35.625  1.00 48.22           C  
ATOM   3658  CB  ILE A 458      14.097  22.249 -36.995  1.00 48.22           C  
ATOM   3659  O   ILE A 458      15.263  24.660 -35.212  1.00 48.22           O  
ATOM   3660  CG1 ILE A 458      13.685  20.772 -37.013  1.00 48.22           C  
ATOM   3661  CG2 ILE A 458      15.604  22.399 -37.227  1.00 48.22           C  
ATOM   3662  CD1 ILE A 458      13.942  20.073 -38.341  1.00 48.22           C  
ATOM   3663  N   GLU A 459      13.267  25.313 -35.333  1.00 48.89           N  
ATOM   3664  CA  GLU A 459      13.622  26.698 -35.040  1.00 48.89           C  
ATOM   3665  C   GLU A 459      13.593  26.970 -33.539  1.00 48.89           C  
ATOM   3666  CB  GLU A 459      12.679  27.660 -35.767  1.00 48.89           C  
ATOM   3667  O   GLU A 459      14.339  27.816 -33.041  1.00 48.89           O  
ATOM   3668  CG  GLU A 459      13.290  28.303 -37.004  1.00 48.89           C  
ATOM   3669  CD  GLU A 459      12.352  29.278 -37.698  1.00 48.89           C  
ATOM   3670  OE1 GLU A 459      12.751  29.879 -38.722  1.00 48.89           O  
ATOM   3671  OE2 GLU A 459      11.210  29.443 -37.214  1.00 48.89           O  
ATOM   3672  N   ALA A 460      13.397  25.933 -32.719  1.00 45.35           N  
ATOM   3673  CA  ALA A 460      13.450  26.190 -31.282  1.00 45.35           C  
ATOM   3674  C   ALA A 460      14.654  25.501 -30.645  1.00 45.35           C  
ATOM   3675  CB  ALA A 460      12.159  25.726 -30.611  1.00 45.35           C  
ATOM   3676  O   ALA A 460      15.230  26.010 -29.681  1.00 45.35           O  
ATOM   3677  N   ALA A 461      15.491  24.841 -31.471  1.00 48.40           N  
ATOM   3678  CA  ALA A 461      16.612  24.200 -30.790  1.00 48.40           C  
ATOM   3679  C   ALA A 461      17.939  24.828 -31.207  1.00 48.40           C  
ATOM   3680  CB  ALA A 461      16.623  22.701 -31.077  1.00 48.40           C  
ATOM   3681  O   ALA A 461      18.907  24.815 -30.443  1.00 48.40           O  
ATOM   3682  N   LYS A 462      17.937  25.831 -32.041  1.00 42.44           N  
ATOM   3683  CA  LYS A 462      19.152  26.561 -32.391  1.00 42.44           C  
ATOM   3684  C   LYS A 462      19.219  27.900 -31.662  1.00 42.44           C  
ATOM   3685  CB  LYS A 462      19.229  26.782 -33.902  1.00 42.44           C  
ATOM   3686  O   LYS A 462      20.304  28.448 -31.458  1.00 42.44           O  
ATOM   3687  CG  LYS A 462      20.632  26.649 -34.477  1.00 42.44           C  
ATOM   3688  CD  LYS A 462      20.625  26.747 -35.997  1.00 42.44           C  
ATOM   3689  CE  LYS A 462      22.010  26.498 -36.580  1.00 42.44           C  
ATOM   3690  NZ  LYS A 462      21.964  26.331 -38.064  1.00 42.44           N  
ATOM   3691  N   ALA A 463      18.432  28.160 -30.701  1.00 43.51           N  
ATOM   3692  CA  ALA A 463      18.587  29.262 -29.756  1.00 43.51           C  
ATOM   3693  C   ALA A 463      18.855  28.742 -28.346  1.00 43.51           C  
ATOM   3694  CB  ALA A 463      17.346  30.151 -29.765  1.00 43.51           C  
ATOM   3695  O   ALA A 463      19.272  29.499 -27.467  1.00 43.51           O  
ATOM   3696  N   GLU A 464      19.368  27.523 -28.287  1.00 44.47           N  
ATOM   3697  CA  GLU A 464      19.747  27.177 -26.920  1.00 44.47           C  
ATOM   3698  C   GLU A 464      21.185  26.672 -26.856  1.00 44.47           C  
ATOM   3699  CB  GLU A 464      18.794  26.124 -26.348  1.00 44.47           C  
ATOM   3700  O   GLU A 464      21.784  26.623 -25.780  1.00 44.47           O  
ATOM   3701  CG  GLU A 464      18.515  26.291 -24.861  1.00 44.47           C  
ATOM   3702  CD  GLU A 464      18.270  24.972 -24.145  1.00 44.47           C  
ATOM   3703  OE1 GLU A 464      18.231  24.958 -22.894  1.00 44.47           O  
ATOM   3704  OE2 GLU A 464      18.117  23.943 -24.841  1.00 44.47           O  
ATOM   3705  N   GLU A 465      22.018  26.909 -27.838  1.00 35.86           N  
ATOM   3706  CA  GLU A 465      23.438  26.584 -27.747  1.00 35.86           C  
ATOM   3707  C   GLU A 465      24.300  27.836 -27.878  1.00 35.86           C  
ATOM   3708  CB  GLU A 465      23.826  25.563 -28.821  1.00 35.86           C  
ATOM   3709  O   GLU A 465      25.522  27.743 -28.011  1.00 35.86           O  
ATOM   3710  CG  GLU A 465      24.983  24.660 -28.421  1.00 35.86           C  
ATOM   3711  CD  GLU A 465      25.418  23.716 -29.531  1.00 35.86           C  
ATOM   3712  OE1 GLU A 465      26.431  23.000 -29.357  1.00 35.86           O  
ATOM   3713  OE2 GLU A 465      24.742  23.692 -30.583  1.00 35.86           O  
ATOM   3714  N   ALA A 466      24.036  28.943 -27.138  1.00 34.22           N  
ATOM   3715  CA  ALA A 466      24.964  30.019 -26.800  1.00 34.22           C  
ATOM   3716  C   ALA A 466      24.722  30.525 -25.381  1.00 34.22           C  
ATOM   3717  CB  ALA A 466      24.836  31.166 -27.800  1.00 34.22           C  
ATOM   3718  O   ALA A 466      23.683  31.125 -25.098  1.00 34.22           O  
ATOM   3719  N   LYS A 467      24.921  29.743 -24.337  1.00 33.79           N  
ATOM   3720  CA  LYS A 467      25.348  30.408 -23.109  1.00 33.79           C  
ATOM   3721  C   LYS A 467      26.031  29.425 -22.162  1.00 33.79           C  
ATOM   3722  CB  LYS A 467      24.156  31.066 -22.412  1.00 33.79           C  
ATOM   3723  O   LYS A 467      25.419  28.448 -21.726  1.00 33.79           O  
ATOM   3724  CG  LYS A 467      23.633  32.307 -23.120  1.00 33.79           C  
ATOM   3725  CD  LYS A 467      22.694  33.106 -22.226  1.00 33.79           C  
ATOM   3726  CE  LYS A 467      22.214  34.378 -22.913  1.00 33.79           C  
ATOM   3727  NZ  LYS A 467      21.208  35.108 -22.085  1.00 33.79           N  
ATOM   3728  N   ASP A 468      27.220  28.845 -22.362  1.00 29.04           N  
ATOM   3729  CA  ASP A 468      28.539  28.668 -21.761  1.00 29.04           C  
ATOM   3730  C   ASP A 468      28.851  29.794 -20.779  1.00 29.04           C  
ATOM   3731  CB  ASP A 468      29.618  28.600 -22.844  1.00 29.04           C  
ATOM   3732  O   ASP A 468      28.756  30.973 -21.128  1.00 29.04           O  
ATOM   3733  CG  ASP A 468      29.906  27.182 -23.306  1.00 29.04           C  
ATOM   3734  OD1 ASP A 468      29.621  26.226 -22.553  1.00 29.04           O  
ATOM   3735  OD2 ASP A 468      30.425  27.021 -24.432  1.00 29.04           O  
ATOM   3736  N   GLU A 469      28.799  29.597 -19.398  1.00 35.30           N  
ATOM   3737  CA  GLU A 469      29.833  29.742 -18.377  1.00 35.30           C  
ATOM   3738  C   GLU A 469      29.295  30.466 -17.146  1.00 35.30           C  
ATOM   3739  CB  GLU A 469      31.043  30.490 -18.941  1.00 35.30           C  
ATOM   3740  O   GLU A 469      28.586  31.466 -17.268  1.00 35.30           O  
ATOM   3741  CG  GLU A 469      32.074  29.584 -19.599  1.00 35.30           C  
ATOM   3742  CD  GLU A 469      33.349  30.313 -19.992  1.00 35.30           C  
ATOM   3743  OE1 GLU A 469      34.270  29.670 -20.544  1.00 35.30           O  
ATOM   3744  OE2 GLU A 469      33.429  31.537 -19.744  1.00 35.30           O  
ATOM   3745  N   PRO A 470      29.756  30.311 -15.822  1.00 39.73           N  
ATOM   3746  CA  PRO A 470      29.549  29.863 -14.443  1.00 39.73           C  
ATOM   3747  C   PRO A 470      29.139  31.000 -13.509  1.00 39.73           C  
ATOM   3748  CB  PRO A 470      30.916  29.298 -14.047  1.00 39.73           C  
ATOM   3749  O   PRO A 470      29.277  32.174 -13.862  1.00 39.73           O  
ATOM   3750  CG  PRO A 470      31.907  30.170 -14.748  1.00 39.73           C  
ATOM   3751  CD  PRO A 470      31.160  31.122 -15.638  1.00 39.73           C  
ATOM   3752  N   PRO A 471      28.821  30.714 -12.198  1.00 34.84           N  
ATOM   3753  CA  PRO A 471      27.888  31.037 -11.116  1.00 34.84           C  
ATOM   3754  C   PRO A 471      28.523  31.900 -10.027  1.00 34.84           C  
ATOM   3755  CB  PRO A 471      27.497  29.664 -10.565  1.00 34.84           C  
ATOM   3756  O   PRO A 471      29.741  31.861  -9.836  1.00 34.84           O  
ATOM   3757  CG  PRO A 471      28.734  28.834 -10.694  1.00 34.84           C  
ATOM   3758  CD  PRO A 471      29.770  29.635 -11.428  1.00 34.84           C  
ATOM   3759  N   SER A 472      28.065  33.143  -9.839  1.00 26.92           N  
ATOM   3760  CA  SER A 472      28.272  34.119  -8.774  1.00 26.92           C  
ATOM   3761  C   SER A 472      26.972  34.829  -8.414  1.00 26.92           C  
ATOM   3762  CB  SER A 472      29.327  35.147  -9.186  1.00 26.92           C  
ATOM   3763  O   SER A 472      26.208  35.224  -9.298  1.00 26.92           O  
ATOM   3764  OG  SER A 472      29.019  36.424  -8.653  1.00 26.92           O  
ATOM   3765  N   GLU A 473      26.194  34.493  -7.380  1.00 26.51           N  
ATOM   3766  CA  GLU A 473      25.711  35.427  -6.367  1.00 26.51           C  
ATOM   3767  C   GLU A 473      24.246  35.786  -6.601  1.00 26.51           C  
ATOM   3768  CB  GLU A 473      26.568  36.695  -6.352  1.00 26.51           C  
ATOM   3769  O   GLU A 473      23.836  36.030  -7.738  1.00 26.51           O  
ATOM   3770  CG  GLU A 473      27.938  36.504  -5.720  1.00 26.51           C  
ATOM   3771  CD  GLU A 473      28.635  37.815  -5.391  1.00 26.51           C  
ATOM   3772  OE1 GLU A 473      29.716  37.786  -4.759  1.00 26.51           O  
ATOM   3773  OE2 GLU A 473      28.096  38.879  -5.768  1.00 26.51           O  
ATOM   3774  N   GLY A 474      23.276  35.306  -5.752  1.00 27.03           N  
ATOM   3775  CA  GLY A 474      22.364  36.270  -5.157  1.00 27.03           C  
ATOM   3776  C   GLY A 474      20.931  35.775  -5.094  1.00 27.03           C  
ATOM   3777  O   GLY A 474      20.443  35.150  -6.038  1.00 27.03           O  
ATOM   3778  N   GLU A 475      20.583  35.097  -4.043  1.00 29.42           N  
ATOM   3779  CA  GLU A 475      19.542  35.423  -3.073  1.00 29.42           C  
ATOM   3780  C   GLU A 475      18.433  36.254  -3.712  1.00 29.42           C  
ATOM   3781  CB  GLU A 475      20.137  36.172  -1.877  1.00 29.42           C  
ATOM   3782  O   GLU A 475      18.703  37.271  -4.353  1.00 29.42           O  
ATOM   3783  CG  GLU A 475      20.871  35.273  -0.892  1.00 29.42           C  
ATOM   3784  CD  GLU A 475      21.255  35.983   0.396  1.00 29.42           C  
ATOM   3785  OE1 GLU A 475      21.759  35.317   1.329  1.00 29.42           O  
ATOM   3786  OE2 GLU A 475      21.049  37.214   0.474  1.00 29.42           O  
ATOM   3787  N   ALA A 476      17.485  35.655  -4.380  1.00 34.92           N  
ATOM   3788  CA  ALA A 476      16.169  36.288  -4.371  1.00 34.92           C  
ATOM   3789  C   ALA A 476      15.242  35.640  -5.396  1.00 34.92           C  
ATOM   3790  CB  ALA A 476      16.296  37.785  -4.646  1.00 34.92           C  
ATOM   3791  O   ALA A 476      15.471  35.744  -6.603  1.00 34.92           O  
ATOM   3792  N   GLU A 477      14.814  34.346  -5.252  1.00 33.63           N  
ATOM   3793  CA  GLU A 477      13.497  34.132  -5.845  1.00 33.63           C  
ATOM   3794  C   GLU A 477      12.750  33.005  -5.137  1.00 33.63           C  
ATOM   3795  CB  GLU A 477      13.624  33.822  -7.339  1.00 33.63           C  
ATOM   3796  O   GLU A 477      13.079  31.830  -5.310  1.00 33.63           O  
ATOM   3797  CG  GLU A 477      13.755  35.059  -8.215  1.00 33.63           C  
ATOM   3798  CD  GLU A 477      13.405  34.803  -9.672  1.00 33.63           C  
ATOM   3799  OE1 GLU A 477      13.327  35.774 -10.458  1.00 33.63           O  
ATOM   3800  OE2 GLU A 477      13.207  33.620 -10.031  1.00 33.63           O  
ATOM   3801  N   GLU A 478      12.797  32.932  -3.783  1.00 39.71           N  
ATOM   3802  CA  GLU A 478      11.805  32.514  -2.796  1.00 39.71           C  
ATOM   3803  C   GLU A 478      10.605  33.456  -2.787  1.00 39.71           C  
ATOM   3804  CB  GLU A 478      12.431  32.445  -1.401  1.00 39.71           C  
ATOM   3805  O   GLU A 478       9.612  33.197  -2.104  1.00 39.71           O  
ATOM   3806  CG  GLU A 478      12.751  31.031  -0.939  1.00 39.71           C  
ATOM   3807  CD  GLU A 478      12.816  30.894   0.574  1.00 39.71           C  
ATOM   3808  OE1 GLU A 478      12.963  29.756   1.074  1.00 39.71           O  
ATOM   3809  OE2 GLU A 478      12.719  31.933   1.264  1.00 39.71           O  
ATOM   3810  N   GLU A 479      10.152  33.941  -3.987  1.00 46.09           N  
ATOM   3811  CA  GLU A 479       8.882  34.660  -3.957  1.00 46.09           C  
ATOM   3812  C   GLU A 479       7.957  34.194  -5.078  1.00 46.09           C  
ATOM   3813  CB  GLU A 479       9.116  36.169  -4.062  1.00 46.09           C  
ATOM   3814  O   GLU A 479       6.762  34.498  -5.071  1.00 46.09           O  
ATOM   3815  CG  GLU A 479       9.174  36.878  -2.716  1.00 46.09           C  
ATOM   3816  CD  GLU A 479       9.040  38.388  -2.827  1.00 46.09           C  
ATOM   3817  OE1 GLU A 479       8.972  39.070  -1.779  1.00 46.09           O  
ATOM   3818  OE2 GLU A 479       9.003  38.894  -3.971  1.00 46.09           O  
ATOM   3819  N   GLU A 480       7.913  32.906  -5.457  1.00 46.23           N  
ATOM   3820  CA  GLU A 480       6.782  32.473  -6.272  1.00 46.23           C  
ATOM   3821  C   GLU A 480       6.287  31.095  -5.840  1.00 46.23           C  
ATOM   3822  CB  GLU A 480       7.161  32.455  -7.754  1.00 46.23           C  
ATOM   3823  O   GLU A 480       5.126  30.747  -6.068  1.00 46.23           O  
ATOM   3824  CG  GLU A 480       6.276  33.333  -8.627  1.00 46.23           C  
ATOM   3825  CD  GLU A 480       6.180  32.847 -10.065  1.00 46.23           C  
ATOM   3826  OE1 GLU A 480       5.325  33.359 -10.822  1.00 46.23           O  
ATOM   3827  OE2 GLU A 480       6.966  31.947 -10.436  1.00 46.23           O  
ATOM   3828  N   LYS A 481       6.844  30.544  -4.782  1.00 43.60           N  
ATOM   3829  CA  LYS A 481       6.288  29.352  -4.148  1.00 43.60           C  
ATOM   3830  C   LYS A 481       5.532  29.709  -2.872  1.00 43.60           C  
ATOM   3831  CB  LYS A 481       7.396  28.344  -3.837  1.00 43.60           C  
ATOM   3832  O   LYS A 481       4.565  29.037  -2.508  1.00 43.60           O  
ATOM   3833  CG  LYS A 481       7.112  26.937  -4.341  1.00 43.60           C  
ATOM   3834  CD  LYS A 481       8.211  25.964  -3.931  1.00 43.60           C  
ATOM   3835  CE  LYS A 481       7.934  24.558  -4.445  1.00 43.60           C  
ATOM   3836  NZ  LYS A 481       8.987  23.592  -4.011  1.00 43.60           N  
ATOM   3837  N   ASP A 482       5.469  31.032  -2.595  1.00 45.17           N  
ATOM   3838  CA  ASP A 482       4.640  31.523  -1.498  1.00 45.17           C  
ATOM   3839  C   ASP A 482       3.329  32.108  -2.019  1.00 45.17           C  
ATOM   3840  CB  ASP A 482       5.397  32.573  -0.682  1.00 45.17           C  
ATOM   3841  O   ASP A 482       2.317  32.100  -1.315  1.00 45.17           O  
ATOM   3842  CG  ASP A 482       6.418  31.966   0.264  1.00 45.17           C  
ATOM   3843  OD1 ASP A 482       6.257  30.792   0.663  1.00 45.17           O  
ATOM   3844  OD2 ASP A 482       7.390  32.669   0.617  1.00 45.17           O  
ATOM   3845  N   LYS A 483       3.117  32.081  -3.363  1.00 50.00           N  
ATOM   3846  CA  LYS A 483       1.828  32.589  -3.824  1.00 50.00           C  
ATOM   3847  C   LYS A 483       0.898  31.447  -4.222  1.00 50.00           C  
ATOM   3848  CB  LYS A 483       2.018  33.546  -5.002  1.00 50.00           C  
ATOM   3849  O   LYS A 483      -0.319  31.541  -4.046  1.00 50.00           O  
ATOM   3850  CG  LYS A 483       2.050  35.015  -4.607  1.00 50.00           C  
ATOM   3851  CD  LYS A 483       2.121  35.920  -5.830  1.00 50.00           C  
ATOM   3852  CE  LYS A 483       2.194  37.389  -5.435  1.00 50.00           C  
ATOM   3853  NZ  LYS A 483       2.231  38.283  -6.631  1.00 50.00           N  
ATOM   3854  N   GLU A 484       1.409  30.206  -4.270  1.00 47.22           N  
ATOM   3855  CA  GLU A 484       0.491  29.098  -4.520  1.00 47.22           C  
ATOM   3856  C   GLU A 484       0.158  28.355  -3.229  1.00 47.22           C  
ATOM   3857  CB  GLU A 484       1.085  28.129  -5.546  1.00 47.22           C  
ATOM   3858  O   GLU A 484      -0.966  27.881  -3.053  1.00 47.22           O  
ATOM   3859  CG  GLU A 484       0.486  28.265  -6.938  1.00 47.22           C  
ATOM   3860  CD  GLU A 484       1.029  27.245  -7.927  1.00 47.22           C  
ATOM   3861  OE1 GLU A 484       0.594  27.247  -9.101  1.00 47.22           O  
ATOM   3862  OE2 GLU A 484       1.894  26.437  -7.524  1.00 47.22           O  
ATOM   3863  N   GLU A 485       0.956  28.652  -2.178  1.00 49.23           N  
ATOM   3864  CA  GLU A 485       0.638  28.116  -0.857  1.00 49.23           C  
ATOM   3865  C   GLU A 485      -0.220  29.092  -0.057  1.00 49.23           C  
ATOM   3866  CB  GLU A 485       1.919  27.789  -0.087  1.00 49.23           C  
ATOM   3867  O   GLU A 485      -1.069  28.676   0.734  1.00 49.23           O  
ATOM   3868  CG  GLU A 485       2.405  26.359  -0.280  1.00 49.23           C  
ATOM   3869  CD  GLU A 485       3.592  26.005   0.602  1.00 49.23           C  
ATOM   3870  OE1 GLU A 485       4.055  24.842   0.558  1.00 49.23           O  
ATOM   3871  OE2 GLU A 485       4.062  26.896   1.344  1.00 49.23           O  
ATOM   3872  N   ALA A 486      -0.323  30.323  -0.589  1.00 51.49           N  
ATOM   3873  CA  ALA A 486      -1.208  31.299   0.043  1.00 51.49           C  
ATOM   3874  C   ALA A 486      -2.594  31.276  -0.596  1.00 51.49           C  
ATOM   3875  CB  ALA A 486      -0.607  32.699  -0.047  1.00 51.49           C  
ATOM   3876  O   ALA A 486      -3.600  31.495   0.082  1.00 51.49           O  
ATOM   3877  N   GLU A 487      -2.659  30.620  -1.787  1.00 52.68           N  
ATOM   3878  CA  GLU A 487      -3.989  30.508  -2.376  1.00 52.68           C  
ATOM   3879  C   GLU A 487      -4.660  29.195  -1.981  1.00 52.68           C  
ATOM   3880  CB  GLU A 487      -3.913  30.622  -3.901  1.00 52.68           C  
ATOM   3881  O   GLU A 487      -5.877  29.145  -1.795  1.00 52.68           O  
ATOM   3882  CG  GLU A 487      -4.043  32.047  -4.418  1.00 52.68           C  
ATOM   3883  CD  GLU A 487      -4.333  32.120  -5.909  1.00 52.68           C  
ATOM   3884  OE1 GLU A 487      -4.614  33.228  -6.419  1.00 52.68           O  
ATOM   3885  OE2 GLU A 487      -4.280  31.060  -6.572  1.00 52.68           O  
ATOM   3886  N   GLU A 488      -3.864  28.271  -1.449  1.00 51.90           N  
ATOM   3887  CA  GLU A 488      -4.448  27.030  -0.949  1.00 51.90           C  
ATOM   3888  C   GLU A 488      -4.762  27.129   0.541  1.00 51.90           C  
ATOM   3889  CB  GLU A 488      -3.509  25.850  -1.211  1.00 51.90           C  
ATOM   3890  O   GLU A 488      -5.768  26.589   1.006  1.00 51.90           O  
ATOM   3891  CG  GLU A 488      -4.216  24.605  -1.728  1.00 51.90           C  
ATOM   3892  CD  GLU A 488      -3.284  23.417  -1.907  1.00 51.90           C  
ATOM   3893  OE1 GLU A 488      -3.760  22.325  -2.294  1.00 51.90           O  
ATOM   3894  OE2 GLU A 488      -2.069  23.578  -1.656  1.00 51.90           O  
ATOM   3895  N   GLU A 489      -4.129  28.119   1.228  1.00 54.35           N  
ATOM   3896  CA  GLU A 489      -4.447  28.334   2.636  1.00 54.35           C  
ATOM   3897  C   GLU A 489      -5.609  29.310   2.797  1.00 54.35           C  
ATOM   3898  CB  GLU A 489      -3.220  28.849   3.393  1.00 54.35           C  
ATOM   3899  O   GLU A 489      -6.434  29.158   3.700  1.00 54.35           O  
ATOM   3900  CG  GLU A 489      -2.484  27.771   4.176  1.00 54.35           C  
ATOM   3901  CD  GLU A 489      -1.424  28.329   5.113  1.00 54.35           C  
ATOM   3902  OE1 GLU A 489      -0.809  27.544   5.869  1.00 54.35           O  
ATOM   3903  OE2 GLU A 489      -1.208  29.561   5.091  1.00 54.35           O  
ATOM   3904  N   GLU A 490      -5.835  30.162   1.721  1.00 57.07           N  
ATOM   3905  CA  GLU A 490      -6.989  31.054   1.768  1.00 57.07           C  
ATOM   3906  C   GLU A 490      -8.254  30.345   1.292  1.00 57.07           C  
ATOM   3907  CB  GLU A 490      -6.738  32.305   0.923  1.00 57.07           C  
ATOM   3908  O   GLU A 490      -9.343  30.589   1.815  1.00 57.07           O  
ATOM   3909  CG  GLU A 490      -6.508  33.566   1.745  1.00 57.07           C  
ATOM   3910  CD  GLU A 490      -6.765  34.845   0.964  1.00 57.07           C  
ATOM   3911  OE1 GLU A 490      -6.771  35.938   1.576  1.00 57.07           O  
ATOM   3912  OE2 GLU A 490      -6.963  34.754  -0.268  1.00 57.07           O  
ATOM   3913  N   ALA A 491      -8.094  29.237   0.537  1.00 56.24           N  
ATOM   3914  CA  ALA A 491      -9.264  28.454   0.149  1.00 56.24           C  
ATOM   3915  C   ALA A 491      -9.646  27.460   1.242  1.00 56.24           C  
ATOM   3916  CB  ALA A 491      -9.003  27.721  -1.165  1.00 56.24           C  
ATOM   3917  O   ALA A 491     -10.830  27.200   1.468  1.00 56.24           O  
ATOM   3918  N   ALA A 492      -8.685  27.115   2.128  1.00 58.24           N  
ATOM   3919  CA  ALA A 492      -8.970  26.205   3.235  1.00 58.24           C  
ATOM   3920  C   ALA A 492      -9.530  26.961   4.436  1.00 58.24           C  
ATOM   3921  CB  ALA A 492      -7.711  25.438   3.632  1.00 58.24           C  
ATOM   3922  O   ALA A 492     -10.399  26.452   5.148  1.00 58.24           O  
ATOM   3923  N   GLU A 493      -9.222  28.292   4.545  1.00 59.61           N  
ATOM   3924  CA  GLU A 493      -9.759  29.090   5.643  1.00 59.61           C  
ATOM   3925  C   GLU A 493     -11.155  29.612   5.314  1.00 59.61           C  
ATOM   3926  CB  GLU A 493      -8.824  30.257   5.968  1.00 59.61           C  
ATOM   3927  O   GLU A 493     -12.012  29.704   6.195  1.00 59.61           O  
ATOM   3928  CG  GLU A 493      -8.277  30.230   7.388  1.00 59.61           C  
ATOM   3929  CD  GLU A 493      -7.525  31.496   7.765  1.00 59.61           C  
ATOM   3930  OE1 GLU A 493      -7.099  31.623   8.936  1.00 59.61           O  
ATOM   3931  OE2 GLU A 493      -7.361  32.369   6.884  1.00 59.61           O  
ATOM   3932  N   GLU A 494     -11.463  29.764   3.988  1.00 60.88           N  
ATOM   3933  CA  GLU A 494     -12.806  30.178   3.593  1.00 60.88           C  
ATOM   3934  C   GLU A 494     -13.783  29.007   3.645  1.00 60.88           C  
ATOM   3935  CB  GLU A 494     -12.790  30.788   2.189  1.00 60.88           C  
ATOM   3936  O   GLU A 494     -14.948  29.180   4.010  1.00 60.88           O  
ATOM   3937  CG  GLU A 494     -13.550  32.102   2.080  1.00 60.88           C  
ATOM   3938  CD  GLU A 494     -13.608  32.645   0.661  1.00 60.88           C  
ATOM   3939  OE1 GLU A 494     -14.245  33.700   0.441  1.00 60.88           O  
ATOM   3940  OE2 GLU A 494     -13.013  32.010  -0.238  1.00 60.88           O  
ATOM   3941  N   GLU A 495     -13.268  27.783   3.515  1.00 58.22           N  
ATOM   3942  CA  GLU A 495     -14.128  26.610   3.637  1.00 58.22           C  
ATOM   3943  C   GLU A 495     -14.359  26.245   5.101  1.00 58.22           C  
ATOM   3944  CB  GLU A 495     -13.525  25.420   2.887  1.00 58.22           C  
ATOM   3945  O   GLU A 495     -15.462  25.846   5.480  1.00 58.22           O  
ATOM   3946  CG  GLU A 495     -14.561  24.506   2.249  1.00 58.22           C  
ATOM   3947  CD  GLU A 495     -13.966  23.224   1.688  1.00 58.22           C  
ATOM   3948  OE1 GLU A 495     -14.736  22.331   1.269  1.00 58.22           O  
ATOM   3949  OE2 GLU A 495     -12.720  23.113   1.668  1.00 58.22           O  
ATOM   3950  N   GLU A 496     -13.416  26.562   5.998  1.00 59.71           N  
ATOM   3951  CA  GLU A 496     -13.581  26.321   7.428  1.00 59.71           C  
ATOM   3952  C   GLU A 496     -14.440  27.403   8.075  1.00 59.71           C  
ATOM   3953  CB  GLU A 496     -12.219  26.245   8.121  1.00 59.71           C  
ATOM   3954  O   GLU A 496     -15.243  27.117   8.965  1.00 59.71           O  
ATOM   3955  CG  GLU A 496     -11.942  24.907   8.791  1.00 59.71           C  
ATOM   3956  CD  GLU A 496     -11.197  25.037  10.109  1.00 59.71           C  
ATOM   3957  OE1 GLU A 496     -11.137  24.048  10.873  1.00 59.71           O  
ATOM   3958  OE2 GLU A 496     -10.669  26.139  10.380  1.00 59.71           O  
ATOM   3959  N   ALA A 497     -14.456  28.652   7.579  1.00 62.83           N  
ATOM   3960  CA  ALA A 497     -15.321  29.717   8.080  1.00 62.83           C  
ATOM   3961  C   ALA A 497     -16.754  29.535   7.588  1.00 62.83           C  
ATOM   3962  CB  ALA A 497     -14.786  31.082   7.656  1.00 62.83           C  
ATOM   3963  O   ALA A 497     -17.708  29.834   8.311  1.00 62.83           O  
ATOM   3964  N   ALA A 498     -16.915  28.879   6.413  1.00 61.88           N  
ATOM   3965  CA  ALA A 498     -18.263  28.596   5.927  1.00 61.88           C  
ATOM   3966  C   ALA A 498     -18.866  27.395   6.650  1.00 61.88           C  
ATOM   3967  CB  ALA A 498     -18.245  28.352   4.420  1.00 61.88           C  
ATOM   3968  O   ALA A 498     -20.072  27.357   6.905  1.00 61.88           O  
ATOM   3969  N   LYS A 499     -18.067  26.518   7.157  1.00 61.23           N  
ATOM   3970  CA  LYS A 499     -18.547  25.372   7.924  1.00 61.23           C  
ATOM   3971  C   LYS A 499     -18.879  25.771   9.359  1.00 61.23           C  
ATOM   3972  CB  LYS A 499     -17.509  24.249   7.918  1.00 61.23           C  
ATOM   3973  O   LYS A 499     -19.857  25.287   9.933  1.00 61.23           O  
ATOM   3974  CG  LYS A 499     -18.005  22.950   7.300  1.00 61.23           C  
ATOM   3975  CD  LYS A 499     -16.941  21.862   7.359  1.00 61.23           C  
ATOM   3976  CE  LYS A 499     -17.411  20.583   6.679  1.00 61.23           C  
ATOM   3977  NZ  LYS A 499     -16.375  19.509   6.742  1.00 61.23           N  
ATOM   3978  N   GLU A 500     -18.179  26.750   9.902  1.00 57.43           N  
ATOM   3979  CA  GLU A 500     -18.431  27.221  11.260  1.00 57.43           C  
ATOM   3980  C   GLU A 500     -19.634  28.159  11.304  1.00 57.43           C  
ATOM   3981  CB  GLU A 500     -17.194  27.926  11.823  1.00 57.43           C  
ATOM   3982  O   GLU A 500     -20.408  28.139  12.263  1.00 57.43           O  
ATOM   3983  CG  GLU A 500     -16.514  27.165  12.952  1.00 57.43           C  
ATOM   3984  CD  GLU A 500     -15.413  27.961  13.634  1.00 57.43           C  
ATOM   3985  OE1 GLU A 500     -14.827  27.464  14.622  1.00 57.43           O  
ATOM   3986  OE2 GLU A 500     -15.135  29.093  13.177  1.00 57.43           O  
ATOM   3987  N   GLU A 501     -19.947  28.832  10.212  1.00 58.89           N  
ATOM   3988  CA  GLU A 501     -21.133  29.681  10.145  1.00 58.89           C  
ATOM   3989  C   GLU A 501     -22.384  28.860   9.845  1.00 58.89           C  
ATOM   3990  CB  GLU A 501     -20.954  30.773   9.088  1.00 58.89           C  
ATOM   3991  O   GLU A 501     -23.467  29.162  10.351  1.00 58.89           O  
ATOM   3992  CG  GLU A 501     -21.099  32.186   9.633  1.00 58.89           C  
ATOM   3993  CD  GLU A 501     -21.155  33.246   8.544  1.00 58.89           C  
ATOM   3994  OE1 GLU A 501     -21.400  34.432   8.863  1.00 58.89           O  
ATOM   3995  OE2 GLU A 501     -20.952  32.888   7.362  1.00 58.89           O  
ATOM   3996  N   SER A 502     -22.201  27.730   9.178  1.00 54.29           N  
ATOM   3997  CA  SER A 502     -23.348  26.857   8.954  1.00 54.29           C  
ATOM   3998  C   SER A 502     -23.636  25.996  10.179  1.00 54.29           C  
ATOM   3999  CB  SER A 502     -23.111  25.962   7.737  1.00 54.29           C  
ATOM   4000  O   SER A 502     -24.793  25.683  10.467  1.00 54.29           O  
ATOM   4001  OG  SER A 502     -22.160  24.953   8.032  1.00 54.29           O  
ATOM   4002  N   GLU A 503     -22.637  25.809  11.010  1.00 53.06           N  
ATOM   4003  CA  GLU A 503     -22.823  25.056  12.247  1.00 53.06           C  
ATOM   4004  C   GLU A 503     -23.340  25.954  13.367  1.00 53.06           C  
ATOM   4005  CB  GLU A 503     -21.513  24.387  12.671  1.00 53.06           C  
ATOM   4006  O   GLU A 503     -24.154  25.525  14.188  1.00 53.06           O  
ATOM   4007  CG  GLU A 503     -21.564  22.867  12.654  1.00 53.06           C  
ATOM   4008  CD  GLU A 503     -20.369  22.218  13.334  1.00 53.06           C  
ATOM   4009  OE1 GLU A 503     -20.385  20.983  13.542  1.00 53.06           O  
ATOM   4010  OE2 GLU A 503     -19.409  22.950  13.662  1.00 53.06           O  
ATOM   4011  N   GLU A 504     -23.072  27.249  13.283  1.00 52.96           N  
ATOM   4012  CA  GLU A 504     -23.607  28.210  14.244  1.00 52.96           C  
ATOM   4013  C   GLU A 504     -25.017  28.648  13.859  1.00 52.96           C  
ATOM   4014  CB  GLU A 504     -22.689  29.429  14.353  1.00 52.96           C  
ATOM   4015  O   GLU A 504     -25.857  28.888  14.728  1.00 52.96           O  
ATOM   4016  CG  GLU A 504     -22.663  30.058  15.739  1.00 52.96           C  
ATOM   4017  CD  GLU A 504     -21.731  31.254  15.838  1.00 52.96           C  
ATOM   4018  OE1 GLU A 504     -21.638  31.863  16.928  1.00 52.96           O  
ATOM   4019  OE2 GLU A 504     -21.088  31.586  14.817  1.00 52.96           O  
ATOM   4020  N   ALA A 505     -25.398  28.460  12.591  1.00 52.59           N  
ATOM   4021  CA  ALA A 505     -26.771  28.748  12.183  1.00 52.59           C  
ATOM   4022  C   ALA A 505     -27.671  27.533  12.387  1.00 52.59           C  
ATOM   4023  CB  ALA A 505     -26.809  29.196  10.724  1.00 52.59           C  
ATOM   4024  O   ALA A 505     -28.859  27.676  12.685  1.00 52.59           O  
ATOM   4025  N   LYS A 506     -27.063  26.409  12.612  1.00 48.85           N  
ATOM   4026  CA  LYS A 506     -27.879  25.232  12.899  1.00 48.85           C  
ATOM   4027  C   LYS A 506     -28.033  25.023  14.403  1.00 48.85           C  
ATOM   4028  CB  LYS A 506     -27.267  23.986  12.257  1.00 48.85           C  
ATOM   4029  O   LYS A 506     -29.068  24.537  14.864  1.00 48.85           O  
ATOM   4030  CG  LYS A 506     -27.940  23.566  10.958  1.00 48.85           C  
ATOM   4031  CD  LYS A 506     -27.392  22.239  10.449  1.00 48.85           C  
ATOM   4032  CE  LYS A 506     -28.025  21.844   9.122  1.00 48.85           C  
ATOM   4033  NZ  LYS A 506     -27.484  20.547   8.614  1.00 48.85           N  
ATOM   4034  N   GLU A 507     -27.201  25.710  15.191  1.00 49.39           N  
ATOM   4035  CA  GLU A 507     -27.324  25.630  16.644  1.00 49.39           C  
ATOM   4036  C   GLU A 507     -28.199  26.757  17.186  1.00 49.39           C  
ATOM   4037  CB  GLU A 507     -25.943  25.672  17.303  1.00 49.39           C  
ATOM   4038  O   GLU A 507     -28.883  26.587  18.197  1.00 49.39           O  
ATOM   4039  CG  GLU A 507     -25.247  24.320  17.360  1.00 49.39           C  
ATOM   4040  CD  GLU A 507     -24.024  24.312  18.263  1.00 49.39           C  
ATOM   4041  OE1 GLU A 507     -23.413  23.235  18.448  1.00 49.39           O  
ATOM   4042  OE2 GLU A 507     -23.674  25.392  18.790  1.00 49.39           O  
ATOM   4043  N   GLU A 508     -28.600  27.675  16.347  1.00 48.73           N  
ATOM   4044  CA  GLU A 508     -29.489  28.738  16.806  1.00 48.73           C  
ATOM   4045  C   GLU A 508     -30.910  28.530  16.291  1.00 48.73           C  
ATOM   4046  CB  GLU A 508     -28.964  30.106  16.362  1.00 48.73           C  
ATOM   4047  O   GLU A 508     -31.877  28.930  16.943  1.00 48.73           O  
ATOM   4048  CG  GLU A 508     -27.917  30.695  17.296  1.00 48.73           C  
ATOM   4049  CD  GLU A 508     -27.625  32.162  17.022  1.00 48.73           C  
ATOM   4050  OE1 GLU A 508     -26.868  32.786  17.799  1.00 48.73           O  
ATOM   4051  OE2 GLU A 508     -28.159  32.692  16.022  1.00 48.73           O  
ATOM   4052  N   GLU A 509     -31.169  27.469  15.576  1.00 44.67           N  
ATOM   4053  CA  GLU A 509     -32.536  27.169  15.161  1.00 44.67           C  
ATOM   4054  C   GLU A 509     -33.075  25.938  15.883  1.00 44.67           C  
ATOM   4055  CB  GLU A 509     -32.604  26.961  13.645  1.00 44.67           C  
ATOM   4056  O   GLU A 509     -34.287  25.794  16.055  1.00 44.67           O  
ATOM   4057  CG  GLU A 509     -33.561  27.909  12.937  1.00 44.67           C  
ATOM   4058  CD  GLU A 509     -34.003  27.407  11.572  1.00 44.67           C  
ATOM   4059  OE1 GLU A 509     -34.914  28.015  10.967  1.00 44.67           O  
ATOM   4060  OE2 GLU A 509     -33.434  26.395  11.104  1.00 44.67           O  
ATOM   4061  N   GLU A 510     -32.357  25.482  16.900  1.00 40.75           N  
ATOM   4062  CA  GLU A 510     -32.927  24.392  17.687  1.00 40.75           C  
ATOM   4063  C   GLU A 510     -32.938  24.734  19.175  1.00 40.75           C  
ATOM   4064  CB  GLU A 510     -32.150  23.095  17.451  1.00 40.75           C  
ATOM   4065  O   GLU A 510     -33.497  23.990  19.983  1.00 40.75           O  
ATOM   4066  CG  GLU A 510     -32.801  22.164  16.439  1.00 40.75           C  
ATOM   4067  CD  GLU A 510     -32.266  20.741  16.501  1.00 40.75           C  
ATOM   4068  OE1 GLU A 510     -32.820  19.854  15.813  1.00 40.75           O  
ATOM   4069  OE2 GLU A 510     -31.287  20.513  17.245  1.00 40.75           O  
ATOM   4070  N   GLY A 511     -33.162  26.021  19.548  1.00 32.38           N  
ATOM   4071  CA  GLY A 511     -33.466  26.168  20.962  1.00 32.38           C  
ATOM   4072  C   GLY A 511     -34.547  27.195  21.237  1.00 32.38           C  
ATOM   4073  O   GLY A 511     -34.846  27.496  22.394  1.00 32.38           O  
ATOM   4074  N   GLY A 512     -35.620  27.193  20.438  1.00 29.87           N  
ATOM   4075  CA  GLY A 512     -36.710  28.075  20.826  1.00 29.87           C  
ATOM   4076  C   GLY A 512     -38.059  27.382  20.846  1.00 29.87           C  
ATOM   4077  O   GLY A 512     -38.505  26.850  19.827  1.00 29.87           O  
ATOM   4078  N   GLU A 513     -38.234  26.430  21.745  1.00 30.01           N  
ATOM   4079  CA  GLU A 513     -39.631  26.034  21.894  1.00 30.01           C  
ATOM   4080  C   GLU A 513     -39.906  25.498  23.296  1.00 30.01           C  
ATOM   4081  CB  GLU A 513     -40.007  24.983  20.846  1.00 30.01           C  
ATOM   4082  O   GLU A 513     -39.174  24.639  23.793  1.00 30.01           O  
ATOM   4083  CG  GLU A 513     -40.572  25.572  19.561  1.00 30.01           C  
ATOM   4084  CD  GLU A 513     -41.027  24.515  18.567  1.00 30.01           C  
ATOM   4085  OE1 GLU A 513     -41.572  24.880  17.501  1.00 30.01           O  
ATOM   4086  OE2 GLU A 513     -40.839  23.313  18.858  1.00 30.01           O  
ATOM   4087  N   GLY A 514     -40.324  26.400  24.244  1.00 28.69           N  
ATOM   4088  CA  GLY A 514     -41.526  26.030  24.974  1.00 28.69           C  
ATOM   4089  C   GLY A 514     -41.473  26.406  26.443  1.00 28.69           C  
ATOM   4090  O   GLY A 514     -40.457  26.190  27.108  1.00 28.69           O  
ATOM   4091  N   GLU A 515     -42.159  27.528  26.781  1.00 28.88           N  
ATOM   4092  CA  GLU A 515     -43.478  27.577  27.405  1.00 28.88           C  
ATOM   4093  C   GLU A 515     -43.367  27.659  28.925  1.00 28.88           C  
ATOM   4094  CB  GLU A 515     -44.309  26.355  27.004  1.00 28.88           C  
ATOM   4095  O   GLU A 515     -42.654  26.867  29.544  1.00 28.88           O  
ATOM   4096  CG  GLU A 515     -45.566  26.698  26.217  1.00 28.88           C  
ATOM   4097  CD  GLU A 515     -46.505  25.515  26.043  1.00 28.88           C  
ATOM   4098  OE1 GLU A 515     -47.632  25.706  25.532  1.00 28.88           O  
ATOM   4099  OE2 GLU A 515     -46.112  24.390  26.422  1.00 28.88           O  
ATOM   4100  N   GLU A 516     -43.724  28.823  29.527  1.00 27.38           N  
ATOM   4101  CA  GLU A 516     -44.923  29.126  30.303  1.00 27.38           C  
ATOM   4102  C   GLU A 516     -44.653  29.019  31.801  1.00 27.38           C  
ATOM   4103  CB  GLU A 516     -46.070  28.193  29.907  1.00 27.38           C  
ATOM   4104  O   GLU A 516     -44.061  28.041  32.262  1.00 27.38           O  
ATOM   4105  CG  GLU A 516     -46.852  28.662  28.689  1.00 27.38           C  
ATOM   4106  CD  GLU A 516     -48.196  27.968  28.535  1.00 27.38           C  
ATOM   4107  OE1 GLU A 516     -48.978  28.351  27.636  1.00 27.38           O  
ATOM   4108  OE2 GLU A 516     -48.470  27.033  29.321  1.00 27.38           O  
ATOM   4109  N   GLY A 517     -44.669  30.155  32.534  1.00 26.91           N  
ATOM   4110  CA  GLY A 517     -45.610  30.338  33.628  1.00 26.91           C  
ATOM   4111  C   GLY A 517     -44.944  30.757  34.925  1.00 26.91           C  
ATOM   4112  O   GLY A 517     -43.884  30.237  35.280  1.00 26.91           O  
ATOM   4113  N   GLU A 518     -45.046  32.019  35.346  1.00 29.44           N  
ATOM   4114  CA  GLU A 518     -45.778  32.381  36.555  1.00 29.44           C  
ATOM   4115  C   GLU A 518     -44.891  33.155  37.526  1.00 29.44           C  
ATOM   4116  CB  GLU A 518     -46.340  31.132  37.239  1.00 29.44           C  
ATOM   4117  O   GLU A 518     -43.781  32.722  37.842  1.00 29.44           O  
ATOM   4118  CG  GLU A 518     -47.780  31.282  37.707  1.00 29.44           C  
ATOM   4119  CD  GLU A 518     -48.298  30.063  38.453  1.00 29.44           C  
ATOM   4120  OE1 GLU A 518     -49.442  30.102  38.961  1.00 29.44           O  
ATOM   4121  OE2 GLU A 518     -47.554  29.060  38.532  1.00 29.44           O  
ATOM   4122  N   GLU A 519     -44.986  34.488  37.636  1.00 26.84           N  
ATOM   4123  CA  GLU A 519     -45.638  35.309  38.651  1.00 26.84           C  
ATOM   4124  C   GLU A 519     -44.900  35.229  39.984  1.00 26.84           C  
ATOM   4125  CB  GLU A 519     -47.097  34.883  38.832  1.00 26.84           C  
ATOM   4126  O   GLU A 519     -44.567  34.137  40.451  1.00 26.84           O  
ATOM   4127  CG  GLU A 519     -48.094  35.778  38.110  1.00 26.84           C  
ATOM   4128  CD  GLU A 519     -49.541  35.457  38.444  1.00 26.84           C  
ATOM   4129  OE1 GLU A 519     -50.449  36.169  37.958  1.00 26.84           O  
ATOM   4130  OE2 GLU A 519     -49.770  34.486  39.200  1.00 26.84           O  
ATOM   4131  N   THR A 520     -44.296  36.295  40.472  1.00 27.62           N  
ATOM   4132  CA  THR A 520     -44.480  37.251  41.558  1.00 27.62           C  
ATOM   4133  C   THR A 520     -43.875  36.719  42.854  1.00 27.62           C  
ATOM   4134  CB  THR A 520     -45.971  37.568  41.777  1.00 27.62           C  
ATOM   4135  O   THR A 520     -44.063  35.551  43.200  1.00 27.62           O  
ATOM   4136  CG2 THR A 520     -46.489  38.536  40.718  1.00 27.62           C  
ATOM   4137  OG1 THR A 520     -46.727  36.352  41.708  1.00 27.62           O  
ATOM   4138  N   LYS A 521     -42.839  37.347  43.448  1.00 32.68           N  
ATOM   4139  CA  LYS A 521     -42.789  37.720  44.859  1.00 32.68           C  
ATOM   4140  C   LYS A 521     -41.481  38.431  45.193  1.00 32.68           C  
ATOM   4141  CB  LYS A 521     -42.957  36.487  45.747  1.00 32.68           C  
ATOM   4142  O   LYS A 521     -40.400  37.949  44.848  1.00 32.68           O  
ATOM   4143  CG  LYS A 521     -44.406  36.116  46.024  1.00 32.68           C  
ATOM   4144  CD  LYS A 521     -44.512  35.021  47.078  1.00 32.68           C  
ATOM   4145  CE  LYS A 521     -45.963  34.674  47.381  1.00 32.68           C  
ATOM   4146  NZ  LYS A 521     -46.071  33.565  48.376  1.00 32.68           N  
ATOM   4147  N   GLU A 522     -41.361  39.762  45.215  1.00 27.03           N  
ATOM   4148  CA  GLU A 522     -41.350  40.702  46.332  1.00 27.03           C  
ATOM   4149  C   GLU A 522     -40.602  40.126  47.531  1.00 27.03           C  
ATOM   4150  CB  GLU A 522     -42.779  41.078  46.733  1.00 27.03           C  
ATOM   4151  O   GLU A 522     -40.818  38.972  47.908  1.00 27.03           O  
ATOM   4152  CG  GLU A 522     -43.358  42.236  45.935  1.00 27.03           C  
ATOM   4153  CD  GLU A 522     -44.645  42.788  46.526  1.00 27.03           C  
ATOM   4154  OE1 GLU A 522     -45.157  43.812  46.017  1.00 27.03           O  
ATOM   4155  OE2 GLU A 522     -45.146  42.193  47.506  1.00 27.03           O  
ATOM   4156  N   ALA A 523     -39.507  40.785  47.962  1.00 28.83           N  
ATOM   4157  CA  ALA A 523     -39.381  41.397  49.282  1.00 28.83           C  
ATOM   4158  C   ALA A 523     -38.223  40.783  50.064  1.00 28.83           C  
ATOM   4159  CB  ALA A 523     -40.684  41.250  50.064  1.00 28.83           C  
ATOM   4160  O   ALA A 523     -38.079  39.559  50.111  1.00 28.83           O  
ATOM   4161  N   GLU A 524     -37.177  41.551  50.279  1.00 28.08           N  
ATOM   4162  CA  GLU A 524     -36.893  42.114  51.595  1.00 28.08           C  
ATOM   4163  C   GLU A 524     -35.939  41.221  52.383  1.00 28.08           C  
ATOM   4164  CB  GLU A 524     -38.190  42.322  52.382  1.00 28.08           C  
ATOM   4165  O   GLU A 524     -36.138  40.006  52.460  1.00 28.08           O  
ATOM   4166  CG  GLU A 524     -38.668  43.766  52.409  1.00 28.08           C  
ATOM   4167  CD  GLU A 524     -39.736  44.025  53.460  1.00 28.08           C  
ATOM   4168  OE1 GLU A 524     -40.075  45.206  53.702  1.00 28.08           O  
ATOM   4169  OE2 GLU A 524     -40.237  43.040  54.046  1.00 28.08           O  
ATOM   4170  N   GLU A 525     -34.731  41.714  52.627  1.00 28.07           N  
ATOM   4171  CA  GLU A 525     -34.338  42.021  53.999  1.00 28.07           C  
ATOM   4172  C   GLU A 525     -33.294  41.031  54.508  1.00 28.07           C  
ATOM   4173  CB  GLU A 525     -35.559  42.018  54.922  1.00 28.07           C  
ATOM   4174  O   GLU A 525     -33.453  39.818  54.353  1.00 28.07           O  
ATOM   4175  CG  GLU A 525     -36.072  43.408  55.267  1.00 28.07           C  
ATOM   4176  CD  GLU A 525     -37.155  43.400  56.334  1.00 28.07           C  
ATOM   4177  OE1 GLU A 525     -37.607  44.491  56.749  1.00 28.07           O  
ATOM   4178  OE2 GLU A 525     -37.555  42.293  56.760  1.00 28.07           O  
ATOM   4179  N   GLU A 526     -32.044  41.549  54.705  1.00 27.41           N  
ATOM   4180  CA  GLU A 526     -31.502  41.766  56.043  1.00 27.41           C  
ATOM   4181  C   GLU A 526     -30.537  40.652  56.435  1.00 27.41           C  
ATOM   4182  CB  GLU A 526     -32.632  41.869  57.070  1.00 27.41           C  
ATOM   4183  O   GLU A 526     -30.861  39.469  56.310  1.00 27.41           O  
ATOM   4184  CG  GLU A 526     -32.835  43.273  57.623  1.00 27.41           C  
ATOM   4185  CD  GLU A 526     -33.745  43.312  58.840  1.00 27.41           C  
ATOM   4186  OE1 GLU A 526     -33.905  44.398  59.443  1.00 27.41           O  
ATOM   4187  OE2 GLU A 526     -34.303  42.249  59.194  1.00 27.41           O  
ATOM   4188  N   GLU A 527     -29.226  40.964  56.457  1.00 30.58           N  
ATOM   4189  CA  GLU A 527     -28.387  41.134  57.640  1.00 30.58           C  
ATOM   4190  C   GLU A 527     -28.501  39.933  58.574  1.00 30.58           C  
ATOM   4191  CB  GLU A 527     -28.762  42.418  58.385  1.00 30.58           C  
ATOM   4192  O   GLU A 527     -29.606  39.515  58.925  1.00 30.58           O  
ATOM   4193  CG  GLU A 527     -27.852  43.597  58.073  1.00 30.58           C  
ATOM   4194  CD  GLU A 527     -28.027  44.761  59.035  1.00 30.58           C  
ATOM   4195  OE1 GLU A 527     -27.255  45.743  58.948  1.00 30.58           O  
ATOM   4196  OE2 GLU A 527     -28.944  44.690  59.884  1.00 30.58           O  
ATOM   4197  N   LYS A 528     -27.419  39.078  58.728  1.00 36.18           N  
ATOM   4198  CA  LYS A 528     -26.991  38.505  60.001  1.00 36.18           C  
ATOM   4199  C   LYS A 528     -25.627  37.833  59.870  1.00 36.18           C  
ATOM   4200  CB  LYS A 528     -28.024  37.499  60.511  1.00 36.18           C  
ATOM   4201  O   LYS A 528     -25.424  36.995  58.990  1.00 36.18           O  
ATOM   4202  CG  LYS A 528     -28.739  37.936  61.780  1.00 36.18           C  
ATOM   4203  CD  LYS A 528     -29.646  36.837  62.318  1.00 36.18           C  
ATOM   4204  CE  LYS A 528     -30.424  37.301  63.542  1.00 36.18           C  
ATOM   4205  NZ  LYS A 528     -31.324  36.230  64.066  1.00 36.18           N  
ATOM   4206  N   LYS A 529     -24.460  38.418  60.203  1.00 27.87           N  
ATOM   4207  CA  LYS A 529     -23.610  38.371  61.389  1.00 27.87           C  
ATOM   4208  C   LYS A 529     -23.949  37.166  62.262  1.00 27.87           C  
ATOM   4209  CB  LYS A 529     -23.748  39.661  62.200  1.00 27.87           C  
ATOM   4210  O   LYS A 529     -25.121  36.912  62.551  1.00 27.87           O  
ATOM   4211  CG  LYS A 529     -22.532  40.573  62.122  1.00 27.87           C  
ATOM   4212  CD  LYS A 529     -22.658  41.754  63.077  1.00 27.87           C  
ATOM   4213  CE  LYS A 529     -21.452  42.679  62.985  1.00 27.87           C  
ATOM   4214  NZ  LYS A 529     -21.563  43.829  63.932  1.00 27.87           N  
ATOM   4215  N   VAL A 530     -22.971  36.212  62.456  1.00 30.29           N  
ATOM   4216  CA  VAL A 530     -22.477  35.690  63.726  1.00 30.29           C  
ATOM   4217  C   VAL A 530     -22.039  34.238  63.552  1.00 30.29           C  
ATOM   4218  CB  VAL A 530     -23.547  35.795  64.836  1.00 30.29           C  
ATOM   4219  O   VAL A 530     -22.763  33.430  62.966  1.00 30.29           O  
ATOM   4220  CG1 VAL A 530     -23.038  35.175  66.136  1.00 30.29           C  
ATOM   4221  CG2 VAL A 530     -23.945  37.254  65.056  1.00 30.29           C  
ATOM   4222  N   GLU A 531     -20.710  33.900  63.665  1.00 30.05           N  
ATOM   4223  CA  GLU A 531     -19.987  33.235  64.744  1.00 30.05           C  
ATOM   4224  C   GLU A 531     -20.387  31.766  64.853  1.00 30.05           C  
ATOM   4225  CB  GLU A 531     -20.234  33.947  66.077  1.00 30.05           C  
ATOM   4226  O   GLU A 531     -21.576  31.444  64.915  1.00 30.05           O  
ATOM   4227  CG  GLU A 531     -19.199  35.013  66.405  1.00 30.05           C  
ATOM   4228  CD  GLU A 531     -19.251  35.474  67.853  1.00 30.05           C  
ATOM   4229  OE1 GLU A 531     -18.345  36.222  68.285  1.00 30.05           O  
ATOM   4230  OE2 GLU A 531     -20.206  35.083  68.562  1.00 30.05           O  
ATOM   4231  N   GLY A 532     -19.483  30.834  64.456  1.00 32.58           N  
ATOM   4232  CA  GLY A 532     -19.335  29.643  65.278  1.00 32.58           C  
ATOM   4233  C   GLY A 532     -18.121  28.812  64.909  1.00 32.58           C  
ATOM   4234  O   GLY A 532     -17.881  28.542  63.731  1.00 32.58           O  
ATOM   4235  N   ALA A 533     -16.906  28.979  65.508  1.00 30.52           N  
ATOM   4236  CA  ALA A 533     -16.142  28.189  66.471  1.00 30.52           C  
ATOM   4237  C   ALA A 533     -16.745  26.798  66.641  1.00 30.52           C  
ATOM   4238  CB  ALA A 533     -16.079  28.907  67.817  1.00 30.52           C  
ATOM   4239  O   ALA A 533     -17.920  26.663  66.990  1.00 30.52           O  
ATOM   4240  N   GLY A 534     -16.223  25.701  65.993  1.00 34.97           N  
ATOM   4241  CA  GLY A 534     -16.294  24.353  66.533  1.00 34.97           C  
ATOM   4242  C   GLY A 534     -15.097  23.498  66.160  1.00 34.97           C  
ATOM   4243  O   GLY A 534     -14.699  23.452  64.995  1.00 34.97           O  
ATOM   4244  N   GLU A 535     -13.991  23.488  66.902  1.00 31.46           N  
ATOM   4245  CA  GLU A 535     -13.340  22.530  67.791  1.00 31.46           C  
ATOM   4246  C   GLU A 535     -14.057  21.183  67.771  1.00 31.46           C  
ATOM   4247  CB  GLU A 535     -13.284  23.075  69.221  1.00 31.46           C  
ATOM   4248  O   GLU A 535     -15.276  21.121  67.939  1.00 31.46           O  
ATOM   4249  CG  GLU A 535     -11.873  23.208  69.774  1.00 31.46           C  
ATOM   4250  CD  GLU A 535     -11.833  23.755  71.192  1.00 31.46           C  
ATOM   4251  OE1 GLU A 535     -10.730  23.849  71.776  1.00 31.46           O  
ATOM   4252  OE2 GLU A 535     -12.915  24.090  71.724  1.00 31.46           O  
ATOM   4253  N   GLU A 536     -13.408  20.071  67.212  1.00 36.01           N  
ATOM   4254  CA  GLU A 536     -13.363  18.777  67.886  1.00 36.01           C  
ATOM   4255  C   GLU A 536     -12.704  17.719  67.006  1.00 36.01           C  
ATOM   4256  CB  GLU A 536     -14.772  18.328  68.283  1.00 36.01           C  
ATOM   4257  O   GLU A 536     -13.098  17.529  65.853  1.00 36.01           O  
ATOM   4258  CG  GLU A 536     -14.830  17.586  69.610  1.00 36.01           C  
ATOM   4259  CD  GLU A 536     -16.233  17.132  69.982  1.00 36.01           C  
ATOM   4260  OE1 GLU A 536     -16.394  16.450  71.020  1.00 36.01           O  
ATOM   4261  OE2 GLU A 536     -17.177  17.459  69.230  1.00 36.01           O  
ATOM   4262  N   GLN A 537     -11.403  17.368  67.138  1.00 32.39           N  
ATOM   4263  CA  GLN A 537     -10.652  16.246  67.692  1.00 32.39           C  
ATOM   4264  C   GLN A 537     -11.462  14.954  67.621  1.00 32.39           C  
ATOM   4265  CB  GLN A 537     -10.247  16.533  69.139  1.00 32.39           C  
ATOM   4266  O   GLN A 537     -12.633  14.928  68.004  1.00 32.39           O  
ATOM   4267  CG  GLN A 537      -8.878  17.185  69.276  1.00 32.39           C  
ATOM   4268  CD  GLN A 537      -8.478  17.412  70.722  1.00 32.39           C  
ATOM   4269  NE2 GLN A 537      -7.510  18.297  70.937  1.00 32.39           N  
ATOM   4270  OE1 GLN A 537      -9.035  16.799  71.637  1.00 32.39           O  
ATOM   4271  N   ALA A 538     -11.081  13.893  66.775  1.00 36.37           N  
ATOM   4272  CA  ALA A 538     -10.958  12.518  67.250  1.00 36.37           C  
ATOM   4273  C   ALA A 538     -10.946  11.534  66.083  1.00 36.37           C  
ATOM   4274  CB  ALA A 538     -12.094  12.183  68.213  1.00 36.37           C  
ATOM   4275  O   ALA A 538     -11.860  11.533  65.255  1.00 36.37           O  
ATOM   4276  N   ALA A 539      -9.785  11.112  65.560  1.00 41.58           N  
ATOM   4277  CA  ALA A 539      -9.789   9.667  65.343  1.00 41.58           C  
ATOM   4278  C   ALA A 539      -8.398   9.165  64.969  1.00 41.58           C  
ATOM   4279  CB  ALA A 539     -10.796   9.295  64.257  1.00 41.58           C  
ATOM   4280  O   ALA A 539      -7.865   9.521  63.916  1.00 41.58           O  
ATOM   4281  N   LYS A 540      -7.455   9.215  65.847  1.00 37.21           N  
ATOM   4282  CA  LYS A 540      -6.225   8.429  65.877  1.00 37.21           C  
ATOM   4283  C   LYS A 540      -6.310   7.312  66.913  1.00 37.21           C  
ATOM   4284  CB  LYS A 540      -5.021   9.326  66.171  1.00 37.21           C  
ATOM   4285  O   LYS A 540      -6.766   7.535  68.036  1.00 37.21           O  
ATOM   4286  CG  LYS A 540      -4.356   9.898  64.927  1.00 37.21           C  
ATOM   4287  CD  LYS A 540      -3.059  10.619  65.269  1.00 37.21           C  
ATOM   4288  CE  LYS A 540      -2.409  11.219  64.029  1.00 37.21           C  
ATOM   4289  NZ  LYS A 540      -1.176  11.990  64.369  1.00 37.21           N  
ATOM   4290  N   LYS A 541      -6.564   6.089  66.569  1.00 34.02           N  
ATOM   4291  CA  LYS A 541      -5.733   4.893  66.676  1.00 34.02           C  
ATOM   4292  C   LYS A 541      -6.137   4.049  67.882  1.00 34.02           C  
ATOM   4293  CB  LYS A 541      -4.255   5.273  66.775  1.00 34.02           C  
ATOM   4294  O   LYS A 541      -6.134   4.534  69.015  1.00 34.02           O  
ATOM   4295  CG  LYS A 541      -3.544   5.346  65.431  1.00 34.02           C  
ATOM   4296  CD  LYS A 541      -2.042   5.537  65.603  1.00 34.02           C  
ATOM   4297  CE  LYS A 541      -1.334   5.644  64.259  1.00 34.02           C  
ATOM   4298  NZ  LYS A 541       0.124   5.927  64.422  1.00 34.02           N  
ATOM   4299  N   LYS A 542      -7.061   3.128  67.691  1.00 31.98           N  
ATOM   4300  CA  LYS A 542      -7.099   1.867  68.425  1.00 31.98           C  
ATOM   4301  C   LYS A 542      -7.489   0.709  67.510  1.00 31.98           C  
ATOM   4302  CB  LYS A 542      -8.076   1.958  69.599  1.00 31.98           C  
ATOM   4303  O   LYS A 542      -8.453   0.811  66.748  1.00 31.98           O  
ATOM   4304  CG  LYS A 542      -7.401   2.081  70.957  1.00 31.98           C  
ATOM   4305  CD  LYS A 542      -8.418   2.050  72.091  1.00 31.98           C  
ATOM   4306  CE  LYS A 542      -7.745   2.177  73.451  1.00 31.98           C  
ATOM   4307  NZ  LYS A 542      -8.742   2.219  74.561  1.00 31.98           N  
ATOM   4308  N   ASP A 543      -6.525  -0.082  67.005  1.00 40.21           N  
ATOM   4309  CA  ASP A 543      -6.176  -1.471  66.727  1.00 40.21           C  
ATOM   4310  C   ASP A 543      -5.623  -1.626  65.312  1.00 40.21           C  
ATOM   4311  CB  ASP A 543      -7.394  -2.379  66.917  1.00 40.21           C  
ATOM   4312  O   ASP A 543      -6.163  -1.055  64.362  1.00 40.21           O  
ATOM   4313  CG  ASP A 543      -7.557  -2.859  68.348  1.00 40.21           C  
ATOM   4314  OD1 ASP A 543      -6.560  -2.884  69.101  1.00 40.21           O  
ATOM   4315  OD2 ASP A 543      -8.694  -3.217  68.726  1.00 40.21           O  
TER    4316      ASP A 543                                                      
ENDMDL                                                                          
END                                                                             
