# Supplementary material for: The 2022 Lady Estelle Wolfson lectureship on neurofilaments
Source: J Neurochem. 2022 Sep 19;163(3):179–219. doi: 10.1111/jnc.15682 (PMC9826399; doi:10.1111/jnc.15682)
Supplement: Supplementary file 1 — Supplementary material S1 [file JNC-163-179-s001.gz › NFL_6bc3d_unrelaxed_rank_3_model_4.pdb]

MODEL     1                                                                     
ATOM      1  N   MET A   1     -20.923 -22.618  24.746  1.00 35.53           N  
ATOM      2  CA  MET A   1     -20.165 -23.460  23.824  1.00 35.53           C  
ATOM      3  C   MET A   1     -19.708 -22.662  22.608  1.00 35.53           C  
ATOM      4  CB  MET A   1     -21.004 -24.659  23.378  1.00 35.53           C  
ATOM      5  O   MET A   1     -20.534 -22.157  21.846  1.00 35.53           O  
ATOM      6  CG  MET A   1     -21.146 -25.737  24.440  1.00 35.53           C  
ATOM      7  SD  MET A   1     -21.622 -27.362  23.733  1.00 35.53           S  
ATOM      8  CE  MET A   1     -19.984 -28.019  23.311  1.00 35.53           C  
ATOM      9  N   SER A   2     -18.609 -21.964  22.727  1.00 35.98           N  
ATOM     10  CA  SER A   2     -17.314 -21.916  22.056  1.00 35.98           C  
ATOM     11  C   SER A   2     -16.556 -20.641  22.408  1.00 35.98           C  
ATOM     12  CB  SER A   2     -17.492 -22.012  20.541  1.00 35.98           C  
ATOM     13  O   SER A   2     -17.010 -19.537  22.098  1.00 35.98           O  
ATOM     14  OG  SER A   2     -18.368 -23.073  20.203  1.00 35.98           O  
ATOM     15  N   SER A   3     -15.965 -20.616  23.633  1.00 36.21           N  
ATOM     16  CA  SER A   3     -14.981 -19.796  24.332  1.00 36.21           C  
ATOM     17  C   SER A   3     -13.687 -19.683  23.532  1.00 36.21           C  
ATOM     18  CB  SER A   3     -14.686 -20.375  25.716  1.00 36.21           C  
ATOM     19  O   SER A   3     -13.092 -20.695  23.159  1.00 36.21           O  
ATOM     20  OG  SER A   3     -13.546 -21.217  25.676  1.00 36.21           O  
ATOM     21  N   PHE A   4     -13.602 -18.837  22.546  1.00 37.24           N  
ATOM     22  CA  PHE A   4     -12.495 -18.343  21.735  1.00 37.24           C  
ATOM     23  C   PHE A   4     -11.443 -17.669  22.608  1.00 37.24           C  
ATOM     24  CB  PHE A   4     -13.001 -17.363  20.672  1.00 37.24           C  
ATOM     25  O   PHE A   4     -11.765 -16.790  23.410  1.00 37.24           O  
ATOM     26  CG  PHE A   4     -13.103 -17.961  19.295  1.00 37.24           C  
ATOM     27  CD1 PHE A   4     -12.002 -17.978  18.446  1.00 37.24           C  
ATOM     28  CD2 PHE A   4     -14.300 -18.506  18.848  1.00 37.24           C  
ATOM     29  CE1 PHE A   4     -12.093 -18.531  17.171  1.00 37.24           C  
ATOM     30  CE2 PHE A   4     -14.398 -19.060  17.575  1.00 37.24           C  
ATOM     31  CZ  PHE A   4     -13.294 -19.070  16.738  1.00 37.24           C  
ATOM     32  N   SER A   5     -10.632 -18.403  23.280  1.00 37.52           N  
ATOM     33  CA  SER A   5      -9.313 -18.245  23.883  1.00 37.52           C  
ATOM     34  C   SER A   5      -8.395 -17.412  22.994  1.00 37.52           C  
ATOM     35  CB  SER A   5      -8.678 -19.611  24.148  1.00 37.52           C  
ATOM     36  O   SER A   5      -8.317 -17.641  21.785  1.00 37.52           O  
ATOM     37  OG  SER A   5      -8.833 -20.464  23.027  1.00 37.52           O  
ATOM     38  N   TYR A   6      -8.326 -16.082  23.216  1.00 36.67           N  
ATOM     39  CA  TYR A   6      -7.477 -14.913  23.018  1.00 36.67           C  
ATOM     40  C   TYR A   6      -6.028 -15.223  23.376  1.00 36.67           C  
ATOM     41  CB  TYR A   6      -7.980 -13.735  23.858  1.00 36.67           C  
ATOM     42  O   TYR A   6      -5.739 -15.669  24.489  1.00 36.67           O  
ATOM     43  CG  TYR A   6      -7.365 -12.410  23.476  1.00 36.67           C  
ATOM     44  CD1 TYR A   6      -6.352 -11.843  24.246  1.00 36.67           C  
ATOM     45  CD2 TYR A   6      -7.795 -11.724  22.346  1.00 36.67           C  
ATOM     46  CE1 TYR A   6      -5.783 -10.622  23.899  1.00 36.67           C  
ATOM     47  CE2 TYR A   6      -7.233 -10.502  21.989  1.00 36.67           C  
ATOM     48  OH  TYR A   6      -5.670  -8.751  22.422  1.00 36.67           O  
ATOM     49  CZ  TYR A   6      -6.229  -9.960  22.770  1.00 36.67           C  
ATOM     50  N   GLU A   7      -5.300 -15.856  22.500  1.00 35.15           N  
ATOM     51  CA  GLU A   7      -3.852 -16.026  22.427  1.00 35.15           C  
ATOM     52  C   GLU A   7      -3.139 -14.677  22.403  1.00 35.15           C  
ATOM     53  CB  GLU A   7      -3.468 -16.846  21.193  1.00 35.15           C  
ATOM     54  O   GLU A   7      -3.405 -13.843  21.536  1.00 35.15           O  
ATOM     55  CG  GLU A   7      -2.986 -18.253  21.515  1.00 35.15           C  
ATOM     56  CD  GLU A   7      -1.487 -18.429  21.334  1.00 35.15           C  
ATOM     57  OE1 GLU A   7      -0.952 -19.498  21.706  1.00 35.15           O  
ATOM     58  OE2 GLU A   7      -0.842 -17.491  20.816  1.00 35.15           O  
ATOM     59  N   PRO A   8      -2.567 -14.125  23.522  1.00 40.80           N  
ATOM     60  CA  PRO A   8      -1.725 -12.933  23.646  1.00 40.80           C  
ATOM     61  C   PRO A   8      -0.397 -13.070  22.906  1.00 40.80           C  
ATOM     62  CB  PRO A   8      -1.500 -12.816  25.156  1.00 40.80           C  
ATOM     63  O   PRO A   8       0.267 -14.105  23.007  1.00 40.80           O  
ATOM     64  CG  PRO A   8      -2.105 -14.056  25.730  1.00 40.80           C  
ATOM     65  CD  PRO A   8      -2.467 -14.977  24.600  1.00 40.80           C  
ATOM     66  N   TYR A   9      -0.355 -12.739  21.608  1.00 43.88           N  
ATOM     67  CA  TYR A   9       0.821 -12.405  20.814  1.00 43.88           C  
ATOM     68  C   TYR A   9       1.762 -11.491  21.589  1.00 43.88           C  
ATOM     69  CB  TYR A   9       0.410 -11.737  19.498  1.00 43.88           C  
ATOM     70  O   TYR A   9       1.335 -10.476  22.143  1.00 43.88           O  
ATOM     71  CG  TYR A   9       0.064 -12.715  18.402  1.00 43.88           C  
ATOM     72  CD1 TYR A   9       1.062 -13.337  17.656  1.00 43.88           C  
ATOM     73  CD2 TYR A   9      -1.261 -13.018  18.110  1.00 43.88           C  
ATOM     74  CE1 TYR A   9       0.748 -14.237  16.644  1.00 43.88           C  
ATOM     75  CE2 TYR A   9      -1.587 -13.917  17.100  1.00 43.88           C  
ATOM     76  OH  TYR A   9      -0.894 -15.412  15.372  1.00 43.88           O  
ATOM     77  CZ  TYR A   9      -0.577 -14.521  16.374  1.00 43.88           C  
ATOM     78  N   TYR A  10       2.601 -11.989  22.500  1.00 35.64           N  
ATOM     79  CA  TYR A  10       3.926 -11.566  22.940  1.00 35.64           C  
ATOM     80  C   TYR A  10       4.606 -10.710  21.879  1.00 35.64           C  
ATOM     81  CB  TYR A  10       4.798 -12.782  23.267  1.00 35.64           C  
ATOM     82  O   TYR A  10       4.712 -11.116  20.719  1.00 35.64           O  
ATOM     83  CG  TYR A  10       4.408 -13.482  24.547  1.00 35.64           C  
ATOM     84  CD1 TYR A  10       4.759 -12.953  25.787  1.00 35.64           C  
ATOM     85  CD2 TYR A  10       3.691 -14.673  24.518  1.00 35.64           C  
ATOM     86  CE1 TYR A  10       4.404 -13.595  26.969  1.00 35.64           C  
ATOM     87  CE2 TYR A  10       3.330 -15.323  25.694  1.00 35.64           C  
ATOM     88  OH  TYR A  10       3.336 -15.418  28.079  1.00 35.64           O  
ATOM     89  CZ  TYR A  10       3.690 -14.778  26.912  1.00 35.64           C  
ATOM     90  N   SER A  11       4.279  -9.389  21.831  1.00 34.00           N  
ATOM     91  CA  SER A  11       4.988  -8.188  21.404  1.00 34.00           C  
ATOM     92  C   SER A  11       6.490  -8.322  21.631  1.00 34.00           C  
ATOM     93  CB  SER A  11       4.459  -6.960  22.146  1.00 34.00           C  
ATOM     94  O   SER A  11       6.932  -8.583  22.752  1.00 34.00           O  
ATOM     95  OG  SER A  11       3.589  -6.208  21.319  1.00 34.00           O  
ATOM     96  N   THR A  12       7.141  -9.149  20.884  1.00 34.20           N  
ATOM     97  CA  THR A  12       8.555  -9.059  20.535  1.00 34.20           C  
ATOM     98  C   THR A  12       8.976  -7.603  20.357  1.00 34.20           C  
ATOM     99  CB  THR A  12       8.864  -9.847  19.249  1.00 34.20           C  
ATOM    100  O   THR A  12       8.262  -6.817  19.730  1.00 34.20           O  
ATOM    101  CG2 THR A  12       8.553  -9.018  18.008  1.00 34.20           C  
ATOM    102  OG1 THR A  12      10.253 -10.203  19.236  1.00 34.20           O  
ATOM    103  N   SER A  13       9.413  -6.952  21.454  1.00 34.45           N  
ATOM    104  CA  SER A  13      10.477  -6.025  21.825  1.00 34.45           C  
ATOM    105  C   SER A  13      11.211  -5.503  20.594  1.00 34.45           C  
ATOM    106  CB  SER A  13      11.470  -6.699  22.773  1.00 34.45           C  
ATOM    107  O   SER A  13      11.921  -6.256  19.923  1.00 34.45           O  
ATOM    108  OG  SER A  13      10.796  -7.286  23.873  1.00 34.45           O  
ATOM    109  N   TYR A  14      10.556  -4.678  19.736  1.00 34.56           N  
ATOM    110  CA  TYR A  14      11.243  -3.876  18.730  1.00 34.56           C  
ATOM    111  C   TYR A  14      11.710  -2.549  19.315  1.00 34.56           C  
ATOM    112  CB  TYR A  14      10.328  -3.623  17.528  1.00 34.56           C  
ATOM    113  O   TYR A  14      10.958  -1.876  20.024  1.00 34.56           O  
ATOM    114  CG  TYR A  14      10.467  -4.651  16.432  1.00 34.56           C  
ATOM    115  CD1 TYR A  14      11.492  -4.564  15.493  1.00 34.56           C  
ATOM    116  CD2 TYR A  14       9.572  -5.712  16.332  1.00 34.56           C  
ATOM    117  CE1 TYR A  14      11.623  -5.509  14.481  1.00 34.56           C  
ATOM    118  CE2 TYR A  14       9.693  -6.662  15.324  1.00 34.56           C  
ATOM    119  OH  TYR A  14      10.845  -7.491  13.404  1.00 34.56           O  
ATOM    120  CZ  TYR A  14      10.720  -6.553  14.405  1.00 34.56           C  
ATOM    121  N   LYS A  15      12.868  -2.525  19.954  1.00 36.26           N  
ATOM    122  CA  LYS A  15      14.005  -1.611  20.011  1.00 36.26           C  
ATOM    123  C   LYS A  15      13.705  -0.314  19.264  1.00 36.26           C  
ATOM    124  CB  LYS A  15      15.256  -2.272  19.432  1.00 36.26           C  
ATOM    125  O   LYS A  15      13.400  -0.336  18.070  1.00 36.26           O  
ATOM    126  CG  LYS A  15      16.255  -2.733  20.482  1.00 36.26           C  
ATOM    127  CD  LYS A  15      17.507  -3.320  19.843  1.00 36.26           C  
ATOM    128  CE  LYS A  15      18.487  -3.827  20.893  1.00 36.26           C  
ATOM    129  NZ  LYS A  15      19.759  -4.310  20.277  1.00 36.26           N  
ATOM    130  N   ARG A  16      12.901   0.575  19.810  1.00 34.26           N  
ATOM    131  CA  ARG A  16      12.698   2.021  19.809  1.00 34.26           C  
ATOM    132  C   ARG A  16      14.010   2.758  19.560  1.00 34.26           C  
ATOM    133  CB  ARG A  16      12.082   2.478  21.132  1.00 34.26           C  
ATOM    134  O   ARG A  16      14.974   2.590  20.310  1.00 34.26           O  
ATOM    135  CG  ARG A  16      10.802   3.283  20.971  1.00 34.26           C  
ATOM    136  CD  ARG A  16      10.354   3.901  22.288  1.00 34.26           C  
ATOM    137  NE  ARG A  16       8.901   4.024  22.359  1.00 34.26           N  
ATOM    138  NH1 ARG A  16       8.919   6.108  23.356  1.00 34.26           N  
ATOM    139  NH2 ARG A  16       6.927   5.077  22.879  1.00 34.26           N  
ATOM    140  CZ  ARG A  16       8.252   5.069  22.864  1.00 34.26           C  
ATOM    141  N   ARG A  17      14.534   2.779  18.375  1.00 33.78           N  
ATOM    142  CA  ARG A  17      15.529   3.761  17.957  1.00 33.78           C  
ATOM    143  C   ARG A  17      14.882   5.114  17.682  1.00 33.78           C  
ATOM    144  CB  ARG A  17      16.275   3.274  16.713  1.00 33.78           C  
ATOM    145  O   ARG A  17      13.932   5.207  16.902  1.00 33.78           O  
ATOM    146  CG  ARG A  17      17.461   2.374  17.019  1.00 33.78           C  
ATOM    147  CD  ARG A  17      18.355   2.185  15.801  1.00 33.78           C  
ATOM    148  NE  ARG A  17      18.829   0.809  15.689  1.00 33.78           N  
ATOM    149  NH1 ARG A  17      19.923   1.131  13.680  1.00 33.78           N  
ATOM    150  NH2 ARG A  17      19.941  -0.930  14.682  1.00 33.78           N  
ATOM    151  CZ  ARG A  17      19.564   0.340  14.684  1.00 33.78           C  
ATOM    152  N   TYR A  18      14.727   5.969  18.671  1.00 30.69           N  
ATOM    153  CA  TYR A  18      14.607   7.418  18.788  1.00 30.69           C  
ATOM    154  C   TYR A  18      15.507   8.123  17.780  1.00 30.69           C  
ATOM    155  CB  TYR A  18      14.957   7.873  20.208  1.00 30.69           C  
ATOM    156  O   TYR A  18      16.719   7.896  17.756  1.00 30.69           O  
ATOM    157  CG  TYR A  18      13.765   7.952  21.131  1.00 30.69           C  
ATOM    158  CD1 TYR A  18      12.977   9.099  21.187  1.00 30.69           C  
ATOM    159  CD2 TYR A  18      13.426   6.880  21.950  1.00 30.69           C  
ATOM    160  CE1 TYR A  18      11.879   9.176  22.037  1.00 30.69           C  
ATOM    161  CE2 TYR A  18      12.330   6.946  22.804  1.00 30.69           C  
ATOM    162  OH  TYR A  18      10.478   8.168  23.685  1.00 30.69           O  
ATOM    163  CZ  TYR A  18      11.564   8.097  22.841  1.00 30.69           C  
ATOM    164  N   VAL A  19      15.118   8.193  16.553  1.00 36.30           N  
ATOM    165  CA  VAL A  19      15.817   9.122  15.672  1.00 36.30           C  
ATOM    166  C   VAL A  19      15.098  10.469  15.664  1.00 36.30           C  
ATOM    167  CB  VAL A  19      15.926   8.567  14.234  1.00 36.30           C  
ATOM    168  O   VAL A  19      13.879  10.527  15.480  1.00 36.30           O  
ATOM    169  CG1 VAL A  19      16.577   9.592  13.307  1.00 36.30           C  
ATOM    170  CG2 VAL A  19      16.714   7.258  14.225  1.00 36.30           C  
ATOM    171  N   GLU A  20      15.317  11.327  16.595  1.00 33.02           N  
ATOM    172  CA  GLU A  20      15.341  12.783  16.696  1.00 33.02           C  
ATOM    173  C   GLU A  20      15.470  13.429  15.320  1.00 33.02           C  
ATOM    174  CB  GLU A  20      16.488  13.240  17.601  1.00 33.02           C  
ATOM    175  O   GLU A  20      16.398  13.123  14.569  1.00 33.02           O  
ATOM    176  CG  GLU A  20      16.154  14.459  18.449  1.00 33.02           C  
ATOM    177  CD  GLU A  20      17.178  14.730  19.539  1.00 33.02           C  
ATOM    178  OE1 GLU A  20      16.998  15.696  20.315  1.00 33.02           O  
ATOM    179  OE2 GLU A  20      18.170  13.971  19.618  1.00 33.02           O  
ATOM    180  N   THR A  21      14.360  13.649  14.645  1.00 34.43           N  
ATOM    181  CA  THR A  21      14.119  14.516  13.498  1.00 34.43           C  
ATOM    182  C   THR A  21      14.465  15.964  13.832  1.00 34.43           C  
ATOM    183  CB  THR A  21      12.653  14.431  13.031  1.00 34.43           C  
ATOM    184  O   THR A  21      14.062  16.480  14.876  1.00 34.43           O  
ATOM    185  CG2 THR A  21      12.334  13.048  12.473  1.00 34.43           C  
ATOM    186  OG1 THR A  21      11.788  14.698  14.142  1.00 34.43           O  
ATOM    187  N   PRO A  22      15.578  16.500  13.241  1.00 38.59           N  
ATOM    188  CA  PRO A  22      15.698  17.960  13.255  1.00 38.59           C  
ATOM    189  C   PRO A  22      14.803  18.636  12.219  1.00 38.59           C  
ATOM    190  CB  PRO A  22      17.176  18.195  12.937  1.00 38.59           C  
ATOM    191  O   PRO A  22      14.510  18.049  11.174  1.00 38.59           O  
ATOM    192  CG  PRO A  22      17.592  16.997  12.146  1.00 38.59           C  
ATOM    193  CD  PRO A  22      16.481  15.987  12.190  1.00 38.59           C  
ATOM    194  N   ARG A  23      13.790  19.351  12.729  1.00 34.36           N  
ATOM    195  CA  ARG A  23      13.112  20.598  12.392  1.00 34.36           C  
ATOM    196  C   ARG A  23      13.919  21.406  11.382  1.00 34.36           C  
ATOM    197  CB  ARG A  23      12.862  21.432  13.650  1.00 34.36           C  
ATOM    198  O   ARG A  23      15.089  21.714  11.619  1.00 34.36           O  
ATOM    199  CG  ARG A  23      11.406  21.468  14.087  1.00 34.36           C  
ATOM    200  CD  ARG A  23      11.212  22.325  15.331  1.00 34.36           C  
ATOM    201  NE  ARG A  23       9.811  22.371  15.739  1.00 34.36           N  
ATOM    202  NH1 ARG A  23      10.261  22.625  17.991  1.00 34.36           N  
ATOM    203  NH2 ARG A  23       8.092  22.543  17.253  1.00 34.36           N  
ATOM    204  CZ  ARG A  23       9.391  22.513  16.993  1.00 34.36           C  
ATOM    205  N   VAL A  24      13.826  21.139  10.086  1.00 35.19           N  
ATOM    206  CA  VAL A  24      14.387  22.049   9.093  1.00 35.19           C  
ATOM    207  C   VAL A  24      13.268  22.619   8.224  1.00 35.19           C  
ATOM    208  CB  VAL A  24      15.442  21.346   8.210  1.00 35.19           C  
ATOM    209  O   VAL A  24      12.406  21.877   7.746  1.00 35.19           O  
ATOM    210  CG1 VAL A  24      16.539  22.325   7.797  1.00 35.19           C  
ATOM    211  CG2 VAL A  24      16.039  20.148   8.945  1.00 35.19           C  
ATOM    212  N   HIS A  25      12.830  23.864   8.500  1.00 34.78           N  
ATOM    213  CA  HIS A  25      12.463  25.165   7.953  1.00 34.78           C  
ATOM    214  C   HIS A  25      12.558  25.170   6.431  1.00 34.78           C  
ATOM    215  CB  HIS A  25      13.353  26.263   8.538  1.00 34.78           C  
ATOM    216  O   HIS A  25      13.547  24.698   5.866  1.00 34.78           O  
ATOM    217  CG  HIS A  25      13.159  26.475  10.006  1.00 34.78           C  
ATOM    218  CD2 HIS A  25      13.810  25.955  11.073  1.00 34.78           C  
ATOM    219  ND1 HIS A  25      12.188  27.311  10.515  1.00 34.78           N  
ATOM    220  CE1 HIS A  25      12.253  27.297  11.836  1.00 34.78           C  
ATOM    221  NE2 HIS A  25      13.228  26.482  12.200  1.00 34.78           N  
ATOM    222  N   ILE A  26      11.450  25.154   5.782  1.00 30.09           N  
ATOM    223  CA  ILE A  26      10.864  25.621   4.530  1.00 30.09           C  
ATOM    224  C   ILE A  26      11.520  26.935   4.112  1.00 30.09           C  
ATOM    225  CB  ILE A  26       9.335  25.800   4.654  1.00 30.09           C  
ATOM    226  O   ILE A  26      11.569  27.888   4.895  1.00 30.09           O  
ATOM    227  CG1 ILE A  26       8.717  24.614   5.403  1.00 30.09           C  
ATOM    228  CG2 ILE A  26       8.697  25.967   3.272  1.00 30.09           C  
ATOM    229  CD1 ILE A  26       7.250  24.804   5.761  1.00 30.09           C  
ATOM    230  N   SER A  27      12.621  26.913   3.362  1.00 32.98           N  
ATOM    231  CA  SER A  27      13.020  28.085   2.591  1.00 32.98           C  
ATOM    232  C   SER A  27      12.837  27.851   1.095  1.00 32.98           C  
ATOM    233  CB  SER A  27      14.476  28.450   2.884  1.00 32.98           C  
ATOM    234  O   SER A  27      13.233  26.807   0.572  1.00 32.98           O  
ATOM    235  OG  SER A  27      15.212  28.588   1.681  1.00 32.98           O  
ATOM    236  N   SER A  28      11.781  28.368   0.560  1.00 27.37           N  
ATOM    237  CA  SER A  28      11.353  29.328  -0.452  1.00 27.37           C  
ATOM    238  C   SER A  28      12.549  29.955  -1.161  1.00 27.37           C  
ATOM    239  CB  SER A  28      10.492  30.424   0.178  1.00 27.37           C  
ATOM    240  O   SER A  28      13.537  30.319  -0.519  1.00 27.37           O  
ATOM    241  OG  SER A  28      10.491  31.589  -0.628  1.00 27.37           O  
ATOM    242  N   VAL A  29      12.764  29.727  -2.468  1.00 31.16           N  
ATOM    243  CA  VAL A  29      12.868  30.359  -3.780  1.00 31.16           C  
ATOM    244  C   VAL A  29      14.209  31.081  -3.901  1.00 31.16           C  
ATOM    245  CB  VAL A  29      11.707  31.348  -4.027  1.00 31.16           C  
ATOM    246  O   VAL A  29      14.614  31.807  -2.990  1.00 31.16           O  
ATOM    247  CG1 VAL A  29      10.423  30.597  -4.376  1.00 31.16           C  
ATOM    248  CG2 VAL A  29      11.494  32.237  -2.803  1.00 31.16           C  
ATOM    249  N   ARG A  30      15.103  30.619  -4.821  1.00 33.08           N  
ATOM    250  CA  ARG A  30      15.757  31.562  -5.722  1.00 33.08           C  
ATOM    251  C   ARG A  30      16.577  30.830  -6.780  1.00 33.08           C  
ATOM    252  CB  ARG A  30      16.654  32.523  -4.938  1.00 33.08           C  
ATOM    253  O   ARG A  30      17.410  29.984  -6.451  1.00 33.08           O  
ATOM    254  CG  ARG A  30      17.081  33.750  -5.727  1.00 33.08           C  
ATOM    255  CD  ARG A  30      17.696  34.813  -4.827  1.00 33.08           C  
ATOM    256  NE  ARG A  30      17.744  36.115  -5.486  1.00 33.08           N  
ATOM    257  NH1 ARG A  30      20.026  36.078  -5.848  1.00 33.08           N  
ATOM    258  NH2 ARG A  30      18.779  37.874  -6.538  1.00 33.08           N  
ATOM    259  CZ  ARG A  30      18.850  36.686  -5.956  1.00 33.08           C  
ATOM    260  N   SER A  31      15.996  30.527  -7.879  1.00 30.55           N  
ATOM    261  CA  SER A  31      16.185  30.677  -9.318  1.00 30.55           C  
ATOM    262  C   SER A  31      17.357  31.602  -9.628  1.00 30.55           C  
ATOM    263  CB  SER A  31      14.913  31.217  -9.973  1.00 30.55           C  
ATOM    264  O   SER A  31      17.362  32.765  -9.220  1.00 30.55           O  
ATOM    265  OG  SER A  31      14.995  31.124 -11.384  1.00 30.55           O  
ATOM    266  N   GLY A  32      18.580  31.169  -9.660  1.00 30.33           N  
ATOM    267  CA  GLY A  32      19.672  31.879 -10.306  1.00 30.33           C  
ATOM    268  C   GLY A  32      20.373  31.055 -11.369  1.00 30.33           C  
ATOM    269  O   GLY A  32      20.569  29.850 -11.199  1.00 30.33           O  
ATOM    270  N   TYR A  33      19.994  31.215 -12.604  1.00 33.56           N  
ATOM    271  CA  TYR A  33      20.614  31.306 -13.921  1.00 33.56           C  
ATOM    272  C   TYR A  33      22.133  31.365 -13.806  1.00 33.56           C  
ATOM    273  CB  TYR A  33      20.100  32.537 -14.674  1.00 33.56           C  
ATOM    274  O   TYR A  33      22.674  32.186 -13.062  1.00 33.56           O  
ATOM    275  CG  TYR A  33      20.337  33.837 -13.945  1.00 33.56           C  
ATOM    276  CD1 TYR A  33      19.409  34.323 -13.026  1.00 33.56           C  
ATOM    277  CD2 TYR A  33      21.488  34.583 -14.174  1.00 33.56           C  
ATOM    278  CE1 TYR A  33      19.622  35.521 -12.354  1.00 33.56           C  
ATOM    279  CE2 TYR A  33      21.712  35.783 -13.507  1.00 33.56           C  
ATOM    280  OH  TYR A  33      20.991  37.430 -11.937  1.00 33.56           O  
ATOM    281  CZ  TYR A  33      20.775  36.243 -12.600  1.00 33.56           C  
ATOM    282  N   SER A  34      22.826  30.280 -13.687  1.00 32.66           N  
ATOM    283  CA  SER A  34      24.273  30.218 -13.864  1.00 32.66           C  
ATOM    284  C   SER A  34      24.639  29.695 -15.249  1.00 32.66           C  
ATOM    285  CB  SER A  34      24.907  29.331 -12.792  1.00 32.66           C  
ATOM    286  O   SER A  34      24.099  28.682 -15.699  1.00 32.66           O  
ATOM    287  OG  SER A  34      25.103  30.057 -11.590  1.00 32.66           O  
ATOM    288  N   THR A  35      24.693  30.541 -16.249  1.00 35.08           N  
ATOM    289  CA  THR A  35      25.473  30.725 -17.467  1.00 35.08           C  
ATOM    290  C   THR A  35      26.893  30.198 -17.285  1.00 35.08           C  
ATOM    291  CB  THR A  35      25.522  32.207 -17.882  1.00 35.08           C  
ATOM    292  O   THR A  35      27.581  30.569 -16.331  1.00 35.08           O  
ATOM    293  CG2 THR A  35      26.020  32.361 -19.315  1.00 35.08           C  
ATOM    294  OG1 THR A  35      24.207  32.769 -17.781  1.00 35.08           O  
ATOM    295  N   ALA A  36      27.118  28.940 -17.463  1.00 34.51           N  
ATOM    296  CA  ALA A  36      28.353  28.196 -17.699  1.00 34.51           C  
ATOM    297  C   ALA A  36      29.035  28.659 -18.983  1.00 34.51           C  
ATOM    298  CB  ALA A  36      28.068  26.698 -17.761  1.00 34.51           C  
ATOM    299  O   ALA A  36      28.401  28.737 -20.037  1.00 34.51           O  
ATOM    300  N   ARG A  37      29.797  29.746 -18.963  1.00 34.53           N  
ATOM    301  CA  ARG A  37      30.911  30.267 -19.749  1.00 34.53           C  
ATOM    302  C   ARG A  37      31.998  29.211 -19.925  1.00 34.53           C  
ATOM    303  CB  ARG A  37      31.497  31.517 -19.090  1.00 34.53           C  
ATOM    304  O   ARG A  37      32.475  28.635 -18.945  1.00 34.53           O  
ATOM    305  CG  ARG A  37      31.032  32.821 -19.720  1.00 34.53           C  
ATOM    306  CD  ARG A  37      31.677  34.029 -19.056  1.00 34.53           C  
ATOM    307  NE  ARG A  37      31.138  35.282 -19.577  1.00 34.53           N  
ATOM    308  NH1 ARG A  37      33.188  36.146 -20.201  1.00 34.53           N  
ATOM    309  NH2 ARG A  37      31.274  37.357 -20.552  1.00 34.53           N  
ATOM    310  CZ  ARG A  37      31.868  36.259 -20.109  1.00 34.53           C  
ATOM    311  N   SER A  38      31.934  28.410 -20.962  1.00 32.68           N  
ATOM    312  CA  SER A  38      32.787  27.646 -21.866  1.00 32.68           C  
ATOM    313  C   SER A  38      34.053  28.420 -22.219  1.00 32.68           C  
ATOM    314  CB  SER A  38      32.028  27.285 -23.143  1.00 32.68           C  
ATOM    315  O   SER A  38      33.980  29.552 -22.701  1.00 32.68           O  
ATOM    316  OG  SER A  38      32.667  26.219 -23.825  1.00 32.68           O  
ATOM    317  N   ALA A  39      35.093  28.331 -21.508  1.00 35.61           N  
ATOM    318  CA  ALA A  39      36.495  28.652 -21.758  1.00 35.61           C  
ATOM    319  C   ALA A  39      37.126  27.647 -22.718  1.00 35.61           C  
ATOM    320  CB  ALA A  39      37.274  28.689 -20.445  1.00 35.61           C  
ATOM    321  O   ALA A  39      37.064  26.437 -22.489  1.00 35.61           O  
ATOM    322  N   TYR A  40      36.954  27.750 -24.044  1.00 36.51           N  
ATOM    323  CA  TYR A  40      37.715  27.278 -25.195  1.00 36.51           C  
ATOM    324  C   TYR A  40      39.121  27.865 -25.198  1.00 36.51           C  
ATOM    325  CB  TYR A  40      36.996  27.638 -26.499  1.00 36.51           C  
ATOM    326  O   TYR A  40      39.305  29.053 -24.926  1.00 36.51           O  
ATOM    327  CG  TYR A  40      36.860  29.124 -26.727  1.00 36.51           C  
ATOM    328  CD1 TYR A  40      35.753  29.823 -26.252  1.00 36.51           C  
ATOM    329  CD2 TYR A  40      37.838  29.831 -27.418  1.00 36.51           C  
ATOM    330  CE1 TYR A  40      35.623  31.192 -26.462  1.00 36.51           C  
ATOM    331  CE2 TYR A  40      37.719  31.200 -27.633  1.00 36.51           C  
ATOM    332  OH  TYR A  40      36.486  33.226 -27.362  1.00 36.51           O  
ATOM    333  CZ  TYR A  40      36.609  31.871 -27.152  1.00 36.51           C  
ATOM    334  N   SER A  41      40.137  27.160 -24.803  1.00 32.67           N  
ATOM    335  CA  SER A  41      41.588  27.224 -24.947  1.00 32.67           C  
ATOM    336  C   SER A  41      42.031  26.721 -26.317  1.00 32.67           C  
ATOM    337  CB  SER A  41      42.272  26.408 -23.849  1.00 32.67           C  
ATOM    338  O   SER A  41      41.725  25.589 -26.697  1.00 32.67           O  
ATOM    339  OG  SER A  41      43.680  26.550 -23.921  1.00 32.67           O  
ATOM    340  N   SER A  42      41.997  27.526 -27.382  1.00 38.27           N  
ATOM    341  CA  SER A  42      42.567  27.513 -28.725  1.00 38.27           C  
ATOM    342  C   SER A  42      44.080  27.702 -28.686  1.00 38.27           C  
ATOM    343  CB  SER A  42      41.931  28.605 -29.588  1.00 38.27           C  
ATOM    344  O   SER A  42      44.581  28.606 -28.014  1.00 38.27           O  
ATOM    345  OG  SER A  42      41.739  29.791 -28.837  1.00 38.27           O  
ATOM    346  N   TYR A  43      44.896  26.667 -28.656  1.00 33.95           N  
ATOM    347  CA  TYR A  43      46.307  26.591 -29.017  1.00 33.95           C  
ATOM    348  C   TYR A  43      46.485  26.614 -30.531  1.00 33.95           C  
ATOM    349  CB  TYR A  43      46.944  25.325 -28.437  1.00 33.95           C  
ATOM    350  O   TYR A  43      45.920  25.779 -31.241  1.00 33.95           O  
ATOM    351  CG  TYR A  43      46.915  25.267 -26.928  1.00 33.95           C  
ATOM    352  CD1 TYR A  43      47.864  25.947 -26.168  1.00 33.95           C  
ATOM    353  CD2 TYR A  43      45.940  24.533 -26.262  1.00 33.95           C  
ATOM    354  CE1 TYR A  43      47.842  25.895 -24.778  1.00 33.95           C  
ATOM    355  CE2 TYR A  43      45.909  24.474 -24.872  1.00 33.95           C  
ATOM    356  OH  TYR A  43      46.836  25.103 -22.764  1.00 33.95           O  
ATOM    357  CZ  TYR A  43      46.862  25.158 -24.140  1.00 33.95           C  
ATOM    358  N   SER A  44      46.420  27.742 -31.219  1.00 34.82           N  
ATOM    359  CA  SER A  44      46.901  28.090 -32.552  1.00 34.82           C  
ATOM    360  C   SER A  44      48.379  28.468 -32.525  1.00 34.82           C  
ATOM    361  CB  SER A  44      46.083  29.244 -33.133  1.00 34.82           C  
ATOM    362  O   SER A  44      48.821  29.204 -31.641  1.00 34.82           O  
ATOM    363  OG  SER A  44      46.072  30.350 -32.247  1.00 34.82           O  
ATOM    364  N   ALA A  45      49.294  27.604 -32.973  1.00 35.36           N  
ATOM    365  CA  ALA A  45      50.672  27.610 -33.456  1.00 35.36           C  
ATOM    366  C   ALA A  45      50.842  28.579 -34.622  1.00 35.36           C  
ATOM    367  CB  ALA A  45      51.097  26.203 -33.871  1.00 35.36           C  
ATOM    368  O   ALA A  45      50.003  28.626 -35.525  1.00 35.36           O  
ATOM    369  N   PRO A  46      51.755  29.607 -34.550  1.00 41.71           N  
ATOM    370  CA  PRO A  46      52.072  30.664 -35.513  1.00 41.71           C  
ATOM    371  C   PRO A  46      52.911  30.162 -36.686  1.00 41.71           C  
ATOM    372  CB  PRO A  46      52.854  31.680 -34.677  1.00 41.71           C  
ATOM    373  O   PRO A  46      53.715  29.241 -36.525  1.00 41.71           O  
ATOM    374  CG  PRO A  46      53.380  30.896 -33.518  1.00 41.71           C  
ATOM    375  CD  PRO A  46      52.661  29.578 -33.468  1.00 41.71           C  
ATOM    376  N   VAL A  47      52.384  30.151 -37.929  1.00 40.25           N  
ATOM    377  CA  VAL A  47      52.856  30.095 -39.308  1.00 40.25           C  
ATOM    378  C   VAL A  47      53.924  31.162 -39.533  1.00 40.25           C  
ATOM    379  CB  VAL A  47      51.696  30.282 -40.312  1.00 40.25           C  
ATOM    380  O   VAL A  47      53.730  32.328 -39.179  1.00 40.25           O  
ATOM    381  CG1 VAL A  47      50.752  29.082 -40.276  1.00 40.25           C  
ATOM    382  CG2 VAL A  47      50.936  31.573 -40.015  1.00 40.25           C  
ATOM    383  N   SER A  48      55.235  30.914 -39.373  1.00 36.09           N  
ATOM    384  CA  SER A  48      56.533  31.445 -39.777  1.00 36.09           C  
ATOM    385  C   SER A  48      56.611  31.626 -41.289  1.00 36.09           C  
ATOM    386  CB  SER A  48      57.660  30.523 -39.307  1.00 36.09           C  
ATOM    387  O   SER A  48      56.291  30.707 -42.046  1.00 36.09           O  
ATOM    388  OG  SER A  48      57.702  30.463 -37.891  1.00 36.09           O  
ATOM    389  N   SER A  49      56.265  32.744 -41.855  1.00 34.22           N  
ATOM    390  CA  SER A  49      56.455  33.572 -43.042  1.00 34.22           C  
ATOM    391  C   SER A  49      57.926  33.643 -43.437  1.00 34.22           C  
ATOM    392  CB  SER A  49      55.914  34.982 -42.804  1.00 34.22           C  
ATOM    393  O   SER A  49      58.791  33.876 -42.590  1.00 34.22           O  
ATOM    394  OG  SER A  49      56.407  35.511 -41.585  1.00 34.22           O  
ATOM    395  N   SER A  50      58.465  32.805 -44.323  1.00 37.76           N  
ATOM    396  CA  SER A  50      59.554  32.632 -45.278  1.00 37.76           C  
ATOM    397  C   SER A  50      59.777  33.899 -46.098  1.00 37.76           C  
ATOM    398  CB  SER A  50      59.267  31.456 -46.212  1.00 37.76           C  
ATOM    399  O   SER A  50      58.825  34.481 -46.622  1.00 37.76           O  
ATOM    400  OG  SER A  50      58.050  31.654 -46.911  1.00 37.76           O  
ATOM    401  N   LEU A  51      60.671  34.805 -45.738  1.00 36.10           N  
ATOM    402  CA  LEU A  51      61.459  35.881 -46.330  1.00 36.10           C  
ATOM    403  C   LEU A  51      62.421  35.335 -47.380  1.00 36.10           C  
ATOM    404  CB  LEU A  51      62.238  36.632 -45.248  1.00 36.10           C  
ATOM    405  O   LEU A  51      63.135  34.362 -47.128  1.00 36.10           O  
ATOM    406  CG  LEU A  51      61.403  37.370 -44.200  1.00 36.10           C  
ATOM    407  CD1 LEU A  51      62.216  37.581 -42.927  1.00 36.10           C  
ATOM    408  CD2 LEU A  51      60.909  38.703 -44.751  1.00 36.10           C  
ATOM    409  N   SER A  52      62.101  35.328 -48.643  1.00 30.13           N  
ATOM    410  CA  SER A  52      62.629  35.390 -50.002  1.00 30.13           C  
ATOM    411  C   SER A  52      63.729  36.440 -50.120  1.00 30.13           C  
ATOM    412  CB  SER A  52      61.511  35.698 -50.999  1.00 30.13           C  
ATOM    413  O   SER A  52      63.543  37.590 -49.717  1.00 30.13           O  
ATOM    414  OG  SER A  52      60.435  34.788 -50.845  1.00 30.13           O  
ATOM    415  N   VAL A  53      65.011  36.107 -50.013  1.00 36.37           N  
ATOM    416  CA  VAL A  53      66.191  36.886 -50.372  1.00 36.37           C  
ATOM    417  C   VAL A  53      66.756  36.386 -51.700  1.00 36.37           C  
ATOM    418  CB  VAL A  53      67.273  36.816 -49.272  1.00 36.37           C  
ATOM    419  O   VAL A  53      66.980  35.185 -51.874  1.00 36.37           O  
ATOM    420  CG1 VAL A  53      68.517  37.601 -49.687  1.00 36.37           C  
ATOM    421  CG2 VAL A  53      66.722  37.343 -47.948  1.00 36.37           C  
ATOM    422  N   ARG A  54      66.390  36.863 -52.842  1.00 31.18           N  
ATOM    423  CA  ARG A  54      66.831  37.006 -54.225  1.00 31.18           C  
ATOM    424  C   ARG A  54      68.150  37.768 -54.304  1.00 31.18           C  
ATOM    425  CB  ARG A  54      65.764  37.719 -55.059  1.00 31.18           C  
ATOM    426  O   ARG A  54      68.261  38.881 -53.787  1.00 31.18           O  
ATOM    427  CG  ARG A  54      65.344  36.955 -56.305  1.00 31.18           C  
ATOM    428  CD  ARG A  54      64.553  37.833 -57.265  1.00 31.18           C  
ATOM    429  NE  ARG A  54      63.562  37.062 -58.009  1.00 31.18           N  
ATOM    430  NH1 ARG A  54      64.782  36.994 -59.969  1.00 31.18           N  
ATOM    431  NH2 ARG A  54      62.729  35.980 -59.856  1.00 31.18           N  
ATOM    432  CZ  ARG A  54      63.693  36.680 -59.276  1.00 31.18           C  
ATOM    433  N   ARG A  55      69.302  37.158 -54.418  1.00 33.68           N  
ATOM    434  CA  ARG A  55      70.689  37.537 -54.668  1.00 33.68           C  
ATOM    435  C   ARG A  55      71.024  37.441 -56.153  1.00 33.68           C  
ATOM    436  CB  ARG A  55      71.642  36.655 -53.858  1.00 33.68           C  
ATOM    437  O   ARG A  55      70.814  36.398 -56.776  1.00 33.68           O  
ATOM    438  CG  ARG A  55      72.916  37.362 -53.425  1.00 33.68           C  
ATOM    439  CD  ARG A  55      73.690  36.550 -52.395  1.00 33.68           C  
ATOM    440  NE  ARG A  55      74.459  37.408 -51.499  1.00 33.68           N  
ATOM    441  NH1 ARG A  55      76.523  36.719 -52.275  1.00 33.68           N  
ATOM    442  NH2 ARG A  55      76.385  38.285 -50.607  1.00 33.68           N  
ATOM    443  CZ  ARG A  55      75.787  37.469 -51.462  1.00 33.68           C  
ATOM    444  N   SER A  56      70.933  38.459 -56.942  1.00 31.43           N  
ATOM    445  CA  SER A  56      71.413  38.978 -58.219  1.00 31.43           C  
ATOM    446  C   SER A  56      72.931  39.118 -58.222  1.00 31.43           C  
ATOM    447  CB  SER A  56      70.768  40.331 -58.524  1.00 31.43           C  
ATOM    448  O   SER A  56      73.520  39.580 -57.243  1.00 31.43           O  
ATOM    449  OG  SER A  56      69.363  40.271 -58.341  1.00 31.43           O  
ATOM    450  N   TYR A  57      73.784  38.364 -59.028  1.00 35.49           N  
ATOM    451  CA  TYR A  57      75.102  38.203 -59.630  1.00 35.49           C  
ATOM    452  C   TYR A  57      75.407  39.346 -60.591  1.00 35.49           C  
ATOM    453  CB  TYR A  57      75.197  36.863 -60.366  1.00 35.49           C  
ATOM    454  O   TYR A  57      74.568  39.712 -61.416  1.00 35.49           O  
ATOM    455  CG  TYR A  57      74.264  36.752 -61.547  1.00 35.49           C  
ATOM    456  CD1 TYR A  57      72.967  36.266 -61.392  1.00 35.49           C  
ATOM    457  CD2 TYR A  57      74.677  37.130 -62.820  1.00 35.49           C  
ATOM    458  CE1 TYR A  57      72.104  36.160 -62.478  1.00 35.49           C  
ATOM    459  CE2 TYR A  57      73.822  37.028 -63.913  1.00 35.49           C  
ATOM    460  OH  TYR A  57      71.690  36.441 -64.810  1.00 35.49           O  
ATOM    461  CZ  TYR A  57      72.540  36.544 -63.732  1.00 35.49           C  
ATOM    462  N   SER A  58      76.178  40.331 -60.200  1.00 31.43           N  
ATOM    463  CA  SER A  58      77.057  41.385 -60.694  1.00 31.43           C  
ATOM    464  C   SER A  58      78.279  40.803 -61.397  1.00 31.43           C  
ATOM    465  CB  SER A  58      77.503  42.293 -59.547  1.00 31.43           C  
ATOM    466  O   SER A  58      78.956  39.928 -60.853  1.00 31.43           O  
ATOM    467  OG  SER A  58      76.683  43.447 -59.472  1.00 31.43           O  
ATOM    468  N   SER A  59      78.377  40.712 -62.721  1.00 32.86           N  
ATOM    469  CA  SER A  59      79.308  40.645 -63.842  1.00 32.86           C  
ATOM    470  C   SER A  59      80.224  41.864 -63.873  1.00 32.86           C  
ATOM    471  CB  SER A  59      78.549  40.532 -65.165  1.00 32.86           C  
ATOM    472  O   SER A  59      79.758  42.999 -63.755  1.00 32.86           O  
ATOM    473  OG  SER A  59      77.415  41.382 -65.167  1.00 32.86           O  
ATOM    474  N   SER A  60      81.378  41.780 -63.275  1.00 30.59           N  
ATOM    475  CA  SER A  60      82.542  42.660 -63.261  1.00 30.59           C  
ATOM    476  C   SER A  60      83.734  42.010 -63.956  1.00 30.59           C  
ATOM    477  CB  SER A  60      82.918  43.029 -61.825  1.00 30.59           C  
ATOM    478  O   SER A  60      84.036  40.839 -63.718  1.00 30.59           O  
ATOM    479  OG  SER A  60      84.322  42.963 -61.640  1.00 30.59           O  
ATOM    480  N   SER A  61      84.186  42.569 -65.119  1.00 28.83           N  
ATOM    481  CA  SER A  61      85.326  43.429 -65.417  1.00 28.83           C  
ATOM    482  C   SER A  61      86.626  42.632 -65.451  1.00 28.83           C  
ATOM    483  CB  SER A  61      85.435  44.552 -64.385  1.00 28.83           C  
ATOM    484  O   SER A  61      86.879  41.808 -64.569  1.00 28.83           O  
ATOM    485  OG  SER A  61      86.150  45.655 -64.915  1.00 28.83           O  
ATOM    486  N   GLY A  62      87.323  42.621 -66.604  1.00 29.05           N  
ATOM    487  CA  GLY A  62      88.715  43.022 -66.482  1.00 29.05           C  
ATOM    488  C   GLY A  62      89.611  42.398 -67.535  1.00 29.05           C  
ATOM    489  O   GLY A  62      89.504  41.204 -67.819  1.00 29.05           O  
ATOM    490  N   SER A  63      90.059  43.261 -68.461  1.00 26.95           N  
ATOM    491  CA  SER A  63      91.323  43.980 -68.586  1.00 26.95           C  
ATOM    492  C   SER A  63      92.457  43.039 -68.982  1.00 26.95           C  
ATOM    493  CB  SER A  63      91.671  44.686 -67.276  1.00 26.95           C  
ATOM    494  O   SER A  63      92.570  41.935 -68.446  1.00 26.95           O  
ATOM    495  OG  SER A  63      91.338  43.874 -66.163  1.00 26.95           O  
ATOM    496  N   LEU A  64      93.198  43.392 -70.073  1.00 30.41           N  
ATOM    497  CA  LEU A  64      94.511  43.986 -70.299  1.00 30.41           C  
ATOM    498  C   LEU A  64      95.575  42.907 -70.463  1.00 30.41           C  
ATOM    499  CB  LEU A  64      94.885  44.916 -69.142  1.00 30.41           C  
ATOM    500  O   LEU A  64      95.609  41.940 -69.698  1.00 30.41           O  
ATOM    501  CG  LEU A  64      94.001  46.149 -68.950  1.00 30.41           C  
ATOM    502  CD1 LEU A  64      94.425  46.917 -67.703  1.00 30.41           C  
ATOM    503  CD2 LEU A  64      94.060  47.047 -70.182  1.00 30.41           C  
ATOM    504  N   MET A  65      96.347  42.921 -71.626  1.00 36.75           N  
ATOM    505  CA  MET A  65      97.793  43.062 -71.490  1.00 36.75           C  
ATOM    506  C   MET A  65      98.461  43.157 -72.858  1.00 36.75           C  
ATOM    507  CB  MET A  65      98.377  41.887 -70.703  1.00 36.75           C  
ATOM    508  O   MET A  65      98.168  42.362 -73.753  1.00 36.75           O  
ATOM    509  CG  MET A  65      97.928  41.838 -69.252  1.00 36.75           C  
ATOM    510  SD  MET A  65      98.733  43.126 -68.222  1.00 36.75           S  
ATOM    511  CE  MET A  65      97.599  43.158 -66.806  1.00 36.75           C  
ATOM    512  N   PRO A  66      99.353  44.149 -73.062  1.00 39.03           N  
ATOM    513  CA  PRO A  66     100.361  44.593 -74.027  1.00 39.03           C  
ATOM    514  C   PRO A  66     101.665  43.805 -73.924  1.00 39.03           C  
ATOM    515  CB  PRO A  66     100.580  46.062 -73.657  1.00 39.03           C  
ATOM    516  O   PRO A  66     101.976  43.257 -72.864  1.00 39.03           O  
ATOM    517  CG  PRO A  66     100.419  46.110 -72.171  1.00 39.03           C  
ATOM    518  CD  PRO A  66      99.969  44.758 -71.697  1.00 39.03           C  
ATOM    519  N   SER A  67     102.120  43.462 -75.071  1.00 30.36           N  
ATOM    520  CA  SER A  67     103.205  43.275 -76.029  1.00 30.36           C  
ATOM    521  C   SER A  67     104.384  44.189 -75.715  1.00 30.36           C  
ATOM    522  CB  SER A  67     102.713  43.535 -77.453  1.00 30.36           C  
ATOM    523  O   SER A  67     104.216  45.402 -75.575  1.00 30.36           O  
ATOM    524  OG  SER A  67     103.698  43.161 -78.402  1.00 30.36           O  
ATOM    525  N   LEU A  68     105.277  43.742 -74.901  1.00 35.96           N  
ATOM    526  CA  LEU A  68     106.583  44.365 -74.710  1.00 35.96           C  
ATOM    527  C   LEU A  68     107.704  43.412 -75.112  1.00 35.96           C  
ATOM    528  CB  LEU A  68     106.762  44.796 -73.252  1.00 35.96           C  
ATOM    529  O   LEU A  68     107.766  42.280 -74.626  1.00 35.96           O  
ATOM    530  CG  LEU A  68     107.822  45.867 -72.987  1.00 35.96           C  
ATOM    531  CD1 LEU A  68     107.514  47.127 -73.789  1.00 35.96           C  
ATOM    532  CD2 LEU A  68     107.904  46.182 -71.498  1.00 35.96           C  
ATOM    533  N   GLU A  69     108.397  43.690 -76.321  1.00 32.54           N  
ATOM    534  CA  GLU A  69     109.571  43.888 -77.167  1.00 32.54           C  
ATOM    535  C   GLU A  69     110.727  44.492 -76.374  1.00 32.54           C  
ATOM    536  CB  GLU A  69     109.229  44.781 -78.362  1.00 32.54           C  
ATOM    537  O   GLU A  69     110.535  45.447 -75.618  1.00 32.54           O  
ATOM    538  CG  GLU A  69     108.497  44.055 -79.482  1.00 32.54           C  
ATOM    539  CD  GLU A  69     108.214  44.940 -80.685  1.00 32.54           C  
ATOM    540  OE1 GLU A  69     107.675  44.436 -81.696  1.00 32.54           O  
ATOM    541  OE2 GLU A  69     108.534  46.148 -80.617  1.00 32.54           O  
ATOM    542  N   ASN A  70     111.701  43.705 -76.016  1.00 35.91           N  
ATOM    543  CA  ASN A  70     113.120  44.026 -76.122  1.00 35.91           C  
ATOM    544  C   ASN A  70     113.933  43.341 -75.027  1.00 35.91           C  
ATOM    545  CB  ASN A  70     113.334  45.540 -76.073  1.00 35.91           C  
ATOM    546  O   ASN A  70     113.682  43.550 -73.839  1.00 35.91           O  
ATOM    547  CG  ASN A  70     112.893  46.234 -77.348  1.00 35.91           C  
ATOM    548  ND2 ASN A  70     112.370  47.446 -77.212  1.00 35.91           N  
ATOM    549  OD1 ASN A  70     113.021  45.683 -78.444  1.00 35.91           O  
ATOM    550  N   LEU A  71     114.552  42.020 -75.312  1.00 38.68           N  
ATOM    551  CA  LEU A  71     115.656  41.626 -74.444  1.00 38.68           C  
ATOM    552  C   LEU A  71     116.430  40.457 -75.046  1.00 38.68           C  
ATOM    553  CB  LEU A  71     115.138  41.249 -73.054  1.00 38.68           C  
ATOM    554  O   LEU A  71     115.834  39.541 -75.615  1.00 38.68           O  
ATOM    555  CG  LEU A  71     115.155  42.357 -72.000  1.00 38.68           C  
ATOM    556  CD1 LEU A  71     113.837  42.378 -71.232  1.00 38.68           C  
ATOM    557  CD2 LEU A  71     116.332  42.173 -71.048  1.00 38.68           C  
ATOM    558  N   ASP A  72     117.637  40.674 -75.529  1.00 46.48           N  
ATOM    559  CA  ASP A  72     119.001  40.155 -75.576  1.00 46.48           C  
ATOM    560  C   ASP A  72     119.011  38.630 -75.514  1.00 46.48           C  
ATOM    561  CB  ASP A  72     119.834  40.734 -74.431  1.00 46.48           C  
ATOM    562  O   ASP A  72     118.540  38.040 -74.540  1.00 46.48           O  
ATOM    563  CG  ASP A  72     121.330  40.586 -74.653  1.00 46.48           C  
ATOM    564  OD1 ASP A  72     121.753  40.323 -75.799  1.00 46.48           O  
ATOM    565  OD2 ASP A  72     122.091  40.732 -73.672  1.00 46.48           O  
ATOM    566  N   LEU A  73     118.951  37.796 -76.677  1.00 52.04           N  
ATOM    567  CA  LEU A  73     118.677  36.539 -77.364  1.00 52.04           C  
ATOM    568  C   LEU A  73     119.506  35.404 -76.771  1.00 52.04           C  
ATOM    569  CB  LEU A  73     118.967  36.671 -78.861  1.00 52.04           C  
ATOM    570  O   LEU A  73     119.044  34.263 -76.702  1.00 52.04           O  
ATOM    571  CG  LEU A  73     117.756  36.888 -79.770  1.00 52.04           C  
ATOM    572  CD1 LEU A  73     118.042  37.998 -80.776  1.00 52.04           C  
ATOM    573  CD2 LEU A  73     117.384  35.594 -80.485  1.00 52.04           C  
ATOM    574  N   SER A  74     120.494  35.567 -75.891  1.00 53.87           N  
ATOM    575  CA  SER A  74     121.178  34.383 -75.381  1.00 53.87           C  
ATOM    576  C   SER A  74     120.937  34.207 -73.885  1.00 53.87           C  
ATOM    577  CB  SER A  74     122.679  34.470 -75.657  1.00 53.87           C  
ATOM    578  O   SER A  74     120.779  33.083 -73.404  1.00 53.87           O  
ATOM    579  OG  SER A  74     123.400  34.691 -74.457  1.00 53.87           O  
ATOM    580  N   GLN A  75     120.643  35.216 -73.133  1.00 55.10           N  
ATOM    581  CA  GLN A  75     120.041  35.232 -71.804  1.00 55.10           C  
ATOM    582  C   GLN A  75     118.519  35.163 -71.888  1.00 55.10           C  
ATOM    583  CB  GLN A  75     120.468  36.483 -71.036  1.00 55.10           C  
ATOM    584  O   GLN A  75     117.875  34.519 -71.058  1.00 55.10           O  
ATOM    585  CG  GLN A  75     120.267  36.380 -69.530  1.00 55.10           C  
ATOM    586  CD  GLN A  75     120.984  37.476 -68.765  1.00 55.10           C  
ATOM    587  NE2 GLN A  75     120.883  37.438 -67.441  1.00 55.10           N  
ATOM    588  OE1 GLN A  75     121.624  38.349 -69.359  1.00 55.10           O  
ATOM    589  N   VAL A  76     117.899  35.452 -72.990  1.00 60.08           N  
ATOM    590  CA  VAL A  76     116.485  35.316 -73.326  1.00 60.08           C  
ATOM    591  C   VAL A  76     116.176  33.863 -73.681  1.00 60.08           C  
ATOM    592  CB  VAL A  76     116.087  36.246 -74.494  1.00 60.08           C  
ATOM    593  O   VAL A  76     115.126  33.336 -73.307  1.00 60.08           O  
ATOM    594  CG1 VAL A  76     114.649  35.976 -74.932  1.00 60.08           C  
ATOM    595  CG2 VAL A  76     116.262  37.709 -74.093  1.00 60.08           C  
ATOM    596  N   ALA A  77     117.235  33.167 -74.250  1.00 62.82           N  
ATOM    597  CA  ALA A  77     116.965  31.775 -74.601  1.00 62.82           C  
ATOM    598  C   ALA A  77     116.985  30.884 -73.363  1.00 62.82           C  
ATOM    599  CB  ALA A  77     117.979  31.278 -75.627  1.00 62.82           C  
ATOM    600  O   ALA A  77     116.156  29.981 -73.226  1.00 62.82           O  
ATOM    601  N   ALA A  78     118.003  31.100 -72.449  1.00 66.37           N  
ATOM    602  CA  ALA A  78     118.059  30.369 -71.185  1.00 66.37           C  
ATOM    603  C   ALA A  78     116.923  30.791 -70.257  1.00 66.37           C  
ATOM    604  CB  ALA A  78     119.408  30.588 -70.503  1.00 66.37           C  
ATOM    605  O   ALA A  78     116.315  29.951 -69.590  1.00 66.37           O  
ATOM    606  N   ILE A  79     116.592  32.063 -70.148  1.00 70.10           N  
ATOM    607  CA  ILE A  79     115.414  32.588 -69.467  1.00 70.10           C  
ATOM    608  C   ILE A  79     114.150  32.113 -70.181  1.00 70.10           C  
ATOM    609  CB  ILE A  79     115.442  34.132 -69.398  1.00 70.10           C  
ATOM    610  O   ILE A  79     113.150  31.788 -69.536  1.00 70.10           O  
ATOM    611  CG1 ILE A  79     116.673  34.609 -68.620  1.00 70.10           C  
ATOM    612  CG2 ILE A  79     114.153  34.668 -68.767  1.00 70.10           C  
ATOM    613  CD1 ILE A  79     116.872  36.118 -68.641  1.00 70.10           C  
ATOM    614  N   SER A  80     114.281  31.936 -71.526  1.00 72.70           N  
ATOM    615  CA  SER A  80     113.164  31.458 -72.335  1.00 72.70           C  
ATOM    616  C   SER A  80     112.858  29.993 -72.043  1.00 72.70           C  
ATOM    617  CB  SER A  80     113.463  31.639 -73.823  1.00 72.70           C  
ATOM    618  O   SER A  80     111.693  29.606 -71.936  1.00 72.70           O  
ATOM    619  OG  SER A  80     112.265  31.811 -74.560  1.00 72.70           O  
ATOM    620  N   ASN A  81     113.997  29.202 -72.007  1.00 78.67           N  
ATOM    621  CA  ASN A  81     113.795  27.793 -71.687  1.00 78.67           C  
ATOM    622  C   ASN A  81     113.276  27.611 -70.263  1.00 78.67           C  
ATOM    623  CB  ASN A  81     115.092  27.006 -71.885  1.00 78.67           C  
ATOM    624  O   ASN A  81     112.418  26.762 -70.014  1.00 78.67           O  
ATOM    625  CG  ASN A  81     114.845  25.537 -72.169  1.00 78.67           C  
ATOM    626  ND2 ASN A  81     115.900  24.734 -72.094  1.00 78.67           N  
ATOM    627  OD1 ASN A  81     113.717  25.128 -72.453  1.00 78.67           O  
ATOM    628  N   ASP A  82     113.904  28.334 -69.268  1.00 80.38           N  
ATOM    629  CA  ASP A  82     113.428  28.368 -67.889  1.00 80.38           C  
ATOM    630  C   ASP A  82     111.996  28.894 -67.816  1.00 80.38           C  
ATOM    631  CB  ASP A  82     114.350  29.230 -67.024  1.00 80.38           C  
ATOM    632  O   ASP A  82     111.177  28.376 -67.054  1.00 80.38           O  
ATOM    633  CG  ASP A  82     115.452  28.430 -66.353  1.00 80.38           C  
ATOM    634  OD1 ASP A  82     115.547  27.206 -66.589  1.00 80.38           O  
ATOM    635  OD2 ASP A  82     116.232  29.028 -65.580  1.00 80.38           O  
ATOM    636  N   LEU A  83     111.621  29.841 -68.641  1.00 79.38           N  
ATOM    637  CA  LEU A  83     110.272  30.388 -68.731  1.00 79.38           C  
ATOM    638  C   LEU A  83     109.306  29.359 -69.309  1.00 79.38           C  
ATOM    639  CB  LEU A  83     110.263  31.654 -69.592  1.00 79.38           C  
ATOM    640  O   LEU A  83     108.174  29.229 -68.836  1.00 79.38           O  
ATOM    641  CG  LEU A  83     108.941  32.421 -69.655  1.00 79.38           C  
ATOM    642  CD1 LEU A  83     108.626  33.047 -68.301  1.00 79.38           C  
ATOM    643  CD2 LEU A  83     108.993  33.488 -70.744  1.00 79.38           C  
ATOM    644  N   LYS A  84     109.740  28.588 -70.271  1.00 83.27           N  
ATOM    645  CA  LYS A  84     108.904  27.541 -70.852  1.00 83.27           C  
ATOM    646  C   LYS A  84     108.628  26.434 -69.838  1.00 83.27           C  
ATOM    647  CB  LYS A  84     109.567  26.955 -72.100  1.00 83.27           C  
ATOM    648  O   LYS A  84     107.508  25.925 -69.758  1.00 83.27           O  
ATOM    649  CG  LYS A  84     109.601  27.907 -73.287  1.00 83.27           C  
ATOM    650  CD  LYS A  84     110.245  27.257 -74.505  1.00 83.27           C  
ATOM    651  CE  LYS A  84     110.377  28.241 -75.660  1.00 83.27           C  
ATOM    652  NZ  LYS A  84     111.089  27.635 -76.825  1.00 83.27           N  
ATOM    653  N   SER A  85     109.808  26.093 -69.158  1.00 83.60           N  
ATOM    654  CA  SER A  85     109.655  25.081 -68.119  1.00 83.60           C  
ATOM    655  C   SER A  85     108.713  25.557 -67.018  1.00 83.60           C  
ATOM    656  CB  SER A  85     111.014  24.719 -67.518  1.00 83.60           C  
ATOM    657  O   SER A  85     107.878  24.790 -66.533  1.00 83.60           O  
ATOM    658  OG  SER A  85     111.501  25.774 -66.706  1.00 83.60           O  
ATOM    659  N   ILE A  86     108.856  26.806 -66.582  1.00 86.89           N  
ATOM    660  CA  ILE A  86     107.989  27.412 -65.578  1.00 86.89           C  
ATOM    661  C   ILE A  86     106.560  27.492 -66.110  1.00 86.89           C  
ATOM    662  CB  ILE A  86     108.489  28.816 -65.172  1.00 86.89           C  
ATOM    663  O   ILE A  86     105.605  27.199 -65.387  1.00 86.89           O  
ATOM    664  CG1 ILE A  86     109.828  28.713 -64.431  1.00 86.89           C  
ATOM    665  CG2 ILE A  86     107.443  29.535 -64.315  1.00 86.89           C  
ATOM    666  CD1 ILE A  86     110.499  30.056 -64.176  1.00 86.89           C  
ATOM    667  N   ARG A  87     106.372  27.857 -67.371  1.00 86.24           N  
ATOM    668  CA  ARG A  87     105.051  27.954 -67.985  1.00 86.24           C  
ATOM    669  C   ARG A  87     104.387  26.584 -68.074  1.00 86.24           C  
ATOM    670  CB  ARG A  87     105.150  28.579 -69.378  1.00 86.24           C  
ATOM    671  O   ARG A  87     103.179  26.459 -67.861  1.00 86.24           O  
ATOM    672  CG  ARG A  87     105.191  30.099 -69.370  1.00 86.24           C  
ATOM    673  CD  ARG A  87     104.488  30.688 -70.585  1.00 86.24           C  
ATOM    674  NE  ARG A  87     104.154  32.095 -70.384  1.00 86.24           N  
ATOM    675  NH1 ARG A  87     106.129  32.905 -71.266  1.00 86.24           N  
ATOM    676  NH2 ARG A  87     104.537  34.358 -70.485  1.00 86.24           N  
ATOM    677  CZ  ARG A  87     104.941  33.116 -70.712  1.00 86.24           C  
ATOM    678  N   THR A  88     105.215  25.587 -68.452  1.00 88.71           N  
ATOM    679  CA  THR A  88     104.694  24.227 -68.526  1.00 88.71           C  
ATOM    680  C   THR A  88     104.271  23.734 -67.145  1.00 88.71           C  
ATOM    681  CB  THR A  88     105.735  23.261 -69.122  1.00 88.71           C  
ATOM    682  O   THR A  88     103.236  23.080 -67.004  1.00 88.71           O  
ATOM    683  CG2 THR A  88     105.901  23.489 -70.621  1.00 88.71           C  
ATOM    684  OG1 THR A  88     106.997  23.470 -68.476  1.00 88.71           O  
ATOM    685  N   GLN A  89     105.152  23.962 -66.150  1.00 88.74           N  
ATOM    686  CA  GLN A  89     104.833  23.609 -64.771  1.00 88.74           C  
ATOM    687  C   GLN A  89     103.589  24.347 -64.287  1.00 88.74           C  
ATOM    688  CB  GLN A  89     106.017  23.914 -63.851  1.00 88.74           C  
ATOM    689  O   GLN A  89     102.726  23.758 -63.632  1.00 88.74           O  
ATOM    690  CG  GLN A  89     105.793  23.500 -62.403  1.00 88.74           C  
ATOM    691  CD  GLN A  89     107.021  23.707 -61.537  1.00 88.74           C  
ATOM    692  NE2 GLN A  89     106.846  23.604 -60.224  1.00 88.74           N  
ATOM    693  OE1 GLN A  89     108.120  23.956 -62.044  1.00 88.74           O  
ATOM    694  N   GLU A  90     103.451  25.638 -64.561  1.00 89.94           N  
ATOM    695  CA  GLU A  90     102.276  26.431 -64.212  1.00 89.94           C  
ATOM    696  C   GLU A  90     101.024  25.894 -64.899  1.00 89.94           C  
ATOM    697  CB  GLU A  90     102.491  27.901 -64.581  1.00 89.94           C  
ATOM    698  O   GLU A  90      99.957  25.819 -64.286  1.00 89.94           O  
ATOM    699  CG  GLU A  90     103.456  28.632 -63.660  1.00 89.94           C  
ATOM    700  CD  GLU A  90     103.655  30.092 -64.036  1.00 89.94           C  
ATOM    701  OE1 GLU A  90     104.297  30.836 -63.261  1.00 89.94           O  
ATOM    702  OE2 GLU A  90     103.164  30.494 -65.114  1.00 89.94           O  
ATOM    703  N   LYS A  91     101.204  25.546 -66.158  1.00 90.15           N  
ATOM    704  CA  LYS A  91     100.079  24.973 -66.891  1.00 90.15           C  
ATOM    705  C   LYS A  91      99.617  23.666 -66.255  1.00 90.15           C  
ATOM    706  CB  LYS A  91     100.455  24.740 -68.355  1.00 90.15           C  
ATOM    707  O   LYS A  91      98.415  23.407 -66.159  1.00 90.15           O  
ATOM    708  CG  LYS A  91      99.275  24.389 -69.249  1.00 90.15           C  
ATOM    709  CD  LYS A  91      99.709  24.191 -70.695  1.00 90.15           C  
ATOM    710  CE  LYS A  91      98.552  23.721 -71.568  1.00 90.15           C  
ATOM    711  NZ  LYS A  91      98.971  23.535 -72.989  1.00 90.15           N  
ATOM    712  N   ALA A  92     100.592  22.831 -65.906  1.00 90.35           N  
ATOM    713  CA  ALA A  92     100.265  21.568 -65.248  1.00 90.35           C  
ATOM    714  C   ALA A  92      99.564  21.811 -63.914  1.00 90.35           C  
ATOM    715  CB  ALA A  92     101.527  20.735 -65.038  1.00 90.35           C  
ATOM    716  O   ALA A  92      98.611  21.108 -63.570  1.00 90.35           O  
ATOM    717  N   GLN A  93     100.034  22.781 -63.117  1.00 91.55           N  
ATOM    718  CA  GLN A  93      99.405  23.136 -61.850  1.00 91.55           C  
ATOM    719  C   GLN A  93      97.994  23.675 -62.068  1.00 91.55           C  
ATOM    720  CB  GLN A  93     100.251  24.166 -61.099  1.00 91.55           C  
ATOM    721  O   GLN A  93      97.071  23.331 -61.328  1.00 91.55           O  
ATOM    722  CG  GLN A  93     101.566  23.612 -60.568  1.00 91.55           C  
ATOM    723  CD  GLN A  93     102.372  24.646 -59.805  1.00 91.55           C  
ATOM    724  NE2 GLN A  93     103.272  24.181 -58.946  1.00 91.55           N  
ATOM    725  OE1 GLN A  93     102.189  25.854 -59.987  1.00 91.55           O  
ATOM    726  N   LEU A  94      97.846  24.485 -63.146  1.00 92.02           N  
ATOM    727  CA  LEU A  94      96.528  25.023 -63.466  1.00 92.02           C  
ATOM    728  C   LEU A  94      95.588  23.918 -63.935  1.00 92.02           C  
ATOM    729  CB  LEU A  94      96.639  26.106 -64.544  1.00 92.02           C  
ATOM    730  O   LEU A  94      94.398  23.932 -63.615  1.00 92.02           O  
ATOM    731  CG  LEU A  94      97.150  27.472 -64.082  1.00 92.02           C  
ATOM    732  CD1 LEU A  94      97.381  28.384 -65.283  1.00 92.02           C  
ATOM    733  CD2 LEU A  94      96.169  28.107 -63.103  1.00 92.02           C  
ATOM    734  N   GLN A  95      96.160  23.047 -64.655  1.00 92.84           N  
ATOM    735  CA  GLN A  95      95.369  21.900 -65.088  1.00 92.84           C  
ATOM    736  C   GLN A  95      94.921  21.060 -63.895  1.00 92.84           C  
ATOM    737  CB  GLN A  95      96.164  21.037 -66.069  1.00 92.84           C  
ATOM    738  O   GLN A  95      93.769  20.625 -63.833  1.00 92.84           O  
ATOM    739  CG  GLN A  95      95.346  19.928 -66.715  1.00 92.84           C  
ATOM    740  CD  GLN A  95      96.128  19.154 -67.759  1.00 92.84           C  
ATOM    741  NE2 GLN A  95      95.487  18.159 -68.363  1.00 92.84           N  
ATOM    742  OE1 GLN A  95      97.298  19.448 -68.022  1.00 92.84           O  
ATOM    743  N   ASP A  96      95.843  20.781 -63.011  1.00 93.46           N  
ATOM    744  CA  ASP A  96      95.520  20.027 -61.804  1.00 93.46           C  
ATOM    745  C   ASP A  96      94.467  20.751 -60.969  1.00 93.46           C  
ATOM    746  CB  ASP A  96      96.780  19.787 -60.969  1.00 93.46           C  
ATOM    747  O   ASP A  96      93.533  20.127 -60.460  1.00 93.46           O  
ATOM    748  CG  ASP A  96      96.540  18.865 -59.786  1.00 93.46           C  
ATOM    749  OD1 ASP A  96      96.163  17.692 -59.994  1.00 93.46           O  
ATOM    750  OD2 ASP A  96      96.727  19.317 -58.636  1.00 93.46           O  
ATOM    751  N   LEU A  97      94.670  21.992 -60.795  1.00 94.82           N  
ATOM    752  CA  LEU A  97      93.695  22.807 -60.079  1.00 94.82           C  
ATOM    753  C   LEU A  97      92.342  22.778 -60.782  1.00 94.82           C  
ATOM    754  CB  LEU A  97      94.190  24.250 -59.957  1.00 94.82           C  
ATOM    755  O   LEU A  97      91.306  22.611 -60.135  1.00 94.82           O  
ATOM    756  CG  LEU A  97      93.339  25.188 -59.099  1.00 94.82           C  
ATOM    757  CD1 LEU A  97      93.359  24.737 -57.642  1.00 94.82           C  
ATOM    758  CD2 LEU A  97      93.834  26.625 -59.225  1.00 94.82           C  
ATOM    759  N   ASN A  98      92.320  22.895 -62.042  1.00 93.75           N  
ATOM    760  CA  ASN A  98      91.077  22.844 -62.805  1.00 93.75           C  
ATOM    761  C   ASN A  98      90.389  21.489 -62.666  1.00 93.75           C  
ATOM    762  CB  ASN A  98      91.340  23.157 -64.280  1.00 93.75           C  
ATOM    763  O   ASN A  98      89.164  21.420 -62.548  1.00 93.75           O  
ATOM    764  CG  ASN A  98      91.293  24.642 -64.579  1.00 93.75           C  
ATOM    765  ND2 ASN A  98      91.753  25.023 -65.765  1.00 93.75           N  
ATOM    766  OD1 ASN A  98      90.848  25.441 -63.751  1.00 93.75           O  
ATOM    767  N   ASP A  99      91.180  20.453 -62.751  1.00 93.04           N  
ATOM    768  CA  ASP A  99      90.607  19.122 -62.572  1.00 93.04           C  
ATOM    769  C   ASP A  99      89.981  18.976 -61.188  1.00 93.04           C  
ATOM    770  CB  ASP A  99      91.673  18.046 -62.784  1.00 93.04           C  
ATOM    771  O   ASP A  99      88.903  18.394 -61.046  1.00 93.04           O  
ATOM    772  CG  ASP A  99      92.084  17.895 -64.239  1.00 93.04           C  
ATOM    773  OD1 ASP A  99      91.339  18.352 -65.133  1.00 93.04           O  
ATOM    774  OD2 ASP A  99      93.159  17.312 -64.493  1.00 93.04           O  
ATOM    775  N   ARG A 100      90.602  19.459 -60.156  1.00 94.43           N  
ATOM    776  CA  ARG A 100      90.055  19.429 -58.804  1.00 94.43           C  
ATOM    777  C   ARG A 100      88.785  20.268 -58.708  1.00 94.43           C  
ATOM    778  CB  ARG A 100      91.090  19.927 -57.793  1.00 94.43           C  
ATOM    779  O   ARG A 100      87.809  19.857 -58.078  1.00 94.43           O  
ATOM    780  CG  ARG A 100      92.242  18.961 -57.564  1.00 94.43           C  
ATOM    781  CD  ARG A 100      93.224  19.490 -56.529  1.00 94.43           C  
ATOM    782  NE  ARG A 100      94.410  18.644 -56.429  1.00 94.43           N  
ATOM    783  NH1 ARG A 100      95.306  19.758 -54.614  1.00 94.43           N  
ATOM    784  NH2 ARG A 100      96.407  17.964 -55.521  1.00 94.43           N  
ATOM    785  CZ  ARG A 100      95.372  18.791 -55.522  1.00 94.43           C  
ATOM    786  N   PHE A 101      88.833  21.464 -59.380  1.00 94.50           N  
ATOM    787  CA  PHE A 101      87.641  22.302 -59.436  1.00 94.50           C  
ATOM    788  C   PHE A 101      86.505  21.580 -60.149  1.00 94.50           C  
ATOM    789  CB  PHE A 101      87.947  23.627 -60.142  1.00 94.50           C  
ATOM    790  O   PHE A 101      85.350  21.659 -59.726  1.00 94.50           O  
ATOM    791  CG  PHE A 101      88.521  24.680 -59.234  1.00 94.50           C  
ATOM    792  CD1 PHE A 101      87.782  25.174 -58.165  1.00 94.50           C  
ATOM    793  CD2 PHE A 101      89.800  25.177 -59.449  1.00 94.50           C  
ATOM    794  CE1 PHE A 101      88.311  26.150 -57.323  1.00 94.50           C  
ATOM    795  CE2 PHE A 101      90.335  26.152 -58.611  1.00 94.50           C  
ATOM    796  CZ  PHE A 101      89.589  26.638 -57.550  1.00 94.50           C  
ATOM    797  N   ALA A 102      86.811  20.940 -61.220  1.00 94.96           N  
ATOM    798  CA  ALA A 102      85.802  20.177 -61.951  1.00 94.96           C  
ATOM    799  C   ALA A 102      85.188  19.093 -61.069  1.00 94.96           C  
ATOM    800  CB  ALA A 102      86.411  19.555 -63.205  1.00 94.96           C  
ATOM    801  O   ALA A 102      83.973  18.886 -61.084  1.00 94.96           O  
ATOM    802  N   SER A 103      86.020  18.347 -60.287  1.00 95.31           N  
ATOM    803  CA  SER A 103      85.515  17.335 -59.364  1.00 95.31           C  
ATOM    804  C   SER A 103      84.657  17.963 -58.271  1.00 95.31           C  
ATOM    805  CB  SER A 103      86.673  16.560 -58.733  1.00 95.31           C  
ATOM    806  O   SER A 103      83.646  17.390 -57.862  1.00 95.31           O  
ATOM    807  OG  SER A 103      87.474  17.413 -57.934  1.00 95.31           O  
ATOM    808  N   PHE A 104      85.097  19.147 -57.727  1.00 96.66           N  
ATOM    809  CA  PHE A 104      84.323  19.860 -56.717  1.00 96.66           C  
ATOM    810  C   PHE A 104      82.964  20.274 -57.269  1.00 96.66           C  
ATOM    811  CB  PHE A 104      85.087  21.093 -56.225  1.00 96.66           C  
ATOM    812  O   PHE A 104      81.946  20.146 -56.586  1.00 96.66           O  
ATOM    813  CG  PHE A 104      86.046  20.804 -55.102  1.00 96.66           C  
ATOM    814  CD1 PHE A 104      85.579  20.410 -53.854  1.00 96.66           C  
ATOM    815  CD2 PHE A 104      87.416  20.926 -55.294  1.00 96.66           C  
ATOM    816  CE1 PHE A 104      86.465  20.142 -52.813  1.00 96.66           C  
ATOM    817  CE2 PHE A 104      88.307  20.660 -54.259  1.00 96.66           C  
ATOM    818  CZ  PHE A 104      87.830  20.269 -53.019  1.00 96.66           C  
ATOM    819  N   ILE A 105      82.930  20.765 -58.494  1.00 95.63           N  
ATOM    820  CA  ILE A 105      81.682  21.172 -59.130  1.00 95.63           C  
ATOM    821  C   ILE A 105      80.755  19.966 -59.266  1.00 95.63           C  
ATOM    822  CB  ILE A 105      81.935  21.813 -60.513  1.00 95.63           C  
ATOM    823  O   ILE A 105      79.553  20.067 -59.011  1.00 95.63           O  
ATOM    824  CG1 ILE A 105      82.667  23.150 -60.356  1.00 95.63           C  
ATOM    825  CG2 ILE A 105      80.618  21.995 -61.273  1.00 95.63           C  
ATOM    826  CD1 ILE A 105      83.019  23.822 -61.677  1.00 95.63           C  
ATOM    827  N   GLU A 106      81.326  18.878 -59.666  1.00 95.53           N  
ATOM    828  CA  GLU A 106      80.528  17.662 -59.799  1.00 95.53           C  
ATOM    829  C   GLU A 106      79.968  17.219 -58.450  1.00 95.53           C  
ATOM    830  CB  GLU A 106      81.361  16.537 -60.418  1.00 95.53           C  
ATOM    831  O   GLU A 106      78.803  16.828 -58.354  1.00 95.53           O  
ATOM    832  CG  GLU A 106      81.554  16.672 -61.922  1.00 95.53           C  
ATOM    833  CD  GLU A 106      82.432  15.580 -62.514  1.00 95.53           C  
ATOM    834  OE1 GLU A 106      82.740  15.640 -63.726  1.00 95.53           O  
ATOM    835  OE2 GLU A 106      82.812  14.657 -61.760  1.00 95.53           O  
ATOM    836  N   ARG A 107      80.828  17.248 -57.411  1.00 96.26           N  
ATOM    837  CA  ARG A 107      80.384  16.884 -56.069  1.00 96.26           C  
ATOM    838  C   ARG A 107      79.273  17.812 -55.589  1.00 96.26           C  
ATOM    839  CB  ARG A 107      81.556  16.919 -55.087  1.00 96.26           C  
ATOM    840  O   ARG A 107      78.292  17.359 -54.996  1.00 96.26           O  
ATOM    841  CG  ARG A 107      81.201  16.445 -53.686  1.00 96.26           C  
ATOM    842  CD  ARG A 107      80.763  14.987 -53.678  1.00 96.26           C  
ATOM    843  NE  ARG A 107      80.405  14.539 -52.335  1.00 96.26           N  
ATOM    844  NH1 ARG A 107      79.783  12.412 -52.987  1.00 96.26           N  
ATOM    845  NH2 ARG A 107      79.653  13.024 -50.781  1.00 96.26           N  
ATOM    846  CZ  ARG A 107      79.948  13.326 -52.037  1.00 96.26           C  
ATOM    847  N   VAL A 108      79.449  19.105 -55.781  1.00 97.06           N  
ATOM    848  CA  VAL A 108      78.430  20.081 -55.409  1.00 97.06           C  
ATOM    849  C   VAL A 108      77.135  19.790 -56.164  1.00 97.06           C  
ATOM    850  CB  VAL A 108      78.898  21.526 -55.692  1.00 97.06           C  
ATOM    851  O   VAL A 108      76.046  19.850 -55.588  1.00 97.06           O  
ATOM    852  CG1 VAL A 108      77.738  22.509 -55.543  1.00 97.06           C  
ATOM    853  CG2 VAL A 108      80.048  21.906 -54.761  1.00 97.06           C  
ATOM    854  N   HIS A 109      77.226  19.422 -57.479  1.00 95.00           N  
ATOM    855  CA  HIS A 109      76.040  19.062 -58.249  1.00 95.00           C  
ATOM    856  C   HIS A 109      75.364  17.823 -57.672  1.00 95.00           C  
ATOM    857  CB  HIS A 109      76.404  18.827 -59.716  1.00 95.00           C  
ATOM    858  O   HIS A 109      74.138  17.780 -57.547  1.00 95.00           O  
ATOM    859  CG  HIS A 109      76.373  20.069 -60.548  1.00 95.00           C  
ATOM    860  CD2 HIS A 109      75.419  20.563 -61.373  1.00 95.00           C  
ATOM    861  ND1 HIS A 109      77.421  20.963 -60.591  1.00 95.00           N  
ATOM    862  CE1 HIS A 109      77.111  21.956 -61.407  1.00 95.00           C  
ATOM    863  NE2 HIS A 109      75.902  21.737 -61.895  1.00 95.00           N  
ATOM    864  N   GLU A 110      76.195  16.861 -57.322  1.00 96.53           N  
ATOM    865  CA  GLU A 110      75.659  15.644 -56.720  1.00 96.53           C  
ATOM    866  C   GLU A 110      74.986  15.939 -55.383  1.00 96.53           C  
ATOM    867  CB  GLU A 110      76.767  14.604 -56.533  1.00 96.53           C  
ATOM    868  O   GLU A 110      73.908  15.414 -55.096  1.00 96.53           O  
ATOM    869  CG  GLU A 110      77.235  13.963 -57.831  1.00 96.53           C  
ATOM    870  CD  GLU A 110      78.460  13.079 -57.656  1.00 96.53           C  
ATOM    871  OE1 GLU A 110      79.004  12.588 -58.672  1.00 96.53           O  
ATOM    872  OE2 GLU A 110      78.878  12.875 -56.495  1.00 96.53           O  
ATOM    873  N   LEU A 111      75.605  16.724 -54.577  1.00 96.95           N  
ATOM    874  CA  LEU A 111      75.039  17.076 -53.279  1.00 96.95           C  
ATOM    875  C   LEU A 111      73.765  17.898 -53.446  1.00 96.95           C  
ATOM    876  CB  LEU A 111      76.058  17.857 -52.444  1.00 96.95           C  
ATOM    877  O   LEU A 111      72.796  17.704 -52.709  1.00 96.95           O  
ATOM    878  CG  LEU A 111      77.195  17.042 -51.826  1.00 96.95           C  
ATOM    879  CD1 LEU A 111      78.239  17.969 -51.213  1.00 96.95           C  
ATOM    880  CD2 LEU A 111      76.652  16.073 -50.781  1.00 96.95           C  
ATOM    881  N   GLU A 112      73.770  18.771 -54.364  1.00 95.41           N  
ATOM    882  CA  GLU A 112      72.568  19.543 -54.664  1.00 95.41           C  
ATOM    883  C   GLU A 112      71.427  18.635 -55.114  1.00 95.41           C  
ATOM    884  CB  GLU A 112      72.858  20.594 -55.738  1.00 95.41           C  
ATOM    885  O   GLU A 112      70.278  18.827 -54.710  1.00 95.41           O  
ATOM    886  CG  GLU A 112      73.651  21.790 -55.231  1.00 95.41           C  
ATOM    887  CD  GLU A 112      74.006  22.783 -56.326  1.00 95.41           C  
ATOM    888  OE1 GLU A 112      74.534  23.873 -56.008  1.00 95.41           O  
ATOM    889  OE2 GLU A 112      73.753  22.469 -57.510  1.00 95.41           O  
ATOM    890  N   GLN A 113      71.773  17.717 -55.941  1.00 96.40           N  
ATOM    891  CA  GLN A 113      70.770  16.762 -56.400  1.00 96.40           C  
ATOM    892  C   GLN A 113      70.244  15.918 -55.243  1.00 96.40           C  
ATOM    893  CB  GLN A 113      71.349  15.857 -57.489  1.00 96.40           C  
ATOM    894  O   GLN A 113      69.036  15.697 -55.128  1.00 96.40           O  
ATOM    895  CG  GLN A 113      70.311  14.983 -58.178  1.00 96.40           C  
ATOM    896  CD  GLN A 113      70.889  14.182 -59.330  1.00 96.40           C  
ATOM    897  NE2 GLN A 113      70.040  13.414 -60.004  1.00 96.40           N  
ATOM    898  OE1 GLN A 113      72.089  14.254 -59.612  1.00 96.40           O  
ATOM    899  N   GLN A 114      71.161  15.465 -54.378  1.00 96.66           N  
ATOM    900  CA  GLN A 114      70.754  14.699 -53.205  1.00 96.66           C  
ATOM    901  C   GLN A 114      69.895  15.543 -52.267  1.00 96.66           C  
ATOM    902  CB  GLN A 114      71.978  14.167 -52.459  1.00 96.66           C  
ATOM    903  O   GLN A 114      68.919  15.050 -51.698  1.00 96.66           O  
ATOM    904  CG  GLN A 114      72.711  13.053 -53.194  1.00 96.66           C  
ATOM    905  CD  GLN A 114      73.922  12.545 -52.435  1.00 96.66           C  
ATOM    906  NE2 GLN A 114      74.523  11.467 -52.929  1.00 96.66           N  
ATOM    907  OE1 GLN A 114      74.315  13.117 -51.413  1.00 96.66           O  
ATOM    908  N   ASN A 115      70.341  16.781 -52.137  1.00 95.77           N  
ATOM    909  CA  ASN A 115      69.550  17.682 -51.307  1.00 95.77           C  
ATOM    910  C   ASN A 115      68.148  17.883 -51.874  1.00 95.77           C  
ATOM    911  CB  ASN A 115      70.258  19.030 -51.152  1.00 95.77           C  
ATOM    912  O   ASN A 115      67.173  17.951 -51.124  1.00 95.77           O  
ATOM    913  CG  ASN A 115      71.033  19.137 -49.853  1.00 95.77           C  
ATOM    914  ND2 ASN A 115      72.056  19.982 -49.841  1.00 95.77           N  
ATOM    915  OD1 ASN A 115      70.714  18.465 -48.869  1.00 95.77           O  
ATOM    916  N   LYS A 116      68.067  17.968 -53.162  1.00 96.60           N  
ATOM    917  CA  LYS A 116      66.764  18.122 -53.804  1.00 96.60           C  
ATOM    918  C   LYS A 116      65.892  16.890 -53.579  1.00 96.60           C  
ATOM    919  CB  LYS A 116      66.931  18.380 -55.302  1.00 96.60           C  
ATOM    920  O   LYS A 116      64.693  17.011 -53.320  1.00 96.60           O  
ATOM    921  CG  LYS A 116      67.349  19.802 -55.642  1.00 96.60           C  
ATOM    922  CD  LYS A 116      67.450  20.011 -57.148  1.00 96.60           C  
ATOM    923  CE  LYS A 116      68.030  21.377 -57.487  1.00 96.60           C  
ATOM    924  NZ  LYS A 116      68.318  21.510 -58.946  1.00 96.60           N  
ATOM    925  N   VAL A 117      66.516  15.781 -53.707  1.00 96.70           N  
ATOM    926  CA  VAL A 117      65.796  14.532 -53.485  1.00 96.70           C  
ATOM    927  C   VAL A 117      65.341  14.449 -52.029  1.00 96.70           C  
ATOM    928  CB  VAL A 117      66.665  13.305 -53.842  1.00 96.70           C  
ATOM    929  O   VAL A 117      64.202  14.070 -51.749  1.00 96.70           O  
ATOM    930  CG1 VAL A 117      65.977  12.011 -53.409  1.00 96.70           C  
ATOM    931  CG2 VAL A 117      66.962  13.280 -55.340  1.00 96.70           C  
ATOM    932  N   LEU A 118      66.202  14.799 -51.097  1.00 96.22           N  
ATOM    933  CA  LEU A 118      65.857  14.759 -49.681  1.00 96.22           C  
ATOM    934  C   LEU A 118      64.748  15.756 -49.363  1.00 96.22           C  
ATOM    935  CB  LEU A 118      67.088  15.055 -48.820  1.00 96.22           C  
ATOM    936  O   LEU A 118      63.838  15.453 -48.588  1.00 96.22           O  
ATOM    937  CG  LEU A 118      68.107  13.923 -48.682  1.00 96.22           C  
ATOM    938  CD1 LEU A 118      69.373  14.430 -47.999  1.00 96.22           C  
ATOM    939  CD2 LEU A 118      67.507  12.754 -47.908  1.00 96.22           C  
ATOM    940  N   GLU A 119      64.842  16.909 -49.976  1.00 95.58           N  
ATOM    941  CA  GLU A 119      63.796  17.912 -49.796  1.00 95.58           C  
ATOM    942  C   GLU A 119      62.455  17.412 -50.323  1.00 95.58           C  
ATOM    943  CB  GLU A 119      64.180  19.220 -50.492  1.00 95.58           C  
ATOM    944  O   GLU A 119      61.415  17.633 -49.699  1.00 95.58           O  
ATOM    945  CG  GLU A 119      65.252  20.015 -49.759  1.00 95.58           C  
ATOM    946  CD  GLU A 119      65.634  21.303 -50.470  1.00 95.58           C  
ATOM    947  OE1 GLU A 119      66.509  22.041 -49.961  1.00 95.58           O  
ATOM    948  OE2 GLU A 119      65.054  21.578 -51.544  1.00 95.58           O  
ATOM    949  N   ALA A 120      62.525  16.776 -51.465  1.00 94.83           N  
ATOM    950  CA  ALA A 120      61.302  16.214 -52.032  1.00 94.83           C  
ATOM    951  C   ALA A 120      60.745  15.104 -51.144  1.00 94.83           C  
ATOM    952  CB  ALA A 120      61.561  15.685 -53.440  1.00 94.83           C  
ATOM    953  O   ALA A 120      59.534  15.022 -50.929  1.00 94.83           O  
ATOM    954  N   GLU A 121      61.605  14.272 -50.591  1.00 95.12           N  
ATOM    955  CA  GLU A 121      61.192  13.200 -49.691  1.00 95.12           C  
ATOM    956  C   GLU A 121      60.608  13.759 -48.397  1.00 95.12           C  
ATOM    957  CB  GLU A 121      62.371  12.275 -49.379  1.00 95.12           C  
ATOM    958  O   GLU A 121      59.612  13.244 -47.885  1.00 95.12           O  
ATOM    959  CG  GLU A 121      62.746  11.348 -50.526  1.00 95.12           C  
ATOM    960  CD  GLU A 121      63.937  10.457 -50.213  1.00 95.12           C  
ATOM    961  OE1 GLU A 121      64.332   9.644 -51.079  1.00 95.12           O  
ATOM    962  OE2 GLU A 121      64.480  10.572 -49.091  1.00 95.12           O  
ATOM    963  N   LEU A 122      61.218  14.813 -47.887  1.00 92.29           N  
ATOM    964  CA  LEU A 122      60.707  15.463 -46.685  1.00 92.29           C  
ATOM    965  C   LEU A 122      59.327  16.061 -46.936  1.00 92.29           C  
ATOM    966  CB  LEU A 122      61.671  16.555 -46.215  1.00 92.29           C  
ATOM    967  O   LEU A 122      58.447  15.985 -46.075  1.00 92.29           O  
ATOM    968  CG  LEU A 122      62.801  16.108 -45.287  1.00 92.29           C  
ATOM    969  CD1 LEU A 122      63.818  17.231 -45.111  1.00 92.29           C  
ATOM    970  CD2 LEU A 122      62.243  15.670 -43.937  1.00 92.29           C  
ATOM    971  N   LEU A 123      59.212  16.637 -48.097  1.00 92.20           N  
ATOM    972  CA  LEU A 123      57.924  17.225 -48.448  1.00 92.20           C  
ATOM    973  C   LEU A 123      56.841  16.154 -48.530  1.00 92.20           C  
ATOM    974  CB  LEU A 123      58.020  17.973 -49.780  1.00 92.20           C  
ATOM    975  O   LEU A 123      55.723  16.358 -48.053  1.00 92.20           O  
ATOM    976  CG  LEU A 123      56.936  19.016 -50.053  1.00 92.20           C  
ATOM    977  CD1 LEU A 123      57.501  20.165 -50.881  1.00 92.20           C  
ATOM    978  CD2 LEU A 123      55.744  18.378 -50.759  1.00 92.20           C  
ATOM    979  N   VAL A 124      57.137  15.043 -49.099  1.00 90.16           N  
ATOM    980  CA  VAL A 124      56.194  13.936 -49.216  1.00 90.16           C  
ATOM    981  C   VAL A 124      55.853  13.398 -47.828  1.00 90.16           C  
ATOM    982  CB  VAL A 124      56.756  12.803 -50.103  1.00 90.16           C  
ATOM    983  O   VAL A 124      54.688  13.119 -47.532  1.00 90.16           O  
ATOM    984  CG1 VAL A 124      55.872  11.560 -50.016  1.00 90.16           C  
ATOM    985  CG2 VAL A 124      56.883  13.272 -51.551  1.00 90.16           C  
ATOM    986  N   LEU A 125      56.795  13.268 -46.934  1.00 87.93           N  
ATOM    987  CA  LEU A 125      56.562  12.774 -45.582  1.00 87.93           C  
ATOM    988  C   LEU A 125      55.720  13.761 -44.780  1.00 87.93           C  
ATOM    989  CB  LEU A 125      57.891  12.520 -44.866  1.00 87.93           C  
ATOM    990  O   LEU A 125      54.854  13.356 -44.001  1.00 87.93           O  
ATOM    991  CG  LEU A 125      58.669  11.277 -45.302  1.00 87.93           C  
ATOM    992  CD1 LEU A 125      60.046  11.257 -44.646  1.00 87.93           C  
ATOM    993  CD2 LEU A 125      57.890  10.012 -44.962  1.00 87.93           C  
ATOM    994  N   ARG A 126      55.972  14.988 -44.898  1.00 86.96           N  
ATOM    995  CA  ARG A 126      55.174  16.007 -44.223  1.00 86.96           C  
ATOM    996  C   ARG A 126      53.729  15.983 -44.710  1.00 86.96           C  
ATOM    997  CB  ARG A 126      55.778  17.396 -44.442  1.00 86.96           C  
ATOM    998  O   ARG A 126      52.800  16.181 -43.924  1.00 86.96           O  
ATOM    999  CG  ARG A 126      57.019  17.667 -43.606  1.00 86.96           C  
ATOM   1000  CD  ARG A 126      57.393  19.142 -43.613  1.00 86.96           C  
ATOM   1001  NE  ARG A 126      58.242  19.489 -42.477  1.00 86.96           N  
ATOM   1002  NH1 ARG A 126      59.960  20.350 -43.759  1.00 86.96           N  
ATOM   1003  NH2 ARG A 126      60.129  20.327 -41.473  1.00 86.96           N  
ATOM   1004  CZ  ARG A 126      59.442  20.055 -42.572  1.00 86.96           C  
ATOM   1005  N   GLN A 127      53.619  15.869 -46.011  1.00 84.26           N  
ATOM   1006  CA  GLN A 127      52.278  15.777 -46.578  1.00 84.26           C  
ATOM   1007  C   GLN A 127      51.551  14.534 -46.073  1.00 84.26           C  
ATOM   1008  CB  GLN A 127      52.341  15.764 -48.106  1.00 84.26           C  
ATOM   1009  O   GLN A 127      50.346  14.574 -45.817  1.00 84.26           O  
ATOM   1010  CG  GLN A 127      50.989  15.967 -48.779  1.00 84.26           C  
ATOM   1011  CD  GLN A 127      51.092  16.047 -50.290  1.00 84.26           C  
ATOM   1012  NE2 GLN A 127      49.972  16.328 -50.947  1.00 84.26           N  
ATOM   1013  OE1 GLN A 127      52.170  15.857 -50.863  1.00 84.26           O  
ATOM   1014  N   LYS A 128      52.332  13.484 -45.940  1.00 79.76           N  
ATOM   1015  CA  LYS A 128      51.761  12.248 -45.412  1.00 79.76           C  
ATOM   1016  C   LYS A 128      51.383  12.402 -43.941  1.00 79.76           C  
ATOM   1017  CB  LYS A 128      52.744  11.089 -45.582  1.00 79.76           C  
ATOM   1018  O   LYS A 128      50.352  11.886 -43.503  1.00 79.76           O  
ATOM   1019  CG  LYS A 128      52.135   9.719 -45.321  1.00 79.76           C  
ATOM   1020  CD  LYS A 128      53.148   8.604 -45.549  1.00 79.76           C  
ATOM   1021  CE  LYS A 128      52.677   7.287 -44.947  1.00 79.76           C  
ATOM   1022  NZ  LYS A 128      53.557   6.149 -45.348  1.00 79.76           N  
ATOM   1023  N   HIS A 129      52.178  13.163 -43.202  1.00 73.75           N  
ATOM   1024  CA  HIS A 129      51.916  13.312 -41.775  1.00 73.75           C  
ATOM   1025  C   HIS A 129      51.055  14.540 -41.498  1.00 73.75           C  
ATOM   1026  CB  HIS A 129      53.229  13.405 -40.996  1.00 73.75           C  
ATOM   1027  O   HIS A 129      50.667  14.786 -40.354  1.00 73.75           O  
ATOM   1028  CG  HIS A 129      53.992  12.119 -40.949  1.00 73.75           C  
ATOM   1029  CD2 HIS A 129      55.188  11.775 -41.481  1.00 73.75           C  
ATOM   1030  ND1 HIS A 129      53.525  11.001 -40.293  1.00 73.75           N  
ATOM   1031  CE1 HIS A 129      54.405  10.022 -40.423  1.00 73.75           C  
ATOM   1032  NE2 HIS A 129      55.423  10.466 -41.140  1.00 73.75           N  
ATOM   1033  N   SER A 130      50.910  15.417 -42.439  1.00 72.49           N  
ATOM   1034  CA  SER A 130      50.026  16.565 -42.260  1.00 72.49           C  
ATOM   1035  C   SER A 130      48.563  16.135 -42.225  1.00 72.49           C  
ATOM   1036  CB  SER A 130      50.240  17.585 -43.379  1.00 72.49           C  
ATOM   1037  O   SER A 130      47.684  16.936 -41.900  1.00 72.49           O  
ATOM   1038  OG  SER A 130      49.818  17.060 -44.626  1.00 72.49           O  
ATOM   1039  N   GLU A 131      48.270  14.938 -42.507  1.00 71.30           N  
ATOM   1040  CA  GLU A 131      46.879  14.502 -42.423  1.00 71.30           C  
ATOM   1041  C   GLU A 131      46.432  14.359 -40.971  1.00 71.30           C  
ATOM   1042  CB  GLU A 131      46.684  13.178 -43.167  1.00 71.30           C  
ATOM   1043  O   GLU A 131      47.185  13.861 -40.131  1.00 71.30           O  
ATOM   1044  CG  GLU A 131      46.849  13.290 -44.675  1.00 71.30           C  
ATOM   1045  CD  GLU A 131      45.660  13.943 -45.362  1.00 71.30           C  
ATOM   1046  OE1 GLU A 131      45.849  14.596 -46.413  1.00 71.30           O  
ATOM   1047  OE2 GLU A 131      44.529  13.800 -44.845  1.00 71.30           O  
ATOM   1048  N   PRO A 132      45.528  15.296 -40.510  1.00 67.73           N  
ATOM   1049  CA  PRO A 132      44.972  15.200 -39.158  1.00 67.73           C  
ATOM   1050  C   PRO A 132      44.848  13.758 -38.672  1.00 67.73           C  
ATOM   1051  CB  PRO A 132      43.593  15.850 -39.296  1.00 67.73           C  
ATOM   1052  O   PRO A 132      44.609  12.851 -39.474  1.00 67.73           O  
ATOM   1053  CG  PRO A 132      43.386  15.997 -40.769  1.00 67.73           C  
ATOM   1054  CD  PRO A 132      44.688  15.720 -41.464  1.00 67.73           C  
ATOM   1055  N   SER A 133      45.679  13.359 -37.687  1.00 71.70           N  
ATOM   1056  CA  SER A 133      45.785  12.069 -37.013  1.00 71.70           C  
ATOM   1057  C   SER A 133      44.413  11.429 -36.828  1.00 71.70           C  
ATOM   1058  CB  SER A 133      46.471  12.227 -35.656  1.00 71.70           C  
ATOM   1059  O   SER A 133      43.506  12.045 -36.264  1.00 71.70           O  
ATOM   1060  OG  SER A 133      46.650  10.967 -35.033  1.00 71.70           O  
ATOM   1061  N   ARG A 134      43.845  10.643 -37.648  1.00 81.58           N  
ATOM   1062  CA  ARG A 134      42.700   9.742 -37.578  1.00 81.58           C  
ATOM   1063  C   ARG A 134      42.497   9.222 -36.159  1.00 81.58           C  
ATOM   1064  CB  ARG A 134      42.878   8.569 -38.545  1.00 81.58           C  
ATOM   1065  O   ARG A 134      41.362   9.019 -35.723  1.00 81.58           O  
ATOM   1066  CG  ARG A 134      41.658   7.667 -38.651  1.00 81.58           C  
ATOM   1067  CD  ARG A 134      41.893   6.513 -39.616  1.00 81.58           C  
ATOM   1068  NE  ARG A 134      41.210   5.298 -39.179  1.00 81.58           N  
ATOM   1069  NH1 ARG A 134      39.728   5.246 -40.951  1.00 81.58           N  
ATOM   1070  NH2 ARG A 134      39.650   3.620 -39.336  1.00 81.58           N  
ATOM   1071  CZ  ARG A 134      40.198   4.724 -39.823  1.00 81.58           C  
ATOM   1072  N   PHE A 135      43.579   9.164 -35.433  1.00 84.45           N  
ATOM   1073  CA  PHE A 135      43.539   8.655 -34.067  1.00 84.45           C  
ATOM   1074  C   PHE A 135      42.853   9.649 -33.138  1.00 84.45           C  
ATOM   1075  CB  PHE A 135      44.954   8.354 -33.563  1.00 84.45           C  
ATOM   1076  O   PHE A 135      42.065   9.259 -32.274  1.00 84.45           O  
ATOM   1077  CG  PHE A 135      45.503   7.039 -34.046  1.00 84.45           C  
ATOM   1078  CD1 PHE A 135      45.026   5.839 -33.532  1.00 84.45           C  
ATOM   1079  CD2 PHE A 135      46.498   7.003 -35.014  1.00 84.45           C  
ATOM   1080  CE1 PHE A 135      45.533   4.621 -33.977  1.00 84.45           C  
ATOM   1081  CE2 PHE A 135      47.010   5.789 -35.464  1.00 84.45           C  
ATOM   1082  CZ  PHE A 135      46.527   4.599 -34.943  1.00 84.45           C  
ATOM   1083  N   ARG A 136      43.201  10.908 -33.347  1.00 88.42           N  
ATOM   1084  CA  ARG A 136      42.540  11.953 -32.573  1.00 88.42           C  
ATOM   1085  C   ARG A 136      41.026  11.888 -32.745  1.00 88.42           C  
ATOM   1086  CB  ARG A 136      43.055  13.334 -32.985  1.00 88.42           C  
ATOM   1087  O   ARG A 136      40.281  11.972 -31.767  1.00 88.42           O  
ATOM   1088  CG  ARG A 136      42.451  14.480 -32.187  1.00 88.42           C  
ATOM   1089  CD  ARG A 136      43.064  15.819 -32.572  1.00 88.42           C  
ATOM   1090  NE  ARG A 136      42.455  16.922 -31.833  1.00 88.42           N  
ATOM   1091  NH1 ARG A 136      43.674  18.575 -32.891  1.00 88.42           N  
ATOM   1092  NH2 ARG A 136      42.144  19.128 -31.276  1.00 88.42           N  
ATOM   1093  CZ  ARG A 136      42.759  18.206 -32.002  1.00 88.42           C  
ATOM   1094  N   ALA A 137      40.536  11.719 -33.971  1.00 89.00           N  
ATOM   1095  CA  ALA A 137      39.105  11.646 -34.252  1.00 89.00           C  
ATOM   1096  C   ALA A 137      38.476  10.426 -33.584  1.00 89.00           C  
ATOM   1097  CB  ALA A 137      38.860  11.609 -35.759  1.00 89.00           C  
ATOM   1098  O   ALA A 137      37.375  10.510 -33.035  1.00 89.00           O  
ATOM   1099  N   LEU A 138      39.162   9.254 -33.536  1.00 91.95           N  
ATOM   1100  CA  LEU A 138      38.668   8.031 -32.914  1.00 91.95           C  
ATOM   1101  C   LEU A 138      38.562   8.195 -31.401  1.00 91.95           C  
ATOM   1102  CB  LEU A 138      39.585   6.851 -33.248  1.00 91.95           C  
ATOM   1103  O   LEU A 138      37.576   7.771 -30.794  1.00 91.95           O  
ATOM   1104  CG  LEU A 138      39.575   6.375 -34.701  1.00 91.95           C  
ATOM   1105  CD1 LEU A 138      40.627   5.292 -34.912  1.00 91.95           C  
ATOM   1106  CD2 LEU A 138      38.191   5.865 -35.088  1.00 91.95           C  
ATOM   1107  N   TYR A 139      39.583   8.823 -30.782  1.00 93.16           N  
ATOM   1108  CA  TYR A 139      39.571   9.055 -29.342  1.00 93.16           C  
ATOM   1109  C   TYR A 139      38.496  10.065 -28.960  1.00 93.16           C  
ATOM   1110  CB  TYR A 139      40.941   9.546 -28.865  1.00 93.16           C  
ATOM   1111  O   TYR A 139      37.812   9.900 -27.947  1.00 93.16           O  
ATOM   1112  CG  TYR A 139      41.953   8.441 -28.683  1.00 93.16           C  
ATOM   1113  CD1 TYR A 139      41.806   7.496 -27.670  1.00 93.16           C  
ATOM   1114  CD2 TYR A 139      43.058   8.340 -29.521  1.00 93.16           C  
ATOM   1115  CE1 TYR A 139      42.736   6.476 -27.497  1.00 93.16           C  
ATOM   1116  CE2 TYR A 139      43.995   7.325 -29.357  1.00 93.16           C  
ATOM   1117  OH  TYR A 139      44.750   5.392 -28.177  1.00 93.16           O  
ATOM   1118  CZ  TYR A 139      43.826   6.399 -28.344  1.00 93.16           C  
ATOM   1119  N   GLU A 140      38.361  11.101 -29.782  1.00 94.35           N  
ATOM   1120  CA  GLU A 140      37.308  12.082 -29.538  1.00 94.35           C  
ATOM   1121  C   GLU A 140      35.926  11.439 -29.616  1.00 94.35           C  
ATOM   1122  CB  GLU A 140      37.407  13.237 -30.537  1.00 94.35           C  
ATOM   1123  O   GLU A 140      35.044  11.750 -28.813  1.00 94.35           O  
ATOM   1124  CG  GLU A 140      38.532  14.217 -30.234  1.00 94.35           C  
ATOM   1125  CD  GLU A 140      38.631  15.349 -31.245  1.00 94.35           C  
ATOM   1126  OE1 GLU A 140      39.508  16.227 -31.088  1.00 94.35           O  
ATOM   1127  OE2 GLU A 140      37.823  15.357 -32.200  1.00 94.35           O  
ATOM   1128  N   GLN A 141      35.751  10.582 -30.618  1.00 95.25           N  
ATOM   1129  CA  GLN A 141      34.494   9.852 -30.739  1.00 95.25           C  
ATOM   1130  C   GLN A 141      34.259   8.957 -29.525  1.00 95.25           C  
ATOM   1131  CB  GLN A 141      34.479   9.015 -32.019  1.00 95.25           C  
ATOM   1132  O   GLN A 141      33.142   8.882 -29.009  1.00 95.25           O  
ATOM   1133  CG  GLN A 141      33.152   8.317 -32.282  1.00 95.25           C  
ATOM   1134  CD  GLN A 141      33.118   7.605 -33.622  1.00 95.25           C  
ATOM   1135  NE2 GLN A 141      32.030   6.890 -33.886  1.00 95.25           N  
ATOM   1136  OE1 GLN A 141      34.062   7.698 -34.413  1.00 95.25           O  
ATOM   1137  N   GLU A 142      35.261   8.212 -29.086  1.00 95.94           N  
ATOM   1138  CA  GLU A 142      35.161   7.348 -27.914  1.00 95.94           C  
ATOM   1139  C   GLU A 142      34.834   8.154 -26.660  1.00 95.94           C  
ATOM   1140  CB  GLU A 142      36.460   6.563 -27.710  1.00 95.94           C  
ATOM   1141  O   GLU A 142      34.023   7.728 -25.835  1.00 95.94           O  
ATOM   1142  CG  GLU A 142      36.372   5.498 -26.628  1.00 95.94           C  
ATOM   1143  CD  GLU A 142      35.365   4.403 -26.943  1.00 95.94           C  
ATOM   1144  OE1 GLU A 142      34.908   3.710 -26.006  1.00 95.94           O  
ATOM   1145  OE2 GLU A 142      35.032   4.236 -28.138  1.00 95.94           O  
ATOM   1146  N   ILE A 143      35.445   9.305 -26.492  1.00 96.50           N  
ATOM   1147  CA  ILE A 143      35.184  10.189 -25.362  1.00 96.50           C  
ATOM   1148  C   ILE A 143      33.728  10.650 -25.393  1.00 96.50           C  
ATOM   1149  CB  ILE A 143      36.132  11.409 -25.368  1.00 96.50           C  
ATOM   1150  O   ILE A 143      33.053  10.663 -24.361  1.00 96.50           O  
ATOM   1151  CG1 ILE A 143      37.569  10.970 -25.065  1.00 96.50           C  
ATOM   1152  CG2 ILE A 143      35.660  12.466 -24.365  1.00 96.50           C  
ATOM   1153  CD1 ILE A 143      38.600  12.081 -25.208  1.00 96.50           C  
ATOM   1154  N   ARG A 144      33.275  10.996 -26.594  1.00 97.24           N  
ATOM   1155  CA  ARG A 144      31.884  11.409 -26.748  1.00 97.24           C  
ATOM   1156  C   ARG A 144      30.932  10.272 -26.394  1.00 97.24           C  
ATOM   1157  CB  ARG A 144      31.620  11.887 -28.178  1.00 97.24           C  
ATOM   1158  O   ARG A 144      29.949  10.479 -25.679  1.00 97.24           O  
ATOM   1159  CG  ARG A 144      32.121  13.295 -28.459  1.00 97.24           C  
ATOM   1160  CD  ARG A 144      31.655  13.798 -29.818  1.00 97.24           C  
ATOM   1161  NE  ARG A 144      32.421  13.199 -30.907  1.00 97.24           N  
ATOM   1162  NH1 ARG A 144      30.659  13.158 -32.401  1.00 97.24           N  
ATOM   1163  NH2 ARG A 144      32.717  12.365 -33.026  1.00 97.24           N  
ATOM   1164  CZ  ARG A 144      31.931  12.909 -32.109  1.00 97.24           C  
ATOM   1165  N   ASP A 145      31.191   9.092 -26.841  1.00 96.88           N  
ATOM   1166  CA  ASP A 145      30.370   7.919 -26.555  1.00 96.88           C  
ATOM   1167  C   ASP A 145      30.352   7.613 -25.059  1.00 96.88           C  
ATOM   1168  CB  ASP A 145      30.879   6.705 -27.334  1.00 96.88           C  
ATOM   1169  O   ASP A 145      29.302   7.290 -24.499  1.00 96.88           O  
ATOM   1170  CG  ASP A 145      30.617   6.806 -28.827  1.00 96.88           C  
ATOM   1171  OD1 ASP A 145      29.821   7.672 -29.250  1.00 96.88           O  
ATOM   1172  OD2 ASP A 145      31.210   6.009 -29.587  1.00 96.88           O  
ATOM   1173  N   LEU A 146      31.525   7.692 -24.452  1.00 96.37           N  
ATOM   1174  CA  LEU A 146      31.614   7.434 -23.019  1.00 96.37           C  
ATOM   1175  C   LEU A 146      30.833   8.478 -22.229  1.00 96.37           C  
ATOM   1176  CB  LEU A 146      33.076   7.422 -22.566  1.00 96.37           C  
ATOM   1177  O   LEU A 146      30.173   8.150 -21.240  1.00 96.37           O  
ATOM   1178  CG  LEU A 146      33.898   6.193 -22.957  1.00 96.37           C  
ATOM   1179  CD1 LEU A 146      35.368   6.406 -22.609  1.00 96.37           C  
ATOM   1180  CD2 LEU A 146      33.355   4.946 -22.268  1.00 96.37           C  
ATOM   1181  N   ARG A 147      30.857   9.696 -22.651  1.00 97.38           N  
ATOM   1182  CA  ARG A 147      30.091  10.756 -22.001  1.00 97.38           C  
ATOM   1183  C   ARG A 147      28.592  10.504 -22.127  1.00 97.38           C  
ATOM   1184  CB  ARG A 147      30.446  12.119 -22.599  1.00 97.38           C  
ATOM   1185  O   ARG A 147      27.844  10.686 -21.164  1.00 97.38           O  
ATOM   1186  CG  ARG A 147      31.813  12.638 -22.181  1.00 97.38           C  
ATOM   1187  CD  ARG A 147      32.061  14.049 -22.696  1.00 97.38           C  
ATOM   1188  NE  ARG A 147      33.346  14.571 -22.237  1.00 97.38           N  
ATOM   1189  NH1 ARG A 147      34.216  14.867 -24.356  1.00 97.38           N  
ATOM   1190  NH2 ARG A 147      35.466  15.409 -22.513  1.00 97.38           N  
ATOM   1191  CZ  ARG A 147      34.340  14.948 -23.036  1.00 97.38           C  
ATOM   1192  N   LEU A 148      28.199  10.112 -23.313  1.00 96.98           N  
ATOM   1193  CA  LEU A 148      26.790   9.800 -23.522  1.00 96.98           C  
ATOM   1194  C   LEU A 148      26.359   8.625 -22.651  1.00 96.98           C  
ATOM   1195  CB  LEU A 148      26.523   9.483 -24.996  1.00 96.98           C  
ATOM   1196  O   LEU A 148      25.268   8.640 -22.076  1.00 96.98           O  
ATOM   1197  CG  LEU A 148      26.566  10.667 -25.962  1.00 96.98           C  
ATOM   1198  CD1 LEU A 148      26.406  10.184 -27.400  1.00 96.98           C  
ATOM   1199  CD2 LEU A 148      25.485  11.684 -25.611  1.00 96.98           C  
ATOM   1200  N   ALA A 149      27.203   7.617 -22.574  1.00 96.39           N  
ATOM   1201  CA  ALA A 149      26.927   6.460 -21.725  1.00 96.39           C  
ATOM   1202  C   ALA A 149      26.824   6.868 -20.259  1.00 96.39           C  
ATOM   1203  CB  ALA A 149      28.010   5.398 -21.905  1.00 96.39           C  
ATOM   1204  O   ALA A 149      25.955   6.379 -19.532  1.00 96.39           O  
ATOM   1205  N   ALA A 150      27.728   7.740 -19.777  1.00 95.89           N  
ATOM   1206  CA  ALA A 150      27.700   8.242 -18.406  1.00 95.89           C  
ATOM   1207  C   ALA A 150      26.413   9.015 -18.131  1.00 95.89           C  
ATOM   1208  CB  ALA A 150      28.916   9.126 -18.138  1.00 95.89           C  
ATOM   1209  O   ALA A 150      25.799   8.855 -17.073  1.00 95.89           O  
ATOM   1210  N   GLU A 151      26.011   9.865 -19.072  1.00 96.45           N  
ATOM   1211  CA  GLU A 151      24.769  10.620 -18.936  1.00 96.45           C  
ATOM   1212  C   GLU A 151      23.560   9.690 -18.887  1.00 96.45           C  
ATOM   1213  CB  GLU A 151      24.618  11.619 -20.086  1.00 96.45           C  
ATOM   1214  O   GLU A 151      22.656   9.882 -18.071  1.00 96.45           O  
ATOM   1215  CG  GLU A 151      25.584  12.793 -20.012  1.00 96.45           C  
ATOM   1216  CD  GLU A 151      25.506  13.711 -21.221  1.00 96.45           C  
ATOM   1217  OE1 GLU A 151      26.352  14.627 -21.344  1.00 96.45           O  
ATOM   1218  OE2 GLU A 151      24.592  13.514 -22.053  1.00 96.45           O  
ATOM   1219  N   ASP A 152      23.536   8.699 -19.775  1.00 96.25           N  
ATOM   1220  CA  ASP A 152      22.453   7.721 -19.787  1.00 96.25           C  
ATOM   1221  C   ASP A 152      22.374   6.971 -18.459  1.00 96.25           C  
ATOM   1222  CB  ASP A 152      22.636   6.731 -20.940  1.00 96.25           C  
ATOM   1223  O   ASP A 152      21.284   6.746 -17.930  1.00 96.25           O  
ATOM   1224  CG  ASP A 152      22.349   7.344 -22.299  1.00 96.25           C  
ATOM   1225  OD1 ASP A 152      21.727   8.426 -22.361  1.00 96.25           O  
ATOM   1226  OD2 ASP A 152      22.745   6.737 -23.318  1.00 96.25           O  
ATOM   1227  N   ALA A 153      23.525   6.585 -17.940  1.00 95.06           N  
ATOM   1228  CA  ALA A 153      23.589   5.898 -16.652  1.00 95.06           C  
ATOM   1229  C   ALA A 153      23.085   6.797 -15.526  1.00 95.06           C  
ATOM   1230  CB  ALA A 153      25.016   5.439 -16.365  1.00 95.06           C  
ATOM   1231  O   ALA A 153      22.370   6.339 -14.632  1.00 95.06           O  
ATOM   1232  N   THR A 154      23.466   8.062 -15.513  1.00 95.46           N  
ATOM   1233  CA  THR A 154      23.011   9.034 -14.525  1.00 95.46           C  
ATOM   1234  C   THR A 154      21.498   9.219 -14.605  1.00 95.46           C  
ATOM   1235  CB  THR A 154      23.708  10.393 -14.715  1.00 95.46           C  
ATOM   1236  O   THR A 154      20.819   9.281 -13.578  1.00 95.46           O  
ATOM   1237  CG2 THR A 154      25.210  10.279 -14.472  1.00 95.46           C  
ATOM   1238  OG1 THR A 154      23.485  10.855 -16.053  1.00 95.46           O  
ATOM   1239  N   ASN A 155      20.946   9.351 -15.813  1.00 95.58           N  
ATOM   1240  CA  ASN A 155      19.505   9.481 -15.997  1.00 95.58           C  
ATOM   1241  C   ASN A 155      18.761   8.253 -15.478  1.00 95.58           C  
ATOM   1242  CB  ASN A 155      19.171   9.721 -17.471  1.00 95.58           C  
ATOM   1243  O   ASN A 155      17.715   8.380 -14.839  1.00 95.58           O  
ATOM   1244  CG  ASN A 155      19.626  11.083 -17.958  1.00 95.58           C  
ATOM   1245  ND2 ASN A 155      19.797  11.217 -19.268  1.00 95.58           N  
ATOM   1246  OD1 ASN A 155      19.822  12.006 -17.164  1.00 95.58           O  
ATOM   1247  N   GLU A 156      19.305   7.071 -15.815  1.00 94.27           N  
ATOM   1248  CA  GLU A 156      18.716   5.830 -15.321  1.00 94.27           C  
ATOM   1249  C   GLU A 156      18.753   5.771 -13.796  1.00 94.27           C  
ATOM   1250  CB  GLU A 156      19.441   4.618 -15.912  1.00 94.27           C  
ATOM   1251  O   GLU A 156      17.785   5.344 -13.163  1.00 94.27           O  
ATOM   1252  CG  GLU A 156      18.768   3.289 -15.603  1.00 94.27           C  
ATOM   1253  CD  GLU A 156      19.457   2.102 -16.258  1.00 94.27           C  
ATOM   1254  OE1 GLU A 156      19.005   0.951 -16.057  1.00 94.27           O  
ATOM   1255  OE2 GLU A 156      20.456   2.324 -16.977  1.00 94.27           O  
ATOM   1256  N   LYS A 157      19.889   6.088 -13.251  1.00 92.21           N  
ATOM   1257  CA  LYS A 157      20.018   6.136 -11.797  1.00 92.21           C  
ATOM   1258  C   LYS A 157      18.973   7.063 -11.183  1.00 92.21           C  
ATOM   1259  CB  LYS A 157      21.422   6.592 -11.397  1.00 92.21           C  
ATOM   1260  O   LYS A 157      18.338   6.717 -10.184  1.00 92.21           O  
ATOM   1261  CG  LYS A 157      21.650   6.647  -9.893  1.00 92.21           C  
ATOM   1262  CD  LYS A 157      22.998   7.270  -9.555  1.00 92.21           C  
ATOM   1263  CE  LYS A 157      23.093   7.631  -8.078  1.00 92.21           C  
ATOM   1264  NZ  LYS A 157      24.416   8.235  -7.740  1.00 92.21           N  
ATOM   1265  N   GLN A 158      18.758   8.247 -11.698  1.00 91.23           N  
ATOM   1266  CA  GLN A 158      17.772   9.205 -11.209  1.00 91.23           C  
ATOM   1267  C   GLN A 158      16.356   8.653 -11.338  1.00 91.23           C  
ATOM   1268  CB  GLN A 158      17.890  10.530 -11.964  1.00 91.23           C  
ATOM   1269  O   GLN A 158      15.530   8.832 -10.441  1.00 91.23           O  
ATOM   1270  CG  GLN A 158      19.134  11.333 -11.608  1.00 91.23           C  
ATOM   1271  CD  GLN A 158      19.251  12.618 -12.406  1.00 91.23           C  
ATOM   1272  NE2 GLN A 158      20.193  13.472 -12.019  1.00 91.23           N  
ATOM   1273  OE1 GLN A 158      18.503  12.841 -13.363  1.00 91.23           O  
ATOM   1274  N   ALA A 159      16.111   8.000 -12.449  1.00 91.56           N  
ATOM   1275  CA  ALA A 159      14.806   7.379 -12.659  1.00 91.56           C  
ATOM   1276  C   ALA A 159      14.533   6.307 -11.608  1.00 91.56           C  
ATOM   1277  CB  ALA A 159      14.721   6.779 -14.061  1.00 91.56           C  
ATOM   1278  O   ALA A 159      13.445   6.258 -11.030  1.00 91.56           O  
ATOM   1279  N   LEU A 160      15.535   5.445 -11.379  1.00 87.23           N  
ATOM   1280  CA  LEU A 160      15.395   4.383 -10.389  1.00 87.23           C  
ATOM   1281  C   LEU A 160      15.274   4.963  -8.983  1.00 87.23           C  
ATOM   1282  CB  LEU A 160      16.588   3.426 -10.457  1.00 87.23           C  
ATOM   1283  O   LEU A 160      14.540   4.429  -8.148  1.00 87.23           O  
ATOM   1284  CG  LEU A 160      16.647   2.502 -11.675  1.00 87.23           C  
ATOM   1285  CD1 LEU A 160      17.930   1.678 -11.654  1.00 87.23           C  
ATOM   1286  CD2 LEU A 160      15.423   1.594 -11.718  1.00 87.23           C  
ATOM   1287  N   GLN A 161      15.984   6.008  -8.665  1.00 91.37           N  
ATOM   1288  CA  GLN A 161      15.873   6.694  -7.382  1.00 91.37           C  
ATOM   1289  C   GLN A 161      14.468   7.254  -7.178  1.00 91.37           C  
ATOM   1290  CB  GLN A 161      16.905   7.818  -7.283  1.00 91.37           C  
ATOM   1291  O   GLN A 161      13.914   7.170  -6.079  1.00 91.37           O  
ATOM   1292  CG  GLN A 161      18.318   7.331  -6.988  1.00 91.37           C  
ATOM   1293  CD  GLN A 161      19.334   8.457  -6.961  1.00 91.37           C  
ATOM   1294  NE2 GLN A 161      20.510   8.182  -6.409  1.00 91.37           N  
ATOM   1295  OE1 GLN A 161      19.063   9.566  -7.433  1.00 91.37           O  
ATOM   1296  N   GLY A 162      13.897   7.889  -8.176  1.00 84.12           N  
ATOM   1297  CA  GLY A 162      12.516   8.338  -8.097  1.00 84.12           C  
ATOM   1298  C   GLY A 162      11.539   7.215  -7.810  1.00 84.12           C  
ATOM   1299  O   GLY A 162      10.621   7.374  -7.002  1.00 84.12           O  
ATOM   1300  N   GLU A 163      11.689   6.048  -8.521  1.00 91.40           N  
ATOM   1301  CA  GLU A 163      10.851   4.876  -8.285  1.00 91.40           C  
ATOM   1302  C   GLU A 163      10.998   4.371  -6.853  1.00 91.40           C  
ATOM   1303  CB  GLU A 163      11.195   3.760  -9.274  1.00 91.40           C  
ATOM   1304  O   GLU A 163      10.010   4.005  -6.213  1.00 91.40           O  
ATOM   1305  CG  GLU A 163      10.774   4.056 -10.707  1.00 91.40           C  
ATOM   1306  CD  GLU A 163      11.164   2.960 -11.685  1.00 91.40           C  
ATOM   1307  OE1 GLU A 163      10.983   3.147 -12.910  1.00 91.40           O  
ATOM   1308  OE2 GLU A 163      11.652   1.905 -11.224  1.00 91.40           O  
ATOM   1309  N   ARG A 164      12.228   4.278  -6.353  1.00 87.97           N  
ATOM   1310  CA  ARG A 164      12.491   3.866  -4.978  1.00 87.97           C  
ATOM   1311  C   ARG A 164      11.786   4.785  -3.986  1.00 87.97           C  
ATOM   1312  CB  ARG A 164      13.995   3.850  -4.700  1.00 87.97           C  
ATOM   1313  O   ARG A 164      11.147   4.315  -3.043  1.00 87.97           O  
ATOM   1314  CG  ARG A 164      14.360   3.344  -3.313  1.00 87.97           C  
ATOM   1315  CD  ARG A 164      15.849   3.492  -3.032  1.00 87.97           C  
ATOM   1316  NE  ARG A 164      16.211   4.881  -2.766  1.00 87.97           N  
ATOM   1317  NH1 ARG A 164      18.411   4.421  -2.229  1.00 87.97           N  
ATOM   1318  NH2 ARG A 164      17.641   6.579  -2.175  1.00 87.97           N  
ATOM   1319  CZ  ARG A 164      17.420   5.291  -2.391  1.00 87.97           C  
ATOM   1320  N   GLU A 165      11.904   6.093  -4.193  1.00 88.54           N  
ATOM   1321  CA  GLU A 165      11.237   7.055  -3.322  1.00 88.54           C  
ATOM   1322  C   GLU A 165       9.721   6.891  -3.378  1.00 88.54           C  
ATOM   1323  CB  GLU A 165      11.625   8.486  -3.703  1.00 88.54           C  
ATOM   1324  O   GLU A 165       9.045   6.962  -2.349  1.00 88.54           O  
ATOM   1325  CG  GLU A 165      13.072   8.836  -3.385  1.00 88.54           C  
ATOM   1326  CD  GLU A 165      13.488  10.202  -3.909  1.00 88.54           C  
ATOM   1327  OE1 GLU A 165      14.677  10.568  -3.771  1.00 88.54           O  
ATOM   1328  OE2 GLU A 165      12.617  10.911  -4.461  1.00 88.54           O  
ATOM   1329  N   GLY A 166       9.230   6.714  -4.600  1.00 84.50           N  
ATOM   1330  CA  GLY A 166       7.808   6.448  -4.748  1.00 84.50           C  
ATOM   1331  C   GLY A 166       7.350   5.214  -3.994  1.00 84.50           C  
ATOM   1332  O   GLY A 166       6.315   5.237  -3.325  1.00 84.50           O  
ATOM   1333  N   LEU A 167       8.134   4.093  -4.095  1.00 83.73           N  
ATOM   1334  CA  LEU A 167       7.818   2.848  -3.404  1.00 83.73           C  
ATOM   1335  C   LEU A 167       7.934   3.020  -1.893  1.00 83.73           C  
ATOM   1336  CB  LEU A 167       8.745   1.724  -3.874  1.00 83.73           C  
ATOM   1337  O   LEU A 167       7.138   2.459  -1.137  1.00 83.73           O  
ATOM   1338  CG  LEU A 167       8.494   1.182  -5.282  1.00 83.73           C  
ATOM   1339  CD1 LEU A 167       9.580   0.182  -5.667  1.00 83.73           C  
ATOM   1340  CD2 LEU A 167       7.114   0.541  -5.371  1.00 83.73           C  
ATOM   1341  N   GLU A 168       8.879   3.753  -1.433  1.00 84.17           N  
ATOM   1342  CA  GLU A 168       9.038   4.039  -0.011  1.00 84.17           C  
ATOM   1343  C   GLU A 168       7.847   4.823   0.532  1.00 84.17           C  
ATOM   1344  CB  GLU A 168      10.336   4.812   0.241  1.00 84.17           C  
ATOM   1345  O   GLU A 168       7.373   4.556   1.638  1.00 84.17           O  
ATOM   1346  CG  GLU A 168      11.592   3.963   0.114  1.00 84.17           C  
ATOM   1347  CD  GLU A 168      12.874   4.755   0.314  1.00 84.17           C  
ATOM   1348  OE1 GLU A 168      13.964   4.142   0.369  1.00 84.17           O  
ATOM   1349  OE2 GLU A 168      12.788   5.999   0.418  1.00 84.17           O  
ATOM   1350  N   GLU A 169       7.376   5.799  -0.216  1.00 86.05           N  
ATOM   1351  CA  GLU A 169       6.198   6.565   0.180  1.00 86.05           C  
ATOM   1352  C   GLU A 169       4.961   5.674   0.253  1.00 86.05           C  
ATOM   1353  CB  GLU A 169       5.956   7.721  -0.793  1.00 86.05           C  
ATOM   1354  O   GLU A 169       4.161   5.789   1.185  1.00 86.05           O  
ATOM   1355  CG  GLU A 169       4.879   8.695  -0.336  1.00 86.05           C  
ATOM   1356  CD  GLU A 169       4.795   9.945  -1.197  1.00 86.05           C  
ATOM   1357  OE1 GLU A 169       3.986  10.846  -0.881  1.00 86.05           O  
ATOM   1358  OE2 GLU A 169       5.544  10.023  -2.196  1.00 86.05           O  
ATOM   1359  N   THR A 170       4.806   4.804  -0.744  1.00 85.31           N  
ATOM   1360  CA  THR A 170       3.694   3.859  -0.743  1.00 85.31           C  
ATOM   1361  C   THR A 170       3.771   2.935   0.469  1.00 85.31           C  
ATOM   1362  CB  THR A 170       3.676   3.018  -2.033  1.00 85.31           C  
ATOM   1363  O   THR A 170       2.747   2.611   1.074  1.00 85.31           O  
ATOM   1364  CG2 THR A 170       3.533   3.905  -3.265  1.00 85.31           C  
ATOM   1365  OG1 THR A 170       4.898   2.276  -2.130  1.00 85.31           O  
ATOM   1366  N   LEU A 171       4.945   2.404   0.772  1.00 81.89           N  
ATOM   1367  CA  LEU A 171       5.146   1.565   1.948  1.00 81.89           C  
ATOM   1368  C   LEU A 171       4.777   2.318   3.222  1.00 81.89           C  
ATOM   1369  CB  LEU A 171       6.600   1.090   2.026  1.00 81.89           C  
ATOM   1370  O   LEU A 171       4.112   1.768   4.103  1.00 81.89           O  
ATOM   1371  CG  LEU A 171       6.930   0.096   3.140  1.00 81.89           C  
ATOM   1372  CD1 LEU A 171       6.980  -1.324   2.586  1.00 81.89           C  
ATOM   1373  CD2 LEU A 171       8.251   0.462   3.809  1.00 81.89           C  
ATOM   1374  N   ARG A 172       5.231   3.568   3.324  1.00 85.55           N  
ATOM   1375  CA  ARG A 172       4.912   4.388   4.488  1.00 85.55           C  
ATOM   1376  C   ARG A 172       3.407   4.600   4.612  1.00 85.55           C  
ATOM   1377  CB  ARG A 172       5.627   5.738   4.407  1.00 85.55           C  
ATOM   1378  O   ARG A 172       2.853   4.530   5.712  1.00 85.55           O  
ATOM   1379  CG  ARG A 172       7.121   5.661   4.678  1.00 85.55           C  
ATOM   1380  CD  ARG A 172       7.754   7.044   4.742  1.00 85.55           C  
ATOM   1381  NE  ARG A 172       9.210   6.967   4.819  1.00 85.55           N  
ATOM   1382  NH1 ARG A 172       9.541   7.047   2.534  1.00 85.55           N  
ATOM   1383  NH2 ARG A 172      11.336   6.896   3.952  1.00 85.55           N  
ATOM   1384  CZ  ARG A 172      10.026   6.970   3.768  1.00 85.55           C  
ATOM   1385  N   ASN A 173       2.727   4.873   3.523  1.00 83.46           N  
ATOM   1386  CA  ASN A 173       1.278   5.045   3.513  1.00 83.46           C  
ATOM   1387  C   ASN A 173       0.558   3.767   3.932  1.00 83.46           C  
ATOM   1388  CB  ASN A 173       0.801   5.495   2.130  1.00 83.46           C  
ATOM   1389  O   ASN A 173      -0.413   3.815   4.689  1.00 83.46           O  
ATOM   1390  CG  ASN A 173       1.230   6.911   1.797  1.00 83.46           C  
ATOM   1391  ND2 ASN A 173       1.270   7.230   0.508  1.00 83.46           N  
ATOM   1392  OD1 ASN A 173       1.524   7.710   2.689  1.00 83.46           O  
ATOM   1393  N   LEU A 174       1.033   2.603   3.438  1.00 77.32           N  
ATOM   1394  CA  LEU A 174       0.457   1.315   3.806  1.00 77.32           C  
ATOM   1395  C   LEU A 174       0.653   1.037   5.293  1.00 77.32           C  
ATOM   1396  CB  LEU A 174       1.085   0.190   2.978  1.00 77.32           C  
ATOM   1397  O   LEU A 174      -0.254   0.531   5.959  1.00 77.32           O  
ATOM   1398  CG  LEU A 174       0.403  -1.176   3.063  1.00 77.32           C  
ATOM   1399  CD1 LEU A 174      -1.065  -1.061   2.666  1.00 77.32           C  
ATOM   1400  CD2 LEU A 174       1.123  -2.189   2.179  1.00 77.32           C  
ATOM   1401  N   GLN A 175       1.805   1.312   5.768  1.00 83.39           N  
ATOM   1402  CA  GLN A 175       2.082   1.151   7.192  1.00 83.39           C  
ATOM   1403  C   GLN A 175       1.156   2.025   8.034  1.00 83.39           C  
ATOM   1404  CB  GLN A 175       3.542   1.487   7.497  1.00 83.39           C  
ATOM   1405  O   GLN A 175       0.637   1.580   9.060  1.00 83.39           O  
ATOM   1406  CG  GLN A 175       4.525   0.407   7.064  1.00 83.39           C  
ATOM   1407  CD  GLN A 175       5.971   0.806   7.288  1.00 83.39           C  
ATOM   1408  NE2 GLN A 175       6.870  -0.172   7.240  1.00 83.39           N  
ATOM   1409  OE1 GLN A 175       6.279   1.982   7.502  1.00 83.39           O  
ATOM   1410  N   ALA A 176       0.969   3.277   7.680  1.00 82.03           N  
ATOM   1411  CA  ALA A 176       0.067   4.185   8.384  1.00 82.03           C  
ATOM   1412  C   ALA A 176      -1.364   3.656   8.371  1.00 82.03           C  
ATOM   1413  CB  ALA A 176       0.121   5.578   7.762  1.00 82.03           C  
ATOM   1414  O   ALA A 176      -2.054   3.688   9.393  1.00 82.03           O  
ATOM   1415  N   ARG A 177      -1.790   3.151   7.224  1.00 83.68           N  
ATOM   1416  CA  ARG A 177      -3.128   2.582   7.097  1.00 83.68           C  
ATOM   1417  C   ARG A 177      -3.285   1.350   7.981  1.00 83.68           C  
ATOM   1418  CB  ARG A 177      -3.424   2.223   5.639  1.00 83.68           C  
ATOM   1419  O   ARG A 177      -4.336   1.148   8.593  1.00 83.68           O  
ATOM   1420  CG  ARG A 177      -3.677   3.427   4.747  1.00 83.68           C  
ATOM   1421  CD  ARG A 177      -4.290   3.022   3.414  1.00 83.68           C  
ATOM   1422  NE  ARG A 177      -4.548   4.182   2.564  1.00 83.68           N  
ATOM   1423  NH1 ARG A 177      -5.470   2.966   0.830  1.00 83.68           N  
ATOM   1424  NH2 ARG A 177      -5.290   5.245   0.669  1.00 83.68           N  
ATOM   1425  CZ  ARG A 177      -5.102   4.128   1.357  1.00 83.68           C  
ATOM   1426  N   TYR A 178      -2.316   0.523   7.979  1.00 84.67           N  
ATOM   1427  CA  TYR A 178      -2.327  -0.666   8.824  1.00 84.67           C  
ATOM   1428  C   TYR A 178      -2.457  -0.289  10.295  1.00 84.67           C  
ATOM   1429  CB  TYR A 178      -1.055  -1.491   8.607  1.00 84.67           C  
ATOM   1430  O   TYR A 178      -3.241  -0.894  11.030  1.00 84.67           O  
ATOM   1431  CG  TYR A 178      -0.931  -2.672   9.539  1.00 84.67           C  
ATOM   1432  CD1 TYR A 178      -0.126  -2.607  10.674  1.00 84.67           C  
ATOM   1433  CD2 TYR A 178      -1.617  -3.855   9.286  1.00 84.67           C  
ATOM   1434  CE1 TYR A 178      -0.007  -3.694  11.534  1.00 84.67           C  
ATOM   1435  CE2 TYR A 178      -1.506  -4.948  10.139  1.00 84.67           C  
ATOM   1436  OH  TYR A 178      -0.586  -5.936  12.108  1.00 84.67           O  
ATOM   1437  CZ  TYR A 178      -0.700  -4.858  11.260  1.00 84.67           C  
ATOM   1438  N   GLU A 179      -1.729   0.710  10.727  1.00 83.54           N  
ATOM   1439  CA  GLU A 179      -1.795   1.178  12.108  1.00 83.54           C  
ATOM   1440  C   GLU A 179      -3.178   1.735  12.437  1.00 83.54           C  
ATOM   1441  CB  GLU A 179      -0.725   2.241  12.368  1.00 83.54           C  
ATOM   1442  O   GLU A 179      -3.712   1.485  13.520  1.00 83.54           O  
ATOM   1443  CG  GLU A 179       0.694   1.692  12.393  1.00 83.54           C  
ATOM   1444  CD  GLU A 179       1.755   2.775  12.511  1.00 83.54           C  
ATOM   1445  OE1 GLU A 179       2.962   2.442  12.532  1.00 83.54           O  
ATOM   1446  OE2 GLU A 179       1.376   3.965  12.584  1.00 83.54           O  
ATOM   1447  N   GLU A 180      -3.720   2.503  11.560  1.00 81.14           N  
ATOM   1448  CA  GLU A 180      -5.065   3.035  11.754  1.00 81.14           C  
ATOM   1449  C   GLU A 180      -6.090   1.912  11.887  1.00 81.14           C  
ATOM   1450  CB  GLU A 180      -5.449   3.962  10.598  1.00 81.14           C  
ATOM   1451  O   GLU A 180      -6.990   1.983  12.726  1.00 81.14           O  
ATOM   1452  CG  GLU A 180      -6.740   4.733  10.830  1.00 81.14           C  
ATOM   1453  CD  GLU A 180      -7.061   5.716   9.715  1.00 81.14           C  
ATOM   1454  OE1 GLU A 180      -8.088   6.426   9.808  1.00 81.14           O  
ATOM   1455  OE2 GLU A 180      -6.278   5.777   8.740  1.00 81.14           O  
ATOM   1456  N   GLU A 181      -5.926   0.865  11.019  1.00 80.75           N  
ATOM   1457  CA  GLU A 181      -6.823  -0.286  11.061  1.00 80.75           C  
ATOM   1458  C   GLU A 181      -6.694  -1.039  12.382  1.00 80.75           C  
ATOM   1459  CB  GLU A 181      -6.542  -1.229   9.888  1.00 80.75           C  
ATOM   1460  O   GLU A 181      -7.687  -1.528  12.924  1.00 80.75           O  
ATOM   1461  CG  GLU A 181      -7.115  -0.750   8.562  1.00 80.75           C  
ATOM   1462  CD  GLU A 181      -8.624  -0.562   8.593  1.00 80.75           C  
ATOM   1463  OE1 GLU A 181      -9.141   0.315   7.865  1.00 80.75           O  
ATOM   1464  OE2 GLU A 181      -9.293  -1.298   9.352  1.00 80.75           O  
ATOM   1465  N   VAL A 182      -5.547  -1.226  12.847  1.00 82.49           N  
ATOM   1466  CA  VAL A 182      -5.301  -1.896  14.119  1.00 82.49           C  
ATOM   1467  C   VAL A 182      -5.980  -1.127  15.250  1.00 82.49           C  
ATOM   1468  CB  VAL A 182      -3.789  -2.036  14.403  1.00 82.49           C  
ATOM   1469  O   VAL A 182      -6.650  -1.720  16.099  1.00 82.49           O  
ATOM   1470  CG1 VAL A 182      -3.550  -2.490  15.843  1.00 82.49           C  
ATOM   1471  CG2 VAL A 182      -3.150  -3.014  13.419  1.00 82.49           C  
ATOM   1472  N   LEU A 183      -5.825   0.201  15.261  1.00 84.18           N  
ATOM   1473  CA  LEU A 183      -6.450   1.021  16.293  1.00 84.18           C  
ATOM   1474  C   LEU A 183      -7.970   0.940  16.206  1.00 84.18           C  
ATOM   1475  CB  LEU A 183      -5.996   2.478  16.167  1.00 84.18           C  
ATOM   1476  O   LEU A 183      -8.651   0.851  17.230  1.00 84.18           O  
ATOM   1477  CG  LEU A 183      -4.542   2.770  16.541  1.00 84.18           C  
ATOM   1478  CD1 LEU A 183      -4.220   4.242  16.305  1.00 84.18           C  
ATOM   1479  CD2 LEU A 183      -4.275   2.385  17.992  1.00 84.18           C  
ATOM   1480  N   SER A 184      -8.483   1.016  15.037  1.00 80.91           N  
ATOM   1481  CA  SER A 184      -9.922   0.899  14.822  1.00 80.91           C  
ATOM   1482  C   SER A 184     -10.441  -0.458  15.285  1.00 80.91           C  
ATOM   1483  CB  SER A 184     -10.263   1.108  13.346  1.00 80.91           C  
ATOM   1484  O   SER A 184     -11.519  -0.548  15.877  1.00 80.91           O  
ATOM   1485  OG  SER A 184     -11.645   0.897  13.114  1.00 80.91           O  
ATOM   1486  N   ARG A 185      -9.727  -1.527  14.931  1.00 83.55           N  
ATOM   1487  CA  ARG A 185     -10.095  -2.861  15.391  1.00 83.55           C  
ATOM   1488  C   ARG A 185     -10.117  -2.929  16.915  1.00 83.55           C  
ATOM   1489  CB  ARG A 185      -9.129  -3.909  14.834  1.00 83.55           C  
ATOM   1490  O   ARG A 185     -11.049  -3.480  17.504  1.00 83.55           O  
ATOM   1491  CG  ARG A 185      -9.497  -5.339  15.193  1.00 83.55           C  
ATOM   1492  CD  ARG A 185      -8.405  -6.321  14.791  1.00 83.55           C  
ATOM   1493  NE  ARG A 185      -7.222  -6.187  15.636  1.00 83.55           N  
ATOM   1494  NH1 ARG A 185      -7.463  -8.247  16.654  1.00 83.55           N  
ATOM   1495  NH2 ARG A 185      -5.712  -6.881  17.222  1.00 83.55           N  
ATOM   1496  CZ  ARG A 185      -6.802  -7.105  16.502  1.00 83.55           C  
ATOM   1497  N   GLU A 186      -9.100  -2.447  17.576  1.00 84.07           N  
ATOM   1498  CA  GLU A 186      -9.038  -2.428  19.035  1.00 84.07           C  
ATOM   1499  C   GLU A 186     -10.217  -1.661  19.627  1.00 84.07           C  
ATOM   1500  CB  GLU A 186      -7.719  -1.813  19.509  1.00 84.07           C  
ATOM   1501  O   GLU A 186     -10.798  -2.082  20.630  1.00 84.07           O  
ATOM   1502  CG  GLU A 186      -6.506  -2.700  19.268  1.00 84.07           C  
ATOM   1503  CD  GLU A 186      -5.193  -2.039  19.656  1.00 84.07           C  
ATOM   1504  OE1 GLU A 186      -4.147  -2.727  19.670  1.00 84.07           O  
ATOM   1505  OE2 GLU A 186      -5.210  -0.822  19.950  1.00 84.07           O  
ATOM   1506  N   ASP A 187     -10.549  -0.503  19.036  1.00 84.69           N  
ATOM   1507  CA  ASP A 187     -11.687   0.293  19.486  1.00 84.69           C  
ATOM   1508  C   ASP A 187     -12.991  -0.490  19.355  1.00 84.69           C  
ATOM   1509  CB  ASP A 187     -11.775   1.599  18.693  1.00 84.69           C  
ATOM   1510  O   ASP A 187     -13.815  -0.492  20.272  1.00 84.69           O  
ATOM   1511  CG  ASP A 187     -10.720   2.612  19.099  1.00 84.69           C  
ATOM   1512  OD1 ASP A 187     -10.047   2.412  20.133  1.00 84.69           O  
ATOM   1513  OD2 ASP A 187     -10.561   3.623  18.380  1.00 84.69           O  
ATOM   1514  N   ALA A 188     -13.158  -1.155  18.212  1.00 78.16           N  
ATOM   1515  CA  ALA A 188     -14.350  -1.967  17.982  1.00 78.16           C  
ATOM   1516  C   ALA A 188     -14.411  -3.139  18.957  1.00 78.16           C  
ATOM   1517  CB  ALA A 188     -14.379  -2.475  16.543  1.00 78.16           C  
ATOM   1518  O   ALA A 188     -15.478  -3.460  19.487  1.00 78.16           O  
ATOM   1519  N   GLU A 189     -13.303  -3.783  19.137  1.00 79.83           N  
ATOM   1520  CA  GLU A 189     -13.237  -4.881  20.096  1.00 79.83           C  
ATOM   1521  C   GLU A 189     -13.586  -4.405  21.504  1.00 79.83           C  
ATOM   1522  CB  GLU A 189     -11.845  -5.519  20.088  1.00 79.83           C  
ATOM   1523  O   GLU A 189     -14.264  -5.112  22.253  1.00 79.83           O  
ATOM   1524  CG  GLU A 189     -11.572  -6.380  18.863  1.00 79.83           C  
ATOM   1525  CD  GLU A 189     -10.175  -6.979  18.851  1.00 79.83           C  
ATOM   1526  OE1 GLU A 189      -9.872  -7.796  17.951  1.00 79.83           O  
ATOM   1527  OE2 GLU A 189      -9.376  -6.630  19.748  1.00 79.83           O  
ATOM   1528  N   GLY A 190     -13.031  -3.251  21.889  1.00 84.11           N  
ATOM   1529  CA  GLY A 190     -13.413  -2.659  23.161  1.00 84.11           C  
ATOM   1530  C   GLY A 190     -14.907  -2.429  23.287  1.00 84.11           C  
ATOM   1531  O   GLY A 190     -15.503  -2.737  24.322  1.00 84.11           O  
ATOM   1532  N   ARG A 191     -15.596  -1.885  22.288  1.00 86.74           N  
ATOM   1533  CA  ARG A 191     -17.036  -1.647  22.289  1.00 86.74           C  
ATOM   1534  C   ARG A 191     -17.808  -2.959  22.376  1.00 86.74           C  
ATOM   1535  CB  ARG A 191     -17.455  -0.875  21.036  1.00 86.74           C  
ATOM   1536  O   ARG A 191     -18.833  -3.039  23.057  1.00 86.74           O  
ATOM   1537  CG  ARG A 191     -17.041   0.588  21.047  1.00 86.74           C  
ATOM   1538  CD  ARG A 191     -17.657   1.357  19.886  1.00 86.74           C  
ATOM   1539  NE  ARG A 191     -16.988   1.054  18.624  1.00 86.74           N  
ATOM   1540  NH1 ARG A 191     -18.698   1.850  17.289  1.00 86.74           N  
ATOM   1541  NH2 ARG A 191     -16.803   0.980  16.336  1.00 86.74           N  
ATOM   1542  CZ  ARG A 191     -17.498   1.295  17.419  1.00 86.74           C  
ATOM   1543  N   LEU A 192     -17.329  -3.947  21.657  1.00 82.70           N  
ATOM   1544  CA  LEU A 192     -17.949  -5.266  21.706  1.00 82.70           C  
ATOM   1545  C   LEU A 192     -17.892  -5.842  23.117  1.00 82.70           C  
ATOM   1546  CB  LEU A 192     -17.259  -6.219  20.725  1.00 82.70           C  
ATOM   1547  O   LEU A 192     -18.869  -6.422  23.595  1.00 82.70           O  
ATOM   1548  CG  LEU A 192     -17.897  -7.599  20.559  1.00 82.70           C  
ATOM   1549  CD1 LEU A 192     -17.875  -8.019  19.093  1.00 82.70           C  
ATOM   1550  CD2 LEU A 192     -17.180  -8.628  21.426  1.00 82.70           C  
ATOM   1551  N   MET A 193     -16.731  -5.704  23.755  1.00 87.59           N  
ATOM   1552  CA  MET A 193     -16.575  -6.201  25.119  1.00 87.59           C  
ATOM   1553  C   MET A 193     -17.531  -5.490  26.070  1.00 87.59           C  
ATOM   1554  CB  MET A 193     -15.132  -6.019  25.596  1.00 87.59           C  
ATOM   1555  O   MET A 193     -18.137  -6.123  26.937  1.00 87.59           O  
ATOM   1556  CG  MET A 193     -14.156  -7.011  24.984  1.00 87.59           C  
ATOM   1557  SD  MET A 193     -14.529  -8.745  25.451  1.00 87.59           S  
ATOM   1558  CE  MET A 193     -13.701  -8.828  27.063  1.00 87.59           C  
ATOM   1559  N   GLU A 194     -17.685  -4.204  25.915  1.00 90.37           N  
ATOM   1560  CA  GLU A 194     -18.605  -3.430  26.743  1.00 90.37           C  
ATOM   1561  C   GLU A 194     -20.051  -3.857  26.509  1.00 90.37           C  
ATOM   1562  CB  GLU A 194     -18.448  -1.932  26.466  1.00 90.37           C  
ATOM   1563  O   GLU A 194     -20.837  -3.949  27.454  1.00 90.37           O  
ATOM   1564  CG  GLU A 194     -17.151  -1.341  26.999  1.00 90.37           C  
ATOM   1565  CD  GLU A 194     -16.954   0.117  26.614  1.00 90.37           C  
ATOM   1566  OE1 GLU A 194     -15.874   0.681  26.906  1.00 90.37           O  
ATOM   1567  OE2 GLU A 194     -17.886   0.700  26.018  1.00 90.37           O  
ATOM   1568  N   ALA A 195     -20.393  -4.018  25.304  1.00 88.45           N  
ATOM   1569  CA  ALA A 195     -21.735  -4.485  24.965  1.00 88.45           C  
ATOM   1570  C   ALA A 195     -22.012  -5.853  25.582  1.00 88.45           C  
ATOM   1571  CB  ALA A 195     -21.910  -4.544  23.449  1.00 88.45           C  
ATOM   1572  O   ALA A 195     -23.109  -6.101  26.088  1.00 88.45           O  
ATOM   1573  N   ARG A 196     -21.023  -6.721  25.524  1.00 88.93           N  
ATOM   1574  CA  ARG A 196     -21.178  -8.046  26.115  1.00 88.93           C  
ATOM   1575  C   ARG A 196     -21.373  -7.953  27.625  1.00 88.93           C  
ATOM   1576  CB  ARG A 196     -19.965  -8.923  25.797  1.00 88.93           C  
ATOM   1577  O   ARG A 196     -22.212  -8.655  28.192  1.00 88.93           O  
ATOM   1578  CG  ARG A 196     -19.985  -9.518  24.398  1.00 88.93           C  
ATOM   1579  CD  ARG A 196     -18.818 -10.470  24.173  1.00 88.93           C  
ATOM   1580  NE  ARG A 196     -18.846 -11.049  22.833  1.00 88.93           N  
ATOM   1581  NH1 ARG A 196     -16.909 -12.280  23.101  1.00 88.93           N  
ATOM   1582  NH2 ARG A 196     -18.061 -12.362  21.120  1.00 88.93           N  
ATOM   1583  CZ  ARG A 196     -17.939 -11.896  22.355  1.00 88.93           C  
ATOM   1584  N   LYS A 197     -20.549  -7.160  28.204  1.00 93.63           N  
ATOM   1585  CA  LYS A 197     -20.709  -6.935  29.638  1.00 93.63           C  
ATOM   1586  C   LYS A 197     -22.096  -6.386  29.957  1.00 93.63           C  
ATOM   1587  CB  LYS A 197     -19.635  -5.976  30.154  1.00 93.63           C  
ATOM   1588  O   LYS A 197     -22.736  -6.819  30.917  1.00 93.63           O  
ATOM   1589  CG  LYS A 197     -18.242  -6.586  30.221  1.00 93.63           C  
ATOM   1590  CD  LYS A 197     -17.228  -5.603  30.792  1.00 93.63           C  
ATOM   1591  CE  LYS A 197     -15.824  -6.191  30.807  1.00 93.63           C  
ATOM   1592  NZ  LYS A 197     -14.817  -5.208  31.307  1.00 93.63           N  
ATOM   1593  N   GLY A 198     -22.549  -5.370  29.237  1.00 92.63           N  
ATOM   1594  CA  GLY A 198     -23.890  -4.834  29.403  1.00 92.63           C  
ATOM   1595  C   GLY A 198     -24.976  -5.880  29.237  1.00 92.63           C  
ATOM   1596  O   GLY A 198     -25.956  -5.889  29.984  1.00 92.63           O  
ATOM   1597  N   ALA A 199     -24.826  -6.747  28.238  1.00 92.10           N  
ATOM   1598  CA  ALA A 199     -25.786  -7.824  28.012  1.00 92.10           C  
ATOM   1599  C   ALA A 199     -25.819  -8.787  29.195  1.00 92.10           C  
ATOM   1600  CB  ALA A 199     -25.450  -8.575  26.726  1.00 92.10           C  
ATOM   1601  O   ALA A 199     -26.892  -9.224  29.618  1.00 92.10           O  
ATOM   1602  N   ASP A 200     -24.662  -9.135  29.671  1.00 92.47           N  
ATOM   1603  CA  ASP A 200     -24.578 -10.020  30.829  1.00 92.47           C  
ATOM   1604  C   ASP A 200     -25.255  -9.395  32.047  1.00 92.47           C  
ATOM   1605  CB  ASP A 200     -23.119 -10.348  31.149  1.00 92.47           C  
ATOM   1606  O   ASP A 200     -25.974 -10.077  32.781  1.00 92.47           O  
ATOM   1607  CG  ASP A 200     -22.484 -11.281  30.133  1.00 92.47           C  
ATOM   1608  OD1 ASP A 200     -23.220 -11.942  29.368  1.00 92.47           O  
ATOM   1609  OD2 ASP A 200     -21.237 -11.359  30.098  1.00 92.47           O  
ATOM   1610  N   GLU A 201     -24.982  -8.126  32.308  1.00 93.93           N  
ATOM   1611  CA  GLU A 201     -25.607  -7.420  33.422  1.00 93.93           C  
ATOM   1612  C   GLU A 201     -27.125  -7.386  33.272  1.00 93.93           C  
ATOM   1613  CB  GLU A 201     -25.058  -5.995  33.532  1.00 93.93           C  
ATOM   1614  O   GLU A 201     -27.855  -7.570  34.248  1.00 93.93           O  
ATOM   1615  CG  GLU A 201     -23.616  -5.927  34.013  1.00 93.93           C  
ATOM   1616  CD  GLU A 201     -23.033  -4.523  33.965  1.00 93.93           C  
ATOM   1617  OE1 GLU A 201     -21.821  -4.360  34.233  1.00 93.93           O  
ATOM   1618  OE2 GLU A 201     -23.795  -3.579  33.659  1.00 93.93           O  
ATOM   1619  N   ALA A 202     -27.583  -7.085  32.084  1.00 92.67           N  
ATOM   1620  CA  ALA A 202     -29.016  -7.080  31.804  1.00 92.67           C  
ATOM   1621  C   ALA A 202     -29.623  -8.463  32.025  1.00 92.67           C  
ATOM   1622  CB  ALA A 202     -29.278  -6.610  30.375  1.00 92.67           C  
ATOM   1623  O   ALA A 202     -30.734  -8.585  32.545  1.00 92.67           O  
ATOM   1624  N   ALA A 203     -28.909  -9.486  31.574  1.00 93.27           N  
ATOM   1625  CA  ALA A 203     -29.372 -10.857  31.767  1.00 93.27           C  
ATOM   1626  C   ALA A 203     -29.516 -11.184  33.251  1.00 93.27           C  
ATOM   1627  CB  ALA A 203     -28.415 -11.842  31.100  1.00 93.27           C  
ATOM   1628  O   ALA A 203     -30.496 -11.809  33.663  1.00 93.27           O  
ATOM   1629  N   LEU A 204     -28.523 -10.789  34.046  1.00 95.73           N  
ATOM   1630  CA  LEU A 204     -28.582 -11.006  35.488  1.00 95.73           C  
ATOM   1631  C   LEU A 204     -29.749 -10.243  36.105  1.00 95.73           C  
ATOM   1632  CB  LEU A 204     -27.270 -10.577  36.149  1.00 95.73           C  
ATOM   1633  O   LEU A 204     -30.444 -10.764  36.981  1.00 95.73           O  
ATOM   1634  CG  LEU A 204     -26.058 -11.475  35.895  1.00 95.73           C  
ATOM   1635  CD1 LEU A 204     -24.804 -10.857  36.505  1.00 95.73           C  
ATOM   1636  CD2 LEU A 204     -26.299 -12.871  36.457  1.00 95.73           C  
ATOM   1637  N   ALA A 205     -29.926  -9.008  35.750  1.00 94.75           N  
ATOM   1638  CA  ALA A 205     -31.036  -8.201  36.251  1.00 94.75           C  
ATOM   1639  C   ALA A 205     -32.378  -8.840  35.906  1.00 94.75           C  
ATOM   1640  CB  ALA A 205     -30.963  -6.785  35.685  1.00 94.75           C  
ATOM   1641  O   ALA A 205     -33.291  -8.869  36.735  1.00 94.75           O  
ATOM   1642  N   ARG A 206     -32.454  -9.271  34.669  1.00 95.03           N  
ATOM   1643  CA  ARG A 206     -33.669  -9.966  34.255  1.00 95.03           C  
ATOM   1644  C   ARG A 206     -33.923 -11.191  35.127  1.00 95.03           C  
ATOM   1645  CB  ARG A 206     -33.579 -10.378  32.784  1.00 95.03           C  
ATOM   1646  O   ARG A 206     -35.058 -11.446  35.534  1.00 95.03           O  
ATOM   1647  CG  ARG A 206     -34.870 -10.954  32.226  1.00 95.03           C  
ATOM   1648  CD  ARG A 206     -34.714 -11.381  30.773  1.00 95.03           C  
ATOM   1649  NE  ARG A 206     -35.857 -12.169  30.317  1.00 95.03           N  
ATOM   1650  NH1 ARG A 206     -35.157 -12.295  28.119  1.00 95.03           N  
ATOM   1651  NH2 ARG A 206     -37.116 -13.295  28.762  1.00 95.03           N  
ATOM   1652  CZ  ARG A 206     -36.041 -12.584  29.067  1.00 95.03           C  
ATOM   1653  N   ALA A 207     -32.895 -12.012  35.299  1.00 95.99           N  
ATOM   1654  CA  ALA A 207     -33.017 -13.200  36.139  1.00 95.99           C  
ATOM   1655  C   ALA A 207     -33.483 -12.832  37.545  1.00 95.99           C  
ATOM   1656  CB  ALA A 207     -31.687 -13.947  36.201  1.00 95.99           C  
ATOM   1657  O   ALA A 207     -34.324 -13.520  38.127  1.00 95.99           O  
ATOM   1658  N   GLU A 208     -32.963 -11.785  38.178  1.00 96.28           N  
ATOM   1659  CA  GLU A 208     -33.350 -11.327  39.510  1.00 96.28           C  
ATOM   1660  C   GLU A 208     -34.817 -10.909  39.545  1.00 96.28           C  
ATOM   1661  CB  GLU A 208     -32.460 -10.165  39.958  1.00 96.28           C  
ATOM   1662  O   GLU A 208     -35.537 -11.234  40.491  1.00 96.28           O  
ATOM   1663  CG  GLU A 208     -31.039 -10.578  40.311  1.00 96.28           C  
ATOM   1664  CD  GLU A 208     -30.129  -9.399  40.618  1.00 96.28           C  
ATOM   1665  OE1 GLU A 208     -28.933  -9.617  40.914  1.00 96.28           O  
ATOM   1666  OE2 GLU A 208     -30.618  -8.249  40.562  1.00 96.28           O  
ATOM   1667  N   LEU A 209     -35.240 -10.149  38.543  1.00 95.68           N  
ATOM   1668  CA  LEU A 209     -36.627  -9.702  38.469  1.00 95.68           C  
ATOM   1669  C   LEU A 209     -37.571 -10.886  38.282  1.00 95.68           C  
ATOM   1670  CB  LEU A 209     -36.808  -8.704  37.322  1.00 95.68           C  
ATOM   1671  O   LEU A 209     -38.670 -10.903  38.839  1.00 95.68           O  
ATOM   1672  CG  LEU A 209     -36.216  -7.310  37.537  1.00 95.68           C  
ATOM   1673  CD1 LEU A 209     -36.386  -6.463  36.280  1.00 95.68           C  
ATOM   1674  CD2 LEU A 209     -36.866  -6.632  38.738  1.00 95.68           C  
ATOM   1675  N   GLU A 210     -37.146 -11.813  37.489  1.00 96.18           N  
ATOM   1676  CA  GLU A 210     -37.947 -13.021  37.307  1.00 96.18           C  
ATOM   1677  C   GLU A 210     -38.122 -13.771  38.624  1.00 96.18           C  
ATOM   1678  CB  GLU A 210     -37.308 -13.937  36.261  1.00 96.18           C  
ATOM   1679  O   GLU A 210     -39.208 -14.274  38.918  1.00 96.18           O  
ATOM   1680  CG  GLU A 210     -37.490 -13.456  34.828  1.00 96.18           C  
ATOM   1681  CD  GLU A 210     -36.775 -14.327  33.808  1.00 96.18           C  
ATOM   1682  OE1 GLU A 210     -36.870 -14.041  32.593  1.00 96.18           O  
ATOM   1683  OE2 GLU A 210     -36.115 -15.305  34.227  1.00 96.18           O  
ATOM   1684  N   LYS A 211     -37.063 -13.894  39.367  1.00 97.37           N  
ATOM   1685  CA  LYS A 211     -37.152 -14.524  40.681  1.00 97.37           C  
ATOM   1686  C   LYS A 211     -38.099 -13.755  41.597  1.00 97.37           C  
ATOM   1687  CB  LYS A 211     -35.767 -14.624  41.324  1.00 97.37           C  
ATOM   1688  O   LYS A 211     -38.879 -14.357  42.339  1.00 97.37           O  
ATOM   1689  CG  LYS A 211     -34.874 -15.690  40.707  1.00 97.37           C  
ATOM   1690  CD  LYS A 211     -33.538 -15.788  41.433  1.00 97.37           C  
ATOM   1691  CE  LYS A 211     -32.621 -16.815  40.782  1.00 97.37           C  
ATOM   1692  NZ  LYS A 211     -31.287 -16.870  41.452  1.00 97.37           N  
ATOM   1693  N   ARG A 212     -38.040 -12.482  41.611  1.00 97.20           N  
ATOM   1694  CA  ARG A 212     -38.914 -11.641  42.423  1.00 97.20           C  
ATOM   1695  C   ARG A 212     -40.375 -11.826  42.026  1.00 97.20           C  
ATOM   1696  CB  ARG A 212     -38.518 -10.169  42.292  1.00 97.20           C  
ATOM   1697  O   ARG A 212     -41.251 -11.923  42.889  1.00 97.20           O  
ATOM   1698  CG  ARG A 212     -39.320  -9.234  43.182  1.00 97.20           C  
ATOM   1699  CD  ARG A 212     -39.153  -9.576  44.656  1.00 97.20           C  
ATOM   1700  NE  ARG A 212     -39.949  -8.696  45.507  1.00 97.20           N  
ATOM   1701  NH1 ARG A 212     -39.525  -9.859  47.458  1.00 97.20           N  
ATOM   1702  NH2 ARG A 212     -40.854  -7.991  47.497  1.00 97.20           N  
ATOM   1703  CZ  ARG A 212     -40.107  -8.851  46.819  1.00 97.20           C  
ATOM   1704  N   ILE A 213     -40.550 -11.862  40.711  1.00 97.29           N  
ATOM   1705  CA  ILE A 213     -41.905 -12.081  40.218  1.00 97.29           C  
ATOM   1706  C   ILE A 213     -42.430 -13.421  40.729  1.00 97.29           C  
ATOM   1707  CB  ILE A 213     -41.958 -12.039  38.674  1.00 97.29           C  
ATOM   1708  O   ILE A 213     -43.569 -13.512  41.194  1.00 97.29           O  
ATOM   1709  CG1 ILE A 213     -41.774 -10.602  38.172  1.00 97.29           C  
ATOM   1710  CG2 ILE A 213     -43.273 -12.634  38.162  1.00 97.29           C  
ATOM   1711  CD1 ILE A 213     -41.635 -10.487  36.661  1.00 97.29           C  
ATOM   1712  N   ASP A 214     -41.577 -14.465  40.604  1.00 97.39           N  
ATOM   1713  CA  ASP A 214     -41.970 -15.789  41.076  1.00 97.39           C  
ATOM   1714  C   ASP A 214     -42.278 -15.771  42.571  1.00 97.39           C  
ATOM   1715  CB  ASP A 214     -40.872 -16.812  40.777  1.00 97.39           C  
ATOM   1716  O   ASP A 214     -43.259 -16.372  43.015  1.00 97.39           O  
ATOM   1717  CG  ASP A 214     -40.777 -17.166  39.303  1.00 97.39           C  
ATOM   1718  OD1 ASP A 214     -41.748 -16.926  38.554  1.00 97.39           O  
ATOM   1719  OD2 ASP A 214     -39.722 -17.693  38.888  1.00 97.39           O  
ATOM   1720  N   SER A 215     -41.417 -15.112  43.376  1.00 97.25           N  
ATOM   1721  CA  SER A 215     -41.632 -14.994  44.814  1.00 97.25           C  
ATOM   1722  C   SER A 215     -42.938 -14.269  45.120  1.00 97.25           C  
ATOM   1723  CB  SER A 215     -40.464 -14.257  45.472  1.00 97.25           C  
ATOM   1724  O   SER A 215     -43.684 -14.673  46.015  1.00 97.25           O  
ATOM   1725  OG  SER A 215     -40.459 -12.889  45.100  1.00 97.25           O  
ATOM   1726  N   LEU A 216     -43.254 -13.203  44.453  1.00 97.17           N  
ATOM   1727  CA  LEU A 216     -44.479 -12.435  44.654  1.00 97.17           C  
ATOM   1728  C   LEU A 216     -45.703 -13.247  44.245  1.00 97.17           C  
ATOM   1729  CB  LEU A 216     -44.429 -11.129  43.857  1.00 97.17           C  
ATOM   1730  O   LEU A 216     -46.741 -13.189  44.908  1.00 97.17           O  
ATOM   1731  CG  LEU A 216     -43.487 -10.047  44.387  1.00 97.17           C  
ATOM   1732  CD1 LEU A 216     -43.461  -8.855  43.436  1.00 97.17           C  
ATOM   1733  CD2 LEU A 216     -43.906  -9.611  45.787  1.00 97.17           C  
ATOM   1734  N   MET A 217     -45.565 -13.964  43.160  1.00 97.70           N  
ATOM   1735  CA  MET A 217     -46.648 -14.851  42.743  1.00 97.70           C  
ATOM   1736  C   MET A 217     -46.934 -15.900  43.812  1.00 97.70           C  
ATOM   1737  CB  MET A 217     -46.304 -15.535  41.419  1.00 97.70           C  
ATOM   1738  O   MET A 217     -48.094 -16.219  44.080  1.00 97.70           O  
ATOM   1739  CG  MET A 217     -46.398 -14.616  40.211  1.00 97.70           C  
ATOM   1740  SD  MET A 217     -46.068 -15.492  38.633  1.00 97.70           S  
ATOM   1741  CE  MET A 217     -47.540 -16.550  38.541  1.00 97.70           C  
ATOM   1742  N   ASP A 218     -45.865 -16.495  44.374  1.00 97.52           N  
ATOM   1743  CA  ASP A 218     -46.027 -17.448  45.468  1.00 97.52           C  
ATOM   1744  C   ASP A 218     -46.706 -16.794  46.669  1.00 97.52           C  
ATOM   1745  CB  ASP A 218     -44.673 -18.027  45.880  1.00 97.52           C  
ATOM   1746  O   ASP A 218     -47.570 -17.400  47.307  1.00 97.52           O  
ATOM   1747  CG  ASP A 218     -44.091 -18.972  44.843  1.00 97.52           C  
ATOM   1748  OD1 ASP A 218     -44.838 -19.439  43.956  1.00 97.52           O  
ATOM   1749  OD2 ASP A 218     -42.875 -19.253  44.914  1.00 97.52           O  
ATOM   1750  N   GLU A 219     -46.359 -15.617  47.026  1.00 96.89           N  
ATOM   1751  CA  GLU A 219     -46.954 -14.877  48.135  1.00 96.89           C  
ATOM   1752  C   GLU A 219     -48.443 -14.636  47.902  1.00 96.89           C  
ATOM   1753  CB  GLU A 219     -46.231 -13.543  48.340  1.00 96.89           C  
ATOM   1754  O   GLU A 219     -49.253 -14.792  48.819  1.00 96.89           O  
ATOM   1755  CG  GLU A 219     -46.662 -12.797  49.594  1.00 96.89           C  
ATOM   1756  CD  GLU A 219     -45.878 -11.516  49.830  1.00 96.89           C  
ATOM   1757  OE1 GLU A 219     -46.205 -10.770  50.780  1.00 96.89           O  
ATOM   1758  OE2 GLU A 219     -44.928 -11.257  49.057  1.00 96.89           O  
ATOM   1759  N   ILE A 220     -48.731 -14.194  46.684  1.00 96.57           N  
ATOM   1760  CA  ILE A 220     -50.129 -13.955  46.342  1.00 96.57           C  
ATOM   1761  C   ILE A 220     -50.926 -15.249  46.493  1.00 96.57           C  
ATOM   1762  CB  ILE A 220     -50.272 -13.402  44.907  1.00 96.57           C  
ATOM   1763  O   ILE A 220     -52.024 -15.246  47.056  1.00 96.57           O  
ATOM   1764  CG1 ILE A 220     -49.738 -11.967  44.831  1.00 96.57           C  
ATOM   1765  CG2 ILE A 220     -51.731 -13.468  44.446  1.00 96.57           C  
ATOM   1766  CD1 ILE A 220     -49.701 -11.393  43.421  1.00 96.57           C  
ATOM   1767  N   SER A 221     -50.408 -16.310  45.929  1.00 97.44           N  
ATOM   1768  CA  SER A 221     -51.067 -17.607  46.049  1.00 97.44           C  
ATOM   1769  C   SER A 221     -51.259 -17.995  47.511  1.00 97.44           C  
ATOM   1770  CB  SER A 221     -50.261 -18.687  45.328  1.00 97.44           C  
ATOM   1771  O   SER A 221     -52.319 -18.497  47.892  1.00 97.44           O  
ATOM   1772  OG  SER A 221     -50.121 -18.376  43.952  1.00 97.44           O  
ATOM   1773  N   PHE A 222     -50.225 -17.820  48.305  1.00 97.16           N  
ATOM   1774  CA  PHE A 222     -50.291 -18.098  49.734  1.00 97.16           C  
ATOM   1775  C   PHE A 222     -51.366 -17.249  50.402  1.00 97.16           C  
ATOM   1776  CB  PHE A 222     -48.933 -17.842  50.396  1.00 97.16           C  
ATOM   1777  O   PHE A 222     -52.166 -17.758  51.190  1.00 97.16           O  
ATOM   1778  CG  PHE A 222     -48.959 -17.950  51.897  1.00 97.16           C  
ATOM   1779  CD1 PHE A 222     -48.890 -16.812  52.691  1.00 97.16           C  
ATOM   1780  CD2 PHE A 222     -49.053 -19.191  52.514  1.00 97.16           C  
ATOM   1781  CE1 PHE A 222     -48.914 -16.909  54.080  1.00 97.16           C  
ATOM   1782  CE2 PHE A 222     -49.078 -19.296  53.901  1.00 97.16           C  
ATOM   1783  CZ  PHE A 222     -49.007 -18.154  54.683  1.00 97.16           C  
ATOM   1784  N   LEU A 223     -51.428 -15.979  50.205  1.00 97.45           N  
ATOM   1785  CA  LEU A 223     -52.403 -15.065  50.789  1.00 97.45           C  
ATOM   1786  C   LEU A 223     -53.822 -15.452  50.384  1.00 97.45           C  
ATOM   1787  CB  LEU A 223     -52.112 -13.624  50.359  1.00 97.45           C  
ATOM   1788  O   LEU A 223     -54.747 -15.372  51.194  1.00 97.45           O  
ATOM   1789  CG  LEU A 223     -50.949 -12.928  51.067  1.00 97.45           C  
ATOM   1790  CD1 LEU A 223     -50.623 -11.607  50.377  1.00 97.45           C  
ATOM   1791  CD2 LEU A 223     -51.276 -12.702  52.539  1.00 97.45           C  
ATOM   1792  N   LYS A 224     -53.980 -15.824  49.145  1.00 96.95           N  
ATOM   1793  CA  LYS A 224     -55.285 -16.294  48.690  1.00 96.95           C  
ATOM   1794  C   LYS A 224     -55.741 -17.511  49.490  1.00 96.95           C  
ATOM   1795  CB  LYS A 224     -55.244 -16.633  47.199  1.00 96.95           C  
ATOM   1796  O   LYS A 224     -56.909 -17.608  49.872  1.00 96.95           O  
ATOM   1797  CG  LYS A 224     -55.244 -15.415  46.287  1.00 96.95           C  
ATOM   1798  CD  LYS A 224     -55.316 -15.815  44.820  1.00 96.95           C  
ATOM   1799  CE  LYS A 224     -55.456 -14.599  43.914  1.00 96.95           C  
ATOM   1800  NZ  LYS A 224     -55.531 -14.987  42.473  1.00 96.95           N  
ATOM   1801  N   LYS A 225     -54.841 -18.430  49.725  1.00 97.31           N  
ATOM   1802  CA  LYS A 225     -55.155 -19.629  50.498  1.00 97.31           C  
ATOM   1803  C   LYS A 225     -55.499 -19.277  51.943  1.00 97.31           C  
ATOM   1804  CB  LYS A 225     -53.985 -20.613  50.463  1.00 97.31           C  
ATOM   1805  O   LYS A 225     -56.440 -19.830  52.515  1.00 97.31           O  
ATOM   1806  CG  LYS A 225     -53.810 -21.318  49.126  1.00 97.31           C  
ATOM   1807  CD  LYS A 225     -52.667 -22.325  49.170  1.00 97.31           C  
ATOM   1808  CE  LYS A 225     -52.439 -22.973  47.812  1.00 97.31           C  
ATOM   1809  NZ  LYS A 225     -51.236 -23.859  47.816  1.00 97.31           N  
ATOM   1810  N   VAL A 226     -54.744 -18.378  52.537  1.00 97.61           N  
ATOM   1811  CA  VAL A 226     -54.953 -17.941  53.913  1.00 97.61           C  
ATOM   1812  C   VAL A 226     -56.330 -17.295  54.047  1.00 97.61           C  
ATOM   1813  CB  VAL A 226     -53.855 -16.953  54.367  1.00 97.61           C  
ATOM   1814  O   VAL A 226     -57.071 -17.588  54.989  1.00 97.61           O  
ATOM   1815  CG1 VAL A 226     -54.241 -16.287  55.687  1.00 97.61           C  
ATOM   1816  CG2 VAL A 226     -52.513 -17.672  54.501  1.00 97.61           C  
ATOM   1817  N   HIS A 227     -56.641 -16.438  53.112  1.00 95.38           N  
ATOM   1818  CA  HIS A 227     -57.931 -15.759  53.159  1.00 95.38           C  
ATOM   1819  C   HIS A 227     -59.081 -16.749  53.013  1.00 95.38           C  
ATOM   1820  CB  HIS A 227     -58.015 -14.692  52.066  1.00 95.38           C  
ATOM   1821  O   HIS A 227     -60.106 -16.621  53.686  1.00 95.38           O  
ATOM   1822  CG  HIS A 227     -57.198 -13.472  52.354  1.00 95.38           C  
ATOM   1823  CD2 HIS A 227     -56.420 -12.713  51.548  1.00 95.38           C  
ATOM   1824  ND1 HIS A 227     -57.122 -12.907  53.608  1.00 95.38           N  
ATOM   1825  CE1 HIS A 227     -56.331 -11.848  53.560  1.00 95.38           C  
ATOM   1826  NE2 HIS A 227     -55.892 -11.709  52.321  1.00 95.38           N  
ATOM   1827  N   GLU A 228     -58.888 -17.659  52.106  1.00 96.58           N  
ATOM   1828  CA  GLU A 228     -59.898 -18.699  51.932  1.00 96.58           C  
ATOM   1829  C   GLU A 228     -60.107 -19.487  53.222  1.00 96.58           C  
ATOM   1830  CB  GLU A 228     -59.505 -19.646  50.795  1.00 96.58           C  
ATOM   1831  O   GLU A 228     -61.242 -19.801  53.587  1.00 96.58           O  
ATOM   1832  CG  GLU A 228     -59.695 -19.052  49.407  1.00 96.58           C  
ATOM   1833  CD  GLU A 228     -59.161 -19.942  48.295  1.00 96.58           C  
ATOM   1834  OE1 GLU A 228     -59.118 -19.494  47.127  1.00 96.58           O  
ATOM   1835  OE2 GLU A 228     -58.783 -21.096  48.595  1.00 96.58           O  
ATOM   1836  N   GLU A 229     -59.079 -19.801  53.960  1.00 96.25           N  
ATOM   1837  CA  GLU A 229     -59.154 -20.527  55.224  1.00 96.25           C  
ATOM   1838  C   GLU A 229     -59.783 -19.668  56.317  1.00 96.25           C  
ATOM   1839  CB  GLU A 229     -57.763 -20.995  55.659  1.00 96.25           C  
ATOM   1840  O   GLU A 229     -60.560 -20.166  57.135  1.00 96.25           O  
ATOM   1841  CG  GLU A 229     -57.224 -22.162  54.844  1.00 96.25           C  
ATOM   1842  CD  GLU A 229     -55.855 -22.635  55.306  1.00 96.25           C  
ATOM   1843  OE1 GLU A 229     -55.302 -23.580  54.699  1.00 96.25           O  
ATOM   1844  OE2 GLU A 229     -55.331 -22.056  56.284  1.00 96.25           O  
ATOM   1845  N   GLU A 230     -59.409 -18.446  56.404  1.00 94.95           N  
ATOM   1846  CA  GLU A 230     -59.986 -17.526  57.379  1.00 94.95           C  
ATOM   1847  C   GLU A 230     -61.493 -17.386  57.182  1.00 94.95           C  
ATOM   1848  CB  GLU A 230     -59.314 -16.153  57.286  1.00 94.95           C  
ATOM   1849  O   GLU A 230     -62.252 -17.360  58.153  1.00 94.95           O  
ATOM   1850  CG  GLU A 230     -57.901 -16.121  57.849  1.00 94.95           C  
ATOM   1851  CD  GLU A 230     -57.234 -14.761  57.719  1.00 94.95           C  
ATOM   1852  OE1 GLU A 230     -56.120 -14.577  58.260  1.00 94.95           O  
ATOM   1853  OE2 GLU A 230     -57.832 -13.871  57.073  1.00 94.95           O  
ATOM   1854  N   ILE A 231     -61.858 -17.198  55.897  1.00 94.93           N  
ATOM   1855  CA  ILE A 231     -63.277 -17.104  55.572  1.00 94.93           C  
ATOM   1856  C   ILE A 231     -63.994 -18.377  56.018  1.00 94.93           C  
ATOM   1857  CB  ILE A 231     -63.497 -16.866  54.062  1.00 94.93           C  
ATOM   1858  O   ILE A 231     -65.091 -18.315  56.578  1.00 94.93           O  
ATOM   1859  CG1 ILE A 231     -62.969 -15.485  53.656  1.00 94.93           C  
ATOM   1860  CG2 ILE A 231     -64.978 -17.014  53.701  1.00 94.93           C  
ATOM   1861  CD1 ILE A 231     -63.024 -15.217  52.159  1.00 94.93           C  
ATOM   1862  N   ALA A 232     -63.406 -19.525  55.788  1.00 94.62           N  
ATOM   1863  CA  ALA A 232     -63.983 -20.801  56.200  1.00 94.62           C  
ATOM   1864  C   ALA A 232     -64.118 -20.878  57.718  1.00 94.62           C  
ATOM   1865  CB  ALA A 232     -63.134 -21.961  55.685  1.00 94.62           C  
ATOM   1866  O   ALA A 232     -65.125 -21.368  58.235  1.00 94.62           O  
ATOM   1867  N   GLU A 233     -63.149 -20.406  58.509  1.00 94.28           N  
ATOM   1868  CA  GLU A 233     -63.155 -20.387  59.968  1.00 94.28           C  
ATOM   1869  C   GLU A 233     -64.257 -19.479  60.505  1.00 94.28           C  
ATOM   1870  CB  GLU A 233     -61.794 -19.937  60.506  1.00 94.28           C  
ATOM   1871  O   GLU A 233     -64.948 -19.831  61.463  1.00 94.28           O  
ATOM   1872  CG  GLU A 233     -61.593 -20.222  61.987  1.00 94.28           C  
ATOM   1873  CD  GLU A 233     -60.167 -19.981  62.456  1.00 94.28           C  
ATOM   1874  OE1 GLU A 233     -59.870 -20.227  63.647  1.00 94.28           O  
ATOM   1875  OE2 GLU A 233     -59.340 -19.542  61.626  1.00 94.28           O  
ATOM   1876  N   LEU A 234     -64.302 -18.245  59.971  1.00 93.07           N  
ATOM   1877  CA  LEU A 234     -65.326 -17.302  60.407  1.00 93.07           C  
ATOM   1878  C   LEU A 234     -66.722 -17.848  60.129  1.00 93.07           C  
ATOM   1879  CB  LEU A 234     -65.144 -15.952  59.708  1.00 93.07           C  
ATOM   1880  O   LEU A 234     -67.633 -17.679  60.943  1.00 93.07           O  
ATOM   1881  CG  LEU A 234     -63.949 -15.111  60.159  1.00 93.07           C  
ATOM   1882  CD1 LEU A 234     -63.830 -13.856  59.299  1.00 93.07           C  
ATOM   1883  CD2 LEU A 234     -64.079 -14.744  61.633  1.00 93.07           C  
ATOM   1884  N   GLN A 235     -66.873 -18.441  58.941  1.00 92.20           N  
ATOM   1885  CA  GLN A 235     -68.152 -19.066  58.624  1.00 92.20           C  
ATOM   1886  C   GLN A 235     -68.495 -20.160  59.631  1.00 92.20           C  
ATOM   1887  CB  GLN A 235     -68.131 -19.644  57.208  1.00 92.20           C  
ATOM   1888  O   GLN A 235     -69.654 -20.310  60.023  1.00 92.20           O  
ATOM   1889  CG  GLN A 235     -68.242 -18.592  56.113  1.00 92.20           C  
ATOM   1890  CD  GLN A 235     -68.197 -19.190  54.719  1.00 92.20           C  
ATOM   1891  NE2 GLN A 235     -68.687 -18.441  53.737  1.00 92.20           N  
ATOM   1892  OE1 GLN A 235     -67.724 -20.314  54.526  1.00 92.20           O  
ATOM   1893  N   ALA A 236     -67.546 -20.892  60.200  1.00 88.92           N  
ATOM   1894  CA  ALA A 236     -67.728 -21.930  61.211  1.00 88.92           C  
ATOM   1895  C   ALA A 236     -68.104 -21.323  62.559  1.00 88.92           C  
ATOM   1896  CB  ALA A 236     -66.460 -22.771  61.344  1.00 88.92           C  
ATOM   1897  O   ALA A 236     -68.951 -21.862  63.275  1.00 88.92           O  
ATOM   1898  N   GLN A 237     -67.377 -20.243  62.934  1.00 90.18           N  
ATOM   1899  CA  GLN A 237     -67.633 -19.555  64.195  1.00 90.18           C  
ATOM   1900  C   GLN A 237     -69.053 -18.999  64.240  1.00 90.18           C  
ATOM   1901  CB  GLN A 237     -66.621 -18.429  64.409  1.00 90.18           C  
ATOM   1902  O   GLN A 237     -69.706 -19.032  65.285  1.00 90.18           O  
ATOM   1903  CG  GLN A 237     -65.243 -18.913  64.841  1.00 90.18           C  
ATOM   1904  CD  GLN A 237     -64.235 -17.786  64.957  1.00 90.18           C  
ATOM   1905  NE2 GLN A 237     -62.958 -18.141  65.063  1.00 90.18           N  
ATOM   1906  OE1 GLN A 237     -64.599 -16.606  64.951  1.00 90.18           O  
ATOM   1907  N   ILE A 238     -69.445 -18.358  63.134  1.00 85.57           N  
ATOM   1908  CA  ILE A 238     -70.792 -17.803  63.056  1.00 85.57           C  
ATOM   1909  C   ILE A 238     -71.820 -18.919  63.221  1.00 85.57           C  
ATOM   1910  CB  ILE A 238     -71.019 -17.057  61.722  1.00 85.57           C  
ATOM   1911  O   ILE A 238     -72.841 -18.738  63.890  1.00 85.57           O  
ATOM   1912  CG1 ILE A 238     -70.159 -15.789  61.666  1.00 85.57           C  
ATOM   1913  CG2 ILE A 238     -72.502 -16.722  61.537  1.00 85.57           C  
ATOM   1914  CD1 ILE A 238     -70.194 -15.077  60.320  1.00 85.57           C  
ATOM   1915  N   GLN A 239     -71.562 -20.051  62.709  1.00 83.56           N  
ATOM   1916  CA  GLN A 239     -72.445 -21.203  62.858  1.00 83.56           C  
ATOM   1917  C   GLN A 239     -72.486 -21.681  64.306  1.00 83.56           C  
ATOM   1918  CB  GLN A 239     -71.998 -22.344  61.942  1.00 83.56           C  
ATOM   1919  O   GLN A 239     -73.543 -22.071  64.807  1.00 83.56           O  
ATOM   1920  CG  GLN A 239     -72.222 -22.067  60.461  1.00 83.56           C  
ATOM   1921  CD  GLN A 239     -71.830 -23.238  59.579  1.00 83.56           C  
ATOM   1922  NE2 GLN A 239     -71.703 -22.986  58.281  1.00 83.56           N  
ATOM   1923  OE1 GLN A 239     -71.642 -24.360  60.061  1.00 83.56           O  
ATOM   1924  N   TYR A 240     -71.374 -21.523  65.135  1.00 78.51           N  
ATOM   1925  CA  TYR A 240     -71.260 -21.940  66.528  1.00 78.51           C  
ATOM   1926  C   TYR A 240     -71.892 -20.911  67.458  1.00 78.51           C  
ATOM   1927  CB  TYR A 240     -69.792 -22.154  66.907  1.00 78.51           C  
ATOM   1928  O   TYR A 240     -72.538 -21.271  68.445  1.00 78.51           O  
ATOM   1929  CG  TYR A 240     -69.600 -22.755  68.278  1.00 78.51           C  
ATOM   1930  CD1 TYR A 240     -69.268 -21.956  69.370  1.00 78.51           C  
ATOM   1931  CD2 TYR A 240     -69.750 -24.122  68.485  1.00 78.51           C  
ATOM   1932  CE1 TYR A 240     -69.089 -22.506  70.635  1.00 78.51           C  
ATOM   1933  CE2 TYR A 240     -69.573 -24.683  69.746  1.00 78.51           C  
ATOM   1934  OH  TYR A 240     -69.067 -24.417  72.063  1.00 78.51           O  
ATOM   1935  CZ  TYR A 240     -69.244 -23.868  70.813  1.00 78.51           C  
ATOM   1936  N   ALA A 241     -71.655 -19.563  67.350  1.00 71.85           N  
ATOM   1937  CA  ALA A 241     -72.108 -18.454  68.186  1.00 71.85           C  
ATOM   1938  C   ALA A 241     -73.620 -18.271  68.082  1.00 71.85           C  
ATOM   1939  CB  ALA A 241     -71.391 -17.164  67.793  1.00 71.85           C  
ATOM   1940  O   ALA A 241     -74.256 -17.766  69.010  1.00 71.85           O  
ATOM   1941  N   GLN A 242     -74.327 -18.640  67.120  1.00 57.58           N  
ATOM   1942  CA  GLN A 242     -75.785 -18.630  67.166  1.00 57.58           C  
ATOM   1943  C   GLN A 242     -76.312 -19.688  68.132  1.00 57.58           C  
ATOM   1944  CB  GLN A 242     -76.369 -18.857  65.770  1.00 57.58           C  
ATOM   1945  O   GLN A 242     -77.475 -19.640  68.539  1.00 57.58           O  
ATOM   1946  CG  GLN A 242     -76.045 -17.746  64.780  1.00 57.58           C  
ATOM   1947  CD  GLN A 242     -76.867 -17.835  63.509  1.00 57.58           C  
ATOM   1948  NE2 GLN A 242     -77.264 -16.684  62.977  1.00 57.58           N  
ATOM   1949  OE1 GLN A 242     -77.143 -18.929  63.007  1.00 57.58           O  
ATOM   1950  N   ILE A 243     -75.562 -20.282  69.126  1.00 45.58           N  
ATOM   1951  CA  ILE A 243     -76.122 -21.160  70.148  1.00 45.58           C  
ATOM   1952  C   ILE A 243     -75.495 -20.841  71.503  1.00 45.58           C  
ATOM   1953  CB  ILE A 243     -75.906 -22.648  69.794  1.00 45.58           C  
ATOM   1954  O   ILE A 243     -74.270 -20.761  71.624  1.00 45.58           O  
ATOM   1955  CG1 ILE A 243     -76.579 -22.982  68.458  1.00 45.58           C  
ATOM   1956  CG2 ILE A 243     -76.433 -23.551  70.913  1.00 45.58           C  
ATOM   1957  CD1 ILE A 243     -76.197 -24.345  67.897  1.00 45.58           C  
ATOM   1958  N   SER A 244     -75.578 -19.617  72.221  1.00 36.82           N  
ATOM   1959  CA  SER A 244     -75.330 -19.579  73.658  1.00 36.82           C  
ATOM   1960  C   SER A 244     -75.215 -18.144  74.161  1.00 36.82           C  
ATOM   1961  CB  SER A 244     -74.057 -20.353  74.004  1.00 36.82           C  
ATOM   1962  O   SER A 244     -74.334 -17.398  73.729  1.00 36.82           O  
ATOM   1963  OG  SER A 244     -73.940 -21.514  73.199  1.00 36.82           O  
ATOM   1964  N   VAL A 245     -76.347 -17.400  74.520  1.00 39.05           N  
ATOM   1965  CA  VAL A 245     -76.057 -16.260  75.383  1.00 39.05           C  
ATOM   1966  C   VAL A 245     -77.086 -16.189  76.509  1.00 39.05           C  
ATOM   1967  CB  VAL A 245     -76.044 -14.935  74.588  1.00 39.05           C  
ATOM   1968  O   VAL A 245     -78.292 -16.153  76.254  1.00 39.05           O  
ATOM   1969  CG1 VAL A 245     -75.882 -13.743  75.529  1.00 39.05           C  
ATOM   1970  CG2 VAL A 245     -74.929 -14.951  73.544  1.00 39.05           C  
ATOM   1971  N   GLU A 246     -76.827 -16.729  77.782  1.00 34.08           N  
ATOM   1972  CA  GLU A 246     -77.451 -16.359  79.049  1.00 34.08           C  
ATOM   1973  C   GLU A 246     -76.406 -15.925  80.073  1.00 34.08           C  
ATOM   1974  CB  GLU A 246     -78.277 -17.524  79.602  1.00 34.08           C  
ATOM   1975  O   GLU A 246     -75.405 -16.614  80.276  1.00 34.08           O  
ATOM   1976  CG  GLU A 246     -79.707 -17.563  79.086  1.00 34.08           C  
ATOM   1977  CD  GLU A 246     -80.583 -18.568  79.818  1.00 34.08           C  
ATOM   1978  OE1 GLU A 246     -81.806 -18.614  79.554  1.00 34.08           O  
ATOM   1979  OE2 GLU A 246     -80.041 -19.314  80.664  1.00 34.08           O  
ATOM   1980  N   MET A 247     -76.184 -14.599  80.345  1.00 36.85           N  
ATOM   1981  CA  MET A 247     -75.188 -13.984  81.218  1.00 36.85           C  
ATOM   1982  C   MET A 247     -75.856 -13.119  82.282  1.00 36.85           C  
ATOM   1983  CB  MET A 247     -74.204 -13.143  80.403  1.00 36.85           C  
ATOM   1984  O   MET A 247     -76.760 -12.340  81.976  1.00 36.85           O  
ATOM   1985  CG  MET A 247     -72.750 -13.349  80.795  1.00 36.85           C  
ATOM   1986  SD  MET A 247     -71.583 -12.650  79.564  1.00 36.85           S  
ATOM   1987  CE  MET A 247     -71.894 -10.878  79.798  1.00 36.85           C  
ATOM   1988  N   ASP A 248     -75.678 -13.440  83.638  1.00 35.43           N  
ATOM   1989  CA  ASP A 248     -75.699 -13.185  85.075  1.00 35.43           C  
ATOM   1990  C   ASP A 248     -74.595 -12.208  85.475  1.00 35.43           C  
ATOM   1991  CB  ASP A 248     -75.551 -14.494  85.854  1.00 35.43           C  
ATOM   1992  O   ASP A 248     -73.432 -12.395  85.114  1.00 35.43           O  
ATOM   1993  CG  ASP A 248     -76.843 -14.939  86.516  1.00 35.43           C  
ATOM   1994  OD1 ASP A 248     -77.813 -14.152  86.551  1.00 35.43           O  
ATOM   1995  OD2 ASP A 248     -76.890 -16.086  87.010  1.00 35.43           O  
ATOM   1996  N   VAL A 249     -74.882 -10.903  85.915  1.00 32.81           N  
ATOM   1997  CA  VAL A 249     -73.999  -9.836  86.376  1.00 32.81           C  
ATOM   1998  C   VAL A 249     -74.601  -9.164  87.608  1.00 32.81           C  
ATOM   1999  CB  VAL A 249     -73.746  -8.790  85.267  1.00 32.81           C  
ATOM   2000  O   VAL A 249     -75.786  -8.821  87.619  1.00 32.81           O  
ATOM   2001  CG1 VAL A 249     -72.809  -7.691  85.766  1.00 32.81           C  
ATOM   2002  CG2 VAL A 249     -73.172  -9.462  84.021  1.00 32.81           C  
ATOM   2003  N   THR A 250     -74.002  -9.279  88.826  1.00 40.97           N  
ATOM   2004  CA  THR A 250     -73.811  -8.644  90.125  1.00 40.97           C  
ATOM   2005  C   THR A 250     -73.209  -7.251  89.963  1.00 40.97           C  
ATOM   2006  CB  THR A 250     -72.905  -9.494  91.035  1.00 40.97           C  
ATOM   2007  O   THR A 250     -72.300  -7.052  89.155  1.00 40.97           O  
ATOM   2008  CG2 THR A 250     -73.564 -10.826  91.377  1.00 40.97           C  
ATOM   2009  OG1 THR A 250     -71.665  -9.746  90.364  1.00 40.97           O  
ATOM   2010  N   LYS A 251     -73.932  -6.179  90.375  1.00 42.03           N  
ATOM   2011  CA  LYS A 251     -74.190  -4.742  90.343  1.00 42.03           C  
ATOM   2012  C   LYS A 251     -73.148  -3.978  91.156  1.00 42.03           C  
ATOM   2013  CB  LYS A 251     -75.593  -4.436  90.870  1.00 42.03           C  
ATOM   2014  O   LYS A 251     -73.139  -4.049  92.386  1.00 42.03           O  
ATOM   2015  CG  LYS A 251     -76.678  -4.480  89.804  1.00 42.03           C  
ATOM   2016  CD  LYS A 251     -78.014  -3.991  90.347  1.00 42.03           C  
ATOM   2017  CE  LYS A 251     -79.072  -3.925  89.253  1.00 42.03           C  
ATOM   2018  NZ  LYS A 251     -80.368  -4.520  89.699  1.00 42.03           N  
ATOM   2019  N   PRO A 252     -71.899  -3.762  90.648  1.00 54.51           N  
ATOM   2020  CA  PRO A 252     -71.096  -2.602  91.041  1.00 54.51           C  
ATOM   2021  C   PRO A 252     -71.448  -1.344  90.251  1.00 54.51           C  
ATOM   2022  CB  PRO A 252     -69.662  -3.049  90.744  1.00 54.51           C  
ATOM   2023  O   PRO A 252     -72.213  -1.411  89.285  1.00 54.51           O  
ATOM   2024  CG  PRO A 252     -69.797  -4.069  89.660  1.00 54.51           C  
ATOM   2025  CD  PRO A 252     -71.237  -4.486  89.574  1.00 54.51           C  
ATOM   2026  N   ASP A 253     -71.669  -0.393  90.927  1.00 59.25           N  
ATOM   2027  CA  ASP A 253     -71.964   0.965  90.480  1.00 59.25           C  
ATOM   2028  C   ASP A 253     -71.541   1.169  89.027  1.00 59.25           C  
ATOM   2029  CB  ASP A 253     -71.268   1.989  91.379  1.00 59.25           C  
ATOM   2030  O   ASP A 253     -70.427   1.623  88.757  1.00 59.25           O  
ATOM   2031  CG  ASP A 253     -71.802   3.398  91.198  1.00 59.25           C  
ATOM   2032  OD1 ASP A 253     -72.843   3.574  90.528  1.00 59.25           O  
ATOM   2033  OD2 ASP A 253     -71.176   4.342  91.726  1.00 59.25           O  
ATOM   2034  N   LEU A 254     -71.880   0.301  88.149  1.00 71.83           N  
ATOM   2035  CA  LEU A 254     -71.816  -0.023  86.728  1.00 71.83           C  
ATOM   2036  C   LEU A 254     -72.063   1.217  85.876  1.00 71.83           C  
ATOM   2037  CB  LEU A 254     -72.838  -1.108  86.378  1.00 71.83           C  
ATOM   2038  O   LEU A 254     -71.431   1.395  84.832  1.00 71.83           O  
ATOM   2039  CG  LEU A 254     -72.771  -1.671  84.958  1.00 71.83           C  
ATOM   2040  CD1 LEU A 254     -71.454  -2.408  84.742  1.00 71.83           C  
ATOM   2041  CD2 LEU A 254     -73.956  -2.594  84.691  1.00 71.83           C  
ATOM   2042  N   SER A 255     -72.675   2.167  86.518  1.00 83.49           N  
ATOM   2043  CA  SER A 255     -73.038   3.264  85.626  1.00 83.49           C  
ATOM   2044  C   SER A 255     -71.851   4.188  85.376  1.00 83.49           C  
ATOM   2045  CB  SER A 255     -74.204   4.064  86.208  1.00 83.49           C  
ATOM   2046  O   SER A 255     -71.606   4.599  84.240  1.00 83.49           O  
ATOM   2047  OG  SER A 255     -74.619   5.076  85.306  1.00 83.49           O  
ATOM   2048  N   ALA A 256     -71.091   4.583  86.462  1.00 84.08           N  
ATOM   2049  CA  ALA A 256     -69.926   5.453  86.324  1.00 84.08           C  
ATOM   2050  C   ALA A 256     -68.814   4.760  85.541  1.00 84.08           C  
ATOM   2051  CB  ALA A 256     -69.417   5.883  87.697  1.00 84.08           C  
ATOM   2052  O   ALA A 256     -68.168   5.377  84.691  1.00 84.08           O  
ATOM   2053  N   ALA A 257     -68.519   3.574  85.844  1.00 85.89           N  
ATOM   2054  CA  ALA A 257     -67.531   2.772  85.127  1.00 85.89           C  
ATOM   2055  C   ALA A 257     -67.919   2.604  83.661  1.00 85.89           C  
ATOM   2056  CB  ALA A 257     -67.372   1.406  85.791  1.00 85.89           C  
ATOM   2057  O   ALA A 257     -67.067   2.683  82.774  1.00 85.89           O  
ATOM   2058  N   LEU A 258     -69.179   2.443  83.372  1.00 88.68           N  
ATOM   2059  CA  LEU A 258     -69.643   2.283  81.999  1.00 88.68           C  
ATOM   2060  C   LEU A 258     -69.478   3.581  81.215  1.00 88.68           C  
ATOM   2061  CB  LEU A 258     -71.109   1.843  81.977  1.00 88.68           C  
ATOM   2062  O   LEU A 258     -69.092   3.559  80.044  1.00 88.68           O  
ATOM   2063  CG  LEU A 258     -71.380   0.370  82.287  1.00 88.68           C  
ATOM   2064  CD1 LEU A 258     -72.876   0.132  82.461  1.00 88.68           C  
ATOM   2065  CD2 LEU A 258     -70.816  -0.521  81.185  1.00 88.68           C  
ATOM   2066  N   LYS A 259     -69.825   4.709  81.873  1.00 90.52           N  
ATOM   2067  CA  LYS A 259     -69.656   6.002  81.216  1.00 90.52           C  
ATOM   2068  C   LYS A 259     -68.183   6.285  80.934  1.00 90.52           C  
ATOM   2069  CB  LYS A 259     -70.250   7.121  82.071  1.00 90.52           C  
ATOM   2070  O   LYS A 259     -67.838   6.801  79.868  1.00 90.52           O  
ATOM   2071  CG  LYS A 259     -71.771   7.169  82.059  1.00 90.52           C  
ATOM   2072  CD  LYS A 259     -72.301   8.332  82.886  1.00 90.52           C  
ATOM   2073  CE  LYS A 259     -73.815   8.270  83.035  1.00 90.52           C  
ATOM   2074  NZ  LYS A 259     -74.307   9.201  84.094  1.00 90.52           N  
ATOM   2075  N   ASP A 260     -67.287   6.068  81.899  1.00 90.46           N  
ATOM   2076  CA  ASP A 260     -65.843   6.219  81.740  1.00 90.46           C  
ATOM   2077  C   ASP A 260     -65.314   5.309  80.634  1.00 90.46           C  
ATOM   2078  CB  ASP A 260     -65.124   5.919  83.057  1.00 90.46           C  
ATOM   2079  O   ASP A 260     -64.495   5.731  79.815  1.00 90.46           O  
ATOM   2080  CG  ASP A 260     -63.644   6.254  83.014  1.00 90.46           C  
ATOM   2081  OD1 ASP A 260     -63.282   7.360  82.559  1.00 90.46           O  
ATOM   2082  OD2 ASP A 260     -62.832   5.402  83.437  1.00 90.46           O  
ATOM   2083  N   ILE A 261     -65.701   4.050  80.623  1.00 91.88           N  
ATOM   2084  CA  ILE A 261     -65.288   3.101  79.595  1.00 91.88           C  
ATOM   2085  C   ILE A 261     -65.758   3.585  78.226  1.00 91.88           C  
ATOM   2086  CB  ILE A 261     -65.836   1.685  79.881  1.00 91.88           C  
ATOM   2087  O   ILE A 261     -65.017   3.503  77.243  1.00 91.88           O  
ATOM   2088  CG1 ILE A 261     -65.176   1.099  81.134  1.00 91.88           C  
ATOM   2089  CG2 ILE A 261     -65.624   0.769  78.671  1.00 91.88           C  
ATOM   2090  CD1 ILE A 261     -65.800  -0.206  81.610  1.00 91.88           C  
ATOM   2091  N   ARG A 262     -67.014   4.103  78.165  1.00 93.52           N  
ATOM   2092  CA  ARG A 262     -67.524   4.624  76.901  1.00 93.52           C  
ATOM   2093  C   ARG A 262     -66.689   5.805  76.418  1.00 93.52           C  
ATOM   2094  CB  ARG A 262     -68.989   5.043  77.044  1.00 93.52           C  
ATOM   2095  O   ARG A 262     -66.360   5.896  75.233  1.00 93.52           O  
ATOM   2096  CG  ARG A 262     -69.700   5.261  75.718  1.00 93.52           C  
ATOM   2097  CD  ARG A 262     -71.183   5.544  75.913  1.00 93.52           C  
ATOM   2098  NE  ARG A 262     -71.880   5.670  74.637  1.00 93.52           N  
ATOM   2099  NH1 ARG A 262     -73.805   4.609  75.348  1.00 93.52           N  
ATOM   2100  NH2 ARG A 262     -73.649   5.390  73.199  1.00 93.52           N  
ATOM   2101  CZ  ARG A 262     -73.110   5.223  74.397  1.00 93.52           C  
ATOM   2102  N   ALA A 263     -66.421   6.761  77.329  1.00 93.31           N  
ATOM   2103  CA  ALA A 263     -65.611   7.928  76.987  1.00 93.31           C  
ATOM   2104  C   ALA A 263     -64.226   7.511  76.502  1.00 93.31           C  
ATOM   2105  CB  ALA A 263     -65.493   8.864  78.187  1.00 93.31           C  
ATOM   2106  O   ALA A 263     -63.709   8.065  75.529  1.00 93.31           O  
ATOM   2107  N   GLN A 264     -63.551   6.564  77.143  1.00 93.79           N  
ATOM   2108  CA  GLN A 264     -62.242   6.059  76.742  1.00 93.79           C  
ATOM   2109  C   GLN A 264     -62.300   5.422  75.356  1.00 93.79           C  
ATOM   2110  CB  GLN A 264     -61.720   5.047  77.763  1.00 93.79           C  
ATOM   2111  O   GLN A 264     -61.396   5.614  74.541  1.00 93.79           O  
ATOM   2112  CG  GLN A 264     -61.303   5.670  79.088  1.00 93.79           C  
ATOM   2113  CD  GLN A 264     -60.696   4.662  80.046  1.00 93.79           C  
ATOM   2114  NE2 GLN A 264     -60.747   4.967  81.338  1.00 93.79           N  
ATOM   2115  OE1 GLN A 264     -60.187   3.617  79.628  1.00 93.79           O  
ATOM   2116  N   TYR A 265     -63.362   4.636  75.163  1.00 93.05           N  
ATOM   2117  CA  TYR A 265     -63.489   3.972  73.870  1.00 93.05           C  
ATOM   2118  C   TYR A 265     -63.750   4.984  72.761  1.00 93.05           C  
ATOM   2119  CB  TYR A 265     -64.615   2.935  73.907  1.00 93.05           C  
ATOM   2120  O   TYR A 265     -63.260   4.826  71.640  1.00 93.05           O  
ATOM   2121  CG  TYR A 265     -64.172   1.576  74.392  1.00 93.05           C  
ATOM   2122  CD1 TYR A 265     -63.421   0.733  73.576  1.00 93.05           C  
ATOM   2123  CD2 TYR A 265     -64.505   1.131  75.667  1.00 93.05           C  
ATOM   2124  CE1 TYR A 265     -63.013  -0.521  74.018  1.00 93.05           C  
ATOM   2125  CE2 TYR A 265     -64.102  -0.121  76.120  1.00 93.05           C  
ATOM   2126  OH  TYR A 265     -62.956  -2.179  75.733  1.00 93.05           O  
ATOM   2127  CZ  TYR A 265     -63.357  -0.938  75.290  1.00 93.05           C  
ATOM   2128  N   GLU A 266     -64.496   5.936  73.091  1.00 94.60           N  
ATOM   2129  CA  GLU A 266     -64.740   6.987  72.108  1.00 94.60           C  
ATOM   2130  C   GLU A 266     -63.449   7.717  71.749  1.00 94.60           C  
ATOM   2131  CB  GLU A 266     -65.779   7.982  72.631  1.00 94.60           C  
ATOM   2132  O   GLU A 266     -63.194   7.999  70.576  1.00 94.60           O  
ATOM   2133  CG  GLU A 266     -66.305   8.937  71.570  1.00 94.60           C  
ATOM   2134  CD  GLU A 266     -67.379   9.880  72.090  1.00 94.60           C  
ATOM   2135  OE1 GLU A 266     -67.848  10.748  71.320  1.00 94.60           O  
ATOM   2136  OE2 GLU A 266     -67.752   9.750  73.277  1.00 94.60           O  
ATOM   2137  N   LYS A 267     -62.639   8.083  72.696  1.00 95.21           N  
ATOM   2138  CA  LYS A 267     -61.347   8.720  72.458  1.00 95.21           C  
ATOM   2139  C   LYS A 267     -60.420   7.804  71.664  1.00 95.21           C  
ATOM   2140  CB  LYS A 267     -60.689   9.110  73.783  1.00 95.21           C  
ATOM   2141  O   LYS A 267     -59.725   8.256  70.751  1.00 95.21           O  
ATOM   2142  CG  LYS A 267     -61.316  10.324  74.452  1.00 95.21           C  
ATOM   2143  CD  LYS A 267     -60.607  10.674  75.753  1.00 95.21           C  
ATOM   2144  CE  LYS A 267     -61.333  11.779  76.508  1.00 95.21           C  
ATOM   2145  NZ  LYS A 267     -60.697  12.059  77.830  1.00 95.21           N  
ATOM   2146  N   LEU A 268     -60.370   6.561  72.096  1.00 94.93           N  
ATOM   2147  CA  LEU A 268     -59.544   5.583  71.396  1.00 94.93           C  
ATOM   2148  C   LEU A 268     -59.994   5.430  69.947  1.00 94.93           C  
ATOM   2149  CB  LEU A 268     -59.600   4.228  72.106  1.00 94.93           C  
ATOM   2150  O   LEU A 268     -59.162   5.364  69.038  1.00 94.93           O  
ATOM   2151  CG  LEU A 268     -58.719   3.121  71.525  1.00 94.93           C  
ATOM   2152  CD1 LEU A 268     -57.250   3.525  71.585  1.00 94.93           C  
ATOM   2153  CD2 LEU A 268     -58.949   1.809  72.267  1.00 94.93           C  
ATOM   2154  N   ALA A 269     -61.295   5.322  69.725  1.00 95.17           N  
ATOM   2155  CA  ALA A 269     -61.842   5.196  68.376  1.00 95.17           C  
ATOM   2156  C   ALA A 269     -61.485   6.412  67.525  1.00 95.17           C  
ATOM   2157  CB  ALA A 269     -63.357   5.015  68.431  1.00 95.17           C  
ATOM   2158  O   ALA A 269     -61.114   6.272  66.357  1.00 95.17           O  
ATOM   2159  N   ALA A 270     -61.640   7.644  68.181  1.00 95.68           N  
ATOM   2160  CA  ALA A 270     -61.296   8.873  67.472  1.00 95.68           C  
ATOM   2161  C   ALA A 270     -59.813   8.903  67.115  1.00 95.68           C  
ATOM   2162  CB  ALA A 270     -61.662  10.093  68.313  1.00 95.68           C  
ATOM   2163  O   ALA A 270     -59.444   9.277  65.999  1.00 95.68           O  
ATOM   2164  N   LYS A 271     -58.951   8.588  68.063  1.00 96.16           N  
ATOM   2165  CA  LYS A 271     -57.512   8.522  67.821  1.00 96.16           C  
ATOM   2166  C   LYS A 271     -57.182   7.488  66.748  1.00 96.16           C  
ATOM   2167  CB  LYS A 271     -56.765   8.192  69.114  1.00 96.16           C  
ATOM   2168  O   LYS A 271     -56.337   7.731  65.884  1.00 96.16           O  
ATOM   2169  CG  LYS A 271     -56.653   9.362  70.080  1.00 96.16           C  
ATOM   2170  CD  LYS A 271     -55.818   9.000  71.302  1.00 96.16           C  
ATOM   2171  CE  LYS A 271     -55.716  10.167  72.275  1.00 96.16           C  
ATOM   2172  NZ  LYS A 271     -55.001   9.782  73.528  1.00 96.16           N  
ATOM   2173  N   ASN A 272     -57.737   6.281  66.868  1.00 94.45           N  
ATOM   2174  CA  ASN A 272     -57.536   5.237  65.869  1.00 94.45           C  
ATOM   2175  C   ASN A 272     -57.937   5.711  64.475  1.00 94.45           C  
ATOM   2176  CB  ASN A 272     -58.317   3.976  66.245  1.00 94.45           C  
ATOM   2177  O   ASN A 272     -57.234   5.444  63.498  1.00 94.45           O  
ATOM   2178  CG  ASN A 272     -57.941   2.780  65.393  1.00 94.45           C  
ATOM   2179  ND2 ASN A 272     -58.839   1.806  65.308  1.00 94.45           N  
ATOM   2180  OD1 ASN A 272     -56.852   2.732  64.815  1.00 94.45           O  
ATOM   2181  N   MET A 273     -59.039   6.428  64.428  1.00 95.77           N  
ATOM   2182  CA  MET A 273     -59.493   6.961  63.147  1.00 95.77           C  
ATOM   2183  C   MET A 273     -58.502   7.985  62.602  1.00 95.77           C  
ATOM   2184  CB  MET A 273     -60.877   7.596  63.287  1.00 95.77           C  
ATOM   2185  O   MET A 273     -58.169   7.962  61.416  1.00 95.77           O  
ATOM   2186  CG  MET A 273     -61.548   7.903  61.959  1.00 95.77           C  
ATOM   2187  SD  MET A 273     -63.177   8.722  62.167  1.00 95.77           S  
ATOM   2188  CE  MET A 273     -62.651  10.308  62.874  1.00 95.77           C  
ATOM   2189  N   GLN A 274     -58.031   8.910  63.400  1.00 96.04           N  
ATOM   2190  CA  GLN A 274     -57.051   9.914  63.000  1.00 96.04           C  
ATOM   2191  C   GLN A 274     -55.748   9.261  62.548  1.00 96.04           C  
ATOM   2192  CB  GLN A 274     -56.780  10.888  64.148  1.00 96.04           C  
ATOM   2193  O   GLN A 274     -55.172   9.652  61.531  1.00 96.04           O  
ATOM   2194  CG  GLN A 274     -55.893  12.063  63.760  1.00 96.04           C  
ATOM   2195  CD  GLN A 274     -55.598  12.986  64.928  1.00 96.04           C  
ATOM   2196  NE2 GLN A 274     -54.756  13.987  64.695  1.00 96.04           N  
ATOM   2197  OE1 GLN A 274     -56.123  12.801  66.031  1.00 96.04           O  
ATOM   2198  N   ASN A 275     -55.314   8.307  63.336  1.00 95.43           N  
ATOM   2199  CA  ASN A 275     -54.096   7.589  62.976  1.00 95.43           C  
ATOM   2200  C   ASN A 275     -54.249   6.855  61.647  1.00 95.43           C  
ATOM   2201  CB  ASN A 275     -53.704   6.607  64.083  1.00 95.43           C  
ATOM   2202  O   ASN A 275     -53.327   6.843  60.830  1.00 95.43           O  
ATOM   2203  CG  ASN A 275     -53.204   7.305  65.332  1.00 95.43           C  
ATOM   2204  ND2 ASN A 275     -53.098   6.559  66.426  1.00 95.43           N  
ATOM   2205  OD1 ASN A 275     -52.915   8.504  65.315  1.00 95.43           O  
ATOM   2206  N   ALA A 276     -55.386   6.197  61.444  1.00 95.18           N  
ATOM   2207  CA  ALA A 276     -55.647   5.500  60.187  1.00 95.18           C  
ATOM   2208  C   ALA A 276     -55.648   6.471  59.010  1.00 95.18           C  
ATOM   2209  CB  ALA A 276     -56.977   4.754  60.259  1.00 95.18           C  
ATOM   2210  O   ALA A 276     -55.095   6.171  57.949  1.00 95.18           O  
ATOM   2211  N   GLU A 277     -56.243   7.653  59.235  1.00 95.07           N  
ATOM   2212  CA  GLU A 277     -56.260   8.667  58.184  1.00 95.07           C  
ATOM   2213  C   GLU A 277     -54.848   9.148  57.859  1.00 95.07           C  
ATOM   2214  CB  GLU A 277     -57.138   9.852  58.594  1.00 95.07           C  
ATOM   2215  O   GLU A 277     -54.495   9.306  56.689  1.00 95.07           O  
ATOM   2216  CG  GLU A 277     -58.628   9.542  58.592  1.00 95.07           C  
ATOM   2217  CD  GLU A 277     -59.480  10.691  59.108  1.00 95.07           C  
ATOM   2218  OE1 GLU A 277     -60.717  10.530  59.213  1.00 95.07           O  
ATOM   2219  OE2 GLU A 277     -58.906  11.762  59.407  1.00 95.07           O  
ATOM   2220  N   GLU A 278     -54.104   9.479  58.863  1.00 96.01           N  
ATOM   2221  CA  GLU A 278     -52.726   9.917  58.659  1.00 96.01           C  
ATOM   2222  C   GLU A 278     -51.899   8.834  57.972  1.00 96.01           C  
ATOM   2223  CB  GLU A 278     -52.082  10.305  59.992  1.00 96.01           C  
ATOM   2224  O   GLU A 278     -51.082   9.131  57.098  1.00 96.01           O  
ATOM   2225  CG  GLU A 278     -52.603  11.613  60.570  1.00 96.01           C  
ATOM   2226  CD  GLU A 278     -52.056  11.917  61.955  1.00 96.01           C  
ATOM   2227  OE1 GLU A 278     -52.495  12.912  62.576  1.00 96.01           O  
ATOM   2228  OE2 GLU A 278     -51.181  11.155  62.424  1.00 96.01           O  
ATOM   2229  N   TRP A 279     -52.129   7.591  58.440  1.00 95.39           N  
ATOM   2230  CA  TRP A 279     -51.431   6.461  57.836  1.00 95.39           C  
ATOM   2231  C   TRP A 279     -51.757   6.350  56.350  1.00 95.39           C  
ATOM   2232  CB  TRP A 279     -51.798   5.157  58.550  1.00 95.39           C  
ATOM   2233  O   TRP A 279     -50.858   6.196  55.520  1.00 95.39           O  
ATOM   2234  CG  TRP A 279     -51.018   3.965  58.081  1.00 95.39           C  
ATOM   2235  CD1 TRP A 279     -49.770   3.584  58.489  1.00 95.39           C  
ATOM   2236  CD2 TRP A 279     -51.435   3.001  57.110  1.00 95.39           C  
ATOM   2237  CE2 TRP A 279     -50.389   2.061  56.978  1.00 95.39           C  
ATOM   2238  CE3 TRP A 279     -52.593   2.840  56.337  1.00 95.39           C  
ATOM   2239  NE1 TRP A 279     -49.386   2.440  57.830  1.00 95.39           N  
ATOM   2240  CH2 TRP A 279     -51.610   0.840  55.360  1.00 95.39           C  
ATOM   2241  CZ2 TRP A 279     -50.466   0.975  56.104  1.00 95.39           C  
ATOM   2242  CZ3 TRP A 279     -52.668   1.758  55.468  1.00 95.39           C  
ATOM   2243  N   PHE A 280     -53.023   6.446  55.991  1.00 94.99           N  
ATOM   2244  CA  PHE A 280     -53.454   6.351  54.601  1.00 94.99           C  
ATOM   2245  C   PHE A 280     -52.936   7.535  53.792  1.00 94.99           C  
ATOM   2246  CB  PHE A 280     -54.981   6.283  54.513  1.00 94.99           C  
ATOM   2247  O   PHE A 280     -52.496   7.370  52.653  1.00 94.99           O  
ATOM   2248  CG  PHE A 280     -55.544   4.912  54.773  1.00 94.99           C  
ATOM   2249  CD1 PHE A 280     -55.205   3.840  53.956  1.00 94.99           C  
ATOM   2250  CD2 PHE A 280     -56.412   4.695  55.835  1.00 94.99           C  
ATOM   2251  CE1 PHE A 280     -55.724   2.570  54.194  1.00 94.99           C  
ATOM   2252  CE2 PHE A 280     -56.935   3.428  56.079  1.00 94.99           C  
ATOM   2253  CZ  PHE A 280     -56.591   2.367  55.257  1.00 94.99           C  
ATOM   2254  N   LYS A 281     -52.984   8.695  54.326  1.00 96.79           N  
ATOM   2255  CA  LYS A 281     -52.469   9.885  53.653  1.00 96.79           C  
ATOM   2256  C   LYS A 281     -50.978   9.748  53.359  1.00 96.79           C  
ATOM   2257  CB  LYS A 281     -52.724  11.133  54.499  1.00 96.79           C  
ATOM   2258  O   LYS A 281     -50.522  10.084  52.264  1.00 96.79           O  
ATOM   2259  CG  LYS A 281     -54.172  11.602  54.490  1.00 96.79           C  
ATOM   2260  CD  LYS A 281     -54.347  12.889  55.285  1.00 96.79           C  
ATOM   2261  CE  LYS A 281     -55.807  13.318  55.340  1.00 96.79           C  
ATOM   2262  NZ  LYS A 281     -56.006  14.491  56.244  1.00 96.79           N  
ATOM   2263  N   SER A 282     -50.213   9.329  54.372  1.00 96.20           N  
ATOM   2264  CA  SER A 282     -48.777   9.132  54.200  1.00 96.20           C  
ATOM   2265  C   SER A 282     -48.487   8.083  53.131  1.00 96.20           C  
ATOM   2266  CB  SER A 282     -48.131   8.716  55.522  1.00 96.20           C  
ATOM   2267  O   SER A 282     -47.622   8.284  52.276  1.00 96.20           O  
ATOM   2268  OG  SER A 282     -46.749   8.456  55.347  1.00 96.20           O  
ATOM   2269  N   ARG A 283     -49.213   6.976  53.187  1.00 96.69           N  
ATOM   2270  CA  ARG A 283     -49.008   5.913  52.208  1.00 96.69           C  
ATOM   2271  C   ARG A 283     -49.367   6.385  50.803  1.00 96.69           C  
ATOM   2272  CB  ARG A 283     -49.834   4.678  52.573  1.00 96.69           C  
ATOM   2273  O   ARG A 283     -48.659   6.081  49.840  1.00 96.69           O  
ATOM   2274  CG  ARG A 283     -49.535   3.461  51.713  1.00 96.69           C  
ATOM   2275  CD  ARG A 283     -48.085   3.017  51.848  1.00 96.69           C  
ATOM   2276  NE  ARG A 283     -47.812   1.818  51.062  1.00 96.69           N  
ATOM   2277  NH1 ARG A 283     -45.784   2.563  50.245  1.00 96.69           N  
ATOM   2278  NH2 ARG A 283     -46.579   0.500  49.642  1.00 96.69           N  
ATOM   2279  CZ  ARG A 283     -46.726   1.630  50.318  1.00 96.69           C  
ATOM   2280  N   PHE A 284     -50.403   7.110  50.738  1.00 96.59           N  
ATOM   2281  CA  PHE A 284     -50.822   7.638  49.445  1.00 96.59           C  
ATOM   2282  C   PHE A 284     -49.778   8.600  48.889  1.00 96.59           C  
ATOM   2283  CB  PHE A 284     -52.176   8.345  49.564  1.00 96.59           C  
ATOM   2284  O   PHE A 284     -49.511   8.606  47.685  1.00 96.59           O  
ATOM   2285  CG  PHE A 284     -53.356   7.432  49.368  1.00 96.59           C  
ATOM   2286  CD1 PHE A 284     -53.669   6.939  48.107  1.00 96.59           C  
ATOM   2287  CD2 PHE A 284     -54.153   7.066  50.445  1.00 96.59           C  
ATOM   2288  CE1 PHE A 284     -54.761   6.094  47.922  1.00 96.59           C  
ATOM   2289  CE2 PHE A 284     -55.246   6.222  50.268  1.00 96.59           C  
ATOM   2290  CZ  PHE A 284     -55.548   5.738  49.005  1.00 96.59           C  
ATOM   2291  N   THR A 285     -49.246   9.433  49.726  1.00 96.29           N  
ATOM   2292  CA  THR A 285     -48.202  10.363  49.309  1.00 96.29           C  
ATOM   2293  C   THR A 285     -46.978   9.608  48.798  1.00 96.29           C  
ATOM   2294  CB  THR A 285     -47.789  11.295  50.463  1.00 96.29           C  
ATOM   2295  O   THR A 285     -46.409   9.966  47.764  1.00 96.29           O  
ATOM   2296  CG2 THR A 285     -48.960  12.161  50.916  1.00 96.29           C  
ATOM   2297  OG1 THR A 285     -47.339  10.504  51.570  1.00 96.29           O  
ATOM   2298  N   VAL A 286     -46.537   8.622  49.517  1.00 96.21           N  
ATOM   2299  CA  VAL A 286     -45.378   7.826  49.125  1.00 96.21           C  
ATOM   2300  C   VAL A 286     -45.659   7.123  47.799  1.00 96.21           C  
ATOM   2301  CB  VAL A 286     -45.007   6.790  50.210  1.00 96.21           C  
ATOM   2302  O   VAL A 286     -44.805   7.098  46.909  1.00 96.21           O  
ATOM   2303  CG1 VAL A 286     -43.928   5.838  49.700  1.00 96.21           C  
ATOM   2304  CG2 VAL A 286     -44.545   7.495  51.484  1.00 96.21           C  
ATOM   2305  N   LEU A 287     -46.823   6.555  47.734  1.00 95.50           N  
ATOM   2306  CA  LEU A 287     -47.191   5.849  46.512  1.00 95.50           C  
ATOM   2307  C   LEU A 287     -47.237   6.805  45.324  1.00 95.50           C  
ATOM   2308  CB  LEU A 287     -48.548   5.159  46.679  1.00 95.50           C  
ATOM   2309  O   LEU A 287     -46.749   6.478  44.240  1.00 95.50           O  
ATOM   2310  CG  LEU A 287     -48.998   4.259  45.527  1.00 95.50           C  
ATOM   2311  CD1 LEU A 287     -48.014   3.110  45.337  1.00 95.50           C  
ATOM   2312  CD2 LEU A 287     -50.405   3.729  45.781  1.00 95.50           C  
ATOM   2313  N   THR A 288     -47.842   7.992  45.473  1.00 96.13           N  
ATOM   2314  CA  THR A 288     -47.929   8.993  44.415  1.00 96.13           C  
ATOM   2315  C   THR A 288     -46.538   9.456  43.992  1.00 96.13           C  
ATOM   2316  CB  THR A 288     -48.764  10.207  44.862  1.00 96.13           C  
ATOM   2317  O   THR A 288     -46.263   9.601  42.799  1.00 96.13           O  
ATOM   2318  CG2 THR A 288     -48.916  11.217  43.730  1.00 96.13           C  
ATOM   2319  OG1 THR A 288     -50.064   9.762  45.269  1.00 96.13           O  
ATOM   2320  N   GLU A 289     -45.674   9.734  44.980  1.00 96.11           N  
ATOM   2321  CA  GLU A 289     -44.302  10.136  44.685  1.00 96.11           C  
ATOM   2322  C   GLU A 289     -43.549   9.030  43.950  1.00 96.11           C  
ATOM   2323  CB  GLU A 289     -43.562  10.510  45.971  1.00 96.11           C  
ATOM   2324  O   GLU A 289     -42.803   9.301  43.007  1.00 96.11           O  
ATOM   2325  CG  GLU A 289     -44.006  11.836  46.573  1.00 96.11           C  
ATOM   2326  CD  GLU A 289     -43.283  12.181  47.865  1.00 96.11           C  
ATOM   2327  OE1 GLU A 289     -43.552  13.259  48.442  1.00 96.11           O  
ATOM   2328  OE2 GLU A 289     -42.439  11.367  48.303  1.00 96.11           O  
ATOM   2329  N   SER A 290     -43.704   7.810  44.461  1.00 95.02           N  
ATOM   2330  CA  SER A 290     -43.060   6.670  43.816  1.00 95.02           C  
ATOM   2331  C   SER A 290     -43.561   6.489  42.387  1.00 95.02           C  
ATOM   2332  CB  SER A 290     -43.307   5.391  44.617  1.00 95.02           C  
ATOM   2333  O   SER A 290     -42.775   6.204  41.480  1.00 95.02           O  
ATOM   2334  OG  SER A 290     -42.732   4.271  43.965  1.00 95.02           O  
ATOM   2335  N   ALA A 291     -44.879   6.593  42.157  1.00 93.96           N  
ATOM   2336  CA  ALA A 291     -45.445   6.507  40.813  1.00 93.96           C  
ATOM   2337  C   ALA A 291     -44.863   7.585  39.902  1.00 93.96           C  
ATOM   2338  CB  ALA A 291     -46.966   6.626  40.868  1.00 93.96           C  
ATOM   2339  O   ALA A 291     -44.541   7.318  38.742  1.00 93.96           O  
ATOM   2340  N   ALA A 292     -44.715   8.868  40.402  1.00 95.06           N  
ATOM   2341  CA  ALA A 292     -44.133   9.970  39.640  1.00 95.06           C  
ATOM   2342  C   ALA A 292     -42.678   9.683  39.284  1.00 95.06           C  
ATOM   2343  CB  ALA A 292     -44.239  11.274  40.427  1.00 95.06           C  
ATOM   2344  O   ALA A 292     -42.249   9.924  38.153  1.00 95.06           O  
ATOM   2345  N   LYS A 293     -41.922   9.180  40.223  1.00 95.89           N  
ATOM   2346  CA  LYS A 293     -40.525   8.827  39.987  1.00 95.89           C  
ATOM   2347  C   LYS A 293     -40.406   7.736  38.926  1.00 95.89           C  
ATOM   2348  CB  LYS A 293     -39.860   8.369  41.286  1.00 95.89           C  
ATOM   2349  O   LYS A 293     -39.530   7.797  38.061  1.00 95.89           O  
ATOM   2350  CG  LYS A 293     -39.625   9.489  42.289  1.00 95.89           C  
ATOM   2351  CD  LYS A 293     -38.962   8.972  43.559  1.00 95.89           C  
ATOM   2352  CE  LYS A 293     -38.797  10.077  44.594  1.00 95.89           C  
ATOM   2353  NZ  LYS A 293     -38.224   9.557  45.872  1.00 95.89           N  
ATOM   2354  N   ASN A 294     -41.267   6.721  39.095  1.00 94.25           N  
ATOM   2355  CA  ASN A 294     -41.260   5.636  38.121  1.00 94.25           C  
ATOM   2356  C   ASN A 294     -41.585   6.140  36.717  1.00 94.25           C  
ATOM   2357  CB  ASN A 294     -42.244   4.538  38.532  1.00 94.25           C  
ATOM   2358  O   ASN A 294     -40.965   5.715  35.741  1.00 94.25           O  
ATOM   2359  CG  ASN A 294     -42.061   3.261  37.736  1.00 94.25           C  
ATOM   2360  ND2 ASN A 294     -43.168   2.671  37.300  1.00 94.25           N  
ATOM   2361  OD1 ASN A 294     -40.935   2.809  37.515  1.00 94.25           O  
ATOM   2362  N   THR A 295     -42.556   7.044  36.570  1.00 95.69           N  
ATOM   2363  CA  THR A 295     -42.914   7.636  35.286  1.00 95.69           C  
ATOM   2364  C   THR A 295     -41.740   8.421  34.706  1.00 95.69           C  
ATOM   2365  CB  THR A 295     -44.138   8.561  35.419  1.00 95.69           C  
ATOM   2366  O   THR A 295     -41.471   8.348  33.505  1.00 95.69           O  
ATOM   2367  CG2 THR A 295     -45.376   7.778  35.839  1.00 95.69           C  
ATOM   2368  OG1 THR A 295     -43.865   9.566  36.403  1.00 95.69           O  
ATOM   2369  N   ASP A 296     -41.043   9.227  35.525  1.00 94.90           N  
ATOM   2370  CA  ASP A 296     -39.864   9.972  35.095  1.00 94.90           C  
ATOM   2371  C   ASP A 296     -38.750   9.028  34.649  1.00 94.90           C  
ATOM   2372  CB  ASP A 296     -39.364  10.881  36.220  1.00 94.90           C  
ATOM   2373  O   ASP A 296     -38.068   9.289  33.656  1.00 94.90           O  
ATOM   2374  CG  ASP A 296     -40.275  12.071  36.470  1.00 94.90           C  
ATOM   2375  OD1 ASP A 296     -41.120  12.384  35.604  1.00 94.90           O  
ATOM   2376  OD2 ASP A 296     -40.144  12.702  37.541  1.00 94.90           O  
ATOM   2377  N   ALA A 297     -38.541   7.938  35.419  1.00 92.86           N  
ATOM   2378  CA  ALA A 297     -37.520   6.949  35.084  1.00 92.86           C  
ATOM   2379  C   ALA A 297     -37.811   6.295  33.736  1.00 92.86           C  
ATOM   2380  CB  ALA A 297     -37.426   5.888  36.178  1.00 92.86           C  
ATOM   2381  O   ALA A 297     -36.899   6.083  32.932  1.00 92.86           O  
ATOM   2382  N   VAL A 298     -39.111   6.012  33.544  1.00 95.09           N  
ATOM   2383  CA  VAL A 298     -39.518   5.405  32.281  1.00 95.09           C  
ATOM   2384  C   VAL A 298     -39.265   6.381  31.133  1.00 95.09           C  
ATOM   2385  CB  VAL A 298     -41.004   4.985  32.306  1.00 95.09           C  
ATOM   2386  O   VAL A 298     -38.756   5.992  30.080  1.00 95.09           O  
ATOM   2387  CG1 VAL A 298     -41.481   4.601  30.906  1.00 95.09           C  
ATOM   2388  CG2 VAL A 298     -41.215   3.828  33.281  1.00 95.09           C  
ATOM   2389  N   ARG A 299     -39.566   7.673  31.292  1.00 95.35           N  
ATOM   2390  CA  ARG A 299     -39.322   8.692  30.277  1.00 95.35           C  
ATOM   2391  C   ARG A 299     -37.831   8.833  29.990  1.00 95.35           C  
ATOM   2392  CB  ARG A 299     -39.900  10.039  30.717  1.00 95.35           C  
ATOM   2393  O   ARG A 299     -37.424   8.937  28.831  1.00 95.35           O  
ATOM   2394  CG  ARG A 299     -41.410  10.140  30.568  1.00 95.35           C  
ATOM   2395  CD  ARG A 299     -41.912  11.549  30.848  1.00 95.35           C  
ATOM   2396  NE  ARG A 299     -42.743  11.597  32.047  1.00 95.35           N  
ATOM   2397  NH1 ARG A 299     -41.204  12.760  33.318  1.00 95.35           N  
ATOM   2398  NH2 ARG A 299     -43.222  12.157  34.223  1.00 95.35           N  
ATOM   2399  CZ  ARG A 299     -42.388  12.171  33.193  1.00 95.35           C  
ATOM   2400  N   ALA A 300     -37.029   8.883  31.036  1.00 94.22           N  
ATOM   2401  CA  ALA A 300     -35.578   8.967  30.888  1.00 94.22           C  
ATOM   2402  C   ALA A 300     -35.035   7.768  30.116  1.00 94.22           C  
ATOM   2403  CB  ALA A 300     -34.908   9.063  32.256  1.00 94.22           C  
ATOM   2404  O   ALA A 300     -34.170   7.919  29.250  1.00 94.22           O  
ATOM   2405  N   ALA A 301     -35.535   6.592  30.454  1.00 91.78           N  
ATOM   2406  CA  ALA A 301     -35.108   5.376  29.767  1.00 91.78           C  
ATOM   2407  C   ALA A 301     -35.488   5.419  28.289  1.00 91.78           C  
ATOM   2408  CB  ALA A 301     -35.719   4.146  30.434  1.00 91.78           C  
ATOM   2409  O   ALA A 301     -34.695   5.034  27.427  1.00 91.78           O  
ATOM   2410  N   LYS A 302     -36.652   5.902  27.960  1.00 94.44           N  
ATOM   2411  CA  LYS A 302     -37.102   6.045  26.578  1.00 94.44           C  
ATOM   2412  C   LYS A 302     -36.214   7.020  25.810  1.00 94.44           C  
ATOM   2413  CB  LYS A 302     -38.557   6.513  26.533  1.00 94.44           C  
ATOM   2414  O   LYS A 302     -35.877   6.778  24.649  1.00 94.44           O  
ATOM   2415  CG  LYS A 302     -39.568   5.421  26.848  1.00 94.44           C  
ATOM   2416  CD  LYS A 302     -40.998   5.907  26.644  1.00 94.44           C  
ATOM   2417  CE  LYS A 302     -41.997   4.762  26.738  1.00 94.44           C  
ATOM   2418  NZ  LYS A 302     -43.399   5.232  26.522  1.00 94.44           N  
ATOM   2419  N   ASP A 303     -35.857   8.136  26.410  1.00 93.51           N  
ATOM   2420  CA  ASP A 303     -34.970   9.111  25.784  1.00 93.51           C  
ATOM   2421  C   ASP A 303     -33.594   8.507  25.512  1.00 93.51           C  
ATOM   2422  CB  ASP A 303     -34.833  10.356  26.664  1.00 93.51           C  
ATOM   2423  O   ASP A 303     -33.007   8.739  24.453  1.00 93.51           O  
ATOM   2424  CG  ASP A 303     -36.091  11.206  26.687  1.00 93.51           C  
ATOM   2425  OD1 ASP A 303     -36.974  11.014  25.823  1.00 93.51           O  
ATOM   2426  OD2 ASP A 303     -36.199  12.078  27.577  1.00 93.51           O  
ATOM   2427  N   GLU A 304     -33.080   7.751  26.498  1.00 91.38           N  
ATOM   2428  CA  GLU A 304     -31.791   7.090  26.322  1.00 91.38           C  
ATOM   2429  C   GLU A 304     -31.837   6.089  25.170  1.00 91.38           C  
ATOM   2430  CB  GLU A 304     -31.366   6.386  27.613  1.00 91.38           C  
ATOM   2431  O   GLU A 304     -30.891   5.996  24.384  1.00 91.38           O  
ATOM   2432  CG  GLU A 304     -30.925   7.338  28.716  1.00 91.38           C  
ATOM   2433  CD  GLU A 304     -30.550   6.627  30.007  1.00 91.38           C  
ATOM   2434  OE1 GLU A 304     -30.227   7.312  31.004  1.00 91.38           O  
ATOM   2435  OE2 GLU A 304     -30.578   5.377  30.020  1.00 91.38           O  
ATOM   2436  N   VAL A 305     -32.914   5.313  25.083  1.00 93.89           N  
ATOM   2437  CA  VAL A 305     -33.092   4.352  23.999  1.00 93.89           C  
ATOM   2438  C   VAL A 305     -33.124   5.083  22.659  1.00 93.89           C  
ATOM   2439  CB  VAL A 305     -34.383   3.522  24.184  1.00 93.89           C  
ATOM   2440  O   VAL A 305     -32.495   4.648  21.692  1.00 93.89           O  
ATOM   2441  CG1 VAL A 305     -34.714   2.747  22.910  1.00 93.89           C  
ATOM   2442  CG2 VAL A 305     -34.239   2.569  25.370  1.00 93.89           C  
ATOM   2443  N   SER A 306     -33.882   6.188  22.591  1.00 93.12           N  
ATOM   2444  CA  SER A 306     -33.970   6.965  21.359  1.00 93.12           C  
ATOM   2445  C   SER A 306     -32.613   7.542  20.971  1.00 93.12           C  
ATOM   2446  CB  SER A 306     -34.990   8.095  21.510  1.00 93.12           C  
ATOM   2447  O   SER A 306     -32.254   7.559  19.792  1.00 93.12           O  
ATOM   2448  OG  SER A 306     -34.580   9.013  22.509  1.00 93.12           O  
ATOM   2449  N   GLU A 307     -31.839   8.043  21.881  1.00 93.40           N  
ATOM   2450  CA  GLU A 307     -30.495   8.553  21.625  1.00 93.40           C  
ATOM   2451  C   GLU A 307     -29.568   7.444  21.135  1.00 93.40           C  
ATOM   2452  CB  GLU A 307     -29.917   9.203  22.885  1.00 93.40           C  
ATOM   2453  O   GLU A 307     -28.779   7.651  20.211  1.00 93.40           O  
ATOM   2454  CG  GLU A 307     -28.590   9.912  22.658  1.00 93.40           C  
ATOM   2455  CD  GLU A 307     -28.069  10.621  23.897  1.00 93.40           C  
ATOM   2456  OE1 GLU A 307     -27.011  11.286  23.817  1.00 93.40           O  
ATOM   2457  OE2 GLU A 307     -28.723  10.511  24.958  1.00 93.40           O  
ATOM   2458  N   SER A 308     -29.607   6.318  21.859  1.00 90.93           N  
ATOM   2459  CA  SER A 308     -28.803   5.175  21.439  1.00 90.93           C  
ATOM   2460  C   SER A 308     -29.148   4.749  20.016  1.00 90.93           C  
ATOM   2461  CB  SER A 308     -29.003   3.999  22.395  1.00 90.93           C  
ATOM   2462  O   SER A 308     -28.260   4.412  19.231  1.00 90.93           O  
ATOM   2463  OG  SER A 308     -28.488   4.302  23.680  1.00 90.93           O  
ATOM   2464  N   ARG A 309     -30.376   4.741  19.690  1.00 93.38           N  
ATOM   2465  CA  ARG A 309     -30.819   4.413  18.339  1.00 93.38           C  
ATOM   2466  C   ARG A 309     -30.257   5.401  17.323  1.00 93.38           C  
ATOM   2467  CB  ARG A 309     -32.348   4.396  18.264  1.00 93.38           C  
ATOM   2468  O   ARG A 309     -29.800   5.004  16.249  1.00 93.38           O  
ATOM   2469  CG  ARG A 309     -32.894   3.855  16.952  1.00 93.38           C  
ATOM   2470  CD  ARG A 309     -34.410   3.726  16.984  1.00 93.38           C  
ATOM   2471  NE  ARG A 309     -34.944   3.322  15.686  1.00 93.38           N  
ATOM   2472  NH1 ARG A 309     -36.879   2.393  16.539  1.00 93.38           N  
ATOM   2473  NH2 ARG A 309     -36.494   2.376  14.279  1.00 93.38           N  
ATOM   2474  CZ  ARG A 309     -36.104   2.698  15.504  1.00 93.38           C  
ATOM   2475  N   ARG A 310     -30.273   6.693  17.613  1.00 90.80           N  
ATOM   2476  CA  ARG A 310     -29.708   7.715  16.739  1.00 90.80           C  
ATOM   2477  C   ARG A 310     -28.210   7.504  16.547  1.00 90.80           C  
ATOM   2478  CB  ARG A 310     -29.972   9.112  17.303  1.00 90.80           C  
ATOM   2479  O   ARG A 310     -27.704   7.588  15.425  1.00 90.80           O  
ATOM   2480  CG  ARG A 310     -29.687  10.237  16.321  1.00 90.80           C  
ATOM   2481  CD  ARG A 310     -29.805  11.605  16.981  1.00 90.80           C  
ATOM   2482  NE  ARG A 310     -28.501  12.123  17.384  1.00 90.80           N  
ATOM   2483  NH1 ARG A 310     -27.841  12.706  15.248  1.00 90.80           N  
ATOM   2484  NH2 ARG A 310     -26.443  13.077  17.027  1.00 90.80           N  
ATOM   2485  CZ  ARG A 310     -27.598  12.634  16.552  1.00 90.80           C  
ATOM   2486  N   LEU A 311     -27.513   7.228  17.631  1.00 90.90           N  
ATOM   2487  CA  LEU A 311     -26.075   6.988  17.570  1.00 90.90           C  
ATOM   2488  C   LEU A 311     -25.765   5.755  16.728  1.00 90.90           C  
ATOM   2489  CB  LEU A 311     -25.500   6.817  18.978  1.00 90.90           C  
ATOM   2490  O   LEU A 311     -24.817   5.759  15.940  1.00 90.90           O  
ATOM   2491  CG  LEU A 311     -23.975   6.811  19.092  1.00 90.90           C  
ATOM   2492  CD1 LEU A 311     -23.401   8.131  18.587  1.00 90.90           C  
ATOM   2493  CD2 LEU A 311     -23.547   6.552  20.532  1.00 90.90           C  
ATOM   2494  N   LEU A 312     -26.569   4.760  16.925  1.00 89.15           N  
ATOM   2495  CA  LEU A 312     -26.390   3.545  16.137  1.00 89.15           C  
ATOM   2496  C   LEU A 312     -26.543   3.835  14.648  1.00 89.15           C  
ATOM   2497  CB  LEU A 312     -27.396   2.474  16.567  1.00 89.15           C  
ATOM   2498  O   LEU A 312     -25.747   3.360  13.834  1.00 89.15           O  
ATOM   2499  CG  LEU A 312     -27.121   1.050  16.080  1.00 89.15           C  
ATOM   2500  CD1 LEU A 312     -27.457   0.042  17.174  1.00 89.15           C  
ATOM   2501  CD2 LEU A 312     -27.915   0.755  14.812  1.00 89.15           C  
ATOM   2502  N   LYS A 313     -27.571   4.573  14.288  1.00 88.33           N  
ATOM   2503  CA  LYS A 313     -27.778   4.947  12.892  1.00 88.33           C  
ATOM   2504  C   LYS A 313     -26.607   5.771  12.365  1.00 88.33           C  
ATOM   2505  CB  LYS A 313     -29.083   5.729  12.733  1.00 88.33           C  
ATOM   2506  O   LYS A 313     -26.145   5.556  11.243  1.00 88.33           O  
ATOM   2507  CG  LYS A 313     -30.335   4.875  12.866  1.00 88.33           C  
ATOM   2508  CD  LYS A 313     -31.597   5.692  12.616  1.00 88.33           C  
ATOM   2509  CE  LYS A 313     -32.854   4.855  12.813  1.00 88.33           C  
ATOM   2510  NZ  LYS A 313     -34.092   5.686  12.726  1.00 88.33           N  
ATOM   2511  N   ALA A 314     -26.195   6.751  13.129  1.00 85.21           N  
ATOM   2512  CA  ALA A 314     -25.065   7.593  12.746  1.00 85.21           C  
ATOM   2513  C   ALA A 314     -23.815   6.754  12.499  1.00 85.21           C  
ATOM   2514  CB  ALA A 314     -24.795   8.642  13.822  1.00 85.21           C  
ATOM   2515  O   ALA A 314     -23.126   6.937  11.493  1.00 85.21           O  
ATOM   2516  N   LYS A 315     -23.540   5.840  13.401  1.00 84.20           N  
ATOM   2517  CA  LYS A 315     -22.366   4.983  13.264  1.00 84.20           C  
ATOM   2518  C   LYS A 315     -22.515   4.031  12.081  1.00 84.20           C  
ATOM   2519  CB  LYS A 315     -22.127   4.189  14.549  1.00 84.20           C  
ATOM   2520  O   LYS A 315     -21.544   3.753  11.374  1.00 84.20           O  
ATOM   2521  CG  LYS A 315     -21.655   5.036  15.721  1.00 84.20           C  
ATOM   2522  CD  LYS A 315     -20.338   5.735  15.411  1.00 84.20           C  
ATOM   2523  CE  LYS A 315     -19.883   6.612  16.570  1.00 84.20           C  
ATOM   2524  NZ  LYS A 315     -18.653   7.389  16.228  1.00 84.20           N  
ATOM   2525  N   THR A 316     -23.671   3.505  11.856  1.00 84.76           N  
ATOM   2526  CA  THR A 316     -23.946   2.649  10.707  1.00 84.76           C  
ATOM   2527  C   THR A 316     -23.678   3.393   9.402  1.00 84.76           C  
ATOM   2528  CB  THR A 316     -25.400   2.143  10.723  1.00 84.76           C  
ATOM   2529  O   THR A 316     -23.079   2.839   8.478  1.00 84.76           O  
ATOM   2530  CG2 THR A 316     -25.674   1.218   9.542  1.00 84.76           C  
ATOM   2531  OG1 THR A 316     -25.637   1.426  11.942  1.00 84.76           O  
ATOM   2532  N   LEU A 317     -24.101   4.614   9.278  1.00 86.69           N  
ATOM   2533  CA  LEU A 317     -23.850   5.422   8.090  1.00 86.69           C  
ATOM   2534  C   LEU A 317     -22.357   5.677   7.912  1.00 86.69           C  
ATOM   2535  CB  LEU A 317     -24.600   6.754   8.180  1.00 86.69           C  
ATOM   2536  O   LEU A 317     -21.850   5.658   6.788  1.00 86.69           O  
ATOM   2537  CG  LEU A 317     -26.117   6.691   7.997  1.00 86.69           C  
ATOM   2538  CD1 LEU A 317     -26.736   8.066   8.226  1.00 86.69           C  
ATOM   2539  CD2 LEU A 317     -26.467   6.166   6.609  1.00 86.69           C  
ATOM   2540  N   GLU A 318     -21.669   5.971   9.005  1.00 79.52           N  
ATOM   2541  CA  GLU A 318     -20.225   6.173   8.945  1.00 79.52           C  
ATOM   2542  C   GLU A 318     -19.513   4.919   8.445  1.00 79.52           C  
ATOM   2543  CB  GLU A 318     -19.680   6.574  10.319  1.00 79.52           C  
ATOM   2544  O   GLU A 318     -18.580   5.006   7.644  1.00 79.52           O  
ATOM   2545  CG  GLU A 318     -19.967   8.021  10.695  1.00 79.52           C  
ATOM   2546  CD  GLU A 318     -19.448   8.396  12.074  1.00 79.52           C  
ATOM   2547  OE1 GLU A 318     -19.746   9.515  12.551  1.00 79.52           O  
ATOM   2548  OE2 GLU A 318     -18.737   7.565  12.682  1.00 79.52           O  
ATOM   2549  N   ILE A 319     -19.973   3.770   8.965  1.00 81.54           N  
ATOM   2550  CA  ILE A 319     -19.394   2.504   8.530  1.00 81.54           C  
ATOM   2551  C   ILE A 319     -19.627   2.318   7.032  1.00 81.54           C  
ATOM   2552  CB  ILE A 319     -19.985   1.312   9.316  1.00 81.54           C  
ATOM   2553  O   ILE A 319     -18.714   1.931   6.299  1.00 81.54           O  
ATOM   2554  CG1 ILE A 319     -19.502   1.340  10.771  1.00 81.54           C  
ATOM   2555  CG2 ILE A 319     -19.618  -0.014   8.643  1.00 81.54           C  
ATOM   2556  CD1 ILE A 319     -20.204   0.337  11.676  1.00 81.54           C  
ATOM   2557  N   GLU A 320     -20.825   2.563   6.524  1.00 83.56           N  
ATOM   2558  CA  GLU A 320     -21.151   2.450   5.106  1.00 83.56           C  
ATOM   2559  C   GLU A 320     -20.321   3.421   4.270  1.00 83.56           C  
ATOM   2560  CB  GLU A 320     -22.643   2.702   4.876  1.00 83.56           C  
ATOM   2561  O   GLU A 320     -19.861   3.073   3.181  1.00 83.56           O  
ATOM   2562  CG  GLU A 320     -23.541   1.583   5.384  1.00 83.56           C  
ATOM   2563  CD  GLU A 320     -25.022   1.870   5.197  1.00 83.56           C  
ATOM   2564  OE1 GLU A 320     -25.858   1.014   5.565  1.00 83.56           O  
ATOM   2565  OE2 GLU A 320     -25.350   2.960   4.676  1.00 83.56           O  
ATOM   2566  N   ALA A 321     -20.142   4.637   4.748  1.00 77.23           N  
ATOM   2567  CA  ALA A 321     -19.316   5.628   4.062  1.00 77.23           C  
ATOM   2568  C   ALA A 321     -17.871   5.152   3.946  1.00 77.23           C  
ATOM   2569  CB  ALA A 321     -19.375   6.967   4.793  1.00 77.23           C  
ATOM   2570  O   ALA A 321     -17.253   5.276   2.886  1.00 77.23           O  
ATOM   2571  N   CYS A 322     -17.361   4.642   5.089  1.00 74.59           N  
ATOM   2572  CA  CYS A 322     -15.994   4.134   5.092  1.00 74.59           C  
ATOM   2573  C   CYS A 322     -15.855   2.937   4.159  1.00 74.59           C  
ATOM   2574  CB  CYS A 322     -15.572   3.740   6.508  1.00 74.59           C  
ATOM   2575  O   CYS A 322     -14.858   2.813   3.446  1.00 74.59           O  
ATOM   2576  SG  CYS A 322     -15.267   5.150   7.595  1.00 74.59           S  
ATOM   2577  N   ARG A 323     -16.833   2.005   4.126  1.00 79.95           N  
ATOM   2578  CA  ARG A 323     -16.830   0.872   3.207  1.00 79.95           C  
ATOM   2579  C   ARG A 323     -16.826   1.344   1.756  1.00 79.95           C  
ATOM   2580  CB  ARG A 323     -18.040  -0.029   3.461  1.00 79.95           C  
ATOM   2581  O   ARG A 323     -16.115   0.785   0.919  1.00 79.95           O  
ATOM   2582  CG  ARG A 323     -17.918  -0.887   4.710  1.00 79.95           C  
ATOM   2583  CD  ARG A 323     -19.118  -1.809   4.881  1.00 79.95           C  
ATOM   2584  NE  ARG A 323     -19.002  -2.627   6.085  1.00 79.95           N  
ATOM   2585  NH1 ARG A 323     -21.243  -3.179   6.175  1.00 79.95           N  
ATOM   2586  NH2 ARG A 323     -19.796  -3.977   7.764  1.00 79.95           N  
ATOM   2587  CZ  ARG A 323     -20.014  -3.259   6.672  1.00 79.95           C  
ATOM   2588  N   GLY A 324     -17.701   2.322   1.412  1.00 76.50           N  
ATOM   2589  CA  GLY A 324     -17.703   2.909   0.082  1.00 76.50           C  
ATOM   2590  C   GLY A 324     -16.364   3.506  -0.309  1.00 76.50           C  
ATOM   2591  O   GLY A 324     -15.896   3.312  -1.433  1.00 76.50           O  
ATOM   2592  N   MET A 325     -15.752   4.264   0.604  1.00 80.98           N  
ATOM   2593  CA  MET A 325     -14.446   4.863   0.347  1.00 80.98           C  
ATOM   2594  C   MET A 325     -13.389   3.787   0.122  1.00 80.98           C  
ATOM   2595  CB  MET A 325     -14.031   5.770   1.507  1.00 80.98           C  
ATOM   2596  O   MET A 325     -12.570   3.896  -0.792  1.00 80.98           O  
ATOM   2597  CG  MET A 325     -12.706   6.481   1.286  1.00 80.98           C  
ATOM   2598  SD  MET A 325     -12.920   8.260   0.892  1.00 80.98           S  
ATOM   2599  CE  MET A 325     -11.201   8.718   0.535  1.00 80.98           C  
ATOM   2600  N   ASN A 326     -13.373   2.741   0.930  1.00 71.15           N  
ATOM   2601  CA  ASN A 326     -12.445   1.627   0.762  1.00 71.15           C  
ATOM   2602  C   ASN A 326     -12.596   0.973  -0.608  1.00 71.15           C  
ATOM   2603  CB  ASN A 326     -12.643   0.591   1.870  1.00 71.15           C  
ATOM   2604  O   ASN A 326     -11.602   0.662  -1.266  1.00 71.15           O  
ATOM   2605  CG  ASN A 326     -11.939   0.971   3.158  1.00 71.15           C  
ATOM   2606  ND2 ASN A 326     -12.448   0.477   4.280  1.00 71.15           N  
ATOM   2607  OD1 ASN A 326     -10.946   1.703   3.144  1.00 71.15           O  
ATOM   2608  N   GLU A 327     -13.821   0.668  -1.000  1.00 75.70           N  
ATOM   2609  CA  GLU A 327     -14.093   0.081  -2.308  1.00 75.70           C  
ATOM   2610  C   GLU A 327     -13.577   0.974  -3.432  1.00 75.70           C  
ATOM   2611  CB  GLU A 327     -15.593  -0.171  -2.483  1.00 75.70           C  
ATOM   2612  O   GLU A 327     -12.984   0.487  -4.397  1.00 75.70           O  
ATOM   2613  CG  GLU A 327     -16.119  -1.343  -1.667  1.00 75.70           C  
ATOM   2614  CD  GLU A 327     -17.619  -1.549  -1.809  1.00 75.70           C  
ATOM   2615  OE1 GLU A 327     -18.183  -2.416  -1.104  1.00 75.70           O  
ATOM   2616  OE2 GLU A 327     -18.235  -0.837  -2.634  1.00 75.70           O  
ATOM   2617  N   ALA A 328     -13.825   2.282  -3.350  1.00 72.76           N  
ATOM   2618  CA  ALA A 328     -13.355   3.236  -4.352  1.00 72.76           C  
ATOM   2619  C   ALA A 328     -11.832   3.238  -4.435  1.00 72.76           C  
ATOM   2620  CB  ALA A 328     -13.869   4.638  -4.034  1.00 72.76           C  
ATOM   2621  O   ALA A 328     -11.263   3.242  -5.530  1.00 72.76           O  
ATOM   2622  N   LEU A 329     -11.175   3.241  -3.295  1.00 73.87           N  
ATOM   2623  CA  LEU A 329      -9.716   3.239  -3.254  1.00 73.87           C  
ATOM   2624  C   LEU A 329      -9.159   1.928  -3.798  1.00 73.87           C  
ATOM   2625  CB  LEU A 329      -9.219   3.464  -1.824  1.00 73.87           C  
ATOM   2626  O   LEU A 329      -8.147   1.924  -4.504  1.00 73.87           O  
ATOM   2627  CG  LEU A 329      -9.304   4.896  -1.294  1.00 73.87           C  
ATOM   2628  CD1 LEU A 329      -8.943   4.935   0.187  1.00 73.87           C  
ATOM   2629  CD2 LEU A 329      -8.392   5.818  -2.096  1.00 73.87           C  
ATOM   2630  N   GLU A 330      -9.793   0.812  -3.483  1.00 76.94           N  
ATOM   2631  CA  GLU A 330      -9.393  -0.483  -4.026  1.00 76.94           C  
ATOM   2632  C   GLU A 330      -9.526  -0.510  -5.546  1.00 76.94           C  
ATOM   2633  CB  GLU A 330     -10.226  -1.607  -3.405  1.00 76.94           C  
ATOM   2634  O   GLU A 330      -8.669  -1.062  -6.239  1.00 76.94           O  
ATOM   2635  CG  GLU A 330      -9.846  -1.933  -1.968  1.00 76.94           C  
ATOM   2636  CD  GLU A 330     -10.727  -3.003  -1.342  1.00 76.94           C  
ATOM   2637  OE1 GLU A 330     -10.450  -3.424  -0.196  1.00 76.94           O  
ATOM   2638  OE2 GLU A 330     -11.702  -3.424  -2.004  1.00 76.94           O  
ATOM   2639  N   LYS A 331     -10.621  -0.003  -6.071  1.00 75.66           N  
ATOM   2640  CA  LYS A 331     -10.816   0.084  -7.515  1.00 75.66           C  
ATOM   2641  C   LYS A 331      -9.731   0.938  -8.165  1.00 75.66           C  
ATOM   2642  CB  LYS A 331     -12.197   0.657  -7.837  1.00 75.66           C  
ATOM   2643  O   LYS A 331      -9.204   0.583  -9.221  1.00 75.66           O  
ATOM   2644  CG  LYS A 331     -13.339  -0.327  -7.629  1.00 75.66           C  
ATOM   2645  CD  LYS A 331     -14.680   0.284  -8.015  1.00 75.66           C  
ATOM   2646  CE  LYS A 331     -15.827  -0.689  -7.777  1.00 75.66           C  
ATOM   2647  NZ  LYS A 331     -17.156  -0.032  -7.957  1.00 75.66           N  
ATOM   2648  N   GLN A 332      -9.374   2.088  -7.541  1.00 76.50           N  
ATOM   2649  CA  GLN A 332      -8.321   2.958  -8.053  1.00 76.50           C  
ATOM   2650  C   GLN A 332      -6.972   2.246  -8.057  1.00 76.50           C  
ATOM   2651  CB  GLN A 332      -8.235   4.242  -7.225  1.00 76.50           C  
ATOM   2652  O   GLN A 332      -6.199   2.375  -9.008  1.00 76.50           O  
ATOM   2653  CG  GLN A 332      -9.368   5.223  -7.492  1.00 76.50           C  
ATOM   2654  CD  GLN A 332      -9.221   6.516  -6.713  1.00 76.50           C  
ATOM   2655  NE2 GLN A 332      -9.820   7.587  -7.223  1.00 76.50           N  
ATOM   2656  OE1 GLN A 332      -8.575   6.552  -5.661  1.00 76.50           O  
ATOM   2657  N   LEU A 333      -6.692   1.502  -7.035  1.00 74.16           N  
ATOM   2658  CA  LEU A 333      -5.446   0.746  -6.953  1.00 74.16           C  
ATOM   2659  C   LEU A 333      -5.374  -0.302  -8.058  1.00 74.16           C  
ATOM   2660  CB  LEU A 333      -5.317   0.072  -5.585  1.00 74.16           C  
ATOM   2661  O   LEU A 333      -4.327  -0.477  -8.686  1.00 74.16           O  
ATOM   2662  CG  LEU A 333      -4.810   0.952  -4.441  1.00 74.16           C  
ATOM   2663  CD1 LEU A 333      -4.917   0.209  -3.113  1.00 74.16           C  
ATOM   2664  CD2 LEU A 333      -3.373   1.391  -4.700  1.00 74.16           C  
ATOM   2665  N   GLN A 334      -6.482  -1.048  -8.238  1.00 78.32           N  
ATOM   2666  CA  GLN A 334      -6.532  -2.056  -9.292  1.00 78.32           C  
ATOM   2667  C   GLN A 334      -6.305  -1.429 -10.664  1.00 78.32           C  
ATOM   2668  CB  GLN A 334      -7.871  -2.794  -9.267  1.00 78.32           C  
ATOM   2669  O   GLN A 334      -5.570  -1.977 -11.489  1.00 78.32           O  
ATOM   2670  CG  GLN A 334      -7.936  -3.984 -10.215  1.00 78.32           C  
ATOM   2671  CD  GLN A 334      -6.919  -5.058  -9.878  1.00 78.32           C  
ATOM   2672  NE2 GLN A 334      -6.462  -5.781 -10.895  1.00 78.32           N  
ATOM   2673  OE1 GLN A 334      -6.547  -5.237  -8.714  1.00 78.32           O  
ATOM   2674  N   GLU A 335      -6.943  -0.317 -10.986  1.00 76.96           N  
ATOM   2675  CA  GLU A 335      -6.776   0.395 -12.249  1.00 76.96           C  
ATOM   2676  C   GLU A 335      -5.326   0.821 -12.456  1.00 76.96           C  
ATOM   2677  CB  GLU A 335      -7.696   1.618 -12.302  1.00 76.96           C  
ATOM   2678  O   GLU A 335      -4.783   0.683 -13.554  1.00 76.96           O  
ATOM   2679  CG  GLU A 335      -9.170   1.273 -12.460  1.00 76.96           C  
ATOM   2680  CD  GLU A 335     -10.083   2.486 -12.377  1.00 76.96           C  
ATOM   2681  OE1 GLU A 335     -11.322   2.312 -12.356  1.00 76.96           O  
ATOM   2682  OE2 GLU A 335      -9.554   3.619 -12.332  1.00 76.96           O  
ATOM   2683  N   LEU A 336      -4.720   1.367 -11.389  1.00 78.25           N  
ATOM   2684  CA  LEU A 336      -3.328   1.795 -11.469  1.00 78.25           C  
ATOM   2685  C   LEU A 336      -2.406   0.605 -11.709  1.00 78.25           C  
ATOM   2686  CB  LEU A 336      -2.917   2.524 -10.187  1.00 78.25           C  
ATOM   2687  O   LEU A 336      -1.466   0.692 -12.503  1.00 78.25           O  
ATOM   2688  CG  LEU A 336      -3.400   3.968 -10.044  1.00 78.25           C  
ATOM   2689  CD1 LEU A 336      -3.025   4.519  -8.672  1.00 78.25           C  
ATOM   2690  CD2 LEU A 336      -2.819   4.840 -11.153  1.00 78.25           C  
ATOM   2691  N   GLU A 337      -2.594  -0.480 -10.992  1.00 74.55           N  
ATOM   2692  CA  GLU A 337      -1.813  -1.696 -11.195  1.00 74.55           C  
ATOM   2693  C   GLU A 337      -1.930  -2.194 -12.633  1.00 74.55           C  
ATOM   2694  CB  GLU A 337      -2.259  -2.791 -10.222  1.00 74.55           C  
ATOM   2695  O   GLU A 337      -0.938  -2.607 -13.235  1.00 74.55           O  
ATOM   2696  CG  GLU A 337      -1.817  -2.553  -8.785  1.00 74.55           C  
ATOM   2697  CD  GLU A 337      -2.360  -3.587  -7.812  1.00 74.55           C  
ATOM   2698  OE1 GLU A 337      -1.911  -3.615  -6.643  1.00 74.55           O  
ATOM   2699  OE2 GLU A 337      -3.240  -4.377  -8.221  1.00 74.55           O  
ATOM   2700  N   ASP A 338      -3.190  -2.252 -13.176  1.00 78.84           N  
ATOM   2701  CA  ASP A 338      -3.411  -2.672 -14.557  1.00 78.84           C  
ATOM   2702  C   ASP A 338      -2.665  -1.765 -15.532  1.00 78.84           C  
ATOM   2703  CB  ASP A 338      -4.906  -2.678 -14.883  1.00 78.84           C  
ATOM   2704  O   ASP A 338      -2.052  -2.244 -16.488  1.00 78.84           O  
ATOM   2705  CG  ASP A 338      -5.665  -3.782 -14.168  1.00 78.84           C  
ATOM   2706  OD1 ASP A 338      -5.029  -4.740 -13.677  1.00 78.84           O  
ATOM   2707  OD2 ASP A 338      -6.910  -3.695 -14.096  1.00 78.84           O  
ATOM   2708  N   LYS A 339      -2.739  -0.443 -15.285  1.00 82.63           N  
ATOM   2709  CA  LYS A 339      -2.029   0.510 -16.133  1.00 82.63           C  
ATOM   2710  C   LYS A 339      -0.523   0.269 -16.090  1.00 82.63           C  
ATOM   2711  CB  LYS A 339      -2.342   1.945 -15.707  1.00 82.63           C  
ATOM   2712  O   LYS A 339       0.142   0.277 -17.128  1.00 82.63           O  
ATOM   2713  CG  LYS A 339      -3.724   2.427 -16.123  1.00 82.63           C  
ATOM   2714  CD  LYS A 339      -3.955   3.878 -15.722  1.00 82.63           C  
ATOM   2715  CE  LYS A 339      -5.386   4.316 -16.000  1.00 82.63           C  
ATOM   2716  NZ  LYS A 339      -5.712   5.608 -15.325  1.00 82.63           N  
ATOM   2717  N   GLN A 340      -0.036   0.064 -14.922  1.00 79.22           N  
ATOM   2718  CA  GLN A 340       1.395  -0.174 -14.765  1.00 79.22           C  
ATOM   2719  C   GLN A 340       1.815  -1.473 -15.445  1.00 79.22           C  
ATOM   2720  CB  GLN A 340       1.774  -0.211 -13.283  1.00 79.22           C  
ATOM   2721  O   GLN A 340       2.866  -1.532 -16.088  1.00 79.22           O  
ATOM   2722  CG  GLN A 340       1.744   1.153 -12.607  1.00 79.22           C  
ATOM   2723  CD  GLN A 340       2.081   1.083 -11.129  1.00 79.22           C  
ATOM   2724  NE2 GLN A 340       2.563   2.191 -10.577  1.00 79.22           N  
ATOM   2725  OE1 GLN A 340       1.908   0.041 -10.488  1.00 79.22           O  
ATOM   2726  N   ASN A 341       1.047  -2.485 -15.205  1.00 80.42           N  
ATOM   2727  CA  ASN A 341       1.323  -3.754 -15.869  1.00 80.42           C  
ATOM   2728  C   ASN A 341       1.350  -3.598 -17.387  1.00 80.42           C  
ATOM   2729  CB  ASN A 341       0.292  -4.809 -15.462  1.00 80.42           C  
ATOM   2730  O   ASN A 341       2.196  -4.189 -18.061  1.00 80.42           O  
ATOM   2731  CG  ASN A 341       0.507  -5.321 -14.051  1.00 80.42           C  
ATOM   2732  ND2 ASN A 341      -0.526  -5.927 -13.477  1.00 80.42           N  
ATOM   2733  OD1 ASN A 341       1.591  -5.173 -13.482  1.00 80.42           O  
ATOM   2734  N   ALA A 342       0.411  -2.885 -17.916  1.00 83.07           N  
ATOM   2735  CA  ALA A 342       0.376  -2.619 -19.352  1.00 83.07           C  
ATOM   2736  C   ALA A 342       1.625  -1.867 -19.801  1.00 83.07           C  
ATOM   2737  CB  ALA A 342      -0.878  -1.828 -19.716  1.00 83.07           C  
ATOM   2738  O   ALA A 342       2.200  -2.174 -20.847  1.00 83.07           O  
ATOM   2739  N   ASP A 343       2.107  -0.864 -19.052  1.00 81.66           N  
ATOM   2740  CA  ASP A 343       3.298  -0.083 -19.372  1.00 81.66           C  
ATOM   2741  C   ASP A 343       4.551  -0.955 -19.346  1.00 81.66           C  
ATOM   2742  CB  ASP A 343       3.451   1.087 -18.398  1.00 81.66           C  
ATOM   2743  O   ASP A 343       5.406  -0.850 -20.227  1.00 81.66           O  
ATOM   2744  CG  ASP A 343       2.448   2.200 -18.645  1.00 81.66           C  
ATOM   2745  OD1 ASP A 343       1.733   2.160 -19.669  1.00 81.66           O  
ATOM   2746  OD2 ASP A 343       2.375   3.127 -17.810  1.00 81.66           O  
ATOM   2747  N   ILE A 344       4.613  -1.794 -18.298  1.00 86.82           N  
ATOM   2748  CA  ILE A 344       5.747  -2.703 -18.180  1.00 86.82           C  
ATOM   2749  C   ILE A 344       5.789  -3.636 -19.388  1.00 86.82           C  
ATOM   2750  CB  ILE A 344       5.682  -3.523 -16.872  1.00 86.82           C  
ATOM   2751  O   ILE A 344       6.854  -3.868 -19.965  1.00 86.82           O  
ATOM   2752  CG1 ILE A 344       5.916  -2.614 -15.660  1.00 86.82           C  
ATOM   2753  CG2 ILE A 344       6.696  -4.669 -16.902  1.00 86.82           C  
ATOM   2754  CD1 ILE A 344       5.673  -3.294 -14.320  1.00 86.82           C  
ATOM   2755  N   SER A 345       4.653  -4.208 -19.728  1.00 86.89           N  
ATOM   2756  CA  SER A 345       4.567  -5.086 -20.891  1.00 86.89           C  
ATOM   2757  C   SER A 345       5.001  -4.363 -22.162  1.00 86.89           C  
ATOM   2758  CB  SER A 345       3.144  -5.618 -21.057  1.00 86.89           C  
ATOM   2759  O   SER A 345       5.718  -4.929 -22.990  1.00 86.89           O  
ATOM   2760  OG  SER A 345       3.070  -6.525 -22.144  1.00 86.89           O  
ATOM   2761  N   ALA A 346       4.545  -3.116 -22.355  1.00 88.58           N  
ATOM   2762  CA  ALA A 346       4.928  -2.307 -23.510  1.00 88.58           C  
ATOM   2763  C   ALA A 346       6.437  -2.086 -23.548  1.00 88.58           C  
ATOM   2764  CB  ALA A 346       4.197  -0.967 -23.486  1.00 88.58           C  
ATOM   2765  O   ALA A 346       7.059  -2.188 -24.608  1.00 88.58           O  
ATOM   2766  N   MET A 347       7.012  -1.756 -22.455  1.00 85.65           N  
ATOM   2767  CA  MET A 347       8.452  -1.530 -22.370  1.00 85.65           C  
ATOM   2768  C   MET A 347       9.222  -2.814 -22.661  1.00 85.65           C  
ATOM   2769  CB  MET A 347       8.832  -0.993 -20.989  1.00 85.65           C  
ATOM   2770  O   MET A 347      10.235  -2.790 -23.361  1.00 85.65           O  
ATOM   2771  CG  MET A 347       8.421   0.452 -20.758  1.00 85.65           C  
ATOM   2772  SD  MET A 347       9.148   1.154 -19.227  1.00 85.65           S  
ATOM   2773  CE  MET A 347       7.647   1.762 -18.409  1.00 85.65           C  
ATOM   2774  N   GLN A 348       8.754  -3.906 -22.104  1.00 89.55           N  
ATOM   2775  CA  GLN A 348       9.369  -5.198 -22.390  1.00 89.55           C  
ATOM   2776  C   GLN A 348       9.345  -5.501 -23.885  1.00 89.55           C  
ATOM   2777  CB  GLN A 348       8.662  -6.313 -21.617  1.00 89.55           C  
ATOM   2778  O   GLN A 348      10.314  -6.033 -24.432  1.00 89.55           O  
ATOM   2779  CG  GLN A 348       9.453  -7.612 -21.549  1.00 89.55           C  
ATOM   2780  CD  GLN A 348      10.742  -7.474 -20.761  1.00 89.55           C  
ATOM   2781  NE2 GLN A 348      11.556  -8.524 -20.768  1.00 89.55           N  
ATOM   2782  OE1 GLN A 348      11.004  -6.432 -20.152  1.00 89.55           O  
ATOM   2783  N   ASP A 349       8.248  -5.231 -24.520  1.00 92.15           N  
ATOM   2784  CA  ASP A 349       8.144  -5.403 -25.966  1.00 92.15           C  
ATOM   2785  C   ASP A 349       9.184  -4.557 -26.697  1.00 92.15           C  
ATOM   2786  CB  ASP A 349       6.738  -5.041 -26.449  1.00 92.15           C  
ATOM   2787  O   ASP A 349       9.822  -5.027 -27.641  1.00 92.15           O  
ATOM   2788  CG  ASP A 349       5.690  -6.063 -26.044  1.00 92.15           C  
ATOM   2789  OD1 ASP A 349       6.059  -7.182 -25.625  1.00 92.15           O  
ATOM   2790  OD2 ASP A 349       4.485  -5.749 -26.148  1.00 92.15           O  
ATOM   2791  N   THR A 350       9.325  -3.303 -26.258  1.00 93.13           N  
ATOM   2792  CA  THR A 350      10.307  -2.411 -26.865  1.00 93.13           C  
ATOM   2793  C   THR A 350      11.720  -2.954 -26.679  1.00 93.13           C  
ATOM   2794  CB  THR A 350      10.216  -0.993 -26.271  1.00 93.13           C  
ATOM   2795  O   THR A 350      12.534  -2.913 -27.604  1.00 93.13           O  
ATOM   2796  CG2 THR A 350       8.838  -0.384 -26.508  1.00 93.13           C  
ATOM   2797  OG1 THR A 350      10.463  -1.056 -24.861  1.00 93.13           O  
ATOM   2798  N   ILE A 351      12.002  -3.396 -25.515  1.00 90.11           N  
ATOM   2799  CA  ILE A 351      13.310  -3.974 -25.228  1.00 90.11           C  
ATOM   2800  C   ILE A 351      13.568  -5.155 -26.161  1.00 90.11           C  
ATOM   2801  CB  ILE A 351      13.419  -4.423 -23.753  1.00 90.11           C  
ATOM   2802  O   ILE A 351      14.650  -5.271 -26.742  1.00 90.11           O  
ATOM   2803  CG1 ILE A 351      13.461  -3.204 -22.826  1.00 90.11           C  
ATOM   2804  CG2 ILE A 351      14.650  -5.310 -23.548  1.00 90.11           C  
ATOM   2805  CD1 ILE A 351      13.370  -3.548 -21.346  1.00 90.11           C  
ATOM   2806  N   ASN A 352      12.592  -6.035 -26.291  1.00 92.78           N  
ATOM   2807  CA  ASN A 352      12.727  -7.194 -27.167  1.00 92.78           C  
ATOM   2808  C   ASN A 352      12.976  -6.778 -28.614  1.00 92.78           C  
ATOM   2809  CB  ASN A 352      11.484  -8.083 -27.076  1.00 92.78           C  
ATOM   2810  O   ASN A 352      13.798  -7.382 -29.305  1.00 92.78           O  
ATOM   2811  CG  ASN A 352      11.391  -8.824 -25.757  1.00 92.78           C  
ATOM   2812  ND2 ASN A 352      10.178  -9.201 -25.373  1.00 92.78           N  
ATOM   2813  OD1 ASN A 352      12.402  -9.055 -25.088  1.00 92.78           O  
ATOM   2814  N   LYS A 353      12.239  -5.807 -29.061  1.00 94.81           N  
ATOM   2815  CA  LYS A 353      12.425  -5.290 -30.414  1.00 94.81           C  
ATOM   2816  C   LYS A 353      13.844  -4.766 -30.612  1.00 94.81           C  
ATOM   2817  CB  LYS A 353      11.412  -4.184 -30.710  1.00 94.81           C  
ATOM   2818  O   LYS A 353      14.489  -5.069 -31.619  1.00 94.81           O  
ATOM   2819  CG  LYS A 353       9.996  -4.688 -30.946  1.00 94.81           C  
ATOM   2820  CD  LYS A 353       9.036  -3.541 -31.237  1.00 94.81           C  
ATOM   2821  CE  LYS A 353       7.597  -4.029 -31.344  1.00 94.81           C  
ATOM   2822  NZ  LYS A 353       6.642  -2.898 -31.544  1.00 94.81           N  
ATOM   2823  N   LEU A 354      14.306  -3.990 -29.679  1.00 93.30           N  
ATOM   2824  CA  LEU A 354      15.645  -3.418 -29.775  1.00 93.30           C  
ATOM   2825  C   LEU A 354      16.708  -4.509 -29.700  1.00 93.30           C  
ATOM   2826  CB  LEU A 354      15.871  -2.391 -28.663  1.00 93.30           C  
ATOM   2827  O   LEU A 354      17.697  -4.470 -30.435  1.00 93.30           O  
ATOM   2828  CG  LEU A 354      15.133  -1.060 -28.809  1.00 93.30           C  
ATOM   2829  CD1 LEU A 354      15.342  -0.198 -27.569  1.00 93.30           C  
ATOM   2830  CD2 LEU A 354      15.598  -0.325 -30.062  1.00 93.30           C  
ATOM   2831  N   GLU A 355      16.563  -5.463 -28.824  1.00 93.98           N  
ATOM   2832  CA  GLU A 355      17.485  -6.590 -28.718  1.00 93.98           C  
ATOM   2833  C   GLU A 355      17.543  -7.381 -30.022  1.00 93.98           C  
ATOM   2834  CB  GLU A 355      17.079  -7.510 -27.563  1.00 93.98           C  
ATOM   2835  O   GLU A 355      18.619  -7.808 -30.447  1.00 93.98           O  
ATOM   2836  CG  GLU A 355      17.391  -6.943 -26.186  1.00 93.98           C  
ATOM   2837  CD  GLU A 355      16.972  -7.862 -25.050  1.00 93.98           C  
ATOM   2838  OE1 GLU A 355      17.428  -7.655 -23.902  1.00 93.98           O  
ATOM   2839  OE2 GLU A 355      16.183  -8.798 -25.309  1.00 93.98           O  
ATOM   2840  N   ASN A 356      16.388  -7.618 -30.610  1.00 94.38           N  
ATOM   2841  CA  ASN A 356      16.342  -8.317 -31.890  1.00 94.38           C  
ATOM   2842  C   ASN A 356      17.061  -7.532 -32.984  1.00 94.38           C  
ATOM   2843  CB  ASN A 356      14.894  -8.592 -32.299  1.00 94.38           C  
ATOM   2844  O   ASN A 356      17.796  -8.109 -33.787  1.00 94.38           O  
ATOM   2845  CG  ASN A 356      14.250  -9.685 -31.469  1.00 94.38           C  
ATOM   2846  ND2 ASN A 356      12.923  -9.704 -31.440  1.00 94.38           N  
ATOM   2847  OD1 ASN A 356      14.940 -10.506 -30.858  1.00 94.38           O  
ATOM   2848  N   GLU A 357      16.795  -6.240 -33.043  1.00 95.49           N  
ATOM   2849  CA  GLU A 357      17.472  -5.387 -34.015  1.00 95.49           C  
ATOM   2850  C   GLU A 357      18.986  -5.426 -33.824  1.00 95.49           C  
ATOM   2851  CB  GLU A 357      16.966  -3.946 -33.911  1.00 95.49           C  
ATOM   2852  O   GLU A 357      19.739  -5.463 -34.799  1.00 95.49           O  
ATOM   2853  CG  GLU A 357      15.559  -3.748 -34.456  1.00 95.49           C  
ATOM   2854  CD  GLU A 357      15.064  -2.316 -34.332  1.00 95.49           C  
ATOM   2855  OE1 GLU A 357      13.889  -2.048 -34.672  1.00 95.49           O  
ATOM   2856  OE2 GLU A 357      15.858  -1.454 -33.892  1.00 95.49           O  
ATOM   2857  N   LEU A 358      19.371  -5.349 -32.587  1.00 93.82           N  
ATOM   2858  CA  LEU A 358      20.795  -5.426 -32.278  1.00 93.82           C  
ATOM   2859  C   LEU A 358      21.389  -6.739 -32.777  1.00 93.82           C  
ATOM   2860  CB  LEU A 358      21.025  -5.289 -30.770  1.00 93.82           C  
ATOM   2861  O   LEU A 358      22.464  -6.749 -33.381  1.00 93.82           O  
ATOM   2862  CG  LEU A 358      22.480  -5.318 -30.301  1.00 93.82           C  
ATOM   2863  CD1 LEU A 358      23.233  -4.103 -30.833  1.00 93.82           C  
ATOM   2864  CD2 LEU A 358      22.550  -5.372 -28.779  1.00 93.82           C  
ATOM   2865  N   ARG A 359      20.726  -7.841 -32.456  1.00 95.89           N  
ATOM   2866  CA  ARG A 359      21.178  -9.153 -32.907  1.00 95.89           C  
ATOM   2867  C   ARG A 359      21.268  -9.209 -34.428  1.00 95.89           C  
ATOM   2868  CB  ARG A 359      20.240 -10.249 -32.397  1.00 95.89           C  
ATOM   2869  O   ARG A 359      22.232  -9.745 -34.979  1.00 95.89           O  
ATOM   2870  CG  ARG A 359      20.450 -10.609 -30.934  1.00 95.89           C  
ATOM   2871  CD  ARG A 359      19.619 -11.816 -30.525  1.00 95.89           C  
ATOM   2872  NE  ARG A 359      19.503 -11.925 -29.074  1.00 95.89           N  
ATOM   2873  NH1 ARG A 359      17.487 -10.805 -28.943  1.00 95.89           N  
ATOM   2874  NH2 ARG A 359      18.489 -11.596 -27.039  1.00 95.89           N  
ATOM   2875  CZ  ARG A 359      18.493 -11.442 -28.355  1.00 95.89           C  
ATOM   2876  N   THR A 360      20.245  -8.734 -35.073  1.00 96.97           N  
ATOM   2877  CA  THR A 360      20.213  -8.717 -36.532  1.00 96.97           C  
ATOM   2878  C   THR A 360      21.386  -7.915 -37.089  1.00 96.97           C  
ATOM   2879  CB  THR A 360      18.890  -8.128 -37.055  1.00 96.97           C  
ATOM   2880  O   THR A 360      22.051  -8.351 -38.031  1.00 96.97           O  
ATOM   2881  CG2 THR A 360      17.714  -9.042 -36.726  1.00 96.97           C  
ATOM   2882  OG1 THR A 360      18.671  -6.848 -36.449  1.00 96.97           O  
ATOM   2883  N   THR A 361      21.639  -6.750 -36.567  1.00 96.10           N  
ATOM   2884  CA  THR A 361      22.729  -5.896 -37.028  1.00 96.10           C  
ATOM   2885  C   THR A 361      24.079  -6.565 -36.787  1.00 96.10           C  
ATOM   2886  CB  THR A 361      22.699  -4.525 -36.327  1.00 96.10           C  
ATOM   2887  O   THR A 361      24.976  -6.485 -37.629  1.00 96.10           O  
ATOM   2888  CG2 THR A 361      21.423  -3.762 -36.667  1.00 96.10           C  
ATOM   2889  OG1 THR A 361      22.763  -4.719 -34.909  1.00 96.10           O  
ATOM   2890  N   LYS A 362      24.243  -7.162 -35.660  1.00 96.81           N  
ATOM   2891  CA  LYS A 362      25.472  -7.889 -35.357  1.00 96.81           C  
ATOM   2892  C   LYS A 362      25.714  -9.006 -36.369  1.00 96.81           C  
ATOM   2893  CB  LYS A 362      25.420  -8.466 -33.942  1.00 96.81           C  
ATOM   2894  O   LYS A 362      26.843  -9.209 -36.818  1.00 96.81           O  
ATOM   2895  CG  LYS A 362      25.664  -7.440 -32.845  1.00 96.81           C  
ATOM   2896  CD  LYS A 362      25.739  -8.096 -31.472  1.00 96.81           C  
ATOM   2897  CE  LYS A 362      26.049  -7.079 -30.382  1.00 96.81           C  
ATOM   2898  NZ  LYS A 362      26.108  -7.715 -29.032  1.00 96.81           N  
ATOM   2899  N   SER A 363      24.668  -9.763 -36.622  1.00 96.35           N  
ATOM   2900  CA  SER A 363      24.768 -10.824 -37.618  1.00 96.35           C  
ATOM   2901  C   SER A 363      25.143 -10.265 -38.986  1.00 96.35           C  
ATOM   2902  CB  SER A 363      23.450 -11.594 -37.716  1.00 96.35           C  
ATOM   2903  O   SER A 363      25.970 -10.843 -39.693  1.00 96.35           O  
ATOM   2904  OG  SER A 363      22.412 -10.754 -38.190  1.00 96.35           O  
ATOM   2905  N   GLU A 364      24.540  -9.193 -39.349  1.00 97.70           N  
ATOM   2906  CA  GLU A 364      24.851  -8.542 -40.618  1.00 97.70           C  
ATOM   2907  C   GLU A 364      26.304  -8.079 -40.660  1.00 97.70           C  
ATOM   2908  CB  GLU A 364      23.914  -7.355 -40.857  1.00 97.70           C  
ATOM   2909  O   GLU A 364      26.984  -8.242 -41.675  1.00 97.70           O  
ATOM   2910  CG  GLU A 364      22.493  -7.757 -41.227  1.00 97.70           C  
ATOM   2911  CD  GLU A 364      21.536  -6.579 -41.300  1.00 97.70           C  
ATOM   2912  OE1 GLU A 364      20.340  -6.786 -41.609  1.00 97.70           O  
ATOM   2913  OE2 GLU A 364      21.985  -5.438 -41.049  1.00 97.70           O  
ATOM   2914  N   MET A 365      26.718  -7.488 -39.607  1.00 97.42           N  
ATOM   2915  CA  MET A 365      28.108  -7.050 -39.518  1.00 97.42           C  
ATOM   2916  C   MET A 365      29.062  -8.223 -39.716  1.00 97.42           C  
ATOM   2917  CB  MET A 365      28.376  -6.379 -38.170  1.00 97.42           C  
ATOM   2918  O   MET A 365      30.054  -8.108 -40.436  1.00 97.42           O  
ATOM   2919  CG  MET A 365      29.755  -5.749 -38.063  1.00 97.42           C  
ATOM   2920  SD  MET A 365      30.006  -4.874 -36.469  1.00 97.42           S  
ATOM   2921  CE  MET A 365      28.862  -3.482 -36.685  1.00 97.42           C  
ATOM   2922  N   ALA A 366      28.825  -9.301 -38.980  1.00 95.35           N  
ATOM   2923  CA  ALA A 366      29.646 -10.501 -39.115  1.00 95.35           C  
ATOM   2924  C   ALA A 366      29.673 -10.988 -40.561  1.00 95.35           C  
ATOM   2925  CB  ALA A 366      29.130 -11.605 -38.195  1.00 95.35           C  
ATOM   2926  O   ALA A 366      30.724 -11.384 -41.070  1.00 95.35           O  
ATOM   2927  N   ARG A 367      28.480 -11.005 -41.166  1.00 97.85           N  
ATOM   2928  CA  ARG A 367      28.390 -11.391 -42.571  1.00 97.85           C  
ATOM   2929  C   ARG A 367      29.246 -10.480 -43.445  1.00 97.85           C  
ATOM   2930  CB  ARG A 367      26.936 -11.358 -43.046  1.00 97.85           C  
ATOM   2931  O   ARG A 367      29.994 -10.956 -44.302  1.00 97.85           O  
ATOM   2932  CG  ARG A 367      26.740 -11.864 -44.466  1.00 97.85           C  
ATOM   2933  CD  ARG A 367      25.298 -11.708 -44.927  1.00 97.85           C  
ATOM   2934  NE  ARG A 367      24.899 -10.304 -44.985  1.00 97.85           N  
ATOM   2935  NH1 ARG A 367      26.006  -9.857 -46.963  1.00 97.85           N  
ATOM   2936  NH2 ARG A 367      24.826  -8.201 -45.905  1.00 97.85           N  
ATOM   2937  CZ  ARG A 367      25.245  -9.457 -45.951  1.00 97.85           C  
ATOM   2938  N   TYR A 368      29.163  -9.140 -43.362  1.00 97.77           N  
ATOM   2939  CA  TYR A 368      29.946  -8.178 -44.130  1.00 97.77           C  
ATOM   2940  C   TYR A 368      31.438  -8.381 -43.899  1.00 97.77           C  
ATOM   2941  CB  TYR A 368      29.550  -6.746 -43.761  1.00 97.77           C  
ATOM   2942  O   TYR A 368      32.236  -8.294 -44.836  1.00 97.77           O  
ATOM   2943  CG  TYR A 368      28.278  -6.277 -44.425  1.00 97.77           C  
ATOM   2944  CD1 TYR A 368      28.023  -6.563 -45.764  1.00 97.77           C  
ATOM   2945  CD2 TYR A 368      27.331  -5.546 -43.716  1.00 97.77           C  
ATOM   2946  CE1 TYR A 368      26.853  -6.131 -46.381  1.00 97.77           C  
ATOM   2947  CE2 TYR A 368      26.158  -5.109 -44.323  1.00 97.77           C  
ATOM   2948  OH  TYR A 368      24.769  -4.976 -46.259  1.00 97.77           O  
ATOM   2949  CZ  TYR A 368      25.928  -5.406 -45.654  1.00 97.77           C  
ATOM   2950  N   LEU A 369      31.831  -8.651 -42.692  1.00 97.81           N  
ATOM   2951  CA  LEU A 369      33.235  -8.883 -42.371  1.00 97.81           C  
ATOM   2952  C   LEU A 369      33.767 -10.104 -43.113  1.00 97.81           C  
ATOM   2953  CB  LEU A 369      33.417  -9.069 -40.862  1.00 97.81           C  
ATOM   2954  O   LEU A 369      34.886 -10.082 -43.632  1.00 97.81           O  
ATOM   2955  CG  LEU A 369      33.434  -7.793 -40.019  1.00 97.81           C  
ATOM   2956  CD1 LEU A 369      33.441  -8.140 -38.534  1.00 97.81           C  
ATOM   2957  CD2 LEU A 369      34.640  -6.932 -40.378  1.00 97.81           C  
ATOM   2958  N   LYS A 370      32.950 -11.176 -43.116  1.00 97.76           N  
ATOM   2959  CA  LYS A 370      33.338 -12.380 -43.845  1.00 97.76           C  
ATOM   2960  C   LYS A 370      33.447 -12.105 -45.342  1.00 97.76           C  
ATOM   2961  CB  LYS A 370      32.336 -13.508 -43.592  1.00 97.76           C  
ATOM   2962  O   LYS A 370      34.408 -12.528 -45.988  1.00 97.76           O  
ATOM   2963  CG  LYS A 370      32.756 -14.850 -44.172  1.00 97.76           C  
ATOM   2964  CD  LYS A 370      31.742 -15.940 -43.849  1.00 97.76           C  
ATOM   2965  CE  LYS A 370      32.173 -17.290 -44.407  1.00 97.76           C  
ATOM   2966  NZ  LYS A 370      31.177 -18.360 -44.102  1.00 97.76           N  
ATOM   2967  N   GLU A 371      32.484 -11.458 -45.928  1.00 97.86           N  
ATOM   2968  CA  GLU A 371      32.499 -11.109 -47.345  1.00 97.86           C  
ATOM   2969  C   GLU A 371      33.702 -10.233 -47.685  1.00 97.86           C  
ATOM   2970  CB  GLU A 371      31.202 -10.397 -47.738  1.00 97.86           C  
ATOM   2971  O   GLU A 371      34.332 -10.414 -48.729  1.00 97.86           O  
ATOM   2972  CG  GLU A 371      29.985 -11.309 -47.768  1.00 97.86           C  
ATOM   2973  CD  GLU A 371      28.699 -10.582 -48.130  1.00 97.86           C  
ATOM   2974  OE1 GLU A 371      27.623 -11.222 -48.142  1.00 97.86           O  
ATOM   2975  OE2 GLU A 371      28.769  -9.364 -48.406  1.00 97.86           O  
ATOM   2976  N   TYR A 372      33.989  -9.273 -46.887  1.00 98.05           N  
ATOM   2977  CA  TYR A 372      35.137  -8.399 -47.100  1.00 98.05           C  
ATOM   2978  C   TYR A 372      36.436  -9.196 -47.099  1.00 98.05           C  
ATOM   2979  CB  TYR A 372      35.191  -7.310 -46.024  1.00 98.05           C  
ATOM   2980  O   TYR A 372      37.312  -8.969 -47.937  1.00 98.05           O  
ATOM   2981  CG  TYR A 372      36.259  -6.271 -46.265  1.00 98.05           C  
ATOM   2982  CD1 TYR A 372      37.488  -6.342 -45.612  1.00 98.05           C  
ATOM   2983  CD2 TYR A 372      36.043  -5.217 -47.146  1.00 98.05           C  
ATOM   2984  CE1 TYR A 372      38.474  -5.385 -45.829  1.00 98.05           C  
ATOM   2985  CE2 TYR A 372      37.022  -4.255 -47.371  1.00 98.05           C  
ATOM   2986  OH  TYR A 372      39.205  -3.398 -46.929  1.00 98.05           O  
ATOM   2987  CZ  TYR A 372      38.232  -4.348 -46.710  1.00 98.05           C  
ATOM   2988  N   GLN A 373      36.609 -10.078 -46.096  1.00 97.65           N  
ATOM   2989  CA  GLN A 373      37.784 -10.940 -46.044  1.00 97.65           C  
ATOM   2990  C   GLN A 373      37.916 -11.768 -47.319  1.00 97.65           C  
ATOM   2991  CB  GLN A 373      37.722 -11.860 -44.824  1.00 97.65           C  
ATOM   2992  O   GLN A 373      39.013 -11.907 -47.864  1.00 97.65           O  
ATOM   2993  CG  GLN A 373      38.982 -12.689 -44.613  1.00 97.65           C  
ATOM   2994  CD  GLN A 373      40.180 -11.846 -44.217  1.00 97.65           C  
ATOM   2995  NE2 GLN A 373      41.377 -12.386 -44.415  1.00 97.65           N  
ATOM   2996  OE1 GLN A 373      40.030 -10.717 -43.738  1.00 97.65           O  
ATOM   2997  N   ASP A 374      36.856 -12.385 -47.748  1.00 97.73           N  
ATOM   2998  CA  ASP A 374      36.858 -13.168 -48.980  1.00 97.73           C  
ATOM   2999  C   ASP A 374      37.275 -12.311 -50.174  1.00 97.73           C  
ATOM   3000  CB  ASP A 374      35.479 -13.781 -49.229  1.00 97.73           C  
ATOM   3001  O   ASP A 374      38.076 -12.744 -51.005  1.00 97.73           O  
ATOM   3002  CG  ASP A 374      35.131 -14.880 -48.240  1.00 97.73           C  
ATOM   3003  OD1 ASP A 374      36.037 -15.376 -47.536  1.00 97.73           O  
ATOM   3004  OD2 ASP A 374      33.941 -15.254 -48.165  1.00 97.73           O  
ATOM   3005  N   LEU A 375      36.710 -11.150 -50.255  1.00 98.05           N  
ATOM   3006  CA  LEU A 375      37.035 -10.226 -51.336  1.00 98.05           C  
ATOM   3007  C   LEU A 375      38.499  -9.805 -51.270  1.00 98.05           C  
ATOM   3008  CB  LEU A 375      36.133  -8.991 -51.275  1.00 98.05           C  
ATOM   3009  O   LEU A 375      39.162  -9.683 -52.302  1.00 98.05           O  
ATOM   3010  CG  LEU A 375      36.291  -7.979 -52.411  1.00 98.05           C  
ATOM   3011  CD1 LEU A 375      36.046  -8.651 -53.757  1.00 98.05           C  
ATOM   3012  CD2 LEU A 375      35.342  -6.802 -52.214  1.00 98.05           C  
ATOM   3013  N   LEU A 376      38.928  -9.443 -50.163  1.00 97.74           N  
ATOM   3014  CA  LEU A 376      40.330  -9.088 -49.972  1.00 97.74           C  
ATOM   3015  C   LEU A 376      41.245 -10.217 -50.435  1.00 97.74           C  
ATOM   3016  CB  LEU A 376      40.606  -8.762 -48.502  1.00 97.74           C  
ATOM   3017  O   LEU A 376      42.266  -9.970 -51.080  1.00 97.74           O  
ATOM   3018  CG  LEU A 376      42.039  -8.358 -48.154  1.00 97.74           C  
ATOM   3019  CD1 LEU A 376      42.426  -7.083 -48.896  1.00 97.74           C  
ATOM   3020  CD2 LEU A 376      42.193  -8.174 -46.648  1.00 97.74           C  
ATOM   3021  N   ASN A 377      40.952 -11.471 -50.062  1.00 97.69           N  
ATOM   3022  CA  ASN A 377      41.724 -12.625 -50.511  1.00 97.69           C  
ATOM   3023  C   ASN A 377      41.791 -12.696 -52.034  1.00 97.69           C  
ATOM   3024  CB  ASN A 377      41.136 -13.918 -49.944  1.00 97.69           C  
ATOM   3025  O   ASN A 377      42.849 -12.977 -52.601  1.00 97.69           O  
ATOM   3026  CG  ASN A 377      41.383 -14.068 -48.456  1.00 97.69           C  
ATOM   3027  ND2 ASN A 377      40.584 -14.906 -47.804  1.00 97.69           N  
ATOM   3028  OD1 ASN A 377      42.282 -13.436 -47.896  1.00 97.69           O  
ATOM   3029  N   VAL A 378      40.661 -12.535 -52.707  1.00 98.11           N  
ATOM   3030  CA  VAL A 378      40.607 -12.549 -54.165  1.00 98.11           C  
ATOM   3031  C   VAL A 378      41.470 -11.420 -54.725  1.00 98.11           C  
ATOM   3032  CB  VAL A 378      39.156 -12.416 -54.680  1.00 98.11           C  
ATOM   3033  O   VAL A 378      42.208 -11.617 -55.693  1.00 98.11           O  
ATOM   3034  CG1 VAL A 378      39.135 -12.258 -56.200  1.00 98.11           C  
ATOM   3035  CG2 VAL A 378      38.326 -13.625 -54.254  1.00 98.11           C  
ATOM   3036  N   LYS A 379      41.458 -10.280 -54.150  1.00 97.91           N  
ATOM   3037  CA  LYS A 379      42.240  -9.129 -54.595  1.00 97.91           C  
ATOM   3038  C   LYS A 379      43.736  -9.417 -54.516  1.00 97.91           C  
ATOM   3039  CB  LYS A 379      41.900  -7.894 -53.760  1.00 97.91           C  
ATOM   3040  O   LYS A 379      44.483  -9.106 -55.446  1.00 97.91           O  
ATOM   3041  CG  LYS A 379      42.501  -6.602 -54.292  1.00 97.91           C  
ATOM   3042  CD  LYS A 379      43.854  -6.311 -53.655  1.00 97.91           C  
ATOM   3043  CE  LYS A 379      44.429  -4.988 -54.142  1.00 97.91           C  
ATOM   3044  NZ  LYS A 379      45.742  -4.684 -53.497  1.00 97.91           N  
ATOM   3045  N   MET A 380      44.091  -9.926 -53.374  1.00 97.95           N  
ATOM   3046  CA  MET A 380      45.500 -10.262 -53.193  1.00 97.95           C  
ATOM   3047  C   MET A 380      45.954 -11.283 -54.231  1.00 97.95           C  
ATOM   3048  CB  MET A 380      45.749 -10.802 -51.784  1.00 97.95           C  
ATOM   3049  O   MET A 380      47.049 -11.168 -54.784  1.00 97.95           O  
ATOM   3050  CG  MET A 380      45.653  -9.745 -50.696  1.00 97.95           C  
ATOM   3051  SD  MET A 380      45.915 -10.439 -49.017  1.00 97.95           S  
ATOM   3052  CE  MET A 380      47.644 -10.970 -49.157  1.00 97.95           C  
ATOM   3053  N   ALA A 381      45.138 -12.331 -54.462  1.00 97.32           N  
ATOM   3054  CA  ALA A 381      45.431 -13.343 -55.474  1.00 97.32           C  
ATOM   3055  C   ALA A 381      45.595 -12.708 -56.852  1.00 97.32           C  
ATOM   3056  CB  ALA A 381      44.329 -14.399 -55.506  1.00 97.32           C  
ATOM   3057  O   ALA A 381      46.525 -13.043 -57.590  1.00 97.32           O  
ATOM   3058  N   LEU A 382      44.739 -11.799 -57.179  1.00 96.81           N  
ATOM   3059  CA  LEU A 382      44.818 -11.117 -58.467  1.00 96.81           C  
ATOM   3060  C   LEU A 382      46.057 -10.230 -58.536  1.00 96.81           C  
ATOM   3061  CB  LEU A 382      43.561 -10.277 -58.707  1.00 96.81           C  
ATOM   3062  O   LEU A 382      46.703 -10.139 -59.583  1.00 96.81           O  
ATOM   3063  CG  LEU A 382      42.276 -11.051 -59.007  1.00 96.81           C  
ATOM   3064  CD1 LEU A 382      41.095 -10.093 -59.121  1.00 96.81           C  
ATOM   3065  CD2 LEU A 382      42.431 -11.872 -60.283  1.00 96.81           C  
ATOM   3066  N   ASP A 383      46.368  -9.543 -57.466  1.00 96.91           N  
ATOM   3067  CA  ASP A 383      47.563  -8.707 -57.420  1.00 96.91           C  
ATOM   3068  C   ASP A 383      48.819  -9.527 -57.706  1.00 96.91           C  
ATOM   3069  CB  ASP A 383      47.684  -8.017 -56.060  1.00 96.91           C  
ATOM   3070  O   ASP A 383      49.729  -9.060 -58.393  1.00 96.91           O  
ATOM   3071  CG  ASP A 383      46.731  -6.845 -55.902  1.00 96.91           C  
ATOM   3072  OD1 ASP A 383      46.321  -6.251 -56.923  1.00 96.91           O  
ATOM   3073  OD2 ASP A 383      46.390  -6.510 -54.747  1.00 96.91           O  
ATOM   3074  N   ILE A 384      48.854 -10.709 -57.105  1.00 96.66           N  
ATOM   3075  CA  ILE A 384      49.982 -11.600 -57.354  1.00 96.66           C  
ATOM   3076  C   ILE A 384      50.005 -12.005 -58.826  1.00 96.66           C  
ATOM   3077  CB  ILE A 384      49.921 -12.855 -56.454  1.00 96.66           C  
ATOM   3078  O   ILE A 384      51.068 -12.036 -59.451  1.00 96.66           O  
ATOM   3079  CG1 ILE A 384      50.067 -12.461 -54.979  1.00 96.66           C  
ATOM   3080  CG2 ILE A 384      50.999 -13.864 -56.861  1.00 96.66           C  
ATOM   3081  CD1 ILE A 384      49.788 -13.598 -54.005  1.00 96.66           C  
ATOM   3082  N   GLU A 385      48.882 -12.346 -59.420  1.00 96.76           N  
ATOM   3083  CA  GLU A 385      48.782 -12.700 -60.833  1.00 96.76           C  
ATOM   3084  C   GLU A 385      49.251 -11.553 -61.724  1.00 96.76           C  
ATOM   3085  CB  GLU A 385      47.345 -13.090 -61.190  1.00 96.76           C  
ATOM   3086  O   GLU A 385      49.984 -11.771 -62.691  1.00 96.76           O  
ATOM   3087  CG  GLU A 385      46.897 -14.411 -60.582  1.00 96.76           C  
ATOM   3088  CD  GLU A 385      45.448 -14.752 -60.890  1.00 96.76           C  
ATOM   3089  OE1 GLU A 385      44.966 -15.815 -60.438  1.00 96.76           O  
ATOM   3090  OE2 GLU A 385      44.790 -13.951 -61.591  1.00 96.76           O  
ATOM   3091  N   ILE A 386      48.827 -10.367 -61.378  1.00 95.53           N  
ATOM   3092  CA  ILE A 386      49.209  -9.187 -62.146  1.00 95.53           C  
ATOM   3093  C   ILE A 386      50.721  -8.988 -62.069  1.00 95.53           C  
ATOM   3094  CB  ILE A 386      48.475  -7.924 -61.644  1.00 95.53           C  
ATOM   3095  O   ILE A 386      51.366  -8.685 -63.075  1.00 95.53           O  
ATOM   3096  CG1 ILE A 386      46.981  -8.007 -61.975  1.00 95.53           C  
ATOM   3097  CG2 ILE A 386      49.100  -6.661 -62.246  1.00 95.53           C  
ATOM   3098  CD1 ILE A 386      46.147  -6.890 -61.362  1.00 95.53           C  
ATOM   3099  N   ALA A 387      51.266  -9.122 -60.862  1.00 96.76           N  
ATOM   3100  CA  ALA A 387      52.709  -8.993 -60.678  1.00 96.76           C  
ATOM   3101  C   ALA A 387      53.462 -10.034 -61.503  1.00 96.76           C  
ATOM   3102  CB  ALA A 387      53.071  -9.126 -59.201  1.00 96.76           C  
ATOM   3103  O   ALA A 387      54.504  -9.733 -62.091  1.00 96.76           O  
ATOM   3104  N   ALA A 388      52.950 -11.216 -61.505  1.00 96.35           N  
ATOM   3105  CA  ALA A 388      53.542 -12.287 -62.302  1.00 96.35           C  
ATOM   3106  C   ALA A 388      53.504 -11.949 -63.790  1.00 96.35           C  
ATOM   3107  CB  ALA A 388      52.820 -13.606 -62.041  1.00 96.35           C  
ATOM   3108  O   ALA A 388      54.488 -12.153 -64.505  1.00 96.35           O  
ATOM   3109  N   TYR A 389      52.303 -11.506 -64.297  1.00 96.13           N  
ATOM   3110  CA  TYR A 389      52.179 -11.123 -65.699  1.00 96.13           C  
ATOM   3111  C   TYR A 389      53.125  -9.977 -66.037  1.00 96.13           C  
ATOM   3112  CB  TYR A 389      50.737 -10.721 -66.021  1.00 96.13           C  
ATOM   3113  O   TYR A 389      53.725  -9.956 -67.115  1.00 96.13           O  
ATOM   3114  CG  TYR A 389      49.784 -11.889 -66.102  1.00 96.13           C  
ATOM   3115  CD1 TYR A 389      49.970 -12.901 -67.042  1.00 96.13           C  
ATOM   3116  CD2 TYR A 389      48.697 -11.984 -65.239  1.00 96.13           C  
ATOM   3117  CE1 TYR A 389      49.094 -13.978 -67.121  1.00 96.13           C  
ATOM   3118  CE2 TYR A 389      47.815 -13.057 -65.310  1.00 96.13           C  
ATOM   3119  OH  TYR A 389      47.151 -15.112 -66.326  1.00 96.13           O  
ATOM   3120  CZ  TYR A 389      48.022 -14.048 -66.252  1.00 96.13           C  
ATOM   3121  N   ARG A 390      53.259  -9.054 -65.199  1.00 95.59           N  
ATOM   3122  CA  ARG A 390      54.177  -7.942 -65.424  1.00 95.59           C  
ATOM   3123  C   ARG A 390      55.614  -8.437 -65.558  1.00 95.59           C  
ATOM   3124  CB  ARG A 390      54.078  -6.924 -64.285  1.00 95.59           C  
ATOM   3125  O   ARG A 390      56.364  -7.957 -66.411  1.00 95.59           O  
ATOM   3126  CG  ARG A 390      52.840  -6.045 -64.352  1.00 95.59           C  
ATOM   3127  CD  ARG A 390      52.854  -4.968 -63.276  1.00 95.59           C  
ATOM   3128  NE  ARG A 390      51.678  -4.107 -63.359  1.00 95.59           N  
ATOM   3129  NH1 ARG A 390      52.049  -3.056 -61.335  1.00 95.59           N  
ATOM   3130  NH2 ARG A 390      50.232  -2.486 -62.612  1.00 95.59           N  
ATOM   3131  CZ  ARG A 390      51.323  -3.218 -62.435  1.00 95.59           C  
ATOM   3132  N   LYS A 391      56.034  -9.384 -64.686  1.00 94.91           N  
ATOM   3133  CA  LYS A 391      57.378  -9.952 -64.732  1.00 94.91           C  
ATOM   3134  C   LYS A 391      57.619 -10.688 -66.046  1.00 94.91           C  
ATOM   3135  CB  LYS A 391      57.601 -10.900 -63.552  1.00 94.91           C  
ATOM   3136  O   LYS A 391      58.708 -10.606 -66.619  1.00 94.91           O  
ATOM   3137  CG  LYS A 391      57.966 -10.196 -62.253  1.00 94.91           C  
ATOM   3138  CD  LYS A 391      58.472 -11.181 -61.207  1.00 94.91           C  
ATOM   3139  CE  LYS A 391      58.925 -10.468 -59.940  1.00 94.91           C  
ATOM   3140  NZ  LYS A 391      59.264 -11.434 -58.852  1.00 94.91           N  
ATOM   3141  N   LEU A 392      56.653 -11.428 -66.540  1.00 94.42           N  
ATOM   3142  CA  LEU A 392      56.737 -12.167 -67.796  1.00 94.42           C  
ATOM   3143  C   LEU A 392      56.853 -11.213 -68.980  1.00 94.42           C  
ATOM   3144  CB  LEU A 392      55.514 -13.070 -67.970  1.00 94.42           C  
ATOM   3145  O   LEU A 392      57.629 -11.458 -69.906  1.00 94.42           O  
ATOM   3146  CG  LEU A 392      55.582 -14.094 -69.104  1.00 94.42           C  
ATOM   3147  CD1 LEU A 392      56.602 -15.179 -68.777  1.00 94.42           C  
ATOM   3148  CD2 LEU A 392      54.208 -14.703 -69.359  1.00 94.42           C  
ATOM   3149  N   LEU A 393      56.084 -10.119 -69.022  1.00 93.62           N  
ATOM   3150  CA  LEU A 393      56.130  -9.140 -70.103  1.00 93.62           C  
ATOM   3151  C   LEU A 393      57.463  -8.401 -70.112  1.00 93.62           C  
ATOM   3152  CB  LEU A 393      54.979  -8.140 -69.969  1.00 93.62           C  
ATOM   3153  O   LEU A 393      58.010  -8.109 -71.178  1.00 93.62           O  
ATOM   3154  CG  LEU A 393      53.589  -8.650 -70.352  1.00 93.62           C  
ATOM   3155  CD1 LEU A 393      52.519  -7.655 -69.914  1.00 93.62           C  
ATOM   3156  CD2 LEU A 393      53.507  -8.904 -71.854  1.00 93.62           C  
ATOM   3157  N   GLU A 394      57.954  -8.066 -68.926  1.00 91.40           N  
ATOM   3158  CA  GLU A 394      59.260  -7.423 -68.819  1.00 91.40           C  
ATOM   3159  C   GLU A 394      60.372  -8.348 -69.307  1.00 91.40           C  
ATOM   3160  CB  GLU A 394      59.530  -6.992 -67.375  1.00 91.40           C  
ATOM   3161  O   GLU A 394      61.329  -7.896 -69.939  1.00 91.40           O  
ATOM   3162  CG  GLU A 394      58.664  -5.831 -66.908  1.00 91.40           C  
ATOM   3163  CD  GLU A 394      58.825  -5.520 -65.428  1.00 91.40           C  
ATOM   3164  OE1 GLU A 394      58.101  -4.639 -64.911  1.00 91.40           O  
ATOM   3165  OE2 GLU A 394      59.683  -6.161 -64.781  1.00 91.40           O  
ATOM   3166  N   GLY A 395      60.354  -9.603 -69.000  1.00 89.83           N  
ATOM   3167  CA  GLY A 395      61.293 -10.587 -69.513  1.00 89.83           C  
ATOM   3168  C   GLY A 395      61.247 -10.725 -71.023  1.00 89.83           C  
ATOM   3169  O   GLY A 395      62.287 -10.851 -71.673  1.00 89.83           O  
ATOM   3170  N   GLU A 396      60.117 -10.641 -71.636  1.00 85.14           N  
ATOM   3171  CA  GLU A 396      59.964 -10.709 -73.086  1.00 85.14           C  
ATOM   3172  C   GLU A 396      60.480  -9.439 -73.756  1.00 85.14           C  
ATOM   3173  CB  GLU A 396      58.499 -10.945 -73.462  1.00 85.14           C  
ATOM   3174  O   GLU A 396      61.104  -9.500 -74.817  1.00 85.14           O  
ATOM   3175  CG  GLU A 396      58.041 -12.385 -73.281  1.00 85.14           C  
ATOM   3176  CD  GLU A 396      56.958 -12.798 -74.265  1.00 85.14           C  
ATOM   3177  OE1 GLU A 396      56.760 -14.016 -74.473  1.00 85.14           O  
ATOM   3178  OE2 GLU A 396      56.303 -11.896 -74.832  1.00 85.14           O  
ATOM   3179  N   GLU A 397      60.203  -8.335 -73.211  1.00 83.12           N  
ATOM   3180  CA  GLU A 397      60.718  -7.079 -73.749  1.00 83.12           C  
ATOM   3181  C   GLU A 397      62.243  -7.051 -73.722  1.00 83.12           C  
ATOM   3182  CB  GLU A 397      60.156  -5.889 -72.968  1.00 83.12           C  
ATOM   3183  O   GLU A 397      62.876  -6.508 -74.630  1.00 83.12           O  
ATOM   3184  CG  GLU A 397      58.672  -5.645 -73.203  1.00 83.12           C  
ATOM   3185  CD  GLU A 397      58.119  -4.484 -72.392  1.00 83.12           C  
ATOM   3186  OE1 GLU A 397      56.918  -4.161 -72.535  1.00 83.12           O  
ATOM   3187  OE2 GLU A 397      58.894  -3.892 -71.607  1.00 83.12           O  
ATOM   3188  N   THR A 398      62.820  -7.579 -72.693  1.00 78.78           N  
ATOM   3189  CA  THR A 398      64.273  -7.681 -72.611  1.00 78.78           C  
ATOM   3190  C   THR A 398      64.813  -8.607 -73.697  1.00 78.78           C  
ATOM   3191  CB  THR A 398      64.720  -8.191 -71.228  1.00 78.78           C  
ATOM   3192  O   THR A 398      65.862  -8.337 -74.286  1.00 78.78           O  
ATOM   3193  CG2 THR A 398      66.193  -7.884 -70.979  1.00 78.78           C  
ATOM   3194  OG1 THR A 398      63.933  -7.555 -70.214  1.00 78.78           O  
ATOM   3195  N   ARG A 399      64.163  -9.744 -73.972  1.00 79.65           N  
ATOM   3196  CA  ARG A 399      64.560 -10.649 -75.046  1.00 79.65           C  
ATOM   3197  C   ARG A 399      64.396  -9.986 -76.409  1.00 79.65           C  
ATOM   3198  CB  ARG A 399      63.742 -11.941 -74.990  1.00 79.65           C  
ATOM   3199  O   ARG A 399      65.228 -10.173 -77.300  1.00 79.65           O  
ATOM   3200  CG  ARG A 399      64.090 -12.840 -73.815  1.00 79.65           C  
ATOM   3201  CD  ARG A 399      63.300 -14.141 -73.846  1.00 79.65           C  
ATOM   3202  NE  ARG A 399      63.627 -14.998 -72.711  1.00 79.65           N  
ATOM   3203  NH1 ARG A 399      64.815 -16.541 -73.954  1.00 79.65           N  
ATOM   3204  NH2 ARG A 399      64.578 -16.823 -71.691  1.00 79.65           N  
ATOM   3205  CZ  ARG A 399      64.339 -16.119 -72.788  1.00 79.65           C  
ATOM   3206  N   LEU A 400      63.317  -9.238 -76.696  1.00 75.37           N  
ATOM   3207  CA  LEU A 400      63.097  -8.537 -77.956  1.00 75.37           C  
ATOM   3208  C   LEU A 400      64.064  -7.367 -78.103  1.00 75.37           C  
ATOM   3209  CB  LEU A 400      61.654  -8.036 -78.046  1.00 75.37           C  
ATOM   3210  O   LEU A 400      64.505  -7.055 -79.212  1.00 75.37           O  
ATOM   3211  CG  LEU A 400      60.585  -9.094 -78.323  1.00 75.37           C  
ATOM   3212  CD1 LEU A 400      59.200  -8.550 -77.987  1.00 75.37           C  
ATOM   3213  CD2 LEU A 400      60.647  -9.550 -79.777  1.00 75.37           C  
ATOM   3214  N   SER A 401      64.474  -6.612 -77.046  1.00 71.63           N  
ATOM   3215  CA  SER A 401      65.450  -5.532 -77.140  1.00 71.63           C  
ATOM   3216  C   SER A 401      66.848  -6.072 -77.422  1.00 71.63           C  
ATOM   3217  CB  SER A 401      65.464  -4.708 -75.851  1.00 71.63           C  
ATOM   3218  O   SER A 401      67.640  -5.430 -78.115  1.00 71.63           O  
ATOM   3219  OG  SER A 401      64.152  -4.306 -75.498  1.00 71.63           O  
ATOM   3220  N   PHE A 402      67.213  -7.294 -76.932  1.00 61.86           N  
ATOM   3221  CA  PHE A 402      68.535  -7.845 -77.206  1.00 61.86           C  
ATOM   3222  C   PHE A 402      68.574  -8.499 -78.582  1.00 61.86           C  
ATOM   3223  CB  PHE A 402      68.928  -8.862 -76.130  1.00 61.86           C  
ATOM   3224  O   PHE A 402      69.617  -8.515 -79.239  1.00 61.86           O  
ATOM   3225  CG  PHE A 402      69.373  -8.235 -74.836  1.00 61.86           C  
ATOM   3226  CD1 PHE A 402      70.652  -7.708 -74.706  1.00 61.86           C  
ATOM   3227  CD2 PHE A 402      68.511  -8.173 -73.749  1.00 61.86           C  
ATOM   3228  CE1 PHE A 402      71.066  -7.127 -73.510  1.00 61.86           C  
ATOM   3229  CE2 PHE A 402      68.918  -7.595 -72.550  1.00 61.86           C  
ATOM   3230  CZ  PHE A 402      70.196  -7.073 -72.432  1.00 61.86           C  
ATOM   3231  N   THR A 403      67.481  -8.915 -79.185  1.00 57.00           N  
ATOM   3232  CA  THR A 403      67.460  -9.451 -80.541  1.00 57.00           C  
ATOM   3233  C   THR A 403      67.202  -8.342 -81.557  1.00 57.00           C  
ATOM   3234  CB  THR A 403      66.389 -10.547 -80.692  1.00 57.00           C  
ATOM   3235  O   THR A 403      67.644  -8.429 -82.705  1.00 57.00           O  
ATOM   3236  CG2 THR A 403      66.944 -11.914 -80.304  1.00 57.00           C  
ATOM   3237  OG1 THR A 403      65.275 -10.238 -79.846  1.00 57.00           O  
ATOM   3238  N   SER A 404      66.809  -7.081 -81.221  1.00 47.98           N  
ATOM   3239  CA  SER A 404      66.597  -6.060 -82.242  1.00 47.98           C  
ATOM   3240  C   SER A 404      67.749  -5.061 -82.271  1.00 47.98           C  
ATOM   3241  CB  SER A 404      65.279  -5.324 -82.000  1.00 47.98           C  
ATOM   3242  O   SER A 404      67.782  -4.168 -83.121  1.00 47.98           O  
ATOM   3243  OG  SER A 404      64.923  -4.545 -83.129  1.00 47.98           O  
ATOM   3244  N   VAL A 405      68.919  -5.314 -81.568  1.00 48.99           N  
ATOM   3245  CA  VAL A 405      70.051  -4.510 -82.016  1.00 48.99           C  
ATOM   3246  C   VAL A 405      70.720  -5.182 -83.213  1.00 48.99           C  
ATOM   3247  CB  VAL A 405      71.078  -4.295 -80.883  1.00 48.99           C  
ATOM   3248  O   VAL A 405      71.644  -4.624 -83.809  1.00 48.99           O  
ATOM   3249  CG1 VAL A 405      71.328  -2.805 -80.656  1.00 48.99           C  
ATOM   3250  CG2 VAL A 405      70.599  -4.961 -79.594  1.00 48.99           C  
ATOM   3251  N   GLY A 406      69.980  -5.821 -84.089  1.00 44.29           N  
ATOM   3252  CA  GLY A 406      70.393  -5.867 -85.482  1.00 44.29           C  
ATOM   3253  C   GLY A 406      69.230  -5.771 -86.452  1.00 44.29           C  
ATOM   3254  O   GLY A 406      68.311  -6.591 -86.412  1.00 44.29           O  
ATOM   3255  N   SER A 407      68.444  -4.651 -86.467  1.00 34.05           N  
ATOM   3256  CA  SER A 407      67.661  -4.326 -87.655  1.00 34.05           C  
ATOM   3257  C   SER A 407      67.051  -2.933 -87.550  1.00 34.05           C  
ATOM   3258  CB  SER A 407      66.556  -5.362 -87.869  1.00 34.05           C  
ATOM   3259  O   SER A 407      66.379  -2.616 -86.566  1.00 34.05           O  
ATOM   3260  OG  SER A 407      66.226  -5.468 -89.243  1.00 34.05           O  
ATOM   3261  N   ILE A 408      67.676  -1.840 -87.923  1.00 37.18           N  
ATOM   3262  CA  ILE A 408      67.396  -0.743 -88.842  1.00 37.18           C  
ATOM   3263  C   ILE A 408      65.898  -0.447 -88.850  1.00 37.18           C  
ATOM   3264  CB  ILE A 408      67.886  -1.064 -90.272  1.00 37.18           C  
ATOM   3265  O   ILE A 408      65.077  -1.367 -88.868  1.00 37.18           O  
ATOM   3266  CG1 ILE A 408      67.348  -2.424 -90.729  1.00 37.18           C  
ATOM   3267  CG2 ILE A 408      69.416  -1.030 -90.338  1.00 37.18           C  
ATOM   3268  CD1 ILE A 408      67.574  -2.716 -92.206  1.00 37.18           C  
ATOM   3269  N   THR A 409      65.452   0.797 -88.340  1.00 32.70           N  
ATOM   3270  CA  THR A 409      64.652   1.770 -89.076  1.00 32.70           C  
ATOM   3271  C   THR A 409      63.424   2.181 -88.269  1.00 32.70           C  
ATOM   3272  CB  THR A 409      64.209   1.210 -90.441  1.00 32.70           C  
ATOM   3273  O   THR A 409      62.694   1.327 -87.761  1.00 32.70           O  
ATOM   3274  CG2 THR A 409      64.011   2.330 -91.456  1.00 32.70           C  
ATOM   3275  OG1 THR A 409      65.211   0.309 -90.929  1.00 32.70           O  
ATOM   3276  N   SER A 410      63.392   3.511 -87.808  1.00 31.92           N  
ATOM   3277  CA  SER A 410      62.695   4.649 -88.397  1.00 31.92           C  
ATOM   3278  C   SER A 410      61.275   4.771 -87.852  1.00 31.92           C  
ATOM   3279  CB  SER A 410      62.656   4.524 -89.921  1.00 31.92           C  
ATOM   3280  O   SER A 410      60.508   3.806 -87.883  1.00 31.92           O  
ATOM   3281  OG  SER A 410      62.944   5.768 -90.535  1.00 31.92           O  
ATOM   3282  N   GLY A 411      61.021   5.804 -87.092  1.00 33.94           N  
ATOM   3283  CA  GLY A 411      60.177   6.974 -87.276  1.00 33.94           C  
ATOM   3284  C   GLY A 411      58.710   6.701 -87.003  1.00 33.94           C  
ATOM   3285  O   GLY A 411      58.209   5.615 -87.302  1.00 33.94           O  
ATOM   3286  N   TYR A 412      58.128   7.339 -85.947  1.00 32.14           N  
ATOM   3287  CA  TYR A 412      56.868   8.074 -85.959  1.00 32.14           C  
ATOM   3288  C   TYR A 412      55.881   7.482 -84.960  1.00 32.14           C  
ATOM   3289  CB  TYR A 412      56.257   8.069 -87.363  1.00 32.14           C  
ATOM   3290  O   TYR A 412      55.629   6.275 -84.969  1.00 32.14           O  
ATOM   3291  CG  TYR A 412      55.888   9.443 -87.870  1.00 32.14           C  
ATOM   3292  CD1 TYR A 412      54.603   9.950 -87.694  1.00 32.14           C  
ATOM   3293  CD2 TYR A 412      56.824  10.236 -88.525  1.00 32.14           C  
ATOM   3294  CE1 TYR A 412      54.258  11.214 -88.161  1.00 32.14           C  
ATOM   3295  CE2 TYR A 412      56.490  11.501 -88.996  1.00 32.14           C  
ATOM   3296  OH  TYR A 412      54.871  13.233 -89.273  1.00 32.14           O  
ATOM   3297  CZ  TYR A 412      55.207  11.981 -88.809  1.00 32.14           C  
ATOM   3298  N   SER A 413      55.651   8.096 -83.747  1.00 35.99           N  
ATOM   3299  CA  SER A 413      54.288   8.048 -83.226  1.00 35.99           C  
ATOM   3300  C   SER A 413      53.991   9.255 -82.343  1.00 35.99           C  
ATOM   3301  CB  SER A 413      54.061   6.759 -82.436  1.00 35.99           C  
ATOM   3302  O   SER A 413      54.760   9.568 -81.431  1.00 35.99           O  
ATOM   3303  OG  SER A 413      55.171   5.887 -82.566  1.00 35.99           O  
ATOM   3304  N   GLN A 414      53.471  10.422 -82.928  1.00 30.70           N  
ATOM   3305  CA  GLN A 414      52.187  11.115 -82.919  1.00 30.70           C  
ATOM   3306  C   GLN A 414      51.169  10.376 -82.057  1.00 30.70           C  
ATOM   3307  CB  GLN A 414      51.653  11.274 -84.344  1.00 30.70           C  
ATOM   3308  O   GLN A 414      51.080   9.147 -82.108  1.00 30.70           O  
ATOM   3309  CG  GLN A 414      52.129  12.541 -85.042  1.00 30.70           C  
ATOM   3310  CD  GLN A 414      51.496  12.732 -86.407  1.00 30.70           C  
ATOM   3311  NE2 GLN A 414      52.311  13.092 -87.393  1.00 30.70           N  
ATOM   3312  OE1 GLN A 414      50.285  12.556 -86.575  1.00 30.70           O  
ATOM   3313  N   SER A 415      50.640  11.079 -80.995  1.00 31.74           N  
ATOM   3314  CA  SER A 415      49.280  11.456 -80.623  1.00 31.74           C  
ATOM   3315  C   SER A 415      48.771  10.612 -79.459  1.00 31.74           C  
ATOM   3316  CB  SER A 415      48.337  11.311 -81.819  1.00 31.74           C  
ATOM   3317  O   SER A 415      49.015   9.405 -79.408  1.00 31.74           O  
ATOM   3318  OG  SER A 415      48.187   9.949 -82.179  1.00 31.74           O  
ATOM   3319  N   SER A 416      48.506  11.263 -78.291  1.00 32.17           N  
ATOM   3320  CA  SER A 416      47.185  11.070 -77.703  1.00 32.17           C  
ATOM   3321  C   SER A 416      46.992  11.951 -76.473  1.00 32.17           C  
ATOM   3322  CB  SER A 416      46.975   9.602 -77.327  1.00 32.17           C  
ATOM   3323  O   SER A 416      47.789  11.898 -75.534  1.00 32.17           O  
ATOM   3324  OG  SER A 416      46.171   8.945 -78.292  1.00 32.17           O  
ATOM   3325  N   GLN A 417      46.627  13.213 -76.625  1.00 33.67           N  
ATOM   3326  CA  GLN A 417      45.539  14.037 -76.109  1.00 33.67           C  
ATOM   3327  C   GLN A 417      44.273  13.211 -75.904  1.00 33.67           C  
ATOM   3328  CB  GLN A 417      45.256  15.207 -77.052  1.00 33.67           C  
ATOM   3329  O   GLN A 417      43.850  12.480 -76.803  1.00 33.67           O  
ATOM   3330  CG  GLN A 417      46.389  16.222 -77.130  1.00 33.67           C  
ATOM   3331  CD  GLN A 417      46.036  17.431 -77.977  1.00 33.67           C  
ATOM   3332  NE2 GLN A 417      46.808  18.503 -77.830  1.00 33.67           N  
ATOM   3333  OE1 GLN A 417      45.080  17.401 -78.757  1.00 33.67           O  
ATOM   3334  N   VAL A 418      44.097  12.665 -74.680  1.00 35.56           N  
ATOM   3335  CA  VAL A 418      42.825  12.180 -74.155  1.00 35.56           C  
ATOM   3336  C   VAL A 418      42.363  13.076 -73.008  1.00 35.56           C  
ATOM   3337  CB  VAL A 418      42.930  10.714 -73.678  1.00 35.56           C  
ATOM   3338  O   VAL A 418      43.148  13.407 -72.116  1.00 35.56           O  
ATOM   3339  CG1 VAL A 418      42.963   9.759 -74.869  1.00 35.56           C  
ATOM   3340  CG2 VAL A 418      44.168  10.526 -72.803  1.00 35.56           C  
ATOM   3341  N   PHE A 419      41.328  13.882 -73.306  1.00 28.27           N  
ATOM   3342  CA  PHE A 419      39.885  14.012 -73.141  1.00 28.27           C  
ATOM   3343  C   PHE A 419      39.504  13.980 -71.666  1.00 28.27           C  
ATOM   3344  CB  PHE A 419      39.154  12.897 -73.896  1.00 28.27           C  
ATOM   3345  O   PHE A 419      39.924  13.086 -70.930  1.00 28.27           O  
ATOM   3346  CG  PHE A 419      38.788  13.261 -75.310  1.00 28.27           C  
ATOM   3347  CD1 PHE A 419      37.637  13.992 -75.579  1.00 28.27           C  
ATOM   3348  CD2 PHE A 419      39.595  12.871 -76.371  1.00 28.27           C  
ATOM   3349  CE1 PHE A 419      37.295  14.330 -76.886  1.00 28.27           C  
ATOM   3350  CE2 PHE A 419      39.260  13.205 -77.680  1.00 28.27           C  
ATOM   3351  CZ  PHE A 419      38.110  13.933 -77.936  1.00 28.27           C  
ATOM   3352  N   GLY A 420      39.063  15.137 -71.089  1.00 30.39           N  
ATOM   3353  CA  GLY A 420      37.713  15.025 -70.560  1.00 30.39           C  
ATOM   3354  C   GLY A 420      37.276  16.247 -69.776  1.00 30.39           C  
ATOM   3355  O   GLY A 420      38.054  16.804 -68.999  1.00 30.39           O  
ATOM   3356  N   ARG A 421      36.509  17.224 -70.498  1.00 28.77           N  
ATOM   3357  CA  ARG A 421      35.102  17.607 -70.544  1.00 28.77           C  
ATOM   3358  C   ARG A 421      34.737  18.492 -69.357  1.00 28.77           C  
ATOM   3359  CB  ARG A 421      34.207  16.367 -70.568  1.00 28.77           C  
ATOM   3360  O   ARG A 421      34.946  18.110 -68.203  1.00 28.77           O  
ATOM   3361  CG  ARG A 421      32.987  16.505 -71.464  1.00 28.77           C  
ATOM   3362  CD  ARG A 421      32.188  15.211 -71.532  1.00 28.77           C  
ATOM   3363  NE  ARG A 421      30.828  15.442 -72.012  1.00 28.77           N  
ATOM   3364  NH1 ARG A 421      29.802  14.776 -70.052  1.00 28.77           N  
ATOM   3365  NH2 ARG A 421      28.539  15.474 -71.833  1.00 28.77           N  
ATOM   3366  CZ  ARG A 421      29.726  15.230 -71.298  1.00 28.77           C  
ATOM   3367  N   SER A 422      34.635  19.776 -69.638  1.00 28.31           N  
ATOM   3368  CA  SER A 422      33.566  20.769 -69.670  1.00 28.31           C  
ATOM   3369  C   SER A 422      32.213  20.134 -69.366  1.00 28.31           C  
ATOM   3370  CB  SER A 422      33.519  21.463 -71.032  1.00 28.31           C  
ATOM   3371  O   SER A 422      31.869  19.094 -69.931  1.00 28.31           O  
ATOM   3372  OG  SER A 422      33.144  22.822 -70.891  1.00 28.31           O  
ATOM   3373  N   ALA A 423      31.566  20.501 -68.241  1.00 31.84           N  
ATOM   3374  CA  ALA A 423      30.121  20.716 -68.228  1.00 31.84           C  
ATOM   3375  C   ALA A 423      29.700  21.542 -67.016  1.00 31.84           C  
ATOM   3376  CB  ALA A 423      29.385  19.378 -68.238  1.00 31.84           C  
ATOM   3377  O   ALA A 423      30.077  21.231 -65.884  1.00 31.84           O  
ATOM   3378  N   TYR A 424      29.482  22.849 -67.194  1.00 28.98           N  
ATOM   3379  CA  TYR A 424      28.257  23.640 -67.201  1.00 28.98           C  
ATOM   3380  C   TYR A 424      27.055  22.786 -66.816  1.00 28.98           C  
ATOM   3381  CB  TYR A 424      28.031  24.269 -68.579  1.00 28.98           C  
ATOM   3382  O   TYR A 424      26.934  21.640 -67.254  1.00 28.98           O  
ATOM   3383  CG  TYR A 424      28.742  25.587 -68.769  1.00 28.98           C  
ATOM   3384  CD1 TYR A 424      28.173  26.778 -68.325  1.00 28.98           C  
ATOM   3385  CD2 TYR A 424      29.984  25.644 -69.393  1.00 28.98           C  
ATOM   3386  CE1 TYR A 424      28.823  27.995 -68.499  1.00 28.98           C  
ATOM   3387  CE2 TYR A 424      30.643  26.855 -69.573  1.00 28.98           C  
ATOM   3388  OH  TYR A 424      30.705  29.225 -69.298  1.00 28.98           O  
ATOM   3389  CZ  TYR A 424      30.056  28.023 -69.122  1.00 28.98           C  
ATOM   3390  N   GLY A 425      26.350  23.126 -65.662  1.00 29.76           N  
ATOM   3391  CA  GLY A 425      24.906  23.290 -65.726  1.00 29.76           C  
ATOM   3392  C   GLY A 425      24.204  22.900 -64.439  1.00 29.76           C  
ATOM   3393  O   GLY A 425      24.489  21.847 -63.865  1.00 29.76           O  
ATOM   3394  N   GLY A 426      23.737  23.998 -63.730  1.00 28.77           N  
ATOM   3395  CA  GLY A 426      22.349  24.383 -63.530  1.00 28.77           C  
ATOM   3396  C   GLY A 426      21.446  23.210 -63.199  1.00 28.77           C  
ATOM   3397  O   GLY A 426      21.568  22.138 -63.796  1.00 28.77           O  
ATOM   3398  N   LEU A 427      20.947  23.177 -61.978  1.00 31.12           N  
ATOM   3399  CA  LEU A 427      19.520  23.040 -61.708  1.00 31.12           C  
ATOM   3400  C   LEU A 427      19.278  22.623 -60.261  1.00 31.12           C  
ATOM   3401  CB  LEU A 427      18.890  22.017 -62.658  1.00 31.12           C  
ATOM   3402  O   LEU A 427      19.887  21.667 -59.776  1.00 31.12           O  
ATOM   3403  CG  LEU A 427      18.571  22.510 -64.070  1.00 31.12           C  
ATOM   3404  CD1 LEU A 427      18.513  21.336 -65.041  1.00 31.12           C  
ATOM   3405  CD2 LEU A 427      17.258  23.286 -64.082  1.00 31.12           C  
ATOM   3406  N   GLN A 428      18.920  23.604 -59.443  1.00 32.93           N  
ATOM   3407  CA  GLN A 428      17.724  23.787 -58.629  1.00 32.93           C  
ATOM   3408  C   GLN A 428      16.803  22.574 -58.722  1.00 32.93           C  
ATOM   3409  CB  GLN A 428      16.973  25.050 -59.053  1.00 32.93           C  
ATOM   3410  O   GLN A 428      16.487  22.111 -59.820  1.00 32.93           O  
ATOM   3411  CG  GLN A 428      17.592  26.339 -58.531  1.00 32.93           C  
ATOM   3412  CD  GLN A 428      16.763  26.988 -57.439  1.00 32.93           C  
ATOM   3413  NE2 GLN A 428      17.426  27.708 -56.540  1.00 32.93           N  
ATOM   3414  OE1 GLN A 428      15.537  26.845 -57.403  1.00 32.93           O  
ATOM   3415  N   THR A 429      17.003  21.631 -57.814  1.00 30.57           N  
ATOM   3416  CA  THR A 429      15.830  20.841 -57.459  1.00 30.57           C  
ATOM   3417  C   THR A 429      15.869  20.447 -55.985  1.00 30.57           C  
ATOM   3418  CB  THR A 429      15.726  19.574 -58.328  1.00 30.57           C  
ATOM   3419  O   THR A 429      16.904  20.006 -55.482  1.00 30.57           O  
ATOM   3420  CG2 THR A 429      14.583  19.688 -59.332  1.00 30.57           C  
ATOM   3421  OG1 THR A 429      16.955  19.388 -59.041  1.00 30.57           O  
ATOM   3422  N   SER A 430      15.174  21.195 -55.167  1.00 31.65           N  
ATOM   3423  CA  SER A 430      14.209  20.933 -54.104  1.00 31.65           C  
ATOM   3424  C   SER A 430      13.829  19.456 -54.054  1.00 31.65           C  
ATOM   3425  CB  SER A 430      12.953  21.784 -54.298  1.00 31.65           C  
ATOM   3426  O   SER A 430      13.407  18.884 -55.061  1.00 31.65           O  
ATOM   3427  OG  SER A 430      12.152  21.773 -53.129  1.00 31.65           O  
ATOM   3428  N   SER A 431      14.382  18.730 -53.083  1.00 30.39           N  
ATOM   3429  CA  SER A 431      13.637  17.588 -52.562  1.00 30.39           C  
ATOM   3430  C   SER A 431      13.948  17.350 -51.088  1.00 30.39           C  
ATOM   3431  CB  SER A 431      13.954  16.328 -53.368  1.00 30.39           C  
ATOM   3432  O   SER A 431      15.109  17.404 -50.677  1.00 30.39           O  
ATOM   3433  OG  SER A 431      15.203  16.452 -54.026  1.00 30.39           O  
ATOM   3434  N   TYR A 432      13.086  17.816 -50.164  1.00 33.06           N  
ATOM   3435  CA  TYR A 432      12.496  17.257 -48.953  1.00 33.06           C  
ATOM   3436  C   TYR A 432      12.721  15.752 -48.880  1.00 33.06           C  
ATOM   3437  CB  TYR A 432      10.996  17.564 -48.894  1.00 33.06           C  
ATOM   3438  O   TYR A 432      12.505  15.038 -49.862  1.00 33.06           O  
ATOM   3439  CG  TYR A 432      10.683  19.026 -48.689  1.00 33.06           C  
ATOM   3440  CD1 TYR A 432      10.657  19.581 -47.412  1.00 33.06           C  
ATOM   3441  CD2 TYR A 432      10.411  19.856 -49.772  1.00 33.06           C  
ATOM   3442  CE1 TYR A 432      10.367  20.927 -47.218  1.00 33.06           C  
ATOM   3443  CE2 TYR A 432      10.120  21.203 -49.590  1.00 33.06           C  
ATOM   3444  OH  TYR A 432       9.813  23.063 -48.125  1.00 33.06           O  
ATOM   3445  CZ  TYR A 432      10.101  21.729 -48.311  1.00 33.06           C  
ATOM   3446  N   LEU A 433      13.825  15.286 -48.157  1.00 33.38           N  
ATOM   3447  CA  LEU A 433      13.721  13.929 -47.632  1.00 33.38           C  
ATOM   3448  C   LEU A 433      14.724  13.704 -46.506  1.00 33.38           C  
ATOM   3449  CB  LEU A 433      13.947  12.904 -48.746  1.00 33.38           C  
ATOM   3450  O   LEU A 433      15.886  14.102 -46.615  1.00 33.38           O  
ATOM   3451  CG  LEU A 433      12.843  12.790 -49.798  1.00 33.38           C  
ATOM   3452  CD1 LEU A 433      13.295  11.895 -50.946  1.00 33.38           C  
ATOM   3453  CD2 LEU A 433      11.559  12.257 -49.170  1.00 33.38           C  
ATOM   3454  N   MET A 434      14.236  13.629 -45.256  1.00 30.46           N  
ATOM   3455  CA  MET A 434      14.160  12.797 -44.059  1.00 30.46           C  
ATOM   3456  C   MET A 434      15.532  12.240 -43.695  1.00 30.46           C  
ATOM   3457  CB  MET A 434      13.167  11.651 -44.261  1.00 30.46           C  
ATOM   3458  O   MET A 434      16.269  11.774 -44.567  1.00 30.46           O  
ATOM   3459  CG  MET A 434      11.723  12.106 -44.388  1.00 30.46           C  
ATOM   3460  SD  MET A 434      10.996  12.595 -42.775  1.00 30.46           S  
ATOM   3461  CE  MET A 434       9.861  13.902 -43.319  1.00 30.46           C  
ATOM   3462  N   SER A 435      16.156  12.814 -42.648  1.00 30.69           N  
ATOM   3463  CA  SER A 435      16.991  12.617 -41.467  1.00 30.69           C  
ATOM   3464  C   SER A 435      17.255  11.136 -41.217  1.00 30.69           C  
ATOM   3465  CB  SER A 435      16.335  13.241 -40.236  1.00 30.69           C  
ATOM   3466  O   SER A 435      16.320  10.360 -41.009  1.00 30.69           O  
ATOM   3467  OG  SER A 435      16.914  14.501 -39.941  1.00 30.69           O  
ATOM   3468  N   THR A 436      18.128  10.602 -42.072  1.00 30.82           N  
ATOM   3469  CA  THR A 436      18.736   9.330 -41.699  1.00 30.82           C  
ATOM   3470  C   THR A 436      20.087   9.553 -41.026  1.00 30.82           C  
ATOM   3471  CB  THR A 436      18.915   8.415 -42.925  1.00 30.82           C  
ATOM   3472  O   THR A 436      20.910  10.329 -41.516  1.00 30.82           O  
ATOM   3473  CG2 THR A 436      17.577   7.843 -43.384  1.00 30.82           C  
ATOM   3474  OG1 THR A 436      19.492   9.170 -43.997  1.00 30.82           O  
ATOM   3475  N   ARG A 437      20.101   9.633 -39.754  1.00 33.65           N  
ATOM   3476  CA  ARG A 437      20.935   9.401 -38.579  1.00 33.65           C  
ATOM   3477  C   ARG A 437      21.869   8.215 -38.796  1.00 33.65           C  
ATOM   3478  CB  ARG A 437      20.067   9.165 -37.341  1.00 33.65           C  
ATOM   3479  O   ARG A 437      21.417   7.111 -39.108  1.00 33.65           O  
ATOM   3480  CG  ARG A 437      19.750  10.431 -36.561  1.00 33.65           C  
ATOM   3481  CD  ARG A 437      18.966  10.129 -35.291  1.00 33.65           C  
ATOM   3482  NE  ARG A 437      18.597  11.351 -34.582  1.00 33.65           N  
ATOM   3483  NH1 ARG A 437      19.958  10.950 -32.759  1.00 33.65           N  
ATOM   3484  NH2 ARG A 437      18.673  12.847 -32.841  1.00 33.65           N  
ATOM   3485  CZ  ARG A 437      19.077  11.713 -33.396  1.00 33.65           C  
ATOM   3486  N   SER A 438      22.933   8.487 -39.479  1.00 31.92           N  
ATOM   3487  CA  SER A 438      24.253   7.948 -39.790  1.00 31.92           C  
ATOM   3488  C   SER A 438      25.074   7.730 -38.523  1.00 31.92           C  
ATOM   3489  CB  SER A 438      25.004   8.884 -40.739  1.00 31.92           C  
ATOM   3490  O   SER A 438      25.197   8.634 -37.694  1.00 31.92           O  
ATOM   3491  OG  SER A 438      24.097   9.684 -41.478  1.00 31.92           O  
ATOM   3492  N   PHE A 439      25.152   6.473 -38.062  1.00 31.43           N  
ATOM   3493  CA  PHE A 439      26.087   5.802 -37.167  1.00 31.43           C  
ATOM   3494  C   PHE A 439      27.366   5.425 -37.904  1.00 31.43           C  
ATOM   3495  CB  PHE A 439      25.446   4.553 -36.555  1.00 31.43           C  
ATOM   3496  O   PHE A 439      27.315   4.815 -38.975  1.00 31.43           O  
ATOM   3497  CG  PHE A 439      24.373   4.855 -35.544  1.00 31.43           C  
ATOM   3498  CD1 PHE A 439      24.705   5.289 -34.266  1.00 31.43           C  
ATOM   3499  CD2 PHE A 439      23.032   4.704 -35.871  1.00 31.43           C  
ATOM   3500  CE1 PHE A 439      23.714   5.569 -33.328  1.00 31.43           C  
ATOM   3501  CE2 PHE A 439      22.036   4.982 -34.939  1.00 31.43           C  
ATOM   3502  CZ  PHE A 439      22.379   5.413 -33.668  1.00 31.43           C  
ATOM   3503  N   PRO A 440      28.546   5.961 -37.452  1.00 37.16           N  
ATOM   3504  CA  PRO A 440      29.885   5.713 -37.990  1.00 37.16           C  
ATOM   3505  C   PRO A 440      30.529   4.455 -37.413  1.00 37.16           C  
ATOM   3506  CB  PRO A 440      30.667   6.964 -37.581  1.00 37.16           C  
ATOM   3507  O   PRO A 440      30.392   4.179 -36.218  1.00 37.16           O  
ATOM   3508  CG  PRO A 440      29.719   7.745 -36.730  1.00 37.16           C  
ATOM   3509  CD  PRO A 440      28.518   6.891 -36.446  1.00 37.16           C  
ATOM   3510  N   SER A 441      30.876   3.538 -38.274  1.00 29.92           N  
ATOM   3511  CA  SER A 441      31.711   2.404 -38.657  1.00 29.92           C  
ATOM   3512  C   SER A 441      33.190   2.711 -38.452  1.00 29.92           C  
ATOM   3513  CB  SER A 441      31.459   2.023 -40.117  1.00 29.92           C  
ATOM   3514  O   SER A 441      33.694   3.723 -38.943  1.00 29.92           O  
ATOM   3515  OG  SER A 441      31.668   0.635 -40.317  1.00 29.92           O  
ATOM   3516  N   TYR A 442      33.754   2.355 -37.300  1.00 34.87           N  
ATOM   3517  CA  TYR A 442      35.183   2.321 -37.006  1.00 34.87           C  
ATOM   3518  C   TYR A 442      35.733   0.905 -37.135  1.00 34.87           C  
ATOM   3519  CB  TYR A 442      35.455   2.860 -35.598  1.00 34.87           C  
ATOM   3520  O   TYR A 442      35.198  -0.032 -36.538  1.00 34.87           O  
ATOM   3521  CG  TYR A 442      35.707   4.348 -35.557  1.00 34.87           C  
ATOM   3522  CD1 TYR A 442      36.986   4.863 -35.755  1.00 34.87           C  
ATOM   3523  CD2 TYR A 442      34.668   5.241 -35.318  1.00 34.87           C  
ATOM   3524  CE1 TYR A 442      37.223   6.233 -35.716  1.00 34.87           C  
ATOM   3525  CE2 TYR A 442      34.894   6.613 -35.276  1.00 34.87           C  
ATOM   3526  OH  TYR A 442      36.402   8.456 -35.436  1.00 34.87           O  
ATOM   3527  CZ  TYR A 442      36.173   7.099 -35.476  1.00 34.87           C  
ATOM   3528  N   TYR A 443      36.301   0.565 -38.264  1.00 34.10           N  
ATOM   3529  CA  TYR A 443      37.415  -0.149 -38.880  1.00 34.10           C  
ATOM   3530  C   TYR A 443      38.680  -0.013 -38.041  1.00 34.10           C  
ATOM   3531  CB  TYR A 443      37.670   0.373 -40.297  1.00 34.10           C  
ATOM   3532  O   TYR A 443      39.053   1.094 -37.644  1.00 34.10           O  
ATOM   3533  CG  TYR A 443      37.593  -0.695 -41.360  1.00 34.10           C  
ATOM   3534  CD1 TYR A 443      38.738  -1.360 -41.792  1.00 34.10           C  
ATOM   3535  CD2 TYR A 443      36.375  -1.042 -41.936  1.00 34.10           C  
ATOM   3536  CE1 TYR A 443      38.672  -2.344 -42.773  1.00 34.10           C  
ATOM   3537  CE2 TYR A 443      36.297  -2.024 -42.918  1.00 34.10           C  
ATOM   3538  OH  TYR A 443      37.378  -3.642 -44.300  1.00 34.10           O  
ATOM   3539  CZ  TYR A 443      37.449  -2.669 -43.329  1.00 34.10           C  
ATOM   3540  N   THR A 444      39.090  -1.051 -37.291  1.00 40.87           N  
ATOM   3541  CA  THR A 444      40.414  -1.199 -36.698  1.00 40.87           C  
ATOM   3542  C   THR A 444      40.998  -2.573 -37.015  1.00 40.87           C  
ATOM   3543  CB  THR A 444      40.369  -0.998 -35.172  1.00 40.87           C  
ATOM   3544  O   THR A 444      40.309  -3.588 -36.898  1.00 40.87           O  
ATOM   3545  CG2 THR A 444      39.676  -2.169 -34.483  1.00 40.87           C  
ATOM   3546  OG1 THR A 444      41.706  -0.886 -34.670  1.00 40.87           O  
ATOM   3547  N   SER A 445      42.034  -2.583 -37.909  1.00 33.22           N  
ATOM   3548  CA  SER A 445      43.369  -3.006 -38.318  1.00 33.22           C  
ATOM   3549  C   SER A 445      44.302  -3.128 -37.118  1.00 33.22           C  
ATOM   3550  CB  SER A 445      43.956  -2.025 -39.333  1.00 33.22           C  
ATOM   3551  O   SER A 445      44.377  -2.220 -36.288  1.00 33.22           O  
ATOM   3552  OG  SER A 445      45.255  -1.615 -38.943  1.00 33.22           O  
ATOM   3553  N   HIS A 446      44.660  -4.340 -36.688  1.00 33.50           N  
ATOM   3554  CA  HIS A 446      46.014  -4.753 -36.334  1.00 33.50           C  
ATOM   3555  C   HIS A 446      46.038  -6.198 -35.846  1.00 33.50           C  
ATOM   3556  CB  HIS A 446      46.594  -3.827 -35.263  1.00 33.50           C  
ATOM   3557  O   HIS A 446      45.321  -6.553 -34.908  1.00 33.50           O  
ATOM   3558  CG  HIS A 446      47.594  -2.850 -35.793  1.00 33.50           C  
ATOM   3559  CD2 HIS A 446      48.443  -2.012 -35.153  1.00 33.50           C  
ATOM   3560  ND1 HIS A 446      47.801  -2.655 -37.141  1.00 33.50           N  
ATOM   3561  CE1 HIS A 446      48.738  -1.736 -37.308  1.00 33.50           C  
ATOM   3562  NE2 HIS A 446      49.144  -1.330 -36.117  1.00 33.50           N  
ATOM   3563  N   VAL A 447      46.261  -7.158 -36.743  1.00 34.43           N  
ATOM   3564  CA  VAL A 447      47.004  -8.337 -37.177  1.00 34.43           C  
ATOM   3565  C   VAL A 447      48.391  -8.338 -36.539  1.00 34.43           C  
ATOM   3566  CB  VAL A 447      47.126  -8.395 -38.717  1.00 34.43           C  
ATOM   3567  O   VAL A 447      49.089  -7.321 -36.554  1.00 34.43           O  
ATOM   3568  CG1 VAL A 447      47.895  -9.642 -39.150  1.00 34.43           C  
ATOM   3569  CG2 VAL A 447      45.742  -8.366 -39.363  1.00 34.43           C  
ATOM   3570  N   GLN A 448      48.571  -8.965 -35.427  1.00 33.96           N  
ATOM   3571  CA  GLN A 448      49.578  -9.993 -35.189  1.00 33.96           C  
ATOM   3572  C   GLN A 448      50.295  -9.764 -33.861  1.00 33.96           C  
ATOM   3573  CB  GLN A 448      50.592 -10.028 -36.334  1.00 33.96           C  
ATOM   3574  O   GLN A 448      50.915  -8.719 -33.657  1.00 33.96           O  
ATOM   3575  CG  GLN A 448      50.680 -11.376 -37.036  1.00 33.96           C  
ATOM   3576  CD  GLN A 448      51.327 -11.283 -38.405  1.00 33.96           C  
ATOM   3577  NE2 GLN A 448      51.758 -12.422 -38.936  1.00 33.96           N  
ATOM   3578  OE1 GLN A 448      51.439 -10.196 -38.981  1.00 33.96           O  
ATOM   3579  N   GLU A 449      49.575  -9.826 -32.718  1.00 36.47           N  
ATOM   3580  CA  GLU A 449      50.214 -10.309 -31.498  1.00 36.47           C  
ATOM   3581  C   GLU A 449      49.179 -10.639 -30.426  1.00 36.47           C  
ATOM   3582  CB  GLU A 449      51.210  -9.275 -30.967  1.00 36.47           C  
ATOM   3583  O   GLU A 449      49.525 -11.147 -29.357  1.00 36.47           O  
ATOM   3584  CG  GLU A 449      52.654  -9.553 -31.360  1.00 36.47           C  
ATOM   3585  CD  GLU A 449      53.624  -8.488 -30.873  1.00 36.47           C  
ATOM   3586  OE1 GLU A 449      54.829  -8.568 -31.204  1.00 36.47           O  
ATOM   3587  OE2 GLU A 449      53.176  -7.567 -30.155  1.00 36.47           O  
ATOM   3588  N   GLU A 450      48.042 -11.219 -30.824  1.00 42.19           N  
ATOM   3589  CA  GLU A 450      47.237 -11.861 -29.789  1.00 42.19           C  
ATOM   3590  C   GLU A 450      46.914 -13.306 -30.157  1.00 42.19           C  
ATOM   3591  CB  GLU A 450      45.943 -11.077 -29.550  1.00 42.19           C  
ATOM   3592  O   GLU A 450      45.897 -13.850 -29.723  1.00 42.19           O  
ATOM   3593  CG  GLU A 450      45.961 -10.232 -28.285  1.00 42.19           C  
ATOM   3594  CD  GLU A 450      44.588  -9.709 -27.894  1.00 42.19           C  
ATOM   3595  OE1 GLU A 450      44.458  -9.096 -26.810  1.00 42.19           O  
ATOM   3596  OE2 GLU A 450      43.634  -9.915 -28.677  1.00 42.19           O  
ATOM   3597  N   GLN A 451      47.744 -13.953 -30.950  1.00 43.46           N  
ATOM   3598  CA  GLN A 451      47.605 -15.390 -31.155  1.00 43.46           C  
ATOM   3599  C   GLN A 451      48.281 -16.174 -30.034  1.00 43.46           C  
ATOM   3600  CB  GLN A 451      48.190 -15.799 -32.508  1.00 43.46           C  
ATOM   3601  O   GLN A 451      47.905 -17.314 -29.752  1.00 43.46           O  
ATOM   3602  CG  GLN A 451      47.175 -15.798 -33.643  1.00 43.46           C  
ATOM   3603  CD  GLN A 451      47.797 -16.126 -34.987  1.00 43.46           C  
ATOM   3604  NE2 GLN A 451      47.062 -15.861 -36.062  1.00 43.46           N  
ATOM   3605  OE1 GLN A 451      48.930 -16.614 -35.060  1.00 43.46           O  
ATOM   3606  N   ILE A 452      48.551 -15.630 -28.838  1.00 46.86           N  
ATOM   3607  CA  ILE A 452      48.877 -16.511 -27.722  1.00 46.86           C  
ATOM   3608  C   ILE A 452      47.978 -16.189 -26.530  1.00 46.86           C  
ATOM   3609  CB  ILE A 452      50.364 -16.388 -27.320  1.00 46.86           C  
ATOM   3610  O   ILE A 452      47.615 -17.080 -25.759  1.00 46.86           O  
ATOM   3611  CG1 ILE A 452      51.269 -16.765 -28.498  1.00 46.86           C  
ATOM   3612  CG2 ILE A 452      50.667 -17.259 -26.097  1.00 46.86           C  
ATOM   3613  CD1 ILE A 452      52.738 -16.429 -28.283  1.00 46.86           C  
ATOM   3614  N   GLU A 453      46.966 -15.371 -26.721  1.00 47.26           N  
ATOM   3615  CA  GLU A 453      46.005 -15.277 -25.626  1.00 47.26           C  
ATOM   3616  C   GLU A 453      44.614 -15.718 -26.073  1.00 47.26           C  
ATOM   3617  CB  GLU A 453      45.953 -13.849 -25.077  1.00 47.26           C  
ATOM   3618  O   GLU A 453      43.789 -16.116 -25.249  1.00 47.26           O  
ATOM   3619  CG  GLU A 453      47.035 -13.545 -24.050  1.00 47.26           C  
ATOM   3620  CD  GLU A 453      46.996 -12.112 -23.544  1.00 47.26           C  
ATOM   3621  OE1 GLU A 453      47.874 -11.729 -22.737  1.00 47.26           O  
ATOM   3622  OE2 GLU A 453      46.079 -11.366 -23.956  1.00 47.26           O  
ATOM   3623  N   VAL A 454      44.482 -16.112 -27.339  1.00 51.20           N  
ATOM   3624  CA  VAL A 454      43.167 -16.606 -27.732  1.00 51.20           C  
ATOM   3625  C   VAL A 454      43.174 -18.133 -27.755  1.00 51.20           C  
ATOM   3626  CB  VAL A 454      42.741 -16.054 -29.111  1.00 51.20           C  
ATOM   3627  O   VAL A 454      42.186 -18.770 -27.383  1.00 51.20           O  
ATOM   3628  CG1 VAL A 454      41.388 -16.626 -29.528  1.00 51.20           C  
ATOM   3629  CG2 VAL A 454      42.693 -14.527 -29.082  1.00 51.20           C  
ATOM   3630  N   GLU A 455      44.318 -18.765 -27.601  1.00 50.83           N  
ATOM   3631  CA  GLU A 455      44.224 -20.203 -27.367  1.00 50.83           C  
ATOM   3632  C   GLU A 455      44.234 -20.521 -25.875  1.00 50.83           C  
ATOM   3633  CB  GLU A 455      45.368 -20.938 -28.069  1.00 50.83           C  
ATOM   3634  O   GLU A 455      43.575 -21.464 -25.431  1.00 50.83           O  
ATOM   3635  CG  GLU A 455      44.953 -21.637 -29.356  1.00 50.83           C  
ATOM   3636  CD  GLU A 455      46.096 -22.374 -30.035  1.00 50.83           C  
ATOM   3637  OE1 GLU A 455      45.865 -23.019 -31.083  1.00 50.83           O  
ATOM   3638  OE2 GLU A 455      47.232 -22.308 -29.513  1.00 50.83           O  
ATOM   3639  N   GLU A 456      44.632 -19.557 -25.016  1.00 50.68           N  
ATOM   3640  CA  GLU A 456      44.485 -19.810 -23.585  1.00 50.68           C  
ATOM   3641  C   GLU A 456      43.116 -19.360 -23.084  1.00 50.68           C  
ATOM   3642  CB  GLU A 456      45.592 -19.105 -22.798  1.00 50.68           C  
ATOM   3643  O   GLU A 456      42.534 -19.992 -22.200  1.00 50.68           O  
ATOM   3644  CG  GLU A 456      45.892 -19.746 -21.450  1.00 50.68           C  
ATOM   3645  CD  GLU A 456      47.037 -19.075 -20.709  1.00 50.68           C  
ATOM   3646  OE1 GLU A 456      47.341 -19.483 -19.565  1.00 50.68           O  
ATOM   3647  OE2 GLU A 456      47.635 -18.133 -21.276  1.00 50.68           O  
ATOM   3648  N   THR A 457      42.428 -18.565 -23.905  1.00 55.57           N  
ATOM   3649  CA  THR A 457      41.068 -18.250 -23.482  1.00 55.57           C  
ATOM   3650  C   THR A 457      40.070 -19.227 -24.097  1.00 55.57           C  
ATOM   3651  CB  THR A 457      40.683 -16.809 -23.867  1.00 55.57           C  
ATOM   3652  O   THR A 457      39.054 -19.555 -23.480  1.00 55.57           O  
ATOM   3653  CG2 THR A 457      41.457 -15.792 -23.035  1.00 55.57           C  
ATOM   3654  OG1 THR A 457      40.976 -16.597 -25.254  1.00 55.57           O  
ATOM   3655  N   ILE A 458      40.483 -19.958 -25.104  1.00 56.02           N  
ATOM   3656  CA  ILE A 458      39.566 -21.007 -25.536  1.00 56.02           C  
ATOM   3657  C   ILE A 458      39.821 -22.279 -24.731  1.00 56.02           C  
ATOM   3658  CB  ILE A 458      39.707 -21.293 -27.048  1.00 56.02           C  
ATOM   3659  O   ILE A 458      38.879 -22.980 -24.351  1.00 56.02           O  
ATOM   3660  CG1 ILE A 458      39.283 -20.067 -27.865  1.00 56.02           C  
ATOM   3661  CG2 ILE A 458      38.886 -22.524 -27.443  1.00 56.02           C  
ATOM   3662  CD1 ILE A 458      39.514 -20.212 -29.363  1.00 56.02           C  
ATOM   3663  N   GLU A 459      41.050 -22.439 -24.148  1.00 53.34           N  
ATOM   3664  CA  GLU A 459      41.196 -23.573 -23.240  1.00 53.34           C  
ATOM   3665  C   GLU A 459      40.733 -23.215 -21.831  1.00 53.34           C  
ATOM   3666  CB  GLU A 459      42.650 -24.053 -23.209  1.00 53.34           C  
ATOM   3667  O   GLU A 459      40.176 -24.056 -21.122  1.00 53.34           O  
ATOM   3668  CG  GLU A 459      42.855 -25.430 -23.823  1.00 53.34           C  
ATOM   3669  CD  GLU A 459      44.305 -25.889 -23.797  1.00 53.34           C  
ATOM   3670  OE1 GLU A 459      44.595 -27.010 -24.273  1.00 53.34           O  
ATOM   3671  OE2 GLU A 459      45.156 -25.121 -23.296  1.00 53.34           O  
ATOM   3672  N   ALA A 460      40.623 -21.941 -21.496  1.00 53.60           N  
ATOM   3673  CA  ALA A 460      40.032 -21.592 -20.207  1.00 53.60           C  
ATOM   3674  C   ALA A 460      38.513 -21.483 -20.311  1.00 53.60           C  
ATOM   3675  CB  ALA A 460      40.622 -20.283 -19.688  1.00 53.60           C  
ATOM   3676  O   ALA A 460      37.794 -21.834 -19.373  1.00 53.60           O  
ATOM   3677  N   ALA A 461      37.974 -21.357 -21.546  1.00 53.91           N  
ATOM   3678  CA  ALA A 461      36.519 -21.412 -21.663  1.00 53.91           C  
ATOM   3679  C   ALA A 461      36.043 -22.838 -21.925  1.00 53.91           C  
ATOM   3680  CB  ALA A 461      36.039 -20.482 -22.774  1.00 53.91           C  
ATOM   3681  O   ALA A 461      34.973 -23.237 -21.459  1.00 53.91           O  
ATOM   3682  N   LYS A 462      36.953 -23.740 -22.360  1.00 56.31           N  
ATOM   3683  CA  LYS A 462      36.541 -25.141 -22.376  1.00 56.31           C  
ATOM   3684  C   LYS A 462      36.758 -25.794 -21.014  1.00 56.31           C  
ATOM   3685  CB  LYS A 462      37.305 -25.912 -23.454  1.00 56.31           C  
ATOM   3686  O   LYS A 462      35.983 -26.662 -20.606  1.00 56.31           O  
ATOM   3687  CG  LYS A 462      36.590 -27.163 -23.943  1.00 56.31           C  
ATOM   3688  CD  LYS A 462      37.357 -27.840 -25.072  1.00 56.31           C  
ATOM   3689  CE  LYS A 462      36.634 -29.084 -25.572  1.00 56.31           C  
ATOM   3690  NZ  LYS A 462      37.318 -29.682 -26.758  1.00 56.31           N  
ATOM   3691  N   ALA A 463      37.589 -25.244 -20.136  1.00 51.40           N  
ATOM   3692  CA  ALA A 463      37.710 -25.780 -18.782  1.00 51.40           C  
ATOM   3693  C   ALA A 463      36.678 -25.152 -17.850  1.00 51.40           C  
ATOM   3694  CB  ALA A 463      39.120 -25.550 -18.243  1.00 51.40           C  
ATOM   3695  O   ALA A 463      36.177 -25.810 -16.935  1.00 51.40           O  
ATOM   3696  N   GLU A 464      36.072 -24.039 -18.235  1.00 50.54           N  
ATOM   3697  CA  GLU A 464      34.963 -23.545 -17.425  1.00 50.54           C  
ATOM   3698  C   GLU A 464      33.621 -24.010 -17.984  1.00 50.54           C  
ATOM   3699  CB  GLU A 464      34.997 -22.017 -17.341  1.00 50.54           C  
ATOM   3700  O   GLU A 464      32.661 -24.196 -17.234  1.00 50.54           O  
ATOM   3701  CG  GLU A 464      34.842 -21.475 -15.927  1.00 50.54           C  
ATOM   3702  CD  GLU A 464      34.148 -20.124 -15.875  1.00 50.54           C  
ATOM   3703  OE1 GLU A 464      33.744 -19.691 -14.772  1.00 50.54           O  
ATOM   3704  OE2 GLU A 464      34.006 -19.493 -16.946  1.00 50.54           O  
ATOM   3705  N   GLU A 465      33.592 -24.610 -19.131  1.00 48.66           N  
ATOM   3706  CA  GLU A 465      32.367 -25.267 -19.575  1.00 48.66           C  
ATOM   3707  C   GLU A 465      32.411 -26.766 -19.294  1.00 48.66           C  
ATOM   3708  CB  GLU A 465      32.134 -25.018 -21.068  1.00 48.66           C  
ATOM   3709  O   GLU A 465      31.368 -27.418 -19.206  1.00 48.66           O  
ATOM   3710  CG  GLU A 465      30.696 -25.245 -21.512  1.00 48.66           C  
ATOM   3711  CD  GLU A 465      30.469 -24.944 -22.985  1.00 48.66           C  
ATOM   3712  OE1 GLU A 465      29.348 -25.185 -23.488  1.00 48.66           O  
ATOM   3713  OE2 GLU A 465      31.419 -24.464 -23.641  1.00 48.66           O  
ATOM   3714  N   ALA A 466      33.512 -27.271 -18.741  1.00 48.50           N  
ATOM   3715  CA  ALA A 466      33.446 -28.642 -18.240  1.00 48.50           C  
ATOM   3716  C   ALA A 466      33.276 -28.664 -16.723  1.00 48.50           C  
ATOM   3717  CB  ALA A 466      34.698 -29.417 -18.643  1.00 48.50           C  
ATOM   3718  O   ALA A 466      32.942 -29.700 -16.145  1.00 48.50           O  
ATOM   3719  N   LYS A 467      33.075 -27.576 -16.047  1.00 44.46           N  
ATOM   3720  CA  LYS A 467      32.675 -27.676 -14.646  1.00 44.46           C  
ATOM   3721  C   LYS A 467      31.239 -27.197 -14.450  1.00 44.46           C  
ATOM   3722  CB  LYS A 467      33.622 -26.868 -13.758  1.00 44.46           C  
ATOM   3723  O   LYS A 467      30.687 -27.308 -13.353  1.00 44.46           O  
ATOM   3724  CG  LYS A 467      34.989 -27.509 -13.567  1.00 44.46           C  
ATOM   3725  CD  LYS A 467      35.749 -26.872 -12.411  1.00 44.46           C  
ATOM   3726  CE  LYS A 467      37.094 -27.549 -12.184  1.00 44.46           C  
ATOM   3727  NZ  LYS A 467      37.857 -26.908 -11.072  1.00 44.46           N  
ATOM   3728  N   ASP A 468      30.486 -27.149 -15.477  1.00 36.71           N  
ATOM   3729  CA  ASP A 468      29.054 -26.981 -15.247  1.00 36.71           C  
ATOM   3730  C   ASP A 468      28.257 -28.108 -15.901  1.00 36.71           C  
ATOM   3731  CB  ASP A 468      28.581 -25.626 -15.778  1.00 36.71           C  
ATOM   3732  O   ASP A 468      27.489 -27.871 -16.835  1.00 36.71           O  
ATOM   3733  CG  ASP A 468      28.733 -24.506 -14.764  1.00 36.71           C  
ATOM   3734  OD1 ASP A 468      28.800 -24.789 -13.548  1.00 36.71           O  
ATOM   3735  OD2 ASP A 468      28.785 -23.330 -15.184  1.00 36.71           O  
ATOM   3736  N   GLU A 469      28.885 -29.325 -15.892  1.00 33.60           N  
ATOM   3737  CA  GLU A 469      28.045 -30.502 -16.094  1.00 33.60           C  
ATOM   3738  C   GLU A 469      27.097 -30.712 -14.917  1.00 33.60           C  
ATOM   3739  CB  GLU A 469      28.907 -31.749 -16.304  1.00 33.60           C  
ATOM   3740  O   GLU A 469      27.524 -30.704 -13.760  1.00 33.60           O  
ATOM   3741  CG  GLU A 469      29.154 -32.086 -17.768  1.00 33.60           C  
ATOM   3742  CD  GLU A 469      29.945 -33.370 -17.962  1.00 33.60           C  
ATOM   3743  OE1 GLU A 469      30.215 -33.747 -19.126  1.00 33.60           O  
ATOM   3744  OE2 GLU A 469      30.296 -34.006 -16.943  1.00 33.60           O  
ATOM   3745  N   PRO A 470      25.819 -30.425 -15.049  1.00 37.79           N  
ATOM   3746  CA  PRO A 470      24.656 -30.486 -14.161  1.00 37.79           C  
ATOM   3747  C   PRO A 470      24.609 -31.771 -13.337  1.00 37.79           C  
ATOM   3748  CB  PRO A 470      23.471 -30.413 -15.127  1.00 37.79           C  
ATOM   3749  O   PRO A 470      24.978 -32.839 -13.832  1.00 37.79           O  
ATOM   3750  CG  PRO A 470      23.998 -30.948 -16.419  1.00 37.79           C  
ATOM   3751  CD  PRO A 470      25.499 -30.920 -16.370  1.00 37.79           C  
ATOM   3752  N   PRO A 471      24.810 -31.676 -11.963  1.00 39.21           N  
ATOM   3753  CA  PRO A 471      24.638 -32.858 -11.115  1.00 39.21           C  
ATOM   3754  C   PRO A 471      23.287 -33.539 -11.319  1.00 39.21           C  
ATOM   3755  CB  PRO A 471      24.757 -32.294  -9.697  1.00 39.21           C  
ATOM   3756  O   PRO A 471      22.299 -32.875 -11.640  1.00 39.21           O  
ATOM   3757  CG  PRO A 471      24.331 -30.866  -9.817  1.00 39.21           C  
ATOM   3758  CD  PRO A 471      24.293 -30.500 -11.273  1.00 39.21           C  
ATOM   3759  N   SER A 472      23.248 -34.578 -12.096  1.00 35.06           N  
ATOM   3760  CA  SER A 472      22.608 -35.884 -11.978  1.00 35.06           C  
ATOM   3761  C   SER A 472      21.585 -35.897 -10.848  1.00 35.06           C  
ATOM   3762  CB  SER A 472      23.654 -36.974 -11.742  1.00 35.06           C  
ATOM   3763  O   SER A 472      21.882 -35.475  -9.728  1.00 35.06           O  
ATOM   3764  OG  SER A 472      23.880 -37.164 -10.356  1.00 35.06           O  
ATOM   3765  N   GLU A 473      20.423 -35.196 -11.060  1.00 41.43           N  
ATOM   3766  CA  GLU A 473      19.036 -35.336 -10.627  1.00 41.43           C  
ATOM   3767  C   GLU A 473      18.818 -36.654  -9.889  1.00 41.43           C  
ATOM   3768  CB  GLU A 473      18.087 -35.241 -11.825  1.00 41.43           C  
ATOM   3769  O   GLU A 473      18.902 -37.728 -10.488  1.00 41.43           O  
ATOM   3770  CG  GLU A 473      17.865 -33.820 -12.322  1.00 41.43           C  
ATOM   3771  CD  GLU A 473      16.773 -33.717 -13.376  1.00 41.43           C  
ATOM   3772  OE1 GLU A 473      16.470 -32.589 -13.827  1.00 41.43           O  
ATOM   3773  OE2 GLU A 473      16.216 -34.772 -13.752  1.00 41.43           O  
ATOM   3774  N   GLY A 474      19.631 -36.988  -8.933  1.00 38.03           N  
ATOM   3775  CA  GLY A 474      19.057 -37.953  -8.009  1.00 38.03           C  
ATOM   3776  C   GLY A 474      19.724 -37.946  -6.647  1.00 38.03           C  
ATOM   3777  O   GLY A 474      19.253 -38.602  -5.716  1.00 38.03           O  
ATOM   3778  N   GLU A 475      20.152 -36.824  -6.161  1.00 42.64           N  
ATOM   3779  CA  GLU A 475      20.417 -36.778  -4.726  1.00 42.64           C  
ATOM   3780  C   GLU A 475      20.013 -35.432  -4.133  1.00 42.64           C  
ATOM   3781  CB  GLU A 475      21.895 -37.056  -4.443  1.00 42.64           C  
ATOM   3782  O   GLU A 475      19.930 -35.286  -2.911  1.00 42.64           O  
ATOM   3783  CG  GLU A 475      22.281 -38.523  -4.575  1.00 42.64           C  
ATOM   3784  CD  GLU A 475      23.680 -38.823  -4.060  1.00 42.64           C  
ATOM   3785  OE1 GLU A 475      24.091 -40.005  -4.075  1.00 42.64           O  
ATOM   3786  OE2 GLU A 475      24.370 -37.869  -3.637  1.00 42.64           O  
ATOM   3787  N   ALA A 476      19.401 -34.517  -4.924  1.00 43.58           N  
ATOM   3788  CA  ALA A 476      18.827 -33.301  -4.353  1.00 43.58           C  
ATOM   3789  C   ALA A 476      17.337 -33.477  -4.073  1.00 43.58           C  
ATOM   3790  CB  ALA A 476      19.053 -32.116  -5.289  1.00 43.58           C  
ATOM   3791  O   ALA A 476      16.770 -32.775  -3.233  1.00 43.58           O  
ATOM   3792  N   GLU A 477      16.809 -34.631  -4.410  1.00 48.69           N  
ATOM   3793  CA  GLU A 477      15.480 -34.887  -3.863  1.00 48.69           C  
ATOM   3794  C   GLU A 477      15.562 -35.673  -2.557  1.00 48.69           C  
ATOM   3795  CB  GLU A 477      14.617 -35.642  -4.877  1.00 48.69           C  
ATOM   3796  O   GLU A 477      14.687 -35.553  -1.698  1.00 48.69           O  
ATOM   3797  CG  GLU A 477      14.025 -34.754  -5.962  1.00 48.69           C  
ATOM   3798  CD  GLU A 477      12.890 -35.416  -6.727  1.00 48.69           C  
ATOM   3799  OE1 GLU A 477      12.246 -34.741  -7.562  1.00 48.69           O  
ATOM   3800  OE2 GLU A 477      12.643 -36.619  -6.490  1.00 48.69           O  
ATOM   3801  N   GLU A 478      16.681 -36.109  -2.166  1.00 50.51           N  
ATOM   3802  CA  GLU A 478      16.692 -36.747  -0.853  1.00 50.51           C  
ATOM   3803  C   GLU A 478      17.075 -35.753   0.240  1.00 50.51           C  
ATOM   3804  CB  GLU A 478      17.653 -37.938  -0.842  1.00 50.51           C  
ATOM   3805  O   GLU A 478      16.568 -35.830   1.361  1.00 50.51           O  
ATOM   3806  CG  GLU A 478      16.963 -39.287  -0.979  1.00 50.51           C  
ATOM   3807  CD  GLU A 478      17.789 -40.442  -0.437  1.00 50.51           C  
ATOM   3808  OE1 GLU A 478      17.281 -41.585  -0.396  1.00 50.51           O  
ATOM   3809  OE2 GLU A 478      18.954 -40.201  -0.049  1.00 50.51           O  
ATOM   3810  N   GLU A 479      17.687 -34.627  -0.106  1.00 49.67           N  
ATOM   3811  CA  GLU A 479      17.953 -33.647   0.942  1.00 49.67           C  
ATOM   3812  C   GLU A 479      16.768 -32.703   1.128  1.00 49.67           C  
ATOM   3813  CB  GLU A 479      19.218 -32.846   0.622  1.00 49.67           C  
ATOM   3814  O   GLU A 479      16.465 -32.292   2.250  1.00 49.67           O  
ATOM   3815  CG  GLU A 479      20.442 -33.290   1.409  1.00 49.67           C  
ATOM   3816  CD  GLU A 479      21.529 -32.229   1.478  1.00 49.67           C  
ATOM   3817  OE1 GLU A 479      22.534 -32.435   2.196  1.00 49.67           O  
ATOM   3818  OE2 GLU A 479      21.373 -31.183   0.809  1.00 49.67           O  
ATOM   3819  N   GLU A 480      15.901 -32.561   0.111  1.00 54.08           N  
ATOM   3820  CA  GLU A 480      14.662 -31.815   0.311  1.00 54.08           C  
ATOM   3821  C   GLU A 480      13.571 -32.704   0.899  1.00 54.08           C  
ATOM   3822  CB  GLU A 480      14.186 -31.199  -1.007  1.00 54.08           C  
ATOM   3823  O   GLU A 480      12.767 -32.251   1.717  1.00 54.08           O  
ATOM   3824  CG  GLU A 480      13.850 -29.719  -0.909  1.00 54.08           C  
ATOM   3825  CD  GLU A 480      12.943 -29.234  -2.029  1.00 54.08           C  
ATOM   3826  OE1 GLU A 480      12.433 -28.093  -1.946  1.00 54.08           O  
ATOM   3827  OE2 GLU A 480      12.740 -30.001  -2.996  1.00 54.08           O  
ATOM   3828  N   LYS A 481      13.719 -34.011   0.720  1.00 59.86           N  
ATOM   3829  CA  LYS A 481      12.773 -34.893   1.399  1.00 59.86           C  
ATOM   3830  C   LYS A 481      13.172 -35.109   2.856  1.00 59.86           C  
ATOM   3831  CB  LYS A 481      12.679 -36.237   0.676  1.00 59.86           C  
ATOM   3832  O   LYS A 481      12.313 -35.178   3.737  1.00 59.86           O  
ATOM   3833  CG  LYS A 481      11.257 -36.756   0.517  1.00 59.86           C  
ATOM   3834  CD  LYS A 481      11.232 -38.115  -0.171  1.00 59.86           C  
ATOM   3835  CE  LYS A 481       9.812 -38.646  -0.308  1.00 59.86           C  
ATOM   3836  NZ  LYS A 481       9.787 -40.009  -0.918  1.00 59.86           N  
ATOM   3837  N   ASP A 482      14.487 -34.978   3.127  1.00 66.89           N  
ATOM   3838  CA  ASP A 482      14.863 -35.100   4.532  1.00 66.89           C  
ATOM   3839  C   ASP A 482      14.557 -33.813   5.296  1.00 66.89           C  
ATOM   3840  CB  ASP A 482      16.347 -35.448   4.661  1.00 66.89           C  
ATOM   3841  O   ASP A 482      14.169 -33.857   6.465  1.00 66.89           O  
ATOM   3842  CG  ASP A 482      16.650 -36.894   4.309  1.00 66.89           C  
ATOM   3843  OD1 ASP A 482      15.742 -37.748   4.404  1.00 66.89           O  
ATOM   3844  OD2 ASP A 482      17.808 -37.183   3.936  1.00 66.89           O  
ATOM   3845  N   LYS A 483      14.579 -32.662   4.597  1.00 66.73           N  
ATOM   3846  CA  LYS A 483      14.228 -31.412   5.266  1.00 66.73           C  
ATOM   3847  C   LYS A 483      12.716 -31.283   5.432  1.00 66.73           C  
ATOM   3848  CB  LYS A 483      14.773 -30.215   4.487  1.00 66.73           C  
ATOM   3849  O   LYS A 483      12.238 -30.800   6.461  1.00 66.73           O  
ATOM   3850  CG  LYS A 483      16.070 -29.650   5.047  1.00 66.73           C  
ATOM   3851  CD  LYS A 483      16.534 -28.430   4.261  1.00 66.73           C  
ATOM   3852  CE  LYS A 483      17.882 -27.924   4.758  1.00 66.73           C  
ATOM   3853  NZ  LYS A 483      18.259 -26.630   4.115  1.00 66.73           N  
ATOM   3854  N   GLU A 484      11.981 -31.844   4.469  1.00 66.38           N  
ATOM   3855  CA  GLU A 484      10.526 -31.795   4.585  1.00 66.38           C  
ATOM   3856  C   GLU A 484      10.017 -32.824   5.589  1.00 66.38           C  
ATOM   3857  CB  GLU A 484       9.870 -32.021   3.220  1.00 66.38           C  
ATOM   3858  O   GLU A 484       9.085 -32.551   6.349  1.00 66.38           O  
ATOM   3859  CG  GLU A 484       8.782 -31.011   2.886  1.00 66.38           C  
ATOM   3860  CD  GLU A 484       8.128 -31.259   1.536  1.00 66.38           C  
ATOM   3861  OE1 GLU A 484       7.180 -30.524   1.177  1.00 66.38           O  
ATOM   3862  OE2 GLU A 484       8.566 -32.196   0.832  1.00 66.38           O  
ATOM   3863  N   GLU A 485      10.779 -33.976   5.741  1.00 70.66           N  
ATOM   3864  CA  GLU A 485      10.388 -34.967   6.739  1.00 70.66           C  
ATOM   3865  C   GLU A 485      10.783 -34.521   8.144  1.00 70.66           C  
ATOM   3866  CB  GLU A 485      11.017 -36.326   6.423  1.00 70.66           C  
ATOM   3867  O   GLU A 485      10.054 -34.767   9.107  1.00 70.66           O  
ATOM   3868  CG  GLU A 485      10.088 -37.277   5.682  1.00 70.66           C  
ATOM   3869  CD  GLU A 485      10.701 -38.647   5.438  1.00 70.66           C  
ATOM   3870  OE1 GLU A 485      10.024 -39.517   4.845  1.00 70.66           O  
ATOM   3871  OE2 GLU A 485      11.866 -38.852   5.845  1.00 70.66           O  
ATOM   3872  N   ALA A 486      11.880 -33.690   8.225  1.00 74.64           N  
ATOM   3873  CA  ALA A 486      12.267 -33.163   9.531  1.00 74.64           C  
ATOM   3874  C   ALA A 486      11.320 -32.053   9.978  1.00 74.64           C  
ATOM   3875  CB  ALA A 486      13.704 -32.649   9.493  1.00 74.64           C  
ATOM   3876  O   ALA A 486      10.977 -31.958  11.158  1.00 74.64           O  
ATOM   3877  N   GLU A 487      10.763 -31.304   8.974  1.00 72.50           N  
ATOM   3878  CA  GLU A 487       9.822 -30.240   9.312  1.00 72.50           C  
ATOM   3879  C   GLU A 487       8.443 -30.805   9.639  1.00 72.50           C  
ATOM   3880  CB  GLU A 487       9.719 -29.230   8.166  1.00 72.50           C  
ATOM   3881  O   GLU A 487       7.757 -30.305  10.533  1.00 72.50           O  
ATOM   3882  CG  GLU A 487      10.814 -28.174   8.176  1.00 72.50           C  
ATOM   3883  CD  GLU A 487      10.570 -27.047   7.185  1.00 72.50           C  
ATOM   3884  OE1 GLU A 487      11.333 -26.054   7.196  1.00 72.50           O  
ATOM   3885  OE2 GLU A 487       9.608 -27.157   6.393  1.00 72.50           O  
ATOM   3886  N   GLU A 488       8.136 -31.959   9.026  1.00 73.76           N  
ATOM   3887  CA  GLU A 488       6.850 -32.589   9.310  1.00 73.76           C  
ATOM   3888  C   GLU A 488       6.880 -33.331  10.643  1.00 73.76           C  
ATOM   3889  CB  GLU A 488       6.461 -33.549   8.182  1.00 73.76           C  
ATOM   3890  O   GLU A 488       5.895 -33.329  11.383  1.00 73.76           O  
ATOM   3891  CG  GLU A 488       5.282 -33.071   7.347  1.00 73.76           C  
ATOM   3892  CD  GLU A 488       4.845 -34.077   6.294  1.00 73.76           C  
ATOM   3893  OE1 GLU A 488       3.875 -33.798   5.553  1.00 73.76           O  
ATOM   3894  OE2 GLU A 488       5.478 -35.153   6.210  1.00 73.76           O  
ATOM   3895  N   GLU A 489       8.082 -33.853  11.020  1.00 77.63           N  
ATOM   3896  CA  GLU A 489       8.220 -34.522  12.310  1.00 77.63           C  
ATOM   3897  C   GLU A 489       8.237 -33.513  13.455  1.00 77.63           C  
ATOM   3898  CB  GLU A 489       9.491 -35.374  12.341  1.00 77.63           C  
ATOM   3899  O   GLU A 489       7.661 -33.761  14.517  1.00 77.63           O  
ATOM   3900  CG  GLU A 489       9.230 -36.871  12.271  1.00 77.63           C  
ATOM   3901  CD  GLU A 489      10.445 -37.710  12.633  1.00 77.63           C  
ATOM   3902  OE1 GLU A 489      10.320 -38.953  12.722  1.00 77.63           O  
ATOM   3903  OE2 GLU A 489      11.530 -37.120  12.831  1.00 77.63           O  
ATOM   3904  N   GLU A 490       8.801 -32.294  13.177  1.00 77.17           N  
ATOM   3905  CA  GLU A 490       8.794 -31.244  14.191  1.00 77.17           C  
ATOM   3906  C   GLU A 490       7.396 -30.658  14.370  1.00 77.17           C  
ATOM   3907  CB  GLU A 490       9.785 -30.136  13.825  1.00 77.17           C  
ATOM   3908  O   GLU A 490       6.978 -30.368  15.493  1.00 77.17           O  
ATOM   3909  CG  GLU A 490      10.742 -29.770  14.951  1.00 77.17           C  
ATOM   3910  CD  GLU A 490      11.440 -28.437  14.736  1.00 77.17           C  
ATOM   3911  OE1 GLU A 490      12.095 -27.936  15.678  1.00 77.17           O  
ATOM   3912  OE2 GLU A 490      11.332 -27.890  13.616  1.00 77.17           O  
ATOM   3913  N   ALA A 491       6.636 -30.614  13.276  1.00 77.97           N  
ATOM   3914  CA  ALA A 491       5.262 -30.123  13.341  1.00 77.97           C  
ATOM   3915  C   ALA A 491       4.348 -31.140  14.018  1.00 77.97           C  
ATOM   3916  CB  ALA A 491       4.746 -29.796  11.942  1.00 77.97           C  
ATOM   3917  O   ALA A 491       3.459 -30.769  14.788  1.00 77.97           O  
ATOM   3918  N   ALA A 492       4.662 -32.483  13.820  1.00 81.36           N  
ATOM   3919  CA  ALA A 492       3.864 -33.532  14.449  1.00 81.36           C  
ATOM   3920  C   ALA A 492       4.169 -33.633  15.941  1.00 81.36           C  
ATOM   3921  CB  ALA A 492       4.114 -34.874  13.766  1.00 81.36           C  
ATOM   3922  O   ALA A 492       3.268 -33.865  16.751  1.00 81.36           O  
ATOM   3923  N   GLU A 493       5.451 -33.341  16.314  1.00 79.49           N  
ATOM   3924  CA  GLU A 493       5.820 -33.355  17.726  1.00 79.49           C  
ATOM   3925  C   GLU A 493       5.238 -32.150  18.460  1.00 79.49           C  
ATOM   3926  CB  GLU A 493       7.342 -33.381  17.885  1.00 79.49           C  
ATOM   3927  O   GLU A 493       4.811 -32.264  19.611  1.00 79.49           O  
ATOM   3928  CG  GLU A 493       7.935 -34.783  17.889  1.00 79.49           C  
ATOM   3929  CD  GLU A 493       9.410 -34.809  18.256  1.00 79.49           C  
ATOM   3930  OE1 GLU A 493       9.995 -35.913  18.342  1.00 79.49           O  
ATOM   3931  OE2 GLU A 493       9.986 -33.717  18.461  1.00 79.49           O  
ATOM   3932  N   GLU A 494       5.102 -31.025  17.736  1.00 74.63           N  
ATOM   3933  CA  GLU A 494       4.527 -29.828  18.341  1.00 74.63           C  
ATOM   3934  C   GLU A 494       3.015 -29.963  18.503  1.00 74.63           C  
ATOM   3935  CB  GLU A 494       4.857 -28.590  17.504  1.00 74.63           C  
ATOM   3936  O   GLU A 494       2.450 -29.514  19.502  1.00 74.63           O  
ATOM   3937  CG  GLU A 494       5.533 -27.477  18.292  1.00 74.63           C  
ATOM   3938  CD  GLU A 494       5.784 -26.225  17.466  1.00 74.63           C  
ATOM   3939  OE1 GLU A 494       6.294 -25.225  18.021  1.00 74.63           O  
ATOM   3940  OE2 GLU A 494       5.468 -26.244  16.256  1.00 74.63           O  
ATOM   3941  N   GLU A 495       2.438 -30.732  17.576  1.00 77.46           N  
ATOM   3942  CA  GLU A 495       0.999 -30.961  17.668  1.00 77.46           C  
ATOM   3943  C   GLU A 495       0.671 -31.975  18.761  1.00 77.46           C  
ATOM   3944  CB  GLU A 495       0.443 -31.437  16.324  1.00 77.46           C  
ATOM   3945  O   GLU A 495      -0.316 -31.820  19.483  1.00 77.46           O  
ATOM   3946  CG  GLU A 495      -0.990 -30.998  16.061  1.00 77.46           C  
ATOM   3947  CD  GLU A 495      -1.587 -31.620  14.809  1.00 77.46           C  
ATOM   3948  OE1 GLU A 495      -2.804 -31.449  14.568  1.00 77.46           O  
ATOM   3949  OE2 GLU A 495      -0.833 -32.283  14.063  1.00 77.46           O  
ATOM   3950  N   GLU A 496       1.545 -33.007  18.937  1.00 79.18           N  
ATOM   3951  CA  GLU A 496       1.333 -33.984  20.000  1.00 79.18           C  
ATOM   3952  C   GLU A 496       1.603 -33.374  21.373  1.00 79.18           C  
ATOM   3953  CB  GLU A 496       2.223 -35.212  19.786  1.00 79.18           C  
ATOM   3954  O   GLU A 496       0.905 -33.680  22.342  1.00 79.18           O  
ATOM   3955  CG  GLU A 496       1.463 -36.450  19.333  1.00 79.18           C  
ATOM   3956  CD  GLU A 496       1.606 -37.625  20.288  1.00 79.18           C  
ATOM   3957  OE1 GLU A 496       0.795 -38.575  20.207  1.00 79.18           O  
ATOM   3958  OE2 GLU A 496       2.536 -37.594  21.125  1.00 79.18           O  
ATOM   3959  N   ALA A 497       2.577 -32.434  21.440  1.00 77.30           N  
ATOM   3960  CA  ALA A 497       2.839 -31.727  22.691  1.00 77.30           C  
ATOM   3961  C   ALA A 497       1.686 -30.792  23.045  1.00 77.30           C  
ATOM   3962  CB  ALA A 497       4.146 -30.942  22.595  1.00 77.30           C  
ATOM   3963  O   ALA A 497       1.324 -30.659  24.216  1.00 77.30           O  
ATOM   3964  N   ALA A 498       1.028 -30.265  22.020  1.00 75.35           N  
ATOM   3965  CA  ALA A 498      -0.114 -29.383  22.248  1.00 75.35           C  
ATOM   3966  C   ALA A 498      -1.350 -30.180  22.653  1.00 75.35           C  
ATOM   3967  CB  ALA A 498      -0.404 -28.555  20.998  1.00 75.35           C  
ATOM   3968  O   ALA A 498      -2.140 -29.731  23.487  1.00 75.35           O  
ATOM   3969  N   LYS A 499      -1.439 -31.422  22.181  1.00 75.63           N  
ATOM   3970  CA  LYS A 499      -2.569 -32.264  22.560  1.00 75.63           C  
ATOM   3971  C   LYS A 499      -2.397 -32.809  23.975  1.00 75.63           C  
ATOM   3972  CB  LYS A 499      -2.735 -33.419  21.571  1.00 75.63           C  
ATOM   3973  O   LYS A 499      -3.366 -32.902  24.732  1.00 75.63           O  
ATOM   3974  CG  LYS A 499      -3.923 -33.264  20.633  1.00 75.63           C  
ATOM   3975  CD  LYS A 499      -4.064 -34.466  19.707  1.00 75.63           C  
ATOM   3976  CE  LYS A 499      -5.199 -34.274  18.710  1.00 75.63           C  
ATOM   3977  NZ  LYS A 499      -5.378 -35.473  17.837  1.00 75.63           N  
ATOM   3978  N   GLU A 500      -1.157 -33.098  24.360  1.00 71.90           N  
ATOM   3979  CA  GLU A 500      -0.918 -33.575  25.719  1.00 71.90           C  
ATOM   3980  C   GLU A 500      -1.093 -32.452  26.737  1.00 71.90           C  
ATOM   3981  CB  GLU A 500       0.484 -34.179  25.838  1.00 71.90           C  
ATOM   3982  O   GLU A 500      -1.615 -32.675  27.832  1.00 71.90           O  
ATOM   3983  CG  GLU A 500       0.502 -35.701  25.815  1.00 71.90           C  
ATOM   3984  CD  GLU A 500       1.872 -36.289  26.113  1.00 71.90           C  
ATOM   3985  OE1 GLU A 500       1.995 -37.533  26.187  1.00 71.90           O  
ATOM   3986  OE2 GLU A 500       2.829 -35.500  26.274  1.00 71.90           O  
ATOM   3987  N   GLU A 501      -0.804 -31.240  26.309  1.00 68.14           N  
ATOM   3988  CA  GLU A 501      -1.018 -30.130  27.232  1.00 68.14           C  
ATOM   3989  C   GLU A 501      -2.501 -29.790  27.352  1.00 68.14           C  
ATOM   3990  CB  GLU A 501      -0.231 -28.897  26.781  1.00 68.14           C  
ATOM   3991  O   GLU A 501      -2.974 -29.422  28.429  1.00 68.14           O  
ATOM   3992  CG  GLU A 501       0.701 -28.339  27.847  1.00 68.14           C  
ATOM   3993  CD  GLU A 501       1.377 -27.041  27.434  1.00 68.14           C  
ATOM   3994  OE1 GLU A 501       2.095 -26.439  28.265  1.00 68.14           O  
ATOM   3995  OE2 GLU A 501       1.186 -26.622  26.271  1.00 68.14           O  
ATOM   3996  N   SER A 502      -3.202 -30.056  26.302  1.00 66.49           N  
ATOM   3997  CA  SER A 502      -4.640 -29.817  26.376  1.00 66.49           C  
ATOM   3998  C   SER A 502      -5.345 -30.927  27.149  1.00 66.49           C  
ATOM   3999  CB  SER A 502      -5.237 -29.703  24.973  1.00 66.49           C  
ATOM   4000  O   SER A 502      -6.301 -30.668  27.884  1.00 66.49           O  
ATOM   4001  OG  SER A 502      -5.325 -30.977  24.358  1.00 66.49           O  
ATOM   4002  N   GLU A 503      -4.822 -32.155  27.081  1.00 64.17           N  
ATOM   4003  CA  GLU A 503      -5.443 -33.219  27.865  1.00 64.17           C  
ATOM   4004  C   GLU A 503      -5.057 -33.117  29.338  1.00 64.17           C  
ATOM   4005  CB  GLU A 503      -5.053 -34.592  27.312  1.00 64.17           C  
ATOM   4006  O   GLU A 503      -5.869 -33.405  30.219  1.00 64.17           O  
ATOM   4007  CG  GLU A 503      -6.158 -35.271  26.515  1.00 64.17           C  
ATOM   4008  CD  GLU A 503      -6.056 -36.788  26.521  1.00 64.17           C  
ATOM   4009  OE1 GLU A 503      -7.036 -37.463  26.131  1.00 64.17           O  
ATOM   4010  OE2 GLU A 503      -4.989 -37.305  26.919  1.00 64.17           O  
ATOM   4011  N   GLU A 504      -3.901 -32.590  29.645  1.00 61.61           N  
ATOM   4012  CA  GLU A 504      -3.561 -32.362  31.046  1.00 61.61           C  
ATOM   4013  C   GLU A 504      -4.329 -31.171  31.613  1.00 61.61           C  
ATOM   4014  CB  GLU A 504      -2.055 -32.141  31.206  1.00 61.61           C  
ATOM   4015  O   GLU A 504      -4.725 -31.180  32.781  1.00 61.61           O  
ATOM   4016  CG  GLU A 504      -1.518 -32.531  32.575  1.00 61.61           C  
ATOM   4017  CD  GLU A 504      -0.006 -32.408  32.684  1.00 61.61           C  
ATOM   4018  OE1 GLU A 504       0.548 -32.678  33.774  1.00 61.61           O  
ATOM   4019  OE2 GLU A 504       0.629 -32.036  31.672  1.00 61.61           O  
ATOM   4020  N   ALA A 505      -4.686 -30.222  30.776  1.00 60.29           N  
ATOM   4021  CA  ALA A 505      -5.484 -29.110  31.285  1.00 60.29           C  
ATOM   4022  C   ALA A 505      -6.949 -29.508  31.433  1.00 60.29           C  
ATOM   4023  CB  ALA A 505      -5.355 -27.898  30.366  1.00 60.29           C  
ATOM   4024  O   ALA A 505      -7.632 -29.056  32.355  1.00 60.29           O  
ATOM   4025  N   LYS A 506      -7.342 -30.511  30.724  1.00 56.42           N  
ATOM   4026  CA  LYS A 506      -8.713 -30.970  30.928  1.00 56.42           C  
ATOM   4027  C   LYS A 506      -8.800 -31.938  32.104  1.00 56.42           C  
ATOM   4028  CB  LYS A 506      -9.250 -31.637  29.660  1.00 56.42           C  
ATOM   4029  O   LYS A 506      -9.788 -31.940  32.843  1.00 56.42           O  
ATOM   4030  CG  LYS A 506     -10.542 -31.025  29.139  1.00 56.42           C  
ATOM   4031  CD  LYS A 506     -11.042 -31.750  27.896  1.00 56.42           C  
ATOM   4032  CE  LYS A 506     -12.329 -31.131  27.366  1.00 56.42           C  
ATOM   4033  NZ  LYS A 506     -12.847 -31.866  26.174  1.00 56.42           N  
ATOM   4034  N   GLU A 507      -7.749 -32.610  32.444  1.00 54.60           N  
ATOM   4035  CA  GLU A 507      -7.822 -33.444  33.640  1.00 54.60           C  
ATOM   4036  C   GLU A 507      -7.594 -32.619  34.903  1.00 54.60           C  
ATOM   4037  CB  GLU A 507      -6.801 -34.583  33.564  1.00 54.60           C  
ATOM   4038  O   GLU A 507      -8.159 -32.919  35.957  1.00 54.60           O  
ATOM   4039  CG  GLU A 507      -7.281 -35.787  32.767  1.00 54.60           C  
ATOM   4040  CD  GLU A 507      -6.397 -37.012  32.939  1.00 54.60           C  
ATOM   4041  OE1 GLU A 507      -6.737 -38.087  32.396  1.00 54.60           O  
ATOM   4042  OE2 GLU A 507      -5.357 -36.896  33.625  1.00 54.60           O  
ATOM   4043  N   GLU A 508      -7.012 -31.469  34.808  1.00 53.01           N  
ATOM   4044  CA  GLU A 508      -6.955 -30.631  36.002  1.00 53.01           C  
ATOM   4045  C   GLU A 508      -8.233 -29.811  36.162  1.00 53.01           C  
ATOM   4046  CB  GLU A 508      -5.739 -29.703  35.951  1.00 53.01           C  
ATOM   4047  O   GLU A 508      -8.658 -29.527  37.283  1.00 53.01           O  
ATOM   4048  CG  GLU A 508      -4.506 -30.266  36.644  1.00 53.01           C  
ATOM   4049  CD  GLU A 508      -3.422 -29.227  36.878  1.00 53.01           C  
ATOM   4050  OE1 GLU A 508      -2.384 -29.560  37.493  1.00 53.01           O  
ATOM   4051  OE2 GLU A 508      -3.612 -28.069  36.443  1.00 53.01           O  
ATOM   4052  N   GLU A 509      -9.019 -29.752  35.152  1.00 49.90           N  
ATOM   4053  CA  GLU A 509     -10.308 -29.097  35.354  1.00 49.90           C  
ATOM   4054  C   GLU A 509     -11.399 -30.113  35.679  1.00 49.90           C  
ATOM   4055  CB  GLU A 509     -10.698 -28.284  34.117  1.00 49.90           C  
ATOM   4056  O   GLU A 509     -12.302 -29.832  36.469  1.00 49.90           O  
ATOM   4057  CG  GLU A 509     -11.170 -26.872  34.432  1.00 49.90           C  
ATOM   4058  CD  GLU A 509     -11.830 -26.182  33.249  1.00 49.90           C  
ATOM   4059  OE1 GLU A 509     -12.384 -25.073  33.425  1.00 49.90           O  
ATOM   4060  OE2 GLU A 509     -11.794 -26.755  32.138  1.00 49.90           O  
ATOM   4061  N   GLU A 510     -11.087 -31.370  35.517  1.00 50.33           N  
ATOM   4062  CA  GLU A 510     -12.078 -32.323  36.007  1.00 50.33           C  
ATOM   4063  C   GLU A 510     -11.630 -32.960  37.320  1.00 50.33           C  
ATOM   4064  CB  GLU A 510     -12.345 -33.408  34.960  1.00 50.33           C  
ATOM   4065  O   GLU A 510     -12.459 -33.421  38.107  1.00 50.33           O  
ATOM   4066  CG  GLU A 510     -13.422 -33.037  33.951  1.00 50.33           C  
ATOM   4067  CD  GLU A 510     -13.870 -34.210  33.094  1.00 50.33           C  
ATOM   4068  OE1 GLU A 510     -14.835 -34.056  32.312  1.00 50.33           O  
ATOM   4069  OE2 GLU A 510     -13.251 -35.292  33.206  1.00 50.33           O  
ATOM   4070  N   GLY A 511     -10.429 -32.673  37.814  1.00 42.91           N  
ATOM   4071  CA  GLY A 511     -10.146 -33.127  39.167  1.00 42.91           C  
ATOM   4072  C   GLY A 511     -10.146 -32.003  40.186  1.00 42.91           C  
ATOM   4073  O   GLY A 511     -10.009 -32.247  41.386  1.00 42.91           O  
ATOM   4074  N   GLY A 512     -10.588 -30.821  39.816  1.00 36.99           N  
ATOM   4075  CA  GLY A 512     -10.823 -29.848  40.871  1.00 36.99           C  
ATOM   4076  C   GLY A 512     -12.292 -29.524  41.067  1.00 36.99           C  
ATOM   4077  O   GLY A 512     -12.641 -28.670  41.885  1.00 36.99           O  
ATOM   4078  N   GLU A 513     -13.101 -30.433  40.567  1.00 42.15           N  
ATOM   4079  CA  GLU A 513     -14.493 -30.355  41.001  1.00 42.15           C  
ATOM   4080  C   GLU A 513     -14.853 -31.524  41.913  1.00 42.15           C  
ATOM   4081  CB  GLU A 513     -15.432 -30.321  39.793  1.00 42.15           C  
ATOM   4082  O   GLU A 513     -15.948 -31.563  42.479  1.00 42.15           O  
ATOM   4083  CG  GLU A 513     -15.703 -28.920  39.263  1.00 42.15           C  
ATOM   4084  CD  GLU A 513     -16.711 -28.894  38.125  1.00 42.15           C  
ATOM   4085  OE1 GLU A 513     -17.071 -27.789  37.660  1.00 42.15           O  
ATOM   4086  OE2 GLU A 513     -17.144 -29.986  37.697  1.00 42.15           O  
ATOM   4087  N   GLY A 514     -13.881 -32.057  42.629  1.00 36.67           N  
ATOM   4088  CA  GLY A 514     -14.382 -32.951  43.661  1.00 36.67           C  
ATOM   4089  C   GLY A 514     -13.683 -32.773  44.995  1.00 36.67           C  
ATOM   4090  O   GLY A 514     -14.074 -33.384  45.993  1.00 36.67           O  
ATOM   4091  N   GLU A 515     -13.541 -31.553  45.450  1.00 39.78           N  
ATOM   4092  CA  GLU A 515     -13.366 -31.416  46.893  1.00 39.78           C  
ATOM   4093  C   GLU A 515     -13.712 -30.005  47.359  1.00 39.78           C  
ATOM   4094  CB  GLU A 515     -11.931 -31.766  47.296  1.00 39.78           C  
ATOM   4095  O   GLU A 515     -13.352 -29.606  48.469  1.00 39.78           O  
ATOM   4096  CG  GLU A 515     -11.802 -33.103  48.011  1.00 39.78           C  
ATOM   4097  CD  GLU A 515     -10.434 -33.317  48.640  1.00 39.78           C  
ATOM   4098  OE1 GLU A 515     -10.254 -34.314  49.376  1.00 39.78           O  
ATOM   4099  OE2 GLU A 515      -9.536 -32.481  48.395  1.00 39.78           O  
ATOM   4100  N   GLU A 516     -14.649 -29.388  46.703  1.00 40.06           N  
ATOM   4101  CA  GLU A 516     -15.238 -28.229  47.366  1.00 40.06           C  
ATOM   4102  C   GLU A 516     -16.762 -28.318  47.382  1.00 40.06           C  
ATOM   4103  CB  GLU A 516     -14.794 -26.934  46.681  1.00 40.06           C  
ATOM   4104  O   GLU A 516     -17.449 -27.297  47.301  1.00 40.06           O  
ATOM   4105  CG  GLU A 516     -13.429 -26.435  47.134  1.00 40.06           C  
ATOM   4106  CD  GLU A 516     -13.143 -25.003  46.711  1.00 40.06           C  
ATOM   4107  OE1 GLU A 516     -12.091 -24.453  47.106  1.00 40.06           O  
ATOM   4108  OE2 GLU A 516     -13.978 -24.427  45.979  1.00 40.06           O  
ATOM   4109  N   GLY A 517     -17.278 -29.576  47.357  1.00 36.25           N  
ATOM   4110  CA  GLY A 517     -18.672 -29.757  47.730  1.00 36.25           C  
ATOM   4111  C   GLY A 517     -18.849 -30.542  49.015  1.00 36.25           C  
ATOM   4112  O   GLY A 517     -19.975 -30.744  49.475  1.00 36.25           O  
ATOM   4113  N   GLU A 518     -18.005 -30.321  49.976  1.00 40.33           N  
ATOM   4114  CA  GLU A 518     -18.449 -30.698  51.315  1.00 40.33           C  
ATOM   4115  C   GLU A 518     -18.079 -29.630  52.340  1.00 40.33           C  
ATOM   4116  CB  GLU A 518     -17.849 -32.047  51.720  1.00 40.33           C  
ATOM   4117  O   GLU A 518     -18.609 -29.621  53.453  1.00 40.33           O  
ATOM   4118  CG  GLU A 518     -18.877 -33.051  52.221  1.00 40.33           C  
ATOM   4119  CD  GLU A 518     -18.253 -34.309  52.803  1.00 40.33           C  
ATOM   4120  OE1 GLU A 518     -18.988 -35.140  53.384  1.00 40.33           O  
ATOM   4121  OE2 GLU A 518     -17.018 -34.466  52.678  1.00 40.33           O  
ATOM   4122  N   GLU A 519     -17.864 -28.421  51.903  1.00 40.36           N  
ATOM   4123  CA  GLU A 519     -17.851 -27.396  52.943  1.00 40.36           C  
ATOM   4124  C   GLU A 519     -18.811 -26.258  52.607  1.00 40.36           C  
ATOM   4125  CB  GLU A 519     -16.435 -26.848  53.141  1.00 40.36           C  
ATOM   4126  O   GLU A 519     -19.152 -25.451  53.474  1.00 40.36           O  
ATOM   4127  CG  GLU A 519     -15.833 -27.176  54.499  1.00 40.36           C  
ATOM   4128  CD  GLU A 519     -14.446 -26.586  54.699  1.00 40.36           C  
ATOM   4129  OE1 GLU A 519     -13.876 -26.737  55.804  1.00 40.36           O  
ATOM   4130  OE2 GLU A 519     -13.926 -25.968  53.744  1.00 40.36           O  
ATOM   4131  N   THR A 520     -19.696 -26.475  51.640  1.00 42.48           N  
ATOM   4132  CA  THR A 520     -20.776 -25.498  51.556  1.00 42.48           C  
ATOM   4133  C   THR A 520     -22.126 -26.160  51.819  1.00 42.48           C  
ATOM   4134  CB  THR A 520     -20.800 -24.808  50.180  1.00 42.48           C  
ATOM   4135  O   THR A 520     -23.126 -25.475  52.042  1.00 42.48           O  
ATOM   4136  CG2 THR A 520     -19.823 -23.638  50.134  1.00 42.48           C  
ATOM   4137  OG1 THR A 520     -20.437 -25.758  49.170  1.00 42.48           O  
ATOM   4138  N   LYS A 521     -22.116 -27.417  52.292  1.00 44.42           N  
ATOM   4139  CA  LYS A 521     -23.353 -27.899  52.899  1.00 44.42           C  
ATOM   4140  C   LYS A 521     -23.292 -27.808  54.421  1.00 44.42           C  
ATOM   4141  CB  LYS A 521     -23.635 -29.341  52.471  1.00 44.42           C  
ATOM   4142  O   LYS A 521     -24.328 -27.741  55.086  1.00 44.42           O  
ATOM   4143  CG  LYS A 521     -24.639 -29.464  51.334  1.00 44.42           C  
ATOM   4144  CD  LYS A 521     -24.982 -30.920  51.047  1.00 44.42           C  
ATOM   4145  CE  LYS A 521     -25.989 -31.045  49.912  1.00 44.42           C  
ATOM   4146  NZ  LYS A 521     -26.357 -32.469  49.653  1.00 44.42           N  
ATOM   4147  N   GLU A 522     -22.244 -27.213  54.943  1.00 45.31           N  
ATOM   4148  CA  GLU A 522     -22.312 -26.903  56.368  1.00 45.31           C  
ATOM   4149  C   GLU A 522     -22.388 -25.397  56.603  1.00 45.31           C  
ATOM   4150  CB  GLU A 522     -21.104 -27.489  57.104  1.00 45.31           C  
ATOM   4151  O   GLU A 522     -22.883 -24.949  57.639  1.00 45.31           O  
ATOM   4152  CG  GLU A 522     -21.392 -28.810  57.804  1.00 45.31           C  
ATOM   4153  CD  GLU A 522     -20.218 -29.323  58.622  1.00 45.31           C  
ATOM   4154  OE1 GLU A 522     -20.359 -30.370  59.295  1.00 45.31           O  
ATOM   4155  OE2 GLU A 522     -19.150 -28.673  58.592  1.00 45.31           O  
ATOM   4156  N   ALA A 523     -22.423 -24.610  55.576  1.00 45.54           N  
ATOM   4157  CA  ALA A 523     -22.688 -23.198  55.840  1.00 45.54           C  
ATOM   4158  C   ALA A 523     -24.076 -22.799  55.347  1.00 45.54           C  
ATOM   4159  CB  ALA A 523     -21.622 -22.324  55.184  1.00 45.54           C  
ATOM   4160  O   ALA A 523     -24.671 -21.844  55.853  1.00 45.54           O  
ATOM   4161  N   GLU A 524     -24.794 -23.735  54.740  1.00 44.93           N  
ATOM   4162  CA  GLU A 524     -26.207 -23.458  54.499  1.00 44.93           C  
ATOM   4163  C   GLU A 524     -27.092 -24.183  55.509  1.00 44.93           C  
ATOM   4164  CB  GLU A 524     -26.599 -23.859  53.074  1.00 44.93           C  
ATOM   4165  O   GLU A 524     -28.215 -23.754  55.779  1.00 44.93           O  
ATOM   4166  CG  GLU A 524     -26.963 -22.681  52.182  1.00 44.93           C  
ATOM   4167  CD  GLU A 524     -27.516 -23.101  50.830  1.00 44.93           C  
ATOM   4168  OE1 GLU A 524     -27.989 -22.227  50.069  1.00 44.93           O  
ATOM   4169  OE2 GLU A 524     -27.478 -24.315  50.529  1.00 44.93           O  
ATOM   4170  N   GLU A 525     -26.519 -24.921  56.421  1.00 46.00           N  
ATOM   4171  CA  GLU A 525     -27.306 -25.385  57.560  1.00 46.00           C  
ATOM   4172  C   GLU A 525     -26.987 -24.580  58.816  1.00 46.00           C  
ATOM   4173  CB  GLU A 525     -27.059 -26.874  57.813  1.00 46.00           C  
ATOM   4174  O   GLU A 525     -27.817 -24.479  59.723  1.00 46.00           O  
ATOM   4175  CG  GLU A 525     -28.251 -27.761  57.480  1.00 46.00           C  
ATOM   4176  CD  GLU A 525     -28.038 -29.218  57.856  1.00 46.00           C  
ATOM   4177  OE1 GLU A 525     -28.982 -30.027  57.709  1.00 46.00           O  
ATOM   4178  OE2 GLU A 525     -26.917 -29.554  58.301  1.00 46.00           O  
ATOM   4179  N   GLU A 526     -26.176 -23.582  58.738  1.00 43.74           N  
ATOM   4180  CA  GLU A 526     -26.057 -22.691  59.889  1.00 43.74           C  
ATOM   4181  C   GLU A 526     -26.650 -21.318  59.588  1.00 43.74           C  
ATOM   4182  CB  GLU A 526     -24.592 -22.551  60.311  1.00 43.74           C  
ATOM   4183  O   GLU A 526     -27.034 -20.588  60.504  1.00 43.74           O  
ATOM   4184  CG  GLU A 526     -24.312 -23.031  61.727  1.00 43.74           C  
ATOM   4185  CD  GLU A 526     -23.018 -22.478  62.303  1.00 43.74           C  
ATOM   4186  OE1 GLU A 526     -22.769 -22.656  63.517  1.00 43.74           O  
ATOM   4187  OE2 GLU A 526     -22.247 -21.862  61.534  1.00 43.74           O  
ATOM   4188  N   GLU A 527     -27.225 -21.122  58.439  1.00 43.40           N  
ATOM   4189  CA  GLU A 527     -28.005 -19.899  58.278  1.00 43.40           C  
ATOM   4190  C   GLU A 527     -29.499 -20.202  58.204  1.00 43.40           C  
ATOM   4191  CB  GLU A 527     -27.560 -19.137  57.027  1.00 43.40           C  
ATOM   4192  O   GLU A 527     -30.328 -19.329  58.467  1.00 43.40           O  
ATOM   4193  CG  GLU A 527     -27.072 -17.723  57.309  1.00 43.40           C  
ATOM   4194  CD  GLU A 527     -26.844 -16.905  56.048  1.00 43.40           C  
ATOM   4195  OE1 GLU A 527     -26.567 -15.689  56.155  1.00 43.40           O  
ATOM   4196  OE2 GLU A 527     -26.945 -17.485  54.943  1.00 43.40           O  
ATOM   4197  N   LYS A 528     -29.883 -21.436  58.357  1.00 46.89           N  
ATOM   4198  CA  LYS A 528     -31.281 -21.746  58.645  1.00 46.89           C  
ATOM   4199  C   LYS A 528     -31.473 -22.098  60.117  1.00 46.89           C  
ATOM   4200  CB  LYS A 528     -31.768 -22.896  57.763  1.00 46.89           C  
ATOM   4201  O   LYS A 528     -32.585 -22.007  60.642  1.00 46.89           O  
ATOM   4202  CG  LYS A 528     -32.709 -22.465  56.648  1.00 46.89           C  
ATOM   4203  CD  LYS A 528     -33.274 -23.665  55.898  1.00 46.89           C  
ATOM   4204  CE  LYS A 528     -34.176 -23.234  54.750  1.00 46.89           C  
ATOM   4205  NZ  LYS A 528     -34.787 -24.406  54.054  1.00 46.89           N  
ATOM   4206  N   LYS A 529     -30.448 -21.991  60.935  1.00 44.87           N  
ATOM   4207  CA  LYS A 529     -30.694 -22.066  62.372  1.00 44.87           C  
ATOM   4208  C   LYS A 529     -30.527 -20.700  63.031  1.00 44.87           C  
ATOM   4209  CB  LYS A 529     -29.755 -23.081  63.025  1.00 44.87           C  
ATOM   4210  O   LYS A 529     -31.123 -20.433  64.077  1.00 44.87           O  
ATOM   4211  CG  LYS A 529     -30.450 -24.345  63.510  1.00 44.87           C  
ATOM   4212  CD  LYS A 529     -29.503 -25.233  64.307  1.00 44.87           C  
ATOM   4213  CE  LYS A 529     -30.192 -26.508  64.776  1.00 44.87           C  
ATOM   4214  NZ  LYS A 529     -29.302 -27.330  65.649  1.00 44.87           N  
ATOM   4215  N   VAL A 530     -30.305 -19.646  62.261  1.00 47.17           N  
ATOM   4216  CA  VAL A 530     -30.422 -18.367  62.953  1.00 47.17           C  
ATOM   4217  C   VAL A 530     -31.615 -17.588  62.402  1.00 47.17           C  
ATOM   4218  CB  VAL A 530     -29.131 -17.529  62.819  1.00 47.17           C  
ATOM   4219  O   VAL A 530     -32.210 -16.771  63.107  1.00 47.17           O  
ATOM   4220  CG1 VAL A 530     -29.285 -16.183  63.525  1.00 47.17           C  
ATOM   4221  CG2 VAL A 530     -27.936 -18.297  63.381  1.00 47.17           C  
ATOM   4222  N   GLU A 531     -32.399 -18.201  61.549  1.00 45.15           N  
ATOM   4223  CA  GLU A 531     -33.667 -17.544  61.245  1.00 45.15           C  
ATOM   4224  C   GLU A 531     -34.846 -18.338  61.800  1.00 45.15           C  
ATOM   4225  CB  GLU A 531     -33.826 -17.353  59.734  1.00 45.15           C  
ATOM   4226  O   GLU A 531     -35.945 -17.801  61.956  1.00 45.15           O  
ATOM   4227  CG  GLU A 531     -33.421 -15.971  59.243  1.00 45.15           C  
ATOM   4228  CD  GLU A 531     -33.840 -15.698  57.808  1.00 45.15           C  
ATOM   4229  OE1 GLU A 531     -33.714 -14.540  57.348  1.00 45.15           O  
ATOM   4230  OE2 GLU A 531     -34.299 -16.649  57.137  1.00 45.15           O  
ATOM   4231  N   GLY A 532     -34.592 -19.424  62.572  1.00 43.00           N  
ATOM   4232  CA  GLY A 532     -35.691 -19.962  63.358  1.00 43.00           C  
ATOM   4233  C   GLY A 532     -35.499 -19.780  64.852  1.00 43.00           C  
ATOM   4234  O   GLY A 532     -36.427 -20.001  65.634  1.00 43.00           O  
ATOM   4235  N   ALA A 533     -34.629 -18.941  65.244  1.00 45.49           N  
ATOM   4236  CA  ALA A 533     -34.688 -18.602  66.663  1.00 45.49           C  
ATOM   4237  C   ALA A 533     -35.016 -17.124  66.861  1.00 45.49           C  
ATOM   4238  CB  ALA A 533     -33.367 -18.947  67.347  1.00 45.49           C  
ATOM   4239  O   ALA A 533     -35.413 -16.711  67.953  1.00 45.49           O  
ATOM   4240  N   GLY A 534     -35.409 -16.434  65.805  1.00 41.08           N  
ATOM   4241  CA  GLY A 534     -35.939 -15.132  66.177  1.00 41.08           C  
ATOM   4242  C   GLY A 534     -37.406 -14.963  65.829  1.00 41.08           C  
ATOM   4243  O   GLY A 534     -38.033 -13.976  66.220  1.00 41.08           O  
ATOM   4244  N   GLU A 535     -38.069 -16.027  65.522  1.00 43.99           N  
ATOM   4245  CA  GLU A 535     -39.520 -15.883  65.451  1.00 43.99           C  
ATOM   4246  C   GLU A 535     -40.209 -16.688  66.549  1.00 43.99           C  
ATOM   4247  CB  GLU A 535     -40.036 -16.319  64.077  1.00 43.99           C  
ATOM   4248  O   GLU A 535     -41.394 -16.487  66.822  1.00 43.99           O  
ATOM   4249  CG  GLU A 535     -40.736 -15.210  63.303  1.00 43.99           C  
ATOM   4250  CD  GLU A 535     -41.206 -15.646  61.925  1.00 43.99           C  
ATOM   4251  OE1 GLU A 535     -41.846 -14.835  61.217  1.00 43.99           O  
ATOM   4252  OE2 GLU A 535     -40.934 -16.808  61.549  1.00 43.99           O  
ATOM   4253  N   GLU A 536     -39.492 -17.159  67.577  1.00 43.65           N  
ATOM   4254  CA  GLU A 536     -40.206 -17.684  68.738  1.00 43.65           C  
ATOM   4255  C   GLU A 536     -39.940 -16.836  69.979  1.00 43.65           C  
ATOM   4256  CB  GLU A 536     -39.811 -19.139  68.999  1.00 43.65           C  
ATOM   4257  O   GLU A 536     -40.672 -16.927  70.967  1.00 43.65           O  
ATOM   4258  CG  GLU A 536     -40.820 -19.909  69.839  1.00 43.65           C  
ATOM   4259  CD  GLU A 536     -40.471 -21.381  69.995  1.00 43.65           C  
ATOM   4260  OE1 GLU A 536     -41.208 -22.107  70.700  1.00 43.65           O  
ATOM   4261  OE2 GLU A 536     -39.453 -21.810  69.409  1.00 43.65           O  
ATOM   4262  N   GLN A 537     -39.443 -15.624  69.862  1.00 45.83           N  
ATOM   4263  CA  GLN A 537     -39.545 -14.782  71.049  1.00 45.83           C  
ATOM   4264  C   GLN A 537     -40.330 -13.507  70.754  1.00 45.83           C  
ATOM   4265  CB  GLN A 537     -38.154 -14.431  71.580  1.00 45.83           C  
ATOM   4266  O   GLN A 537     -40.738 -12.796  71.674  1.00 45.83           O  
ATOM   4267  CG  GLN A 537     -37.589 -15.459  72.551  1.00 45.83           C  
ATOM   4268  CD  GLN A 537     -36.227 -15.067  73.093  1.00 45.83           C  
ATOM   4269  NE2 GLN A 537     -35.571 -15.998  73.778  1.00 45.83           N  
ATOM   4270  OE1 GLN A 537     -35.767 -13.938  72.897  1.00 45.83           O  
ATOM   4271  N   ALA A 538     -41.123 -13.467  69.709  1.00 45.78           N  
ATOM   4272  CA  ALA A 538     -42.067 -12.353  69.674  1.00 45.78           C  
ATOM   4273  C   ALA A 538     -43.508 -12.854  69.696  1.00 45.78           C  
ATOM   4274  CB  ALA A 538     -41.826 -11.490  68.437  1.00 45.78           C  
ATOM   4275  O   ALA A 538     -44.438 -12.078  69.929  1.00 45.78           O  
ATOM   4276  N   ALA A 539     -43.721 -14.103  70.083  1.00 46.32           N  
ATOM   4277  CA  ALA A 539     -45.113 -14.447  70.358  1.00 46.32           C  
ATOM   4278  C   ALA A 539     -45.285 -14.929  71.796  1.00 46.32           C  
ATOM   4279  CB  ALA A 539     -45.602 -15.513  69.381  1.00 46.32           C  
ATOM   4280  O   ALA A 539     -46.407 -15.175  72.245  1.00 46.32           O  
ATOM   4281  N   LYS A 540     -44.488 -14.453  72.726  1.00 44.91           N  
ATOM   4282  CA  LYS A 540     -44.974 -14.628  74.092  1.00 44.91           C  
ATOM   4283  C   LYS A 540     -44.941 -13.309  74.859  1.00 44.91           C  
ATOM   4284  CB  LYS A 540     -44.145 -15.682  74.826  1.00 44.91           C  
ATOM   4285  O   LYS A 540     -45.267 -13.269  76.048  1.00 44.91           O  
ATOM   4286  CG  LYS A 540     -44.729 -17.086  74.759  1.00 44.91           C  
ATOM   4287  CD  LYS A 540     -43.907 -18.073  75.578  1.00 44.91           C  
ATOM   4288  CE  LYS A 540     -44.464 -19.486  75.476  1.00 44.91           C  
ATOM   4289  NZ  LYS A 540     -43.638 -20.464  76.245  1.00 44.91           N  
ATOM   4290  N   LYS A 541     -45.338 -12.211  74.233  1.00 41.52           N  
ATOM   4291  CA  LYS A 541     -45.811 -11.123  75.084  1.00 41.52           C  
ATOM   4292  C   LYS A 541     -47.124 -10.548  74.562  1.00 41.52           C  
ATOM   4293  CB  LYS A 541     -44.756 -10.019  75.179  1.00 41.52           C  
ATOM   4294  O   LYS A 541     -47.178 -10.022  73.448  1.00 41.52           O  
ATOM   4295  CG  LYS A 541     -44.070  -9.934  76.535  1.00 41.52           C  
ATOM   4296  CD  LYS A 541     -43.047  -8.806  76.573  1.00 41.52           C  
ATOM   4297  CE  LYS A 541     -42.328  -8.748  77.914  1.00 41.52           C  
ATOM   4298  NZ  LYS A 541     -41.326  -7.641  77.958  1.00 41.52           N  
ATOM   4299  N   LYS A 542     -48.054 -11.428  74.342  1.00 35.88           N  
ATOM   4300  CA  LYS A 542     -49.423 -10.923  74.284  1.00 35.88           C  
ATOM   4301  C   LYS A 542     -50.415 -11.965  74.793  1.00 35.88           C  
ATOM   4302  CB  LYS A 542     -49.783 -10.511  72.856  1.00 35.88           C  
ATOM   4303  O   LYS A 542     -50.387 -13.119  74.361  1.00 35.88           O  
ATOM   4304  CG  LYS A 542     -49.983  -9.013  72.676  1.00 35.88           C  
ATOM   4305  CD  LYS A 542     -50.399  -8.671  71.251  1.00 35.88           C  
ATOM   4306  CE  LYS A 542     -50.592  -7.172  71.068  1.00 35.88           C  
ATOM   4307  NZ  LYS A 542     -50.963  -6.829  69.663  1.00 35.88           N  
ATOM   4308  N   ASP A 543     -50.470 -12.311  76.037  1.00 44.09           N  
ATOM   4309  CA  ASP A 543     -51.626 -12.632  76.868  1.00 44.09           C  
ATOM   4310  C   ASP A 543     -51.250 -12.653  78.348  1.00 44.09           C  
ATOM   4311  CB  ASP A 543     -52.224 -13.980  76.458  1.00 44.09           C  
ATOM   4312  O   ASP A 543     -50.192 -13.167  78.717  1.00 44.09           O  
ATOM   4313  CG  ASP A 543     -53.240 -13.861  75.336  1.00 44.09           C  
ATOM   4314  OD1 ASP A 543     -53.876 -12.793  75.199  1.00 44.09           O  
ATOM   4315  OD2 ASP A 543     -53.410 -14.845  74.584  1.00 44.09           O  
TER    4316      ASP A 543                                                      
ENDMDL                                                                          
END                                                                             
