# Supplementary material for: The 2022 Lady Estelle Wolfson lectureship on neurofilaments
Source: J Neurochem. 2022 Sep 19;163(3):179–219. doi: 10.1111/jnc.15682 (PMC9826399; doi:10.1111/jnc.15682)
Supplement: Supplementary file 1 — Supplementary material S1 [file JNC-163-179-s001.gz › NFL_6bc3d_unrelaxed_rank_4_model_1.pdb]

MODEL     1                                                                     
ATOM      1  N   MET A   1     -38.919  27.214   9.402  1.00 41.29           N  
ATOM      2  CA  MET A   1     -38.378  28.546   9.659  1.00 41.29           C  
ATOM      3  C   MET A   1     -37.526  28.552  10.924  1.00 41.29           C  
ATOM      4  CB  MET A   1     -39.506  29.571   9.783  1.00 41.29           C  
ATOM      5  O   MET A   1     -38.032  28.300  12.019  1.00 41.29           O  
ATOM      6  CG  MET A   1     -40.081  30.015   8.447  1.00 41.29           C  
ATOM      7  SD  MET A   1     -40.713  31.737   8.491  1.00 41.29           S  
ATOM      8  CE  MET A   1     -39.165  32.652   8.248  1.00 41.29           C  
ATOM      9  N   SER A   2     -36.222  28.229  10.794  1.00 37.50           N  
ATOM     10  CA  SER A   2     -34.933  28.864  11.045  1.00 37.50           C  
ATOM     11  C   SER A   2     -34.250  28.265  12.269  1.00 37.50           C  
ATOM     12  CB  SER A   2     -35.106  30.372  11.234  1.00 37.50           C  
ATOM     13  O   SER A   2     -34.833  28.226  13.355  1.00 37.50           O  
ATOM     14  OG  SER A   2     -35.770  30.653  12.455  1.00 37.50           O  
ATOM     15  N   SER A   3     -33.076  27.551  11.994  1.00 39.93           N  
ATOM     16  CA  SER A   3     -31.618  27.553  11.953  1.00 39.93           C  
ATOM     17  C   SER A   3     -31.027  27.992  13.289  1.00 39.93           C  
ATOM     18  CB  SER A   3     -31.114  28.469  10.837  1.00 39.93           C  
ATOM     19  O   SER A   3     -31.429  29.017  13.844  1.00 39.93           O  
ATOM     20  OG  SER A   3     -31.499  29.812  11.076  1.00 39.93           O  
ATOM     21  N   PHE A   4     -30.263  27.089  13.821  1.00 51.11           N  
ATOM     22  CA  PHE A   4     -28.982  27.359  14.462  1.00 51.11           C  
ATOM     23  C   PHE A   4     -27.860  26.588  13.775  1.00 51.11           C  
ATOM     24  CB  PHE A   4     -29.035  26.996  15.949  1.00 51.11           C  
ATOM     25  O   PHE A   4     -27.912  25.360  13.681  1.00 51.11           O  
ATOM     26  CG  PHE A   4     -29.242  28.179  16.856  1.00 51.11           C  
ATOM     27  CD1 PHE A   4     -28.170  28.977  17.236  1.00 51.11           C  
ATOM     28  CD2 PHE A   4     -30.510  28.493  17.328  1.00 51.11           C  
ATOM     29  CE1 PHE A   4     -28.359  30.072  18.076  1.00 51.11           C  
ATOM     30  CE2 PHE A   4     -30.706  29.586  18.167  1.00 51.11           C  
ATOM     31  CZ  PHE A   4     -29.629  30.374  18.541  1.00 51.11           C  
ATOM     32  N   SER A   5     -27.032  27.203  12.776  1.00 43.86           N  
ATOM     33  CA  SER A   5     -25.715  27.554  12.255  1.00 43.86           C  
ATOM     34  C   SER A   5     -24.672  27.588  13.368  1.00 43.86           C  
ATOM     35  CB  SER A   5     -25.761  28.909  11.547  1.00 43.86           C  
ATOM     36  O   SER A   5     -24.898  28.191  14.419  1.00 43.86           O  
ATOM     37  OG  SER A   5     -26.317  29.900  12.394  1.00 43.86           O  
ATOM     38  N   TYR A   6     -23.628  26.710  13.260  1.00 51.39           N  
ATOM     39  CA  TYR A   6     -22.216  26.986  13.501  1.00 51.39           C  
ATOM     40  C   TYR A   6     -21.363  26.529  12.324  1.00 51.39           C  
ATOM     41  CB  TYR A   6     -21.745  26.299  14.786  1.00 51.39           C  
ATOM     42  O   TYR A   6     -21.371  25.349  11.965  1.00 51.39           O  
ATOM     43  CG  TYR A   6     -20.490  26.900  15.370  1.00 51.39           C  
ATOM     44  CD1 TYR A   6     -19.245  26.315  15.147  1.00 51.39           C  
ATOM     45  CD2 TYR A   6     -20.545  28.052  16.147  1.00 51.39           C  
ATOM     46  CE1 TYR A   6     -18.086  26.863  15.685  1.00 51.39           C  
ATOM     47  CE2 TYR A   6     -19.392  28.609  16.690  1.00 51.39           C  
ATOM     48  OH  TYR A   6     -17.025  28.557  16.989  1.00 51.39           O  
ATOM     49  CZ  TYR A   6     -18.169  28.009  16.454  1.00 51.39           C  
ATOM     50  N   GLU A   7     -21.147  27.469  11.277  1.00 47.68           N  
ATOM     51  CA  GLU A   7     -20.193  28.217  10.463  1.00 47.68           C  
ATOM     52  C   GLU A   7     -18.807  27.581  10.512  1.00 47.68           C  
ATOM     53  CB  GLU A   7     -20.120  29.675  10.925  1.00 47.68           C  
ATOM     54  O   GLU A   7     -18.298  27.272  11.591  1.00 47.68           O  
ATOM     55  CG  GLU A   7     -20.214  30.685   9.790  1.00 47.68           C  
ATOM     56  CD  GLU A   7     -20.861  31.996  10.207  1.00 47.68           C  
ATOM     57  OE1 GLU A   7     -21.052  32.881   9.341  1.00 47.68           O  
ATOM     58  OE2 GLU A   7     -21.178  32.141  11.408  1.00 47.68           O  
ATOM     59  N   PRO A   8     -18.073  27.460   9.333  1.00 39.92           N  
ATOM     60  CA  PRO A   8     -16.821  27.408   8.574  1.00 39.92           C  
ATOM     61  C   PRO A   8     -16.245  28.794   8.291  1.00 39.92           C  
ATOM     62  CB  PRO A   8     -17.227  26.710   7.273  1.00 39.92           C  
ATOM     63  O   PRO A   8     -16.994  29.768   8.184  1.00 39.92           O  
ATOM     64  CG  PRO A   8     -18.619  27.183   7.004  1.00 39.92           C  
ATOM     65  CD  PRO A   8     -19.070  28.023   8.164  1.00 39.92           C  
ATOM     66  N   TYR A   9     -14.994  29.171   9.036  1.00 40.57           N  
ATOM     67  CA  TYR A   9     -14.049  30.165   8.540  1.00 40.57           C  
ATOM     68  C   TYR A   9     -12.758  30.142   9.349  1.00 40.57           C  
ATOM     69  CB  TYR A   9     -14.668  31.566   8.585  1.00 40.57           C  
ATOM     70  O   TYR A   9     -12.788  30.217  10.580  1.00 40.57           O  
ATOM     71  CG  TYR A   9     -15.607  31.851   7.438  1.00 40.57           C  
ATOM     72  CD1 TYR A   9     -15.116  32.184   6.177  1.00 40.57           C  
ATOM     73  CD2 TYR A   9     -16.985  31.790   7.612  1.00 40.57           C  
ATOM     74  CE1 TYR A   9     -15.977  32.450   5.117  1.00 40.57           C  
ATOM     75  CE2 TYR A   9     -17.856  32.054   6.559  1.00 40.57           C  
ATOM     76  OH  TYR A   9     -18.200  32.644   4.272  1.00 40.57           O  
ATOM     77  CZ  TYR A   9     -17.343  32.382   5.318  1.00 40.57           C  
ATOM     78  N   TYR A  10     -11.579  29.713   8.735  1.00 46.28           N  
ATOM     79  CA  TYR A  10     -10.366  30.523   8.686  1.00 46.28           C  
ATOM     80  C   TYR A  10      -9.587  30.261   7.403  1.00 46.28           C  
ATOM     81  CB  TYR A  10      -9.480  30.239   9.903  1.00 46.28           C  
ATOM     82  O   TYR A  10      -9.303  29.109   7.066  1.00 46.28           O  
ATOM     83  CG  TYR A  10      -9.901  30.983  11.147  1.00 46.28           C  
ATOM     84  CD1 TYR A  10      -9.615  32.338  11.301  1.00 46.28           C  
ATOM     85  CD2 TYR A  10     -10.583  30.334  12.170  1.00 46.28           C  
ATOM     86  CE1 TYR A  10      -9.998  33.027  12.447  1.00 46.28           C  
ATOM     87  CE2 TYR A  10     -10.972  31.013  13.319  1.00 46.28           C  
ATOM     88  OH  TYR A  10     -11.058  33.036  14.585  1.00 46.28           O  
ATOM     89  CZ  TYR A  10     -10.676  32.358  13.449  1.00 46.28           C  
ATOM     90  N   SER A  11      -9.540  31.239   6.326  1.00 34.16           N  
ATOM     91  CA  SER A  11      -8.845  32.373   5.725  1.00 34.16           C  
ATOM     92  C   SER A  11      -7.398  32.449   6.199  1.00 34.16           C  
ATOM     93  CB  SER A  11      -9.568  33.680   6.053  1.00 34.16           C  
ATOM     94  O   SER A  11      -7.130  32.393   7.401  1.00 34.16           O  
ATOM     95  OG  SER A  11      -9.728  34.473   4.889  1.00 34.16           O  
ATOM     96  N   THR A  12      -6.355  32.144   5.404  1.00 30.36           N  
ATOM     97  CA  THR A  12      -5.304  32.821   4.651  1.00 30.36           C  
ATOM     98  C   THR A  12      -4.374  33.584   5.589  1.00 30.36           C  
ATOM     99  CB  THR A  12      -5.898  33.790   3.612  1.00 30.36           C  
ATOM    100  O   THR A  12      -4.833  34.295   6.485  1.00 30.36           O  
ATOM    101  CG2 THR A  12      -6.780  33.050   2.611  1.00 30.36           C  
ATOM    102  OG1 THR A  12      -6.685  34.780   4.285  1.00 30.36           O  
ATOM    103  N   SER A  13      -3.034  33.213   5.731  1.00 32.08           N  
ATOM    104  CA  SER A  13      -1.771  33.833   5.345  1.00 32.08           C  
ATOM    105  C   SER A  13      -0.761  33.787   6.487  1.00 32.08           C  
ATOM    106  CB  SER A  13      -1.995  35.282   4.910  1.00 32.08           C  
ATOM    107  O   SER A  13      -0.959  34.423   7.524  1.00 32.08           O  
ATOM    108  OG  SER A  13      -3.170  35.395   4.125  1.00 32.08           O  
ATOM    109  N   TYR A  14       0.212  32.804   6.488  1.00 42.49           N  
ATOM    110  CA  TYR A  14       1.597  33.000   6.898  1.00 42.49           C  
ATOM    111  C   TYR A  14       2.554  32.701   5.750  1.00 42.49           C  
ATOM    112  CB  TYR A  14       1.933  32.113   8.101  1.00 42.49           C  
ATOM    113  O   TYR A  14       2.479  31.635   5.133  1.00 42.49           O  
ATOM    114  CG  TYR A  14       1.869  32.836   9.425  1.00 42.49           C  
ATOM    115  CD1 TYR A  14       2.962  33.557   9.900  1.00 42.49           C  
ATOM    116  CD2 TYR A  14       0.716  32.800  10.202  1.00 42.49           C  
ATOM    117  CE1 TYR A  14       2.908  34.224  11.120  1.00 42.49           C  
ATOM    118  CE2 TYR A  14       0.652  33.462  11.424  1.00 42.49           C  
ATOM    119  OH  TYR A  14       1.692  34.828  13.081  1.00 42.49           O  
ATOM    120  CZ  TYR A  14       1.751  34.171  11.873  1.00 42.49           C  
ATOM    121  N   LYS A  15       3.058  33.674   4.873  1.00 37.42           N  
ATOM    122  CA  LYS A  15       4.277  34.378   4.488  1.00 37.42           C  
ATOM    123  C   LYS A  15       5.519  33.600   4.913  1.00 37.42           C  
ATOM    124  CB  LYS A  15       4.303  35.780   5.099  1.00 37.42           C  
ATOM    125  O   LYS A  15       5.740  33.376   6.104  1.00 37.42           O  
ATOM    126  CG  LYS A  15       3.873  36.881   4.140  1.00 37.42           C  
ATOM    127  CD  LYS A  15       4.184  38.263   4.700  1.00 37.42           C  
ATOM    128  CE  LYS A  15       3.781  39.365   3.729  1.00 37.42           C  
ATOM    129  NZ  LYS A  15       4.261  40.705   4.181  1.00 37.42           N  
ATOM    130  N   ARG A  16       6.059  32.748   3.973  1.00 40.58           N  
ATOM    131  CA  ARG A  16       7.486  32.641   3.690  1.00 40.58           C  
ATOM    132  C   ARG A  16       7.736  32.462   2.197  1.00 40.58           C  
ATOM    133  CB  ARG A  16       8.103  31.475   4.468  1.00 40.58           C  
ATOM    134  O   ARG A  16       7.145  31.585   1.563  1.00 40.58           O  
ATOM    135  CG  ARG A  16       9.440  31.804   5.113  1.00 40.58           C  
ATOM    136  CD  ARG A  16      10.164  30.549   5.580  1.00 40.58           C  
ATOM    137  NE  ARG A  16      10.519  30.627   6.994  1.00 40.58           N  
ATOM    138  NH1 ARG A  16      12.532  29.518   6.763  1.00 40.58           N  
ATOM    139  NH2 ARG A  16      11.858  30.261   8.824  1.00 40.58           N  
ATOM    140  CZ  ARG A  16      11.635  30.135   7.524  1.00 40.58           C  
ATOM    141  N   ARG A  17       7.982  33.475   1.319  1.00 37.19           N  
ATOM    142  CA  ARG A  17       8.944  34.023   0.370  1.00 37.19           C  
ATOM    143  C   ARG A  17       9.884  32.939  -0.146  1.00 37.19           C  
ATOM    144  CB  ARG A  17       9.751  35.153   1.014  1.00 37.19           C  
ATOM    145  O   ARG A  17      10.553  32.264   0.640  1.00 37.19           O  
ATOM    146  CG  ARG A  17       9.204  36.542   0.726  1.00 37.19           C  
ATOM    147  CD  ARG A  17      10.269  37.616   0.904  1.00 37.19           C  
ATOM    148  NE  ARG A  17       9.987  38.468   2.056  1.00 37.19           N  
ATOM    149  NH1 ARG A  17      11.671  39.985   1.607  1.00 37.19           N  
ATOM    150  NH2 ARG A  17      10.318  40.274   3.435  1.00 37.19           N  
ATOM    151  CZ  ARG A  17      10.659  39.574   2.363  1.00 37.19           C  
ATOM    152  N   TYR A  18       9.619  32.320  -1.422  1.00 43.43           N  
ATOM    153  CA  TYR A  18      10.544  32.220  -2.546  1.00 43.43           C  
ATOM    154  C   TYR A  18       9.814  31.804  -3.817  1.00 43.43           C  
ATOM    155  CB  TYR A  18      11.662  31.221  -2.235  1.00 43.43           C  
ATOM    156  O   TYR A  18       9.004  30.875  -3.800  1.00 43.43           O  
ATOM    157  CG  TYR A  18      12.859  31.841  -1.557  1.00 43.43           C  
ATOM    158  CD1 TYR A  18      13.847  32.486  -2.298  1.00 43.43           C  
ATOM    159  CD2 TYR A  18      13.006  31.783  -0.175  1.00 43.43           C  
ATOM    160  CE1 TYR A  18      14.953  33.057  -1.678  1.00 43.43           C  
ATOM    161  CE2 TYR A  18      14.108  32.351   0.456  1.00 43.43           C  
ATOM    162  OH  TYR A  18      16.168  33.549   0.316  1.00 43.43           O  
ATOM    163  CZ  TYR A  18      15.075  32.985  -0.303  1.00 43.43           C  
ATOM    164  N   VAL A  19       9.316  32.766  -4.645  1.00 45.78           N  
ATOM    165  CA  VAL A  19       9.284  33.256  -6.019  1.00 45.78           C  
ATOM    166  C   VAL A  19       8.867  32.128  -6.961  1.00 45.78           C  
ATOM    167  CB  VAL A  19      10.652  33.831  -6.449  1.00 45.78           C  
ATOM    168  O   VAL A  19       9.456  31.045  -6.941  1.00 45.78           O  
ATOM    169  CG1 VAL A  19      10.635  34.219  -7.926  1.00 45.78           C  
ATOM    170  CG2 VAL A  19      11.021  35.033  -5.582  1.00 45.78           C  
ATOM    171  N   GLU A  20       7.627  32.070  -7.485  1.00 34.84           N  
ATOM    172  CA  GLU A  20       6.683  32.201  -8.591  1.00 34.84           C  
ATOM    173  C   GLU A  20       7.284  31.681  -9.894  1.00 34.84           C  
ATOM    174  CB  GLU A  20       6.248  33.659  -8.757  1.00 34.84           C  
ATOM    175  O   GLU A  20       8.400  32.055 -10.262  1.00 34.84           O  
ATOM    176  CG  GLU A  20       4.752  33.834  -8.970  1.00 34.84           C  
ATOM    177  CD  GLU A  20       4.244  35.207  -8.562  1.00 34.84           C  
ATOM    178  OE1 GLU A  20       3.009  35.406  -8.506  1.00 34.84           O  
ATOM    179  OE2 GLU A  20       5.087  36.092  -8.297  1.00 34.84           O  
ATOM    180  N   THR A  21       6.789  30.556 -10.433  1.00 51.07           N  
ATOM    181  CA  THR A  21       5.926  30.514 -11.609  1.00 51.07           C  
ATOM    182  C   THR A  21       5.302  29.131 -11.773  1.00 51.07           C  
ATOM    183  CB  THR A  21       6.704  30.884 -12.885  1.00 51.07           C  
ATOM    184  O   THR A  21       5.984  28.115 -11.622  1.00 51.07           O  
ATOM    185  CG2 THR A  21       7.110  32.354 -12.875  1.00 51.07           C  
ATOM    186  OG1 THR A  21       7.883  30.075 -12.971  1.00 51.07           O  
ATOM    187  N   PRO A  22       3.939  29.084 -12.168  1.00 36.75           N  
ATOM    188  CA  PRO A  22       3.245  27.928 -12.739  1.00 36.75           C  
ATOM    189  C   PRO A  22       2.700  28.199 -14.140  1.00 36.75           C  
ATOM    190  CB  PRO A  22       2.105  27.677 -11.749  1.00 36.75           C  
ATOM    191  O   PRO A  22       2.542  29.358 -14.531  1.00 36.75           O  
ATOM    192  CG  PRO A  22       1.703  29.037 -11.277  1.00 36.75           C  
ATOM    193  CD  PRO A  22       2.669  30.041 -11.836  1.00 36.75           C  
ATOM    194  N   ARG A  23       2.716  27.215 -15.019  1.00 36.34           N  
ATOM    195  CA  ARG A  23       1.867  26.298 -15.772  1.00 36.34           C  
ATOM    196  C   ARG A  23       1.450  26.907 -17.106  1.00 36.34           C  
ATOM    197  CB  ARG A  23       0.627  25.921 -14.957  1.00 36.34           C  
ATOM    198  O   ARG A  23       0.989  28.050 -17.155  1.00 36.34           O  
ATOM    199  CG  ARG A  23       0.737  24.577 -14.254  1.00 36.34           C  
ATOM    200  CD  ARG A  23      -0.587  24.156 -13.633  1.00 36.34           C  
ATOM    201  NE  ARG A  23      -0.528  22.793 -13.111  1.00 36.34           N  
ATOM    202  NH1 ARG A  23      -2.010  23.172 -11.380  1.00 36.34           N  
ATOM    203  NH2 ARG A  23      -1.078  21.097 -11.664  1.00 36.34           N  
ATOM    204  CZ  ARG A  23      -1.206  22.357 -12.053  1.00 36.34           C  
ATOM    205  N   VAL A  24       1.681  26.207 -18.358  1.00 39.96           N  
ATOM    206  CA  VAL A  24       0.813  25.566 -19.340  1.00 39.96           C  
ATOM    207  C   VAL A  24       1.532  25.473 -20.684  1.00 39.96           C  
ATOM    208  CB  VAL A  24      -0.522  26.327 -19.501  1.00 39.96           C  
ATOM    209  O   VAL A  24       2.120  26.453 -21.148  1.00 39.96           O  
ATOM    210  CG1 VAL A  24      -1.705  25.422 -19.161  1.00 39.96           C  
ATOM    211  CG2 VAL A  24      -0.532  27.577 -18.621  1.00 39.96           C  
ATOM    212  N   HIS A  25       1.621  24.222 -21.415  1.00 36.12           N  
ATOM    213  CA  HIS A  25       1.033  23.463 -22.513  1.00 36.12           C  
ATOM    214  C   HIS A  25       2.101  23.007 -23.502  1.00 36.12           C  
ATOM    215  CB  HIS A  25      -0.027  24.297 -23.234  1.00 36.12           C  
ATOM    216  O   HIS A  25       2.988  23.783 -23.866  1.00 36.12           O  
ATOM    217  CG  HIS A  25      -1.159  24.721 -22.353  1.00 36.12           C  
ATOM    218  CD2 HIS A  25      -1.403  25.893 -21.720  1.00 36.12           C  
ATOM    219  ND1 HIS A  25      -2.207  23.885 -22.034  1.00 36.12           N  
ATOM    220  CE1 HIS A  25      -3.050  24.527 -21.243  1.00 36.12           C  
ATOM    221  NE2 HIS A  25      -2.585  25.747 -21.037  1.00 36.12           N  
ATOM    222  N   ILE A  26       2.214  21.690 -23.868  1.00 35.19           N  
ATOM    223  CA  ILE A  26       2.211  20.638 -24.879  1.00 35.19           C  
ATOM    224  C   ILE A  26       2.088  21.259 -26.269  1.00 35.19           C  
ATOM    225  CB  ILE A  26       1.067  19.628 -24.641  1.00 35.19           C  
ATOM    226  O   ILE A  26       1.246  22.132 -26.494  1.00 35.19           O  
ATOM    227  CG1 ILE A  26       0.848  19.414 -23.138  1.00 35.19           C  
ATOM    228  CG2 ILE A  26       1.363  18.301 -25.345  1.00 35.19           C  
ATOM    229  CD1 ILE A  26      -0.413  18.629 -22.802  1.00 35.19           C  
ATOM    230  N   SER A  27       3.120  21.110 -27.203  1.00 34.26           N  
ATOM    231  CA  SER A  27       3.212  20.460 -28.506  1.00 34.26           C  
ATOM    232  C   SER A  27       4.199  21.183 -29.416  1.00 34.26           C  
ATOM    233  CB  SER A  27       1.838  20.403 -29.175  1.00 34.26           C  
ATOM    234  O   SER A  27       4.223  22.415 -29.460  1.00 34.26           O  
ATOM    235  OG  SER A  27       1.576  21.598 -29.890  1.00 34.26           O  
ATOM    236  N   SER A  28       5.230  20.494 -29.989  1.00 31.29           N  
ATOM    237  CA  SER A  28       5.705  19.941 -31.254  1.00 31.29           C  
ATOM    238  C   SER A  28       6.091  21.047 -32.230  1.00 31.29           C  
ATOM    239  CB  SER A  28       4.637  19.045 -31.882  1.00 31.29           C  
ATOM    240  O   SER A  28       5.371  22.038 -32.371  1.00 31.29           O  
ATOM    241  OG  SER A  28       4.785  18.999 -33.291  1.00 31.29           O  
ATOM    242  N   VAL A  29       7.389  21.160 -32.635  1.00 38.81           N  
ATOM    243  CA  VAL A  29       8.193  21.024 -33.845  1.00 38.81           C  
ATOM    244  C   VAL A  29       8.964  22.318 -34.101  1.00 38.81           C  
ATOM    245  CB  VAL A  29       7.320  20.672 -35.070  1.00 38.81           C  
ATOM    246  O   VAL A  29       8.419  23.413 -33.947  1.00 38.81           O  
ATOM    247  CG1 VAL A  29       6.684  19.294 -34.901  1.00 38.81           C  
ATOM    248  CG2 VAL A  29       6.247  21.737 -35.284  1.00 38.81           C  
ATOM    249  N   ARG A  30      10.260  22.249 -34.007  1.00 37.78           N  
ATOM    250  CA  ARG A  30      11.225  22.472 -35.078  1.00 37.78           C  
ATOM    251  C   ARG A  30      12.120  23.668 -34.768  1.00 37.78           C  
ATOM    252  CB  ARG A  30      10.509  22.687 -36.413  1.00 37.78           C  
ATOM    253  O   ARG A  30      11.634  24.726 -34.363  1.00 37.78           O  
ATOM    254  CG  ARG A  30      11.237  22.088 -37.606  1.00 37.78           C  
ATOM    255  CD  ARG A  30      10.429  22.230 -38.888  1.00 37.78           C  
ATOM    256  NE  ARG A  30      11.043  21.502 -39.995  1.00 37.78           N  
ATOM    257  NH1 ARG A  30      11.502  23.386 -41.251  1.00 37.78           N  
ATOM    258  NH2 ARG A  30      12.075  21.310 -42.038  1.00 37.78           N  
ATOM    259  CZ  ARG A  30      11.538  22.068 -41.092  1.00 37.78           C  
ATOM    260  N   SER A  31      13.376  23.430 -34.462  1.00 31.67           N  
ATOM    261  CA  SER A  31      14.651  23.762 -35.090  1.00 31.67           C  
ATOM    262  C   SER A  31      15.053  25.204 -34.796  1.00 31.67           C  
ATOM    263  CB  SER A  31      14.577  23.544 -36.602  1.00 31.67           C  
ATOM    264  O   SER A  31      14.252  26.125 -34.966  1.00 31.67           O  
ATOM    265  OG  SER A  31      15.813  23.865 -37.218  1.00 31.67           O  
ATOM    266  N   GLY A  32      16.016  25.404 -33.840  1.00 33.95           N  
ATOM    267  CA  GLY A  32      17.039  26.402 -34.109  1.00 33.95           C  
ATOM    268  C   GLY A  32      17.952  26.653 -32.924  1.00 33.95           C  
ATOM    269  O   GLY A  32      17.482  26.891 -31.810  1.00 33.95           O  
ATOM    270  N   TYR A  33      19.052  25.936 -32.852  1.00 44.74           N  
ATOM    271  CA  TYR A  33      20.417  26.189 -32.404  1.00 44.74           C  
ATOM    272  C   TYR A  33      20.923  27.529 -32.925  1.00 44.74           C  
ATOM    273  CB  TYR A  33      21.351  25.064 -32.863  1.00 44.74           C  
ATOM    274  O   TYR A  33      20.787  27.831 -34.113  1.00 44.74           O  
ATOM    275  CG  TYR A  33      20.849  23.682 -32.521  1.00 44.74           C  
ATOM    276  CD1 TYR A  33      21.011  23.158 -31.241  1.00 44.74           C  
ATOM    277  CD2 TYR A  33      20.214  22.898 -33.478  1.00 44.74           C  
ATOM    278  CE1 TYR A  33      20.553  21.884 -30.922  1.00 44.74           C  
ATOM    279  CE2 TYR A  33      19.752  21.622 -33.171  1.00 44.74           C  
ATOM    280  OH  TYR A  33      19.469  19.863 -31.582  1.00 44.74           O  
ATOM    281  CZ  TYR A  33      19.925  21.125 -31.892  1.00 44.74           C  
ATOM    282  N   SER A  34      20.872  28.608 -32.076  1.00 38.70           N  
ATOM    283  CA  SER A  34      21.817  29.716 -32.172  1.00 38.70           C  
ATOM    284  C   SER A  34      22.663  29.831 -30.909  1.00 38.70           C  
ATOM    285  CB  SER A  34      21.079  31.031 -32.423  1.00 38.70           C  
ATOM    286  O   SER A  34      22.128  29.945 -29.804  1.00 38.70           O  
ATOM    287  OG  SER A  34      21.923  32.139 -32.164  1.00 38.70           O  
ATOM    288  N   THR A  35      23.798  29.182 -30.915  1.00 43.26           N  
ATOM    289  CA  THR A  35      25.054  29.695 -30.378  1.00 43.26           C  
ATOM    290  C   THR A  35      26.035  30.009 -31.504  1.00 43.26           C  
ATOM    291  CB  THR A  35      25.694  28.693 -29.400  1.00 43.26           C  
ATOM    292  O   THR A  35      26.204  29.211 -32.428  1.00 43.26           O  
ATOM    293  CG2 THR A  35      26.905  29.303 -28.702  1.00 43.26           C  
ATOM    294  OG1 THR A  35      24.727  28.316 -28.411  1.00 43.26           O  
ATOM    295  N   ALA A  36      26.166  31.279 -31.858  1.00 37.70           N  
ATOM    296  CA  ALA A  36      27.114  32.388 -31.795  1.00 37.70           C  
ATOM    297  C   ALA A  36      28.514  31.937 -32.203  1.00 37.70           C  
ATOM    298  CB  ALA A  36      27.141  32.987 -30.390  1.00 37.70           C  
ATOM    299  O   ALA A  36      29.013  30.921 -31.715  1.00 37.70           O  
ATOM    300  N   ARG A  37      28.800  32.179 -33.572  1.00 36.83           N  
ATOM    301  CA  ARG A  37      30.042  32.863 -33.914  1.00 36.83           C  
ATOM    302  C   ARG A  37      30.493  32.506 -35.326  1.00 36.83           C  
ATOM    303  CB  ARG A  37      31.143  32.516 -32.909  1.00 36.83           C  
ATOM    304  O   ARG A  37      30.586  31.327 -35.674  1.00 36.83           O  
ATOM    305  CG  ARG A  37      31.175  33.427 -31.692  1.00 36.83           C  
ATOM    306  CD  ARG A  37      32.344  33.101 -30.774  1.00 36.83           C  
ATOM    307  NE  ARG A  37      32.808  34.281 -30.050  1.00 36.83           N  
ATOM    308  NH1 ARG A  37      35.011  33.597 -29.928  1.00 36.83           N  
ATOM    309  NH2 ARG A  37      34.375  35.599 -29.011  1.00 36.83           N  
ATOM    310  CZ  ARG A  37      34.064  34.490 -29.665  1.00 36.83           C  
ATOM    311  N   SER A  38      30.151  33.364 -36.415  1.00 33.86           N  
ATOM    312  CA  SER A  38      30.930  34.300 -37.220  1.00 33.86           C  
ATOM    313  C   SER A  38      31.045  33.823 -38.664  1.00 33.86           C  
ATOM    314  CB  SER A  38      32.325  34.488 -36.623  1.00 33.86           C  
ATOM    315  O   SER A  38      31.484  32.700 -38.919  1.00 33.86           O  
ATOM    316  OG  SER A  38      33.138  35.270 -37.482  1.00 33.86           O  
ATOM    317  N   ALA A  39      30.235  34.295 -39.583  1.00 33.69           N  
ATOM    318  CA  ALA A  39      30.179  34.873 -40.924  1.00 33.69           C  
ATOM    319  C   ALA A  39      31.184  36.011 -41.073  1.00 33.69           C  
ATOM    320  CB  ALA A  39      28.769  35.369 -41.231  1.00 33.69           C  
ATOM    321  O   ALA A  39      31.247  36.908 -40.228  1.00 33.69           O  
ATOM    322  N   TYR A  40      32.338  35.629 -41.736  1.00 41.08           N  
ATOM    323  CA  TYR A  40      33.122  36.501 -42.603  1.00 41.08           C  
ATOM    324  C   TYR A  40      33.785  35.705 -43.721  1.00 41.08           C  
ATOM    325  CB  TYR A  40      34.185  37.250 -41.794  1.00 41.08           C  
ATOM    326  O   TYR A  40      34.317  34.617 -43.486  1.00 41.08           O  
ATOM    327  CG  TYR A  40      35.308  36.368 -41.305  1.00 41.08           C  
ATOM    328  CD1 TYR A  40      35.262  35.783 -40.042  1.00 41.08           C  
ATOM    329  CD2 TYR A  40      36.419  36.119 -42.105  1.00 41.08           C  
ATOM    330  CE1 TYR A  40      36.296  34.972 -39.586  1.00 41.08           C  
ATOM    331  CE2 TYR A  40      37.458  35.310 -41.660  1.00 41.08           C  
ATOM    332  OH  TYR A  40      38.414  33.939 -39.955  1.00 41.08           O  
ATOM    333  CZ  TYR A  40      37.388  34.741 -40.401  1.00 41.08           C  
ATOM    334  N   SER A  41      33.354  35.813 -45.048  1.00 33.02           N  
ATOM    335  CA  SER A  41      33.851  36.708 -46.087  1.00 33.02           C  
ATOM    336  C   SER A  41      35.225  36.271 -46.584  1.00 33.02           C  
ATOM    337  CB  SER A  41      33.921  38.145 -45.568  1.00 33.02           C  
ATOM    338  O   SER A  41      36.139  36.053 -45.786  1.00 33.02           O  
ATOM    339  OG  SER A  41      34.379  39.024 -46.581  1.00 33.02           O  
ATOM    340  N   SER A  42      35.224  35.446 -47.616  1.00 36.77           N  
ATOM    341  CA  SER A  42      35.903  35.350 -48.904  1.00 36.77           C  
ATOM    342  C   SER A  42      36.470  36.699 -49.333  1.00 36.77           C  
ATOM    343  CB  SER A  42      34.946  34.826 -49.976  1.00 36.77           C  
ATOM    344  O   SER A  42      35.813  37.731 -49.179  1.00 36.77           O  
ATOM    345  OG  SER A  42      33.633  35.313 -49.760  1.00 36.77           O  
ATOM    346  N   TYR A  43      37.858  36.867 -49.057  1.00 38.53           N  
ATOM    347  CA  TYR A  43      38.859  37.589 -49.833  1.00 38.53           C  
ATOM    348  C   TYR A  43      40.093  37.886 -48.989  1.00 38.53           C  
ATOM    349  CB  TYR A  43      38.276  38.895 -50.381  1.00 38.53           C  
ATOM    350  O   TYR A  43      39.981  38.389 -47.869  1.00 38.53           O  
ATOM    351  CG  TYR A  43      37.230  38.691 -51.450  1.00 38.53           C  
ATOM    352  CD1 TYR A  43      37.595  38.397 -52.762  1.00 38.53           C  
ATOM    353  CD2 TYR A  43      35.875  38.792 -51.151  1.00 38.53           C  
ATOM    354  CE1 TYR A  43      36.635  38.210 -53.751  1.00 38.53           C  
ATOM    355  CE2 TYR A  43      34.907  38.607 -52.132  1.00 38.53           C  
ATOM    356  OH  TYR A  43      34.340  38.132 -54.402  1.00 38.53           O  
ATOM    357  CZ  TYR A  43      35.295  38.317 -53.427  1.00 38.53           C  
ATOM    358  N   SER A  44      41.345  37.247 -49.329  1.00 37.65           N  
ATOM    359  CA  SER A  44      42.539  37.764 -49.989  1.00 37.65           C  
ATOM    360  C   SER A  44      43.784  37.532 -49.139  1.00 37.65           C  
ATOM    361  CB  SER A  44      42.385  39.256 -50.286  1.00 37.65           C  
ATOM    362  O   SER A  44      43.818  37.902 -47.963  1.00 37.65           O  
ATOM    363  OG  SER A  44      42.184  39.475 -51.672  1.00 37.65           O  
ATOM    364  N   ALA A  45      44.886  36.746 -49.698  1.00 42.70           N  
ATOM    365  CA  ALA A  45      46.148  36.642 -50.427  1.00 42.70           C  
ATOM    366  C   ALA A  45      47.328  36.529 -49.466  1.00 42.70           C  
ATOM    367  CB  ALA A  45      46.330  37.846 -51.349  1.00 42.70           C  
ATOM    368  O   ALA A  45      47.298  37.087 -48.367  1.00 42.70           O  
ATOM    369  N   PRO A  46      48.790  36.201 -50.235  1.00 45.71           N  
ATOM    370  CA  PRO A  46      49.347  36.440 -51.568  1.00 45.71           C  
ATOM    371  C   PRO A  46      50.604  35.617 -51.839  1.00 45.71           C  
ATOM    372  CB  PRO A  46      49.667  37.937 -51.553  1.00 45.71           C  
ATOM    373  O   PRO A  46      51.090  34.914 -50.949  1.00 45.71           O  
ATOM    374  CG  PRO A  46      50.111  38.219 -50.154  1.00 45.71           C  
ATOM    375  CD  PRO A  46      49.894  36.984 -49.327  1.00 45.71           C  
ATOM    376  N   VAL A  47      50.841  35.176 -53.302  1.00 41.86           N  
ATOM    377  CA  VAL A  47      51.887  35.625 -54.214  1.00 41.86           C  
ATOM    378  C   VAL A  47      52.680  34.423 -54.722  1.00 41.86           C  
ATOM    379  CB  VAL A  47      52.834  36.641 -53.536  1.00 41.86           C  
ATOM    380  O   VAL A  47      53.051  33.542 -53.943  1.00 41.86           O  
ATOM    381  CG1 VAL A  47      52.100  37.947 -53.239  1.00 41.86           C  
ATOM    382  CG2 VAL A  47      53.420  36.050 -52.255  1.00 41.86           C  
ATOM    383  N   SER A  48      52.673  34.131 -56.097  1.00 38.05           N  
ATOM    384  CA  SER A  48      53.461  34.453 -57.282  1.00 38.05           C  
ATOM    385  C   SER A  48      53.380  33.338 -58.319  1.00 38.05           C  
ATOM    386  CB  SER A  48      54.921  34.704 -56.904  1.00 38.05           C  
ATOM    387  O   SER A  48      53.601  32.168 -57.999  1.00 38.05           O  
ATOM    388  OG  SER A  48      55.048  35.898 -56.152  1.00 38.05           O  
ATOM    389  N   SER A  49      52.600  33.573 -59.434  1.00 35.88           N  
ATOM    390  CA  SER A  49      52.746  34.087 -60.792  1.00 35.88           C  
ATOM    391  C   SER A  49      52.679  32.962 -61.819  1.00 35.88           C  
ATOM    392  CB  SER A  49      54.066  34.845 -60.940  1.00 35.88           C  
ATOM    393  O   SER A  49      53.322  31.923 -61.653  1.00 35.88           O  
ATOM    394  OG  SER A  49      55.117  34.157 -60.283  1.00 35.88           O  
ATOM    395  N   SER A  50      51.563  32.991 -62.663  1.00 34.80           N  
ATOM    396  CA  SER A  50      51.168  33.634 -63.912  1.00 34.80           C  
ATOM    397  C   SER A  50      50.873  32.602 -64.995  1.00 34.80           C  
ATOM    398  CB  SER A  50      52.260  34.591 -64.391  1.00 34.80           C  
ATOM    399  O   SER A  50      51.643  31.658 -65.186  1.00 34.80           O  
ATOM    400  OG  SER A  50      53.351  33.874 -64.942  1.00 34.80           O  
ATOM    401  N   LEU A  51      49.597  32.591 -65.597  1.00 34.56           N  
ATOM    402  CA  LEU A  51      48.660  33.039 -66.621  1.00 34.56           C  
ATOM    403  C   LEU A  51      49.111  32.586 -68.006  1.00 34.56           C  
ATOM    404  CB  LEU A  51      48.521  34.563 -66.591  1.00 34.56           C  
ATOM    405  O   LEU A  51      50.293  32.685 -68.342  1.00 34.56           O  
ATOM    406  CG  LEU A  51      47.955  35.167 -65.304  1.00 34.56           C  
ATOM    407  CD1 LEU A  51      48.146  36.680 -65.300  1.00 34.56           C  
ATOM    408  CD2 LEU A  51      46.481  34.808 -65.149  1.00 34.56           C  
ATOM    409  N   SER A  52      48.218  31.899 -68.849  1.00 31.05           N  
ATOM    410  CA  SER A  52      47.283  31.989 -69.966  1.00 31.05           C  
ATOM    411  C   SER A  52      47.996  32.392 -71.252  1.00 31.05           C  
ATOM    412  CB  SER A  52      46.170  32.990 -69.655  1.00 31.05           C  
ATOM    413  O   SER A  52      48.931  33.196 -71.225  1.00 31.05           O  
ATOM    414  OG  SER A  52      45.535  32.672 -68.429  1.00 31.05           O  
ATOM    415  N   VAL A  53      47.762  31.675 -72.394  1.00 35.49           N  
ATOM    416  CA  VAL A  53      47.154  31.565 -73.716  1.00 35.49           C  
ATOM    417  C   VAL A  53      47.556  32.764 -74.572  1.00 35.49           C  
ATOM    418  CB  VAL A  53      45.615  31.466 -73.626  1.00 35.49           C  
ATOM    419  O   VAL A  53      47.535  33.904 -74.102  1.00 35.49           O  
ATOM    420  CG1 VAL A  53      44.991  31.470 -75.020  1.00 35.49           C  
ATOM    421  CG2 VAL A  53      45.205  30.211 -72.857  1.00 35.49           C  
ATOM    422  N   ARG A  54      48.169  32.537 -75.775  1.00 32.44           N  
ATOM    423  CA  ARG A  54      47.880  32.667 -77.200  1.00 32.44           C  
ATOM    424  C   ARG A  54      48.775  33.720 -77.846  1.00 32.44           C  
ATOM    425  CB  ARG A  54      46.409  33.024 -77.420  1.00 32.44           C  
ATOM    426  O   ARG A  54      48.931  34.821 -77.315  1.00 32.44           O  
ATOM    427  CG  ARG A  54      45.663  32.043 -78.311  1.00 32.44           C  
ATOM    428  CD  ARG A  54      44.268  32.543 -78.658  1.00 32.44           C  
ATOM    429  NE  ARG A  54      43.512  31.549 -79.414  1.00 32.44           N  
ATOM    430  NH1 ARG A  54      43.119  32.924 -81.228  1.00 32.44           N  
ATOM    431  NH2 ARG A  54      42.313  30.778 -81.215  1.00 32.44           N  
ATOM    432  CZ  ARG A  54      42.983  31.753 -80.617  1.00 32.44           C  
ATOM    433  N   ARG A  55      49.445  33.390 -79.039  1.00 31.32           N  
ATOM    434  CA  ARG A  55      49.361  33.826 -80.429  1.00 31.32           C  
ATOM    435  C   ARG A  55      50.751  34.029 -81.024  1.00 31.32           C  
ATOM    436  CB  ARG A  55      48.550  35.119 -80.539  1.00 31.32           C  
ATOM    437  O   ARG A  55      51.630  34.605 -80.380  1.00 31.32           O  
ATOM    438  CG  ARG A  55      47.115  34.909 -80.996  1.00 31.32           C  
ATOM    439  CD  ARG A  55      46.361  36.227 -81.109  1.00 31.32           C  
ATOM    440  NE  ARG A  55      44.927  36.014 -81.283  1.00 31.32           N  
ATOM    441  NH1 ARG A  55      44.783  37.195 -83.264  1.00 31.32           N  
ATOM    442  NH2 ARG A  55      42.911  36.225 -82.363  1.00 31.32           N  
ATOM    443  CZ  ARG A  55      44.210  36.478 -82.303  1.00 31.32           C  
ATOM    444  N   SER A  56      51.108  33.241 -82.201  1.00 40.43           N  
ATOM    445  CA  SER A  56      51.606  33.318 -83.571  1.00 40.43           C  
ATOM    446  C   SER A  56      52.309  34.646 -83.830  1.00 40.43           C  
ATOM    447  CB  SER A  56      50.462  33.134 -84.569  1.00 40.43           C  
ATOM    448  O   SER A  56      51.862  35.693 -83.358  1.00 40.43           O  
ATOM    449  OG  SER A  56      49.245  33.628 -84.035  1.00 40.43           O  
ATOM    450  N   TYR A  57      53.577  34.577 -84.532  1.00 35.97           N  
ATOM    451  CA  TYR A  57      54.186  35.182 -85.711  1.00 35.97           C  
ATOM    452  C   TYR A  57      55.700  35.008 -85.693  1.00 35.97           C  
ATOM    453  CB  TYR A  57      53.832  36.670 -85.795  1.00 35.97           C  
ATOM    454  O   TYR A  57      56.347  35.254 -84.672  1.00 35.97           O  
ATOM    455  CG  TYR A  57      54.303  37.474 -84.607  1.00 35.97           C  
ATOM    456  CD1 TYR A  57      53.466  37.697 -83.516  1.00 35.97           C  
ATOM    457  CD2 TYR A  57      55.585  38.012 -84.574  1.00 35.97           C  
ATOM    458  CE1 TYR A  57      53.895  38.439 -82.420  1.00 35.97           C  
ATOM    459  CE2 TYR A  57      56.025  38.756 -83.483  1.00 35.97           C  
ATOM    460  OH  TYR A  57      55.604  39.698 -81.331  1.00 35.97           O  
ATOM    461  CZ  TYR A  57      55.174  38.963 -82.413  1.00 35.97           C  
ATOM    462  N   SER A  58      56.283  34.286 -86.726  1.00 30.34           N  
ATOM    463  CA  SER A  58      57.073  34.533 -87.928  1.00 30.34           C  
ATOM    464  C   SER A  58      58.345  35.309 -87.604  1.00 30.34           C  
ATOM    465  CB  SER A  58      56.249  35.298 -88.964  1.00 30.34           C  
ATOM    466  O   SER A  58      58.313  36.268 -86.830  1.00 30.34           O  
ATOM    467  OG  SER A  58      55.182  34.500 -89.448  1.00 30.34           O  
ATOM    468  N   SER A  59      59.552  34.754 -87.962  1.00 29.94           N  
ATOM    469  CA  SER A  59      60.596  34.948 -88.963  1.00 29.94           C  
ATOM    470  C   SER A  59      61.776  35.724 -88.387  1.00 29.94           C  
ATOM    471  CB  SER A  59      60.040  35.681 -90.183  1.00 29.94           C  
ATOM    472  O   SER A  59      61.588  36.718 -87.683  1.00 29.94           O  
ATOM    473  OG  SER A  59      59.350  36.856 -89.793  1.00 29.94           O  
ATOM    474  N   SER A  60      63.003  35.107 -88.416  1.00 28.63           N  
ATOM    475  CA  SER A  60      64.159  35.444 -89.240  1.00 28.63           C  
ATOM    476  C   SER A  60      65.341  35.881 -88.380  1.00 28.63           C  
ATOM    477  CB  SER A  60      63.805  36.550 -90.235  1.00 28.63           C  
ATOM    478  O   SER A  60      65.180  36.675 -87.451  1.00 28.63           O  
ATOM    479  OG  SER A  60      63.578  37.777 -89.563  1.00 28.63           O  
ATOM    480  N   SER A  61      66.448  35.022 -88.319  1.00 33.18           N  
ATOM    481  CA  SER A  61      67.765  35.577 -88.617  1.00 33.18           C  
ATOM    482  C   SER A  61      68.829  34.485 -88.657  1.00 33.18           C  
ATOM    483  CB  SER A  61      68.148  36.635 -87.581  1.00 33.18           C  
ATOM    484  O   SER A  61      68.976  33.718 -87.703  1.00 33.18           O  
ATOM    485  OG  SER A  61      69.122  37.521 -88.104  1.00 33.18           O  
ATOM    486  N   GLY A  62      69.179  34.001 -89.936  1.00 29.44           N  
ATOM    487  CA  GLY A  62      70.316  34.279 -90.799  1.00 29.44           C  
ATOM    488  C   GLY A  62      71.648  34.186 -90.078  1.00 29.44           C  
ATOM    489  O   GLY A  62      71.799  34.709 -88.972  1.00 29.44           O  
ATOM    490  N   SER A  63      72.388  33.055 -90.241  1.00 31.59           N  
ATOM    491  CA  SER A  63      73.683  33.274 -90.876  1.00 31.59           C  
ATOM    492  C   SER A  63      74.613  32.084 -90.660  1.00 31.59           C  
ATOM    493  CB  SER A  63      74.337  34.547 -90.337  1.00 31.59           C  
ATOM    494  O   SER A  63      74.769  31.608 -89.533  1.00 31.59           O  
ATOM    495  OG  SER A  63      74.844  34.337 -89.030  1.00 31.59           O  
ATOM    496  N   LEU A  64      74.847  31.284 -91.752  1.00 30.53           N  
ATOM    497  CA  LEU A  64      75.821  30.938 -92.782  1.00 30.53           C  
ATOM    498  C   LEU A  64      77.211  30.767 -92.179  1.00 30.53           C  
ATOM    499  CB  LEU A  64      75.853  32.012 -93.872  1.00 30.53           C  
ATOM    500  O   LEU A  64      77.676  31.626 -91.427  1.00 30.53           O  
ATOM    501  CG  LEU A  64      74.557  32.220 -94.658  1.00 30.53           C  
ATOM    502  CD1 LEU A  64      74.700  33.400 -95.613  1.00 30.53           C  
ATOM    503  CD2 LEU A  64      74.183  30.952 -95.418  1.00 30.53           C  
ATOM    504  N   MET A  65      77.830  29.520 -92.111  1.00 38.94           N  
ATOM    505  CA  MET A  65      79.080  29.295 -92.832  1.00 38.94           C  
ATOM    506  C   MET A  65      79.473  27.822 -92.793  1.00 38.94           C  
ATOM    507  CB  MET A  65      80.202  30.151 -92.243  1.00 38.94           C  
ATOM    508  O   MET A  65      79.492  27.208 -91.725  1.00 38.94           O  
ATOM    509  CG  MET A  65      79.979  31.646 -92.401  1.00 38.94           C  
ATOM    510  SD  MET A  65      80.216  32.215 -94.129  1.00 38.94           S  
ATOM    511  CE  MET A  65      80.994  33.826 -93.833  1.00 38.94           C  
ATOM    512  N   PRO A  66      79.725  27.219 -93.915  1.00 33.68           N  
ATOM    513  CA  PRO A  66      80.495  26.052 -94.352  1.00 33.68           C  
ATOM    514  C   PRO A  66      81.898  26.417 -94.831  1.00 33.68           C  
ATOM    515  CB  PRO A  66      79.656  25.486 -95.500  1.00 33.68           C  
ATOM    516  O   PRO A  66      82.217  27.600 -94.976  1.00 33.68           O  
ATOM    517  CG  PRO A  66      79.067  26.685 -96.171  1.00 33.68           C  
ATOM    518  CD  PRO A  66      79.391  27.898 -95.348  1.00 33.68           C  
ATOM    519  N   SER A  67      82.935  25.837 -94.226  1.00 33.06           N  
ATOM    520  CA  SER A  67      83.848  25.029 -95.026  1.00 33.06           C  
ATOM    521  C   SER A  67      85.246  25.639 -95.054  1.00 33.06           C  
ATOM    522  CB  SER A  67      83.320  24.878 -96.454  1.00 33.06           C  
ATOM    523  O   SER A  67      85.404  26.829 -95.334  1.00 33.06           O  
ATOM    524  OG  SER A  67      84.342  24.419 -97.322  1.00 33.06           O  
ATOM    525  N   LEU A  68      86.214  25.184 -94.269  1.00 36.49           N  
ATOM    526  CA  LEU A  68      87.579  24.674 -94.202  1.00 36.49           C  
ATOM    527  C   LEU A  68      88.082  24.281 -95.587  1.00 36.49           C  
ATOM    528  CB  LEU A  68      87.656  23.470 -93.258  1.00 36.49           C  
ATOM    529  O   LEU A  68      87.406  23.548 -96.313  1.00 36.49           O  
ATOM    530  CG  LEU A  68      88.674  23.564 -92.121  1.00 36.49           C  
ATOM    531  CD1 LEU A  68      87.984  23.976 -90.825  1.00 36.49           C  
ATOM    532  CD2 LEU A  68      89.405  22.237 -91.946  1.00 36.49           C  
ATOM    533  N   GLU A  69      88.914  25.186 -96.256  1.00 32.43           N  
ATOM    534  CA  GLU A  69      89.790  24.606 -97.269  1.00 32.43           C  
ATOM    535  C   GLU A  69      91.056  25.439 -97.446  1.00 32.43           C  
ATOM    536  CB  GLU A  69      89.055  24.476 -98.606  1.00 32.43           C  
ATOM    537  O   GLU A  69      90.982  26.649 -97.672  1.00 32.43           O  
ATOM    538  CG  GLU A  69      88.543  23.072 -98.892  1.00 32.43           C  
ATOM    539  CD  GLU A  69      87.746  22.975-100.183  1.00 32.43           C  
ATOM    540  OE1 GLU A  69      87.257  21.871-100.513  1.00 32.43           O  
ATOM    541  OE2 GLU A  69      87.612  24.011-100.871  1.00 32.43           O  
ATOM    542  N   ASN A  70      92.245  24.958 -96.944  1.00 37.60           N  
ATOM    543  CA  ASN A  70      93.467  25.139 -97.720  1.00 37.60           C  
ATOM    544  C   ASN A  70      94.522  24.100 -97.353  1.00 37.60           C  
ATOM    545  CB  ASN A  70      94.022  26.551 -97.527  1.00 37.60           C  
ATOM    546  O   ASN A  70      95.093  24.147 -96.262  1.00 37.60           O  
ATOM    547  CG  ASN A  70      93.183  27.608 -98.217  1.00 37.60           C  
ATOM    548  ND2 ASN A  70      93.290  28.847 -97.753  1.00 37.60           N  
ATOM    549  OD1 ASN A  70      92.444  27.313 -99.160  1.00 37.60           O  
ATOM    550  N   LEU A  71      94.566  22.845 -98.097  1.00 44.24           N  
ATOM    551  CA  LEU A  71      95.798  22.075 -98.232  1.00 44.24           C  
ATOM    552  C   LEU A  71      96.084  21.759 -99.696  1.00 44.24           C  
ATOM    553  CB  LEU A  71      95.710  20.777 -97.425  1.00 44.24           C  
ATOM    554  O   LEU A  71      95.181  21.369-100.439  1.00 44.24           O  
ATOM    555  CG  LEU A  71      96.114  20.865 -95.953  1.00 44.24           C  
ATOM    556  CD1 LEU A  71      95.625  19.636 -95.194  1.00 44.24           C  
ATOM    557  CD2 LEU A  71      97.626  21.015 -95.821  1.00 44.24           C  
ATOM    558  N   ASP A  72      97.004  22.534-100.371  1.00 42.21           N  
ATOM    559  CA  ASP A  72      98.199  22.391-101.198  1.00 42.21           C  
ATOM    560  C   ASP A  72      98.116  21.142-102.072  1.00 42.21           C  
ATOM    561  CB  ASP A  72      99.453  22.339-100.324  1.00 42.21           C  
ATOM    562  O   ASP A  72      98.214  20.020-101.571  1.00 42.21           O  
ATOM    563  CG  ASP A  72     100.725  22.651-101.092  1.00 42.21           C  
ATOM    564  OD1 ASP A  72     100.642  23.184-102.220  1.00 42.21           O  
ATOM    565  OD2 ASP A  72     101.821  22.358-100.567  1.00 42.21           O  
ATOM    566  N   LEU A  73      97.481  21.049-103.269  1.00 46.42           N  
ATOM    567  CA  LEU A  73      96.778  20.590-104.463  1.00 46.42           C  
ATOM    568  C   LEU A  73      97.763  20.251-105.577  1.00 46.42           C  
ATOM    569  CB  LEU A  73      95.790  21.655-104.946  1.00 46.42           C  
ATOM    570  O   LEU A  73      97.382  19.657-106.588  1.00 46.42           O  
ATOM    571  CG  LEU A  73      94.694  21.180-105.900  1.00 46.42           C  
ATOM    572  CD1 LEU A  73      93.705  20.280-105.166  1.00 46.42           C  
ATOM    573  CD2 LEU A  73      93.978  22.371-106.528  1.00 46.42           C  
ATOM    574  N   SER A  74      99.081  19.736-105.198  1.00 51.92           N  
ATOM    575  CA  SER A  74      99.773  19.193-106.363  1.00 51.92           C  
ATOM    576  C   SER A  74     100.687  18.036-105.974  1.00 51.92           C  
ATOM    577  CB  SER A  74     100.587  20.284-107.060  1.00 51.92           C  
ATOM    578  O   SER A  74     100.927  17.131-106.776  1.00 51.92           O  
ATOM    579  OG  SER A  74     101.678  20.691-106.253  1.00 51.92           O  
ATOM    580  N   GLN A  75     100.620  17.483-104.638  1.00 51.97           N  
ATOM    581  CA  GLN A  75     101.056  16.239-104.014  1.00 51.97           C  
ATOM    582  C   GLN A  75      99.899  15.547-103.299  1.00 51.97           C  
ATOM    583  CB  GLN A  75     102.198  16.502-103.031  1.00 51.97           C  
ATOM    584  O   GLN A  75      99.977  14.357-102.987  1.00 51.97           O  
ATOM    585  CG  GLN A  75     103.582  16.260-103.617  1.00 51.97           C  
ATOM    586  CD  GLN A  75     104.699  16.615-102.653  1.00 51.97           C  
ATOM    587  NE2 GLN A  75     105.937  16.546-103.129  1.00 51.97           N  
ATOM    588  OE1 GLN A  75     104.450  16.950-101.491  1.00 51.97           O  
ATOM    589  N   VAL A  76      98.385  15.992-103.311  1.00 51.01           N  
ATOM    590  CA  VAL A  76      97.033  15.795-102.798  1.00 51.01           C  
ATOM    591  C   VAL A  76      96.143  15.216-103.896  1.00 51.01           C  
ATOM    592  CB  VAL A  76      96.430  17.114-102.264  1.00 51.01           C  
ATOM    593  O   VAL A  76      95.226  14.440-103.616  1.00 51.01           O  
ATOM    594  CG1 VAL A  76      94.969  16.917-101.864  1.00 51.01           C  
ATOM    595  CG2 VAL A  76      97.246  17.632-101.082  1.00 51.01           C  
ATOM    596  N   ALA A  77      96.593  15.166-105.238  1.00 51.46           N  
ATOM    597  CA  ALA A  77      95.790  14.717-106.372  1.00 51.46           C  
ATOM    598  C   ALA A  77      95.967  13.220-106.610  1.00 51.46           C  
ATOM    599  CB  ALA A  77      96.160  15.500-107.629  1.00 51.46           C  
ATOM    600  O   ALA A  77      95.013  12.526-106.971  1.00 51.46           O  
ATOM    601  N   ALA A  78      97.082  12.522-106.071  1.00 52.31           N  
ATOM    602  CA  ALA A  78      97.230  11.069-106.035  1.00 52.31           C  
ATOM    603  C   ALA A  78      97.002  10.529-104.626  1.00 52.31           C  
ATOM    604  CB  ALA A  78      98.613  10.663-106.540  1.00 52.31           C  
ATOM    605  O   ALA A  78      96.470   9.430-104.454  1.00 52.31           O  
ATOM    606  N   ILE A  79      96.998  11.299-103.477  1.00 53.84           N  
ATOM    607  CA  ILE A  79      96.454  11.192-102.128  1.00 53.84           C  
ATOM    608  C   ILE A  79      95.058  11.809-102.084  1.00 53.84           C  
ATOM    609  CB  ILE A  79      97.374  11.874-101.091  1.00 53.84           C  
ATOM    610  O   ILE A  79      94.182  11.327-101.362  1.00 53.84           O  
ATOM    611  CG1 ILE A  79      98.744  11.186-101.059  1.00 53.84           C  
ATOM    612  CG2 ILE A  79      96.725  11.865 -99.704  1.00 53.84           C  
ATOM    613  CD1 ILE A  79      99.782  11.912-100.215  1.00 53.84           C  
ATOM    614  N   SER A  80      94.613  12.634-103.011  1.00 53.53           N  
ATOM    615  CA  SER A  80      93.378  13.371-103.256  1.00 53.53           C  
ATOM    616  C   SER A  80      92.328  12.485-103.920  1.00 53.53           C  
ATOM    617  CB  SER A  80      93.648  14.597-104.130  1.00 53.53           C  
ATOM    618  O   SER A  80      91.141  12.574-103.599  1.00 53.53           O  
ATOM    619  OG  SER A  80      92.475  15.377-104.278  1.00 53.53           O  
ATOM    620  N   ASN A  81      92.718  11.500-104.777  1.00 61.36           N  
ATOM    621  CA  ASN A  81      91.783  10.488-105.257  1.00 61.36           C  
ATOM    622  C   ASN A  81      91.570   9.386-104.222  1.00 61.36           C  
ATOM    623  CB  ASN A  81      92.271   9.889-106.577  1.00 61.36           C  
ATOM    624  O   ASN A  81      90.458   8.878-104.071  1.00 61.36           O  
ATOM    625  CG  ASN A  81      91.133   9.432-107.468  1.00 61.36           C  
ATOM    626  ND2 ASN A  81      91.471   8.875-108.624  1.00 61.36           N  
ATOM    627  OD1 ASN A  81      89.958   9.579-107.119  1.00 61.36           O  
ATOM    628  N   ASP A  82      92.617   8.936-103.427  1.00 61.45           N  
ATOM    629  CA  ASP A  82      92.522   8.057-102.266  1.00 61.45           C  
ATOM    630  C   ASP A  82      91.949   8.799-101.061  1.00 61.45           C  
ATOM    631  CB  ASP A  82      93.895   7.474-101.921  1.00 61.45           C  
ATOM    632  O   ASP A  82      91.176   8.231-100.286  1.00 61.45           O  
ATOM    633  CG  ASP A  82      94.212   6.207-102.694  1.00 61.45           C  
ATOM    634  OD1 ASP A  82      93.288   5.600-103.277  1.00 61.45           O  
ATOM    635  OD2 ASP A  82      95.397   5.810-102.719  1.00 61.45           O  
ATOM    636  N   LEU A  83      92.122  10.067-100.775  1.00 60.76           N  
ATOM    637  CA  LEU A  83      91.553  10.951 -99.764  1.00 60.76           C  
ATOM    638  C   LEU A  83      90.125  11.346-100.128  1.00 60.76           C  
ATOM    639  CB  LEU A  83      92.416  12.205 -99.601  1.00 60.76           C  
ATOM    640  O   LEU A  83      89.262  11.445 -99.253  1.00 60.76           O  
ATOM    641  CG  LEU A  83      92.954  12.481 -98.197  1.00 60.76           C  
ATOM    642  CD1 LEU A  83      93.945  13.639 -98.226  1.00 60.76           C  
ATOM    643  CD2 LEU A  83      91.809  12.775 -97.233  1.00 60.76           C  
ATOM    644  N   LYS A  84      89.792  11.536-101.484  1.00 65.71           N  
ATOM    645  CA  LYS A  84      88.429  11.730-101.969  1.00 65.71           C  
ATOM    646  C   LYS A  84      87.603  10.456-101.811  1.00 65.71           C  
ATOM    647  CB  LYS A  84      88.437  12.170-103.433  1.00 65.71           C  
ATOM    648  O   LYS A  84      86.423  10.515-101.458  1.00 65.71           O  
ATOM    649  CG  LYS A  84      88.880  13.611-103.644  1.00 65.71           C  
ATOM    650  CD  LYS A  84      88.808  14.009-105.112  1.00 65.71           C  
ATOM    651  CE  LYS A  84      89.362  15.409-105.341  1.00 65.71           C  
ATOM    652  NZ  LYS A  84      89.193  15.847-106.758  1.00 65.71           N  
ATOM    653  N   SER A  85      88.269   9.280-102.096  1.00 67.37           N  
ATOM    654  CA  SER A  85      87.633   7.995-101.828  1.00 67.37           C  
ATOM    655  C   SER A  85      87.523   7.734-100.330  1.00 67.37           C  
ATOM    656  CB  SER A  85      88.413   6.861-102.495  1.00 67.37           C  
ATOM    657  O   SER A  85      86.515   7.203 -99.859  1.00 67.37           O  
ATOM    658  OG  SER A  85      89.677   6.688-101.876  1.00 67.37           O  
ATOM    659  N   ILE A  86      88.525   8.073 -99.487  1.00 70.89           N  
ATOM    660  CA  ILE A  86      88.495   7.980 -98.032  1.00 70.89           C  
ATOM    661  C   ILE A  86      87.542   9.030 -97.467  1.00 70.89           C  
ATOM    662  CB  ILE A  86      89.906   8.154 -97.425  1.00 70.89           C  
ATOM    663  O   ILE A  86      86.793   8.756 -96.526  1.00 70.89           O  
ATOM    664  CG1 ILE A  86      90.826   7.014 -97.876  1.00 70.89           C  
ATOM    665  CG2 ILE A  86      89.831   8.226 -95.897  1.00 70.89           C  
ATOM    666  CD1 ILE A  86      92.293   7.229 -97.531  1.00 70.89           C  
ATOM    667  N   ARG A  87      87.446  10.261 -97.967  1.00 71.99           N  
ATOM    668  CA  ARG A  87      86.523  11.324 -97.582  1.00 71.99           C  
ATOM    669  C   ARG A  87      85.096  10.990 -98.001  1.00 71.99           C  
ATOM    670  CB  ARG A  87      86.952  12.658 -98.199  1.00 71.99           C  
ATOM    671  O   ARG A  87      84.145  11.275 -97.270  1.00 71.99           O  
ATOM    672  CG  ARG A  87      88.105  13.330 -97.472  1.00 71.99           C  
ATOM    673  CD  ARG A  87      88.301  14.768 -97.933  1.00 71.99           C  
ATOM    674  NE  ARG A  87      89.308  15.459 -97.132  1.00 71.99           N  
ATOM    675  NH1 ARG A  87      90.892  15.533 -98.812  1.00 71.99           N  
ATOM    676  NH2 ARG A  87      91.353  16.432 -96.754  1.00 71.99           N  
ATOM    677  CZ  ARG A  87      90.515  15.806 -97.568  1.00 71.99           C  
ATOM    678  N   THR A  88      84.907  10.369 -99.280  1.00 78.39           N  
ATOM    679  CA  THR A  88      83.593   9.906 -99.714  1.00 78.39           C  
ATOM    680  C   THR A  88      83.137   8.714 -98.878  1.00 78.39           C  
ATOM    681  CB  THR A  88      83.601   9.518-101.204  1.00 78.39           C  
ATOM    682  O   THR A  88      81.960   8.609 -98.526  1.00 78.39           O  
ATOM    683  CG2 THR A  88      83.639  10.756-102.094  1.00 78.39           C  
ATOM    684  OG1 THR A  88      84.755   8.712-101.476  1.00 78.39           O  
ATOM    685  N   GLN A  89      84.123   7.810 -98.578  1.00 78.06           N  
ATOM    686  CA  GLN A  89      83.845   6.697 -97.677  1.00 78.06           C  
ATOM    687  C   GLN A  89      83.608   7.188 -96.252  1.00 78.06           C  
ATOM    688  CB  GLN A  89      84.994   5.687 -97.699  1.00 78.06           C  
ATOM    689  O   GLN A  89      82.710   6.700 -95.562  1.00 78.06           O  
ATOM    690  CG  GLN A  89      84.628   4.325 -97.126  1.00 78.06           C  
ATOM    691  CD  GLN A  89      85.735   3.302 -97.289  1.00 78.06           C  
ATOM    692  NE2 GLN A  89      85.451   2.056 -96.925  1.00 78.06           N  
ATOM    693  OE1 GLN A  89      86.838   3.628 -97.741  1.00 78.06           O  
ATOM    694  N   GLU A  90      84.376   8.151 -95.726  1.00 79.49           N  
ATOM    695  CA  GLU A  90      84.177   8.795 -94.431  1.00 79.49           C  
ATOM    696  C   GLU A  90      82.872   9.585 -94.402  1.00 79.49           C  
ATOM    697  CB  GLU A  90      85.356   9.713 -94.100  1.00 79.49           C  
ATOM    698  O   GLU A  90      82.144   9.556 -93.408  1.00 79.49           O  
ATOM    699  CG  GLU A  90      85.451  10.086 -92.627  1.00 79.49           C  
ATOM    700  CD  GLU A  90      86.643  10.974 -92.309  1.00 79.49           C  
ATOM    701  OE1 GLU A  90      86.744  11.466 -91.162  1.00 79.49           O  
ATOM    702  OE2 GLU A  90      87.482  11.181 -93.214  1.00 79.49           O  
ATOM    703  N   LYS A  91      82.560  10.325 -95.497  1.00 81.47           N  
ATOM    704  CA  LYS A  91      81.289  11.031 -95.629  1.00 81.47           C  
ATOM    705  C   LYS A  91      80.117  10.054 -95.653  1.00 81.47           C  
ATOM    706  CB  LYS A  91      81.281  11.889 -96.895  1.00 81.47           C  
ATOM    707  O   LYS A  91      79.080  10.305 -95.035  1.00 81.47           O  
ATOM    708  CG  LYS A  91      80.093  12.835 -96.994  1.00 81.47           C  
ATOM    709  CD  LYS A  91      80.164  13.691 -98.252  1.00 81.47           C  
ATOM    710  CE  LYS A  91      78.921  14.556 -98.411  1.00 81.47           C  
ATOM    711  NZ  LYS A  91      78.993  15.410 -99.635  1.00 81.47           N  
ATOM    712  N   ALA A  92      80.257   8.897 -96.378  1.00 81.10           N  
ATOM    713  CA  ALA A  92      79.233   7.855 -96.393  1.00 81.10           C  
ATOM    714  C   ALA A  92      79.082   7.214 -95.017  1.00 81.10           C  
ATOM    715  CB  ALA A  92      79.569   6.794 -97.438  1.00 81.10           C  
ATOM    716  O   ALA A  92      77.967   6.915 -94.583  1.00 81.10           O  
ATOM    717  N   GLN A  93      80.216   6.980 -94.314  1.00 79.46           N  
ATOM    718  CA  GLN A  93      80.182   6.461 -92.950  1.00 79.46           C  
ATOM    719  C   GLN A  93      79.562   7.473 -91.991  1.00 79.46           C  
ATOM    720  CB  GLN A  93      81.590   6.089 -92.483  1.00 79.46           C  
ATOM    721  O   GLN A  93      78.793   7.102 -91.102  1.00 79.46           O  
ATOM    722  CG  GLN A  93      82.156   4.848 -93.160  1.00 79.46           C  
ATOM    723  CD  GLN A  93      83.544   4.489 -92.665  1.00 79.46           C  
ATOM    724  NE2 GLN A  93      83.985   3.273 -92.966  1.00 79.46           N  
ATOM    725  OE1 GLN A  93      84.214   5.299 -92.017  1.00 79.46           O  
ATOM    726  N   LEU A  94      79.815   8.750 -92.168  1.00 81.19           N  
ATOM    727  CA  LEU A  94      79.225   9.806 -91.351  1.00 81.19           C  
ATOM    728  C   LEU A  94      77.744   9.976 -91.670  1.00 81.19           C  
ATOM    729  CB  LEU A  94      79.962  11.129 -91.572  1.00 81.19           C  
ATOM    730  O   LEU A  94      76.943  10.274 -90.780  1.00 81.19           O  
ATOM    731  CG  LEU A  94      81.328  11.266 -90.897  1.00 81.19           C  
ATOM    732  CD1 LEU A  94      82.053  12.504 -91.415  1.00 81.19           C  
ATOM    733  CD2 LEU A  94      81.172  11.325 -89.381  1.00 81.19           C  
ATOM    734  N   GLN A  95      77.473   9.789 -92.970  1.00 82.81           N  
ATOM    735  CA  GLN A  95      76.069   9.799 -93.368  1.00 82.81           C  
ATOM    736  C   GLN A  95      75.323   8.603 -92.784  1.00 82.81           C  
ATOM    737  CB  GLN A  95      75.943   9.802 -94.892  1.00 82.81           C  
ATOM    738  O   GLN A  95      74.182   8.734 -92.336  1.00 82.81           O  
ATOM    739  CG  GLN A  95      74.556  10.180 -95.394  1.00 82.81           C  
ATOM    740  CD  GLN A  95      74.482  10.267 -96.907  1.00 82.81           C  
ATOM    741  NE2 GLN A  95      73.294  10.556 -97.427  1.00 82.81           N  
ATOM    742  OE1 GLN A  95      75.484  10.077 -97.602  1.00 82.81           O  
ATOM    743  N   ASP A  96      75.941   7.477 -92.831  1.00 84.45           N  
ATOM    744  CA  ASP A  96      75.372   6.285 -92.209  1.00 84.45           C  
ATOM    745  C   ASP A  96      75.252   6.459 -90.697  1.00 84.45           C  
ATOM    746  CB  ASP A  96      76.222   5.054 -92.531  1.00 84.45           C  
ATOM    747  O   ASP A  96      74.246   6.071 -90.099  1.00 84.45           O  
ATOM    748  CG  ASP A  96      75.550   3.750 -92.137  1.00 84.45           C  
ATOM    749  OD1 ASP A  96      74.379   3.529 -92.514  1.00 84.45           O  
ATOM    750  OD2 ASP A  96      76.196   2.938 -91.440  1.00 84.45           O  
ATOM    751  N   LEU A  97      76.249   6.980 -90.130  1.00 83.46           N  
ATOM    752  CA  LEU A  97      76.220   7.281 -88.703  1.00 83.46           C  
ATOM    753  C   LEU A  97      75.149   8.321 -88.390  1.00 83.46           C  
ATOM    754  CB  LEU A  97      77.588   7.782 -88.233  1.00 83.46           C  
ATOM    755  O   LEU A  97      74.409   8.181 -87.413  1.00 83.46           O  
ATOM    756  CG  LEU A  97      77.961   7.472 -86.783  1.00 83.46           C  
ATOM    757  CD1 LEU A  97      78.856   6.239 -86.718  1.00 83.46           C  
ATOM    758  CD2 LEU A  97      78.648   8.671 -86.139  1.00 83.46           C  
ATOM    759  N   ASN A  98      75.095   9.331 -89.127  1.00 84.63           N  
ATOM    760  CA  ASN A  98      74.062  10.351 -88.980  1.00 84.63           C  
ATOM    761  C   ASN A  98      72.666   9.768 -89.181  1.00 84.63           C  
ATOM    762  CB  ASN A  98      74.302  11.503 -89.958  1.00 84.63           C  
ATOM    763  O   ASN A  98      71.728  10.134 -88.471  1.00 84.63           O  
ATOM    764  CG  ASN A  98      74.183  12.863 -89.298  1.00 84.63           C  
ATOM    765  ND2 ASN A  98      74.864  13.856 -89.858  1.00 84.63           N  
ATOM    766  OD1 ASN A  98      73.484  13.020 -88.293  1.00 84.63           O  
ATOM    767  N   ASP A  99      72.538   8.865 -90.222  1.00 85.11           N  
ATOM    768  CA  ASP A  99      71.269   8.168 -90.405  1.00 85.11           C  
ATOM    769  C   ASP A  99      70.943   7.293 -89.197  1.00 85.11           C  
ATOM    770  CB  ASP A  99      71.303   7.318 -91.677  1.00 85.11           C  
ATOM    771  O   ASP A  99      69.784   7.197 -88.788  1.00 85.11           O  
ATOM    772  CG  ASP A  99      71.180   8.143 -92.945  1.00 85.11           C  
ATOM    773  OD1 ASP A  99      70.761   9.318 -92.871  1.00 85.11           O  
ATOM    774  OD2 ASP A  99      71.503   7.612 -94.030  1.00 85.11           O  
ATOM    775  N   ARG A 100      71.901   6.686 -88.582  1.00 86.39           N  
ATOM    776  CA  ARG A 100      71.717   5.900 -87.366  1.00 86.39           C  
ATOM    777  C   ARG A 100      71.363   6.796 -86.184  1.00 86.39           C  
ATOM    778  CB  ARG A 100      72.978   5.092 -87.052  1.00 86.39           C  
ATOM    779  O   ARG A 100      70.496   6.454 -85.377  1.00 86.39           O  
ATOM    780  CG  ARG A 100      73.169   3.876 -87.944  1.00 86.39           C  
ATOM    781  CD  ARG A 100      74.364   3.039 -87.509  1.00 86.39           C  
ATOM    782  NE  ARG A 100      74.561   1.886 -88.383  1.00 86.39           N  
ATOM    783  NH1 ARG A 100      76.328   1.014 -87.177  1.00 86.39           N  
ATOM    784  NH2 ARG A 100      75.582  -0.056 -89.062  1.00 86.39           N  
ATOM    785  CZ  ARG A 100      75.490   0.951 -88.206  1.00 86.39           C  
ATOM    786  N   PHE A 101      72.083   7.991 -86.109  1.00 87.30           N  
ATOM    787  CA  PHE A 101      71.757   8.958 -85.068  1.00 87.30           C  
ATOM    788  C   PHE A 101      70.346   9.503 -85.257  1.00 87.30           C  
ATOM    789  CB  PHE A 101      72.768  10.108 -85.065  1.00 87.30           C  
ATOM    790  O   PHE A 101      69.614   9.698 -84.284  1.00 87.30           O  
ATOM    791  CG  PHE A 101      74.043   9.794 -84.331  1.00 87.30           C  
ATOM    792  CD1 PHE A 101      74.014   9.369 -83.008  1.00 87.30           C  
ATOM    793  CD2 PHE A 101      75.273   9.923 -84.964  1.00 87.30           C  
ATOM    794  CE1 PHE A 101      75.193   9.077 -82.326  1.00 87.30           C  
ATOM    795  CE2 PHE A 101      76.455   9.633 -84.289  1.00 87.30           C  
ATOM    796  CZ  PHE A 101      76.413   9.211 -82.970  1.00 87.30           C  
ATOM    797  N   ALA A 102      70.015   9.774 -86.499  1.00 86.55           N  
ATOM    798  CA  ALA A 102      68.665  10.247 -86.796  1.00 86.55           C  
ATOM    799  C   ALA A 102      67.620   9.211 -86.391  1.00 86.55           C  
ATOM    800  CB  ALA A 102      68.532  10.580 -88.279  1.00 86.55           C  
ATOM    801  O   ALA A 102      66.572   9.560 -85.843  1.00 86.55           O  
ATOM    802  N   SER A 103      67.894   7.934 -86.694  1.00 87.05           N  
ATOM    803  CA  SER A 103      66.983   6.870 -86.284  1.00 87.05           C  
ATOM    804  C   SER A 103      66.931   6.741 -84.765  1.00 87.05           C  
ATOM    805  CB  SER A 103      67.404   5.536 -86.902  1.00 87.05           C  
ATOM    806  O   SER A 103      65.866   6.495 -84.194  1.00 87.05           O  
ATOM    807  OG  SER A 103      68.681   5.144 -86.431  1.00 87.05           O  
ATOM    808  N   PHE A 104      68.099   6.904 -84.031  1.00 90.34           N  
ATOM    809  CA  PHE A 104      68.173   6.860 -82.575  1.00 90.34           C  
ATOM    810  C   PHE A 104      67.447   8.050 -81.960  1.00 90.34           C  
ATOM    811  CB  PHE A 104      69.633   6.838 -82.110  1.00 90.34           C  
ATOM    812  O   PHE A 104      66.739   7.904 -80.962  1.00 90.34           O  
ATOM    813  CG  PHE A 104      69.797   6.570 -80.639  1.00 90.34           C  
ATOM    814  CD1 PHE A 104      70.068   7.608 -79.755  1.00 90.34           C  
ATOM    815  CD2 PHE A 104      69.680   5.280 -80.139  1.00 90.34           C  
ATOM    816  CE1 PHE A 104      70.221   7.363 -78.393  1.00 90.34           C  
ATOM    817  CE2 PHE A 104      69.831   5.027 -78.778  1.00 90.34           C  
ATOM    818  CZ  PHE A 104      70.102   6.070 -77.907  1.00 90.34           C  
ATOM    819  N   ILE A 105      67.585   9.215 -82.578  1.00 87.48           N  
ATOM    820  CA  ILE A 105      66.903  10.413 -82.101  1.00 87.48           C  
ATOM    821  C   ILE A 105      65.394  10.246 -82.261  1.00 87.48           C  
ATOM    822  CB  ILE A 105      67.385  11.675 -82.851  1.00 87.48           C  
ATOM    823  O   ILE A 105      64.623  10.635 -81.381  1.00 87.48           O  
ATOM    824  CG1 ILE A 105      68.850  11.971 -82.512  1.00 87.48           C  
ATOM    825  CG2 ILE A 105      66.492  12.874 -82.519  1.00 87.48           C  
ATOM    826  CD1 ILE A 105      69.414  13.195 -83.220  1.00 87.48           C  
ATOM    827  N   GLU A 106      65.009   9.693 -83.439  1.00 88.80           N  
ATOM    828  CA  GLU A 106      63.594   9.413 -83.660  1.00 88.80           C  
ATOM    829  C   GLU A 106      63.063   8.410 -82.639  1.00 88.80           C  
ATOM    830  CB  GLU A 106      63.363   8.890 -85.080  1.00 88.80           C  
ATOM    831  O   GLU A 106      61.950   8.562 -82.133  1.00 88.80           O  
ATOM    832  CG  GLU A 106      63.157   9.987 -86.114  1.00 88.80           C  
ATOM    833  CD  GLU A 106      62.960   9.454 -87.524  1.00 88.80           C  
ATOM    834  OE1 GLU A 106      62.985  10.256 -88.485  1.00 88.80           O  
ATOM    835  OE2 GLU A 106      62.778   8.224 -87.668  1.00 88.80           O  
ATOM    836  N   ARG A 107      63.870   7.396 -82.323  1.00 89.94           N  
ATOM    837  CA  ARG A 107      63.501   6.409 -81.314  1.00 89.94           C  
ATOM    838  C   ARG A 107      63.410   7.048 -79.931  1.00 89.94           C  
ATOM    839  CB  ARG A 107      64.508   5.258 -81.294  1.00 89.94           C  
ATOM    840  O   ARG A 107      62.478   6.769 -79.174  1.00 89.94           O  
ATOM    841  CG  ARG A 107      64.141   4.135 -80.337  1.00 89.94           C  
ATOM    842  CD  ARG A 107      62.828   3.469 -80.726  1.00 89.94           C  
ATOM    843  NE  ARG A 107      62.478   2.390 -79.807  1.00 89.94           N  
ATOM    844  NH1 ARG A 107      60.318   2.146 -80.588  1.00 89.94           N  
ATOM    845  NH2 ARG A 107      61.083   0.815 -78.886  1.00 89.94           N  
ATOM    846  CZ  ARG A 107      61.294   1.786 -79.763  1.00 89.94           C  
ATOM    847  N   VAL A 108      64.350   7.823 -79.579  1.00 91.73           N  
ATOM    848  CA  VAL A 108      64.348   8.530 -78.303  1.00 91.73           C  
ATOM    849  C   VAL A 108      63.140   9.462 -78.231  1.00 91.73           C  
ATOM    850  CB  VAL A 108      65.652   9.332 -78.096  1.00 91.73           C  
ATOM    851  O   VAL A 108      62.482   9.556 -77.193  1.00 91.73           O  
ATOM    852  CG1 VAL A 108      65.539  10.241 -76.874  1.00 91.73           C  
ATOM    853  CG2 VAL A 108      66.842   8.385 -77.953  1.00 91.73           C  
ATOM    854  N   HIS A 109      62.831  10.149 -79.342  1.00 90.41           N  
ATOM    855  CA  HIS A 109      61.650  11.005 -79.389  1.00 90.41           C  
ATOM    856  C   HIS A 109      60.373  10.192 -79.205  1.00 90.41           C  
ATOM    857  CB  HIS A 109      61.598  11.773 -80.711  1.00 90.41           C  
ATOM    858  O   HIS A 109      59.465  10.610 -78.484  1.00 90.41           O  
ATOM    859  CG  HIS A 109      60.848  13.064 -80.625  1.00 90.41           C  
ATOM    860  CD2 HIS A 109      59.651  13.433 -81.137  1.00 90.41           C  
ATOM    861  ND1 HIS A 109      61.331  14.161 -79.943  1.00 90.41           N  
ATOM    862  CE1 HIS A 109      60.460  15.151 -80.041  1.00 90.41           C  
ATOM    863  NE2 HIS A 109      59.431  14.735 -80.761  1.00 90.41           N  
ATOM    864  N   GLU A 110      60.376   9.057 -79.942  1.00 92.31           N  
ATOM    865  CA  GLU A 110      59.229   8.167 -79.782  1.00 92.31           C  
ATOM    866  C   GLU A 110      59.112   7.673 -78.343  1.00 92.31           C  
ATOM    867  CB  GLU A 110      59.333   6.978 -80.740  1.00 92.31           C  
ATOM    868  O   GLU A 110      58.011   7.608 -77.791  1.00 92.31           O  
ATOM    869  CG  GLU A 110      59.021   7.326 -82.188  1.00 92.31           C  
ATOM    870  CD  GLU A 110      59.302   6.186 -83.154  1.00 92.31           C  
ATOM    871  OE1 GLU A 110      59.211   6.396 -84.384  1.00 92.31           O  
ATOM    872  OE2 GLU A 110      59.616   5.073 -82.675  1.00 92.31           O  
ATOM    873  N   LEU A 111      60.205   7.315 -77.741  1.00 91.74           N  
ATOM    874  CA  LEU A 111      60.214   6.853 -76.358  1.00 91.74           C  
ATOM    875  C   LEU A 111      59.851   7.986 -75.403  1.00 91.74           C  
ATOM    876  CB  LEU A 111      61.587   6.282 -75.992  1.00 91.74           C  
ATOM    877  O   LEU A 111      59.137   7.771 -74.421  1.00 91.74           O  
ATOM    878  CG  LEU A 111      61.903   4.883 -76.524  1.00 91.74           C  
ATOM    879  CD1 LEU A 111      63.372   4.546 -76.290  1.00 91.74           C  
ATOM    880  CD2 LEU A 111      61.000   3.844 -75.866  1.00 91.74           C  
ATOM    881  N   GLU A 112      60.345   9.138 -75.660  1.00 91.57           N  
ATOM    882  CA  GLU A 112      59.985  10.310 -74.868  1.00 91.57           C  
ATOM    883  C   GLU A 112      58.491  10.604 -74.964  1.00 91.57           C  
ATOM    884  CB  GLU A 112      60.791  11.532 -75.318  1.00 91.57           C  
ATOM    885  O   GLU A 112      57.857  10.959 -73.967  1.00 91.57           O  
ATOM    886  CG  GLU A 112      62.201  11.582 -74.749  1.00 91.57           C  
ATOM    887  CD  GLU A 112      62.999  12.784 -75.229  1.00 91.57           C  
ATOM    888  OE1 GLU A 112      64.133  12.994 -74.740  1.00 91.57           O  
ATOM    889  OE2 GLU A 112      62.487  13.522 -76.100  1.00 91.57           O  
ATOM    890  N   GLN A 113      57.995  10.487 -76.203  1.00 93.24           N  
ATOM    891  CA  GLN A 113      56.564  10.685 -76.405  1.00 93.24           C  
ATOM    892  C   GLN A 113      55.753   9.615 -75.681  1.00 93.24           C  
ATOM    893  CB  GLN A 113      56.226  10.681 -77.897  1.00 93.24           C  
ATOM    894  O   GLN A 113      54.738   9.919 -75.050  1.00 93.24           O  
ATOM    895  CG  GLN A 113      54.826  11.188 -78.212  1.00 93.24           C  
ATOM    896  CD  GLN A 113      54.555  11.278 -79.702  1.00 93.24           C  
ATOM    897  NE2 GLN A 113      53.422  11.869 -80.064  1.00 93.24           N  
ATOM    898  OE1 GLN A 113      55.358  10.819 -80.521  1.00 93.24           O  
ATOM    899  N   GLN A 114      56.209   8.379 -75.824  1.00 92.76           N  
ATOM    900  CA  GLN A 114      55.538   7.294 -75.116  1.00 92.76           C  
ATOM    901  C   GLN A 114      55.625   7.486 -73.605  1.00 92.76           C  
ATOM    902  CB  GLN A 114      56.138   5.943 -75.509  1.00 92.76           C  
ATOM    903  O   GLN A 114      54.662   7.218 -72.883  1.00 92.76           O  
ATOM    904  CG  GLN A 114      55.784   5.501 -76.923  1.00 92.76           C  
ATOM    905  CD  GLN A 114      56.406   4.168 -77.294  1.00 92.76           C  
ATOM    906  NE2 GLN A 114      55.999   3.620 -78.434  1.00 92.76           N  
ATOM    907  OE1 GLN A 114      57.246   3.634 -76.562  1.00 92.76           O  
ATOM    908  N   ASN A 115      56.747   7.899 -73.162  1.00 91.02           N  
ATOM    909  CA  ASN A 115      56.922   8.179 -71.741  1.00 91.02           C  
ATOM    910  C   ASN A 115      56.004   9.305 -71.274  1.00 91.02           C  
ATOM    911  CB  ASN A 115      58.381   8.523 -71.437  1.00 91.02           C  
ATOM    912  O   ASN A 115      55.464   9.253 -70.168  1.00 91.02           O  
ATOM    913  CG  ASN A 115      58.894   7.838 -70.186  1.00 91.02           C  
ATOM    914  ND2 ASN A 115      60.077   7.243 -70.278  1.00 91.02           N  
ATOM    915  OD1 ASN A 115      58.232   7.844 -69.145  1.00 91.02           O  
ATOM    916  N   LYS A 116      55.911  10.293 -72.106  1.00 93.65           N  
ATOM    917  CA  LYS A 116      55.001  11.390 -71.789  1.00 93.65           C  
ATOM    918  C   LYS A 116      53.559  10.900 -71.704  1.00 93.65           C  
ATOM    919  CB  LYS A 116      55.117  12.503 -72.832  1.00 93.65           C  
ATOM    920  O   LYS A 116      52.804  11.326 -70.828  1.00 93.65           O  
ATOM    921  CG  LYS A 116      56.299  13.435 -72.615  1.00 93.65           C  
ATOM    922  CD  LYS A 116      56.323  14.557 -73.645  1.00 93.65           C  
ATOM    923  CE  LYS A 116      57.602  15.378 -73.549  1.00 93.65           C  
ATOM    924  NZ  LYS A 116      57.705  16.375 -74.657  1.00 93.65           N  
ATOM    925  N   VAL A 117      53.200  10.082 -72.632  1.00 93.90           N  
ATOM    926  CA  VAL A 117      51.859   9.507 -72.622  1.00 93.90           C  
ATOM    927  C   VAL A 117      51.677   8.640 -71.379  1.00 93.90           C  
ATOM    928  CB  VAL A 117      51.588   8.676 -73.897  1.00 93.90           C  
ATOM    929  O   VAL A 117      50.633   8.693 -70.724  1.00 93.90           O  
ATOM    930  CG1 VAL A 117      50.264   7.924 -73.779  1.00 93.90           C  
ATOM    931  CG2 VAL A 117      51.586   9.577 -75.130  1.00 93.90           C  
ATOM    932  N   LEU A 118      52.640   7.845 -71.054  1.00 92.36           N  
ATOM    933  CA  LEU A 118      52.565   6.995 -69.871  1.00 92.36           C  
ATOM    934  C   LEU A 118      52.514   7.836 -68.600  1.00 92.36           C  
ATOM    935  CB  LEU A 118      53.762   6.042 -69.819  1.00 92.36           C  
ATOM    936  O   LEU A 118      51.796   7.498 -67.656  1.00 92.36           O  
ATOM    937  CG  LEU A 118      53.718   4.845 -70.771  1.00 92.36           C  
ATOM    938  CD1 LEU A 118      55.064   4.130 -70.785  1.00 92.36           C  
ATOM    939  CD2 LEU A 118      52.601   3.886 -70.374  1.00 92.36           C  
ATOM    940  N   GLU A 119      53.292   8.875 -68.589  1.00 92.23           N  
ATOM    941  CA  GLU A 119      53.257   9.796 -67.456  1.00 92.23           C  
ATOM    942  C   GLU A 119      51.881  10.439 -67.311  1.00 92.23           C  
ATOM    943  CB  GLU A 119      54.330  10.877 -67.608  1.00 92.23           C  
ATOM    944  O   GLU A 119      51.383  10.607 -66.195  1.00 92.23           O  
ATOM    945  CG  GLU A 119      55.740  10.391 -67.306  1.00 92.23           C  
ATOM    946  CD  GLU A 119      56.797  11.469 -67.485  1.00 92.23           C  
ATOM    947  OE1 GLU A 119      57.995  11.189 -67.251  1.00 92.23           O  
ATOM    948  OE2 GLU A 119      56.425  12.602 -67.862  1.00 92.23           O  
ATOM    949  N   ALA A 120      51.324  10.823 -68.459  1.00 91.52           N  
ATOM    950  CA  ALA A 120      49.979  11.390 -68.439  1.00 91.52           C  
ATOM    951  C   ALA A 120      48.954  10.356 -67.981  1.00 91.52           C  
ATOM    952  CB  ALA A 120      49.607  11.929 -69.818  1.00 91.52           C  
ATOM    953  O   ALA A 120      48.043  10.673 -67.214  1.00 91.52           O  
ATOM    954  N   GLU A 121      49.113   9.111 -68.468  1.00 90.75           N  
ATOM    955  CA  GLU A 121      48.229   8.026 -68.055  1.00 90.75           C  
ATOM    956  C   GLU A 121      48.393   7.716 -66.570  1.00 90.75           C  
ATOM    957  CB  GLU A 121      48.493   6.769 -68.887  1.00 90.75           C  
ATOM    958  O   GLU A 121      47.411   7.454 -65.872  1.00 90.75           O  
ATOM    959  CG  GLU A 121      47.909   6.827 -70.291  1.00 90.75           C  
ATOM    960  CD  GLU A 121      48.195   5.579 -71.112  1.00 90.75           C  
ATOM    961  OE1 GLU A 121      47.844   5.550 -72.313  1.00 90.75           O  
ATOM    962  OE2 GLU A 121      48.773   4.623 -70.548  1.00 90.75           O  
ATOM    963  N   LEU A 122      49.533   7.762 -66.045  1.00 87.73           N  
ATOM    964  CA  LEU A 122      49.815   7.559 -64.629  1.00 87.73           C  
ATOM    965  C   LEU A 122      49.191   8.665 -63.785  1.00 87.73           C  
ATOM    966  CB  LEU A 122      51.326   7.506 -64.385  1.00 87.73           C  
ATOM    967  O   LEU A 122      48.640   8.399 -62.714  1.00 87.73           O  
ATOM    968  CG  LEU A 122      51.786   6.758 -63.133  1.00 87.73           C  
ATOM    969  CD1 LEU A 122      53.201   6.222 -63.325  1.00 87.73           C  
ATOM    970  CD2 LEU A 122      51.713   7.666 -61.910  1.00 87.73           C  
ATOM    971  N   LEU A 123      49.323   9.843 -64.227  1.00 88.13           N  
ATOM    972  CA  LEU A 123      48.731  10.964 -63.506  1.00 88.13           C  
ATOM    973  C   LEU A 123      47.213  10.834 -63.451  1.00 88.13           C  
ATOM    974  CB  LEU A 123      49.118  12.290 -64.165  1.00 88.13           C  
ATOM    975  O   LEU A 123      46.597  11.121 -62.422  1.00 88.13           O  
ATOM    976  CG  LEU A 123      50.373  12.977 -63.622  1.00 88.13           C  
ATOM    977  CD1 LEU A 123      50.719  14.196 -64.471  1.00 88.13           C  
ATOM    978  CD2 LEU A 123      50.177  13.373 -62.163  1.00 88.13           C  
ATOM    979  N   VAL A 124      46.596  10.443 -64.558  1.00 87.06           N  
ATOM    980  CA  VAL A 124      45.152  10.240 -64.608  1.00 87.06           C  
ATOM    981  C   VAL A 124      44.757   9.111 -63.658  1.00 87.06           C  
ATOM    982  CB  VAL A 124      44.672   9.922 -66.042  1.00 87.06           C  
ATOM    983  O   VAL A 124      43.754   9.213 -62.947  1.00 87.06           O  
ATOM    984  CG1 VAL A 124      43.205   9.497 -66.039  1.00 87.06           C  
ATOM    985  CG2 VAL A 124      44.880  11.131 -66.953  1.00 87.06           C  
ATOM    986  N   LEU A 125      45.531   8.025 -63.610  1.00 84.52           N  
ATOM    987  CA  LEU A 125      45.247   6.902 -62.722  1.00 84.52           C  
ATOM    988  C   LEU A 125      45.456   7.295 -61.264  1.00 84.52           C  
ATOM    989  CB  LEU A 125      46.135   5.705 -63.072  1.00 84.52           C  
ATOM    990  O   LEU A 125      44.698   6.872 -60.388  1.00 84.52           O  
ATOM    991  CG  LEU A 125      45.729   4.897 -64.306  1.00 84.52           C  
ATOM    992  CD1 LEU A 125      46.815   3.887 -64.659  1.00 84.52           C  
ATOM    993  CD2 LEU A 125      44.395   4.195 -64.071  1.00 84.52           C  
ATOM    994  N   ARG A 126      46.480   8.007 -60.986  1.00 82.18           N  
ATOM    995  CA  ARG A 126      46.716   8.521 -59.640  1.00 82.18           C  
ATOM    996  C   ARG A 126      45.592   9.455 -59.206  1.00 82.18           C  
ATOM    997  CB  ARG A 126      48.060   9.250 -59.571  1.00 82.18           C  
ATOM    998  O   ARG A 126      45.187   9.448 -58.041  1.00 82.18           O  
ATOM    999  CG  ARG A 126      49.239   8.341 -59.265  1.00 82.18           C  
ATOM   1000  CD  ARG A 126      50.481   9.136 -58.886  1.00 82.18           C  
ATOM   1001  NE  ARG A 126      51.595   8.260 -58.535  1.00 82.18           N  
ATOM   1002  NH1 ARG A 126      53.218   9.888 -58.767  1.00 82.18           N  
ATOM   1003  NH2 ARG A 126      53.804   7.758 -58.156  1.00 82.18           N  
ATOM   1004  CZ  ARG A 126      52.870   8.637 -58.487  1.00 82.18           C  
ATOM   1005  N   GLN A 127      45.144  10.340 -60.075  1.00 78.97           N  
ATOM   1006  CA  GLN A 127      44.017  11.224 -59.797  1.00 78.97           C  
ATOM   1007  C   GLN A 127      42.735  10.426 -59.575  1.00 78.97           C  
ATOM   1008  CB  GLN A 127      43.823  12.223 -60.938  1.00 78.97           C  
ATOM   1009  O   GLN A 127      41.912  10.786 -58.730  1.00 78.97           O  
ATOM   1010  CG  GLN A 127      42.934  13.405 -60.576  1.00 78.97           C  
ATOM   1011  CD  GLN A 127      42.936  14.489 -61.638  1.00 78.97           C  
ATOM   1012  NE2 GLN A 127      42.455  15.673 -61.277  1.00 78.97           N  
ATOM   1013  OE1 GLN A 127      43.368  14.263 -62.773  1.00 78.97           O  
ATOM   1014  N   LYS A 128      42.585   9.327 -60.303  1.00 75.26           N  
ATOM   1015  CA  LYS A 128      41.438   8.441 -60.124  1.00 75.26           C  
ATOM   1016  C   LYS A 128      41.534   7.679 -58.805  1.00 75.26           C  
ATOM   1017  CB  LYS A 128      41.331   7.459 -61.291  1.00 75.26           C  
ATOM   1018  O   LYS A 128      40.525   7.470 -58.128  1.00 75.26           O  
ATOM   1019  CG  LYS A 128      40.671   8.041 -62.532  1.00 75.26           C  
ATOM   1020  CD  LYS A 128      40.448   6.976 -63.598  1.00 75.26           C  
ATOM   1021  CE  LYS A 128      39.778   7.556 -64.836  1.00 75.26           C  
ATOM   1022  NZ  LYS A 128      39.600   6.526 -65.903  1.00 75.26           N  
ATOM   1023  N   HIS A 129      42.737   7.353 -58.391  1.00 68.03           N  
ATOM   1024  CA  HIS A 129      42.939   6.558 -57.185  1.00 68.03           C  
ATOM   1025  C   HIS A 129      43.233   7.448 -55.982  1.00 68.03           C  
ATOM   1026  CB  HIS A 129      44.076   5.556 -57.388  1.00 68.03           C  
ATOM   1027  O   HIS A 129      43.152   6.998 -54.837  1.00 68.03           O  
ATOM   1028  CG  HIS A 129      43.730   4.435 -58.315  1.00 68.03           C  
ATOM   1029  CD2 HIS A 129      44.185   4.133 -59.554  1.00 68.03           C  
ATOM   1030  ND1 HIS A 129      42.804   3.465 -57.997  1.00 68.03           N  
ATOM   1031  CE1 HIS A 129      42.705   2.612 -59.003  1.00 68.03           C  
ATOM   1032  NE2 HIS A 129      43.533   2.995 -59.960  1.00 68.03           N  
ATOM   1033  N   SER A 130      43.682   8.757 -56.151  1.00 63.63           N  
ATOM   1034  CA  SER A 130      43.947   9.751 -55.116  1.00 63.63           C  
ATOM   1035  C   SER A 130      42.673  10.487 -54.716  1.00 63.63           C  
ATOM   1036  CB  SER A 130      44.997  10.755 -55.593  1.00 63.63           C  
ATOM   1037  O   SER A 130      42.649  11.196 -53.708  1.00 63.63           O  
ATOM   1038  OG  SER A 130      44.446  11.641 -56.553  1.00 63.63           O  
ATOM   1039  N   GLU A 131      41.486  10.249 -55.341  1.00 61.84           N  
ATOM   1040  CA  GLU A 131      40.222  10.816 -54.880  1.00 61.84           C  
ATOM   1041  C   GLU A 131      39.682  10.052 -53.674  1.00 61.84           C  
ATOM   1042  CB  GLU A 131      39.189  10.815 -56.009  1.00 61.84           C  
ATOM   1043  O   GLU A 131      39.557   8.827 -53.714  1.00 61.84           O  
ATOM   1044  CG  GLU A 131      39.520  11.770 -57.147  1.00 61.84           C  
ATOM   1045  CD  GLU A 131      38.959  13.168 -56.940  1.00 61.84           C  
ATOM   1046  OE1 GLU A 131      39.567  14.145 -57.432  1.00 61.84           O  
ATOM   1047  OE2 GLU A 131      37.903  13.287 -56.279  1.00 61.84           O  
ATOM   1048  N   PRO A 132      40.107  10.611 -52.438  1.00 61.36           N  
ATOM   1049  CA  PRO A 132      39.523   9.975 -51.255  1.00 61.36           C  
ATOM   1050  C   PRO A 132      38.145   9.375 -51.527  1.00 61.36           C  
ATOM   1051  CB  PRO A 132      39.429  11.123 -50.247  1.00 61.36           C  
ATOM   1052  O   PRO A 132      37.381   9.915 -52.331  1.00 61.36           O  
ATOM   1053  CG  PRO A 132      39.805  12.344 -51.022  1.00 61.36           C  
ATOM   1054  CD  PRO A 132      40.215  11.924 -52.404  1.00 61.36           C  
ATOM   1055  N   SER A 133      38.024   8.072 -51.686  1.00 66.96           N  
ATOM   1056  CA  SER A 133      36.828   7.260 -51.886  1.00 66.96           C  
ATOM   1057  C   SER A 133      35.596   7.933 -51.291  1.00 66.96           C  
ATOM   1058  CB  SER A 133      37.011   5.874 -51.266  1.00 66.96           C  
ATOM   1059  O   SER A 133      35.551   8.208 -50.090  1.00 66.96           O  
ATOM   1060  OG  SER A 133      35.826   5.106 -51.392  1.00 66.96           O  
ATOM   1061  N   ARG A 134      34.965   8.926 -51.821  1.00 74.06           N  
ATOM   1062  CA  ARG A 134      33.676   9.544 -51.527  1.00 74.06           C  
ATOM   1063  C   ARG A 134      32.767   8.581 -50.770  1.00 74.06           C  
ATOM   1064  CB  ARG A 134      32.993  10.004 -52.816  1.00 74.06           C  
ATOM   1065  O   ARG A 134      31.996   8.998 -49.903  1.00 74.06           O  
ATOM   1066  CG  ARG A 134      31.843  10.973 -52.592  1.00 74.06           C  
ATOM   1067  CD  ARG A 134      31.244  11.452 -53.907  1.00 74.06           C  
ATOM   1068  NE  ARG A 134      30.023  10.725 -54.240  1.00 74.06           N  
ATOM   1069  NH1 ARG A 134      29.781  11.675 -56.332  1.00 74.06           N  
ATOM   1070  NH2 ARG A 134      28.255  10.137 -55.583  1.00 74.06           N  
ATOM   1071  CZ  ARG A 134      29.356  10.847 -55.384  1.00 74.06           C  
ATOM   1072  N   PHE A 135      33.043   7.291 -51.024  1.00 79.26           N  
ATOM   1073  CA  PHE A 135      32.214   6.256 -50.417  1.00 79.26           C  
ATOM   1074  C   PHE A 135      32.535   6.107 -48.934  1.00 79.26           C  
ATOM   1075  CB  PHE A 135      32.411   4.917 -51.134  1.00 79.26           C  
ATOM   1076  O   PHE A 135      31.638   5.884 -48.119  1.00 79.26           O  
ATOM   1077  CG  PHE A 135      31.786   4.864 -52.502  1.00 79.26           C  
ATOM   1078  CD1 PHE A 135      30.405   4.834 -52.650  1.00 79.26           C  
ATOM   1079  CD2 PHE A 135      32.581   4.843 -53.641  1.00 79.26           C  
ATOM   1080  CE1 PHE A 135      29.824   4.784 -53.915  1.00 79.26           C  
ATOM   1081  CE2 PHE A 135      32.007   4.794 -54.908  1.00 79.26           C  
ATOM   1082  CZ  PHE A 135      30.628   4.763 -55.043  1.00 79.26           C  
ATOM   1083  N   ARG A 136      33.808   6.209 -48.587  1.00 82.47           N  
ATOM   1084  CA  ARG A 136      34.222   6.180 -47.188  1.00 82.47           C  
ATOM   1085  C   ARG A 136      33.586   7.324 -46.404  1.00 82.47           C  
ATOM   1086  CB  ARG A 136      35.747   6.253 -47.077  1.00 82.47           C  
ATOM   1087  O   ARG A 136      33.091   7.122 -45.294  1.00 82.47           O  
ATOM   1088  CG  ARG A 136      36.263   6.212 -45.647  1.00 82.47           C  
ATOM   1089  CD  ARG A 136      37.783   6.164 -45.597  1.00 82.47           C  
ATOM   1090  NE  ARG A 136      38.277   6.131 -44.224  1.00 82.47           N  
ATOM   1091  NH1 ARG A 136      40.472   5.703 -44.804  1.00 82.47           N  
ATOM   1092  NH2 ARG A 136      39.883   5.905 -42.597  1.00 82.47           N  
ATOM   1093  CZ  ARG A 136      39.543   5.913 -43.878  1.00 82.47           C  
ATOM   1094  N   ALA A 137      33.658   8.544 -46.911  1.00 86.42           N  
ATOM   1095  CA  ALA A 137      33.061   9.707 -46.260  1.00 86.42           C  
ATOM   1096  C   ALA A 137      31.553   9.535 -46.105  1.00 86.42           C  
ATOM   1097  CB  ALA A 137      33.370  10.976 -47.050  1.00 86.42           C  
ATOM   1098  O   ALA A 137      30.982   9.908 -45.077  1.00 86.42           O  
ATOM   1099  N   LEU A 138      30.828   8.915 -47.155  1.00 88.61           N  
ATOM   1100  CA  LEU A 138      29.391   8.668 -47.100  1.00 88.61           C  
ATOM   1101  C   LEU A 138      29.056   7.645 -46.020  1.00 88.61           C  
ATOM   1102  CB  LEU A 138      28.879   8.181 -48.458  1.00 88.61           C  
ATOM   1103  O   LEU A 138      28.084   7.813 -45.281  1.00 88.61           O  
ATOM   1104  CG  LEU A 138      28.832   9.222 -49.578  1.00 88.61           C  
ATOM   1105  CD1 LEU A 138      28.446   8.562 -50.898  1.00 88.61           C  
ATOM   1106  CD2 LEU A 138      27.857  10.341 -49.228  1.00 88.61           C  
ATOM   1107  N   TYR A 139      29.879   6.574 -45.938  1.00 89.76           N  
ATOM   1108  CA  TYR A 139      29.657   5.537 -44.936  1.00 89.76           C  
ATOM   1109  C   TYR A 139      29.955   6.060 -43.536  1.00 89.76           C  
ATOM   1110  CB  TYR A 139      30.525   4.310 -45.231  1.00 89.76           C  
ATOM   1111  O   TYR A 139      29.253   5.724 -42.579  1.00 89.76           O  
ATOM   1112  CG  TYR A 139      29.976   3.427 -46.325  1.00 89.76           C  
ATOM   1113  CD1 TYR A 139      28.759   2.766 -46.168  1.00 89.76           C  
ATOM   1114  CD2 TYR A 139      30.672   3.249 -47.516  1.00 89.76           C  
ATOM   1115  CE1 TYR A 139      28.250   1.949 -47.172  1.00 89.76           C  
ATOM   1116  CE2 TYR A 139      30.172   2.435 -48.526  1.00 89.76           C  
ATOM   1117  OH  TYR A 139      28.463   0.983 -49.343  1.00 89.76           O  
ATOM   1118  CZ  TYR A 139      28.962   1.791 -48.346  1.00 89.76           C  
ATOM   1119  N   GLU A 140      31.003   6.860 -43.464  1.00 91.04           N  
ATOM   1120  CA  GLU A 140      31.324   7.487 -42.186  1.00 91.04           C  
ATOM   1121  C   GLU A 140      30.194   8.401 -41.720  1.00 91.04           C  
ATOM   1122  CB  GLU A 140      32.631   8.278 -42.288  1.00 91.04           C  
ATOM   1123  O   GLU A 140      29.865   8.434 -40.532  1.00 91.04           O  
ATOM   1124  CG  GLU A 140      33.881   7.419 -42.160  1.00 91.04           C  
ATOM   1125  CD  GLU A 140      35.170   8.220 -42.242  1.00 91.04           C  
ATOM   1126  OE1 GLU A 140      36.263   7.628 -42.094  1.00 91.04           O  
ATOM   1127  OE2 GLU A 140      35.087   9.450 -42.455  1.00 91.04           O  
ATOM   1128  N   GLN A 141      29.668   9.211 -42.614  1.00 93.96           N  
ATOM   1129  CA  GLN A 141      28.516  10.055 -42.315  1.00 93.96           C  
ATOM   1130  C   GLN A 141      27.311   9.216 -41.900  1.00 93.96           C  
ATOM   1131  CB  GLN A 141      28.160  10.925 -43.522  1.00 93.96           C  
ATOM   1132  O   GLN A 141      26.590   9.574 -40.967  1.00 93.96           O  
ATOM   1133  CG  GLN A 141      27.079  11.959 -43.237  1.00 93.96           C  
ATOM   1134  CD  GLN A 141      26.779  12.840 -44.435  1.00 93.96           C  
ATOM   1135  NE2 GLN A 141      25.804  13.730 -44.287  1.00 93.96           N  
ATOM   1136  OE1 GLN A 141      27.419  12.721 -45.485  1.00 93.96           O  
ATOM   1137  N   GLU A 142      27.013   8.137 -42.640  1.00 94.01           N  
ATOM   1138  CA  GLU A 142      25.909   7.241 -42.311  1.00 94.01           C  
ATOM   1139  C   GLU A 142      26.098   6.616 -40.932  1.00 94.01           C  
ATOM   1140  CB  GLU A 142      25.773   6.144 -43.371  1.00 94.01           C  
ATOM   1141  O   GLU A 142      25.139   6.478 -40.171  1.00 94.01           O  
ATOM   1142  CG  GLU A 142      24.532   5.279 -43.205  1.00 94.01           C  
ATOM   1143  CD  GLU A 142      23.236   6.036 -43.445  1.00 94.01           C  
ATOM   1144  OE1 GLU A 142      22.162   5.552 -43.020  1.00 94.01           O  
ATOM   1145  OE2 GLU A 142      23.294   7.123 -44.063  1.00 94.01           O  
ATOM   1146  N   ILE A 143      27.306   6.209 -40.621  1.00 95.23           N  
ATOM   1147  CA  ILE A 143      27.627   5.630 -39.321  1.00 95.23           C  
ATOM   1148  C   ILE A 143      27.389   6.664 -38.223  1.00 95.23           C  
ATOM   1149  CB  ILE A 143      29.086   5.123 -39.272  1.00 95.23           C  
ATOM   1150  O   ILE A 143      26.828   6.345 -37.171  1.00 95.23           O  
ATOM   1151  CG1 ILE A 143      29.260   3.909 -40.191  1.00 95.23           C  
ATOM   1152  CG2 ILE A 143      29.492   4.785 -37.835  1.00 95.23           C  
ATOM   1153  CD1 ILE A 143      30.707   3.471 -40.371  1.00 95.23           C  
ATOM   1154  N   ARG A 144      27.819   7.889 -38.506  1.00 96.50           N  
ATOM   1155  CA  ARG A 144      27.606   8.978 -37.559  1.00 96.50           C  
ATOM   1156  C   ARG A 144      26.118   9.228 -37.338  1.00 96.50           C  
ATOM   1157  CB  ARG A 144      28.286  10.259 -38.049  1.00 96.50           C  
ATOM   1158  O   ARG A 144      25.674   9.398 -36.201  1.00 96.50           O  
ATOM   1159  CG  ARG A 144      29.792  10.273 -37.847  1.00 96.50           C  
ATOM   1160  CD  ARG A 144      30.387  11.644 -38.136  1.00 96.50           C  
ATOM   1161  NE  ARG A 144      31.047  11.682 -39.438  1.00 96.50           N  
ATOM   1162  NH1 ARG A 144      29.513  13.114 -40.404  1.00 96.50           N  
ATOM   1163  NH2 ARG A 144      31.294  12.342 -41.623  1.00 96.50           N  
ATOM   1164  CZ  ARG A 144      30.616  12.379 -40.485  1.00 96.50           C  
ATOM   1165  N   ASP A 145      25.368   9.267 -38.421  1.00 95.97           N  
ATOM   1166  CA  ASP A 145      23.925   9.470 -38.347  1.00 95.97           C  
ATOM   1167  C   ASP A 145      23.251   8.343 -37.568  1.00 95.97           C  
ATOM   1168  CB  ASP A 145      23.324   9.572 -39.750  1.00 95.97           C  
ATOM   1169  O   ASP A 145      22.343   8.588 -36.771  1.00 95.97           O  
ATOM   1170  CG  ASP A 145      23.672  10.873 -40.451  1.00 95.97           C  
ATOM   1171  OD1 ASP A 145      24.146  11.818 -39.784  1.00 95.97           O  
ATOM   1172  OD2 ASP A 145      23.468  10.956 -41.682  1.00 95.97           O  
ATOM   1173  N   LEU A 146      23.705   7.105 -37.838  1.00 95.33           N  
ATOM   1174  CA  LEU A 146      23.146   5.950 -37.144  1.00 95.33           C  
ATOM   1175  C   LEU A 146      23.483   5.994 -35.657  1.00 95.33           C  
ATOM   1176  CB  LEU A 146      23.670   4.649 -37.759  1.00 95.33           C  
ATOM   1177  O   LEU A 146      22.648   5.650 -34.817  1.00 95.33           O  
ATOM   1178  CG  LEU A 146      23.079   4.254 -39.113  1.00 95.33           C  
ATOM   1179  CD1 LEU A 146      23.811   3.041 -39.677  1.00 95.33           C  
ATOM   1180  CD2 LEU A 146      21.586   3.970 -38.983  1.00 95.33           C  
ATOM   1181  N   ARG A 147      24.658   6.407 -35.306  1.00 95.70           N  
ATOM   1182  CA  ARG A 147      25.069   6.548 -33.913  1.00 95.70           C  
ATOM   1183  C   ARG A 147      24.235   7.609 -33.202  1.00 95.70           C  
ATOM   1184  CB  ARG A 147      26.555   6.902 -33.823  1.00 95.70           C  
ATOM   1185  O   ARG A 147      23.830   7.420 -32.053  1.00 95.70           O  
ATOM   1186  CG  ARG A 147      27.484   5.730 -34.096  1.00 95.70           C  
ATOM   1187  CD  ARG A 147      28.945   6.112 -33.902  1.00 95.70           C  
ATOM   1188  NE  ARG A 147      29.836   4.985 -34.161  1.00 95.70           N  
ATOM   1189  NH1 ARG A 147      31.733   6.277 -34.422  1.00 95.70           N  
ATOM   1190  NH2 ARG A 147      31.857   3.997 -34.624  1.00 95.70           N  
ATOM   1191  CZ  ARG A 147      31.140   5.089 -34.402  1.00 95.70           C  
ATOM   1192  N   LEU A 148      24.065   8.739 -33.894  1.00 96.68           N  
ATOM   1193  CA  LEU A 148      23.239   9.805 -33.337  1.00 96.68           C  
ATOM   1194  C   LEU A 148      21.805   9.328 -33.127  1.00 96.68           C  
ATOM   1195  CB  LEU A 148      23.252  11.029 -34.257  1.00 96.68           C  
ATOM   1196  O   LEU A 148      21.179   9.658 -32.118  1.00 96.68           O  
ATOM   1197  CG  LEU A 148      24.521  11.882 -34.232  1.00 96.68           C  
ATOM   1198  CD1 LEU A 148      24.456  12.960 -35.308  1.00 96.68           C  
ATOM   1199  CD2 LEU A 148      24.720  12.505 -32.855  1.00 96.68           C  
ATOM   1200  N   ALA A 149      21.259   8.616 -34.107  1.00 95.25           N  
ATOM   1201  CA  ALA A 149      19.915   8.054 -33.998  1.00 95.25           C  
ATOM   1202  C   ALA A 149      19.817   7.093 -32.817  1.00 95.25           C  
ATOM   1203  CB  ALA A 149      19.528   7.343 -35.292  1.00 95.25           C  
ATOM   1204  O   ALA A 149      18.816   7.085 -32.096  1.00 95.25           O  
ATOM   1205  N   ALA A 150      20.835   6.240 -32.607  1.00 94.99           N  
ATOM   1206  CA  ALA A 150      20.886   5.309 -31.483  1.00 94.99           C  
ATOM   1207  C   ALA A 150      20.914   6.058 -30.153  1.00 94.99           C  
ATOM   1208  CB  ALA A 150      22.105   4.397 -31.602  1.00 94.99           C  
ATOM   1209  O   ALA A 150      20.225   5.675 -29.204  1.00 94.99           O  
ATOM   1210  N   GLU A 151      21.741   7.076 -30.060  1.00 96.27           N  
ATOM   1211  CA  GLU A 151      21.818   7.902 -28.859  1.00 96.27           C  
ATOM   1212  C   GLU A 151      20.481   8.578 -28.567  1.00 96.27           C  
ATOM   1213  CB  GLU A 151      22.920   8.955 -29.000  1.00 96.27           C  
ATOM   1214  O   GLU A 151      20.046   8.633 -27.415  1.00 96.27           O  
ATOM   1215  CG  GLU A 151      24.329   8.384 -28.928  1.00 96.27           C  
ATOM   1216  CD  GLU A 151      25.409   9.413 -29.224  1.00 96.27           C  
ATOM   1217  OE1 GLU A 151      26.603   9.041 -29.272  1.00 96.27           O  
ATOM   1218  OE2 GLU A 151      25.057  10.599 -29.409  1.00 96.27           O  
ATOM   1219  N   ASP A 152      19.854   9.151 -29.630  1.00 96.19           N  
ATOM   1220  CA  ASP A 152      18.542   9.776 -29.494  1.00 96.19           C  
ATOM   1221  C   ASP A 152      17.506   8.774 -28.989  1.00 96.19           C  
ATOM   1222  CB  ASP A 152      18.090  10.371 -30.830  1.00 96.19           C  
ATOM   1223  O   ASP A 152      16.682   9.103 -28.133  1.00 96.19           O  
ATOM   1224  CG  ASP A 152      18.828  11.649 -31.190  1.00 96.19           C  
ATOM   1225  OD1 ASP A 152      19.497  12.234 -30.311  1.00 96.19           O  
ATOM   1226  OD2 ASP A 152      18.736  12.075 -32.361  1.00 96.19           O  
ATOM   1227  N   ALA A 153      17.497   7.548 -29.564  1.00 93.64           N  
ATOM   1228  CA  ALA A 153      16.593   6.482 -29.140  1.00 93.64           C  
ATOM   1229  C   ALA A 153      16.835   6.106 -27.681  1.00 93.64           C  
ATOM   1230  CB  ALA A 153      16.756   5.258 -30.037  1.00 93.64           C  
ATOM   1231  O   ALA A 153      15.887   5.865 -26.930  1.00 93.64           O  
ATOM   1232  N   THR A 154      18.069   5.987 -27.238  1.00 95.05           N  
ATOM   1233  CA  THR A 154      18.440   5.683 -25.860  1.00 95.05           C  
ATOM   1234  C   THR A 154      17.964   6.783 -24.916  1.00 95.05           C  
ATOM   1235  CB  THR A 154      19.964   5.506 -25.719  1.00 95.05           C  
ATOM   1236  O   THR A 154      17.456   6.499 -23.830  1.00 95.05           O  
ATOM   1237  CG2 THR A 154      20.353   5.234 -24.270  1.00 95.05           C  
ATOM   1238  OG1 THR A 154      20.388   4.404 -26.531  1.00 95.05           O  
ATOM   1239  N   ASN A 155      18.192   8.056 -25.297  1.00 95.81           N  
ATOM   1240  CA  ASN A 155      17.721   9.186 -24.504  1.00 95.81           C  
ATOM   1241  C   ASN A 155      16.203   9.168 -24.349  1.00 95.81           C  
ATOM   1242  CB  ASN A 155      18.175  10.507 -25.128  1.00 95.81           C  
ATOM   1243  O   ASN A 155      15.681   9.452 -23.269  1.00 95.81           O  
ATOM   1244  CG  ASN A 155      19.672  10.721 -25.015  1.00 95.81           C  
ATOM   1245  ND2 ASN A 155      20.216  11.571 -25.879  1.00 95.81           N  
ATOM   1246  OD1 ASN A 155      20.334  10.128 -24.160  1.00 95.81           O  
ATOM   1247  N   GLU A 156      15.492   8.880 -25.486  1.00 94.74           N  
ATOM   1248  CA  GLU A 156      14.036   8.770 -25.454  1.00 94.74           C  
ATOM   1249  C   GLU A 156      13.589   7.623 -24.552  1.00 94.74           C  
ATOM   1250  CB  GLU A 156      13.481   8.573 -26.867  1.00 94.74           C  
ATOM   1251  O   GLU A 156      12.602   7.749 -23.823  1.00 94.74           O  
ATOM   1252  CG  GLU A 156      13.535   9.827 -27.729  1.00 94.74           C  
ATOM   1253  CD  GLU A 156      13.006   9.610 -29.138  1.00 94.74           C  
ATOM   1254  OE1 GLU A 156      13.048  10.558 -29.954  1.00 94.74           O  
ATOM   1255  OE2 GLU A 156      12.545   8.483 -29.427  1.00 94.74           O  
ATOM   1256  N   LYS A 157      14.260   6.517 -24.700  1.00 93.54           N  
ATOM   1257  CA  LYS A 157      13.981   5.374 -23.835  1.00 93.54           C  
ATOM   1258  C   LYS A 157      14.150   5.744 -22.364  1.00 93.54           C  
ATOM   1259  CB  LYS A 157      14.892   4.198 -24.188  1.00 93.54           C  
ATOM   1260  O   LYS A 157      13.317   5.385 -21.529  1.00 93.54           O  
ATOM   1261  CG  LYS A 157      14.625   2.942 -23.372  1.00 93.54           C  
ATOM   1262  CD  LYS A 157      15.633   1.845 -23.688  1.00 93.54           C  
ATOM   1263  CE  LYS A 157      15.530   0.688 -22.703  1.00 93.54           C  
ATOM   1264  NZ  LYS A 157      16.503  -0.400 -23.023  1.00 93.54           N  
ATOM   1265  N   GLN A 158      15.211   6.411 -21.964  1.00 93.37           N  
ATOM   1266  CA  GLN A 158      15.468   6.851 -20.597  1.00 93.37           C  
ATOM   1267  C   GLN A 158      14.398   7.831 -20.125  1.00 93.37           C  
ATOM   1268  CB  GLN A 158      16.852   7.494 -20.491  1.00 93.37           C  
ATOM   1269  O   GLN A 158      13.961   7.773 -18.974  1.00 93.37           O  
ATOM   1270  CG  GLN A 158      18.001   6.500 -20.599  1.00 93.37           C  
ATOM   1271  CD  GLN A 158      19.362   7.170 -20.560  1.00 93.37           C  
ATOM   1272  NE2 GLN A 158      20.420   6.367 -20.595  1.00 93.37           N  
ATOM   1273  OE1 GLN A 158      19.462   8.400 -20.500  1.00 93.37           O  
ATOM   1274  N   ALA A 159      14.027   8.741 -21.011  1.00 93.85           N  
ATOM   1275  CA  ALA A 159      12.966   9.697 -20.706  1.00 93.85           C  
ATOM   1276  C   ALA A 159      11.648   8.981 -20.424  1.00 93.85           C  
ATOM   1277  CB  ALA A 159      12.795  10.687 -21.855  1.00 93.85           C  
ATOM   1278  O   ALA A 159      10.954   9.302 -19.457  1.00 93.85           O  
ATOM   1279  N   LEU A 160      11.305   8.033 -21.318  1.00 90.85           N  
ATOM   1280  CA  LEU A 160      10.076   7.265 -21.154  1.00 90.85           C  
ATOM   1281  C   LEU A 160      10.133   6.409 -19.894  1.00 90.85           C  
ATOM   1282  CB  LEU A 160       9.831   6.378 -22.377  1.00 90.85           C  
ATOM   1283  O   LEU A 160       9.118   6.222 -19.219  1.00 90.85           O  
ATOM   1284  CG  LEU A 160       9.418   7.095 -23.664  1.00 90.85           C  
ATOM   1285  CD1 LEU A 160       9.325   6.102 -24.818  1.00 90.85           C  
ATOM   1286  CD2 LEU A 160       8.092   7.822 -23.469  1.00 90.85           C  
ATOM   1287  N   GLN A 161      11.255   5.846 -19.566  1.00 91.75           N  
ATOM   1288  CA  GLN A 161      11.448   5.079 -18.340  1.00 91.75           C  
ATOM   1289  C   GLN A 161      11.236   5.951 -17.106  1.00 91.75           C  
ATOM   1290  CB  GLN A 161      12.845   4.457 -18.310  1.00 91.75           C  
ATOM   1291  O   GLN A 161      10.644   5.506 -16.120  1.00 91.75           O  
ATOM   1292  CG  GLN A 161      12.996   3.238 -19.210  1.00 91.75           C  
ATOM   1293  CD  GLN A 161      14.411   2.691 -19.224  1.00 91.75           C  
ATOM   1294  NE2 GLN A 161      14.577   1.492 -19.773  1.00 91.75           N  
ATOM   1295  OE1 GLN A 161      15.347   3.340 -18.748  1.00 91.75           O  
ATOM   1296  N   GLY A 162      11.745   7.157 -17.108  1.00 88.20           N  
ATOM   1297  CA  GLY A 162      11.488   8.099 -16.030  1.00 88.20           C  
ATOM   1298  C   GLY A 162      10.015   8.416 -15.853  1.00 88.20           C  
ATOM   1299  O   GLY A 162       9.521   8.485 -14.726  1.00 88.20           O  
ATOM   1300  N   GLU A 163       9.298   8.668 -16.982  1.00 90.70           N  
ATOM   1301  CA  GLU A 163       7.859   8.908 -16.958  1.00 90.70           C  
ATOM   1302  C   GLU A 163       7.108   7.704 -16.397  1.00 90.70           C  
ATOM   1303  CB  GLU A 163       7.345   9.242 -18.361  1.00 90.70           C  
ATOM   1304  O   GLU A 163       6.157   7.861 -15.628  1.00 90.70           O  
ATOM   1305  CG  GLU A 163       7.797  10.601 -18.875  1.00 90.70           C  
ATOM   1306  CD  GLU A 163       7.363  10.876 -20.305  1.00 90.70           C  
ATOM   1307  OE1 GLU A 163       7.769  11.915 -20.874  1.00 90.70           O  
ATOM   1308  OE2 GLU A 163       6.611  10.046 -20.863  1.00 90.70           O  
ATOM   1309  N   ARG A 164       7.500   6.506 -16.856  1.00 89.97           N  
ATOM   1310  CA  ARG A 164       6.908   5.270 -16.356  1.00 89.97           C  
ATOM   1311  C   ARG A 164       7.091   5.146 -14.847  1.00 89.97           C  
ATOM   1312  CB  ARG A 164       7.520   4.056 -17.059  1.00 89.97           C  
ATOM   1313  O   ARG A 164       6.150   4.805 -14.128  1.00 89.97           O  
ATOM   1314  CG  ARG A 164       6.912   2.728 -16.637  1.00 89.97           C  
ATOM   1315  CD  ARG A 164       7.654   1.548 -17.249  1.00 89.97           C  
ATOM   1316  NE  ARG A 164       7.317   0.294 -16.581  1.00 89.97           N  
ATOM   1317  NH1 ARG A 164       8.825  -0.987 -17.774  1.00 89.97           N  
ATOM   1318  NH2 ARG A 164       7.498  -1.960 -16.178  1.00 89.97           N  
ATOM   1319  CZ  ARG A 164       7.881  -0.881 -16.846  1.00 89.97           C  
ATOM   1320  N   GLU A 165       8.288   5.392 -14.344  1.00 92.37           N  
ATOM   1321  CA  GLU A 165       8.576   5.349 -12.913  1.00 92.37           C  
ATOM   1322  C   GLU A 165       7.753   6.385 -12.153  1.00 92.37           C  
ATOM   1323  CB  GLU A 165      10.069   5.574 -12.658  1.00 92.37           C  
ATOM   1324  O   GLU A 165       7.253   6.109 -11.061  1.00 92.37           O  
ATOM   1325  CG  GLU A 165      10.952   4.426 -13.125  1.00 92.37           C  
ATOM   1326  CD  GLU A 165      12.438   4.729 -13.014  1.00 92.37           C  
ATOM   1327  OE1 GLU A 165      13.263   3.864 -13.386  1.00 92.37           O  
ATOM   1328  OE2 GLU A 165      12.780   5.840 -12.551  1.00 92.37           O  
ATOM   1329  N   GLY A 166       7.680   7.594 -12.745  1.00 89.64           N  
ATOM   1330  CA  GLY A 166       6.840   8.625 -12.155  1.00 89.64           C  
ATOM   1331  C   GLY A 166       5.384   8.215 -12.043  1.00 89.64           C  
ATOM   1332  O   GLY A 166       4.748   8.441 -11.011  1.00 89.64           O  
ATOM   1333  N   LEU A 167       4.799   7.623 -13.116  1.00 88.12           N  
ATOM   1334  CA  LEU A 167       3.415   7.160 -13.139  1.00 88.12           C  
ATOM   1335  C   LEU A 167       3.213   6.003 -12.168  1.00 88.12           C  
ATOM   1336  CB  LEU A 167       3.018   6.730 -14.554  1.00 88.12           C  
ATOM   1337  O   LEU A 167       2.168   5.905 -11.521  1.00 88.12           O  
ATOM   1338  CG  LEU A 167       2.802   7.853 -15.569  1.00 88.12           C  
ATOM   1339  CD1 LEU A 167       2.555   7.273 -16.957  1.00 88.12           C  
ATOM   1340  CD2 LEU A 167       1.641   8.745 -15.142  1.00 88.12           C  
ATOM   1341  N   GLU A 168       4.170   5.135 -12.065  1.00 87.71           N  
ATOM   1342  CA  GLU A 168       4.115   4.026 -11.116  1.00 87.71           C  
ATOM   1343  C   GLU A 168       4.082   4.532  -9.677  1.00 87.71           C  
ATOM   1344  CB  GLU A 168       5.307   3.087 -11.316  1.00 87.71           C  
ATOM   1345  O   GLU A 168       3.356   3.993  -8.840  1.00 87.71           O  
ATOM   1346  CG  GLU A 168       5.210   2.229 -12.570  1.00 87.71           C  
ATOM   1347  CD  GLU A 168       6.450   1.384 -12.816  1.00 87.71           C  
ATOM   1348  OE1 GLU A 168       6.465   0.599 -13.792  1.00 87.71           O  
ATOM   1349  OE2 GLU A 168       7.413   1.508 -12.027  1.00 87.71           O  
ATOM   1350  N   GLU A 169       4.907   5.534  -9.375  1.00 89.88           N  
ATOM   1351  CA  GLU A 169       4.910   6.161  -8.057  1.00 89.88           C  
ATOM   1352  C   GLU A 169       3.560   6.803  -7.748  1.00 89.88           C  
ATOM   1353  CB  GLU A 169       6.024   7.207  -7.962  1.00 89.88           C  
ATOM   1354  O   GLU A 169       3.063   6.706  -6.625  1.00 89.88           O  
ATOM   1355  CG  GLU A 169       7.422   6.611  -7.892  1.00 89.88           C  
ATOM   1356  CD  GLU A 169       8.524   7.652  -8.009  1.00 89.88           C  
ATOM   1357  OE1 GLU A 169       9.717   7.272  -8.046  1.00 89.88           O  
ATOM   1358  OE2 GLU A 169       8.193   8.857  -8.064  1.00 89.88           O  
ATOM   1359  N   THR A 170       2.992   7.531  -8.722  1.00 88.41           N  
ATOM   1360  CA  THR A 170       1.673   8.136  -8.567  1.00 88.41           C  
ATOM   1361  C   THR A 170       0.613   7.066  -8.323  1.00 88.41           C  
ATOM   1362  CB  THR A 170       1.292   8.968  -9.805  1.00 88.41           C  
ATOM   1363  O   THR A 170      -0.308   7.267  -7.529  1.00 88.41           O  
ATOM   1364  CG2 THR A 170       2.299  10.087 -10.048  1.00 88.41           C  
ATOM   1365  OG1 THR A 170       1.256   8.114 -10.955  1.00 88.41           O  
ATOM   1366  N   LEU A 171       0.659   5.979  -9.115  1.00 86.55           N  
ATOM   1367  CA  LEU A 171      -0.257   4.859  -8.930  1.00 86.55           C  
ATOM   1368  C   LEU A 171      -0.130   4.280  -7.524  1.00 86.55           C  
ATOM   1369  CB  LEU A 171       0.013   3.768  -9.970  1.00 86.55           C  
ATOM   1370  O   LEU A 171      -1.138   3.999  -6.871  1.00 86.55           O  
ATOM   1371  CG  LEU A 171      -0.972   2.598  -9.996  1.00 86.55           C  
ATOM   1372  CD1 LEU A 171      -1.213   2.140 -11.431  1.00 86.55           C  
ATOM   1373  CD2 LEU A 171      -0.457   1.446  -9.141  1.00 86.55           C  
ATOM   1374  N   ARG A 172       1.102   4.051  -7.066  1.00 86.26           N  
ATOM   1375  CA  ARG A 172       1.356   3.536  -5.724  1.00 86.26           C  
ATOM   1376  C   ARG A 172       0.802   4.480  -4.662  1.00 86.26           C  
ATOM   1377  CB  ARG A 172       2.855   3.322  -5.505  1.00 86.26           C  
ATOM   1378  O   ARG A 172       0.227   4.034  -3.667  1.00 86.26           O  
ATOM   1379  CG  ARG A 172       3.404   2.074  -6.177  1.00 86.26           C  
ATOM   1380  CD  ARG A 172       4.829   1.775  -5.734  1.00 86.26           C  
ATOM   1381  NE  ARG A 172       5.415   0.682  -6.505  1.00 86.26           N  
ATOM   1382  NH1 ARG A 172       6.357   2.047  -8.113  1.00 86.26           N  
ATOM   1383  NH2 ARG A 172       6.615  -0.227  -8.239  1.00 86.26           N  
ATOM   1384  CZ  ARG A 172       6.128   0.836  -7.617  1.00 86.26           C  
ATOM   1385  N   ASN A 173       1.006   5.819  -4.821  1.00 86.30           N  
ATOM   1386  CA  ASN A 173       0.472   6.827  -3.911  1.00 86.30           C  
ATOM   1387  C   ASN A 173      -1.054   6.807  -3.885  1.00 86.30           C  
ATOM   1388  CB  ASN A 173       0.978   8.219  -4.296  1.00 86.30           C  
ATOM   1389  O   ASN A 173      -1.663   6.929  -2.821  1.00 86.30           O  
ATOM   1390  CG  ASN A 173       2.453   8.407  -3.999  1.00 86.30           C  
ATOM   1391  ND2 ASN A 173       3.077   9.363  -4.677  1.00 86.30           N  
ATOM   1392  OD1 ASN A 173       3.026   7.698  -3.168  1.00 86.30           O  
ATOM   1393  N   LEU A 174      -1.677   6.682  -5.081  1.00 85.07           N  
ATOM   1394  CA  LEU A 174      -3.131   6.620  -5.182  1.00 85.07           C  
ATOM   1395  C   LEU A 174      -3.669   5.358  -4.517  1.00 85.07           C  
ATOM   1396  CB  LEU A 174      -3.569   6.666  -6.648  1.00 85.07           C  
ATOM   1397  O   LEU A 174      -4.704   5.397  -3.847  1.00 85.07           O  
ATOM   1398  CG  LEU A 174      -5.062   6.878  -6.903  1.00 85.07           C  
ATOM   1399  CD1 LEU A 174      -5.510   8.222  -6.340  1.00 85.07           C  
ATOM   1400  CD2 LEU A 174      -5.368   6.788  -8.394  1.00 85.07           C  
ATOM   1401  N   GLN A 175      -3.029   4.253  -4.765  1.00 85.46           N  
ATOM   1402  CA  GLN A 175      -3.402   2.995  -4.127  1.00 85.46           C  
ATOM   1403  C   GLN A 175      -3.335   3.108  -2.607  1.00 85.46           C  
ATOM   1404  CB  GLN A 175      -2.499   1.859  -4.609  1.00 85.46           C  
ATOM   1405  O   GLN A 175      -4.221   2.621  -1.903  1.00 85.46           O  
ATOM   1406  CG  GLN A 175      -2.826   1.366  -6.012  1.00 85.46           C  
ATOM   1407  CD  GLN A 175      -1.875   0.286  -6.492  1.00 85.46           C  
ATOM   1408  NE2 GLN A 175      -2.258  -0.413  -7.555  1.00 85.46           N  
ATOM   1409  OE1 GLN A 175      -0.804   0.081  -5.912  1.00 85.46           O  
ATOM   1410  N   ALA A 176      -2.262   3.695  -2.053  1.00 85.93           N  
ATOM   1411  CA  ALA A 176      -2.109   3.927  -0.619  1.00 85.93           C  
ATOM   1412  C   ALA A 176      -3.231   4.811  -0.082  1.00 85.93           C  
ATOM   1413  CB  ALA A 176      -0.751   4.560  -0.324  1.00 85.93           C  
ATOM   1414  O   ALA A 176      -3.783   4.543   0.987  1.00 85.93           O  
ATOM   1415  N   ARG A 177      -3.545   5.875  -0.816  1.00 87.23           N  
ATOM   1416  CA  ARG A 177      -4.628   6.777  -0.439  1.00 87.23           C  
ATOM   1417  C   ARG A 177      -5.971   6.054  -0.445  1.00 87.23           C  
ATOM   1418  CB  ARG A 177      -4.678   7.981  -1.382  1.00 87.23           C  
ATOM   1419  O   ARG A 177      -6.813   6.291   0.424  1.00 87.23           O  
ATOM   1420  CG  ARG A 177      -3.557   8.984  -1.161  1.00 87.23           C  
ATOM   1421  CD  ARG A 177      -3.833  10.304  -1.868  1.00 87.23           C  
ATOM   1422  NE  ARG A 177      -2.758  11.268  -1.648  1.00 87.23           N  
ATOM   1423  NH1 ARG A 177      -3.579  12.833  -3.135  1.00 87.23           N  
ATOM   1424  NH2 ARG A 177      -1.643  13.247  -1.980  1.00 87.23           N  
ATOM   1425  CZ  ARG A 177      -2.662  12.447  -2.255  1.00 87.23           C  
ATOM   1426  N   TYR A 178      -6.195   5.227  -1.446  1.00 87.78           N  
ATOM   1427  CA  TYR A 178      -7.414   4.431  -1.543  1.00 87.78           C  
ATOM   1428  C   TYR A 178      -7.557   3.505  -0.342  1.00 87.78           C  
ATOM   1429  CB  TYR A 178      -7.420   3.612  -2.838  1.00 87.78           C  
ATOM   1430  O   TYR A 178      -8.636   3.403   0.246  1.00 87.78           O  
ATOM   1431  CG  TYR A 178      -8.575   2.646  -2.939  1.00 87.78           C  
ATOM   1432  CD1 TYR A 178      -8.404   1.294  -2.649  1.00 87.78           C  
ATOM   1433  CD2 TYR A 178      -9.838   3.081  -3.324  1.00 87.78           C  
ATOM   1434  CE1 TYR A 178      -9.464   0.398  -2.743  1.00 87.78           C  
ATOM   1435  CE2 TYR A 178     -10.906   2.195  -3.421  1.00 87.78           C  
ATOM   1436  OH  TYR A 178     -11.763  -0.024  -3.223  1.00 87.78           O  
ATOM   1437  CZ  TYR A 178     -10.710   0.858  -3.129  1.00 87.78           C  
ATOM   1438  N   GLU A 179      -6.518   2.826   0.002  1.00 87.16           N  
ATOM   1439  CA  GLU A 179      -6.517   1.920   1.147  1.00 87.16           C  
ATOM   1440  C   GLU A 179      -6.793   2.671   2.446  1.00 87.16           C  
ATOM   1441  CB  GLU A 179      -5.183   1.176   1.243  1.00 87.16           C  
ATOM   1442  O   GLU A 179      -7.525   2.182   3.309  1.00 87.16           O  
ATOM   1443  CG  GLU A 179      -4.974   0.142   0.145  1.00 87.16           C  
ATOM   1444  CD  GLU A 179      -3.588  -0.481   0.164  1.00 87.16           C  
ATOM   1445  OE1 GLU A 179      -3.315  -1.380  -0.664  1.00 87.16           O  
ATOM   1446  OE2 GLU A 179      -2.767  -0.067   1.013  1.00 87.16           O  
ATOM   1447  N   GLU A 180      -6.163   3.840   2.635  1.00 84.29           N  
ATOM   1448  CA  GLU A 180      -6.415   4.693   3.793  1.00 84.29           C  
ATOM   1449  C   GLU A 180      -7.881   5.110   3.863  1.00 84.29           C  
ATOM   1450  CB  GLU A 180      -5.517   5.932   3.754  1.00 84.29           C  
ATOM   1451  O   GLU A 180      -8.475   5.133   4.943  1.00 84.29           O  
ATOM   1452  CG  GLU A 180      -5.596   6.788   5.010  1.00 84.29           C  
ATOM   1453  CD  GLU A 180      -4.621   7.955   5.002  1.00 84.29           C  
ATOM   1454  OE1 GLU A 180      -4.507   8.657   6.033  1.00 84.29           O  
ATOM   1455  OE2 GLU A 180      -3.968   8.171   3.957  1.00 84.29           O  
ATOM   1456  N   GLU A 181      -8.447   5.525   2.687  1.00 86.24           N  
ATOM   1457  CA  GLU A 181      -9.849   5.926   2.613  1.00 86.24           C  
ATOM   1458  C   GLU A 181     -10.774   4.768   2.974  1.00 86.24           C  
ATOM   1459  CB  GLU A 181     -10.185   6.451   1.214  1.00 86.24           C  
ATOM   1460  O   GLU A 181     -11.802   4.967   3.624  1.00 86.24           O  
ATOM   1461  CG  GLU A 181     -11.518   7.181   1.136  1.00 86.24           C  
ATOM   1462  CD  GLU A 181     -11.557   8.450   1.973  1.00 86.24           C  
ATOM   1463  OE1 GLU A 181     -12.647   8.819   2.465  1.00 86.24           O  
ATOM   1464  OE2 GLU A 181     -10.489   9.081   2.137  1.00 86.24           O  
ATOM   1465  N   VAL A 182     -10.491   3.579   2.481  1.00 83.82           N  
ATOM   1466  CA  VAL A 182     -11.275   2.387   2.784  1.00 83.82           C  
ATOM   1467  C   VAL A 182     -11.272   2.137   4.291  1.00 83.82           C  
ATOM   1468  CB  VAL A 182     -10.736   1.147   2.037  1.00 83.82           C  
ATOM   1469  O   VAL A 182     -12.319   1.859   4.882  1.00 83.82           O  
ATOM   1470  CG1 VAL A 182     -11.378  -0.130   2.576  1.00 83.82           C  
ATOM   1471  CG2 VAL A 182     -10.983   1.280   0.535  1.00 83.82           C  
ATOM   1472  N   LEU A 183     -10.106   2.185   4.917  1.00 84.99           N  
ATOM   1473  CA  LEU A 183      -9.983   1.990   6.358  1.00 84.99           C  
ATOM   1474  C   LEU A 183     -10.749   3.066   7.120  1.00 84.99           C  
ATOM   1475  CB  LEU A 183      -8.510   2.002   6.777  1.00 84.99           C  
ATOM   1476  O   LEU A 183     -11.407   2.774   8.121  1.00 84.99           O  
ATOM   1477  CG  LEU A 183      -7.675   0.792   6.354  1.00 84.99           C  
ATOM   1478  CD1 LEU A 183      -6.212   1.000   6.730  1.00 84.99           C  
ATOM   1479  CD2 LEU A 183      -8.220  -0.483   6.990  1.00 84.99           C  
ATOM   1480  N   SER A 184     -10.586   4.303   6.705  1.00 82.83           N  
ATOM   1481  CA  SER A 184     -11.303   5.420   7.312  1.00 82.83           C  
ATOM   1482  C   SER A 184     -12.813   5.241   7.185  1.00 82.83           C  
ATOM   1483  CB  SER A 184     -10.883   6.741   6.667  1.00 82.83           C  
ATOM   1484  O   SER A 184     -13.561   5.562   8.111  1.00 82.83           O  
ATOM   1485  OG  SER A 184     -11.657   7.816   7.172  1.00 82.83           O  
ATOM   1486  N   ARG A 185     -13.323   4.800   5.991  1.00 86.64           N  
ATOM   1487  CA  ARG A 185     -14.736   4.507   5.776  1.00 86.64           C  
ATOM   1488  C   ARG A 185     -15.220   3.417   6.726  1.00 86.64           C  
ATOM   1489  CB  ARG A 185     -14.983   4.086   4.326  1.00 86.64           C  
ATOM   1490  O   ARG A 185     -16.303   3.526   7.305  1.00 86.64           O  
ATOM   1491  CG  ARG A 185     -16.453   4.033   3.942  1.00 86.64           C  
ATOM   1492  CD  ARG A 185     -16.651   3.463   2.544  1.00 86.64           C  
ATOM   1493  NE  ARG A 185     -16.275   2.053   2.479  1.00 86.64           N  
ATOM   1494  NH1 ARG A 185     -18.259   1.271   3.369  1.00 86.64           N  
ATOM   1495  NH2 ARG A 185     -16.607  -0.201   2.769  1.00 86.64           N  
ATOM   1496  CZ  ARG A 185     -17.048   1.044   2.872  1.00 86.64           C  
ATOM   1497  N   GLU A 186     -14.499   2.342   6.827  1.00 86.95           N  
ATOM   1498  CA  GLU A 186     -14.846   1.247   7.727  1.00 86.95           C  
ATOM   1499  C   GLU A 186     -14.942   1.730   9.172  1.00 86.95           C  
ATOM   1500  CB  GLU A 186     -13.820   0.116   7.618  1.00 86.95           C  
ATOM   1501  O   GLU A 186     -15.840   1.319   9.910  1.00 86.95           O  
ATOM   1502  CG  GLU A 186     -13.910  -0.673   6.319  1.00 86.95           C  
ATOM   1503  CD  GLU A 186     -12.834  -1.739   6.189  1.00 86.95           C  
ATOM   1504  OE1 GLU A 186     -12.891  -2.544   5.232  1.00 86.95           O  
ATOM   1505  OE2 GLU A 186     -11.928  -1.770   7.051  1.00 86.95           O  
ATOM   1506  N   ASP A 187     -13.970   2.566   9.647  1.00 86.45           N  
ATOM   1507  CA  ASP A 187     -13.981   3.157  10.981  1.00 86.45           C  
ATOM   1508  C   ASP A 187     -15.228   4.012  11.194  1.00 86.45           C  
ATOM   1509  CB  ASP A 187     -12.722   3.998  11.206  1.00 86.45           C  
ATOM   1510  O   ASP A 187     -15.860   3.945  12.251  1.00 86.45           O  
ATOM   1511  CG  ASP A 187     -11.469   3.156  11.374  1.00 86.45           C  
ATOM   1512  OD1 ASP A 187     -11.582   1.932  11.598  1.00 86.45           O  
ATOM   1513  OD2 ASP A 187     -10.359   3.724  11.285  1.00 86.45           O  
ATOM   1514  N   ALA A 188     -15.517   4.900  10.182  1.00 81.11           N  
ATOM   1515  CA  ALA A 188     -16.702   5.753  10.241  1.00 81.11           C  
ATOM   1516  C   ALA A 188     -17.978   4.917  10.277  1.00 81.11           C  
ATOM   1517  CB  ALA A 188     -16.729   6.709   9.051  1.00 81.11           C  
ATOM   1518  O   ALA A 188     -18.914   5.234  11.014  1.00 81.11           O  
ATOM   1519  N   GLU A 189     -18.053   3.878   9.420  1.00 86.80           N  
ATOM   1520  CA  GLU A 189     -19.195   2.969   9.409  1.00 86.80           C  
ATOM   1521  C   GLU A 189     -19.360   2.274  10.757  1.00 86.80           C  
ATOM   1522  CB  GLU A 189     -19.043   1.929   8.296  1.00 86.80           C  
ATOM   1523  O   GLU A 189     -20.483   2.080  11.227  1.00 86.80           O  
ATOM   1524  CG  GLU A 189     -19.328   2.472   6.903  1.00 86.80           C  
ATOM   1525  CD  GLU A 189     -19.165   1.429   5.808  1.00 86.80           C  
ATOM   1526  OE1 GLU A 189     -19.447   1.740   4.628  1.00 86.80           O  
ATOM   1527  OE2 GLU A 189     -18.754   0.293   6.133  1.00 86.80           O  
ATOM   1528  N   GLY A 190     -18.250   1.856  11.358  1.00 88.35           N  
ATOM   1529  CA  GLY A 190     -18.289   1.297  12.700  1.00 88.35           C  
ATOM   1530  C   GLY A 190     -18.833   2.265  13.734  1.00 88.35           C  
ATOM   1531  O   GLY A 190     -19.641   1.883  14.584  1.00 88.35           O  
ATOM   1532  N   ARG A 191     -18.415   3.498  13.752  1.00 90.62           N  
ATOM   1533  CA  ARG A 191     -18.896   4.536  14.658  1.00 90.62           C  
ATOM   1534  C   ARG A 191     -20.384   4.800  14.449  1.00 90.62           C  
ATOM   1535  CB  ARG A 191     -18.102   5.830  14.463  1.00 90.62           C  
ATOM   1536  O   ARG A 191     -21.116   5.051  15.408  1.00 90.62           O  
ATOM   1537  CG  ARG A 191     -16.686   5.773  15.013  1.00 90.62           C  
ATOM   1538  CD  ARG A 191     -16.031   7.147  15.028  1.00 90.62           C  
ATOM   1539  NE  ARG A 191     -15.538   7.523  13.706  1.00 90.62           N  
ATOM   1540  NH1 ARG A 191     -15.399   9.781  14.173  1.00 90.62           N  
ATOM   1541  NH2 ARG A 191     -14.808   8.996  12.102  1.00 90.62           N  
ATOM   1542  CZ  ARG A 191     -15.250   8.766  13.330  1.00 90.62           C  
ATOM   1543  N   LEU A 192     -20.800   4.808  13.202  1.00 87.71           N  
ATOM   1544  CA  LEU A 192     -22.208   4.990  12.867  1.00 87.71           C  
ATOM   1545  C   LEU A 192     -23.054   3.860  13.443  1.00 87.71           C  
ATOM   1546  CB  LEU A 192     -22.393   5.060  11.349  1.00 87.71           C  
ATOM   1547  O   LEU A 192     -24.139   4.101  13.977  1.00 87.71           O  
ATOM   1548  CG  LEU A 192     -23.800   5.399  10.853  1.00 87.71           C  
ATOM   1549  CD1 LEU A 192     -23.729   6.398   9.702  1.00 87.71           C  
ATOM   1550  CD2 LEU A 192     -24.535   4.134  10.425  1.00 87.71           C  
ATOM   1551  N   MET A 193     -22.627   2.641  13.288  1.00 91.25           N  
ATOM   1552  CA  MET A 193     -23.336   1.482  13.824  1.00 91.25           C  
ATOM   1553  C   MET A 193     -23.456   1.571  15.341  1.00 91.25           C  
ATOM   1554  CB  MET A 193     -22.623   0.186  13.431  1.00 91.25           C  
ATOM   1555  O   MET A 193     -24.504   1.250  15.905  1.00 91.25           O  
ATOM   1556  CG  MET A 193     -22.852  -0.226  11.986  1.00 91.25           C  
ATOM   1557  SD  MET A 193     -22.522  -2.008  11.702  1.00 91.25           S  
ATOM   1558  CE  MET A 193     -20.729  -1.962  11.427  1.00 91.25           C  
ATOM   1559  N   GLU A 194     -22.384   1.929  16.013  1.00 90.94           N  
ATOM   1560  CA  GLU A 194     -22.390   2.113  17.461  1.00 90.94           C  
ATOM   1561  C   GLU A 194     -23.374   3.204  17.875  1.00 90.94           C  
ATOM   1562  CB  GLU A 194     -20.986   2.452  17.967  1.00 90.94           C  
ATOM   1563  O   GLU A 194     -24.064   3.073  18.888  1.00 90.94           O  
ATOM   1564  CG  GLU A 194     -20.017   1.279  17.924  1.00 90.94           C  
ATOM   1565  CD  GLU A 194     -18.583   1.673  18.240  1.00 90.94           C  
ATOM   1566  OE1 GLU A 194     -17.680   0.813  18.134  1.00 90.94           O  
ATOM   1567  OE2 GLU A 194     -18.361   2.852  18.597  1.00 90.94           O  
ATOM   1568  N   ALA A 195     -23.292   4.316  17.168  1.00 90.66           N  
ATOM   1569  CA  ALA A 195     -24.228   5.407  17.427  1.00 90.66           C  
ATOM   1570  C   ALA A 195     -25.671   4.947  17.243  1.00 90.66           C  
ATOM   1571  CB  ALA A 195     -23.930   6.592  16.512  1.00 90.66           C  
ATOM   1572  O   ALA A 195     -26.552   5.318  18.023  1.00 90.66           O  
ATOM   1573  N   ARG A 196     -25.956   4.197  16.182  1.00 92.16           N  
ATOM   1574  CA  ARG A 196     -27.287   3.654  15.929  1.00 92.16           C  
ATOM   1575  C   ARG A 196     -27.724   2.729  17.060  1.00 92.16           C  
ATOM   1576  CB  ARG A 196     -27.318   2.903  14.596  1.00 92.16           C  
ATOM   1577  O   ARG A 196     -28.883   2.756  17.478  1.00 92.16           O  
ATOM   1578  CG  ARG A 196     -27.443   3.809  13.382  1.00 92.16           C  
ATOM   1579  CD  ARG A 196     -27.645   3.011  12.101  1.00 92.16           C  
ATOM   1580  NE  ARG A 196     -27.780   3.883  10.938  1.00 92.16           N  
ATOM   1581  NH1 ARG A 196     -27.914   2.162   9.404  1.00 92.16           N  
ATOM   1582  NH2 ARG A 196     -28.022   4.341   8.701  1.00 92.16           N  
ATOM   1583  CZ  ARG A 196     -27.905   3.460   9.684  1.00 92.16           C  
ATOM   1584  N   LYS A 197     -26.827   1.870  17.422  1.00 93.62           N  
ATOM   1585  CA  LYS A 197     -27.108   0.997  18.558  1.00 93.62           C  
ATOM   1586  C   LYS A 197     -27.443   1.809  19.806  1.00 93.62           C  
ATOM   1587  CB  LYS A 197     -25.918   0.078  18.835  1.00 93.62           C  
ATOM   1588  O   LYS A 197     -28.371   1.471  20.542  1.00 93.62           O  
ATOM   1589  CG  LYS A 197     -26.191  -0.990  19.884  1.00 93.62           C  
ATOM   1590  CD  LYS A 197     -24.967  -1.863  20.126  1.00 93.62           C  
ATOM   1591  CE  LYS A 197     -25.193  -2.840  21.272  1.00 93.62           C  
ATOM   1592  NZ  LYS A 197     -23.987  -3.683  21.528  1.00 93.62           N  
ATOM   1593  N   GLY A 198     -26.613   2.790  20.128  1.00 92.43           N  
ATOM   1594  CA  GLY A 198     -26.884   3.686  21.241  1.00 92.43           C  
ATOM   1595  C   GLY A 198     -28.235   4.369  21.141  1.00 92.43           C  
ATOM   1596  O   GLY A 198     -28.941   4.510  22.142  1.00 92.43           O  
ATOM   1597  N   ALA A 199     -28.581   4.881  19.958  1.00 92.60           N  
ATOM   1598  CA  ALA A 199     -29.880   5.502  19.718  1.00 92.60           C  
ATOM   1599  C   ALA A 199     -31.016   4.515  19.971  1.00 92.60           C  
ATOM   1600  CB  ALA A 199     -29.957   6.043  18.292  1.00 92.60           C  
ATOM   1601  O   ALA A 199     -32.044   4.876  20.548  1.00 92.60           O  
ATOM   1602  N   ASP A 200     -30.887   3.269  19.477  1.00 93.84           N  
ATOM   1603  CA  ASP A 200     -31.881   2.222  19.692  1.00 93.84           C  
ATOM   1604  C   ASP A 200     -32.054   1.926  21.180  1.00 93.84           C  
ATOM   1605  CB  ASP A 200     -31.487   0.946  18.945  1.00 93.84           C  
ATOM   1606  O   ASP A 200     -33.177   1.750  21.657  1.00 93.84           O  
ATOM   1607  CG  ASP A 200     -31.677   1.057  17.442  1.00 93.84           C  
ATOM   1608  OD1 ASP A 200     -32.409   1.961  16.985  1.00 93.84           O  
ATOM   1609  OD2 ASP A 200     -31.093   0.230  16.709  1.00 93.84           O  
ATOM   1610  N   GLU A 201     -30.969   1.769  21.895  1.00 94.27           N  
ATOM   1611  CA  GLU A 201     -31.000   1.537  23.336  1.00 94.27           C  
ATOM   1612  C   GLU A 201     -31.702   2.680  24.064  1.00 94.27           C  
ATOM   1613  CB  GLU A 201     -29.582   1.357  23.884  1.00 94.27           C  
ATOM   1614  O   GLU A 201     -32.472   2.448  24.998  1.00 94.27           O  
ATOM   1615  CG  GLU A 201     -28.934   0.037  23.490  1.00 94.27           C  
ATOM   1616  CD  GLU A 201     -27.482  -0.073  23.928  1.00 94.27           C  
ATOM   1617  OE1 GLU A 201     -26.825  -1.087  23.602  1.00 94.27           O  
ATOM   1618  OE2 GLU A 201     -26.999   0.863  24.604  1.00 94.27           O  
ATOM   1619  N   ALA A 202     -31.334   3.919  23.703  1.00 92.35           N  
ATOM   1620  CA  ALA A 202     -31.979   5.099  24.272  1.00 92.35           C  
ATOM   1621  C   ALA A 202     -33.476   5.104  23.974  1.00 92.35           C  
ATOM   1622  CB  ALA A 202     -31.329   6.372  23.736  1.00 92.35           C  
ATOM   1623  O   ALA A 202     -34.284   5.476  24.828  1.00 92.35           O  
ATOM   1624  N   ALA A 203     -33.866   4.803  22.748  1.00 94.80           N  
ATOM   1625  CA  ALA A 203     -35.271   4.719  22.358  1.00 94.80           C  
ATOM   1626  C   ALA A 203     -36.012   3.681  23.195  1.00 94.80           C  
ATOM   1627  CB  ALA A 203     -35.392   4.386  20.873  1.00 94.80           C  
ATOM   1628  O   ALA A 203     -37.151   3.907  23.611  1.00 94.80           O  
ATOM   1629  N   LEU A 204     -35.460   2.489  23.394  1.00 95.90           N  
ATOM   1630  CA  LEU A 204     -36.053   1.443  24.220  1.00 95.90           C  
ATOM   1631  C   LEU A 204     -36.218   1.915  25.660  1.00 95.90           C  
ATOM   1632  CB  LEU A 204     -35.194   0.177  24.181  1.00 95.90           C  
ATOM   1633  O   LEU A 204     -37.236   1.635  26.298  1.00 95.90           O  
ATOM   1634  CG  LEU A 204     -35.271  -0.656  22.900  1.00 95.90           C  
ATOM   1635  CD1 LEU A 204     -34.269  -1.805  22.953  1.00 95.90           C  
ATOM   1636  CD2 LEU A 204     -36.686  -1.183  22.689  1.00 95.90           C  
ATOM   1637  N   ALA A 205     -35.156   2.535  26.193  1.00 94.40           N  
ATOM   1638  CA  ALA A 205     -35.214   3.085  27.545  1.00 94.40           C  
ATOM   1639  C   ALA A 205     -36.336   4.112  27.671  1.00 94.40           C  
ATOM   1640  CB  ALA A 205     -33.875   3.715  27.921  1.00 94.40           C  
ATOM   1641  O   ALA A 205     -37.050   4.139  28.676  1.00 94.40           O  
ATOM   1642  N   ARG A 206     -36.390   4.994  26.684  1.00 95.27           N  
ATOM   1643  CA  ARG A 206     -37.470   5.975  26.656  1.00 95.27           C  
ATOM   1644  C   ARG A 206     -38.833   5.289  26.656  1.00 95.27           C  
ATOM   1645  CB  ARG A 206     -37.341   6.884  25.432  1.00 95.27           C  
ATOM   1646  O   ARG A 206     -39.748   5.715  27.363  1.00 95.27           O  
ATOM   1647  CG  ARG A 206     -38.327   8.041  25.417  1.00 95.27           C  
ATOM   1648  CD  ARG A 206     -38.189   8.884  24.157  1.00 95.27           C  
ATOM   1649  NE  ARG A 206     -39.333   9.772  23.975  1.00 95.27           N  
ATOM   1650  NH1 ARG A 206     -38.621  10.609  21.942  1.00 95.27           N  
ATOM   1651  NH2 ARG A 206     -40.590  11.340  22.862  1.00 95.27           N  
ATOM   1652  CZ  ARG A 206     -39.512  10.572  22.927  1.00 95.27           C  
ATOM   1653  N   ALA A 207     -39.063   4.326  25.776  1.00 96.47           N  
ATOM   1654  CA  ALA A 207     -40.310   3.570  25.694  1.00 96.47           C  
ATOM   1655  C   ALA A 207     -40.650   2.928  27.036  1.00 96.47           C  
ATOM   1656  CB  ALA A 207     -40.216   2.503  24.606  1.00 96.47           C  
ATOM   1657  O   ALA A 207     -41.813   2.916  27.449  1.00 96.47           O  
ATOM   1658  N   GLU A 208     -39.685   2.286  27.693  1.00 96.13           N  
ATOM   1659  CA  GLU A 208     -39.880   1.674  29.004  1.00 96.13           C  
ATOM   1660  C   GLU A 208     -40.342   2.703  30.031  1.00 96.13           C  
ATOM   1661  CB  GLU A 208     -38.591   0.998  29.479  1.00 96.13           C  
ATOM   1662  O   GLU A 208     -41.224   2.423  30.846  1.00 96.13           O  
ATOM   1663  CG  GLU A 208     -38.258  -0.286  28.733  1.00 96.13           C  
ATOM   1664  CD  GLU A 208     -36.906  -0.867  29.112  1.00 96.13           C  
ATOM   1665  OE1 GLU A 208     -36.501  -1.897  28.526  1.00 96.13           O  
ATOM   1666  OE2 GLU A 208     -36.245  -0.289  30.004  1.00 96.13           O  
ATOM   1667  N   LEU A 209     -39.698   3.861  30.047  1.00 95.36           N  
ATOM   1668  CA  LEU A 209     -40.054   4.933  30.970  1.00 95.36           C  
ATOM   1669  C   LEU A 209     -41.456   5.457  30.678  1.00 95.36           C  
ATOM   1670  CB  LEU A 209     -39.040   6.076  30.881  1.00 95.36           C  
ATOM   1671  O   LEU A 209     -42.208   5.779  31.601  1.00 95.36           O  
ATOM   1672  CG  LEU A 209     -37.681   5.829  31.537  1.00 95.36           C  
ATOM   1673  CD1 LEU A 209     -36.726   6.977  31.227  1.00 95.36           C  
ATOM   1674  CD2 LEU A 209     -37.838   5.648  33.043  1.00 95.36           C  
ATOM   1675  N   GLU A 210     -41.751   5.615  29.442  1.00 96.25           N  
ATOM   1676  CA  GLU A 210     -43.091   6.042  29.050  1.00 96.25           C  
ATOM   1677  C   GLU A 210     -44.149   5.061  29.545  1.00 96.25           C  
ATOM   1678  CB  GLU A 210     -43.183   6.193  27.529  1.00 96.25           C  
ATOM   1679  O   GLU A 210     -45.223   5.471  29.990  1.00 96.25           O  
ATOM   1680  CG  GLU A 210     -42.496   7.440  26.993  1.00 96.25           C  
ATOM   1681  CD  GLU A 210     -42.535   7.541  25.476  1.00 96.25           C  
ATOM   1682  OE1 GLU A 210     -42.044   8.551  24.922  1.00 96.25           O  
ATOM   1683  OE2 GLU A 210     -43.062   6.603  24.837  1.00 96.25           O  
ATOM   1684  N   LYS A 211     -43.938   3.782  29.378  1.00 96.73           N  
ATOM   1685  CA  LYS A 211     -44.845   2.754  29.879  1.00 96.73           C  
ATOM   1686  C   LYS A 211     -45.006   2.853  31.394  1.00 96.73           C  
ATOM   1687  CB  LYS A 211     -44.343   1.361  29.495  1.00 96.73           C  
ATOM   1688  O   LYS A 211     -46.108   2.684  31.919  1.00 96.73           O  
ATOM   1689  CG  LYS A 211     -44.574   1.000  28.035  1.00 96.73           C  
ATOM   1690  CD  LYS A 211     -44.202  -0.449  27.752  1.00 96.73           C  
ATOM   1691  CE  LYS A 211     -44.422  -0.808  26.289  1.00 96.73           C  
ATOM   1692  NZ  LYS A 211     -44.011  -2.214  25.995  1.00 96.73           N  
ATOM   1693  N   ARG A 212     -43.915   3.052  32.123  1.00 96.42           N  
ATOM   1694  CA  ARG A 212     -43.945   3.220  33.572  1.00 96.42           C  
ATOM   1695  C   ARG A 212     -44.778   4.436  33.965  1.00 96.42           C  
ATOM   1696  CB  ARG A 212     -42.526   3.356  34.127  1.00 96.42           C  
ATOM   1697  O   ARG A 212     -45.537   4.388  34.935  1.00 96.42           O  
ATOM   1698  CG  ARG A 212     -42.439   3.211  35.638  1.00 96.42           C  
ATOM   1699  CD  ARG A 212     -42.144   1.775  36.051  1.00 96.42           C  
ATOM   1700  NE  ARG A 212     -42.072   1.636  37.502  1.00 96.42           N  
ATOM   1701  NH1 ARG A 212     -42.722  -0.581  37.529  1.00 96.42           N  
ATOM   1702  NH2 ARG A 212     -42.249   0.503  39.493  1.00 96.42           N  
ATOM   1703  CZ  ARG A 212     -42.348   0.520  38.171  1.00 96.42           C  
ATOM   1704  N   ILE A 213     -44.551   5.479  33.192  1.00 96.79           N  
ATOM   1705  CA  ILE A 213     -45.314   6.698  33.439  1.00 96.79           C  
ATOM   1706  C   ILE A 213     -46.804   6.422  33.246  1.00 96.79           C  
ATOM   1707  CB  ILE A 213     -44.857   7.847  32.513  1.00 96.79           C  
ATOM   1708  O   ILE A 213     -47.630   6.847  34.056  1.00 96.79           O  
ATOM   1709  CG1 ILE A 213     -43.477   8.359  32.939  1.00 96.79           C  
ATOM   1710  CG2 ILE A 213     -45.886   8.982  32.513  1.00 96.79           C  
ATOM   1711  CD1 ILE A 213     -42.865   9.366  31.974  1.00 96.79           C  
ATOM   1712  N   ASP A 214     -47.131   5.789  32.115  1.00 96.82           N  
ATOM   1713  CA  ASP A 214     -48.521   5.443  31.832  1.00 96.82           C  
ATOM   1714  C   ASP A 214     -49.108   4.575  32.943  1.00 96.82           C  
ATOM   1715  CB  ASP A 214     -48.631   4.721  30.487  1.00 96.82           C  
ATOM   1716  O   ASP A 214     -50.258   4.766  33.345  1.00 96.82           O  
ATOM   1717  CG  ASP A 214     -48.442   5.648  29.300  1.00 96.82           C  
ATOM   1718  OD1 ASP A 214     -48.539   6.883  29.468  1.00 96.82           O  
ATOM   1719  OD2 ASP A 214     -48.196   5.139  28.184  1.00 96.82           O  
ATOM   1720  N   SER A 215     -48.383   3.546  33.375  1.00 96.74           N  
ATOM   1721  CA  SER A 215     -48.822   2.676  34.461  1.00 96.74           C  
ATOM   1722  C   SER A 215     -49.053   3.468  35.744  1.00 96.74           C  
ATOM   1723  CB  SER A 215     -47.796   1.571  34.712  1.00 96.74           C  
ATOM   1724  O   SER A 215     -50.018   3.218  36.469  1.00 96.74           O  
ATOM   1725  OG  SER A 215     -46.607   2.105  35.269  1.00 96.74           O  
ATOM   1726  N   LEU A 216     -48.116   4.357  36.110  1.00 96.22           N  
ATOM   1727  CA  LEU A 216     -48.232   5.194  37.299  1.00 96.22           C  
ATOM   1728  C   LEU A 216     -49.425   6.137  37.187  1.00 96.22           C  
ATOM   1729  CB  LEU A 216     -46.948   6.000  37.515  1.00 96.22           C  
ATOM   1730  O   LEU A 216     -50.129   6.374  38.171  1.00 96.22           O  
ATOM   1731  CG  LEU A 216     -45.740   5.224  38.040  1.00 96.22           C  
ATOM   1732  CD1 LEU A 216     -44.499   6.110  38.038  1.00 96.22           C  
ATOM   1733  CD2 LEU A 216     -46.017   4.686  39.440  1.00 96.22           C  
ATOM   1734  N   MET A 217     -49.629   6.697  36.062  1.00 97.05           N  
ATOM   1735  CA  MET A 217     -50.791   7.548  35.823  1.00 97.05           C  
ATOM   1736  C   MET A 217     -52.087   6.768  36.016  1.00 97.05           C  
ATOM   1737  CB  MET A 217     -50.743   8.141  34.413  1.00 97.05           C  
ATOM   1738  O   MET A 217     -53.059   7.296  36.559  1.00 97.05           O  
ATOM   1739  CG  MET A 217     -49.754   9.285  34.262  1.00 97.05           C  
ATOM   1740  SD  MET A 217     -49.972  10.200  32.687  1.00 97.05           S  
ATOM   1741  CE  MET A 217     -49.666   8.866  31.496  1.00 97.05           C  
ATOM   1742  N   ASP A 218     -52.179   5.534  35.428  1.00 96.90           N  
ATOM   1743  CA  ASP A 218     -53.331   4.661  35.628  1.00 96.90           C  
ATOM   1744  C   ASP A 218     -53.548   4.368  37.111  1.00 96.90           C  
ATOM   1745  CB  ASP A 218     -53.154   3.353  34.854  1.00 96.90           C  
ATOM   1746  O   ASP A 218     -54.687   4.330  37.582  1.00 96.90           O  
ATOM   1747  CG  ASP A 218     -53.288   3.530  33.352  1.00 96.90           C  
ATOM   1748  OD1 ASP A 218     -53.790   4.584  32.904  1.00 96.90           O  
ATOM   1749  OD2 ASP A 218     -52.891   2.606  32.609  1.00 96.90           O  
ATOM   1750  N   GLU A 219     -52.450   4.125  37.846  1.00 96.47           N  
ATOM   1751  CA  GLU A 219     -52.513   3.874  39.283  1.00 96.47           C  
ATOM   1752  C   GLU A 219     -53.062   5.085  40.031  1.00 96.47           C  
ATOM   1753  CB  GLU A 219     -51.131   3.502  39.826  1.00 96.47           C  
ATOM   1754  O   GLU A 219     -53.882   4.940  40.940  1.00 96.47           O  
ATOM   1755  CG  GLU A 219     -51.136   3.086  41.289  1.00 96.47           C  
ATOM   1756  CD  GLU A 219     -49.794   2.556  41.768  1.00 96.47           C  
ATOM   1757  OE1 GLU A 219     -49.680   2.171  42.953  1.00 96.47           O  
ATOM   1758  OE2 GLU A 219     -48.847   2.528  40.950  1.00 96.47           O  
ATOM   1759  N   ILE A 220     -52.548   6.225  39.671  1.00 96.30           N  
ATOM   1760  CA  ILE A 220     -53.017   7.461  40.288  1.00 96.30           C  
ATOM   1761  C   ILE A 220     -54.506   7.646  40.006  1.00 96.30           C  
ATOM   1762  CB  ILE A 220     -52.219   8.684  39.783  1.00 96.30           C  
ATOM   1763  O   ILE A 220     -55.272   8.021  40.897  1.00 96.30           O  
ATOM   1764  CG1 ILE A 220     -50.780   8.638  40.310  1.00 96.30           C  
ATOM   1765  CG2 ILE A 220     -52.911   9.987  40.193  1.00 96.30           C  
ATOM   1766  CD1 ILE A 220     -49.869   9.703  39.716  1.00 96.30           C  
ATOM   1767  N   SER A 221     -54.930   7.507  38.764  1.00 97.15           N  
ATOM   1768  CA  SER A 221     -56.336   7.611  38.387  1.00 97.15           C  
ATOM   1769  C   SER A 221     -57.192   6.617  39.165  1.00 97.15           C  
ATOM   1770  CB  SER A 221     -56.507   7.379  36.886  1.00 97.15           C  
ATOM   1771  O   SER A 221     -58.297   6.948  39.599  1.00 97.15           O  
ATOM   1772  OG  SER A 221     -56.199   6.039  36.545  1.00 97.15           O  
ATOM   1773  N   PHE A 222     -56.727   5.376  39.252  1.00 96.56           N  
ATOM   1774  CA  PHE A 222     -57.410   4.334  40.010  1.00 96.56           C  
ATOM   1775  C   PHE A 222     -57.556   4.736  41.473  1.00 96.56           C  
ATOM   1776  CB  PHE A 222     -56.655   3.006  39.903  1.00 96.56           C  
ATOM   1777  O   PHE A 222     -58.631   4.588  42.058  1.00 96.56           O  
ATOM   1778  CG  PHE A 222     -57.235   1.908  40.752  1.00 96.56           C  
ATOM   1779  CD1 PHE A 222     -56.622   1.531  41.940  1.00 96.56           C  
ATOM   1780  CD2 PHE A 222     -58.394   1.251  40.360  1.00 96.56           C  
ATOM   1781  CE1 PHE A 222     -57.157   0.515  42.728  1.00 96.56           C  
ATOM   1782  CE2 PHE A 222     -58.935   0.234  41.142  1.00 96.56           C  
ATOM   1783  CZ  PHE A 222     -58.314  -0.133  42.325  1.00 96.56           C  
ATOM   1784  N   LEU A 223     -56.472   5.163  42.131  1.00 96.45           N  
ATOM   1785  CA  LEU A 223     -56.472   5.588  43.526  1.00 96.45           C  
ATOM   1786  C   LEU A 223     -57.419   6.765  43.735  1.00 96.45           C  
ATOM   1787  CB  LEU A 223     -55.058   5.971  43.971  1.00 96.45           C  
ATOM   1788  O   LEU A 223     -58.107   6.840  44.756  1.00 96.45           O  
ATOM   1789  CG  LEU A 223     -54.099   4.812  44.251  1.00 96.45           C  
ATOM   1790  CD1 LEU A 223     -52.684   5.337  44.469  1.00 96.45           C  
ATOM   1791  CD2 LEU A 223     -54.569   4.009  45.459  1.00 96.45           C  
ATOM   1792  N   LYS A 224     -57.347   7.689  42.818  1.00 96.67           N  
ATOM   1793  CA  LYS A 224     -58.267   8.821  42.880  1.00 96.67           C  
ATOM   1794  C   LYS A 224     -59.719   8.353  42.837  1.00 96.67           C  
ATOM   1795  CB  LYS A 224     -57.996   9.796  41.733  1.00 96.67           C  
ATOM   1796  O   LYS A 224     -60.567   8.878  43.561  1.00 96.67           O  
ATOM   1797  CG  LYS A 224     -56.765  10.666  41.938  1.00 96.67           C  
ATOM   1798  CD  LYS A 224     -56.614  11.693  40.823  1.00 96.67           C  
ATOM   1799  CE  LYS A 224     -55.452  12.640  41.087  1.00 96.67           C  
ATOM   1800  NZ  LYS A 224     -55.282  13.630  39.982  1.00 96.67           N  
ATOM   1801  N   LYS A 225     -60.084   7.429  41.912  1.00 96.86           N  
ATOM   1802  CA  LYS A 225     -61.428   6.870  41.793  1.00 96.86           C  
ATOM   1803  C   LYS A 225     -61.841   6.154  43.076  1.00 96.86           C  
ATOM   1804  CB  LYS A 225     -61.507   5.908  40.607  1.00 96.86           C  
ATOM   1805  O   LYS A 225     -62.977   6.293  43.533  1.00 96.86           O  
ATOM   1806  CG  LYS A 225     -61.562   6.599  39.252  1.00 96.86           C  
ATOM   1807  CD  LYS A 225     -61.722   5.594  38.119  1.00 96.86           C  
ATOM   1808  CE  LYS A 225     -61.628   6.268  36.756  1.00 96.86           C  
ATOM   1809  NZ  LYS A 225     -61.659   5.272  35.643  1.00 96.86           N  
ATOM   1810  N   VAL A 226     -60.918   5.333  43.606  1.00 96.05           N  
ATOM   1811  CA  VAL A 226     -61.170   4.599  44.842  1.00 96.05           C  
ATOM   1812  C   VAL A 226     -61.449   5.581  45.978  1.00 96.05           C  
ATOM   1813  CB  VAL A 226     -59.981   3.683  45.210  1.00 96.05           C  
ATOM   1814  O   VAL A 226     -62.374   5.379  46.768  1.00 96.05           O  
ATOM   1815  CG1 VAL A 226     -60.155   3.110  46.615  1.00 96.05           C  
ATOM   1816  CG2 VAL A 226     -59.838   2.558  44.185  1.00 96.05           C  
ATOM   1817  N   HIS A 227     -60.582   6.620  46.116  1.00 94.59           N  
ATOM   1818  CA  HIS A 227     -60.768   7.634  47.149  1.00 94.59           C  
ATOM   1819  C   HIS A 227     -62.110   8.341  46.992  1.00 94.59           C  
ATOM   1820  CB  HIS A 227     -59.629   8.654  47.108  1.00 94.59           C  
ATOM   1821  O   HIS A 227     -62.780   8.636  47.983  1.00 94.59           O  
ATOM   1822  CG  HIS A 227     -58.333   8.128  47.638  1.00 94.59           C  
ATOM   1823  CD2 HIS A 227     -57.101   8.071  47.079  1.00 94.59           C  
ATOM   1824  ND1 HIS A 227     -58.213   7.572  48.894  1.00 94.59           N  
ATOM   1825  CE1 HIS A 227     -56.960   7.196  49.085  1.00 94.59           C  
ATOM   1826  NE2 HIS A 227     -56.264   7.487  47.999  1.00 94.59           N  
ATOM   1827  N   GLU A 228     -62.404   8.681  45.743  1.00 96.16           N  
ATOM   1828  CA  GLU A 228     -63.694   9.305  45.466  1.00 96.16           C  
ATOM   1829  C   GLU A 228     -64.847   8.401  45.892  1.00 96.16           C  
ATOM   1830  CB  GLU A 228     -63.817   9.649  43.980  1.00 96.16           C  
ATOM   1831  O   GLU A 228     -65.840   8.873  46.449  1.00 96.16           O  
ATOM   1832  CG  GLU A 228     -63.087  10.924  43.582  1.00 96.16           C  
ATOM   1833  CD  GLU A 228     -63.105  11.183  42.083  1.00 96.16           C  
ATOM   1834  OE1 GLU A 228     -62.378  12.088  41.615  1.00 96.16           O  
ATOM   1835  OE2 GLU A 228     -63.852  10.474  41.372  1.00 96.16           O  
ATOM   1836  N   GLU A 229     -64.814   7.092  45.571  1.00 94.89           N  
ATOM   1837  CA  GLU A 229     -65.826   6.114  45.961  1.00 94.89           C  
ATOM   1838  C   GLU A 229     -65.894   5.967  47.479  1.00 94.89           C  
ATOM   1839  CB  GLU A 229     -65.540   4.757  45.314  1.00 94.89           C  
ATOM   1840  O   GLU A 229     -66.980   5.830  48.046  1.00 94.89           O  
ATOM   1841  CG  GLU A 229     -65.814   4.720  43.817  1.00 94.89           C  
ATOM   1842  CD  GLU A 229     -65.458   3.388  43.175  1.00 94.89           C  
ATOM   1843  OE1 GLU A 229     -65.664   3.231  41.950  1.00 94.89           O  
ATOM   1844  OE2 GLU A 229     -64.970   2.495  43.903  1.00 94.89           O  
ATOM   1845  N   GLU A 230     -64.734   5.840  48.134  1.00 93.64           N  
ATOM   1846  CA  GLU A 230     -64.671   5.745  49.590  1.00 93.64           C  
ATOM   1847  C   GLU A 230     -65.303   6.967  50.250  1.00 93.64           C  
ATOM   1848  CB  GLU A 230     -63.222   5.586  50.056  1.00 93.64           C  
ATOM   1849  O   GLU A 230     -66.006   6.842  51.255  1.00 93.64           O  
ATOM   1850  CG  GLU A 230     -62.629   4.215  49.765  1.00 93.64           C  
ATOM   1851  CD  GLU A 230     -61.170   4.092  50.175  1.00 93.64           C  
ATOM   1852  OE1 GLU A 230     -60.623   2.966  50.143  1.00 93.64           O  
ATOM   1853  OE2 GLU A 230     -60.569   5.130  50.531  1.00 93.64           O  
ATOM   1854  N   ILE A 231     -64.929   8.134  49.758  1.00 93.81           N  
ATOM   1855  CA  ILE A 231     -65.507   9.378  50.256  1.00 93.81           C  
ATOM   1856  C   ILE A 231     -67.022   9.355  50.067  1.00 93.81           C  
ATOM   1857  CB  ILE A 231     -64.897  10.608  49.546  1.00 93.81           C  
ATOM   1858  O   ILE A 231     -67.770   9.778  50.951  1.00 93.81           O  
ATOM   1859  CG1 ILE A 231     -63.419  10.762  49.921  1.00 93.81           C  
ATOM   1860  CG2 ILE A 231     -65.684  11.875  49.890  1.00 93.81           C  
ATOM   1861  CD1 ILE A 231     -62.711  11.898  49.196  1.00 93.81           C  
ATOM   1862  N   ALA A 232     -67.539   8.924  48.853  1.00 93.16           N  
ATOM   1863  CA  ALA A 232     -68.967   8.804  48.572  1.00 93.16           C  
ATOM   1864  C   ALA A 232     -69.639   7.841  49.546  1.00 93.16           C  
ATOM   1865  CB  ALA A 232     -69.189   8.343  47.134  1.00 93.16           C  
ATOM   1866  O   ALA A 232     -70.751   8.098  50.015  1.00 93.16           O  
ATOM   1867  N   GLU A 233     -69.039   6.654  49.777  1.00 91.72           N  
ATOM   1868  CA  GLU A 233     -69.540   5.667  50.729  1.00 91.72           C  
ATOM   1869  C   GLU A 233     -69.619   6.249  52.138  1.00 91.72           C  
ATOM   1870  CB  GLU A 233     -68.655   4.418  50.725  1.00 91.72           C  
ATOM   1871  O   GLU A 233     -70.582   5.999  52.866  1.00 91.72           O  
ATOM   1872  CG  GLU A 233     -68.951   3.458  49.582  1.00 91.72           C  
ATOM   1873  CD  GLU A 233     -67.978   2.292  49.510  1.00 91.72           C  
ATOM   1874  OE1 GLU A 233     -68.011   1.534  48.515  1.00 91.72           O  
ATOM   1875  OE2 GLU A 233     -67.176   2.135  50.458  1.00 91.72           O  
ATOM   1876  N   LEU A 234     -68.477   6.857  52.629  1.00 88.93           N  
ATOM   1877  CA  LEU A 234     -68.454   7.481  53.948  1.00 88.93           C  
ATOM   1878  C   LEU A 234     -69.527   8.558  54.059  1.00 88.93           C  
ATOM   1879  CB  LEU A 234     -67.076   8.085  54.231  1.00 88.93           C  
ATOM   1880  O   LEU A 234     -70.168   8.697  55.103  1.00 88.93           O  
ATOM   1881  CG  LEU A 234     -65.961   7.097  54.582  1.00 88.93           C  
ATOM   1882  CD1 LEU A 234     -64.620   7.818  54.659  1.00 88.93           C  
ATOM   1883  CD2 LEU A 234     -66.270   6.387  55.895  1.00 88.93           C  
ATOM   1884  N   GLN A 235     -69.683   9.369  53.025  1.00 87.77           N  
ATOM   1885  CA  GLN A 235     -70.738  10.376  52.981  1.00 87.77           C  
ATOM   1886  C   GLN A 235     -72.118   9.731  53.067  1.00 87.77           C  
ATOM   1887  CB  GLN A 235     -70.628  11.215  51.707  1.00 87.77           C  
ATOM   1888  O   GLN A 235     -73.019  10.263  53.719  1.00 87.77           O  
ATOM   1889  CG  GLN A 235     -69.486  12.221  51.730  1.00 87.77           C  
ATOM   1890  CD  GLN A 235     -69.391  13.031  50.450  1.00 87.77           C  
ATOM   1891  NE2 GLN A 235     -68.712  14.170  50.518  1.00 87.77           N  
ATOM   1892  OE1 GLN A 235     -69.924  12.635  49.408  1.00 87.77           O  
ATOM   1893  N   ALA A 236     -72.370   8.551  52.286  1.00 86.89           N  
ATOM   1894  CA  ALA A 236     -73.614   7.787  52.325  1.00 86.89           C  
ATOM   1895  C   ALA A 236     -73.872   7.232  53.723  1.00 86.89           C  
ATOM   1896  CB  ALA A 236     -73.574   6.653  51.304  1.00 86.89           C  
ATOM   1897  O   ALA A 236     -75.014   7.215  54.189  1.00 86.89           O  
ATOM   1898  N   GLN A 237     -72.693   6.636  54.304  1.00 82.69           N  
ATOM   1899  CA  GLN A 237     -72.796   6.101  55.657  1.00 82.69           C  
ATOM   1900  C   GLN A 237     -73.173   7.193  56.654  1.00 82.69           C  
ATOM   1901  CB  GLN A 237     -71.482   5.439  56.076  1.00 82.69           C  
ATOM   1902  O   GLN A 237     -73.939   6.951  57.589  1.00 82.69           O  
ATOM   1903  CG  GLN A 237     -71.247   4.078  55.434  1.00 82.69           C  
ATOM   1904  CD  GLN A 237     -69.926   3.456  55.845  1.00 82.69           C  
ATOM   1905  NE2 GLN A 237     -69.494   2.439  55.107  1.00 82.69           N  
ATOM   1906  OE1 GLN A 237     -69.298   3.886  56.818  1.00 82.69           O  
ATOM   1907  N   ILE A 238     -72.614   8.337  56.581  1.00 79.42           N  
ATOM   1908  CA  ILE A 238     -72.916   9.476  57.442  1.00 79.42           C  
ATOM   1909  C   ILE A 238     -74.363   9.915  57.228  1.00 79.42           C  
ATOM   1910  CB  ILE A 238     -71.953  10.655  57.179  1.00 79.42           C  
ATOM   1911  O   ILE A 238     -75.058  10.270  58.183  1.00 79.42           O  
ATOM   1912  CG1 ILE A 238     -70.530  10.290  57.617  1.00 79.42           C  
ATOM   1913  CG2 ILE A 238     -72.439  11.919  57.894  1.00 79.42           C  
ATOM   1914  CD1 ILE A 238     -69.479  11.321  57.228  1.00 79.42           C  
ATOM   1915  N   GLN A 239     -74.886   9.845  55.971  1.00 76.70           N  
ATOM   1916  CA  GLN A 239     -76.261  10.177  55.614  1.00 76.70           C  
ATOM   1917  C   GLN A 239     -77.233   9.115  56.119  1.00 76.70           C  
ATOM   1918  CB  GLN A 239     -76.399  10.337  54.099  1.00 76.70           C  
ATOM   1919  O   GLN A 239     -78.340   9.436  56.556  1.00 76.70           O  
ATOM   1920  CG  GLN A 239     -75.750  11.601  53.552  1.00 76.70           C  
ATOM   1921  CD  GLN A 239     -75.862  11.713  52.044  1.00 76.70           C  
ATOM   1922  NE2 GLN A 239     -74.961  12.479  51.437  1.00 76.70           N  
ATOM   1923  OE1 GLN A 239     -76.750  11.116  51.428  1.00 76.70           O  
ATOM   1924  N   TYR A 240     -76.802   7.780  55.908  1.00 67.91           N  
ATOM   1925  CA  TYR A 240     -77.562   6.633  56.391  1.00 67.91           C  
ATOM   1926  C   TYR A 240     -77.550   6.574  57.914  1.00 67.91           C  
ATOM   1927  CB  TYR A 240     -76.998   5.331  55.814  1.00 67.91           C  
ATOM   1928  O   TYR A 240     -78.531   6.154  58.533  1.00 67.91           O  
ATOM   1929  CG  TYR A 240     -77.738   4.837  54.595  1.00 67.91           C  
ATOM   1930  CD1 TYR A 240     -78.905   4.086  54.721  1.00 67.91           C  
ATOM   1931  CD2 TYR A 240     -77.273   5.120  53.315  1.00 67.91           C  
ATOM   1932  CE1 TYR A 240     -79.589   3.627  53.600  1.00 67.91           C  
ATOM   1933  CE2 TYR A 240     -77.950   4.666  52.187  1.00 67.91           C  
ATOM   1934  OH  TYR A 240     -79.779   3.470  51.227  1.00 67.91           O  
ATOM   1935  CZ  TYR A 240     -79.105   3.922  52.340  1.00 67.91           C  
ATOM   1936  N   ALA A 241     -76.371   6.842  58.631  1.00 62.01           N  
ATOM   1937  CA  ALA A 241     -76.218   6.897  60.083  1.00 62.01           C  
ATOM   1938  C   ALA A 241     -77.006   8.063  60.673  1.00 62.01           C  
ATOM   1939  CB  ALA A 241     -74.743   7.010  60.458  1.00 62.01           C  
ATOM   1940  O   ALA A 241     -77.469   7.993  61.814  1.00 62.01           O  
ATOM   1941  N   GLN A 242     -77.455   8.964  59.924  1.00 49.60           N  
ATOM   1942  CA  GLN A 242     -78.345  10.070  60.262  1.00 49.60           C  
ATOM   1943  C   GLN A 242     -79.798   9.722  59.953  1.00 49.60           C  
ATOM   1944  CB  GLN A 242     -77.937  11.338  59.510  1.00 49.60           C  
ATOM   1945  O   GLN A 242     -80.718  10.304  60.531  1.00 49.60           O  
ATOM   1946  CG  GLN A 242     -76.537  11.830  59.849  1.00 49.60           C  
ATOM   1947  CD  GLN A 242     -76.289  13.255  59.390  1.00 49.60           C  
ATOM   1948  NE2 GLN A 242     -75.424  13.966  60.105  1.00 49.60           N  
ATOM   1949  OE1 GLN A 242     -76.869  13.712  58.400  1.00 49.60           O  
ATOM   1950  N   ILE A 243     -80.272   8.397  59.655  1.00 37.39           N  
ATOM   1951  CA  ILE A 243     -81.629   7.974  59.327  1.00 37.39           C  
ATOM   1952  C   ILE A 243     -81.783   6.479  59.600  1.00 37.39           C  
ATOM   1953  CB  ILE A 243     -81.979   8.288  57.855  1.00 37.39           C  
ATOM   1954  O   ILE A 243     -81.034   5.662  59.060  1.00 37.39           O  
ATOM   1955  CG1 ILE A 243     -81.908   9.798  57.600  1.00 37.39           C  
ATOM   1956  CG2 ILE A 243     -83.363   7.737  57.499  1.00 37.39           C  
ATOM   1957  CD1 ILE A 243     -81.914  10.178  56.126  1.00 37.39           C  
ATOM   1958  N   SER A 244     -81.886   6.082  60.922  1.00 32.52           N  
ATOM   1959  CA  SER A 244     -82.841   4.999  61.138  1.00 32.52           C  
ATOM   1960  C   SER A 244     -82.370   4.060  62.243  1.00 32.52           C  
ATOM   1961  CB  SER A 244     -83.059   4.211  59.846  1.00 32.52           C  
ATOM   1962  O   SER A 244     -81.247   3.553  62.197  1.00 32.52           O  
ATOM   1963  OG  SER A 244     -83.434   2.874  60.129  1.00 32.52           O  
ATOM   1964  N   VAL A 245     -83.147   4.164  63.528  1.00 31.43           N  
ATOM   1965  CA  VAL A 245     -84.393   3.633  64.072  1.00 31.43           C  
ATOM   1966  C   VAL A 245     -84.364   2.107  64.034  1.00 31.43           C  
ATOM   1967  CB  VAL A 245     -85.621   4.163  63.298  1.00 31.43           C  
ATOM   1968  O   VAL A 245     -84.130   1.510  62.980  1.00 31.43           O  
ATOM   1969  CG1 VAL A 245     -86.905   3.523  63.821  1.00 31.43           C  
ATOM   1970  CG2 VAL A 245     -85.699   5.685  63.399  1.00 31.43           C  
ATOM   1971  N   GLU A 246     -84.119   1.580  65.211  1.00 29.13           N  
ATOM   1972  CA  GLU A 246     -84.656   0.783  66.311  1.00 29.13           C  
ATOM   1973  C   GLU A 246     -85.587  -0.311  65.796  1.00 29.13           C  
ATOM   1974  CB  GLU A 246     -85.395   1.676  67.311  1.00 29.13           C  
ATOM   1975  O   GLU A 246     -86.506  -0.037  65.022  1.00 29.13           O  
ATOM   1976  CG  GLU A 246     -84.488   2.312  68.354  1.00 29.13           C  
ATOM   1977  CD  GLU A 246     -85.247   3.110  69.402  1.00 29.13           C  
ATOM   1978  OE1 GLU A 246     -84.612   3.624  70.351  1.00 29.13           O  
ATOM   1979  OE2 GLU A 246     -86.487   3.221  69.274  1.00 29.13           O  
ATOM   1980  N   MET A 247     -85.105  -1.589  65.606  1.00 30.02           N  
ATOM   1981  CA  MET A 247     -86.175  -2.569  65.764  1.00 30.02           C  
ATOM   1982  C   MET A 247     -85.611  -3.935  66.139  1.00 30.02           C  
ATOM   1983  CB  MET A 247     -86.999  -2.678  64.480  1.00 30.02           C  
ATOM   1984  O   MET A 247     -84.769  -4.482  65.423  1.00 30.02           O  
ATOM   1985  CG  MET A 247     -88.391  -3.252  64.691  1.00 30.02           C  
ATOM   1986  SD  MET A 247     -89.716  -2.036  64.325  1.00 30.02           S  
ATOM   1987  CE  MET A 247     -90.090  -2.479  62.606  1.00 30.02           C  
ATOM   1988  N   ASP A 248     -85.973  -4.437  67.414  1.00 28.78           N  
ATOM   1989  CA  ASP A 248     -86.588  -5.361  68.363  1.00 28.78           C  
ATOM   1990  C   ASP A 248     -86.964  -6.676  67.684  1.00 28.78           C  
ATOM   1991  CB  ASP A 248     -87.824  -4.728  69.005  1.00 28.78           C  
ATOM   1992  O   ASP A 248     -87.640  -6.677  66.653  1.00 28.78           O  
ATOM   1993  CG  ASP A 248     -87.597  -4.317  70.449  1.00 28.78           C  
ATOM   1994  OD1 ASP A 248     -86.545  -4.667  71.025  1.00 28.78           O  
ATOM   1995  OD2 ASP A 248     -88.481  -3.640  71.017  1.00 28.78           O  
ATOM   1996  N   VAL A 249     -86.227  -7.848  67.968  1.00 31.65           N  
ATOM   1997  CA  VAL A 249     -86.993  -9.088  68.031  1.00 31.65           C  
ATOM   1998  C   VAL A 249     -86.285 -10.087  68.943  1.00 31.65           C  
ATOM   1999  CB  VAL A 249     -87.198  -9.701  66.627  1.00 31.65           C  
ATOM   2000  O   VAL A 249     -85.075 -10.292  68.829  1.00 31.65           O  
ATOM   2001  CG1 VAL A 249     -88.000 -10.998  66.715  1.00 31.65           C  
ATOM   2002  CG2 VAL A 249     -87.894  -8.701  65.705  1.00 31.65           C  
ATOM   2003  N   THR A 250     -86.841 -10.334  70.177  1.00 35.85           N  
ATOM   2004  CA  THR A 250     -87.513 -11.246  71.095  1.00 35.85           C  
ATOM   2005  C   THR A 250     -86.721 -12.541  71.249  1.00 35.85           C  
ATOM   2006  CB  THR A 250     -88.941 -11.569  70.616  1.00 35.85           C  
ATOM   2007  O   THR A 250     -86.273 -13.123  70.258  1.00 35.85           O  
ATOM   2008  CG2 THR A 250     -89.821 -10.323  70.631  1.00 35.85           C  
ATOM   2009  OG1 THR A 250     -88.885 -12.086  69.281  1.00 35.85           O  
ATOM   2010  N   LYS A 251     -86.117 -12.742  72.454  1.00 43.28           N  
ATOM   2011  CA  LYS A 251     -85.764 -13.558  73.612  1.00 43.28           C  
ATOM   2012  C   LYS A 251     -86.433 -14.928  73.543  1.00 43.28           C  
ATOM   2013  CB  LYS A 251     -86.157 -12.848  74.909  1.00 43.28           C  
ATOM   2014  O   LYS A 251     -87.662 -15.025  73.518  1.00 43.28           O  
ATOM   2015  CG  LYS A 251     -85.145 -11.814  75.379  1.00 43.28           C  
ATOM   2016  CD  LYS A 251     -85.578 -11.162  76.686  1.00 43.28           C  
ATOM   2017  CE  LYS A 251     -84.506 -10.227  77.228  1.00 43.28           C  
ATOM   2018  NZ  LYS A 251     -85.055  -9.290  78.253  1.00 43.28           N  
ATOM   2019  N   PRO A 252     -85.295 -15.901  73.299  1.00 43.25           N  
ATOM   2020  CA  PRO A 252     -85.451 -16.980  74.278  1.00 43.25           C  
ATOM   2021  C   PRO A 252     -84.121 -17.425  74.882  1.00 43.25           C  
ATOM   2022  CB  PRO A 252     -86.085 -18.108  73.462  1.00 43.25           C  
ATOM   2023  O   PRO A 252     -83.068 -16.889  74.528  1.00 43.25           O  
ATOM   2024  CG  PRO A 252     -85.492 -17.973  72.097  1.00 43.25           C  
ATOM   2025  CD  PRO A 252     -84.658 -16.724  72.061  1.00 43.25           C  
ATOM   2026  N   ASP A 253     -83.614 -16.889  75.804  1.00 50.25           N  
ATOM   2027  CA  ASP A 253     -82.488 -17.082  76.713  1.00 50.25           C  
ATOM   2028  C   ASP A 253     -81.180 -16.623  76.071  1.00 50.25           C  
ATOM   2029  CB  ASP A 253     -82.382 -18.549  77.133  1.00 50.25           C  
ATOM   2030  O   ASP A 253     -80.577 -17.358  75.286  1.00 50.25           O  
ATOM   2031  CG  ASP A 253     -81.673 -18.736  78.462  1.00 50.25           C  
ATOM   2032  OD1 ASP A 253     -81.422 -17.733  79.166  1.00 50.25           O  
ATOM   2033  OD2 ASP A 253     -81.359 -19.895  78.809  1.00 50.25           O  
ATOM   2034  N   LEU A 254     -81.036 -15.490  75.423  1.00 55.70           N  
ATOM   2035  CA  LEU A 254     -80.146 -14.726  74.555  1.00 55.70           C  
ATOM   2036  C   LEU A 254     -78.865 -14.346  75.290  1.00 55.70           C  
ATOM   2037  CB  LEU A 254     -80.848 -13.465  74.044  1.00 55.70           C  
ATOM   2038  O   LEU A 254     -77.881 -13.945  74.664  1.00 55.70           O  
ATOM   2039  CG  LEU A 254     -80.785 -13.217  72.536  1.00 55.70           C  
ATOM   2040  CD1 LEU A 254     -81.966 -13.886  71.840  1.00 55.70           C  
ATOM   2041  CD2 LEU A 254     -80.760 -11.722  72.240  1.00 55.70           C  
ATOM   2042  N   SER A 255     -78.990 -14.488  76.662  1.00 65.29           N  
ATOM   2043  CA  SER A 255     -77.800 -14.041  77.377  1.00 65.29           C  
ATOM   2044  C   SER A 255     -76.677 -15.068  77.278  1.00 65.29           C  
ATOM   2045  CB  SER A 255     -78.126 -13.771  78.846  1.00 65.29           C  
ATOM   2046  O   SER A 255     -75.514 -14.708  77.085  1.00 65.29           O  
ATOM   2047  OG  SER A 255     -76.965 -13.372  79.554  1.00 65.29           O  
ATOM   2048  N   ALA A 256     -77.056 -16.427  77.293  1.00 70.04           N  
ATOM   2049  CA  ALA A 256     -76.049 -17.465  77.092  1.00 70.04           C  
ATOM   2050  C   ALA A 256     -75.731 -17.643  75.610  1.00 70.04           C  
ATOM   2051  CB  ALA A 256     -76.521 -18.787  77.694  1.00 70.04           C  
ATOM   2052  O   ALA A 256     -74.573 -17.846  75.238  1.00 70.04           O  
ATOM   2053  N   ALA A 257     -76.672 -17.613  74.697  1.00 71.65           N  
ATOM   2054  CA  ALA A 257     -76.518 -17.622  73.245  1.00 71.65           C  
ATOM   2055  C   ALA A 257     -75.846 -16.341  72.757  1.00 71.65           C  
ATOM   2056  CB  ALA A 257     -77.874 -17.800  72.566  1.00 71.65           C  
ATOM   2057  O   ALA A 257     -75.000 -16.380  71.860  1.00 71.65           O  
ATOM   2058  N   LEU A 258     -76.171 -15.056  73.344  1.00 76.31           N  
ATOM   2059  CA  LEU A 258     -75.500 -13.804  73.015  1.00 76.31           C  
ATOM   2060  C   LEU A 258     -74.052 -13.821  73.493  1.00 76.31           C  
ATOM   2061  CB  LEU A 258     -76.241 -12.618  73.640  1.00 76.31           C  
ATOM   2062  O   LEU A 258     -73.159 -13.324  72.802  1.00 76.31           O  
ATOM   2063  CG  LEU A 258     -77.382 -12.022  72.815  1.00 76.31           C  
ATOM   2064  CD1 LEU A 258     -78.219 -11.078  73.672  1.00 76.31           C  
ATOM   2065  CD2 LEU A 258     -76.835 -11.296  71.590  1.00 76.31           C  
ATOM   2066  N   LYS A 259     -73.814 -14.353  74.798  1.00 82.81           N  
ATOM   2067  CA  LYS A 259     -72.452 -14.516  75.295  1.00 82.81           C  
ATOM   2068  C   LYS A 259     -71.671 -15.513  74.445  1.00 82.81           C  
ATOM   2069  CB  LYS A 259     -72.464 -14.969  76.756  1.00 82.81           C  
ATOM   2070  O   LYS A 259     -70.489 -15.304  74.161  1.00 82.81           O  
ATOM   2071  CG  LYS A 259     -72.648 -13.836  77.755  1.00 82.81           C  
ATOM   2072  CD  LYS A 259     -72.559 -14.336  79.191  1.00 82.81           C  
ATOM   2073  CE  LYS A 259     -72.991 -13.267  80.184  1.00 82.81           C  
ATOM   2074  NZ  LYS A 259     -73.144 -13.820  81.563  1.00 82.81           N  
ATOM   2075  N   ASP A 260     -72.344 -16.614  74.070  1.00 84.18           N  
ATOM   2076  CA  ASP A 260     -71.736 -17.600  73.181  1.00 84.18           C  
ATOM   2077  C   ASP A 260     -71.504 -17.015  71.789  1.00 84.18           C  
ATOM   2078  CB  ASP A 260     -72.613 -18.850  73.086  1.00 84.18           C  
ATOM   2079  O   ASP A 260     -70.456 -17.243  71.181  1.00 84.18           O  
ATOM   2080  CG  ASP A 260     -71.894 -20.033  72.461  1.00 84.18           C  
ATOM   2081  OD1 ASP A 260     -70.672 -20.186  72.675  1.00 84.18           O  
ATOM   2082  OD2 ASP A 260     -72.555 -20.817  71.746  1.00 84.18           O  
ATOM   2083  N   ILE A 261     -72.438 -16.281  71.160  1.00 84.63           N  
ATOM   2084  CA  ILE A 261     -72.301 -15.611  69.871  1.00 84.63           C  
ATOM   2085  C   ILE A 261     -71.211 -14.545  69.958  1.00 84.63           C  
ATOM   2086  CB  ILE A 261     -73.635 -14.978  69.418  1.00 84.63           C  
ATOM   2087  O   ILE A 261     -70.398 -14.403  69.041  1.00 84.63           O  
ATOM   2088  CG1 ILE A 261     -74.666 -16.070  69.108  1.00 84.63           C  
ATOM   2089  CG2 ILE A 261     -73.418 -14.070  68.204  1.00 84.63           C  
ATOM   2090  CD1 ILE A 261     -76.065 -15.538  68.825  1.00 84.63           C  
ATOM   2091  N   ARG A 262     -71.243 -13.744  71.102  1.00 86.60           N  
ATOM   2092  CA  ARG A 262     -70.177 -12.767  71.301  1.00 86.60           C  
ATOM   2093  C   ARG A 262     -68.814 -13.450  71.369  1.00 86.60           C  
ATOM   2094  CB  ARG A 262     -70.421 -11.957  72.576  1.00 86.60           C  
ATOM   2095  O   ARG A 262     -67.845 -12.971  70.777  1.00 86.60           O  
ATOM   2096  CG  ARG A 262     -69.634 -10.657  72.639  1.00 86.60           C  
ATOM   2097  CD  ARG A 262     -70.005  -9.832  73.863  1.00 86.60           C  
ATOM   2098  NE  ARG A 262     -69.311  -8.548  73.879  1.00 86.60           N  
ATOM   2099  NH1 ARG A 262     -70.926  -7.455  75.117  1.00 86.60           N  
ATOM   2100  NH2 ARG A 262     -69.051  -6.333  74.426  1.00 86.60           N  
ATOM   2101  CZ  ARG A 262     -69.764  -7.448  74.474  1.00 86.60           C  
ATOM   2102  N   ALA A 263     -68.845 -14.552  72.263  1.00 87.07           N  
ATOM   2103  CA  ALA A 263     -67.596 -15.302  72.365  1.00 87.07           C  
ATOM   2104  C   ALA A 263     -67.166 -15.841  71.004  1.00 87.07           C  
ATOM   2105  CB  ALA A 263     -67.743 -16.447  73.365  1.00 87.07           C  
ATOM   2106  O   ALA A 263     -65.982 -15.805  70.661  1.00 87.07           O  
ATOM   2107  N   GLN A 264     -68.069 -16.437  70.168  1.00 88.65           N  
ATOM   2108  CA  GLN A 264     -67.780 -16.933  68.827  1.00 88.65           C  
ATOM   2109  C   GLN A 264     -67.289 -15.810  67.919  1.00 88.65           C  
ATOM   2110  CB  GLN A 264     -69.018 -17.596  68.221  1.00 88.65           C  
ATOM   2111  O   GLN A 264     -66.375 -16.008  67.116  1.00 88.65           O  
ATOM   2112  CG  GLN A 264     -69.341 -18.959  68.819  1.00 88.65           C  
ATOM   2113  CD  GLN A 264     -70.469 -19.666  68.092  1.00 88.65           C  
ATOM   2114  NE2 GLN A 264     -71.007 -20.713  68.709  1.00 88.65           N  
ATOM   2115  OE1 GLN A 264     -70.854 -19.275  66.986  1.00 88.65           O  
ATOM   2116  N   TYR A 265     -67.928 -14.614  67.968  1.00 89.18           N  
ATOM   2117  CA  TYR A 265     -67.517 -13.485  67.141  1.00 89.18           C  
ATOM   2118  C   TYR A 265     -66.156 -12.956  67.578  1.00 89.18           C  
ATOM   2119  CB  TYR A 265     -68.558 -12.363  67.207  1.00 89.18           C  
ATOM   2120  O   TYR A 265     -65.353 -12.528  66.745  1.00 89.18           O  
ATOM   2121  CG  TYR A 265     -69.635 -12.472  66.155  1.00 89.18           C  
ATOM   2122  CD1 TYR A 265     -69.394 -12.079  64.840  1.00 89.18           C  
ATOM   2123  CD2 TYR A 265     -70.895 -12.967  66.473  1.00 89.18           C  
ATOM   2124  CE1 TYR A 265     -70.384 -12.175  63.868  1.00 89.18           C  
ATOM   2125  CE2 TYR A 265     -71.892 -13.069  65.509  1.00 89.18           C  
ATOM   2126  OH  TYR A 265     -72.611 -12.769  63.252  1.00 89.18           O  
ATOM   2127  CZ  TYR A 265     -71.628 -12.671  64.211  1.00 89.18           C  
ATOM   2128  N   GLU A 266     -66.024 -12.917  68.931  1.00 90.61           N  
ATOM   2129  CA  GLU A 266     -64.717 -12.524  69.449  1.00 90.61           C  
ATOM   2130  C   GLU A 266     -63.627 -13.483  68.980  1.00 90.61           C  
ATOM   2131  CB  GLU A 266     -64.741 -12.462  70.978  1.00 90.61           C  
ATOM   2132  O   GLU A 266     -62.532 -13.053  68.611  1.00 90.61           O  
ATOM   2133  CG  GLU A 266     -63.532 -11.764  71.584  1.00 90.61           C  
ATOM   2134  CD  GLU A 266     -63.659 -11.536  73.082  1.00 90.61           C  
ATOM   2135  OE1 GLU A 266     -62.716 -10.985  73.694  1.00 90.61           O  
ATOM   2136  OE2 GLU A 266     -64.710 -11.911  73.648  1.00 90.61           O  
ATOM   2137  N   LYS A 267     -63.899 -14.742  69.086  1.00 91.78           N  
ATOM   2138  CA  LYS A 267     -62.956 -15.733  68.575  1.00 91.78           C  
ATOM   2139  C   LYS A 267     -62.748 -15.569  67.072  1.00 91.78           C  
ATOM   2140  CB  LYS A 267     -63.445 -17.149  68.884  1.00 91.78           C  
ATOM   2141  O   LYS A 267     -61.619 -15.657  66.583  1.00 91.78           O  
ATOM   2142  CG  LYS A 267     -63.132 -17.617  70.297  1.00 91.78           C  
ATOM   2143  CD  LYS A 267     -63.598 -19.049  70.528  1.00 91.78           C  
ATOM   2144  CE  LYS A 267     -63.479 -19.447  71.993  1.00 91.78           C  
ATOM   2145  NZ  LYS A 267     -63.947 -20.846  72.227  1.00 91.78           N  
ATOM   2146  N   LEU A 268     -63.820 -15.438  66.315  1.00 91.60           N  
ATOM   2147  CA  LEU A 268     -63.749 -15.227  64.873  1.00 91.60           C  
ATOM   2148  C   LEU A 268     -62.976 -13.953  64.548  1.00 91.60           C  
ATOM   2149  CB  LEU A 268     -65.155 -15.153  64.273  1.00 91.60           C  
ATOM   2150  O   LEU A 268     -62.159 -13.937  63.624  1.00 91.60           O  
ATOM   2151  CG  LEU A 268     -65.237 -15.060  62.748  1.00 91.60           C  
ATOM   2152  CD1 LEU A 268     -64.751 -16.357  62.111  1.00 91.60           C  
ATOM   2153  CD2 LEU A 268     -66.662 -14.744  62.308  1.00 91.60           C  
ATOM   2154  N   ALA A 269     -63.310 -12.843  65.268  1.00 90.57           N  
ATOM   2155  CA  ALA A 269     -62.595 -11.584  65.072  1.00 90.57           C  
ATOM   2156  C   ALA A 269     -61.109 -11.744  65.380  1.00 90.57           C  
ATOM   2157  CB  ALA A 269     -63.201 -10.487  65.943  1.00 90.57           C  
ATOM   2158  O   ALA A 269     -60.259 -11.217  64.659  1.00 90.57           O  
ATOM   2159  N   ALA A 270     -60.855 -12.453  66.554  1.00 93.08           N  
ATOM   2160  CA  ALA A 270     -59.463 -12.716  66.909  1.00 93.08           C  
ATOM   2161  C   ALA A 270     -58.775 -13.560  65.841  1.00 93.08           C  
ATOM   2162  CB  ALA A 270     -59.383 -13.412  68.266  1.00 93.08           C  
ATOM   2163  O   ALA A 270     -57.625 -13.299  65.480  1.00 93.08           O  
ATOM   2164  N   LYS A 271     -59.466 -14.639  65.374  1.00 94.00           N  
ATOM   2165  CA  LYS A 271     -58.938 -15.474  64.299  1.00 94.00           C  
ATOM   2166  C   LYS A 271     -58.736 -14.663  63.022  1.00 94.00           C  
ATOM   2167  CB  LYS A 271     -59.873 -16.653  64.028  1.00 94.00           C  
ATOM   2168  O   LYS A 271     -57.724 -14.819  62.336  1.00 94.00           O  
ATOM   2169  CG  LYS A 271     -59.263 -17.738  63.151  1.00 94.00           C  
ATOM   2170  CD  LYS A 271     -60.224 -18.903  62.955  1.00 94.00           C  
ATOM   2171  CE  LYS A 271     -59.684 -19.909  61.947  1.00 94.00           C  
ATOM   2172  NZ  LYS A 271     -60.479 -21.174  61.947  1.00 94.00           N  
ATOM   2173  N   ASN A 272     -59.714 -13.849  62.601  1.00 92.10           N  
ATOM   2174  CA  ASN A 272     -59.598 -12.979  61.435  1.00 92.10           C  
ATOM   2175  C   ASN A 272     -58.425 -12.012  61.572  1.00 92.10           C  
ATOM   2176  CB  ASN A 272     -60.899 -12.207  61.210  1.00 92.10           C  
ATOM   2177  O   ASN A 272     -57.700 -11.769  60.606  1.00 92.10           O  
ATOM   2178  CG  ASN A 272     -60.918 -11.467  59.887  1.00 92.10           C  
ATOM   2179  ND2 ASN A 272     -61.782 -10.465  59.780  1.00 92.10           N  
ATOM   2180  OD1 ASN A 272     -60.162 -11.794  58.968  1.00 92.10           O  
ATOM   2181  N   MET A 273     -58.263 -11.434  62.771  1.00 93.20           N  
ATOM   2182  CA  MET A 273     -57.138 -10.540  63.030  1.00 93.20           C  
ATOM   2183  C   MET A 273     -55.812 -11.282  62.899  1.00 93.20           C  
ATOM   2184  CB  MET A 273     -57.254  -9.919  64.423  1.00 93.20           C  
ATOM   2185  O   MET A 273     -54.866 -10.769  62.298  1.00 93.20           O  
ATOM   2186  CG  MET A 273     -56.238  -8.820  64.691  1.00 93.20           C  
ATOM   2187  SD  MET A 273     -56.412  -8.096  66.368  1.00 93.20           S  
ATOM   2188  CE  MET A 273     -55.743  -9.450  67.373  1.00 93.20           C  
ATOM   2189  N   GLN A 274     -55.735 -12.458  63.523  1.00 94.36           N  
ATOM   2190  CA  GLN A 274     -54.530 -13.276  63.427  1.00 94.36           C  
ATOM   2191  C   GLN A 274     -54.245 -13.666  61.980  1.00 94.36           C  
ATOM   2192  CB  GLN A 274     -54.662 -14.530  64.293  1.00 94.36           C  
ATOM   2193  O   GLN A 274     -53.097 -13.613  61.532  1.00 94.36           O  
ATOM   2194  CG  GLN A 274     -53.379 -15.344  64.395  1.00 94.36           C  
ATOM   2195  CD  GLN A 274     -53.541 -16.591  65.243  1.00 94.36           C  
ATOM   2196  NE2 GLN A 274     -52.477 -17.381  65.346  1.00 94.36           N  
ATOM   2197  OE1 GLN A 274     -54.613 -16.843  65.802  1.00 94.36           O  
ATOM   2198  N   ASN A 275     -55.261 -14.084  61.241  1.00 93.16           N  
ATOM   2199  CA  ASN A 275     -55.107 -14.443  59.836  1.00 93.16           C  
ATOM   2200  C   ASN A 275     -54.652 -13.250  58.999  1.00 93.16           C  
ATOM   2201  CB  ASN A 275     -56.413 -15.013  59.280  1.00 93.16           C  
ATOM   2202  O   ASN A 275     -53.824 -13.397  58.099  1.00 93.16           O  
ATOM   2203  CG  ASN A 275     -56.701 -16.413  59.786  1.00 93.16           C  
ATOM   2204  ND2 ASN A 275     -57.944 -16.854  59.635  1.00 93.16           N  
ATOM   2205  OD1 ASN A 275     -55.813 -17.092  60.309  1.00 93.16           O  
ATOM   2206  N   ALA A 276     -55.221 -12.042  59.278  1.00 91.88           N  
ATOM   2207  CA  ALA A 276     -54.813 -10.826  58.580  1.00 91.88           C  
ATOM   2208  C   ALA A 276     -53.355 -10.486  58.875  1.00 91.88           C  
ATOM   2209  CB  ALA A 276     -55.717  -9.659  58.970  1.00 91.88           C  
ATOM   2210  O   ALA A 276     -52.607 -10.098  57.975  1.00 91.88           O  
ATOM   2211  N   GLU A 277     -53.023 -10.632  60.159  1.00 94.00           N  
ATOM   2212  CA  GLU A 277     -51.637 -10.380  60.540  1.00 94.00           C  
ATOM   2213  C   GLU A 277     -50.689 -11.364  59.859  1.00 94.00           C  
ATOM   2214  CB  GLU A 277     -51.473 -10.459  62.060  1.00 94.00           C  
ATOM   2215  O   GLU A 277     -49.621 -10.976  59.381  1.00 94.00           O  
ATOM   2216  CG  GLU A 277     -52.055  -9.266  62.804  1.00 94.00           C  
ATOM   2217  CD  GLU A 277     -51.957  -9.395  64.316  1.00 94.00           C  
ATOM   2218  OE1 GLU A 277     -52.458  -8.501  65.035  1.00 94.00           O  
ATOM   2219  OE2 GLU A 277     -51.373 -10.397  64.784  1.00 94.00           O  
ATOM   2220  N   GLU A 278     -51.027 -12.637  59.903  1.00 94.87           N  
ATOM   2221  CA  GLU A 278     -50.209 -13.656  59.252  1.00 94.87           C  
ATOM   2222  C   GLU A 278     -50.116 -13.412  57.749  1.00 94.87           C  
ATOM   2223  CB  GLU A 278     -50.772 -15.053  59.525  1.00 94.87           C  
ATOM   2224  O   GLU A 278     -49.055 -13.598  57.149  1.00 94.87           O  
ATOM   2225  CG  GLU A 278     -50.558 -15.535  60.952  1.00 94.87           C  
ATOM   2226  CD  GLU A 278     -51.269 -16.843  61.257  1.00 94.87           C  
ATOM   2227  OE1 GLU A 278     -51.238 -17.293  62.424  1.00 94.87           O  
ATOM   2228  OE2 GLU A 278     -51.861 -17.424  60.319  1.00 94.87           O  
ATOM   2229  N   TRP A 279     -51.250 -13.038  57.124  1.00 92.88           N  
ATOM   2230  CA  TRP A 279     -51.285 -12.721  55.701  1.00 92.88           C  
ATOM   2231  C   TRP A 279     -50.355 -11.556  55.380  1.00 92.88           C  
ATOM   2232  CB  TRP A 279     -52.713 -12.387  55.259  1.00 92.88           C  
ATOM   2233  O   TRP A 279     -49.594 -11.609  54.411  1.00 92.88           O  
ATOM   2234  CG  TRP A 279     -52.850 -12.126  53.789  1.00 92.88           C  
ATOM   2235  CD1 TRP A 279     -53.002 -13.055  52.798  1.00 92.88           C  
ATOM   2236  CD2 TRP A 279     -52.842 -10.849  53.144  1.00 92.88           C  
ATOM   2237  CE2 TRP A 279     -52.995 -11.079  51.759  1.00 92.88           C  
ATOM   2238  CE3 TRP A 279     -52.722  -9.530  53.603  1.00 92.88           C  
ATOM   2239  NE1 TRP A 279     -53.090 -12.432  51.574  1.00 92.88           N  
ATOM   2240  CH2 TRP A 279     -52.911  -8.758  51.304  1.00 92.88           C  
ATOM   2241  CZ2 TRP A 279     -53.031 -10.038  50.828  1.00 92.88           C  
ATOM   2242  CZ3 TRP A 279     -52.757  -8.496  52.675  1.00 92.88           C  
ATOM   2243  N   PHE A 280     -50.392 -10.481  56.226  1.00 93.55           N  
ATOM   2244  CA  PHE A 280     -49.544  -9.312  56.024  1.00 93.55           C  
ATOM   2245  C   PHE A 280     -48.076  -9.665  56.236  1.00 93.55           C  
ATOM   2246  CB  PHE A 280     -49.953  -8.179  56.969  1.00 93.55           C  
ATOM   2247  O   PHE A 280     -47.208  -9.206  55.492  1.00 93.55           O  
ATOM   2248  CG  PHE A 280     -51.154  -7.402  56.501  1.00 93.55           C  
ATOM   2249  CD1 PHE A 280     -51.106  -6.665  55.324  1.00 93.55           C  
ATOM   2250  CD2 PHE A 280     -52.331  -7.408  57.239  1.00 93.55           C  
ATOM   2251  CE1 PHE A 280     -52.216  -5.944  54.888  1.00 93.55           C  
ATOM   2252  CE2 PHE A 280     -53.444  -6.691  56.809  1.00 93.55           C  
ATOM   2253  CZ  PHE A 280     -53.384  -5.959  55.635  1.00 93.55           C  
ATOM   2254  N   LYS A 281     -47.830 -10.392  57.245  1.00 95.16           N  
ATOM   2255  CA  LYS A 281     -46.464 -10.829  57.516  1.00 95.16           C  
ATOM   2256  C   LYS A 281     -45.907 -11.646  56.354  1.00 95.16           C  
ATOM   2257  CB  LYS A 281     -46.407 -11.648  58.807  1.00 95.16           C  
ATOM   2258  O   LYS A 281     -44.757 -11.459  55.952  1.00 95.16           O  
ATOM   2259  CG  LYS A 281     -46.499 -10.812  60.075  1.00 95.16           C  
ATOM   2260  CD  LYS A 281     -46.373 -11.674  61.324  1.00 95.16           C  
ATOM   2261  CE  LYS A 281     -46.564 -10.854  62.593  1.00 95.16           C  
ATOM   2262  NZ  LYS A 281     -46.453 -11.699  63.820  1.00 95.16           N  
ATOM   2263  N   SER A 282     -46.720 -12.604  55.844  1.00 94.87           N  
ATOM   2264  CA  SER A 282     -46.307 -13.424  54.710  1.00 94.87           C  
ATOM   2265  C   SER A 282     -46.080 -12.573  53.465  1.00 94.87           C  
ATOM   2266  CB  SER A 282     -47.352 -14.501  54.418  1.00 94.87           C  
ATOM   2267  O   SER A 282     -45.104 -12.772  52.740  1.00 94.87           O  
ATOM   2268  OG  SER A 282     -47.013 -15.228  53.250  1.00 94.87           O  
ATOM   2269  N   ARG A 283     -47.052 -11.638  53.179  1.00 93.87           N  
ATOM   2270  CA  ARG A 283     -46.921 -10.754  52.025  1.00 93.87           C  
ATOM   2271  C   ARG A 283     -45.689  -9.864  52.155  1.00 93.87           C  
ATOM   2272  CB  ARG A 283     -48.175  -9.893  51.862  1.00 93.87           C  
ATOM   2273  O   ARG A 283     -44.968  -9.648  51.180  1.00 93.87           O  
ATOM   2274  CG  ARG A 283     -48.189  -9.060  50.590  1.00 93.87           C  
ATOM   2275  CD  ARG A 283     -48.288  -9.932  49.346  1.00 93.87           C  
ATOM   2276  NE  ARG A 283     -48.399  -9.128  48.132  1.00 93.87           N  
ATOM   2277  NH1 ARG A 283     -48.044 -10.893  46.684  1.00 93.87           N  
ATOM   2278  NH2 ARG A 283     -48.399  -8.783  45.861  1.00 93.87           N  
ATOM   2279  CZ  ARG A 283     -48.280  -9.603  46.895  1.00 93.87           C  
ATOM   2280  N   PHE A 284     -45.478  -9.370  53.328  1.00 94.27           N  
ATOM   2281  CA  PHE A 284     -44.316  -8.524  53.576  1.00 94.27           C  
ATOM   2282  C   PHE A 284     -43.024  -9.302  53.364  1.00 94.27           C  
ATOM   2283  CB  PHE A 284     -44.359  -7.953  54.997  1.00 94.27           C  
ATOM   2284  O   PHE A 284     -42.064  -8.779  52.794  1.00 94.27           O  
ATOM   2285  CG  PHE A 284     -43.336  -6.878  55.249  1.00 94.27           C  
ATOM   2286  CD1 PHE A 284     -42.146  -7.172  55.904  1.00 94.27           C  
ATOM   2287  CD2 PHE A 284     -43.565  -5.573  54.832  1.00 94.27           C  
ATOM   2288  CE1 PHE A 284     -41.198  -6.179  56.139  1.00 94.27           C  
ATOM   2289  CE2 PHE A 284     -42.622  -4.576  55.064  1.00 94.27           C  
ATOM   2290  CZ  PHE A 284     -41.440  -4.880  55.719  1.00 94.27           C  
ATOM   2291  N   THR A 285     -42.963 -10.506  53.847  1.00 95.17           N  
ATOM   2292  CA  THR A 285     -41.798 -11.366  53.672  1.00 95.17           C  
ATOM   2293  C   THR A 285     -41.543 -11.638  52.193  1.00 95.17           C  
ATOM   2294  CB  THR A 285     -41.972 -12.701  54.420  1.00 95.17           C  
ATOM   2295  O   THR A 285     -40.398 -11.593  51.736  1.00 95.17           O  
ATOM   2296  CG2 THR A 285     -42.051 -12.481  55.927  1.00 95.17           C  
ATOM   2297  OG1 THR A 285     -43.178 -13.336  53.977  1.00 95.17           O  
ATOM   2298  N   VAL A 286     -42.568 -11.953  51.422  1.00 94.53           N  
ATOM   2299  CA  VAL A 286     -42.442 -12.229  49.994  1.00 94.53           C  
ATOM   2300  C   VAL A 286     -41.954 -10.978  49.268  1.00 94.53           C  
ATOM   2301  CB  VAL A 286     -43.779 -12.709  49.389  1.00 94.53           C  
ATOM   2302  O   VAL A 286     -41.077 -11.056  48.404  1.00 94.53           O  
ATOM   2303  CG1 VAL A 286     -43.685 -12.791  47.866  1.00 94.53           C  
ATOM   2304  CG2 VAL A 286     -44.175 -14.063  49.976  1.00 94.53           C  
ATOM   2305  N   LEU A 287     -42.545  -9.884  49.608  1.00 93.82           N  
ATOM   2306  CA  LEU A 287     -42.153  -8.631  48.971  1.00 93.82           C  
ATOM   2307  C   LEU A 287     -40.708  -8.279  49.307  1.00 93.82           C  
ATOM   2308  CB  LEU A 287     -43.083  -7.495  49.408  1.00 93.82           C  
ATOM   2309  O   LEU A 287     -39.956  -7.831  48.439  1.00 93.82           O  
ATOM   2310  CG  LEU A 287     -42.927  -6.168  48.663  1.00 93.82           C  
ATOM   2311  CD1 LEU A 287     -43.323  -6.332  47.200  1.00 93.82           C  
ATOM   2312  CD2 LEU A 287     -43.762  -5.080  49.330  1.00 93.82           C  
ATOM   2313  N   THR A 288     -40.310  -8.384  50.572  1.00 94.76           N  
ATOM   2314  CA  THR A 288     -38.945  -8.105  51.004  1.00 94.76           C  
ATOM   2315  C   THR A 288     -37.955  -9.031  50.301  1.00 94.76           C  
ATOM   2316  CB  THR A 288     -38.800  -8.257  52.530  1.00 94.76           C  
ATOM   2317  O   THR A 288     -36.890  -8.592  49.863  1.00 94.76           O  
ATOM   2318  CG2 THR A 288     -37.384  -7.916  52.984  1.00 94.76           C  
ATOM   2319  OG1 THR A 288     -39.724  -7.378  53.182  1.00 94.76           O  
ATOM   2320  N   GLU A 289     -38.305 -10.334  50.224  1.00 95.06           N  
ATOM   2321  CA  GLU A 289     -37.459 -11.301  49.530  1.00 95.06           C  
ATOM   2322  C   GLU A 289     -37.357 -10.976  48.042  1.00 95.06           C  
ATOM   2323  CB  GLU A 289     -37.996 -12.721  49.723  1.00 95.06           C  
ATOM   2324  O   GLU A 289     -36.281 -11.085  47.450  1.00 95.06           O  
ATOM   2325  CG  GLU A 289     -37.757 -13.285  51.116  1.00 95.06           C  
ATOM   2326  CD  GLU A 289     -38.354 -14.669  51.314  1.00 95.06           C  
ATOM   2327  OE1 GLU A 289     -38.208 -15.241  52.418  1.00 95.06           O  
ATOM   2328  OE2 GLU A 289     -38.973 -15.186  50.357  1.00 95.06           O  
ATOM   2329  N   SER A 290     -38.521 -10.643  47.398  1.00 93.19           N  
ATOM   2330  CA  SER A 290     -38.534 -10.281  45.984  1.00 93.19           C  
ATOM   2331  C   SER A 290     -37.706  -9.027  45.727  1.00 93.19           C  
ATOM   2332  CB  SER A 290     -39.968 -10.064  45.499  1.00 93.19           C  
ATOM   2333  O   SER A 290     -36.992  -8.942  44.725  1.00 93.19           O  
ATOM   2334  OG  SER A 290     -39.980  -9.595  44.161  1.00 93.19           O  
ATOM   2335  N   ALA A 291     -37.831  -8.004  46.585  1.00 92.12           N  
ATOM   2336  CA  ALA A 291     -37.028  -6.789  46.470  1.00 92.12           C  
ATOM   2337  C   ALA A 291     -35.540  -7.101  46.600  1.00 92.12           C  
ATOM   2338  CB  ALA A 291     -37.450  -5.771  47.526  1.00 92.12           C  
ATOM   2339  O   ALA A 291     -34.716  -6.540  45.873  1.00 92.12           O  
ATOM   2340  N   ALA A 292     -35.154  -7.991  47.613  1.00 94.31           N  
ATOM   2341  CA  ALA A 292     -33.765  -8.404  47.797  1.00 94.31           C  
ATOM   2342  C   ALA A 292     -33.241  -9.130  46.562  1.00 94.31           C  
ATOM   2343  CB  ALA A 292     -33.634  -9.294  49.030  1.00 94.31           C  
ATOM   2344  O   ALA A 292     -32.109  -8.896  46.130  1.00 94.31           O  
ATOM   2345  N   LYS A 293     -34.031  -9.978  45.947  1.00 94.82           N  
ATOM   2346  CA  LYS A 293     -33.653 -10.713  44.744  1.00 94.82           C  
ATOM   2347  C   LYS A 293     -33.455  -9.768  43.562  1.00 94.82           C  
ATOM   2348  CB  LYS A 293     -34.711 -11.764  44.402  1.00 94.82           C  
ATOM   2349  O   LYS A 293     -32.512  -9.928  42.784  1.00 94.82           O  
ATOM   2350  CG  LYS A 293     -34.717 -12.963  45.339  1.00 94.82           C  
ATOM   2351  CD  LYS A 293     -35.758 -13.993  44.921  1.00 94.82           C  
ATOM   2352  CE  LYS A 293     -35.801 -15.170  45.887  1.00 94.82           C  
ATOM   2353  NZ  LYS A 293     -36.906 -16.119  45.556  1.00 94.82           N  
ATOM   2354  N   ASN A 294     -34.436  -8.821  43.392  1.00 93.57           N  
ATOM   2355  CA  ASN A 294     -34.325  -7.833  42.324  1.00 93.57           C  
ATOM   2356  C   ASN A 294     -33.068  -6.982  42.477  1.00 93.57           C  
ATOM   2357  CB  ASN A 294     -35.568  -6.942  42.286  1.00 93.57           C  
ATOM   2358  O   ASN A 294     -32.391  -6.685  41.491  1.00 93.57           O  
ATOM   2359  CG  ASN A 294     -35.615  -6.057  41.056  1.00 93.57           C  
ATOM   2360  ND2 ASN A 294     -35.928  -4.782  41.254  1.00 93.57           N  
ATOM   2361  OD1 ASN A 294     -35.371  -6.516  39.936  1.00 93.57           O  
ATOM   2362  N   THR A 295     -32.742  -6.573  43.699  1.00 92.99           N  
ATOM   2363  CA  THR A 295     -31.533  -5.805  43.971  1.00 92.99           C  
ATOM   2364  C   THR A 295     -30.287  -6.617  43.629  1.00 92.99           C  
ATOM   2365  CB  THR A 295     -31.471  -5.362  45.445  1.00 92.99           C  
ATOM   2366  O   THR A 295     -29.337  -6.091  43.046  1.00 92.99           O  
ATOM   2367  CG2 THR A 295     -30.196  -4.576  45.730  1.00 92.99           C  
ATOM   2368  OG1 THR A 295     -32.604  -4.535  45.737  1.00 92.99           O  
ATOM   2369  N   ASP A 296     -30.242  -7.916  44.007  1.00 93.39           N  
ATOM   2370  CA  ASP A 296     -29.136  -8.809  43.677  1.00 93.39           C  
ATOM   2371  C   ASP A 296     -29.006  -8.987  42.166  1.00 93.39           C  
ATOM   2372  CB  ASP A 296     -29.322 -10.169  44.353  1.00 93.39           C  
ATOM   2373  O   ASP A 296     -27.894  -9.027  41.634  1.00 93.39           O  
ATOM   2374  CG  ASP A 296     -29.067 -10.127  45.850  1.00 93.39           C  
ATOM   2375  OD1 ASP A 296     -28.461  -9.149  46.338  1.00 93.39           O  
ATOM   2376  OD2 ASP A 296     -29.473 -11.082  46.546  1.00 93.39           O  
ATOM   2377  N   ALA A 297     -30.169  -9.134  41.455  1.00 91.78           N  
ATOM   2378  CA  ALA A 297     -30.182  -9.279  40.001  1.00 91.78           C  
ATOM   2379  C   ALA A 297     -29.618  -8.035  39.321  1.00 91.78           C  
ATOM   2380  CB  ALA A 297     -31.599  -9.557  39.506  1.00 91.78           C  
ATOM   2381  O   ALA A 297     -28.856  -8.139  38.357  1.00 91.78           O  
ATOM   2382  N   VAL A 298     -30.000  -6.908  39.831  1.00 92.80           N  
ATOM   2383  CA  VAL A 298     -29.513  -5.648  39.279  1.00 92.80           C  
ATOM   2384  C   VAL A 298     -28.009  -5.527  39.515  1.00 92.80           C  
ATOM   2385  CB  VAL A 298     -30.248  -4.436  39.895  1.00 92.80           C  
ATOM   2386  O   VAL A 298     -27.265  -5.114  38.622  1.00 92.80           O  
ATOM   2387  CG1 VAL A 298     -29.558  -3.130  39.503  1.00 92.80           C  
ATOM   2388  CG2 VAL A 298     -31.712  -4.423  39.459  1.00 92.80           C  
ATOM   2389  N   ARG A 299     -27.566  -5.861  40.730  1.00 93.97           N  
ATOM   2390  CA  ARG A 299     -26.141  -5.847  41.045  1.00 93.97           C  
ATOM   2391  C   ARG A 299     -25.370  -6.797  40.135  1.00 93.97           C  
ATOM   2392  CB  ARG A 299     -25.910  -6.222  42.510  1.00 93.97           C  
ATOM   2393  O   ARG A 299     -24.292  -6.455  39.642  1.00 93.97           O  
ATOM   2394  CG  ARG A 299     -24.508  -5.916  43.011  1.00 93.97           C  
ATOM   2395  CD  ARG A 299     -24.290  -6.429  44.427  1.00 93.97           C  
ATOM   2396  NE  ARG A 299     -24.995  -5.611  45.411  1.00 93.97           N  
ATOM   2397  NH1 ARG A 299     -26.462  -7.277  46.050  1.00 93.97           N  
ATOM   2398  NH2 ARG A 299     -26.579  -5.205  47.023  1.00 93.97           N  
ATOM   2399  CZ  ARG A 299     -26.010  -6.033  46.159  1.00 93.97           C  
ATOM   2400  N   ALA A 300     -25.864  -8.019  39.946  1.00 92.14           N  
ATOM   2401  CA  ALA A 300     -25.245  -9.004  39.063  1.00 92.14           C  
ATOM   2402  C   ALA A 300     -25.169  -8.485  37.630  1.00 92.14           C  
ATOM   2403  CB  ALA A 300     -26.019 -10.320  39.108  1.00 92.14           C  
ATOM   2404  O   ALA A 300     -24.156  -8.668  36.950  1.00 92.14           O  
ATOM   2405  N   ALA A 301     -26.268  -7.871  37.131  1.00 89.65           N  
ATOM   2406  CA  ALA A 301     -26.301  -7.295  35.789  1.00 89.65           C  
ATOM   2407  C   ALA A 301     -25.277  -6.172  35.649  1.00 89.65           C  
ATOM   2408  CB  ALA A 301     -27.701  -6.778  35.466  1.00 89.65           C  
ATOM   2409  O   ALA A 301     -24.590  -6.073  34.629  1.00 89.65           O  
ATOM   2410  N   LYS A 302     -25.184  -5.337  36.659  1.00 92.62           N  
ATOM   2411  CA  LYS A 302     -24.203  -4.256  36.664  1.00 92.62           C  
ATOM   2412  C   LYS A 302     -22.780  -4.805  36.622  1.00 92.62           C  
ATOM   2413  CB  LYS A 302     -24.386  -3.370  37.898  1.00 92.62           C  
ATOM   2414  O   LYS A 302     -21.923  -4.270  35.916  1.00 92.62           O  
ATOM   2415  CG  LYS A 302     -25.549  -2.394  37.791  1.00 92.62           C  
ATOM   2416  CD  LYS A 302     -25.539  -1.387  38.934  1.00 92.62           C  
ATOM   2417  CE  LYS A 302     -26.563  -0.281  38.714  1.00 92.62           C  
ATOM   2418  NZ  LYS A 302     -26.588   0.685  39.853  1.00 92.62           N  
ATOM   2419  N   ASP A 303     -22.477  -5.842  37.420  1.00 91.92           N  
ATOM   2420  CA  ASP A 303     -21.167  -6.485  37.428  1.00 91.92           C  
ATOM   2421  C   ASP A 303     -20.842  -7.087  36.063  1.00 91.92           C  
ATOM   2422  CB  ASP A 303     -21.107  -7.567  38.508  1.00 91.92           C  
ATOM   2423  O   ASP A 303     -19.705  -7.001  35.594  1.00 91.92           O  
ATOM   2424  CG  ASP A 303     -21.029  -6.999  39.914  1.00 91.92           C  
ATOM   2425  OD1 ASP A 303     -20.742  -5.792  40.069  1.00 91.92           O  
ATOM   2426  OD2 ASP A 303     -21.254  -7.765  40.876  1.00 91.92           O  
ATOM   2427  N   GLU A 304     -21.842  -7.706  35.389  1.00 89.64           N  
ATOM   2428  CA  GLU A 304     -21.656  -8.282  34.061  1.00 89.64           C  
ATOM   2429  C   GLU A 304     -21.355  -7.201  33.027  1.00 89.64           C  
ATOM   2430  CB  GLU A 304     -22.894  -9.080  33.642  1.00 89.64           C  
ATOM   2431  O   GLU A 304     -20.508  -7.390  32.152  1.00 89.64           O  
ATOM   2432  CG  GLU A 304     -22.696  -9.903  32.378  1.00 89.64           C  
ATOM   2433  CD  GLU A 304     -23.902 -10.759  32.025  1.00 89.64           C  
ATOM   2434  OE1 GLU A 304     -23.854 -11.483  31.004  1.00 89.64           O  
ATOM   2435  OE2 GLU A 304     -24.903 -10.704  32.774  1.00 89.64           O  
ATOM   2436  N   VAL A 305     -22.067  -6.092  33.113  1.00 90.90           N  
ATOM   2437  CA  VAL A 305     -21.837  -4.965  32.214  1.00 90.90           C  
ATOM   2438  C   VAL A 305     -20.424  -4.422  32.418  1.00 90.90           C  
ATOM   2439  CB  VAL A 305     -22.876  -3.843  32.433  1.00 90.90           C  
ATOM   2440  O   VAL A 305     -19.718  -4.132  31.449  1.00 90.90           O  
ATOM   2441  CG1 VAL A 305     -22.462  -2.572  31.693  1.00 90.90           C  
ATOM   2442  CG2 VAL A 305     -24.260  -4.303  31.978  1.00 90.90           C  
ATOM   2443  N   SER A 306     -20.012  -4.259  33.676  1.00 90.27           N  
ATOM   2444  CA  SER A 306     -18.674  -3.764  33.984  1.00 90.27           C  
ATOM   2445  C   SER A 306     -17.600  -4.718  33.470  1.00 90.27           C  
ATOM   2446  CB  SER A 306     -18.510  -3.562  35.491  1.00 90.27           C  
ATOM   2447  O   SER A 306     -16.568  -4.281  32.957  1.00 90.27           O  
ATOM   2448  OG  SER A 306     -18.581  -4.802  36.175  1.00 90.27           O  
ATOM   2449  N   GLU A 307     -17.791  -6.028  33.614  1.00 90.08           N  
ATOM   2450  CA  GLU A 307     -16.870  -7.039  33.103  1.00 90.08           C  
ATOM   2451  C   GLU A 307     -16.793  -6.996  31.580  1.00 90.08           C  
ATOM   2452  CB  GLU A 307     -17.290  -8.435  33.570  1.00 90.08           C  
ATOM   2453  O   GLU A 307     -15.711  -7.120  31.004  1.00 90.08           O  
ATOM   2454  CG  GLU A 307     -17.046  -8.688  35.051  1.00 90.08           C  
ATOM   2455  CD  GLU A 307     -17.445 -10.086  35.494  1.00 90.08           C  
ATOM   2456  OE1 GLU A 307     -17.186 -10.449  36.664  1.00 90.08           O  
ATOM   2457  OE2 GLU A 307     -18.020 -10.826  34.665  1.00 90.08           O  
ATOM   2458  N   SER A 308     -17.989  -6.919  30.933  1.00 90.11           N  
ATOM   2459  CA  SER A 308     -18.035  -6.813  29.478  1.00 90.11           C  
ATOM   2460  C   SER A 308     -17.316  -5.559  28.992  1.00 90.11           C  
ATOM   2461  CB  SER A 308     -19.483  -6.803  28.987  1.00 90.11           C  
ATOM   2462  O   SER A 308     -16.612  -5.594  27.980  1.00 90.11           O  
ATOM   2463  OG  SER A 308     -20.102  -8.057  29.219  1.00 90.11           O  
ATOM   2464  N   ARG A 309     -17.519  -4.503  29.656  1.00 88.60           N  
ATOM   2465  CA  ARG A 309     -16.827  -3.260  29.334  1.00 88.60           C  
ATOM   2466  C   ARG A 309     -15.317  -3.423  29.468  1.00 88.60           C  
ATOM   2467  CB  ARG A 309     -17.314  -2.124  30.237  1.00 88.60           C  
ATOM   2468  O   ARG A 309     -14.558  -2.944  28.623  1.00 88.60           O  
ATOM   2469  CG  ARG A 309     -16.840  -0.746  29.803  1.00 88.60           C  
ATOM   2470  CD  ARG A 309     -17.529   0.361  30.589  1.00 88.60           C  
ATOM   2471  NE  ARG A 309     -17.050   1.682  30.193  1.00 88.60           N  
ATOM   2472  NH1 ARG A 309     -18.338   2.836  31.725  1.00 88.60           N  
ATOM   2473  NH2 ARG A 309     -16.943   3.973  30.305  1.00 88.60           N  
ATOM   2474  CZ  ARG A 309     -17.445   2.827  30.742  1.00 88.60           C  
ATOM   2475  N   ARG A 310     -14.845  -4.067  30.567  1.00 89.20           N  
ATOM   2476  CA  ARG A 310     -13.428  -4.347  30.777  1.00 89.20           C  
ATOM   2477  C   ARG A 310     -12.869  -5.214  29.654  1.00 89.20           C  
ATOM   2478  CB  ARG A 310     -13.210  -5.034  32.127  1.00 89.20           C  
ATOM   2479  O   ARG A 310     -11.779  -4.949  29.143  1.00 89.20           O  
ATOM   2480  CG  ARG A 310     -11.748  -5.149  32.530  1.00 89.20           C  
ATOM   2481  CD  ARG A 310     -11.584  -5.888  33.851  1.00 89.20           C  
ATOM   2482  NE  ARG A 310     -11.557  -7.335  33.658  1.00 89.20           N  
ATOM   2483  NH1 ARG A 310      -9.253  -7.491  33.592  1.00 89.20           N  
ATOM   2484  NH2 ARG A 310     -10.541  -9.374  33.368  1.00 89.20           N  
ATOM   2485  CZ  ARG A 310     -10.450  -8.064  33.540  1.00 89.20           C  
ATOM   2486  N   LEU A 311     -13.590  -6.235  29.232  1.00 89.72           N  
ATOM   2487  CA  LEU A 311     -13.178  -7.123  28.150  1.00 89.72           C  
ATOM   2488  C   LEU A 311     -13.099  -6.368  26.827  1.00 89.72           C  
ATOM   2489  CB  LEU A 311     -14.149  -8.299  28.023  1.00 89.72           C  
ATOM   2490  O   LEU A 311     -12.174  -6.582  26.040  1.00 89.72           O  
ATOM   2491  CG  LEU A 311     -13.999  -9.417  29.056  1.00 89.72           C  
ATOM   2492  CD1 LEU A 311     -15.188 -10.370  28.983  1.00 89.72           C  
ATOM   2493  CD2 LEU A 311     -12.690 -10.170  28.844  1.00 89.72           C  
ATOM   2494  N   LEU A 312     -14.080  -5.548  26.646  1.00 86.52           N  
ATOM   2495  CA  LEU A 312     -14.085  -4.738  25.432  1.00 86.52           C  
ATOM   2496  C   LEU A 312     -12.850  -3.846  25.369  1.00 86.52           C  
ATOM   2497  CB  LEU A 312     -15.352  -3.882  25.365  1.00 86.52           C  
ATOM   2498  O   LEU A 312     -12.219  -3.726  24.316  1.00 86.52           O  
ATOM   2499  CG  LEU A 312     -16.498  -4.432  24.515  1.00 86.52           C  
ATOM   2500  CD1 LEU A 312     -17.769  -3.623  24.751  1.00 86.52           C  
ATOM   2501  CD2 LEU A 312     -16.120  -4.425  23.038  1.00 86.52           C  
ATOM   2502  N   LYS A 313     -12.517  -3.174  26.473  1.00 88.54           N  
ATOM   2503  CA  LYS A 313     -11.322  -2.337  26.538  1.00 88.54           C  
ATOM   2504  C   LYS A 313     -10.060  -3.160  26.296  1.00 88.54           C  
ATOM   2505  CB  LYS A 313     -11.235  -1.630  27.891  1.00 88.54           C  
ATOM   2506  O   LYS A 313      -9.154  -2.723  25.583  1.00 88.54           O  
ATOM   2507  CG  LYS A 313     -12.228  -0.489  28.059  1.00 88.54           C  
ATOM   2508  CD  LYS A 313     -12.039   0.225  29.391  1.00 88.54           C  
ATOM   2509  CE  LYS A 313     -13.082   1.315  29.595  1.00 88.54           C  
ATOM   2510  NZ  LYS A 313     -12.971   1.943  30.945  1.00 88.54           N  
ATOM   2511  N   ALA A 314      -9.949  -4.311  26.935  1.00 85.47           N  
ATOM   2512  CA  ALA A 314      -8.819  -5.220  26.759  1.00 85.47           C  
ATOM   2513  C   ALA A 314      -8.667  -5.629  25.297  1.00 85.47           C  
ATOM   2514  CB  ALA A 314      -8.988  -6.456  27.639  1.00 85.47           C  
ATOM   2515  O   ALA A 314      -7.559  -5.617  24.754  1.00 85.47           O  
ATOM   2516  N   LYS A 315      -9.820  -6.017  24.653  1.00 86.87           N  
ATOM   2517  CA  LYS A 315      -9.796  -6.417  23.249  1.00 86.87           C  
ATOM   2518  C   LYS A 315      -9.438  -5.238  22.348  1.00 86.87           C  
ATOM   2519  CB  LYS A 315     -11.146  -7.003  22.834  1.00 86.87           C  
ATOM   2520  O   LYS A 315      -8.724  -5.402  21.357  1.00 86.87           O  
ATOM   2521  CG  LYS A 315     -11.449  -8.359  23.453  1.00 86.87           C  
ATOM   2522  CD  LYS A 315     -10.443  -9.413  23.009  1.00 86.87           C  
ATOM   2523  CE  LYS A 315     -10.762 -10.778  23.605  1.00 86.87           C  
ATOM   2524  NZ  LYS A 315      -9.751 -11.804  23.211  1.00 86.87           N  
ATOM   2525  N   THR A 316      -9.908  -4.109  22.627  1.00 86.63           N  
ATOM   2526  CA  THR A 316      -9.581  -2.895  21.887  1.00 86.63           C  
ATOM   2527  C   THR A 316      -8.085  -2.605  21.958  1.00 86.63           C  
ATOM   2528  CB  THR A 316     -10.368  -1.684  22.424  1.00 86.63           C  
ATOM   2529  O   THR A 316      -7.470  -2.237  20.955  1.00 86.63           O  
ATOM   2530  CG2 THR A 316     -10.084  -0.434  21.598  1.00 86.63           C  
ATOM   2531  OG1 THR A 316     -11.770  -1.971  22.370  1.00 86.63           O  
ATOM   2532  N   LEU A 317      -7.474  -2.716  23.161  1.00 86.04           N  
ATOM   2533  CA  LEU A 317      -6.038  -2.526  23.330  1.00 86.04           C  
ATOM   2534  C   LEU A 317      -5.255  -3.563  22.531  1.00 86.04           C  
ATOM   2535  CB  LEU A 317      -5.656  -2.612  24.810  1.00 86.04           C  
ATOM   2536  O   LEU A 317      -4.220  -3.245  21.940  1.00 86.04           O  
ATOM   2537  CG  LEU A 317      -6.037  -1.412  25.679  1.00 86.04           C  
ATOM   2538  CD1 LEU A 317      -5.690  -1.683  27.139  1.00 86.04           C  
ATOM   2539  CD2 LEU A 317      -5.338  -0.150  25.183  1.00 86.04           C  
ATOM   2540  N   GLU A 318      -5.732  -4.813  22.541  1.00 82.90           N  
ATOM   2541  CA  GLU A 318      -5.104  -5.876  21.762  1.00 82.90           C  
ATOM   2542  C   GLU A 318      -5.148  -5.566  20.269  1.00 82.90           C  
ATOM   2543  CB  GLU A 318      -5.783  -7.219  22.041  1.00 82.90           C  
ATOM   2544  O   GLU A 318      -4.175  -5.808  19.550  1.00 82.90           O  
ATOM   2545  CG  GLU A 318      -5.039  -8.416  21.466  1.00 82.90           C  
ATOM   2546  CD  GLU A 318      -5.653  -9.750  21.860  1.00 82.90           C  
ATOM   2547  OE1 GLU A 318      -5.077 -10.808  21.517  1.00 82.90           O  
ATOM   2548  OE2 GLU A 318      -6.718  -9.737  22.516  1.00 82.90           O  
ATOM   2549  N   ILE A 319      -6.290  -5.087  19.829  1.00 83.81           N  
ATOM   2550  CA  ILE A 319      -6.444  -4.721  18.425  1.00 83.81           C  
ATOM   2551  C   ILE A 319      -5.473  -3.595  18.077  1.00 83.81           C  
ATOM   2552  CB  ILE A 319      -7.895  -4.294  18.108  1.00 83.81           C  
ATOM   2553  O   ILE A 319      -4.823  -3.630  17.029  1.00 83.81           O  
ATOM   2554  CG1 ILE A 319      -8.835  -5.503  18.179  1.00 83.81           C  
ATOM   2555  CG2 ILE A 319      -7.972  -3.620  16.735  1.00 83.81           C  
ATOM   2556  CD1 ILE A 319     -10.311  -5.146  18.081  1.00 83.81           C  
ATOM   2557  N   GLU A 320      -5.364  -2.556  18.898  1.00 86.53           N  
ATOM   2558  CA  GLU A 320      -4.438  -1.446  18.695  1.00 86.53           C  
ATOM   2559  C   GLU A 320      -2.991  -1.930  18.676  1.00 86.53           C  
ATOM   2560  CB  GLU A 320      -4.624  -0.385  19.782  1.00 86.53           C  
ATOM   2561  O   GLU A 320      -2.183  -1.456  17.875  1.00 86.53           O  
ATOM   2562  CG  GLU A 320      -5.911   0.416  19.647  1.00 86.53           C  
ATOM   2563  CD  GLU A 320      -6.126   1.402  20.784  1.00 86.53           C  
ATOM   2564  OE1 GLU A 320      -7.164   2.102  20.791  1.00 86.53           O  
ATOM   2565  OE2 GLU A 320      -5.250   1.476  21.674  1.00 86.53           O  
ATOM   2566  N   ALA A 321      -2.643  -2.871  19.611  1.00 78.87           N  
ATOM   2567  CA  ALA A 321      -1.308  -3.462  19.651  1.00 78.87           C  
ATOM   2568  C   ALA A 321      -1.002  -4.211  18.357  1.00 78.87           C  
ATOM   2569  CB  ALA A 321      -1.177  -4.400  20.849  1.00 78.87           C  
ATOM   2570  O   ALA A 321       0.095  -4.088  17.806  1.00 78.87           O  
ATOM   2571  N   CYS A 322      -1.980  -5.062  17.907  1.00 78.14           N  
ATOM   2572  CA  CYS A 322      -1.818  -5.812  16.666  1.00 78.14           C  
ATOM   2573  C   CYS A 322      -1.700  -4.873  15.472  1.00 78.14           C  
ATOM   2574  CB  CYS A 322      -2.993  -6.767  16.460  1.00 78.14           C  
ATOM   2575  O   CYS A 322      -0.901  -5.112  14.566  1.00 78.14           O  
ATOM   2576  SG  CYS A 322      -2.967  -8.202  17.558  1.00 78.14           S  
ATOM   2577  N   ARG A 323      -2.513  -3.848  15.451  1.00 82.53           N  
ATOM   2578  CA  ARG A 323      -2.429  -2.839  14.400  1.00 82.53           C  
ATOM   2579  C   ARG A 323      -1.053  -2.181  14.382  1.00 82.53           C  
ATOM   2580  CB  ARG A 323      -3.514  -1.776  14.586  1.00 82.53           C  
ATOM   2581  O   ARG A 323      -0.490  -1.936  13.313  1.00 82.53           O  
ATOM   2582  CG  ARG A 323      -4.902  -2.234  14.165  1.00 82.53           C  
ATOM   2583  CD  ARG A 323      -5.927  -1.115  14.290  1.00 82.53           C  
ATOM   2584  NE  ARG A 323      -7.258  -1.556  13.885  1.00 82.53           N  
ATOM   2585  NH1 ARG A 323      -8.364   0.249  14.811  1.00 82.53           N  
ATOM   2586  NH2 ARG A 323      -9.543  -1.389  13.726  1.00 82.53           N  
ATOM   2587  CZ  ARG A 323      -8.385  -0.898  14.141  1.00 82.53           C  
ATOM   2588  N   GLY A 324      -0.516  -1.809  15.605  1.00 79.39           N  
ATOM   2589  CA  GLY A 324       0.829  -1.267  15.715  1.00 79.39           C  
ATOM   2590  C   GLY A 324       1.899  -2.218  15.212  1.00 79.39           C  
ATOM   2591  O   GLY A 324       2.830  -1.803  14.519  1.00 79.39           O  
ATOM   2592  N   MET A 325       1.780  -3.495  15.553  1.00 77.82           N  
ATOM   2593  CA  MET A 325       2.713  -4.516  15.086  1.00 77.82           C  
ATOM   2594  C   MET A 325       2.650  -4.658  13.569  1.00 77.82           C  
ATOM   2595  CB  MET A 325       2.416  -5.861  15.750  1.00 77.82           C  
ATOM   2596  O   MET A 325       3.685  -4.759  12.907  1.00 77.82           O  
ATOM   2597  CG  MET A 325       3.378  -6.968  15.350  1.00 77.82           C  
ATOM   2598  SD  MET A 325       4.676  -7.263  16.613  1.00 77.82           S  
ATOM   2599  CE  MET A 325       4.084  -8.826  17.321  1.00 77.82           C  
ATOM   2600  N   ASN A 326       1.461  -4.673  13.002  1.00 77.72           N  
ATOM   2601  CA  ASN A 326       1.278  -4.748  11.556  1.00 77.72           C  
ATOM   2602  C   ASN A 326       1.924  -3.561  10.848  1.00 77.72           C  
ATOM   2603  CB  ASN A 326      -0.210  -4.829  11.207  1.00 77.72           C  
ATOM   2604  O   ASN A 326       2.578  -3.729   9.817  1.00 77.72           O  
ATOM   2605  CG  ASN A 326      -0.738  -6.250  11.230  1.00 77.72           C  
ATOM   2606  ND2 ASN A 326      -2.023  -6.400  11.526  1.00 77.72           N  
ATOM   2607  OD1 ASN A 326       0.003  -7.205  10.984  1.00 77.72           O  
ATOM   2608  N   GLU A 327       1.691  -2.330  11.347  1.00 84.85           N  
ATOM   2609  CA  GLU A 327       2.303  -1.122  10.802  1.00 84.85           C  
ATOM   2610  C   GLU A 327       3.826  -1.210  10.839  1.00 84.85           C  
ATOM   2611  CB  GLU A 327       1.828   0.114  11.570  1.00 84.85           C  
ATOM   2612  O   GLU A 327       4.499  -0.814   9.885  1.00 84.85           O  
ATOM   2613  CG  GLU A 327       0.392   0.515  11.264  1.00 84.85           C  
ATOM   2614  CD  GLU A 327      -0.093   1.691  12.095  1.00 84.85           C  
ATOM   2615  OE1 GLU A 327      -1.276   2.079  11.967  1.00 84.85           O  
ATOM   2616  OE2 GLU A 327       0.718   2.231  12.881  1.00 84.85           O  
ATOM   2617  N   ALA A 328       4.385  -1.709  11.981  1.00 79.39           N  
ATOM   2618  CA  ALA A 328       5.829  -1.875  12.125  1.00 79.39           C  
ATOM   2619  C   ALA A 328       6.371  -2.869  11.101  1.00 79.39           C  
ATOM   2620  CB  ALA A 328       6.174  -2.333  13.540  1.00 79.39           C  
ATOM   2621  O   ALA A 328       7.423  -2.638  10.500  1.00 79.39           O  
ATOM   2622  N   LEU A 329       5.660  -3.979  10.920  1.00 74.32           N  
ATOM   2623  CA  LEU A 329       6.063  -4.997   9.957  1.00 74.32           C  
ATOM   2624  C   LEU A 329       5.975  -4.462   8.531  1.00 74.32           C  
ATOM   2625  CB  LEU A 329       5.190  -6.247  10.100  1.00 74.32           C  
ATOM   2626  O   LEU A 329       6.841  -4.748   7.702  1.00 74.32           O  
ATOM   2627  CG  LEU A 329       5.495  -7.154  11.293  1.00 74.32           C  
ATOM   2628  CD1 LEU A 329       4.438  -8.247  11.412  1.00 74.32           C  
ATOM   2629  CD2 LEU A 329       6.887  -7.761  11.160  1.00 74.32           C  
ATOM   2630  N   GLU A 330       4.959  -3.766   8.243  1.00 81.40           N  
ATOM   2631  CA  GLU A 330       4.804  -3.142   6.933  1.00 81.40           C  
ATOM   2632  C   GLU A 330       5.934  -2.154   6.656  1.00 81.40           C  
ATOM   2633  CB  GLU A 330       3.450  -2.435   6.830  1.00 81.40           C  
ATOM   2634  O   GLU A 330       6.438  -2.078   5.533  1.00 81.40           O  
ATOM   2635  CG  GLU A 330       2.272  -3.383   6.668  1.00 81.40           C  
ATOM   2636  CD  GLU A 330       0.929  -2.671   6.624  1.00 81.40           C  
ATOM   2637  OE1 GLU A 330      -0.107  -3.341   6.416  1.00 81.40           O  
ATOM   2638  OE2 GLU A 330       0.914  -1.432   6.799  1.00 81.40           O  
ATOM   2639  N   LYS A 331       6.301  -1.325   7.659  1.00 83.80           N  
ATOM   2640  CA  LYS A 331       7.420  -0.395   7.543  1.00 83.80           C  
ATOM   2641  C   LYS A 331       8.729  -1.139   7.290  1.00 83.80           C  
ATOM   2642  CB  LYS A 331       7.540   0.461   8.805  1.00 83.80           C  
ATOM   2643  O   LYS A 331       9.545  -0.709   6.473  1.00 83.80           O  
ATOM   2644  CG  LYS A 331       6.507   1.575   8.898  1.00 83.80           C  
ATOM   2645  CD  LYS A 331       6.744   2.456  10.117  1.00 83.80           C  
ATOM   2646  CE  LYS A 331       5.676   3.534  10.245  1.00 83.80           C  
ATOM   2647  NZ  LYS A 331       5.781   4.267  11.541  1.00 83.80           N  
ATOM   2648  N   GLN A 332       8.898  -2.283   8.031  1.00 78.41           N  
ATOM   2649  CA  GLN A 332      10.082  -3.113   7.836  1.00 78.41           C  
ATOM   2650  C   GLN A 332      10.124  -3.689   6.424  1.00 78.41           C  
ATOM   2651  CB  GLN A 332      10.121  -4.244   8.865  1.00 78.41           C  
ATOM   2652  O   GLN A 332      11.187  -3.744   5.801  1.00 78.41           O  
ATOM   2653  CG  GLN A 332      10.487  -3.785  10.270  1.00 78.41           C  
ATOM   2654  CD  GLN A 332      10.546  -4.929  11.265  1.00 78.41           C  
ATOM   2655  NE2 GLN A 332      11.591  -4.948  12.085  1.00 78.41           N  
ATOM   2656  OE1 GLN A 332       9.659  -5.787  11.297  1.00 78.41           O  
ATOM   2657  N   LEU A 333       9.028  -4.160   5.915  1.00 81.71           N  
ATOM   2658  CA  LEU A 333       8.935  -4.694   4.561  1.00 81.71           C  
ATOM   2659  C   LEU A 333       9.272  -3.622   3.530  1.00 81.71           C  
ATOM   2660  CB  LEU A 333       7.532  -5.247   4.298  1.00 81.71           C  
ATOM   2661  O   LEU A 333       9.988  -3.888   2.562  1.00 81.71           O  
ATOM   2662  CG  LEU A 333       7.378  -6.155   3.076  1.00 81.71           C  
ATOM   2663  CD1 LEU A 333       6.346  -7.243   3.351  1.00 81.71           C  
ATOM   2664  CD2 LEU A 333       6.989  -5.338   1.849  1.00 81.71           C  
ATOM   2665  N   GLN A 334       8.696  -2.419   3.719  1.00 85.14           N  
ATOM   2666  CA  GLN A 334       8.977  -1.300   2.826  1.00 85.14           C  
ATOM   2667  C   GLN A 334      10.465  -0.961   2.822  1.00 85.14           C  
ATOM   2668  CB  GLN A 334       8.160  -0.072   3.230  1.00 85.14           C  
ATOM   2669  O   GLN A 334      11.044  -0.694   1.767  1.00 85.14           O  
ATOM   2670  CG  GLN A 334       8.230   1.071   2.226  1.00 85.14           C  
ATOM   2671  CD  GLN A 334       7.249   2.186   2.537  1.00 85.14           C  
ATOM   2672  NE2 GLN A 334       7.300   3.256   1.750  1.00 85.14           N  
ATOM   2673  OE1 GLN A 334       6.453   2.087   3.475  1.00 85.14           O  
ATOM   2674  N   GLU A 335      11.103  -0.876   4.026  1.00 84.27           N  
ATOM   2675  CA  GLU A 335      12.533  -0.608   4.153  1.00 84.27           C  
ATOM   2676  C   GLU A 335      13.359  -1.675   3.439  1.00 84.27           C  
ATOM   2677  CB  GLU A 335      12.936  -0.530   5.627  1.00 84.27           C  
ATOM   2678  O   GLU A 335      14.347  -1.359   2.773  1.00 84.27           O  
ATOM   2679  CG  GLU A 335      12.430   0.717   6.338  1.00 84.27           C  
ATOM   2680  CD  GLU A 335      12.715   0.714   7.831  1.00 84.27           C  
ATOM   2681  OE1 GLU A 335      12.249   1.635   8.540  1.00 84.27           O  
ATOM   2682  OE2 GLU A 335      13.411  -0.216   8.296  1.00 84.27           O  
ATOM   2683  N   LEU A 336      12.940  -2.995   3.626  1.00 82.10           N  
ATOM   2684  CA  LEU A 336      13.621  -4.101   2.961  1.00 82.10           C  
ATOM   2685  C   LEU A 336      13.480  -3.994   1.446  1.00 82.10           C  
ATOM   2686  CB  LEU A 336      13.064  -5.442   3.444  1.00 82.10           C  
ATOM   2687  O   LEU A 336      14.441  -4.232   0.710  1.00 82.10           O  
ATOM   2688  CG  LEU A 336      13.592  -5.952   4.785  1.00 82.10           C  
ATOM   2689  CD1 LEU A 336      12.893  -7.251   5.171  1.00 82.10           C  
ATOM   2690  CD2 LEU A 336      15.103  -6.150   4.725  1.00 82.10           C  
ATOM   2691  N   GLU A 337      12.317  -3.725   0.968  1.00 82.25           N  
ATOM   2692  CA  GLU A 337      12.075  -3.553  -0.462  1.00 82.25           C  
ATOM   2693  C   GLU A 337      12.919  -2.417  -1.031  1.00 82.25           C  
ATOM   2694  CB  GLU A 337      10.590  -3.289  -0.728  1.00 82.25           C  
ATOM   2695  O   GLU A 337      13.468  -2.534  -2.129  1.00 82.25           O  
ATOM   2696  CG  GLU A 337       9.710  -4.522  -0.577  1.00 82.25           C  
ATOM   2697  CD  GLU A 337       8.229  -4.225  -0.747  1.00 82.25           C  
ATOM   2698  OE1 GLU A 337       7.421  -5.180  -0.799  1.00 82.25           O  
ATOM   2699  OE2 GLU A 337       7.873  -3.029  -0.830  1.00 82.25           O  
ATOM   2700  N   ASP A 338      12.958  -1.244  -0.335  1.00 85.33           N  
ATOM   2701  CA  ASP A 338      13.775  -0.107  -0.748  1.00 85.33           C  
ATOM   2702  C   ASP A 338      15.252  -0.488  -0.817  1.00 85.33           C  
ATOM   2703  CB  ASP A 338      13.579   1.071   0.209  1.00 85.33           C  
ATOM   2704  O   ASP A 338      15.956  -0.098  -1.750  1.00 85.33           O  
ATOM   2705  CG  ASP A 338      12.217   1.727   0.071  1.00 85.33           C  
ATOM   2706  OD1 ASP A 338      11.518   1.477  -0.935  1.00 85.33           O  
ATOM   2707  OD2 ASP A 338      11.839   2.503   0.975  1.00 85.33           O  
ATOM   2708  N   LYS A 339      15.713  -1.240   0.219  1.00 85.50           N  
ATOM   2709  CA  LYS A 339      17.097  -1.705   0.237  1.00 85.50           C  
ATOM   2710  C   LYS A 339      17.387  -2.615  -0.953  1.00 85.50           C  
ATOM   2711  CB  LYS A 339      17.401  -2.439   1.544  1.00 85.50           C  
ATOM   2712  O   LYS A 339      18.430  -2.488  -1.599  1.00 85.50           O  
ATOM   2713  CG  LYS A 339      17.570  -1.520   2.745  1.00 85.50           C  
ATOM   2714  CD  LYS A 339      17.968  -2.298   3.992  1.00 85.50           C  
ATOM   2715  CE  LYS A 339      18.010  -1.401   5.222  1.00 85.50           C  
ATOM   2716  NZ  LYS A 339      18.058  -2.196   6.486  1.00 85.50           N  
ATOM   2717  N   GLN A 340      16.460  -3.530  -1.179  1.00 85.54           N  
ATOM   2718  CA  GLN A 340      16.619  -4.452  -2.299  1.00 85.54           C  
ATOM   2719  C   GLN A 340      16.606  -3.708  -3.631  1.00 85.54           C  
ATOM   2720  CB  GLN A 340      15.520  -5.515  -2.280  1.00 85.54           C  
ATOM   2721  O   GLN A 340      17.379  -4.030  -4.535  1.00 85.54           O  
ATOM   2722  CG  GLN A 340      15.679  -6.546  -1.170  1.00 85.54           C  
ATOM   2723  CD  GLN A 340      14.528  -7.533  -1.117  1.00 85.54           C  
ATOM   2724  NE2 GLN A 340      14.818  -8.759  -0.693  1.00 85.54           N  
ATOM   2725  OE1 GLN A 340      13.388  -7.197  -1.452  1.00 85.54           O  
ATOM   2726  N   ASN A 341      15.697  -2.814  -3.756  1.00 86.62           N  
ATOM   2727  CA  ASN A 341      15.634  -1.994  -4.961  1.00 86.62           C  
ATOM   2728  C   ASN A 341      16.932  -1.223  -5.182  1.00 86.62           C  
ATOM   2729  CB  ASN A 341      14.449  -1.029  -4.893  1.00 86.62           C  
ATOM   2730  O   ASN A 341      17.402  -1.101  -6.315  1.00 86.62           O  
ATOM   2731  CG  ASN A 341      13.121  -1.717  -5.143  1.00 86.62           C  
ATOM   2732  ND2 ASN A 341      12.030  -1.047  -4.791  1.00 86.62           N  
ATOM   2733  OD1 ASN A 341      13.076  -2.842  -5.647  1.00 86.62           O  
ATOM   2734  N   ALA A 342      17.467  -0.635  -4.128  1.00 87.16           N  
ATOM   2735  CA  ALA A 342      18.744   0.070  -4.198  1.00 87.16           C  
ATOM   2736  C   ALA A 342      19.864  -0.867  -4.640  1.00 87.16           C  
ATOM   2737  CB  ALA A 342      19.080   0.698  -2.848  1.00 87.16           C  
ATOM   2738  O   ALA A 342      20.726  -0.483  -5.435  1.00 87.16           O  
ATOM   2739  N   ASP A 343      19.899  -2.105  -4.085  1.00 87.03           N  
ATOM   2740  CA  ASP A 343      20.891  -3.111  -4.449  1.00 87.03           C  
ATOM   2741  C   ASP A 343      20.768  -3.498  -5.921  1.00 87.03           C  
ATOM   2742  CB  ASP A 343      20.745  -4.352  -3.565  1.00 87.03           C  
ATOM   2743  O   ASP A 343      21.776  -3.641  -6.616  1.00 87.03           O  
ATOM   2744  CG  ASP A 343      21.240  -4.131  -2.146  1.00 87.03           C  
ATOM   2745  OD1 ASP A 343      21.890  -3.098  -1.881  1.00 87.03           O  
ATOM   2746  OD2 ASP A 343      20.979  -5.000  -1.286  1.00 87.03           O  
ATOM   2747  N   ILE A 344      19.529  -3.705  -6.361  1.00 89.82           N  
ATOM   2748  CA  ILE A 344      19.276  -4.055  -7.755  1.00 89.82           C  
ATOM   2749  C   ILE A 344      19.756  -2.927  -8.666  1.00 89.82           C  
ATOM   2750  CB  ILE A 344      17.778  -4.343  -8.002  1.00 89.82           C  
ATOM   2751  O   ILE A 344      20.379  -3.178  -9.700  1.00 89.82           O  
ATOM   2752  CG1 ILE A 344      17.358  -5.635  -7.291  1.00 89.82           C  
ATOM   2753  CG2 ILE A 344      17.484  -4.423  -9.503  1.00 89.82           C  
ATOM   2754  CD1 ILE A 344      15.859  -5.898  -7.320  1.00 89.82           C  
ATOM   2755  N   SER A 345      19.405  -1.710  -8.338  1.00 89.77           N  
ATOM   2756  CA  SER A 345      19.852  -0.547  -9.099  1.00 89.77           C  
ATOM   2757  C   SER A 345      21.374  -0.479  -9.162  1.00 89.77           C  
ATOM   2758  CB  SER A 345      19.300   0.740  -8.484  1.00 89.77           C  
ATOM   2759  O   SER A 345      21.944  -0.169 -10.210  1.00 89.77           O  
ATOM   2760  OG  SER A 345      19.681   1.868  -9.252  1.00 89.77           O  
ATOM   2761  N   ALA A 346      22.040  -0.718  -8.011  1.00 89.19           N  
ATOM   2762  CA  ALA A 346      23.499  -0.741  -7.948  1.00 89.19           C  
ATOM   2763  C   ALA A 346      24.071  -1.824  -8.859  1.00 89.19           C  
ATOM   2764  CB  ALA A 346      23.966  -0.957  -6.511  1.00 89.19           C  
ATOM   2765  O   ALA A 346      25.062  -1.597  -9.557  1.00 89.19           O  
ATOM   2766  N   MET A 347      23.508  -3.018  -8.818  1.00 88.00           N  
ATOM   2767  CA  MET A 347      23.946  -4.125  -9.663  1.00 88.00           C  
ATOM   2768  C   MET A 347      23.736  -3.800 -11.138  1.00 88.00           C  
ATOM   2769  CB  MET A 347      23.199  -5.409  -9.299  1.00 88.00           C  
ATOM   2770  O   MET A 347      24.580  -4.122 -11.976  1.00 88.00           O  
ATOM   2771  CG  MET A 347      23.601  -5.991  -7.953  1.00 88.00           C  
ATOM   2772  SD  MET A 347      22.956  -7.691  -7.702  1.00 88.00           S  
ATOM   2773  CE  MET A 347      23.557  -8.016  -6.022  1.00 88.00           C  
ATOM   2774  N   GLN A 348      22.589  -3.212 -11.441  1.00 91.18           N  
ATOM   2775  CA  GLN A 348      22.322  -2.785 -12.810  1.00 91.18           C  
ATOM   2776  C   GLN A 348      23.368  -1.782 -13.288  1.00 91.18           C  
ATOM   2777  CB  GLN A 348      20.923  -2.176 -12.919  1.00 91.18           C  
ATOM   2778  O   GLN A 348      23.798  -1.828 -14.442  1.00 91.18           O  
ATOM   2779  CG  GLN A 348      19.803  -3.208 -12.946  1.00 91.18           C  
ATOM   2780  CD  GLN A 348      18.424  -2.577 -12.955  1.00 91.18           C  
ATOM   2781  NE2 GLN A 348      17.408  -3.376 -13.265  1.00 91.18           N  
ATOM   2782  OE1 GLN A 348      18.271  -1.382 -12.683  1.00 91.18           O  
ATOM   2783  N   ASP A 349      23.714  -0.843 -12.433  1.00 93.32           N  
ATOM   2784  CA  ASP A 349      24.763   0.125 -12.740  1.00 93.32           C  
ATOM   2785  C   ASP A 349      26.090  -0.575 -13.025  1.00 93.32           C  
ATOM   2786  CB  ASP A 349      24.929   1.120 -11.590  1.00 93.32           C  
ATOM   2787  O   ASP A 349      26.813  -0.195 -13.948  1.00 93.32           O  
ATOM   2788  CG  ASP A 349      23.778   2.105 -11.487  1.00 93.32           C  
ATOM   2789  OD1 ASP A 349      22.974   2.205 -12.438  1.00 93.32           O  
ATOM   2790  OD2 ASP A 349      23.676   2.789 -10.446  1.00 93.32           O  
ATOM   2791  N   THR A 350      26.423  -1.572 -12.157  1.00 92.72           N  
ATOM   2792  CA  THR A 350      27.643  -2.348 -12.346  1.00 92.72           C  
ATOM   2793  C   THR A 350      27.613  -3.088 -13.680  1.00 92.72           C  
ATOM   2794  CB  THR A 350      27.846  -3.358 -11.201  1.00 92.72           C  
ATOM   2795  O   THR A 350      28.621  -3.147 -14.387  1.00 92.72           O  
ATOM   2796  CG2 THR A 350      27.999  -2.645  -9.861  1.00 92.72           C  
ATOM   2797  OG1 THR A 350      26.713  -4.233 -11.137  1.00 92.72           O  
ATOM   2798  N   ILE A 351      26.499  -3.688 -13.960  1.00 91.11           N  
ATOM   2799  CA  ILE A 351      26.332  -4.399 -15.223  1.00 91.11           C  
ATOM   2800  C   ILE A 351      26.539  -3.436 -16.389  1.00 91.11           C  
ATOM   2801  CB  ILE A 351      24.940  -5.063 -15.317  1.00 91.11           C  
ATOM   2802  O   ILE A 351      27.221  -3.766 -17.362  1.00 91.11           O  
ATOM   2803  CG1 ILE A 351      24.841  -6.237 -14.337  1.00 91.11           C  
ATOM   2804  CG2 ILE A 351      24.656  -5.522 -16.751  1.00 91.11           C  
ATOM   2805  CD1 ILE A 351      23.442  -6.828 -14.217  1.00 91.11           C  
ATOM   2806  N   ASN A 352      25.931  -2.271 -16.313  1.00 93.27           N  
ATOM   2807  CA  ASN A 352      26.077  -1.262 -17.357  1.00 93.27           C  
ATOM   2808  C   ASN A 352      27.533  -0.835 -17.523  1.00 93.27           C  
ATOM   2809  CB  ASN A 352      25.198  -0.046 -17.056  1.00 93.27           C  
ATOM   2810  O   ASN A 352      28.004  -0.646 -18.646  1.00 93.27           O  
ATOM   2811  CG  ASN A 352      23.725  -0.318 -17.291  1.00 93.27           C  
ATOM   2812  ND2 ASN A 352      22.868   0.455 -16.637  1.00 93.27           N  
ATOM   2813  OD1 ASN A 352      23.362  -1.216 -18.055  1.00 93.27           O  
ATOM   2814  N   LYS A 353      28.208  -0.643 -16.416  1.00 94.88           N  
ATOM   2815  CA  LYS A 353      29.627  -0.300 -16.436  1.00 94.88           C  
ATOM   2816  C   LYS A 353      30.446  -1.389 -17.125  1.00 94.88           C  
ATOM   2817  CB  LYS A 353      30.145  -0.076 -15.015  1.00 94.88           C  
ATOM   2818  O   LYS A 353      31.316  -1.092 -17.946  1.00 94.88           O  
ATOM   2819  CG  LYS A 353      29.704   1.243 -14.396  1.00 94.88           C  
ATOM   2820  CD  LYS A 353      30.245   1.405 -12.982  1.00 94.88           C  
ATOM   2821  CE  LYS A 353      29.660   2.632 -12.296  1.00 94.88           C  
ATOM   2822  NZ  LYS A 353      30.053   2.703 -10.856  1.00 94.88           N  
ATOM   2823  N   LEU A 354      30.210  -2.631 -16.734  1.00 93.46           N  
ATOM   2824  CA  LEU A 354      30.923  -3.759 -17.323  1.00 93.46           C  
ATOM   2825  C   LEU A 354      30.601  -3.891 -18.808  1.00 93.46           C  
ATOM   2826  CB  LEU A 354      30.568  -5.057 -16.594  1.00 93.46           C  
ATOM   2827  O   LEU A 354      31.484  -4.191 -19.614  1.00 93.46           O  
ATOM   2828  CG  LEU A 354      31.184  -5.247 -15.207  1.00 93.46           C  
ATOM   2829  CD1 LEU A 354      30.624  -6.501 -14.545  1.00 93.46           C  
ATOM   2830  CD2 LEU A 354      32.704  -5.320 -15.303  1.00 93.46           C  
ATOM   2831  N   GLU A 355      29.373  -3.761 -19.161  1.00 94.99           N  
ATOM   2832  CA  GLU A 355      28.969  -3.802 -20.563  1.00 94.99           C  
ATOM   2833  C   GLU A 355      29.670  -2.714 -21.372  1.00 94.99           C  
ATOM   2834  CB  GLU A 355      27.450  -3.655 -20.690  1.00 94.99           C  
ATOM   2835  O   GLU A 355      30.095  -2.951 -22.504  1.00 94.99           O  
ATOM   2836  CG  GLU A 355      26.676  -4.897 -20.274  1.00 94.99           C  
ATOM   2837  CD  GLU A 355      25.169  -4.731 -20.390  1.00 94.99           C  
ATOM   2838  OE1 GLU A 355      24.442  -5.749 -20.358  1.00 94.99           O  
ATOM   2839  OE2 GLU A 355      24.712  -3.573 -20.517  1.00 94.99           O  
ATOM   2840  N   ASN A 356      29.718  -1.514 -20.803  1.00 94.36           N  
ATOM   2841  CA  ASN A 356      30.421  -0.415 -21.455  1.00 94.36           C  
ATOM   2842  C   ASN A 356      31.906  -0.723 -21.626  1.00 94.36           C  
ATOM   2843  CB  ASN A 356      30.235   0.884 -20.668  1.00 94.36           C  
ATOM   2844  O   ASN A 356      32.490  -0.426 -22.670  1.00 94.36           O  
ATOM   2845  CG  ASN A 356      28.845   1.468 -20.825  1.00 94.36           C  
ATOM   2846  ND2 ASN A 356      28.456   2.330 -19.893  1.00 94.36           N  
ATOM   2847  OD1 ASN A 356      28.127   1.147 -21.775  1.00 94.36           O  
ATOM   2848  N   GLU A 357      32.545  -1.241 -20.561  1.00 94.86           N  
ATOM   2849  CA  GLU A 357      33.946  -1.644 -20.633  1.00 94.86           C  
ATOM   2850  C   GLU A 357      34.162  -2.702 -21.711  1.00 94.86           C  
ATOM   2851  CB  GLU A 357      34.425  -2.169 -19.277  1.00 94.86           C  
ATOM   2852  O   GLU A 357      35.168  -2.675 -22.423  1.00 94.86           O  
ATOM   2853  CG  GLU A 357      34.609  -1.082 -18.227  1.00 94.86           C  
ATOM   2854  CD  GLU A 357      35.013  -1.626 -16.866  1.00 94.86           C  
ATOM   2855  OE1 GLU A 357      35.144  -0.829 -15.909  1.00 94.86           O  
ATOM   2856  OE2 GLU A 357      35.201  -2.858 -16.756  1.00 94.86           O  
ATOM   2857  N   LEU A 358      33.254  -3.651 -21.702  1.00 94.43           N  
ATOM   2858  CA  LEU A 358      33.320  -4.694 -22.719  1.00 94.43           C  
ATOM   2859  C   LEU A 358      33.229  -4.096 -24.119  1.00 94.43           C  
ATOM   2860  CB  LEU A 358      32.197  -5.714 -22.514  1.00 94.43           C  
ATOM   2861  O   LEU A 358      33.986  -4.479 -25.013  1.00 94.43           O  
ATOM   2862  CG  LEU A 358      32.179  -6.906 -23.473  1.00 94.43           C  
ATOM   2863  CD1 LEU A 358      33.371  -7.819 -23.204  1.00 94.43           C  
ATOM   2864  CD2 LEU A 358      30.869  -7.676 -23.345  1.00 94.43           C  
ATOM   2865  N   ARG A 359      32.271  -3.234 -24.296  1.00 95.62           N  
ATOM   2866  CA  ARG A 359      32.106  -2.564 -25.582  1.00 95.62           C  
ATOM   2867  C   ARG A 359      33.365  -1.791 -25.962  1.00 95.62           C  
ATOM   2868  CB  ARG A 359      30.902  -1.621 -25.548  1.00 95.62           C  
ATOM   2869  O   ARG A 359      33.794  -1.822 -27.117  1.00 95.62           O  
ATOM   2870  CG  ARG A 359      29.563  -2.326 -25.685  1.00 95.62           C  
ATOM   2871  CD  ARG A 359      28.421  -1.337 -25.878  1.00 95.62           C  
ATOM   2872  NE  ARG A 359      27.136  -1.916 -25.497  1.00 95.62           N  
ATOM   2873  NH1 ARG A 359      26.967  -0.752 -23.509  1.00 95.62           N  
ATOM   2874  NH2 ARG A 359      25.312  -2.211 -24.133  1.00 95.62           N  
ATOM   2875  CZ  ARG A 359      26.475  -1.625 -24.381  1.00 95.62           C  
ATOM   2876  N   THR A 360      33.890  -1.036 -25.057  1.00 96.11           N  
ATOM   2877  CA  THR A 360      35.106  -0.259 -25.275  1.00 96.11           C  
ATOM   2878  C   THR A 360      36.269  -1.171 -25.655  1.00 96.11           C  
ATOM   2879  CB  THR A 360      35.479   0.559 -24.025  1.00 96.11           C  
ATOM   2880  O   THR A 360      37.030  -0.865 -26.575  1.00 96.11           O  
ATOM   2881  CG2 THR A 360      34.469   1.675 -23.777  1.00 96.11           C  
ATOM   2882  OG1 THR A 360      35.505  -0.309 -22.884  1.00 96.11           O  
ATOM   2883  N   THR A 361      36.503  -2.249 -24.910  1.00 95.21           N  
ATOM   2884  CA  THR A 361      37.580  -3.193 -25.188  1.00 95.21           C  
ATOM   2885  C   THR A 361      37.398  -3.833 -26.561  1.00 95.21           C  
ATOM   2886  CB  THR A 361      37.651  -4.292 -24.112  1.00 95.21           C  
ATOM   2887  O   THR A 361      38.373  -4.058 -27.281  1.00 95.21           O  
ATOM   2888  CG2 THR A 361      37.941  -3.698 -22.737  1.00 95.21           C  
ATOM   2889  OG1 THR A 361      36.399  -4.988 -24.064  1.00 95.21           O  
ATOM   2890  N   LYS A 362      36.205  -4.245 -26.864  1.00 96.26           N  
ATOM   2891  CA  LYS A 362      35.914  -4.803 -28.181  1.00 96.26           C  
ATOM   2892  C   LYS A 362      36.264  -3.812 -29.288  1.00 96.26           C  
ATOM   2893  CB  LYS A 362      34.441  -5.202 -28.282  1.00 96.26           C  
ATOM   2894  O   LYS A 362      36.811  -4.197 -30.323  1.00 96.26           O  
ATOM   2895  CG  LYS A 362      34.108  -6.519 -27.596  1.00 96.26           C  
ATOM   2896  CD  LYS A 362      32.673  -6.947 -27.874  1.00 96.26           C  
ATOM   2897  CE  LYS A 362      32.347  -8.277 -27.210  1.00 96.26           C  
ATOM   2898  NZ  LYS A 362      30.927  -8.679 -27.442  1.00 96.26           N  
ATOM   2899  N   SER A 363      35.859  -2.556 -29.079  1.00 95.88           N  
ATOM   2900  CA  SER A 363      36.190  -1.510 -30.042  1.00 95.88           C  
ATOM   2901  C   SER A 363      37.699  -1.343 -30.180  1.00 95.88           C  
ATOM   2902  CB  SER A 363      35.557  -0.181 -29.629  1.00 95.88           C  
ATOM   2903  O   SER A 363      38.211  -1.168 -31.287  1.00 95.88           O  
ATOM   2904  OG  SER A 363      36.172   0.901 -30.307  1.00 95.88           O  
ATOM   2905  N   GLU A 364      38.386  -1.337 -29.065  1.00 96.11           N  
ATOM   2906  CA  GLU A 364      39.843  -1.247 -29.076  1.00 96.11           C  
ATOM   2907  C   GLU A 364      40.464  -2.431 -29.811  1.00 96.11           C  
ATOM   2908  CB  GLU A 364      40.388  -1.171 -27.647  1.00 96.11           C  
ATOM   2909  O   GLU A 364      41.424  -2.265 -30.567  1.00 96.11           O  
ATOM   2910  CG  GLU A 364      40.104   0.152 -26.950  1.00 96.11           C  
ATOM   2911  CD  GLU A 364      40.516   0.160 -25.486  1.00 96.11           C  
ATOM   2912  OE1 GLU A 364      40.333   1.197 -24.810  1.00 96.11           O  
ATOM   2913  OE2 GLU A 364      41.027  -0.880 -25.013  1.00 96.11           O  
ATOM   2914  N   MET A 365      39.938  -3.641 -29.545  1.00 94.91           N  
ATOM   2915  CA  MET A 365      40.409  -4.842 -30.229  1.00 94.91           C  
ATOM   2916  C   MET A 365      40.206  -4.726 -31.736  1.00 94.91           C  
ATOM   2917  CB  MET A 365      39.688  -6.082 -29.698  1.00 94.91           C  
ATOM   2918  O   MET A 365      41.078  -5.111 -32.516  1.00 94.91           O  
ATOM   2919  CG  MET A 365      40.225  -7.390 -30.256  1.00 94.91           C  
ATOM   2920  SD  MET A 365      39.544  -8.857 -29.389  1.00 94.91           S  
ATOM   2921  CE  MET A 365      37.964  -8.180 -28.809  1.00 94.91           C  
ATOM   2922  N   ALA A 366      39.056  -4.285 -32.124  1.00 94.63           N  
ATOM   2923  CA  ALA A 366      38.768  -4.080 -33.541  1.00 94.63           C  
ATOM   2924  C   ALA A 366      39.746  -3.086 -34.161  1.00 94.63           C  
ATOM   2925  CB  ALA A 366      37.332  -3.595 -33.727  1.00 94.63           C  
ATOM   2926  O   ALA A 366      40.202  -3.278 -35.290  1.00 94.63           O  
ATOM   2927  N   ARG A 367      40.045  -2.040 -33.464  1.00 96.02           N  
ATOM   2928  CA  ARG A 367      41.019  -1.050 -33.913  1.00 96.02           C  
ATOM   2929  C   ARG A 367      42.399  -1.677 -34.082  1.00 96.02           C  
ATOM   2930  CB  ARG A 367      41.092   0.118 -32.928  1.00 96.02           C  
ATOM   2931  O   ARG A 367      43.074  -1.442 -35.087  1.00 96.02           O  
ATOM   2932  CG  ARG A 367      41.940   1.282 -33.414  1.00 96.02           C  
ATOM   2933  CD  ARG A 367      42.108   2.346 -32.338  1.00 96.02           C  
ATOM   2934  NE  ARG A 367      42.961   1.880 -31.248  1.00 96.02           N  
ATOM   2935  NH1 ARG A 367      44.915   2.737 -32.133  1.00 96.02           N  
ATOM   2936  NH2 ARG A 367      44.953   1.609 -30.138  1.00 96.02           N  
ATOM   2937  CZ  ARG A 367      44.274   2.077 -31.175  1.00 96.02           C  
ATOM   2938  N   TYR A 368      42.902  -2.419 -33.054  1.00 95.59           N  
ATOM   2939  CA  TYR A 368      44.191  -3.098 -33.122  1.00 95.59           C  
ATOM   2940  C   TYR A 368      44.244  -4.050 -34.311  1.00 95.59           C  
ATOM   2941  CB  TYR A 368      44.463  -3.866 -31.825  1.00 95.59           C  
ATOM   2942  O   TYR A 368      45.274  -4.160 -34.980  1.00 95.59           O  
ATOM   2943  CG  TYR A 368      44.896  -2.986 -30.678  1.00 95.59           C  
ATOM   2944  CD1 TYR A 368      45.792  -1.938 -30.877  1.00 95.59           C  
ATOM   2945  CD2 TYR A 368      44.411  -3.201 -29.392  1.00 95.59           C  
ATOM   2946  CE1 TYR A 368      46.195  -1.126 -29.822  1.00 95.59           C  
ATOM   2947  CE2 TYR A 368      44.807  -2.395 -28.330  1.00 95.59           C  
ATOM   2948  OH  TYR A 368      46.093  -0.560 -27.507  1.00 95.59           O  
ATOM   2949  CZ  TYR A 368      45.697  -1.361 -28.555  1.00 95.59           C  
ATOM   2950  N   LEU A 369      43.162  -4.787 -34.559  1.00 96.31           N  
ATOM   2951  CA  LEU A 369      43.091  -5.707 -35.689  1.00 96.31           C  
ATOM   2952  C   LEU A 369      43.217  -4.956 -37.010  1.00 96.31           C  
ATOM   2953  CB  LEU A 369      41.778  -6.494 -35.659  1.00 96.31           C  
ATOM   2954  O   LEU A 369      43.891  -5.422 -37.932  1.00 96.31           O  
ATOM   2955  CG  LEU A 369      41.731  -7.698 -34.717  1.00 96.31           C  
ATOM   2956  CD1 LEU A 369      40.316  -8.263 -34.650  1.00 96.31           C  
ATOM   2957  CD2 LEU A 369      42.719  -8.768 -35.167  1.00 96.31           C  
ATOM   2958  N   LYS A 370      42.549  -3.831 -37.090  1.00 96.02           N  
ATOM   2959  CA  LYS A 370      42.659  -3.007 -38.290  1.00 96.02           C  
ATOM   2960  C   LYS A 370      44.083  -2.491 -38.475  1.00 96.02           C  
ATOM   2961  CB  LYS A 370      41.680  -1.833 -38.227  1.00 96.02           C  
ATOM   2962  O   LYS A 370      44.614  -2.504 -39.588  1.00 96.02           O  
ATOM   2963  CG  LYS A 370      41.557  -1.058 -39.531  1.00 96.02           C  
ATOM   2964  CD  LYS A 370      40.535   0.066 -39.419  1.00 96.02           C  
ATOM   2965  CE  LYS A 370      40.406   0.838 -40.725  1.00 96.02           C  
ATOM   2966  NZ  LYS A 370      39.253   1.786 -40.696  1.00 96.02           N  
ATOM   2967  N   GLU A 371      44.672  -1.944 -37.414  1.00 95.89           N  
ATOM   2968  CA  GLU A 371      46.050  -1.465 -37.463  1.00 95.89           C  
ATOM   2969  C   GLU A 371      47.010  -2.583 -37.859  1.00 95.89           C  
ATOM   2970  CB  GLU A 371      46.462  -0.872 -36.114  1.00 95.89           C  
ATOM   2971  O   GLU A 371      47.968  -2.353 -38.600  1.00 95.89           O  
ATOM   2972  CG  GLU A 371      45.789   0.455 -35.793  1.00 95.89           C  
ATOM   2973  CD  GLU A 371      46.138   0.988 -34.413  1.00 95.89           C  
ATOM   2974  OE1 GLU A 371      45.615   2.057 -34.025  1.00 95.89           O  
ATOM   2975  OE2 GLU A 371      46.943   0.331 -33.715  1.00 95.89           O  
ATOM   2976  N   TYR A 372      46.808  -3.785 -37.270  1.00 95.97           N  
ATOM   2977  CA  TYR A 372      47.619  -4.947 -37.613  1.00 95.97           C  
ATOM   2978  C   TYR A 372      47.497  -5.279 -39.096  1.00 95.97           C  
ATOM   2979  CB  TYR A 372      47.207  -6.158 -36.771  1.00 95.97           C  
ATOM   2980  O   TYR A 372      48.497  -5.560 -39.760  1.00 95.97           O  
ATOM   2981  CG  TYR A 372      48.055  -7.383 -37.014  1.00 95.97           C  
ATOM   2982  CD1 TYR A 372      47.601  -8.419 -37.827  1.00 95.97           C  
ATOM   2983  CD2 TYR A 372      49.311  -7.508 -36.429  1.00 95.97           C  
ATOM   2984  CE1 TYR A 372      48.378  -9.550 -38.052  1.00 95.97           C  
ATOM   2985  CE2 TYR A 372      50.097  -8.635 -36.647  1.00 95.97           C  
ATOM   2986  OH  TYR A 372      50.396 -10.767 -37.678  1.00 95.97           O  
ATOM   2987  CZ  TYR A 372      49.623  -9.649 -37.459  1.00 95.97           C  
ATOM   2988  N   GLN A 373      46.289  -5.339 -39.640  1.00 95.41           N  
ATOM   2989  CA  GLN A 373      46.067  -5.594 -41.059  1.00 95.41           C  
ATOM   2990  C   GLN A 373      46.755  -4.540 -41.922  1.00 95.41           C  
ATOM   2991  CB  GLN A 373      44.570  -5.632 -41.371  1.00 95.41           C  
ATOM   2992  O   GLN A 373      47.350  -4.865 -42.952  1.00 95.41           O  
ATOM   2993  CG  GLN A 373      44.163  -6.769 -42.299  1.00 95.41           C  
ATOM   2994  CD  GLN A 373      42.659  -6.940 -42.394  1.00 95.41           C  
ATOM   2995  NE2 GLN A 373      42.223  -7.992 -43.078  1.00 95.41           N  
ATOM   2996  OE1 GLN A 373      41.894  -6.132 -41.856  1.00 95.41           O  
ATOM   2997  N   ASP A 374      46.583  -3.261 -41.559  1.00 95.42           N  
ATOM   2998  CA  ASP A 374      47.248  -2.168 -42.263  1.00 95.42           C  
ATOM   2999  C   ASP A 374      48.763  -2.352 -42.257  1.00 95.42           C  
ATOM   3000  CB  ASP A 374      46.878  -0.822 -41.636  1.00 95.42           C  
ATOM   3001  O   ASP A 374      49.425  -2.129 -43.273  1.00 95.42           O  
ATOM   3002  CG  ASP A 374      45.453  -0.397 -41.941  1.00 95.42           C  
ATOM   3003  OD1 ASP A 374      44.809  -1.007 -42.822  1.00 95.42           O  
ATOM   3004  OD2 ASP A 374      44.970   0.560 -41.297  1.00 95.42           O  
ATOM   3005  N   LEU A 375      49.308  -2.642 -41.100  1.00 95.63           N  
ATOM   3006  CA  LEU A 375      50.740  -2.889 -40.972  1.00 95.63           C  
ATOM   3007  C   LEU A 375      51.165  -4.081 -41.822  1.00 95.63           C  
ATOM   3008  CB  LEU A 375      51.113  -3.133 -39.507  1.00 95.63           C  
ATOM   3009  O   LEU A 375      52.231  -4.059 -42.441  1.00 95.63           O  
ATOM   3010  CG  LEU A 375      52.607  -3.234 -39.196  1.00 95.63           C  
ATOM   3011  CD1 LEU A 375      53.324  -1.958 -39.623  1.00 95.63           C  
ATOM   3012  CD2 LEU A 375      52.826  -3.505 -37.711  1.00 95.63           C  
ATOM   3013  N   LEU A 376      50.427  -5.161 -41.756  1.00 94.82           N  
ATOM   3014  CA  LEU A 376      50.685  -6.329 -42.592  1.00 94.82           C  
ATOM   3015  C   LEU A 376      50.714  -5.946 -44.067  1.00 94.82           C  
ATOM   3016  CB  LEU A 376      49.622  -7.405 -42.353  1.00 94.82           C  
ATOM   3017  O   LEU A 376      51.565  -6.424 -44.821  1.00 94.82           O  
ATOM   3018  CG  LEU A 376      49.800  -8.716 -43.119  1.00 94.82           C  
ATOM   3019  CD1 LEU A 376      51.056  -9.441 -42.646  1.00 94.82           C  
ATOM   3020  CD2 LEU A 376      48.571  -9.603 -42.955  1.00 94.82           C  
ATOM   3021  N   ASN A 377      49.718  -5.169 -44.490  1.00 95.05           N  
ATOM   3022  CA  ASN A 377      49.693  -4.692 -45.869  1.00 95.05           C  
ATOM   3023  C   ASN A 377      50.969  -3.933 -46.222  1.00 95.05           C  
ATOM   3024  CB  ASN A 377      48.466  -3.811 -46.110  1.00 95.05           C  
ATOM   3025  O   ASN A 377      51.506  -4.089 -47.320  1.00 95.05           O  
ATOM   3026  CG  ASN A 377      47.174  -4.603 -46.136  1.00 95.05           C  
ATOM   3027  ND2 ASN A 377      46.053  -3.916 -45.947  1.00 95.05           N  
ATOM   3028  OD1 ASN A 377      47.183  -5.822 -46.323  1.00 95.05           O  
ATOM   3029  N   VAL A 378      51.440  -3.004 -45.427  1.00 95.37           N  
ATOM   3030  CA  VAL A 378      52.687  -2.268 -45.613  1.00 95.37           C  
ATOM   3031  C   VAL A 378      53.855  -3.246 -45.708  1.00 95.37           C  
ATOM   3032  CB  VAL A 378      52.927  -1.260 -44.467  1.00 95.37           C  
ATOM   3033  O   VAL A 378      54.732  -3.095 -46.562  1.00 95.37           O  
ATOM   3034  CG1 VAL A 378      54.322  -0.647 -44.571  1.00 95.37           C  
ATOM   3035  CG2 VAL A 378      51.858  -0.169 -44.484  1.00 95.37           C  
ATOM   3036  N   LYS A 379      53.951  -4.226 -44.751  1.00 95.54           N  
ATOM   3037  CA  LYS A 379      55.000  -5.241 -44.761  1.00 95.54           C  
ATOM   3038  C   LYS A 379      55.020  -5.997 -46.087  1.00 95.54           C  
ATOM   3039  CB  LYS A 379      54.811  -6.221 -43.602  1.00 95.54           C  
ATOM   3040  O   LYS A 379      56.088  -6.245 -46.650  1.00 95.54           O  
ATOM   3041  CG  LYS A 379      55.894  -7.286 -43.509  1.00 95.54           C  
ATOM   3042  CD  LYS A 379      55.420  -8.497 -42.716  1.00 95.54           C  
ATOM   3043  CE  LYS A 379      56.489  -9.580 -42.655  1.00 95.54           C  
ATOM   3044  NZ  LYS A 379      56.031 -10.768 -41.876  1.00 95.54           N  
ATOM   3045  N   MET A 380      53.821  -6.397 -46.589  1.00 95.41           N  
ATOM   3046  CA  MET A 380      53.724  -7.108 -47.860  1.00 95.41           C  
ATOM   3047  C   MET A 380      54.229  -6.241 -49.009  1.00 95.41           C  
ATOM   3048  CB  MET A 380      52.281  -7.539 -48.127  1.00 95.41           C  
ATOM   3049  O   MET A 380      54.939  -6.725 -49.892  1.00 95.41           O  
ATOM   3050  CG  MET A 380      51.801  -8.665 -47.224  1.00 95.41           C  
ATOM   3051  SD  MET A 380      50.116  -9.245 -47.660  1.00 95.41           S  
ATOM   3052  CE  MET A 380      50.430  -9.929 -49.311  1.00 95.41           C  
ATOM   3053  N   ALA A 381      53.860  -4.916 -48.962  1.00 94.03           N  
ATOM   3054  CA  ALA A 381      54.336  -3.961 -49.960  1.00 94.03           C  
ATOM   3055  C   ALA A 381      55.858  -3.857 -49.938  1.00 94.03           C  
ATOM   3056  CB  ALA A 381      53.709  -2.589 -49.724  1.00 94.03           C  
ATOM   3057  O   ALA A 381      56.499  -3.820 -50.991  1.00 94.03           O  
ATOM   3058  N   LEU A 382      56.336  -3.780 -48.782  1.00 95.20           N  
ATOM   3059  CA  LEU A 382      57.785  -3.698 -48.638  1.00 95.20           C  
ATOM   3060  C   LEU A 382      58.452  -4.986 -49.110  1.00 95.20           C  
ATOM   3061  CB  LEU A 382      58.164  -3.418 -47.181  1.00 95.20           C  
ATOM   3062  O   LEU A 382      59.526  -4.948 -49.715  1.00 95.20           O  
ATOM   3063  CG  LEU A 382      57.899  -2.000 -46.673  1.00 95.20           C  
ATOM   3064  CD1 LEU A 382      58.172  -1.915 -45.175  1.00 95.20           C  
ATOM   3065  CD2 LEU A 382      58.751  -0.991 -47.435  1.00 95.20           C  
ATOM   3066  N   ASP A 383      57.961  -6.189 -48.723  1.00 95.27           N  
ATOM   3067  CA  ASP A 383      58.470  -7.474 -49.194  1.00 95.27           C  
ATOM   3068  C   ASP A 383      58.518  -7.521 -50.719  1.00 95.27           C  
ATOM   3069  CB  ASP A 383      57.610  -8.621 -48.659  1.00 95.27           C  
ATOM   3070  O   ASP A 383      59.458  -8.067 -51.300  1.00 95.27           O  
ATOM   3071  CG  ASP A 383      57.898  -8.950 -47.204  1.00 95.27           C  
ATOM   3072  OD1 ASP A 383      58.977  -8.576 -46.696  1.00 95.27           O  
ATOM   3073  OD2 ASP A 383      57.038  -9.591 -46.561  1.00 95.27           O  
ATOM   3074  N   ILE A 384      57.489  -6.992 -51.413  1.00 93.24           N  
ATOM   3075  CA  ILE A 384      57.443  -6.921 -52.870  1.00 93.24           C  
ATOM   3076  C   ILE A 384      58.563  -6.015 -53.377  1.00 93.24           C  
ATOM   3077  CB  ILE A 384      56.073  -6.409 -53.368  1.00 93.24           C  
ATOM   3078  O   ILE A 384      59.232  -6.337 -54.362  1.00 93.24           O  
ATOM   3079  CG1 ILE A 384      54.966  -7.405 -53.004  1.00 93.24           C  
ATOM   3080  CG2 ILE A 384      56.108  -6.157 -54.878  1.00 93.24           C  
ATOM   3081  CD1 ILE A 384      53.558  -6.885 -53.258  1.00 93.24           C  
ATOM   3082  N   GLU A 385      58.780  -4.818 -52.735  1.00 94.37           N  
ATOM   3083  CA  GLU A 385      59.848  -3.889 -53.091  1.00 94.37           C  
ATOM   3084  C   GLU A 385      61.219  -4.545 -52.950  1.00 94.37           C  
ATOM   3085  CB  GLU A 385      59.776  -2.629 -52.224  1.00 94.37           C  
ATOM   3086  O   GLU A 385      62.092  -4.359 -53.801  1.00 94.37           O  
ATOM   3087  CG  GLU A 385      58.600  -1.722 -52.555  1.00 94.37           C  
ATOM   3088  CD  GLU A 385      58.500  -0.512 -51.639  1.00 94.37           C  
ATOM   3089  OE1 GLU A 385      57.542   0.281 -51.784  1.00 94.37           O  
ATOM   3090  OE2 GLU A 385      59.387  -0.355 -50.771  1.00 94.37           O  
ATOM   3091  N   ILE A 386      61.348  -5.268 -51.811  1.00 92.76           N  
ATOM   3092  CA  ILE A 386      62.601  -5.969 -51.555  1.00 92.76           C  
ATOM   3093  C   ILE A 386      62.828  -7.029 -52.630  1.00 92.76           C  
ATOM   3094  CB  ILE A 386      62.611  -6.616 -50.152  1.00 92.76           C  
ATOM   3095  O   ILE A 386      63.942  -7.180 -53.138  1.00 92.76           O  
ATOM   3096  CG1 ILE A 386      62.609  -5.536 -49.065  1.00 92.76           C  
ATOM   3097  CG2 ILE A 386      63.816  -7.549 -49.996  1.00 92.76           C  
ATOM   3098  CD1 ILE A 386      62.451  -6.080 -47.652  1.00 92.76           C  
ATOM   3099  N   ALA A 387      61.831  -7.829 -52.966  1.00 93.65           N  
ATOM   3100  CA  ALA A 387      61.913  -8.849 -54.008  1.00 93.65           C  
ATOM   3101  C   ALA A 387      62.250  -8.226 -55.359  1.00 93.65           C  
ATOM   3102  CB  ALA A 387      60.602  -9.626 -54.096  1.00 93.65           C  
ATOM   3103  O   ALA A 387      63.026  -8.791 -56.134  1.00 93.65           O  
ATOM   3104  N   ALA A 388      61.554  -7.105 -55.593  1.00 91.80           N  
ATOM   3105  CA  ALA A 388      61.857  -6.375 -56.821  1.00 91.80           C  
ATOM   3106  C   ALA A 388      63.315  -5.925 -56.846  1.00 91.80           C  
ATOM   3107  CB  ALA A 388      60.929  -5.172 -56.969  1.00 91.80           C  
ATOM   3108  O   ALA A 388      63.987  -6.029 -57.875  1.00 91.80           O  
ATOM   3109  N   TYR A 389      63.738  -5.276 -55.672  1.00 93.94           N  
ATOM   3110  CA  TYR A 389      65.131  -4.856 -55.565  1.00 93.94           C  
ATOM   3111  C   TYR A 389      66.070  -6.052 -55.665  1.00 93.94           C  
ATOM   3112  CB  TYR A 389      65.369  -4.115 -54.246  1.00 93.94           C  
ATOM   3113  O   TYR A 389      67.133  -5.965 -56.284  1.00 93.94           O  
ATOM   3114  CG  TYR A 389      64.755  -2.736 -54.205  1.00 93.94           C  
ATOM   3115  CD1 TYR A 389      65.162  -1.744 -55.094  1.00 93.94           C  
ATOM   3116  CD2 TYR A 389      63.767  -2.423 -53.277  1.00 93.94           C  
ATOM   3117  CE1 TYR A 389      64.601  -0.472 -55.059  1.00 93.94           C  
ATOM   3118  CE2 TYR A 389      63.198  -1.155 -53.233  1.00 93.94           C  
ATOM   3119  OH  TYR A 389      63.061   1.070 -54.087  1.00 93.94           O  
ATOM   3120  CZ  TYR A 389      63.621  -0.188 -54.127  1.00 93.94           C  
ATOM   3121  N   ARG A 390      65.804  -7.117 -55.056  1.00 92.01           N  
ATOM   3122  CA  ARG A 390      66.596  -8.339 -55.157  1.00 92.01           C  
ATOM   3123  C   ARG A 390      66.689  -8.812 -56.604  1.00 92.01           C  
ATOM   3124  CB  ARG A 390      65.997  -9.442 -54.282  1.00 92.01           C  
ATOM   3125  O   ARG A 390      67.755  -9.237 -57.055  1.00 92.01           O  
ATOM   3126  CG  ARG A 390      66.369  -9.332 -52.812  1.00 92.01           C  
ATOM   3127  CD  ARG A 390      65.827 -10.503 -52.004  1.00 92.01           C  
ATOM   3128  NE  ARG A 390      66.168 -10.385 -50.589  1.00 92.01           N  
ATOM   3129  NH1 ARG A 390      64.994 -12.265 -49.937  1.00 92.01           N  
ATOM   3130  NH2 ARG A 390      66.134 -11.024 -48.383  1.00 92.01           N  
ATOM   3131  CZ  ARG A 390      65.765 -11.225 -49.640  1.00 92.01           C  
ATOM   3132  N   LYS A 391      65.542  -8.897 -57.405  1.00 90.31           N  
ATOM   3133  CA  LYS A 391      65.516  -9.277 -58.815  1.00 90.31           C  
ATOM   3134  C   LYS A 391      66.387  -8.345 -59.651  1.00 90.31           C  
ATOM   3135  CB  LYS A 391      64.082  -9.272 -59.346  1.00 90.31           C  
ATOM   3136  O   LYS A 391      67.087  -8.792 -60.563  1.00 90.31           O  
ATOM   3137  CG  LYS A 391      63.928  -9.910 -60.719  1.00 90.31           C  
ATOM   3138  CD  LYS A 391      62.467  -9.976 -61.144  1.00 90.31           C  
ATOM   3139  CE  LYS A 391      62.316 -10.563 -62.541  1.00 90.31           C  
ATOM   3140  NZ  LYS A 391      60.881 -10.705 -62.930  1.00 90.31           N  
ATOM   3141  N   LEU A 392      66.289  -7.019 -59.456  1.00 87.87           N  
ATOM   3142  CA  LEU A 392      67.094  -6.028 -60.162  1.00 87.87           C  
ATOM   3143  C   LEU A 392      68.576  -6.218 -59.861  1.00 87.87           C  
ATOM   3144  CB  LEU A 392      66.660  -4.611 -59.775  1.00 87.87           C  
ATOM   3145  O   LEU A 392      69.418  -6.079 -60.752  1.00 87.87           O  
ATOM   3146  CG  LEU A 392      67.219  -3.474 -60.631  1.00 87.87           C  
ATOM   3147  CD1 LEU A 392      66.632  -3.531 -62.038  1.00 87.87           C  
ATOM   3148  CD2 LEU A 392      66.934  -2.125 -59.981  1.00 87.87           C  
ATOM   3149  N   LEU A 393      68.926  -6.437 -58.568  1.00 86.33           N  
ATOM   3150  CA  LEU A 393      70.314  -6.659 -58.177  1.00 86.33           C  
ATOM   3151  C   LEU A 393      70.849  -7.953 -58.781  1.00 86.33           C  
ATOM   3152  CB  LEU A 393      70.440  -6.705 -56.652  1.00 86.33           C  
ATOM   3153  O   LEU A 393      72.004  -8.012 -59.208  1.00 86.33           O  
ATOM   3154  CG  LEU A 393      70.465  -5.355 -55.933  1.00 86.33           C  
ATOM   3155  CD1 LEU A 393      70.183  -5.541 -54.446  1.00 86.33           C  
ATOM   3156  CD2 LEU A 393      71.805  -4.659 -56.146  1.00 86.33           C  
ATOM   3157  N   GLU A 394      70.043  -9.111 -58.717  1.00 82.79           N  
ATOM   3158  CA  GLU A 394      70.412 -10.375 -59.348  1.00 82.79           C  
ATOM   3159  C   GLU A 394      70.564 -10.215 -60.858  1.00 82.79           C  
ATOM   3160  CB  GLU A 394      69.373 -11.455 -59.036  1.00 82.79           C  
ATOM   3161  O   GLU A 394      71.424 -10.851 -61.471  1.00 82.79           O  
ATOM   3162  CG  GLU A 394      69.395 -11.930 -57.590  1.00 82.79           C  
ATOM   3163  CD  GLU A 394      68.245 -12.865 -57.249  1.00 82.79           C  
ATOM   3164  OE1 GLU A 394      68.126 -13.276 -56.072  1.00 82.79           O  
ATOM   3165  OE2 GLU A 394      67.458 -13.190 -58.165  1.00 82.79           O  
ATOM   3166  N   GLY A 395      69.686  -9.494 -61.559  1.00 79.22           N  
ATOM   3167  CA  GLY A 395      69.826  -9.162 -62.967  1.00 79.22           C  
ATOM   3168  C   GLY A 395      71.107  -8.411 -63.279  1.00 79.22           C  
ATOM   3169  O   GLY A 395      71.754  -8.671 -64.296  1.00 79.22           O  
ATOM   3170  N   GLU A 396      71.459  -7.445 -62.428  1.00 75.70           N  
ATOM   3171  CA  GLU A 396      72.687  -6.674 -62.593  1.00 75.70           C  
ATOM   3172  C   GLU A 396      73.918  -7.526 -62.296  1.00 75.70           C  
ATOM   3173  CB  GLU A 396      72.672  -5.439 -61.688  1.00 75.70           C  
ATOM   3174  O   GLU A 396      74.955  -7.374 -62.945  1.00 75.70           O  
ATOM   3175  CG  GLU A 396      72.153  -4.182 -62.372  1.00 75.70           C  
ATOM   3176  CD  GLU A 396      72.792  -2.906 -61.847  1.00 75.70           C  
ATOM   3177  OE1 GLU A 396      72.750  -1.872 -62.551  1.00 75.70           O  
ATOM   3178  OE2 GLU A 396      73.341  -2.942 -60.723  1.00 75.70           O  
ATOM   3179  N   GLU A 397      73.859  -8.362 -61.271  1.00 74.30           N  
ATOM   3180  CA  GLU A 397      74.951  -9.277 -60.955  1.00 74.30           C  
ATOM   3181  C   GLU A 397      75.162 -10.293 -62.074  1.00 74.30           C  
ATOM   3182  CB  GLU A 397      74.682  -9.999 -59.633  1.00 74.30           C  
ATOM   3183  O   GLU A 397      76.297 -10.672 -62.370  1.00 74.30           O  
ATOM   3184  CG  GLU A 397      74.777  -9.099 -58.409  1.00 74.30           C  
ATOM   3185  CD  GLU A 397      74.442  -9.814 -57.110  1.00 74.30           C  
ATOM   3186  OE1 GLU A 397      74.580  -9.202 -56.027  1.00 74.30           O  
ATOM   3187  OE2 GLU A 397      74.038 -10.997 -57.176  1.00 74.30           O  
ATOM   3188  N   THR A 398      74.047 -10.779 -62.698  1.00 69.60           N  
ATOM   3189  CA  THR A 398      74.090 -11.654 -63.864  1.00 69.60           C  
ATOM   3190  C   THR A 398      74.673 -10.921 -65.069  1.00 69.60           C  
ATOM   3191  CB  THR A 398      72.688 -12.188 -64.214  1.00 69.60           C  
ATOM   3192  O   THR A 398      75.400 -11.513 -65.870  1.00 69.60           O  
ATOM   3193  CG2 THR A 398      72.774 -13.377 -65.165  1.00 69.60           C  
ATOM   3194  OG1 THR A 398      72.026 -12.598 -63.011  1.00 69.60           O  
ATOM   3195  N   ARG A 399      74.471  -9.597 -65.282  1.00 67.06           N  
ATOM   3196  CA  ARG A 399      75.054  -8.743 -66.312  1.00 67.06           C  
ATOM   3197  C   ARG A 399      76.536  -8.499 -66.047  1.00 67.06           C  
ATOM   3198  CB  ARG A 399      74.309  -7.409 -66.389  1.00 67.06           C  
ATOM   3199  O   ARG A 399      77.342  -8.469 -66.979  1.00 67.06           O  
ATOM   3200  CG  ARG A 399      73.691  -7.126 -67.750  1.00 67.06           C  
ATOM   3201  CD  ARG A 399      73.097  -5.726 -67.820  1.00 67.06           C  
ATOM   3202  NE  ARG A 399      72.885  -5.299 -69.200  1.00 67.06           N  
ATOM   3203  NH1 ARG A 399      74.753  -3.942 -69.285  1.00 67.06           N  
ATOM   3204  NH2 ARG A 399      73.389  -4.140 -71.117  1.00 67.06           N  
ATOM   3205  CZ  ARG A 399      73.676  -4.461 -69.864  1.00 67.06           C  
ATOM   3206  N   LEU A 400      76.842  -8.270 -64.769  1.00 62.93           N  
ATOM   3207  CA  LEU A 400      78.224  -8.050 -64.355  1.00 62.93           C  
ATOM   3208  C   LEU A 400      78.993  -9.366 -64.309  1.00 62.93           C  
ATOM   3209  CB  LEU A 400      78.270  -7.371 -62.984  1.00 62.93           C  
ATOM   3210  O   LEU A 400      80.207  -9.388 -64.529  1.00 62.93           O  
ATOM   3211  CG  LEU A 400      77.812  -5.912 -62.934  1.00 62.93           C  
ATOM   3212  CD1 LEU A 400      77.591  -5.475 -61.490  1.00 62.93           C  
ATOM   3213  CD2 LEU A 400      78.829  -5.008 -63.622  1.00 62.93           C  
ATOM   3214  N   SER A 401      78.365 -10.516 -64.012  1.00 59.46           N  
ATOM   3215  CA  SER A 401      78.937 -11.858 -63.984  1.00 59.46           C  
ATOM   3216  C   SER A 401      79.126 -12.408 -65.394  1.00 59.46           C  
ATOM   3217  CB  SER A 401      78.049 -12.804 -63.174  1.00 59.46           C  
ATOM   3218  O   SER A 401      80.034 -13.205 -65.639  1.00 59.46           O  
ATOM   3219  OG  SER A 401      77.744 -12.245 -61.908  1.00 59.46           O  
ATOM   3220  N   PHE A 402      78.488 -11.873 -66.577  1.00 53.29           N  
ATOM   3221  CA  PHE A 402      78.607 -12.210 -67.991  1.00 53.29           C  
ATOM   3222  C   PHE A 402      79.552 -11.247 -68.699  1.00 53.29           C  
ATOM   3223  CB  PHE A 402      77.232 -12.190 -68.666  1.00 53.29           C  
ATOM   3224  O   PHE A 402      80.210 -11.619 -69.673  1.00 53.29           O  
ATOM   3225  CG  PHE A 402      76.882 -13.473 -69.370  1.00 53.29           C  
ATOM   3226  CD1 PHE A 402      77.223 -13.667 -70.703  1.00 53.29           C  
ATOM   3227  CD2 PHE A 402      76.212 -14.487 -68.697  1.00 53.29           C  
ATOM   3228  CE1 PHE A 402      76.901 -14.854 -71.356  1.00 53.29           C  
ATOM   3229  CE2 PHE A 402      75.886 -15.676 -69.344  1.00 53.29           C  
ATOM   3230  CZ  PHE A 402      76.231 -15.857 -70.673  1.00 53.29           C  
ATOM   3231  N   THR A 403      80.163 -10.249 -68.129  1.00 51.17           N  
ATOM   3232  CA  THR A 403      81.191  -9.291 -68.520  1.00 51.17           C  
ATOM   3233  C   THR A 403      82.373  -9.344 -67.557  1.00 51.17           C  
ATOM   3234  CB  THR A 403      80.629  -7.858 -68.570  1.00 51.17           C  
ATOM   3235  O   THR A 403      83.493  -8.977 -67.920  1.00 51.17           O  
ATOM   3236  CG2 THR A 403      79.651  -7.690 -69.728  1.00 51.17           C  
ATOM   3237  OG1 THR A 403      79.950  -7.575 -67.340  1.00 51.17           O  
ATOM   3238  N   SER A 404      82.681 -10.483 -66.914  1.00 38.66           N  
ATOM   3239  CA  SER A 404      83.891 -10.642 -66.114  1.00 38.66           C  
ATOM   3240  C   SER A 404      84.063 -12.086 -65.653  1.00 38.66           C  
ATOM   3241  CB  SER A 404      83.859  -9.711 -64.901  1.00 38.66           C  
ATOM   3242  O   SER A 404      83.125 -12.691 -65.128  1.00 38.66           O  
ATOM   3243  OG  SER A 404      85.017  -8.894 -64.864  1.00 38.66           O  
ATOM   3244  N   VAL A 405      84.701 -13.131 -66.334  1.00 36.16           N  
ATOM   3245  CA  VAL A 405      85.748 -14.098 -66.021  1.00 36.16           C  
ATOM   3246  C   VAL A 405      85.914 -14.209 -64.507  1.00 36.16           C  
ATOM   3247  CB  VAL A 405      87.092 -13.711 -66.677  1.00 36.16           C  
ATOM   3248  O   VAL A 405      86.104 -13.202 -63.822  1.00 36.16           O  
ATOM   3249  CG1 VAL A 405      87.026 -13.894 -68.192  1.00 36.16           C  
ATOM   3250  CG2 VAL A 405      87.462 -12.271 -66.326  1.00 36.16           C  
ATOM   3251  N   GLY A 406      85.311 -15.272 -63.775  1.00 35.45           N  
ATOM   3252  CA  GLY A 406      85.851 -16.150 -62.750  1.00 35.45           C  
ATOM   3253  C   GLY A 406      84.915 -16.339 -61.571  1.00 35.45           C  
ATOM   3254  O   GLY A 406      84.407 -15.364 -61.013  1.00 35.45           O  
ATOM   3255  N   SER A 407      84.150 -17.507 -61.535  1.00 34.36           N  
ATOM   3256  CA  SER A 407      84.232 -18.552 -60.520  1.00 34.36           C  
ATOM   3257  C   SER A 407      82.991 -18.560 -59.633  1.00 34.36           C  
ATOM   3258  CB  SER A 407      85.483 -18.368 -59.660  1.00 34.36           C  
ATOM   3259  O   SER A 407      82.613 -17.526 -59.077  1.00 34.36           O  
ATOM   3260  OG  SER A 407      86.303 -19.522 -59.712  1.00 34.36           O  
ATOM   3261  N   ILE A 408      81.998 -19.572 -59.851  1.00 41.22           N  
ATOM   3262  CA  ILE A 408      81.560 -20.827 -59.248  1.00 41.22           C  
ATOM   3263  C   ILE A 408      80.252 -20.607 -58.492  1.00 41.22           C  
ATOM   3264  CB  ILE A 408      82.636 -21.405 -58.302  1.00 41.22           C  
ATOM   3265  O   ILE A 408      80.145 -19.687 -57.678  1.00 41.22           O  
ATOM   3266  CG1 ILE A 408      83.133 -20.324 -57.335  1.00 41.22           C  
ATOM   3267  CG2 ILE A 408      83.798 -21.998 -59.104  1.00 41.22           C  
ATOM   3268  CD1 ILE A 408      84.056 -20.848 -56.243  1.00 41.22           C  
ATOM   3269  N   THR A 409      79.104 -21.083 -59.067  1.00 36.28           N  
ATOM   3270  CA  THR A 409      78.353 -22.287 -58.731  1.00 36.28           C  
ATOM   3271  C   THR A 409      77.225 -21.966 -57.755  1.00 36.28           C  
ATOM   3272  CB  THR A 409      79.268 -23.366 -58.124  1.00 36.28           C  
ATOM   3273  O   THR A 409      77.465 -21.401 -56.685  1.00 36.28           O  
ATOM   3274  CG2 THR A 409      80.685 -23.262 -58.680  1.00 36.28           C  
ATOM   3275  OG1 THR A 409      79.312 -23.203 -56.702  1.00 36.28           O  
ATOM   3276  N   SER A 410      75.903 -21.846 -58.207  1.00 35.19           N  
ATOM   3277  CA  SER A 410      74.920 -22.917 -58.340  1.00 35.19           C  
ATOM   3278  C   SER A 410      74.036 -23.012 -57.101  1.00 35.19           C  
ATOM   3279  CB  SER A 410      75.616 -24.256 -58.584  1.00 35.19           C  
ATOM   3280  O   SER A 410      74.535 -23.183 -55.987  1.00 35.19           O  
ATOM   3281  OG  SER A 410      74.667 -25.273 -58.859  1.00 35.19           O  
ATOM   3282  N   GLY A 411      72.791 -22.525 -57.216  1.00 32.45           N  
ATOM   3283  CA  GLY A 411      71.589 -23.268 -57.560  1.00 32.45           C  
ATOM   3284  C   GLY A 411      70.634 -23.433 -56.393  1.00 32.45           C  
ATOM   3285  O   GLY A 411      71.058 -23.736 -55.275  1.00 32.45           O  
ATOM   3286  N   TYR A 412      69.421 -22.753 -56.397  1.00 39.02           N  
ATOM   3287  CA  TYR A 412      68.186 -23.443 -56.752  1.00 39.02           C  
ATOM   3288  C   TYR A 412      67.133 -23.272 -55.663  1.00 39.02           C  
ATOM   3289  CB  TYR A 412      68.451 -24.932 -56.992  1.00 39.02           C  
ATOM   3290  O   TYR A 412      67.390 -23.560 -54.492  1.00 39.02           O  
ATOM   3291  CG  TYR A 412      67.967 -25.427 -58.333  1.00 39.02           C  
ATOM   3292  CD1 TYR A 412      66.669 -25.908 -58.493  1.00 39.02           C  
ATOM   3293  CD2 TYR A 412      68.805 -25.415 -59.443  1.00 39.02           C  
ATOM   3294  CE1 TYR A 412      66.219 -26.367 -59.726  1.00 39.02           C  
ATOM   3295  CE2 TYR A 412      68.365 -25.872 -60.681  1.00 39.02           C  
ATOM   3296  OH  TYR A 412      66.632 -26.797 -62.036  1.00 39.02           O  
ATOM   3297  CZ  TYR A 412      67.073 -26.344 -60.813  1.00 39.02           C  
ATOM   3298  N   SER A 413      65.950 -22.444 -55.845  1.00 35.84           N  
ATOM   3299  CA  SER A 413      64.630 -22.828 -56.332  1.00 35.84           C  
ATOM   3300  C   SER A 413      63.689 -23.158 -55.177  1.00 35.84           C  
ATOM   3301  CB  SER A 413      64.733 -24.028 -57.275  1.00 35.84           C  
ATOM   3302  O   SER A 413      64.046 -23.922 -54.278  1.00 35.84           O  
ATOM   3303  OG  SER A 413      63.461 -24.364 -57.802  1.00 35.84           O  
ATOM   3304  N   GLN A 414      62.525 -22.372 -54.971  1.00 33.56           N  
ATOM   3305  CA  GLN A 414      61.172 -22.672 -55.430  1.00 33.56           C  
ATOM   3306  C   GLN A 414      60.568 -23.830 -54.641  1.00 33.56           C  
ATOM   3307  CB  GLN A 414      61.172 -22.999 -56.924  1.00 33.56           C  
ATOM   3308  O   GLN A 414      61.214 -24.863 -54.451  1.00 33.56           O  
ATOM   3309  CG  GLN A 414      61.155 -21.769 -57.823  1.00 33.56           C  
ATOM   3310  CD  GLN A 414      60.835 -22.103 -59.268  1.00 33.56           C  
ATOM   3311  NE2 GLN A 414      61.360 -21.304 -60.191  1.00 33.56           N  
ATOM   3312  OE1 GLN A 414      60.123 -23.071 -59.553  1.00 33.56           O  
ATOM   3313  N   SER A 415      59.564 -23.528 -53.702  1.00 33.60           N  
ATOM   3314  CA  SER A 415      58.198 -24.035 -53.796  1.00 33.60           C  
ATOM   3315  C   SER A 415      57.642 -24.382 -52.419  1.00 33.60           C  
ATOM   3316  CB  SER A 415      58.144 -25.266 -54.701  1.00 33.60           C  
ATOM   3317  O   SER A 415      58.365 -24.898 -51.563  1.00 33.60           O  
ATOM   3318  OG  SER A 415      58.918 -26.323 -54.161  1.00 33.60           O  
ATOM   3319  N   SER A 416      56.565 -23.690 -51.938  1.00 33.36           N  
ATOM   3320  CA  SER A 416      55.167 -24.060 -51.737  1.00 33.36           C  
ATOM   3321  C   SER A 416      55.043 -25.490 -51.221  1.00 33.36           C  
ATOM   3322  CB  SER A 416      54.380 -23.909 -53.039  1.00 33.36           C  
ATOM   3323  O   SER A 416      55.730 -26.392 -51.705  1.00 33.36           O  
ATOM   3324  OG  SER A 416      54.184 -22.541 -53.353  1.00 33.36           O  
ATOM   3325  N   GLN A 417      54.463 -25.737 -49.892  1.00 34.96           N  
ATOM   3326  CA  GLN A 417      53.305 -26.442 -49.352  1.00 34.96           C  
ATOM   3327  C   GLN A 417      53.703 -27.339 -48.184  1.00 34.96           C  
ATOM   3328  CB  GLN A 417      52.624 -27.270 -50.443  1.00 34.96           C  
ATOM   3329  O   GLN A 417      54.706 -28.053 -48.256  1.00 34.96           O  
ATOM   3330  CG  GLN A 417      52.032 -26.435 -51.570  1.00 34.96           C  
ATOM   3331  CD  GLN A 417      50.820 -27.086 -52.209  1.00 34.96           C  
ATOM   3332  NE2 GLN A 417      49.662 -26.449 -52.073  1.00 34.96           N  
ATOM   3333  OE1 GLN A 417      50.924 -28.154 -52.822  1.00 34.96           O  
ATOM   3334  N   VAL A 418      53.156 -27.229 -46.908  1.00 35.29           N  
ATOM   3335  CA  VAL A 418      52.143 -27.814 -46.036  1.00 35.29           C  
ATOM   3336  C   VAL A 418      52.809 -28.737 -45.018  1.00 35.29           C  
ATOM   3337  CB  VAL A 418      51.079 -28.591 -46.844  1.00 35.29           C  
ATOM   3338  O   VAL A 418      53.685 -29.531 -45.369  1.00 35.29           O  
ATOM   3339  CG1 VAL A 418      49.866 -27.707 -47.128  1.00 35.29           C  
ATOM   3340  CG2 VAL A 418      51.678 -29.117 -48.147  1.00 35.29           C  
ATOM   3341  N   PHE A 419      52.682 -28.550 -43.598  1.00 34.09           N  
ATOM   3342  CA  PHE A 419      52.004 -29.171 -42.465  1.00 34.09           C  
ATOM   3343  C   PHE A 419      52.982 -29.430 -41.325  1.00 34.09           C  
ATOM   3344  CB  PHE A 419      51.335 -30.482 -42.891  1.00 34.09           C  
ATOM   3345  O   PHE A 419      54.048 -30.013 -41.534  1.00 34.09           O  
ATOM   3346  CG  PHE A 419      49.919 -30.313 -43.370  1.00 34.09           C  
ATOM   3347  CD1 PHE A 419      48.875 -30.179 -42.462  1.00 34.09           C  
ATOM   3348  CD2 PHE A 419      49.631 -30.288 -44.728  1.00 34.09           C  
ATOM   3349  CE1 PHE A 419      47.563 -30.022 -42.903  1.00 34.09           C  
ATOM   3350  CE2 PHE A 419      48.322 -30.132 -45.176  1.00 34.09           C  
ATOM   3351  CZ  PHE A 419      47.289 -30.000 -44.261  1.00 34.09           C  
ATOM   3352  N   GLY A 420      52.896 -28.687 -40.143  1.00 34.72           N  
ATOM   3353  CA  GLY A 420      52.586 -29.267 -38.846  1.00 34.72           C  
ATOM   3354  C   GLY A 420      53.537 -28.821 -37.751  1.00 34.72           C  
ATOM   3355  O   GLY A 420      54.752 -28.782 -37.954  1.00 34.72           O  
ATOM   3356  N   ARG A 421      53.119 -27.841 -36.902  1.00 35.79           N  
ATOM   3357  CA  ARG A 421      52.846 -27.758 -35.471  1.00 35.79           C  
ATOM   3358  C   ARG A 421      54.129 -27.903 -34.659  1.00 35.79           C  
ATOM   3359  CB  ARG A 421      51.837 -28.830 -35.053  1.00 35.79           C  
ATOM   3360  O   ARG A 421      54.872 -28.871 -34.832  1.00 35.79           O  
ATOM   3361  CG  ARG A 421      50.549 -28.270 -34.470  1.00 35.79           C  
ATOM   3362  CD  ARG A 421      49.595 -29.377 -34.042  1.00 35.79           C  
ATOM   3363  NE  ARG A 421      48.541 -28.871 -33.167  1.00 35.79           N  
ATOM   3364  NH1 ARG A 421      48.738 -30.565 -31.609  1.00 35.79           N  
ATOM   3365  NH2 ARG A 421      47.188 -28.903 -31.312  1.00 35.79           N  
ATOM   3366  CZ  ARG A 421      48.158 -29.448 -32.031  1.00 35.79           C  
ATOM   3367  N   SER A 422      54.611 -26.865 -34.036  1.00 32.49           N  
ATOM   3368  CA  SER A 422      54.686 -26.466 -32.634  1.00 32.49           C  
ATOM   3369  C   SER A 422      56.127 -26.193 -32.214  1.00 32.49           C  
ATOM   3370  CB  SER A 422      54.080 -27.545 -31.737  1.00 32.49           C  
ATOM   3371  O   SER A 422      57.008 -27.031 -32.419  1.00 32.49           O  
ATOM   3372  OG  SER A 422      53.951 -27.077 -30.405  1.00 32.49           O  
ATOM   3373  N   ALA A 423      56.374 -24.971 -31.782  1.00 34.87           N  
ATOM   3374  CA  ALA A 423      56.610 -24.048 -30.675  1.00 34.87           C  
ATOM   3375  C   ALA A 423      57.959 -24.315 -30.015  1.00 34.87           C  
ATOM   3376  CB  ALA A 423      55.487 -24.153 -29.646  1.00 34.87           C  
ATOM   3377  O   ALA A 423      58.286 -25.461 -29.698  1.00 34.87           O  
ATOM   3378  N   TYR A 424      58.934 -23.277 -30.145  1.00 40.46           N  
ATOM   3379  CA  TYR A 424      59.540 -22.527 -29.050  1.00 40.46           C  
ATOM   3380  C   TYR A 424      60.628 -21.593 -29.565  1.00 40.46           C  
ATOM   3381  CB  TYR A 424      60.123 -23.481 -28.004  1.00 40.46           C  
ATOM   3382  O   TYR A 424      61.493 -22.005 -30.341  1.00 40.46           O  
ATOM   3383  CG  TYR A 424      59.088 -24.077 -27.081  1.00 40.46           C  
ATOM   3384  CD1 TYR A 424      58.604 -23.361 -25.989  1.00 40.46           C  
ATOM   3385  CD2 TYR A 424      58.591 -25.358 -27.300  1.00 40.46           C  
ATOM   3386  CE1 TYR A 424      57.651 -23.907 -25.135  1.00 40.46           C  
ATOM   3387  CE2 TYR A 424      57.638 -25.914 -26.453  1.00 40.46           C  
ATOM   3388  OH  TYR A 424      56.231 -25.728 -24.534  1.00 40.46           O  
ATOM   3389  CZ  TYR A 424      57.175 -25.182 -25.375  1.00 40.46           C  
ATOM   3390  N   GLY A 425      60.449 -20.171 -29.608  1.00 38.50           N  
ATOM   3391  CA  GLY A 425      61.121 -19.216 -28.741  1.00 38.50           C  
ATOM   3392  C   GLY A 425      61.590 -17.973 -29.473  1.00 38.50           C  
ATOM   3393  O   GLY A 425      62.238 -18.069 -30.517  1.00 38.50           O  
ATOM   3394  N   GLY A 426      60.896 -16.734 -29.273  1.00 36.59           N  
ATOM   3395  CA  GLY A 426      61.277 -15.596 -28.451  1.00 36.59           C  
ATOM   3396  C   GLY A 426      61.144 -14.268 -29.172  1.00 36.59           C  
ATOM   3397  O   GLY A 426      61.513 -14.151 -30.342  1.00 36.59           O  
ATOM   3398  N   LEU A 427      60.069 -13.433 -28.813  1.00 39.16           N  
ATOM   3399  CA  LEU A 427      60.119 -12.176 -28.073  1.00 39.16           C  
ATOM   3400  C   LEU A 427      59.363 -11.079 -28.814  1.00 39.16           C  
ATOM   3401  CB  LEU A 427      61.571 -11.747 -27.844  1.00 39.16           C  
ATOM   3402  O   LEU A 427      59.582 -10.866 -30.009  1.00 39.16           O  
ATOM   3403  CG  LEU A 427      62.275 -12.357 -26.632  1.00 39.16           C  
ATOM   3404  CD1 LEU A 427      63.540 -13.090 -27.067  1.00 39.16           C  
ATOM   3405  CD2 LEU A 427      62.603 -11.278 -25.605  1.00 39.16           C  
ATOM   3406  N   GLN A 428      58.065 -10.703 -28.256  1.00 32.63           N  
ATOM   3407  CA  GLN A 428      57.816  -9.309 -27.903  1.00 32.63           C  
ATOM   3408  C   GLN A 428      56.331  -8.973 -28.007  1.00 32.63           C  
ATOM   3409  CB  GLN A 428      58.630  -8.374 -28.798  1.00 32.63           C  
ATOM   3410  O   GLN A 428      55.686  -9.291 -29.008  1.00 32.63           O  
ATOM   3411  CG  GLN A 428      60.131  -8.436 -28.548  1.00 32.63           C  
ATOM   3412  CD  GLN A 428      60.669  -7.182 -27.885  1.00 32.63           C  
ATOM   3413  NE2 GLN A 428      61.970  -7.164 -27.616  1.00 32.63           N  
ATOM   3414  OE1 GLN A 428      59.921  -6.236 -27.618  1.00 32.63           O  
ATOM   3415  N   THR A 429      55.477  -9.253 -26.819  1.00 34.44           N  
ATOM   3416  CA  THR A 429      54.641  -8.259 -26.155  1.00 34.44           C  
ATOM   3417  C   THR A 429      53.374  -8.902 -25.599  1.00 34.44           C  
ATOM   3418  CB  THR A 429      54.262  -7.116 -27.115  1.00 34.44           C  
ATOM   3419  O   THR A 429      52.702  -9.665 -26.296  1.00 34.44           O  
ATOM   3420  CG2 THR A 429      53.588  -5.970 -26.367  1.00 34.44           C  
ATOM   3421  OG1 THR A 429      55.446  -6.624 -27.755  1.00 34.44           O  
ATOM   3422  N   SER A 430      53.366  -9.329 -24.277  1.00 29.12           N  
ATOM   3423  CA  SER A 430      52.782  -9.257 -22.941  1.00 29.12           C  
ATOM   3424  C   SER A 430      51.259  -9.320 -22.999  1.00 29.12           C  
ATOM   3425  CB  SER A 430      53.220  -7.974 -22.233  1.00 29.12           C  
ATOM   3426  O   SER A 430      50.621  -8.473 -23.628  1.00 29.12           O  
ATOM   3427  OG  SER A 430      52.453  -7.760 -21.060  1.00 29.12           O  
ATOM   3428  N   SER A 431      50.672 -10.586 -22.776  1.00 28.43           N  
ATOM   3429  CA  SER A 431      49.405 -10.844 -22.101  1.00 28.43           C  
ATOM   3430  C   SER A 431      49.441 -12.167 -21.343  1.00 28.43           C  
ATOM   3431  CB  SER A 431      48.253 -10.855 -23.107  1.00 28.43           C  
ATOM   3432  O   SER A 431      50.003 -13.151 -21.829  1.00 28.43           O  
ATOM   3433  OG  SER A 431      48.699 -11.298 -24.377  1.00 28.43           O  
ATOM   3434  N   TYR A 432      49.588 -12.251 -19.882  1.00 32.13           N  
ATOM   3435  CA  TYR A 432      48.718 -12.823 -18.860  1.00 32.13           C  
ATOM   3436  C   TYR A 432      49.534 -13.472 -17.749  1.00 32.13           C  
ATOM   3437  CB  TYR A 432      47.767 -13.851 -19.479  1.00 32.13           C  
ATOM   3438  O   TYR A 432      50.317 -14.391 -18.002  1.00 32.13           O  
ATOM   3439  CG  TYR A 432      46.750 -13.250 -20.419  1.00 32.13           C  
ATOM   3440  CD1 TYR A 432      45.620 -12.599 -19.930  1.00 32.13           C  
ATOM   3441  CD2 TYR A 432      46.918 -13.332 -21.797  1.00 32.13           C  
ATOM   3442  CE1 TYR A 432      44.680 -12.045 -20.793  1.00 32.13           C  
ATOM   3443  CE2 TYR A 432      45.984 -12.782 -22.669  1.00 32.13           C  
ATOM   3444  OH  TYR A 432      43.943 -11.594 -23.017  1.00 32.13           O  
ATOM   3445  CZ  TYR A 432      44.871 -12.141 -22.159  1.00 32.13           C  
ATOM   3446  N   LEU A 433      49.883 -12.764 -16.552  1.00 40.33           N  
ATOM   3447  CA  LEU A 433      50.051 -13.414 -15.257  1.00 40.33           C  
ATOM   3448  C   LEU A 433      49.000 -12.927 -14.265  1.00 40.33           C  
ATOM   3449  CB  LEU A 433      51.453 -13.151 -14.703  1.00 40.33           C  
ATOM   3450  O   LEU A 433      48.908 -11.729 -13.989  1.00 40.33           O  
ATOM   3451  CG  LEU A 433      52.618 -13.751 -15.491  1.00 40.33           C  
ATOM   3452  CD1 LEU A 433      53.949 -13.289 -14.907  1.00 40.33           C  
ATOM   3453  CD2 LEU A 433      52.531 -15.274 -15.497  1.00 40.33           C  
ATOM   3454  N   MET A 434      47.802 -13.591 -14.147  1.00 30.55           N  
ATOM   3455  CA  MET A 434      46.832 -13.763 -13.070  1.00 30.55           C  
ATOM   3456  C   MET A 434      47.430 -14.569 -11.922  1.00 30.55           C  
ATOM   3457  CB  MET A 434      45.568 -14.451 -13.589  1.00 30.55           C  
ATOM   3458  O   MET A 434      47.947 -15.668 -12.133  1.00 30.55           O  
ATOM   3459  CG  MET A 434      44.788 -13.622 -14.596  1.00 30.55           C  
ATOM   3460  SD  MET A 434      43.528 -12.552 -13.799  1.00 30.55           S  
ATOM   3461  CE  MET A 434      43.643 -11.081 -14.854  1.00 30.55           C  
ATOM   3462  N   SER A 435      47.960 -13.903 -10.889  1.00 35.71           N  
ATOM   3463  CA  SER A 435      48.223 -14.205  -9.486  1.00 35.71           C  
ATOM   3464  C   SER A 435      47.156 -13.601  -8.581  1.00 35.71           C  
ATOM   3465  CB  SER A 435      49.603 -13.688  -9.077  1.00 35.71           C  
ATOM   3466  O   SER A 435      46.844 -12.413  -8.687  1.00 35.71           O  
ATOM   3467  OG  SER A 435      50.370 -14.720  -8.479  1.00 35.71           O  
ATOM   3468  N   THR A 436      46.170 -14.435  -8.079  1.00 31.63           N  
ATOM   3469  CA  THR A 436      45.376 -14.945  -6.966  1.00 31.63           C  
ATOM   3470  C   THR A 436      45.638 -14.135  -5.699  1.00 31.63           C  
ATOM   3471  CB  THR A 436      45.678 -16.431  -6.699  1.00 31.63           C  
ATOM   3472  O   THR A 436      46.791 -13.928  -5.316  1.00 31.63           O  
ATOM   3473  CG2 THR A 436      45.368 -17.284  -7.926  1.00 31.63           C  
ATOM   3474  OG1 THR A 436      47.064 -16.579  -6.366  1.00 31.63           O  
ATOM   3475  N   ARG A 437      44.653 -13.232  -5.361  1.00 38.96           N  
ATOM   3476  CA  ARG A 437      44.317 -12.940  -3.971  1.00 38.96           C  
ATOM   3477  C   ARG A 437      42.806 -12.921  -3.766  1.00 38.96           C  
ATOM   3478  CB  ARG A 437      44.921 -11.602  -3.541  1.00 38.96           C  
ATOM   3479  O   ARG A 437      42.080 -12.262  -4.514  1.00 38.96           O  
ATOM   3480  CG  ARG A 437      46.349 -11.706  -3.030  1.00 38.96           C  
ATOM   3481  CD  ARG A 437      46.854 -10.375  -2.493  1.00 38.96           C  
ATOM   3482  NE  ARG A 437      48.170 -10.508  -1.873  1.00 38.96           N  
ATOM   3483  NH1 ARG A 437      47.528  -9.626   0.164  1.00 38.96           N  
ATOM   3484  NH2 ARG A 437      49.690 -10.314  -0.162  1.00 38.96           N  
ATOM   3485  CZ  ARG A 437      48.459 -10.149  -0.625  1.00 38.96           C  
ATOM   3486  N   SER A 438      42.171 -13.902  -3.038  1.00 35.76           N  
ATOM   3487  CA  SER A 438      41.346 -14.347  -1.920  1.00 35.76           C  
ATOM   3488  C   SER A 438      40.362 -13.262  -1.494  1.00 35.76           C  
ATOM   3489  CB  SER A 438      42.222 -14.747  -0.733  1.00 35.76           C  
ATOM   3490  O   SER A 438      40.735 -12.094  -1.363  1.00 35.76           O  
ATOM   3491  OG  SER A 438      43.230 -13.779  -0.502  1.00 35.76           O  
ATOM   3492  N   PHE A 439      38.972 -13.602  -1.537  1.00 31.32           N  
ATOM   3493  CA  PHE A 439      38.049 -13.850  -0.435  1.00 31.32           C  
ATOM   3494  C   PHE A 439      36.660 -14.193  -0.959  1.00 31.32           C  
ATOM   3495  CB  PHE A 439      37.975 -12.631   0.490  1.00 31.32           C  
ATOM   3496  O   PHE A 439      36.157 -13.538  -1.874  1.00 31.32           O  
ATOM   3497  CG  PHE A 439      39.165 -12.487   1.400  1.00 31.32           C  
ATOM   3498  CD1 PHE A 439      39.304 -13.298   2.520  1.00 31.32           C  
ATOM   3499  CD2 PHE A 439      40.146 -11.540   1.135  1.00 31.32           C  
ATOM   3500  CE1 PHE A 439      40.404 -13.166   3.364  1.00 31.32           C  
ATOM   3501  CE2 PHE A 439      41.248 -11.402   1.974  1.00 31.32           C  
ATOM   3502  CZ  PHE A 439      41.375 -12.216   3.088  1.00 31.32           C  
ATOM   3503  N   PRO A 440      35.892 -15.046  -0.172  1.00 30.91           N  
ATOM   3504  CA  PRO A 440      34.980 -16.189  -0.075  1.00 30.91           C  
ATOM   3505  C   PRO A 440      33.510 -15.773  -0.087  1.00 30.91           C  
ATOM   3506  CB  PRO A 440      35.356 -16.827   1.264  1.00 30.91           C  
ATOM   3507  O   PRO A 440      33.161 -14.710   0.431  1.00 30.91           O  
ATOM   3508  CG  PRO A 440      36.023 -15.734   2.035  1.00 30.91           C  
ATOM   3509  CD  PRO A 440      35.980 -14.477   1.214  1.00 30.91           C  
ATOM   3510  N   SER A 441      32.633 -16.623  -0.784  1.00 31.55           N  
ATOM   3511  CA  SER A 441      31.543 -17.592  -0.724  1.00 31.55           C  
ATOM   3512  C   SER A 441      30.216 -16.911  -0.406  1.00 31.55           C  
ATOM   3513  CB  SER A 441      31.838 -18.666   0.324  1.00 31.55           C  
ATOM   3514  O   SER A 441      30.131 -16.108   0.525  1.00 31.55           O  
ATOM   3515  OG  SER A 441      30.957 -19.767   0.177  1.00 31.55           O  
ATOM   3516  N   TYR A 442      29.174 -17.062  -1.391  1.00 32.92           N  
ATOM   3517  CA  TYR A 442      27.976 -17.863  -1.166  1.00 32.92           C  
ATOM   3518  C   TYR A 442      26.996 -17.717  -2.324  1.00 32.92           C  
ATOM   3519  CB  TYR A 442      27.297 -17.459   0.146  1.00 32.92           C  
ATOM   3520  O   TYR A 442      26.746 -16.606  -2.797  1.00 32.92           O  
ATOM   3521  CG  TYR A 442      28.169 -16.618   1.047  1.00 32.92           C  
ATOM   3522  CD1 TYR A 442      29.001 -17.210   1.995  1.00 32.92           C  
ATOM   3523  CD2 TYR A 442      28.163 -15.230   0.953  1.00 32.92           C  
ATOM   3524  CE1 TYR A 442      29.804 -16.439   2.828  1.00 32.92           C  
ATOM   3525  CE2 TYR A 442      28.962 -14.450   1.781  1.00 32.92           C  
ATOM   3526  OH  TYR A 442      30.572 -14.294   3.536  1.00 32.92           O  
ATOM   3527  CZ  TYR A 442      29.779 -15.062   2.714  1.00 32.92           C  
ATOM   3528  N   TYR A 443      26.813 -18.722  -3.191  1.00 33.05           N  
ATOM   3529  CA  TYR A 443      25.644 -19.540  -3.493  1.00 33.05           C  
ATOM   3530  C   TYR A 443      25.166 -19.303  -4.920  1.00 33.05           C  
ATOM   3531  CB  TYR A 443      24.510 -19.244  -2.506  1.00 33.05           C  
ATOM   3532  O   TYR A 443      24.925 -18.161  -5.319  1.00 33.05           O  
ATOM   3533  CG  TYR A 443      23.967 -20.473  -1.818  1.00 33.05           C  
ATOM   3534  CD1 TYR A 443      22.885 -21.171  -2.349  1.00 33.05           C  
ATOM   3535  CD2 TYR A 443      24.534 -20.937  -0.637  1.00 33.05           C  
ATOM   3536  CE1 TYR A 443      22.379 -22.302  -1.718  1.00 33.05           C  
ATOM   3537  CE2 TYR A 443      24.037 -22.068   0.003  1.00 33.05           C  
ATOM   3538  OH  TYR A 443      22.466 -23.863   0.085  1.00 33.05           O  
ATOM   3539  CZ  TYR A 443      22.962 -22.743  -0.544  1.00 33.05           C  
ATOM   3540  N   THR A 444      25.564 -20.180  -5.978  1.00 29.55           N  
ATOM   3541  CA  THR A 444      24.405 -20.645  -6.732  1.00 29.55           C  
ATOM   3542  C   THR A 444      24.836 -21.551  -7.882  1.00 29.55           C  
ATOM   3543  CB  THR A 444      23.587 -19.463  -7.285  1.00 29.55           C  
ATOM   3544  O   THR A 444      25.739 -21.205  -8.647  1.00 29.55           O  
ATOM   3545  CG2 THR A 444      24.337 -18.753  -8.407  1.00 29.55           C  
ATOM   3546  OG1 THR A 444      22.338 -19.949  -7.792  1.00 29.55           O  
ATOM   3547  N   SER A 445      24.683 -22.936  -7.640  1.00 32.38           N  
ATOM   3548  CA  SER A 445      24.046 -24.134  -8.177  1.00 32.38           C  
ATOM   3549  C   SER A 445      23.918 -24.060  -9.695  1.00 32.38           C  
ATOM   3550  CB  SER A 445      22.666 -24.335  -7.550  1.00 32.38           C  
ATOM   3551  O   SER A 445      23.430 -23.065 -10.234  1.00 32.38           O  
ATOM   3552  OG  SER A 445      21.673 -23.647  -8.290  1.00 32.38           O  
ATOM   3553  N   HIS A 446      24.718 -24.778 -10.467  1.00 29.85           N  
ATOM   3554  CA  HIS A 446      24.658 -25.904 -11.392  1.00 29.85           C  
ATOM   3555  C   HIS A 446      23.422 -25.822 -12.281  1.00 29.85           C  
ATOM   3556  CB  HIS A 446      24.665 -27.228 -10.624  1.00 29.85           C  
ATOM   3557  O   HIS A 446      22.297 -25.737 -11.782  1.00 29.85           O  
ATOM   3558  CG  HIS A 446      25.583 -28.255 -11.208  1.00 29.85           C  
ATOM   3559  CD2 HIS A 446      25.484 -29.603 -11.268  1.00 29.85           C  
ATOM   3560  ND1 HIS A 446      26.773 -27.927 -11.820  1.00 29.85           N  
ATOM   3561  CE1 HIS A 446      27.368 -29.033 -12.234  1.00 29.85           C  
ATOM   3562  NE2 HIS A 446      26.606 -30.064 -11.911  1.00 29.85           N  
ATOM   3563  N   VAL A 447      23.611 -25.418 -13.652  1.00 35.33           N  
ATOM   3564  CA  VAL A 447      23.097 -26.222 -14.756  1.00 35.33           C  
ATOM   3565  C   VAL A 447      23.788 -25.817 -16.056  1.00 35.33           C  
ATOM   3566  CB  VAL A 447      21.565 -26.076 -14.898  1.00 35.33           C  
ATOM   3567  O   VAL A 447      23.791 -24.640 -16.424  1.00 35.33           O  
ATOM   3568  CG1 VAL A 447      21.049 -26.915 -16.065  1.00 35.33           C  
ATOM   3569  CG2 VAL A 447      20.868 -26.476 -13.599  1.00 35.33           C  
ATOM   3570  N   GLN A 448      24.755 -26.604 -16.613  1.00 29.31           N  
ATOM   3571  CA  GLN A 448      25.077 -27.515 -17.707  1.00 29.31           C  
ATOM   3572  C   GLN A 448      23.962 -27.539 -18.749  1.00 29.31           C  
ATOM   3573  CB  GLN A 448      25.329 -28.926 -17.174  1.00 29.31           C  
ATOM   3574  O   GLN A 448      22.792 -27.729 -18.409  1.00 29.31           O  
ATOM   3575  CG  GLN A 448      26.393 -29.694 -17.947  1.00 29.31           C  
ATOM   3576  CD  GLN A 448      27.150 -30.683 -17.080  1.00 29.31           C  
ATOM   3577  NE2 GLN A 448      28.204 -31.272 -17.634  1.00 29.31           N  
ATOM   3578  OE1 GLN A 448      26.790 -30.914 -15.922  1.00 29.31           O  
ATOM   3579  N   GLU A 449      24.039 -26.996 -20.001  1.00 30.10           N  
ATOM   3580  CA  GLU A 449      24.037 -27.302 -21.428  1.00 30.10           C  
ATOM   3581  C   GLU A 449      22.649 -27.720 -21.902  1.00 30.10           C  
ATOM   3582  CB  GLU A 449      25.055 -28.401 -21.744  1.00 30.10           C  
ATOM   3583  O   GLU A 449      22.058 -28.657 -21.360  1.00 30.10           O  
ATOM   3584  CG  GLU A 449      26.203 -27.941 -22.630  1.00 30.10           C  
ATOM   3585  CD  GLU A 449      27.300 -28.983 -22.780  1.00 30.10           C  
ATOM   3586  OE1 GLU A 449      28.344 -28.680 -23.402  1.00 30.10           O  
ATOM   3587  OE2 GLU A 449      27.115 -30.111 -22.271  1.00 30.10           O  
ATOM   3588  N   GLU A 450      21.907 -26.799 -22.751  1.00 34.46           N  
ATOM   3589  CA  GLU A 450      21.286 -27.205 -24.009  1.00 34.46           C  
ATOM   3590  C   GLU A 450      21.086 -26.009 -24.936  1.00 34.46           C  
ATOM   3591  CB  GLU A 450      19.946 -27.898 -23.748  1.00 34.46           C  
ATOM   3592  O   GLU A 450      20.519 -24.992 -24.533  1.00 34.46           O  
ATOM   3593  CG  GLU A 450      19.964 -29.395 -24.020  1.00 34.46           C  
ATOM   3594  CD  GLU A 450      18.598 -30.047 -23.882  1.00 34.46           C  
ATOM   3595  OE1 GLU A 450      18.475 -31.262 -24.154  1.00 34.46           O  
ATOM   3596  OE2 GLU A 450      17.642 -29.335 -23.500  1.00 34.46           O  
ATOM   3597  N   GLN A 451      21.915 -25.767 -25.986  1.00 34.45           N  
ATOM   3598  CA  GLN A 451      21.887 -25.469 -27.414  1.00 34.45           C  
ATOM   3599  C   GLN A 451      20.498 -25.708 -27.999  1.00 34.45           C  
ATOM   3600  CB  GLN A 451      22.923 -26.312 -28.159  1.00 34.45           C  
ATOM   3601  O   GLN A 451      19.873 -26.735 -27.728  1.00 34.45           O  
ATOM   3602  CG  GLN A 451      24.313 -25.690 -28.193  1.00 34.45           C  
ATOM   3603  CD  GLN A 451      25.331 -26.565 -28.900  1.00 34.45           C  
ATOM   3604  NE2 GLN A 451      26.562 -26.077 -29.004  1.00 34.45           N  
ATOM   3605  OE1 GLN A 451      25.013 -27.671 -29.350  1.00 34.45           O  
ATOM   3606  N   ILE A 452      19.609 -24.625 -28.441  1.00 35.91           N  
ATOM   3607  CA  ILE A 452      18.973 -24.467 -29.744  1.00 35.91           C  
ATOM   3608  C   ILE A 452      17.556 -23.927 -29.565  1.00 35.91           C  
ATOM   3609  CB  ILE A 452      18.944 -25.800 -30.524  1.00 35.91           C  
ATOM   3610  O   ILE A 452      16.799 -24.420 -28.724  1.00 35.91           O  
ATOM   3611  CG1 ILE A 452      20.368 -26.326 -30.736  1.00 35.91           C  
ATOM   3612  CG2 ILE A 452      18.219 -25.627 -31.862  1.00 35.91           C  
ATOM   3613  CD1 ILE A 452      20.430 -27.777 -31.195  1.00 35.91           C  
ATOM   3614  N   GLU A 453      17.204 -22.534 -29.764  1.00 33.17           N  
ATOM   3615  CA  GLU A 453      16.200 -21.944 -30.644  1.00 33.17           C  
ATOM   3616  C   GLU A 453      15.423 -20.839 -29.934  1.00 33.17           C  
ATOM   3617  CB  GLU A 453      15.237 -23.018 -31.157  1.00 33.17           C  
ATOM   3618  O   GLU A 453      14.604 -21.116 -29.055  1.00 33.17           O  
ATOM   3619  CG  GLU A 453      15.758 -23.785 -32.364  1.00 33.17           C  
ATOM   3620  CD  GLU A 453      14.774 -24.818 -32.889  1.00 33.17           C  
ATOM   3621  OE1 GLU A 453      15.092 -25.509 -33.883  1.00 33.17           O  
ATOM   3622  OE2 GLU A 453      13.675 -24.937 -32.302  1.00 33.17           O  
ATOM   3623  N   VAL A 454      16.035 -19.719 -29.524  1.00 41.38           N  
ATOM   3624  CA  VAL A 454      15.177 -18.696 -28.934  1.00 41.38           C  
ATOM   3625  C   VAL A 454      15.341 -17.382 -29.695  1.00 41.38           C  
ATOM   3626  CB  VAL A 454      15.491 -18.487 -27.436  1.00 41.38           C  
ATOM   3627  O   VAL A 454      14.506 -16.482 -29.579  1.00 41.38           O  
ATOM   3628  CG1 VAL A 454      14.571 -17.427 -26.834  1.00 41.38           C  
ATOM   3629  CG2 VAL A 454      15.362 -19.806 -26.675  1.00 41.38           C  
ATOM   3630  N   GLU A 455      15.867 -17.581 -31.013  1.00 42.67           N  
ATOM   3631  CA  GLU A 455      15.839 -16.355 -31.805  1.00 42.67           C  
ATOM   3632  C   GLU A 455      14.991 -16.529 -33.061  1.00 42.67           C  
ATOM   3633  CB  GLU A 455      17.259 -15.927 -32.183  1.00 42.67           C  
ATOM   3634  O   GLU A 455      14.421 -15.562 -33.571  1.00 42.67           O  
ATOM   3635  CG  GLU A 455      17.584 -14.485 -31.822  1.00 42.67           C  
ATOM   3636  CD  GLU A 455      19.001 -14.078 -32.191  1.00 42.67           C  
ATOM   3637  OE1 GLU A 455      19.365 -12.896 -31.993  1.00 42.67           O  
ATOM   3638  OE2 GLU A 455      19.754 -14.947 -32.684  1.00 42.67           O  
ATOM   3639  N   GLU A 456      14.235 -17.707 -33.210  1.00 44.64           N  
ATOM   3640  CA  GLU A 456      13.266 -17.998 -34.262  1.00 44.64           C  
ATOM   3641  C   GLU A 456      11.864 -18.175 -33.688  1.00 44.64           C  
ATOM   3642  CB  GLU A 456      13.678 -19.249 -35.042  1.00 44.64           C  
ATOM   3643  O   GLU A 456      10.870 -17.951 -34.382  1.00 44.64           O  
ATOM   3644  CG  GLU A 456      13.333 -19.192 -36.523  1.00 44.64           C  
ATOM   3645  CD  GLU A 456      13.749 -20.441 -37.284  1.00 44.64           C  
ATOM   3646  OE1 GLU A 456      13.451 -20.541 -38.496  1.00 44.64           O  
ATOM   3647  OE2 GLU A 456      14.377 -21.328 -36.663  1.00 44.64           O  
ATOM   3648  N   THR A 457      11.646 -17.993 -32.305  1.00 49.72           N  
ATOM   3649  CA  THR A 457      10.346 -18.075 -31.648  1.00 49.72           C  
ATOM   3650  C   THR A 457       9.889 -16.697 -31.179  1.00 49.72           C  
ATOM   3651  CB  THR A 457      10.385 -19.041 -30.450  1.00 49.72           C  
ATOM   3652  O   THR A 457       8.691 -16.406 -31.164  1.00 49.72           O  
ATOM   3653  CG2 THR A 457      10.524 -20.487 -30.914  1.00 49.72           C  
ATOM   3654  OG1 THR A 457      11.500 -18.710 -29.613  1.00 49.72           O  
ATOM   3655  N   ILE A 458      10.910 -15.694 -31.379  1.00 49.36           N  
ATOM   3656  CA  ILE A 458      10.542 -14.333 -31.003  1.00 49.36           C  
ATOM   3657  C   ILE A 458      10.279 -13.504 -32.258  1.00 49.36           C  
ATOM   3658  CB  ILE A 458      11.640 -13.669 -30.142  1.00 49.36           C  
ATOM   3659  O   ILE A 458       9.392 -12.647 -32.268  1.00 49.36           O  
ATOM   3660  CG1 ILE A 458      11.860 -14.465 -28.850  1.00 49.36           C  
ATOM   3661  CG2 ILE A 458      11.277 -12.214 -29.833  1.00 49.36           C  
ATOM   3662  CD1 ILE A 458      13.066 -14.008 -28.040  1.00 49.36           C  
ATOM   3663  N   GLU A 459      10.706 -14.162 -33.446  1.00 52.39           N  
ATOM   3664  CA  GLU A 459      10.435 -13.542 -34.740  1.00 52.39           C  
ATOM   3665  C   GLU A 459       9.243 -14.201 -35.429  1.00 52.39           C  
ATOM   3666  CB  GLU A 459      11.670 -13.615 -35.641  1.00 52.39           C  
ATOM   3667  O   GLU A 459       8.486 -13.537 -36.140  1.00 52.39           O  
ATOM   3668  CG  GLU A 459      12.291 -12.260 -35.946  1.00 52.39           C  
ATOM   3669  CD  GLU A 459      13.496 -12.345 -36.868  1.00 52.39           C  
ATOM   3670  OE1 GLU A 459      14.053 -11.287 -37.240  1.00 52.39           O  
ATOM   3671  OE2 GLU A 459      13.887 -13.480 -37.224  1.00 52.39           O  
ATOM   3672  N   ALA A 460       8.805 -15.420 -34.935  1.00 49.73           N  
ATOM   3673  CA  ALA A 460       7.627 -16.150 -35.397  1.00 49.73           C  
ATOM   3674  C   ALA A 460       6.417 -15.853 -34.516  1.00 49.73           C  
ATOM   3675  CB  ALA A 460       7.908 -17.651 -35.422  1.00 49.73           C  
ATOM   3676  O   ALA A 460       5.280 -15.850 -34.993  1.00 49.73           O  
ATOM   3677  N   ALA A 461       6.678 -15.146 -33.301  1.00 51.16           N  
ATOM   3678  CA  ALA A 461       5.648 -14.668 -32.382  1.00 51.16           C  
ATOM   3679  C   ALA A 461       5.379 -13.179 -32.585  1.00 51.16           C  
ATOM   3680  CB  ALA A 461       6.058 -14.938 -30.936  1.00 51.16           C  
ATOM   3681  O   ALA A 461       4.251 -12.715 -32.402  1.00 51.16           O  
ATOM   3682  N   LYS A 462       6.346 -12.564 -33.359  1.00 48.06           N  
ATOM   3683  CA  LYS A 462       6.207 -11.170 -33.770  1.00 48.06           C  
ATOM   3684  C   LYS A 462       5.697 -11.068 -35.205  1.00 48.06           C  
ATOM   3685  CB  LYS A 462       7.541 -10.435 -33.635  1.00 48.06           C  
ATOM   3686  O   LYS A 462       4.967 -10.135 -35.545  1.00 48.06           O  
ATOM   3687  CG  LYS A 462       7.413  -9.013 -33.106  1.00 48.06           C  
ATOM   3688  CD  LYS A 462       8.776  -8.352 -32.947  1.00 48.06           C  
ATOM   3689  CE  LYS A 462       8.651  -6.939 -32.394  1.00 48.06           C  
ATOM   3690  NZ  LYS A 462       9.986  -6.349 -32.074  1.00 48.06           N  
ATOM   3691  N   ALA A 463       5.702 -12.237 -35.965  1.00 47.85           N  
ATOM   3692  CA  ALA A 463       5.189 -12.363 -37.326  1.00 47.85           C  
ATOM   3693  C   ALA A 463       3.845 -13.085 -37.341  1.00 47.85           C  
ATOM   3694  CB  ALA A 463       6.195 -13.100 -38.207  1.00 47.85           C  
ATOM   3695  O   ALA A 463       2.999 -12.818 -38.198  1.00 47.85           O  
ATOM   3696  N   GLU A 464       3.388 -13.724 -36.186  1.00 48.50           N  
ATOM   3697  CA  GLU A 464       2.084 -14.333 -35.940  1.00 48.50           C  
ATOM   3698  C   GLU A 464       1.195 -13.414 -35.107  1.00 48.50           C  
ATOM   3699  CB  GLU A 464       2.245 -15.685 -35.241  1.00 48.50           C  
ATOM   3700  O   GLU A 464      -0.032 -13.455 -35.224  1.00 48.50           O  
ATOM   3701  CG  GLU A 464       1.672 -16.856 -36.028  1.00 48.50           C  
ATOM   3702  CD  GLU A 464       1.283 -18.035 -35.151  1.00 48.50           C  
ATOM   3703  OE1 GLU A 464       0.619 -18.971 -35.651  1.00 48.50           O  
ATOM   3704  OE2 GLU A 464       1.645 -18.023 -33.953  1.00 48.50           O  
ATOM   3705  N   GLU A 465       1.768 -12.249 -34.666  1.00 45.80           N  
ATOM   3706  CA  GLU A 465       1.072 -11.142 -34.016  1.00 45.80           C  
ATOM   3707  C   GLU A 465       0.922  -9.953 -34.961  1.00 45.80           C  
ATOM   3708  CB  GLU A 465       1.810 -10.714 -32.745  1.00 45.80           C  
ATOM   3709  O   GLU A 465       0.010  -9.139 -34.803  1.00 45.80           O  
ATOM   3710  CG  GLU A 465       0.894 -10.468 -31.555  1.00 45.80           C  
ATOM   3711  CD  GLU A 465       1.641 -10.044 -30.300  1.00 45.80           C  
ATOM   3712  OE1 GLU A 465       0.988  -9.782 -29.265  1.00 45.80           O  
ATOM   3713  OE2 GLU A 465       2.889  -9.973 -30.354  1.00 45.80           O  
ATOM   3714  N   ALA A 466       1.441 -10.104 -36.235  1.00 45.62           N  
ATOM   3715  CA  ALA A 466       1.327  -9.137 -37.324  1.00 45.62           C  
ATOM   3716  C   ALA A 466       0.519  -9.711 -38.485  1.00 45.62           C  
ATOM   3717  CB  ALA A 466       2.711  -8.709 -37.804  1.00 45.62           C  
ATOM   3718  O   ALA A 466       0.021  -8.966 -39.332  1.00 45.62           O  
ATOM   3719  N   LYS A 467      -0.226 -10.889 -38.354  1.00 43.27           N  
ATOM   3720  CA  LYS A 467      -1.191 -11.502 -39.263  1.00 43.27           C  
ATOM   3721  C   LYS A 467      -2.529 -11.737 -38.567  1.00 43.27           C  
ATOM   3722  CB  LYS A 467      -0.648 -12.822 -39.812  1.00 43.27           C  
ATOM   3723  O   LYS A 467      -3.518 -12.087 -39.214  1.00 43.27           O  
ATOM   3724  CG  LYS A 467       0.093 -12.685 -41.134  1.00 43.27           C  
ATOM   3725  CD  LYS A 467       0.458 -14.045 -41.714  1.00 43.27           C  
ATOM   3726  CE  LYS A 467       1.232 -13.907 -43.019  1.00 43.27           C  
ATOM   3727  NZ  LYS A 467       1.613 -15.238 -43.579  1.00 43.27           N  
ATOM   3728  N   ASP A 468      -2.908 -10.921 -37.525  1.00 41.07           N  
ATOM   3729  CA  ASP A 468      -4.232 -10.785 -36.925  1.00 41.07           C  
ATOM   3730  C   ASP A 468      -4.573  -9.318 -36.673  1.00 41.07           C  
ATOM   3731  CB  ASP A 468      -4.313 -11.576 -35.618  1.00 41.07           C  
ATOM   3732  O   ASP A 468      -4.051  -8.706 -35.739  1.00 41.07           O  
ATOM   3733  CG  ASP A 468      -4.770 -13.010 -35.820  1.00 41.07           C  
ATOM   3734  OD1 ASP A 468      -5.454 -13.296 -36.826  1.00 41.07           O  
ATOM   3735  OD2 ASP A 468      -4.446 -13.861 -34.964  1.00 41.07           O  
ATOM   3736  N   GLU A 469      -4.237  -8.425 -37.643  1.00 43.93           N  
ATOM   3737  CA  GLU A 469      -4.755  -7.060 -37.664  1.00 43.93           C  
ATOM   3738  C   GLU A 469      -6.169  -7.016 -38.235  1.00 43.93           C  
ATOM   3739  CB  GLU A 469      -3.832  -6.147 -38.474  1.00 43.93           C  
ATOM   3740  O   GLU A 469      -6.420  -7.531 -39.326  1.00 43.93           O  
ATOM   3741  CG  GLU A 469      -2.811  -5.399 -37.630  1.00 43.93           C  
ATOM   3742  CD  GLU A 469      -1.972  -4.417 -38.432  1.00 43.93           C  
ATOM   3743  OE1 GLU A 469      -1.111  -3.728 -37.839  1.00 43.93           O  
ATOM   3744  OE2 GLU A 469      -2.178  -4.335 -39.664  1.00 43.93           O  
ATOM   3745  N   PRO A 470      -7.310  -6.854 -37.415  1.00 47.56           N  
ATOM   3746  CA  PRO A 470      -8.609  -6.516 -38.002  1.00 47.56           C  
ATOM   3747  C   PRO A 470      -8.699  -5.055 -38.435  1.00 47.56           C  
ATOM   3748  CB  PRO A 470      -9.594  -6.811 -36.868  1.00 47.56           C  
ATOM   3749  O   PRO A 470      -7.898  -4.226 -37.994  1.00 47.56           O  
ATOM   3750  CG  PRO A 470      -8.802  -6.625 -35.615  1.00 47.56           C  
ATOM   3751  CD  PRO A 470      -7.344  -6.583 -35.974  1.00 47.56           C  
ATOM   3752  N   PRO A 471      -9.410  -4.722 -39.626  1.00 37.01           N  
ATOM   3753  CA  PRO A 471      -9.515  -3.465 -40.371  1.00 37.01           C  
ATOM   3754  C   PRO A 471      -9.999  -2.305 -39.504  1.00 37.01           C  
ATOM   3755  CB  PRO A 471     -10.533  -3.789 -41.467  1.00 37.01           C  
ATOM   3756  O   PRO A 471     -10.542  -2.525 -38.418  1.00 37.01           O  
ATOM   3757  CG  PRO A 471     -11.497  -4.735 -40.827  1.00 37.01           C  
ATOM   3758  CD  PRO A 471     -10.979  -5.094 -39.464  1.00 37.01           C  
ATOM   3759  N   SER A 472      -9.249  -1.166 -39.355  1.00 41.48           N  
ATOM   3760  CA  SER A 472      -9.367   0.288 -39.373  1.00 41.48           C  
ATOM   3761  C   SER A 472     -10.314   0.779 -38.284  1.00 41.48           C  
ATOM   3762  CB  SER A 472      -9.855   0.770 -40.740  1.00 41.48           C  
ATOM   3763  O   SER A 472     -11.444   0.298 -38.173  1.00 41.48           O  
ATOM   3764  OG  SER A 472     -10.795   1.821 -40.596  1.00 41.48           O  
ATOM   3765  N   GLU A 473      -9.884   1.035 -37.052  1.00 39.69           N  
ATOM   3766  CA  GLU A 473     -10.133   1.814 -35.843  1.00 39.69           C  
ATOM   3767  C   GLU A 473     -10.959   3.060 -36.151  1.00 39.69           C  
ATOM   3768  CB  GLU A 473      -8.813   2.209 -35.176  1.00 39.69           C  
ATOM   3769  O   GLU A 473     -10.480   3.979 -36.819  1.00 39.69           O  
ATOM   3770  CG  GLU A 473      -8.153   1.078 -34.400  1.00 39.69           C  
ATOM   3771  CD  GLU A 473      -6.967   1.535 -33.567  1.00 39.69           C  
ATOM   3772  OE1 GLU A 473      -6.370   0.699 -32.851  1.00 39.69           O  
ATOM   3773  OE2 GLU A 473      -6.631   2.739 -33.629  1.00 39.69           O  
ATOM   3774  N   GLY A 474     -12.074   2.888 -36.969  1.00 43.86           N  
ATOM   3775  CA  GLY A 474     -13.010   3.993 -37.099  1.00 43.86           C  
ATOM   3776  C   GLY A 474     -14.439   3.540 -37.335  1.00 43.86           C  
ATOM   3777  O   GLY A 474     -15.386   4.241 -36.974  1.00 43.86           O  
ATOM   3778  N   GLU A 475     -14.820   2.227 -37.128  1.00 47.17           N  
ATOM   3779  CA  GLU A 475     -16.166   1.692 -37.308  1.00 47.17           C  
ATOM   3780  C   GLU A 475     -16.541   0.745 -36.172  1.00 47.17           C  
ATOM   3781  CB  GLU A 475     -16.283   0.972 -38.654  1.00 47.17           C  
ATOM   3782  O   GLU A 475     -17.716   0.624 -35.820  1.00 47.17           O  
ATOM   3783  CG  GLU A 475     -16.442   1.909 -39.842  1.00 47.17           C  
ATOM   3784  CD  GLU A 475     -16.761   1.184 -41.140  1.00 47.17           C  
ATOM   3785  OE1 GLU A 475     -16.986   1.857 -42.171  1.00 47.17           O  
ATOM   3786  OE2 GLU A 475     -16.786  -0.067 -41.125  1.00 47.17           O  
ATOM   3787  N   ALA A 476     -15.666   0.508 -35.110  1.00 45.33           N  
ATOM   3788  CA  ALA A 476     -15.846  -0.320 -33.920  1.00 45.33           C  
ATOM   3789  C   ALA A 476     -15.945   0.540 -32.663  1.00 45.33           C  
ATOM   3790  CB  ALA A 476     -14.700  -1.320 -33.789  1.00 45.33           C  
ATOM   3791  O   ALA A 476     -16.641   0.181 -31.711  1.00 45.33           O  
ATOM   3792  N   GLU A 477     -15.666   1.863 -32.786  1.00 47.35           N  
ATOM   3793  CA  GLU A 477     -15.868   2.846 -31.725  1.00 47.35           C  
ATOM   3794  C   GLU A 477     -17.215   3.548 -31.873  1.00 47.35           C  
ATOM   3795  CB  GLU A 477     -14.735   3.875 -31.723  1.00 47.35           C  
ATOM   3796  O   GLU A 477     -17.854   3.892 -30.876  1.00 47.35           O  
ATOM   3797  CG  GLU A 477     -13.473   3.398 -31.020  1.00 47.35           C  
ATOM   3798  CD  GLU A 477     -12.468   4.512 -30.771  1.00 47.35           C  
ATOM   3799  OE1 GLU A 477     -11.416   4.251 -30.144  1.00 47.35           O  
ATOM   3800  OE2 GLU A 477     -12.735   5.654 -31.205  1.00 47.35           O  
ATOM   3801  N   GLU A 478     -17.865   3.402 -33.087  1.00 52.45           N  
ATOM   3802  CA  GLU A 478     -19.191   3.953 -33.350  1.00 52.45           C  
ATOM   3803  C   GLU A 478     -20.281   2.917 -33.092  1.00 52.45           C  
ATOM   3804  CB  GLU A 478     -19.284   4.468 -34.789  1.00 52.45           C  
ATOM   3805  O   GLU A 478     -21.370   3.257 -32.623  1.00 52.45           O  
ATOM   3806  CG  GLU A 478     -18.836   5.913 -34.956  1.00 52.45           C  
ATOM   3807  CD  GLU A 478     -19.690   6.696 -35.940  1.00 52.45           C  
ATOM   3808  OE1 GLU A 478     -19.509   7.929 -36.054  1.00 52.45           O  
ATOM   3809  OE2 GLU A 478     -20.549   6.071 -36.602  1.00 52.45           O  
ATOM   3810  N   GLU A 479     -19.945   1.599 -33.066  1.00 56.42           N  
ATOM   3811  CA  GLU A 479     -20.868   0.508 -32.770  1.00 56.42           C  
ATOM   3812  C   GLU A 479     -20.861   0.167 -31.283  1.00 56.42           C  
ATOM   3813  CB  GLU A 479     -20.518  -0.732 -33.596  1.00 56.42           C  
ATOM   3814  O   GLU A 479     -21.902  -0.165 -30.712  1.00 56.42           O  
ATOM   3815  CG  GLU A 479     -21.402  -0.927 -34.819  1.00 56.42           C  
ATOM   3816  CD  GLU A 479     -21.288  -2.316 -35.427  1.00 56.42           C  
ATOM   3817  OE1 GLU A 479     -22.007  -2.609 -36.409  1.00 56.42           O  
ATOM   3818  OE2 GLU A 479     -20.474  -3.117 -34.916  1.00 56.42           O  
ATOM   3819  N   GLU A 480     -19.797   0.555 -30.503  1.00 55.65           N  
ATOM   3820  CA  GLU A 480     -19.676   0.410 -29.055  1.00 55.65           C  
ATOM   3821  C   GLU A 480     -20.202   1.646 -28.331  1.00 55.65           C  
ATOM   3822  CB  GLU A 480     -18.220   0.149 -28.661  1.00 55.65           C  
ATOM   3823  O   GLU A 480     -20.808   1.535 -27.263  1.00 55.65           O  
ATOM   3824  CG  GLU A 480     -18.022  -1.119 -27.842  1.00 55.65           C  
ATOM   3825  CD  GLU A 480     -16.825  -1.049 -26.907  1.00 55.65           C  
ATOM   3826  OE1 GLU A 480     -16.669  -1.950 -26.052  1.00 55.65           O  
ATOM   3827  OE2 GLU A 480     -16.037  -0.084 -27.031  1.00 55.65           O  
ATOM   3828  N   LYS A 481     -20.253   2.778 -29.025  1.00 63.47           N  
ATOM   3829  CA  LYS A 481     -20.863   4.008 -28.529  1.00 63.47           C  
ATOM   3830  C   LYS A 481     -22.370   4.011 -28.772  1.00 63.47           C  
ATOM   3831  CB  LYS A 481     -20.223   5.229 -29.191  1.00 63.47           C  
ATOM   3832  O   LYS A 481     -23.140   4.465 -27.923  1.00 63.47           O  
ATOM   3833  CG  LYS A 481     -20.314   6.502 -28.361  1.00 63.47           C  
ATOM   3834  CD  LYS A 481     -19.676   7.684 -29.080  1.00 63.47           C  
ATOM   3835  CE  LYS A 481     -19.866   8.980 -28.303  1.00 63.47           C  
ATOM   3836  NZ  LYS A 481     -19.292  10.151 -29.030  1.00 63.47           N  
ATOM   3837  N   ASP A 482     -22.839   3.251 -29.799  1.00 69.34           N  
ATOM   3838  CA  ASP A 482     -24.258   3.117 -30.115  1.00 69.34           C  
ATOM   3839  C   ASP A 482     -24.905   2.015 -29.280  1.00 69.34           C  
ATOM   3840  CB  ASP A 482     -24.451   2.830 -31.605  1.00 69.34           C  
ATOM   3841  O   ASP A 482     -26.063   2.137 -28.872  1.00 69.34           O  
ATOM   3842  CG  ASP A 482     -24.266   4.060 -32.476  1.00 69.34           C  
ATOM   3843  OD1 ASP A 482     -24.368   5.194 -31.959  1.00 69.34           O  
ATOM   3844  OD2 ASP A 482     -24.020   3.895 -33.690  1.00 69.34           O  
ATOM   3845  N   LYS A 483     -24.163   1.027 -28.775  1.00 70.28           N  
ATOM   3846  CA  LYS A 483     -24.613  -0.045 -27.893  1.00 70.28           C  
ATOM   3847  C   LYS A 483     -24.614   0.406 -26.435  1.00 70.28           C  
ATOM   3848  CB  LYS A 483     -23.729  -1.283 -28.057  1.00 70.28           C  
ATOM   3849  O   LYS A 483     -25.512   0.049 -25.670  1.00 70.28           O  
ATOM   3850  CG  LYS A 483     -24.125  -2.175 -29.224  1.00 70.28           C  
ATOM   3851  CD  LYS A 483     -23.311  -3.463 -29.245  1.00 70.28           C  
ATOM   3852  CE  LYS A 483     -23.633  -4.310 -30.469  1.00 70.28           C  
ATOM   3853  NZ  LYS A 483     -22.869  -5.593 -30.471  1.00 70.28           N  
ATOM   3854  N   GLU A 484     -23.717   1.374 -26.079  1.00 68.38           N  
ATOM   3855  CA  GLU A 484     -23.655   1.947 -24.738  1.00 68.38           C  
ATOM   3856  C   GLU A 484     -24.700   3.044 -24.557  1.00 68.38           C  
ATOM   3857  CB  GLU A 484     -22.256   2.500 -24.453  1.00 68.38           C  
ATOM   3858  O   GLU A 484     -25.307   3.160 -23.491  1.00 68.38           O  
ATOM   3859  CG  GLU A 484     -21.423   1.622 -23.531  1.00 68.38           C  
ATOM   3860  CD  GLU A 484     -20.064   2.219 -23.200  1.00 68.38           C  
ATOM   3861  OE1 GLU A 484     -19.280   1.575 -22.468  1.00 68.38           O  
ATOM   3862  OE2 GLU A 484     -19.782   3.341 -23.677  1.00 68.38           O  
ATOM   3863  N   GLU A 485     -25.067   3.712 -25.690  1.00 71.75           N  
ATOM   3864  CA  GLU A 485     -26.117   4.726 -25.692  1.00 71.75           C  
ATOM   3865  C   GLU A 485     -27.502   4.087 -25.739  1.00 71.75           C  
ATOM   3866  CB  GLU A 485     -25.938   5.682 -26.874  1.00 71.75           C  
ATOM   3867  O   GLU A 485     -28.443   4.587 -25.118  1.00 71.75           O  
ATOM   3868  CG  GLU A 485     -25.029   6.866 -26.575  1.00 71.75           C  
ATOM   3869  CD  GLU A 485     -24.968   7.876 -27.710  1.00 71.75           C  
ATOM   3870  OE1 GLU A 485     -24.256   8.897 -27.575  1.00 71.75           O  
ATOM   3871  OE2 GLU A 485     -25.638   7.646 -28.741  1.00 71.75           O  
ATOM   3872  N   ALA A 486     -27.629   2.834 -26.281  1.00 74.80           N  
ATOM   3873  CA  ALA A 486     -28.879   2.078 -26.329  1.00 74.80           C  
ATOM   3874  C   ALA A 486     -29.147   1.376 -25.001  1.00 74.80           C  
ATOM   3875  CB  ALA A 486     -28.842   1.061 -27.467  1.00 74.80           C  
ATOM   3876  O   ALA A 486     -30.293   1.297 -24.554  1.00 74.80           O  
ATOM   3877  N   GLU A 487     -28.092   1.043 -24.231  1.00 74.26           N  
ATOM   3878  CA  GLU A 487     -28.202   0.414 -22.919  1.00 74.26           C  
ATOM   3879  C   GLU A 487     -28.474   1.450 -21.831  1.00 74.26           C  
ATOM   3880  CB  GLU A 487     -26.930  -0.371 -22.590  1.00 74.26           C  
ATOM   3881  O   GLU A 487     -29.219   1.183 -20.886  1.00 74.26           O  
ATOM   3882  CG  GLU A 487     -26.898  -1.769 -23.191  1.00 74.26           C  
ATOM   3883  CD  GLU A 487     -25.732  -2.609 -22.695  1.00 74.26           C  
ATOM   3884  OE1 GLU A 487     -25.645  -3.804 -23.060  1.00 74.26           O  
ATOM   3885  OE2 GLU A 487     -24.898  -2.069 -21.935  1.00 74.26           O  
ATOM   3886  N   GLU A 488     -28.037   2.706 -22.080  1.00 74.07           N  
ATOM   3887  CA  GLU A 488     -28.283   3.813 -21.161  1.00 74.07           C  
ATOM   3888  C   GLU A 488     -29.684   4.388 -21.351  1.00 74.07           C  
ATOM   3889  CB  GLU A 488     -27.234   4.912 -21.350  1.00 74.07           C  
ATOM   3890  O   GLU A 488     -30.337   4.777 -20.381  1.00 74.07           O  
ATOM   3891  CG  GLU A 488     -26.159   4.927 -20.272  1.00 74.07           C  
ATOM   3892  CD  GLU A 488     -25.193   6.094 -20.405  1.00 74.07           C  
ATOM   3893  OE1 GLU A 488     -24.261   6.208 -19.577  1.00 74.07           O  
ATOM   3894  OE2 GLU A 488     -25.371   6.902 -21.344  1.00 74.07           O  
ATOM   3895  N   GLU A 489     -30.230   4.277 -22.598  1.00 76.34           N  
ATOM   3896  CA  GLU A 489     -31.585   4.720 -22.911  1.00 76.34           C  
ATOM   3897  C   GLU A 489     -32.620   3.700 -22.444  1.00 76.34           C  
ATOM   3898  CB  GLU A 489     -31.736   4.973 -24.413  1.00 76.34           C  
ATOM   3899  O   GLU A 489     -33.696   4.072 -21.970  1.00 76.34           O  
ATOM   3900  CG  GLU A 489     -31.500   6.421 -24.819  1.00 76.34           C  
ATOM   3901  CD  GLU A 489     -32.045   6.753 -26.199  1.00 76.34           C  
ATOM   3902  OE1 GLU A 489     -31.974   7.933 -26.611  1.00 76.34           O  
ATOM   3903  OE2 GLU A 489     -32.547   5.826 -26.873  1.00 76.34           O  
ATOM   3904  N   GLU A 490     -32.254   2.379 -22.411  1.00 76.88           N  
ATOM   3905  CA  GLU A 490     -33.115   1.311 -21.912  1.00 76.88           C  
ATOM   3906  C   GLU A 490     -33.135   1.286 -20.386  1.00 76.88           C  
ATOM   3907  CB  GLU A 490     -32.657  -0.046 -22.454  1.00 76.88           C  
ATOM   3908  O   GLU A 490     -34.177   1.030 -19.778  1.00 76.88           O  
ATOM   3909  CG  GLU A 490     -33.624  -0.668 -23.451  1.00 76.88           C  
ATOM   3910  CD  GLU A 490     -33.391  -2.155 -23.666  1.00 76.88           C  
ATOM   3911  OE1 GLU A 490     -34.213  -2.806 -24.349  1.00 76.88           O  
ATOM   3912  OE2 GLU A 490     -32.378  -2.673 -23.146  1.00 76.88           O  
ATOM   3913  N   ALA A 491     -32.047   1.722 -19.731  1.00 77.03           N  
ATOM   3914  CA  ALA A 491     -31.951   1.817 -18.276  1.00 77.03           C  
ATOM   3915  C   ALA A 491     -32.665   3.063 -17.760  1.00 77.03           C  
ATOM   3916  CB  ALA A 491     -30.489   1.825 -17.838  1.00 77.03           C  
ATOM   3917  O   ALA A 491     -33.288   3.033 -16.696  1.00 77.03           O  
ATOM   3918  N   ALA A 492     -32.719   4.141 -18.596  1.00 77.39           N  
ATOM   3919  CA  ALA A 492     -33.410   5.382 -18.256  1.00 77.39           C  
ATOM   3920  C   ALA A 492     -34.918   5.238 -18.440  1.00 77.39           C  
ATOM   3921  CB  ALA A 492     -32.882   6.536 -19.104  1.00 77.39           C  
ATOM   3922  O   ALA A 492     -35.700   5.774 -17.651  1.00 77.39           O  
ATOM   3923  N   GLU A 493     -35.383   4.336 -19.404  1.00 78.45           N  
ATOM   3924  CA  GLU A 493     -36.798   4.070 -19.647  1.00 78.45           C  
ATOM   3925  C   GLU A 493     -37.372   3.127 -18.593  1.00 78.45           C  
ATOM   3926  CB  GLU A 493     -37.003   3.482 -21.045  1.00 78.45           C  
ATOM   3927  O   GLU A 493     -38.525   3.274 -18.182  1.00 78.45           O  
ATOM   3928  CG  GLU A 493     -37.184   4.531 -22.133  1.00 78.45           C  
ATOM   3929  CD  GLU A 493     -37.528   3.936 -23.489  1.00 78.45           C  
ATOM   3930  OE1 GLU A 493     -37.689   4.704 -24.465  1.00 78.45           O  
ATOM   3931  OE2 GLU A 493     -37.639   2.693 -23.576  1.00 78.45           O  
ATOM   3932  N   GLU A 494     -36.523   2.232 -18.026  1.00 76.93           N  
ATOM   3933  CA  GLU A 494     -36.918   1.316 -16.961  1.00 76.93           C  
ATOM   3934  C   GLU A 494     -36.985   2.031 -15.614  1.00 76.93           C  
ATOM   3935  CB  GLU A 494     -35.949   0.134 -16.881  1.00 76.93           C  
ATOM   3936  O   GLU A 494     -37.854   1.736 -14.791  1.00 76.93           O  
ATOM   3937  CG  GLU A 494     -36.521  -1.168 -17.422  1.00 76.93           C  
ATOM   3938  CD  GLU A 494     -35.592  -2.357 -17.233  1.00 76.93           C  
ATOM   3939  OE1 GLU A 494     -35.957  -3.483 -17.641  1.00 76.93           O  
ATOM   3940  OE2 GLU A 494     -34.491  -2.160 -16.672  1.00 76.93           O  
ATOM   3941  N   GLU A 495     -36.172   3.085 -15.424  1.00 75.17           N  
ATOM   3942  CA  GLU A 495     -36.167   3.902 -14.213  1.00 75.17           C  
ATOM   3943  C   GLU A 495     -37.331   4.889 -14.208  1.00 75.17           C  
ATOM   3944  CB  GLU A 495     -34.840   4.652 -14.076  1.00 75.17           C  
ATOM   3945  O   GLU A 495     -37.935   5.138 -13.163  1.00 75.17           O  
ATOM   3946  CG  GLU A 495     -34.440   4.937 -12.636  1.00 75.17           C  
ATOM   3947  CD  GLU A 495     -33.200   5.809 -12.519  1.00 75.17           C  
ATOM   3948  OE1 GLU A 495     -32.875   6.254 -11.394  1.00 75.17           O  
ATOM   3949  OE2 GLU A 495     -32.549   6.051 -13.560  1.00 75.17           O  
ATOM   3950  N   GLU A 496     -37.753   5.369 -15.393  1.00 75.28           N  
ATOM   3951  CA  GLU A 496     -38.895   6.265 -15.546  1.00 75.28           C  
ATOM   3952  C   GLU A 496     -40.213   5.503 -15.437  1.00 75.28           C  
ATOM   3953  CB  GLU A 496     -38.824   7.004 -16.885  1.00 75.28           C  
ATOM   3954  O   GLU A 496     -41.187   6.015 -14.881  1.00 75.28           O  
ATOM   3955  CG  GLU A 496     -38.373   8.452 -16.766  1.00 75.28           C  
ATOM   3956  CD  GLU A 496     -39.311   9.431 -17.454  1.00 75.28           C  
ATOM   3957  OE1 GLU A 496     -39.193  10.655 -17.216  1.00 75.28           O  
ATOM   3958  OE2 GLU A 496     -40.172   8.971 -18.237  1.00 75.28           O  
ATOM   3959  N   ALA A 497     -40.248   4.186 -15.835  1.00 77.17           N  
ATOM   3960  CA  ALA A 497     -41.414   3.317 -15.698  1.00 77.17           C  
ATOM   3961  C   ALA A 497     -41.592   2.863 -14.252  1.00 77.17           C  
ATOM   3962  CB  ALA A 497     -41.287   2.108 -16.620  1.00 77.17           C  
ATOM   3963  O   ALA A 497     -42.720   2.736 -13.769  1.00 77.17           O  
ATOM   3964  N   ALA A 498     -40.495   2.780 -13.465  1.00 75.10           N  
ATOM   3965  CA  ALA A 498     -40.521   2.414 -12.051  1.00 75.10           C  
ATOM   3966  C   ALA A 498     -40.909   3.608 -11.183  1.00 75.10           C  
ATOM   3967  CB  ALA A 498     -39.164   1.864 -11.618  1.00 75.10           C  
ATOM   3968  O   ALA A 498     -41.589   3.449 -10.166  1.00 75.10           O  
ATOM   3969  N   LYS A 499     -40.642   4.825 -11.632  1.00 72.62           N  
ATOM   3970  CA  LYS A 499     -41.001   6.062 -10.945  1.00 72.62           C  
ATOM   3971  C   LYS A 499     -42.465   6.419 -11.185  1.00 72.62           C  
ATOM   3972  CB  LYS A 499     -40.100   7.211 -11.401  1.00 72.62           C  
ATOM   3973  O   LYS A 499     -43.143   6.919 -10.285  1.00 72.62           O  
ATOM   3974  CG  LYS A 499     -38.930   7.487 -10.468  1.00 72.62           C  
ATOM   3975  CD  LYS A 499     -38.135   8.707 -10.915  1.00 72.62           C  
ATOM   3976  CE  LYS A 499     -36.885   8.902 -10.067  1.00 72.62           C  
ATOM   3977  NZ  LYS A 499     -36.104  10.100 -10.500  1.00 72.62           N  
ATOM   3978  N   GLU A 500     -43.042   6.030 -12.352  1.00 72.08           N  
ATOM   3979  CA  GLU A 500     -44.443   6.256 -12.693  1.00 72.08           C  
ATOM   3980  C   GLU A 500     -45.349   5.233 -12.013  1.00 72.08           C  
ATOM   3981  CB  GLU A 500     -44.641   6.207 -14.211  1.00 72.08           C  
ATOM   3982  O   GLU A 500     -46.465   5.560 -11.605  1.00 72.08           O  
ATOM   3983  CG  GLU A 500     -44.596   7.573 -14.881  1.00 72.08           C  
ATOM   3984  CD  GLU A 500     -44.972   7.531 -16.353  1.00 72.08           C  
ATOM   3985  OE1 GLU A 500     -44.981   8.599 -17.008  1.00 72.08           O  
ATOM   3986  OE2 GLU A 500     -45.261   6.423 -16.856  1.00 72.08           O  
ATOM   3987  N   GLU A 501     -44.793   4.008 -11.708  1.00 71.34           N  
ATOM   3988  CA  GLU A 501     -45.512   2.958 -10.992  1.00 71.34           C  
ATOM   3989  C   GLU A 501     -45.500   3.210  -9.487  1.00 71.34           C  
ATOM   3990  CB  GLU A 501     -44.907   1.586 -11.300  1.00 71.34           C  
ATOM   3991  O   GLU A 501     -46.477   2.914  -8.795  1.00 71.34           O  
ATOM   3992  CG  GLU A 501     -45.943   0.495 -11.530  1.00 71.34           C  
ATOM   3993  CD  GLU A 501     -45.328  -0.869 -11.802  1.00 71.34           C  
ATOM   3994  OE1 GLU A 501     -46.081  -1.862 -11.918  1.00 71.34           O  
ATOM   3995  OE2 GLU A 501     -44.083  -0.944 -11.898  1.00 71.34           O  
ATOM   3996  N   SER A 502     -44.516   3.932  -8.968  1.00 67.09           N  
ATOM   3997  CA  SER A 502     -44.394   4.301  -7.562  1.00 67.09           C  
ATOM   3998  C   SER A 502     -45.178   5.573  -7.255  1.00 67.09           C  
ATOM   3999  CB  SER A 502     -42.925   4.494  -7.183  1.00 67.09           C  
ATOM   4000  O   SER A 502     -45.730   5.720  -6.162  1.00 67.09           O  
ATOM   4001  OG  SER A 502     -42.418   5.698  -7.731  1.00 67.09           O  
ATOM   4002  N   GLU A 503     -45.378   6.443  -8.266  1.00 65.89           N  
ATOM   4003  CA  GLU A 503     -46.163   7.669  -8.152  1.00 65.89           C  
ATOM   4004  C   GLU A 503     -47.653   7.388  -8.324  1.00 65.89           C  
ATOM   4005  CB  GLU A 503     -45.700   8.702  -9.182  1.00 65.89           C  
ATOM   4006  O   GLU A 503     -48.489   8.026  -7.679  1.00 65.89           O  
ATOM   4007  CG  GLU A 503     -44.637   9.658  -8.659  1.00 65.89           C  
ATOM   4008  CD  GLU A 503     -44.560  10.957  -9.445  1.00 65.89           C  
ATOM   4009  OE1 GLU A 503     -43.838  11.885  -9.014  1.00 65.89           O  
ATOM   4010  OE2 GLU A 503     -45.226  11.048 -10.500  1.00 65.89           O  
ATOM   4011  N   GLU A 504     -48.052   6.288  -9.019  1.00 64.45           N  
ATOM   4012  CA  GLU A 504     -49.425   5.818  -9.178  1.00 64.45           C  
ATOM   4013  C   GLU A 504     -49.860   4.971  -7.986  1.00 64.45           C  
ATOM   4014  CB  GLU A 504     -49.572   5.018 -10.474  1.00 64.45           C  
ATOM   4015  O   GLU A 504     -51.027   4.998  -7.591  1.00 64.45           O  
ATOM   4016  CG  GLU A 504     -50.823   5.362 -11.271  1.00 64.45           C  
ATOM   4017  CD  GLU A 504     -50.918   4.614 -12.591  1.00 64.45           C  
ATOM   4018  OE1 GLU A 504     -51.916   4.800 -13.323  1.00 64.45           O  
ATOM   4019  OE2 GLU A 504     -49.987   3.835 -12.895  1.00 64.45           O  
ATOM   4020  N   ALA A 505     -48.872   4.381  -7.222  1.00 62.11           N  
ATOM   4021  CA  ALA A 505     -49.113   3.613  -6.003  1.00 62.11           C  
ATOM   4022  C   ALA A 505     -49.164   4.526  -4.781  1.00 62.11           C  
ATOM   4023  CB  ALA A 505     -48.034   2.548  -5.823  1.00 62.11           C  
ATOM   4024  O   ALA A 505     -49.901   4.259  -3.829  1.00 62.11           O  
ATOM   4025  N   LYS A 506     -48.603   5.725  -4.867  1.00 55.05           N  
ATOM   4026  CA  LYS A 506     -48.599   6.749  -3.827  1.00 55.05           C  
ATOM   4027  C   LYS A 506     -49.789   7.693  -3.980  1.00 55.05           C  
ATOM   4028  CB  LYS A 506     -47.293   7.544  -3.861  1.00 55.05           C  
ATOM   4029  O   LYS A 506     -50.337   8.176  -2.987  1.00 55.05           O  
ATOM   4030  CG  LYS A 506     -46.230   7.030  -2.901  1.00 55.05           C  
ATOM   4031  CD  LYS A 506     -45.024   7.958  -2.853  1.00 55.05           C  
ATOM   4032  CE  LYS A 506     -43.919   7.395  -1.969  1.00 55.05           C  
ATOM   4033  NZ  LYS A 506     -42.747   8.317  -1.893  1.00 55.05           N  
ATOM   4034  N   GLU A 507     -50.444   7.747  -5.169  1.00 55.80           N  
ATOM   4035  CA  GLU A 507     -51.645   8.522  -5.465  1.00 55.80           C  
ATOM   4036  C   GLU A 507     -52.905   7.682  -5.271  1.00 55.80           C  
ATOM   4037  CB  GLU A 507     -51.593   9.070  -6.894  1.00 55.80           C  
ATOM   4038  O   GLU A 507     -53.960   8.210  -4.911  1.00 55.80           O  
ATOM   4039  CG  GLU A 507     -50.782  10.350  -7.032  1.00 55.80           C  
ATOM   4040  CD  GLU A 507     -50.986  11.048  -8.367  1.00 55.80           C  
ATOM   4041  OE1 GLU A 507     -50.395  12.131  -8.583  1.00 55.80           O  
ATOM   4042  OE2 GLU A 507     -51.743  10.508  -9.205  1.00 55.80           O  
ATOM   4043  N   GLU A 508     -52.754   6.335  -5.130  1.00 56.53           N  
ATOM   4044  CA  GLU A 508     -53.817   5.387  -4.810  1.00 56.53           C  
ATOM   4045  C   GLU A 508     -53.835   5.060  -3.319  1.00 56.53           C  
ATOM   4046  CB  GLU A 508     -53.656   4.103  -5.627  1.00 56.53           C  
ATOM   4047  O   GLU A 508     -54.895   4.792  -2.750  1.00 56.53           O  
ATOM   4048  CG  GLU A 508     -54.293   4.170  -7.008  1.00 56.53           C  
ATOM   4049  CD  GLU A 508     -54.456   2.806  -7.660  1.00 56.53           C  
ATOM   4050  OE1 GLU A 508     -55.038   2.727  -8.766  1.00 56.53           O  
ATOM   4051  OE2 GLU A 508     -54.000   1.807  -7.060  1.00 56.53           O  
ATOM   4052  N   GLU A 509     -52.791   5.523  -2.555  1.00 51.54           N  
ATOM   4053  CA  GLU A 509     -52.639   5.367  -1.111  1.00 51.54           C  
ATOM   4054  C   GLU A 509     -52.839   6.696  -0.389  1.00 51.54           C  
ATOM   4055  CB  GLU A 509     -51.263   4.787  -0.775  1.00 51.54           C  
ATOM   4056  O   GLU A 509     -53.365   6.730   0.725  1.00 51.54           O  
ATOM   4057  CG  GLU A 509     -51.311   3.611   0.190  1.00 51.54           C  
ATOM   4058  CD  GLU A 509     -49.946   3.231   0.741  1.00 51.54           C  
ATOM   4059  OE1 GLU A 509     -49.876   2.375   1.653  1.00 51.54           O  
ATOM   4060  OE2 GLU A 509     -48.938   3.794   0.259  1.00 51.54           O  
ATOM   4061  N   GLU A 510     -53.049   7.836  -1.108  1.00 51.39           N  
ATOM   4062  CA  GLU A 510     -53.297   9.187  -0.611  1.00 51.39           C  
ATOM   4063  C   GLU A 510     -54.649   9.711  -1.087  1.00 51.39           C  
ATOM   4064  CB  GLU A 510     -52.180  10.135  -1.054  1.00 51.39           C  
ATOM   4065  O   GLU A 510     -55.235  10.593  -0.456  1.00 51.39           O  
ATOM   4066  CG  GLU A 510     -50.983  10.158  -0.114  1.00 51.39           C  
ATOM   4067  CD  GLU A 510     -50.037  11.320  -0.374  1.00 51.39           C  
ATOM   4068  OE1 GLU A 510     -49.069  11.499   0.399  1.00 51.39           O  
ATOM   4069  OE2 GLU A 510     -50.267  12.057  -1.358  1.00 51.39           O  
ATOM   4070  N   GLY A 511     -55.633   8.808  -1.652  1.00 46.42           N  
ATOM   4071  CA  GLY A 511     -57.029   9.039  -1.988  1.00 46.42           C  
ATOM   4072  C   GLY A 511     -57.967   8.017  -1.373  1.00 46.42           C  
ATOM   4073  O   GLY A 511     -59.183   8.092  -1.559  1.00 46.42           O  
ATOM   4074  N   GLY A 512     -57.671   7.541  -0.132  1.00 40.00           N  
ATOM   4075  CA  GLY A 512     -58.670   6.760   0.580  1.00 40.00           C  
ATOM   4076  C   GLY A 512     -58.680   7.023   2.074  1.00 40.00           C  
ATOM   4077  O   GLY A 512     -57.742   6.648   2.781  1.00 40.00           O  
ATOM   4078  N   GLU A 513     -58.794   8.308   2.482  1.00 36.23           N  
ATOM   4079  CA  GLU A 513     -59.162   8.695   3.841  1.00 36.23           C  
ATOM   4080  C   GLU A 513     -60.617   9.149   3.911  1.00 36.23           C  
ATOM   4081  CB  GLU A 513     -58.240   9.806   4.352  1.00 36.23           C  
ATOM   4082  O   GLU A 513     -61.043  10.009   3.138  1.00 36.23           O  
ATOM   4083  CG  GLU A 513     -56.936   9.296   4.949  1.00 36.23           C  
ATOM   4084  CD  GLU A 513     -56.087  10.397   5.565  1.00 36.23           C  
ATOM   4085  OE1 GLU A 513     -55.037  10.087   6.172  1.00 36.23           O  
ATOM   4086  OE2 GLU A 513     -56.476  11.580   5.440  1.00 36.23           O  
ATOM   4087  N   GLY A 514     -61.684   8.185   4.120  1.00 36.30           N  
ATOM   4088  CA  GLY A 514     -62.875   8.542   4.875  1.00 36.30           C  
ATOM   4089  C   GLY A 514     -63.833   7.381   5.062  1.00 36.30           C  
ATOM   4090  O   GLY A 514     -64.156   6.676   4.103  1.00 36.30           O  
ATOM   4091  N   GLU A 515     -63.753   6.634   6.242  1.00 46.14           N  
ATOM   4092  CA  GLU A 515     -64.914   6.400   7.097  1.00 46.14           C  
ATOM   4093  C   GLU A 515     -64.816   5.050   7.802  1.00 46.14           C  
ATOM   4094  CB  GLU A 515     -66.207   6.475   6.281  1.00 46.14           C  
ATOM   4095  O   GLU A 515     -64.640   4.016   7.154  1.00 46.14           O  
ATOM   4096  CG  GLU A 515     -67.103   7.646   6.656  1.00 46.14           C  
ATOM   4097  CD  GLU A 515     -68.453   7.616   5.958  1.00 46.14           C  
ATOM   4098  OE1 GLU A 515     -69.319   8.464   6.273  1.00 46.14           O  
ATOM   4099  OE2 GLU A 515     -68.648   6.736   5.089  1.00 46.14           O  
ATOM   4100  N   GLU A 516     -64.487   4.987   9.176  1.00 41.48           N  
ATOM   4101  CA  GLU A 516     -65.048   4.728  10.498  1.00 41.48           C  
ATOM   4102  C   GLU A 516     -65.446   3.263  10.652  1.00 41.48           C  
ATOM   4103  CB  GLU A 516     -66.257   5.632  10.756  1.00 41.48           C  
ATOM   4104  O   GLU A 516     -66.086   2.692   9.766  1.00 41.48           O  
ATOM   4105  CG  GLU A 516     -65.889   7.050  11.167  1.00 41.48           C  
ATOM   4106  CD  GLU A 516     -67.064   7.838  11.723  1.00 41.48           C  
ATOM   4107  OE1 GLU A 516     -66.860   8.978  12.197  1.00 41.48           O  
ATOM   4108  OE2 GLU A 516     -68.198   7.310  11.685  1.00 41.48           O  
ATOM   4109  N   GLY A 517     -64.882   2.506  11.703  1.00 37.75           N  
ATOM   4110  CA  GLY A 517     -65.358   2.014  12.986  1.00 37.75           C  
ATOM   4111  C   GLY A 517     -65.711   0.538  12.965  1.00 37.75           C  
ATOM   4112  O   GLY A 517     -66.375   0.067  12.039  1.00 37.75           O  
ATOM   4113  N   GLU A 518     -65.014  -0.283  13.728  1.00 35.25           N  
ATOM   4114  CA  GLU A 518     -65.130  -1.088  14.940  1.00 35.25           C  
ATOM   4115  C   GLU A 518     -65.852  -2.403  14.662  1.00 35.25           C  
ATOM   4116  CB  GLU A 518     -65.860  -0.308  16.036  1.00 35.25           C  
ATOM   4117  O   GLU A 518     -66.940  -2.409  14.081  1.00 35.25           O  
ATOM   4118  CG  GLU A 518     -65.224  -0.440  17.412  1.00 35.25           C  
ATOM   4119  CD  GLU A 518     -66.013   0.261  18.507  1.00 35.25           C  
ATOM   4120  OE1 GLU A 518     -65.631   0.152  19.695  1.00 35.25           O  
ATOM   4121  OE2 GLU A 518     -67.021   0.923  18.175  1.00 35.25           O  
ATOM   4122  N   GLU A 519     -65.246  -3.577  14.902  1.00 40.18           N  
ATOM   4123  CA  GLU A 519     -65.603  -4.631  15.847  1.00 40.18           C  
ATOM   4124  C   GLU A 519     -65.362  -6.014  15.249  1.00 40.18           C  
ATOM   4125  CB  GLU A 519     -67.065  -4.492  16.279  1.00 40.18           C  
ATOM   4126  O   GLU A 519     -65.795  -6.296  14.130  1.00 40.18           O  
ATOM   4127  CG  GLU A 519     -67.240  -3.987  17.704  1.00 40.18           C  
ATOM   4128  CD  GLU A 519     -68.689  -3.978  18.164  1.00 40.18           C  
ATOM   4129  OE1 GLU A 519     -68.951  -3.631  19.338  1.00 40.18           O  
ATOM   4130  OE2 GLU A 519     -69.569  -4.321  17.344  1.00 40.18           O  
ATOM   4131  N   THR A 520     -64.496  -6.899  15.912  1.00 37.28           N  
ATOM   4132  CA  THR A 520     -64.405  -8.073  16.774  1.00 37.28           C  
ATOM   4133  C   THR A 520     -64.368  -9.352  15.944  1.00 37.28           C  
ATOM   4134  CB  THR A 520     -65.584  -8.132  17.762  1.00 37.28           C  
ATOM   4135  O   THR A 520     -65.115  -9.490  14.973  1.00 37.28           O  
ATOM   4136  CG2 THR A 520     -65.416  -7.111  18.882  1.00 37.28           C  
ATOM   4137  OG1 THR A 520     -66.803  -7.859  17.060  1.00 37.28           O  
ATOM   4138  N   LYS A 521     -63.374 -10.239  16.171  1.00 37.13           N  
ATOM   4139  CA  LYS A 521     -63.238 -11.551  16.796  1.00 37.13           C  
ATOM   4140  C   LYS A 521     -63.189 -12.658  15.746  1.00 37.13           C  
ATOM   4141  CB  LYS A 521     -64.390 -11.804  17.770  1.00 37.13           C  
ATOM   4142  O   LYS A 521     -64.016 -12.691  14.833  1.00 37.13           O  
ATOM   4143  CG  LYS A 521     -64.097 -11.375  19.200  1.00 37.13           C  
ATOM   4144  CD  LYS A 521     -65.189 -11.837  20.157  1.00 37.13           C  
ATOM   4145  CE  LYS A 521     -64.918 -11.371  21.582  1.00 37.13           C  
ATOM   4146  NZ  LYS A 521     -66.009 -11.783  22.515  1.00 37.13           N  
ATOM   4147  N   GLU A 522     -62.115 -13.436  15.715  1.00 34.20           N  
ATOM   4148  CA  GLU A 522     -61.747 -14.816  16.016  1.00 34.20           C  
ATOM   4149  C   GLU A 522     -62.131 -15.752  14.874  1.00 34.20           C  
ATOM   4150  CB  GLU A 522     -62.407 -15.277  17.318  1.00 34.20           C  
ATOM   4151  O   GLU A 522     -63.244 -15.676  14.350  1.00 34.20           O  
ATOM   4152  CG  GLU A 522     -61.584 -14.982  18.563  1.00 34.20           C  
ATOM   4153  CD  GLU A 522     -62.095 -15.696  19.804  1.00 34.20           C  
ATOM   4154  OE1 GLU A 522     -61.443 -15.606  20.869  1.00 34.20           O  
ATOM   4155  OE2 GLU A 522     -63.156 -16.352  19.711  1.00 34.20           O  
ATOM   4156  N   ALA A 523     -61.175 -16.517  14.261  1.00 37.55           N  
ATOM   4157  CA  ALA A 523     -61.024 -17.970  14.249  1.00 37.55           C  
ATOM   4158  C   ALA A 523     -60.916 -18.498  12.821  1.00 37.55           C  
ATOM   4159  CB  ALA A 523     -62.194 -18.633  14.971  1.00 37.55           C  
ATOM   4160  O   ALA A 523     -61.726 -18.147  11.960  1.00 37.55           O  
ATOM   4161  N   GLU A 524     -59.751 -19.102  12.471  1.00 36.44           N  
ATOM   4162  CA  GLU A 524     -59.328 -20.480  12.239  1.00 36.44           C  
ATOM   4163  C   GLU A 524     -59.757 -20.964  10.857  1.00 36.44           C  
ATOM   4164  CB  GLU A 524     -59.893 -21.406  13.319  1.00 36.44           C  
ATOM   4165  O   GLU A 524     -60.910 -20.783  10.460  1.00 36.44           O  
ATOM   4166  CG  GLU A 524     -58.899 -21.744  14.420  1.00 36.44           C  
ATOM   4167  CD  GLU A 524     -59.387 -22.841  15.353  1.00 36.44           C  
ATOM   4168  OE1 GLU A 524     -58.607 -23.289  16.224  1.00 36.44           O  
ATOM   4169  OE2 GLU A 524     -60.558 -23.258  15.210  1.00 36.44           O  
ATOM   4170  N   GLU A 525     -58.774 -21.362  10.020  1.00 34.71           N  
ATOM   4171  CA  GLU A 525     -58.361 -22.662   9.502  1.00 34.71           C  
ATOM   4172  C   GLU A 525     -58.996 -22.943   8.143  1.00 34.71           C  
ATOM   4173  CB  GLU A 525     -58.721 -23.774  10.491  1.00 34.71           C  
ATOM   4174  O   GLU A 525     -60.207 -22.782   7.973  1.00 34.71           O  
ATOM   4175  CG  GLU A 525     -57.566 -24.200  11.385  1.00 34.71           C  
ATOM   4176  CD  GLU A 525     -57.872 -25.438  12.212  1.00 34.71           C  
ATOM   4177  OE1 GLU A 525     -56.979 -25.912  12.950  1.00 34.71           O  
ATOM   4178  OE2 GLU A 525     -59.016 -25.939  12.122  1.00 34.71           O  
ATOM   4179  N   GLU A 526     -58.161 -23.136   7.111  1.00 37.55           N  
ATOM   4180  CA  GLU A 526     -57.959 -24.379   6.372  1.00 37.55           C  
ATOM   4181  C   GLU A 526     -58.206 -24.180   4.880  1.00 37.55           C  
ATOM   4182  CB  GLU A 526     -58.873 -25.481   6.914  1.00 37.55           C  
ATOM   4183  O   GLU A 526     -59.261 -23.682   4.481  1.00 37.55           O  
ATOM   4184  CG  GLU A 526     -58.133 -26.583   7.659  1.00 37.55           C  
ATOM   4185  CD  GLU A 526     -58.964 -27.842   7.849  1.00 37.55           C  
ATOM   4186  OE1 GLU A 526     -58.429 -28.851   8.362  1.00 37.55           O  
ATOM   4187  OE2 GLU A 526     -60.160 -27.819   7.482  1.00 37.55           O  
ATOM   4188  N   GLU A 527     -57.128 -24.365   4.065  1.00 38.47           N  
ATOM   4189  CA  GLU A 527     -56.654 -25.425   3.180  1.00 38.47           C  
ATOM   4190  C   GLU A 527     -57.266 -25.297   1.788  1.00 38.47           C  
ATOM   4191  CB  GLU A 527     -56.974 -26.801   3.770  1.00 38.47           C  
ATOM   4192  O   GLU A 527     -58.482 -25.153   1.650  1.00 38.47           O  
ATOM   4193  CG  GLU A 527     -55.744 -27.587   4.200  1.00 38.47           C  
ATOM   4194  CD  GLU A 527     -56.042 -29.043   4.517  1.00 38.47           C  
ATOM   4195  OE1 GLU A 527     -55.092 -29.813   4.789  1.00 38.47           O  
ATOM   4196  OE2 GLU A 527     -57.235 -29.419   4.492  1.00 38.47           O  
ATOM   4197  N   LYS A 528     -56.366 -25.223   0.745  1.00 40.37           N  
ATOM   4198  CA  LYS A 528     -56.016 -26.221  -0.262  1.00 40.37           C  
ATOM   4199  C   LYS A 528     -55.993 -25.608  -1.659  1.00 40.37           C  
ATOM   4200  CB  LYS A 528     -56.998 -27.393  -0.220  1.00 40.37           C  
ATOM   4201  O   LYS A 528     -56.973 -24.998  -2.091  1.00 40.37           O  
ATOM   4202  CG  LYS A 528     -56.382 -28.700   0.258  1.00 40.37           C  
ATOM   4203  CD  LYS A 528     -57.357 -29.862   0.119  1.00 40.37           C  
ATOM   4204  CE  LYS A 528     -56.773 -31.154   0.673  1.00 40.37           C  
ATOM   4205  NZ  LYS A 528     -57.719 -32.299   0.524  1.00 40.37           N  
ATOM   4206  N   LYS A 529     -54.773 -25.678  -2.364  1.00 38.88           N  
ATOM   4207  CA  LYS A 529     -54.266 -26.618  -3.359  1.00 38.88           C  
ATOM   4208  C   LYS A 529     -53.924 -25.905  -4.665  1.00 38.88           C  
ATOM   4209  CB  LYS A 529     -55.287 -27.727  -3.620  1.00 38.88           C  
ATOM   4210  O   LYS A 529     -54.747 -25.165  -5.208  1.00 38.88           O  
ATOM   4211  CG  LYS A 529     -54.814 -29.113  -3.208  1.00 38.88           C  
ATOM   4212  CD  LYS A 529     -55.798 -30.192  -3.644  1.00 38.88           C  
ATOM   4213  CE  LYS A 529     -55.329 -31.579  -3.225  1.00 38.88           C  
ATOM   4214  NZ  LYS A 529     -56.287 -32.640  -3.657  1.00 38.88           N  
ATOM   4215  N   VAL A 530     -52.597 -25.966  -5.088  1.00 45.39           N  
ATOM   4216  CA  VAL A 530     -52.064 -26.868  -6.104  1.00 45.39           C  
ATOM   4217  C   VAL A 530     -50.922 -26.185  -6.853  1.00 45.39           C  
ATOM   4218  CB  VAL A 530     -53.160 -27.316  -7.096  1.00 45.39           C  
ATOM   4219  O   VAL A 530     -51.082 -25.071  -7.359  1.00 45.39           O  
ATOM   4220  CG1 VAL A 530     -52.564 -28.184  -8.204  1.00 45.39           C  
ATOM   4221  CG2 VAL A 530     -54.268 -28.069  -6.362  1.00 45.39           C  
ATOM   4222  N   GLU A 531     -49.630 -26.698  -6.713  1.00 43.14           N  
ATOM   4223  CA  GLU A 531     -48.828 -27.659  -7.465  1.00 43.14           C  
ATOM   4224  C   GLU A 531     -47.632 -26.981  -8.129  1.00 43.14           C  
ATOM   4225  CB  GLU A 531     -49.683 -28.365  -8.520  1.00 43.14           C  
ATOM   4226  O   GLU A 531     -47.788 -25.968  -8.814  1.00 43.14           O  
ATOM   4227  CG  GLU A 531     -50.419 -29.590  -7.996  1.00 43.14           C  
ATOM   4228  CD  GLU A 531     -50.920 -30.507  -9.100  1.00 43.14           C  
ATOM   4229  OE1 GLU A 531     -51.374 -31.633  -8.794  1.00 43.14           O  
ATOM   4230  OE2 GLU A 531     -50.856 -30.097 -10.280  1.00 43.14           O  
ATOM   4231  N   GLY A 532     -46.401 -27.355  -7.706  1.00 39.99           N  
ATOM   4232  CA  GLY A 532     -45.515 -28.274  -8.403  1.00 39.99           C  
ATOM   4233  C   GLY A 532     -44.047 -27.934  -8.231  1.00 39.99           C  
ATOM   4234  O   GLY A 532     -43.642 -26.787  -8.431  1.00 39.99           O  
ATOM   4235  N   ALA A 533     -43.312 -28.758  -7.440  1.00 43.91           N  
ATOM   4236  CA  ALA A 533     -42.454 -29.919  -7.658  1.00 43.91           C  
ATOM   4237  C   ALA A 533     -40.987 -29.508  -7.743  1.00 43.91           C  
ATOM   4238  CB  ALA A 533     -42.871 -30.659  -8.926  1.00 43.91           C  
ATOM   4239  O   ALA A 533     -40.631 -28.608  -8.509  1.00 43.91           O  
ATOM   4240  N   GLY A 534     -40.201 -29.845  -6.668  1.00 42.67           N  
ATOM   4241  CA  GLY A 534     -39.194 -30.893  -6.711  1.00 42.67           C  
ATOM   4242  C   GLY A 534     -38.101 -30.715  -5.674  1.00 42.67           C  
ATOM   4243  O   GLY A 534     -37.424 -29.685  -5.649  1.00 42.67           O  
ATOM   4244  N   GLU A 535     -38.244 -31.451  -4.504  1.00 43.80           N  
ATOM   4245  CA  GLU A 535     -37.744 -32.628  -3.801  1.00 43.80           C  
ATOM   4246  C   GLU A 535     -36.218 -32.664  -3.800  1.00 43.80           C  
ATOM   4247  CB  GLU A 535     -38.299 -33.908  -4.431  1.00 43.80           C  
ATOM   4248  O   GLU A 535     -35.589 -32.547  -4.854  1.00 43.80           O  
ATOM   4249  CG  GLU A 535     -38.994 -34.830  -3.439  1.00 43.80           C  
ATOM   4250  CD  GLU A 535     -39.574 -36.079  -4.085  1.00 43.80           C  
ATOM   4251  OE1 GLU A 535     -40.121 -36.940  -3.359  1.00 43.80           O  
ATOM   4252  OE2 GLU A 535     -39.479 -36.197  -5.327  1.00 43.80           O  
ATOM   4253  N   GLU A 536     -35.647 -32.578  -2.594  1.00 45.80           N  
ATOM   4254  CA  GLU A 536     -35.144 -33.703  -1.811  1.00 45.80           C  
ATOM   4255  C   GLU A 536     -33.989 -33.276  -0.910  1.00 45.80           C  
ATOM   4256  CB  GLU A 536     -34.700 -34.843  -2.732  1.00 45.80           C  
ATOM   4257  O   GLU A 536     -32.988 -32.739  -1.389  1.00 45.80           O  
ATOM   4258  CG  GLU A 536     -34.912 -36.229  -2.140  1.00 45.80           C  
ATOM   4259  CD  GLU A 536     -34.528 -37.352  -3.091  1.00 45.80           C  
ATOM   4260  OE1 GLU A 536     -34.577 -38.535  -2.684  1.00 45.80           O  
ATOM   4261  OE2 GLU A 536     -34.176 -37.046  -4.252  1.00 45.80           O  
ATOM   4262  N   GLN A 537     -34.276 -33.250   0.458  1.00 44.45           N  
ATOM   4263  CA  GLN A 537     -34.220 -34.089   1.651  1.00 44.45           C  
ATOM   4264  C   GLN A 537     -32.940 -33.836   2.441  1.00 44.45           C  
ATOM   4265  CB  GLN A 537     -34.320 -35.568   1.272  1.00 44.45           C  
ATOM   4266  O   GLN A 537     -31.841 -33.873   1.883  1.00 44.45           O  
ATOM   4267  CG  GLN A 537     -35.746 -36.102   1.255  1.00 44.45           C  
ATOM   4268  CD  GLN A 537     -35.811 -37.590   0.963  1.00 44.45           C  
ATOM   4269  NE2 GLN A 537     -36.848 -38.008   0.244  1.00 44.45           N  
ATOM   4270  OE1 GLN A 537     -34.937 -38.357   1.379  1.00 44.45           O  
ATOM   4271  N   ALA A 538     -33.081 -33.228   3.671  1.00 47.95           N  
ATOM   4272  CA  ALA A 538     -33.236 -33.743   5.029  1.00 47.95           C  
ATOM   4273  C   ALA A 538     -31.975 -33.503   5.854  1.00 47.95           C  
ATOM   4274  CB  ALA A 538     -33.573 -35.231   4.999  1.00 47.95           C  
ATOM   4275  O   ALA A 538     -30.873 -33.867   5.436  1.00 47.95           O  
ATOM   4276  N   ALA A 539     -32.013 -32.608   6.815  1.00 41.23           N  
ATOM   4277  CA  ALA A 539     -32.016 -32.459   8.268  1.00 41.23           C  
ATOM   4278  C   ALA A 539     -31.396 -33.678   8.945  1.00 41.23           C  
ATOM   4279  CB  ALA A 539     -33.439 -32.238   8.776  1.00 41.23           C  
ATOM   4280  O   ALA A 539     -31.695 -34.818   8.581  1.00 41.23           O  
ATOM   4281  N   LYS A 540     -30.369 -33.506   9.783  1.00 47.61           N  
ATOM   4282  CA  LYS A 540     -30.373 -33.880  11.194  1.00 47.61           C  
ATOM   4283  C   LYS A 540     -28.954 -33.938  11.752  1.00 47.61           C  
ATOM   4284  CB  LYS A 540     -31.069 -35.228  11.389  1.00 47.61           C  
ATOM   4285  O   LYS A 540     -28.088 -34.614  11.192  1.00 47.61           O  
ATOM   4286  CG  LYS A 540     -32.243 -35.185  12.355  1.00 47.61           C  
ATOM   4287  CD  LYS A 540     -32.881 -36.558  12.522  1.00 47.61           C  
ATOM   4288  CE  LYS A 540     -34.084 -36.507  13.455  1.00 47.61           C  
ATOM   4289  NZ  LYS A 540     -34.769 -37.831  13.547  1.00 47.61           N  
ATOM   4290  N   LYS A 541     -28.542 -33.012  12.628  1.00 47.42           N  
ATOM   4291  CA  LYS A 541     -28.090 -32.952  14.015  1.00 47.42           C  
ATOM   4292  C   LYS A 541     -27.875 -34.351  14.584  1.00 47.42           C  
ATOM   4293  CB  LYS A 541     -29.096 -32.185  14.875  1.00 47.42           C  
ATOM   4294  O   LYS A 541     -28.744 -35.217  14.461  1.00 47.42           O  
ATOM   4295  CG  LYS A 541     -28.605 -30.819  15.331  1.00 47.42           C  
ATOM   4296  CD  LYS A 541     -29.636 -30.118  16.207  1.00 47.42           C  
ATOM   4297  CE  LYS A 541     -29.159 -28.738  16.638  1.00 47.42           C  
ATOM   4298  NZ  LYS A 541     -30.172 -28.042  17.487  1.00 47.42           N  
ATOM   4299  N   LYS A 542     -26.604 -34.764  14.929  1.00 50.91           N  
ATOM   4300  CA  LYS A 542     -26.156 -35.264  16.225  1.00 50.91           C  
ATOM   4301  C   LYS A 542     -24.859 -36.057  16.090  1.00 50.91           C  
ATOM   4302  CB  LYS A 542     -27.237 -36.134  16.869  1.00 50.91           C  
ATOM   4303  O   LYS A 542     -24.762 -36.960  15.256  1.00 50.91           O  
ATOM   4304  CG  LYS A 542     -27.939 -35.477  18.048  1.00 50.91           C  
ATOM   4305  CD  LYS A 542     -28.889 -36.445  18.742  1.00 50.91           C  
ATOM   4306  CE  LYS A 542     -29.624 -35.777  19.897  1.00 50.91           C  
ATOM   4307  NZ  LYS A 542     -30.580 -36.713  20.560  1.00 50.91           N  
ATOM   4308  N   ASP A 543     -23.692 -35.491  16.484  1.00 49.09           N  
ATOM   4309  CA  ASP A 543     -22.555 -35.848  17.326  1.00 49.09           C  
ATOM   4310  C   ASP A 543     -21.318 -35.035  16.953  1.00 49.09           C  
ATOM   4311  CB  ASP A 543     -22.255 -37.345  17.216  1.00 49.09           C  
ATOM   4312  O   ASP A 543     -21.048 -34.813  15.771  1.00 49.09           O  
ATOM   4313  CG  ASP A 543     -23.158 -38.197  18.089  1.00 49.09           C  
ATOM   4314  OD1 ASP A 543     -23.625 -37.710  19.142  1.00 49.09           O  
ATOM   4315  OD2 ASP A 543     -23.403 -39.367  17.724  1.00 49.09           O  
TER    4316      ASP A 543                                                      
ENDMDL                                                                          
END                                                                             
