# Supplementary material for: The 2022 Lady Estelle Wolfson lectureship on neurofilaments
Source: J Neurochem. 2022 Sep 19;163(3):179–219. doi: 10.1111/jnc.15682 (PMC9826399; doi:10.1111/jnc.15682)
Supplement: Supplementary file 1 — Supplementary material S1 [file JNC-163-179-s001.gz › NFL_6bc3d_unrelaxed_rank_5_model_5.pdb]

MODEL     1                                                                     
ATOM      1  N   MET A   1       0.470 -18.342  37.043  1.00 41.37           N  
ATOM      2  CA  MET A   1       0.624 -18.335  35.591  1.00 41.37           C  
ATOM      3  C   MET A   1       1.923 -17.646  35.184  1.00 41.37           C  
ATOM      4  CB  MET A   1      -0.566 -17.641  34.926  1.00 41.37           C  
ATOM      5  O   MET A   1       2.136 -16.475  35.505  1.00 41.37           O  
ATOM      6  CG  MET A   1      -1.864 -18.427  35.020  1.00 41.37           C  
ATOM      7  SD  MET A   1      -3.102 -17.891  33.776  1.00 41.37           S  
ATOM      8  CE  MET A   1      -2.516 -18.810  32.325  1.00 41.37           C  
ATOM      9  N   SER A   2       3.074 -18.180  35.550  1.00 41.51           N  
ATOM     10  CA  SER A   2       4.530 -18.152  35.458  1.00 41.51           C  
ATOM     11  C   SER A   2       4.989 -17.475  34.171  1.00 41.51           C  
ATOM     12  CB  SER A   2       5.100 -19.569  35.530  1.00 41.51           C  
ATOM     13  O   SER A   2       4.476 -17.773  33.090  1.00 41.51           O  
ATOM     14  OG  SER A   2       4.218 -20.497  34.922  1.00 41.51           O  
ATOM     15  N   SER A   3       5.295 -16.155  34.186  1.00 37.44           N  
ATOM     16  CA  SER A   3       5.961 -15.047  33.509  1.00 37.44           C  
ATOM     17  C   SER A   3       7.335 -15.460  32.993  1.00 37.44           C  
ATOM     18  CB  SER A   3       6.100 -13.849  34.450  1.00 37.44           C  
ATOM     19  O   SER A   3       8.196 -15.879  33.770  1.00 37.44           O  
ATOM     20  OG  SER A   3       6.885 -14.186  35.581  1.00 37.44           O  
ATOM     21  N   PHE A   4       7.458 -16.183  31.858  1.00 48.32           N  
ATOM     22  CA  PHE A   4       8.578 -16.485  30.975  1.00 48.32           C  
ATOM     23  C   PHE A   4       9.041 -15.233  30.240  1.00 48.32           C  
ATOM     24  CB  PHE A   4       8.192 -17.573  29.968  1.00 48.32           C  
ATOM     25  O   PHE A   4       8.231 -14.526  29.636  1.00 48.32           O  
ATOM     26  CG  PHE A   4       8.525 -18.968  30.423  1.00 48.32           C  
ATOM     27  CD1 PHE A   4       9.782 -19.510  30.184  1.00 48.32           C  
ATOM     28  CD2 PHE A   4       7.581 -19.737  31.090  1.00 48.32           C  
ATOM     29  CE1 PHE A   4      10.094 -20.801  30.605  1.00 48.32           C  
ATOM     30  CE2 PHE A   4       7.885 -21.028  31.514  1.00 48.32           C  
ATOM     31  CZ  PHE A   4       9.142 -21.558  31.269  1.00 48.32           C  
ATOM     32  N   SER A   5       9.910 -14.391  30.784  1.00 38.22           N  
ATOM     33  CA  SER A   5      10.875 -13.378  30.368  1.00 38.22           C  
ATOM     34  C   SER A   5      11.727 -13.872  29.204  1.00 38.22           C  
ATOM     35  CB  SER A   5      11.776 -12.983  31.539  1.00 38.22           C  
ATOM     36  O   SER A   5      12.287 -14.969  29.259  1.00 38.22           O  
ATOM     37  OG  SER A   5      12.301 -14.133  32.180  1.00 38.22           O  
ATOM     38  N   TYR A   6      11.307 -13.686  27.941  1.00 42.15           N  
ATOM     39  CA  TYR A   6      11.839 -13.718  26.583  1.00 42.15           C  
ATOM     40  C   TYR A   6      12.889 -12.631  26.383  1.00 42.15           C  
ATOM     41  CB  TYR A   6      10.712 -13.548  25.560  1.00 42.15           C  
ATOM     42  O   TYR A   6      12.627 -11.452  26.633  1.00 42.15           O  
ATOM     43  CG  TYR A   6      11.103 -13.940  24.156  1.00 42.15           C  
ATOM     44  CD1 TYR A   6      11.438 -12.973  23.210  1.00 42.15           C  
ATOM     45  CD2 TYR A   6      11.137 -15.276  23.771  1.00 42.15           C  
ATOM     46  CE1 TYR A   6      11.797 -13.328  21.914  1.00 42.15           C  
ATOM     47  CE2 TYR A   6      11.495 -15.643  22.478  1.00 42.15           C  
ATOM     48  OH  TYR A   6      12.178 -15.021  20.277  1.00 42.15           O  
ATOM     49  CZ  TYR A   6      11.823 -14.664  21.558  1.00 42.15           C  
ATOM     50  N   GLU A   7      14.136 -12.853  26.767  1.00 36.53           N  
ATOM     51  CA  GLU A   7      15.413 -12.208  26.475  1.00 36.53           C  
ATOM     52  C   GLU A   7      15.764 -12.322  24.994  1.00 36.53           C  
ATOM     53  CB  GLU A   7      16.530 -12.814  27.329  1.00 36.53           C  
ATOM     54  O   GLU A   7      15.846 -13.427  24.454  1.00 36.53           O  
ATOM     55  CG  GLU A   7      17.341 -11.784  28.101  1.00 36.53           C  
ATOM     56  CD  GLU A   7      18.441 -12.402  28.951  1.00 36.53           C  
ATOM     57  OE1 GLU A   7      19.152 -11.654  29.659  1.00 36.53           O  
ATOM     58  OE2 GLU A   7      18.592 -13.643  28.908  1.00 36.53           O  
ATOM     59  N   PRO A   8      15.734 -11.258  24.140  1.00 39.28           N  
ATOM     60  CA  PRO A   8      16.131 -11.131  22.736  1.00 39.28           C  
ATOM     61  C   PRO A   8      17.641 -10.985  22.561  1.00 39.28           C  
ATOM     62  CB  PRO A   8      15.403  -9.866  22.276  1.00 39.28           C  
ATOM     63  O   PRO A   8      18.284 -10.245  23.309  1.00 39.28           O  
ATOM     64  CG  PRO A   8      14.667  -9.387  23.487  1.00 39.28           C  
ATOM     65  CD  PRO A   8      15.250 -10.061  24.696  1.00 39.28           C  
ATOM     66  N   TYR A   9      18.371 -12.101  22.413  1.00 38.38           N  
ATOM     67  CA  TYR A   9      19.701 -12.332  21.859  1.00 38.38           C  
ATOM     68  C   TYR A   9      19.823 -11.729  20.465  1.00 38.38           C  
ATOM     69  CB  TYR A   9      20.008 -13.832  21.808  1.00 38.38           C  
ATOM     70  O   TYR A   9      19.034 -12.049  19.572  1.00 38.38           O  
ATOM     71  CG  TYR A   9      20.780 -14.334  23.005  1.00 38.38           C  
ATOM     72  CD1 TYR A   9      22.172 -14.303  23.023  1.00 38.38           C  
ATOM     73  CD2 TYR A   9      20.118 -14.840  24.118  1.00 38.38           C  
ATOM     74  CE1 TYR A   9      22.888 -14.766  24.123  1.00 38.38           C  
ATOM     75  CE2 TYR A   9      20.823 -15.306  25.223  1.00 38.38           C  
ATOM     76  OH  TYR A   9      22.908 -15.725  26.308  1.00 38.38           O  
ATOM     77  CZ  TYR A   9      22.205 -15.265  25.217  1.00 38.38           C  
ATOM     78  N   TYR A  10      20.017 -10.427  20.309  1.00 32.28           N  
ATOM     79  CA  TYR A  10      20.577  -9.722  19.162  1.00 32.28           C  
ATOM     80  C   TYR A  10      22.018 -10.149  18.908  1.00 32.28           C  
ATOM     81  CB  TYR A  10      20.512  -8.207  19.378  1.00 32.28           C  
ATOM     82  O   TYR A  10      22.870 -10.035  19.793  1.00 32.28           O  
ATOM     83  CG  TYR A  10      19.122  -7.633  19.244  1.00 32.28           C  
ATOM     84  CD1 TYR A  10      18.559  -7.406  17.990  1.00 32.28           C  
ATOM     85  CD2 TYR A  10      18.370  -7.317  20.370  1.00 32.28           C  
ATOM     86  CE1 TYR A  10      17.280  -6.876  17.861  1.00 32.28           C  
ATOM     87  CE2 TYR A  10      17.089  -6.787  20.253  1.00 32.28           C  
ATOM     88  OH  TYR A  10      15.286  -6.046  18.876  1.00 32.28           O  
ATOM     89  CZ  TYR A  10      16.553  -6.571  18.997  1.00 32.28           C  
ATOM     90  N   SER A  11      22.307 -11.261  18.223  1.00 32.93           N  
ATOM     91  CA  SER A  11      23.549 -11.596  17.533  1.00 32.93           C  
ATOM     92  C   SER A  11      23.605 -10.950  16.153  1.00 32.93           C  
ATOM     93  CB  SER A  11      23.698 -13.112  17.402  1.00 32.93           C  
ATOM     94  O   SER A  11      22.724 -11.174  15.320  1.00 32.93           O  
ATOM     95  OG  SER A  11      24.514 -13.628  18.439  1.00 32.93           O  
ATOM     96  N   THR A  12      23.889  -9.664  15.996  1.00 31.90           N  
ATOM     97  CA  THR A  12      24.243  -8.893  14.810  1.00 31.90           C  
ATOM     98  C   THR A  12      25.744  -8.965  14.546  1.00 31.90           C  
ATOM     99  CB  THR A  12      23.814  -7.421  14.951  1.00 31.90           C  
ATOM    100  O   THR A  12      26.547  -8.526  15.373  1.00 31.90           O  
ATOM    101  CG2 THR A  12      22.313  -7.307  15.198  1.00 31.90           C  
ATOM    102  OG1 THR A  12      24.514  -6.829  16.052  1.00 31.90           O  
ATOM    103  N   SER A  13      26.303 -10.055  14.059  1.00 35.08           N  
ATOM    104  CA  SER A  13      27.575  -9.984  13.346  1.00 35.08           C  
ATOM    105  C   SER A  13      27.404 -10.344  11.874  1.00 35.08           C  
ATOM    106  CB  SER A  13      28.604 -10.912  13.991  1.00 35.08           C  
ATOM    107  O   SER A  13      27.167 -11.507  11.538  1.00 35.08           O  
ATOM    108  OG  SER A  13      28.754 -10.617  15.369  1.00 35.08           O  
ATOM    109  N   TYR A  14      26.658  -9.607  11.056  1.00 32.02           N  
ATOM    110  CA  TYR A  14      26.717  -9.639   9.599  1.00 32.02           C  
ATOM    111  C   TYR A  14      27.765  -8.665   9.073  1.00 32.02           C  
ATOM    112  CB  TYR A  14      25.348  -9.307   8.998  1.00 32.02           C  
ATOM    113  O   TYR A  14      27.723  -7.472   9.383  1.00 32.02           O  
ATOM    114  CG  TYR A  14      24.466 -10.514   8.792  1.00 32.02           C  
ATOM    115  CD1 TYR A  14      24.600 -11.315   7.661  1.00 32.02           C  
ATOM    116  CD2 TYR A  14      23.495 -10.856   9.728  1.00 32.02           C  
ATOM    117  CE1 TYR A  14      23.789 -12.428   7.466  1.00 32.02           C  
ATOM    118  CE2 TYR A  14      22.678 -11.966   9.544  1.00 32.02           C  
ATOM    119  OH  TYR A  14      22.025 -13.845   8.225  1.00 32.02           O  
ATOM    120  CZ  TYR A  14      22.832 -12.745   8.412  1.00 32.02           C  
ATOM    121  N   LYS A  15      29.039  -8.917   9.147  1.00 33.95           N  
ATOM    122  CA  LYS A  15      30.288  -8.580   8.469  1.00 33.95           C  
ATOM    123  C   LYS A  15      30.155  -8.743   6.958  1.00 33.95           C  
ATOM    124  CB  LYS A  15      31.433  -9.449   8.991  1.00 33.95           C  
ATOM    125  O   LYS A  15      29.877  -9.840   6.469  1.00 33.95           O  
ATOM    126  CG  LYS A  15      32.788  -8.757   8.983  1.00 33.95           C  
ATOM    127  CD  LYS A  15      33.857  -9.614   9.650  1.00 33.95           C  
ATOM    128  CE  LYS A  15      35.213  -8.921   9.645  1.00 33.95           C  
ATOM    129  NZ  LYS A  15      36.273  -9.774  10.261  1.00 33.95           N  
ATOM    130  N   ARG A  16      29.469  -7.898   6.223  1.00 35.28           N  
ATOM    131  CA  ARG A  16      29.278  -7.521   4.826  1.00 35.28           C  
ATOM    132  C   ARG A  16      30.564  -6.957   4.230  1.00 35.28           C  
ATOM    133  CB  ARG A  16      28.147  -6.498   4.695  1.00 35.28           C  
ATOM    134  O   ARG A  16      31.145  -6.015   4.773  1.00 35.28           O  
ATOM    135  CG  ARG A  16      27.183  -6.788   3.556  1.00 35.28           C  
ATOM    136  CD  ARG A  16      26.123  -5.704   3.424  1.00 35.28           C  
ATOM    137  NE  ARG A  16      24.832  -6.148   3.943  1.00 35.28           N  
ATOM    138  NH1 ARG A  16      23.627  -5.491   2.084  1.00 35.28           N  
ATOM    139  NH2 ARG A  16      22.560  -6.474   3.859  1.00 35.28           N  
ATOM    140  CZ  ARG A  16      23.676  -6.037   3.294  1.00 35.28           C  
ATOM    141  N   ARG A  17      31.460  -7.757   3.794  1.00 35.40           N  
ATOM    142  CA  ARG A  17      32.544  -7.726   2.817  1.00 35.40           C  
ATOM    143  C   ARG A  17      32.080  -7.102   1.505  1.00 35.40           C  
ATOM    144  CB  ARG A  17      33.080  -9.137   2.566  1.00 35.40           C  
ATOM    145  O   ARG A  17      31.093  -7.546   0.915  1.00 35.40           O  
ATOM    146  CG  ARG A  17      33.893  -9.702   3.720  1.00 35.40           C  
ATOM    147  CD  ARG A  17      34.664 -10.949   3.310  1.00 35.40           C  
ATOM    148  NE  ARG A  17      35.399 -11.522   4.434  1.00 35.40           N  
ATOM    149  NH1 ARG A  17      36.399 -13.195   3.194  1.00 35.40           N  
ATOM    150  NH2 ARG A  17      36.826 -13.015   5.439  1.00 35.40           N  
ATOM    151  CZ  ARG A  17      36.206 -12.576   4.353  1.00 35.40           C  
ATOM    152  N   TYR A  18      32.192  -5.779   1.319  1.00 31.10           N  
ATOM    153  CA  TYR A  18      32.294  -4.812   0.232  1.00 31.10           C  
ATOM    154  C   TYR A  18      33.416  -5.188  -0.729  1.00 31.10           C  
ATOM    155  CB  TYR A  18      32.532  -3.404   0.786  1.00 31.10           C  
ATOM    156  O   TYR A  18      34.564  -5.367  -0.314  1.00 31.10           O  
ATOM    157  CG  TYR A  18      31.271  -2.585   0.923  1.00 31.10           C  
ATOM    158  CD1 TYR A  18      30.790  -1.828  -0.142  1.00 31.10           C  
ATOM    159  CD2 TYR A  18      30.560  -2.566   2.118  1.00 31.10           C  
ATOM    160  CE1 TYR A  18      29.630  -1.070  -0.020  1.00 31.10           C  
ATOM    161  CE2 TYR A  18      29.398  -1.812   2.252  1.00 31.10           C  
ATOM    162  OH  TYR A  18      27.793  -0.321   1.306  1.00 31.10           O  
ATOM    163  CZ  TYR A  18      28.942  -1.069   1.179  1.00 31.10           C  
ATOM    164  N   VAL A  19      33.165  -6.052  -1.679  1.00 33.32           N  
ATOM    165  CA  VAL A  19      34.017  -6.257  -2.846  1.00 33.32           C  
ATOM    166  C   VAL A  19      33.625  -5.277  -3.950  1.00 33.32           C  
ATOM    167  CB  VAL A  19      33.928  -7.709  -3.365  1.00 33.32           C  
ATOM    168  O   VAL A  19      32.443  -5.137  -4.274  1.00 33.32           O  
ATOM    169  CG1 VAL A  19      34.734  -7.873  -4.652  1.00 33.32           C  
ATOM    170  CG2 VAL A  19      34.415  -8.688  -2.298  1.00 33.32           C  
ATOM    171  N   GLU A  20      34.224  -4.104  -3.983  1.00 29.21           N  
ATOM    172  CA  GLU A  20      34.747  -3.074  -4.876  1.00 29.21           C  
ATOM    173  C   GLU A  20      35.055  -3.646  -6.258  1.00 29.21           C  
ATOM    174  CB  GLU A  20      36.003  -2.433  -4.281  1.00 29.21           C  
ATOM    175  O   GLU A  20      35.803  -4.617  -6.381  1.00 29.21           O  
ATOM    176  CG  GLU A  20      36.356  -1.086  -4.894  1.00 29.21           C  
ATOM    177  CD  GLU A  20      37.023  -0.136  -3.912  1.00 29.21           C  
ATOM    178  OE1 GLU A  20      37.179   1.063  -4.239  1.00 29.21           O  
ATOM    179  OE2 GLU A  20      37.393  -0.594  -2.809  1.00 29.21           O  
ATOM    180  N   THR A  21      34.133  -3.704  -7.196  1.00 35.60           N  
ATOM    181  CA  THR A  21      34.114  -3.863  -8.646  1.00 35.60           C  
ATOM    182  C   THR A  21      34.711  -2.638  -9.333  1.00 35.60           C  
ATOM    183  CB  THR A  21      32.683  -4.098  -9.164  1.00 35.60           C  
ATOM    184  O   THR A  21      34.380  -1.502  -8.985  1.00 35.60           O  
ATOM    185  CG2 THR A  21      32.165  -5.470  -8.744  1.00 35.60           C  
ATOM    186  OG1 THR A  21      31.816  -3.089  -8.631  1.00 35.60           O  
ATOM    187  N   PRO A  22      35.857  -2.696 -10.080  1.00 38.25           N  
ATOM    188  CA  PRO A  22      36.431  -1.671 -10.955  1.00 38.25           C  
ATOM    189  C   PRO A  22      35.733  -1.593 -12.310  1.00 38.25           C  
ATOM    190  CB  PRO A  22      37.886  -2.119 -11.115  1.00 38.25           C  
ATOM    191  O   PRO A  22      35.349  -2.622 -12.871  1.00 38.25           O  
ATOM    192  CG  PRO A  22      37.874  -3.578 -10.791  1.00 38.25           C  
ATOM    193  CD  PRO A  22      36.521  -3.935 -10.246  1.00 38.25           C  
ATOM    194  N   ARG A  23      34.878  -0.569 -12.511  1.00 32.86           N  
ATOM    195  CA  ARG A  23      34.343   0.341 -13.519  1.00 32.86           C  
ATOM    196  C   ARG A  23      35.390   0.660 -14.580  1.00 32.86           C  
ATOM    197  CB  ARG A  23      33.847   1.633 -12.867  1.00 32.86           C  
ATOM    198  O   ARG A  23      36.481   1.137 -14.260  1.00 32.86           O  
ATOM    199  CG  ARG A  23      32.402   1.973 -13.195  1.00 32.86           C  
ATOM    200  CD  ARG A  23      31.947   3.243 -12.488  1.00 32.86           C  
ATOM    201  NE  ARG A  23      30.526   3.500 -12.704  1.00 32.86           N  
ATOM    202  NH1 ARG A  23      30.286   4.883 -10.869  1.00 32.86           N  
ATOM    203  NH2 ARG A  23      28.487   4.439 -12.219  1.00 32.86           N  
ATOM    204  CZ  ARG A  23      29.769   4.274 -11.930  1.00 32.86           C  
ATOM    205  N   VAL A  24      35.564  -0.115 -15.635  1.00 35.42           N  
ATOM    206  CA  VAL A  24      36.224   0.167 -16.905  1.00 35.42           C  
ATOM    207  C   VAL A  24      35.193   0.635 -17.931  1.00 35.42           C  
ATOM    208  CB  VAL A  24      36.982  -1.069 -17.438  1.00 35.42           C  
ATOM    209  O   VAL A  24      34.136   0.018 -18.083  1.00 35.42           O  
ATOM    210  CG1 VAL A  24      38.468  -0.758 -17.612  1.00 35.42           C  
ATOM    211  CG2 VAL A  24      36.789  -2.258 -16.499  1.00 35.42           C  
ATOM    212  N   HIS A  25      35.063   1.936 -18.194  1.00 32.89           N  
ATOM    213  CA  HIS A  25      34.819   2.924 -19.239  1.00 32.89           C  
ATOM    214  C   HIS A  25      35.404   2.472 -20.572  1.00 32.89           C  
ATOM    215  CB  HIS A  25      35.405   4.280 -18.841  1.00 32.89           C  
ATOM    216  O   HIS A  25      36.597   2.171 -20.662  1.00 32.89           O  
ATOM    217  CG  HIS A  25      34.728   4.904 -17.662  1.00 32.89           C  
ATOM    218  CD2 HIS A  25      35.065   4.923 -16.351  1.00 32.89           C  
ATOM    219  ND1 HIS A  25      33.550   5.611 -17.769  1.00 32.89           N  
ATOM    220  CE1 HIS A  25      33.191   6.040 -16.571  1.00 32.89           C  
ATOM    221  NE2 HIS A  25      34.094   5.636 -15.693  1.00 32.89           N  
ATOM    222  N   ILE A  26      34.698   1.722 -21.463  1.00 35.35           N  
ATOM    223  CA  ILE A  26      34.771   1.397 -22.883  1.00 35.35           C  
ATOM    224  C   ILE A  26      34.266   2.578 -23.709  1.00 35.35           C  
ATOM    225  CB  ILE A  26      33.960   0.125 -23.215  1.00 35.35           C  
ATOM    226  O   ILE A  26      33.169   3.087 -23.469  1.00 35.35           O  
ATOM    227  CG1 ILE A  26      34.201  -0.954 -22.152  1.00 35.35           C  
ATOM    228  CG2 ILE A  26      34.315  -0.393 -24.612  1.00 35.35           C  
ATOM    229  CD1 ILE A  26      33.242  -2.133 -22.238  1.00 35.35           C  
ATOM    230  N   SER A  27      35.071   3.550 -24.030  1.00 33.43           N  
ATOM    231  CA  SER A  27      35.019   4.450 -25.177  1.00 33.43           C  
ATOM    232  C   SER A  27      35.221   3.692 -26.484  1.00 33.43           C  
ATOM    233  CB  SER A  27      36.076   5.548 -25.046  1.00 33.43           C  
ATOM    234  O   SER A  27      36.107   2.840 -26.583  1.00 33.43           O  
ATOM    235  OG  SER A  27      37.381   5.002 -25.127  1.00 33.43           O  
ATOM    236  N   SER A  28      34.154   3.285 -27.154  1.00 29.50           N  
ATOM    237  CA  SER A  28      33.439   3.209 -28.425  1.00 29.50           C  
ATOM    238  C   SER A  28      34.202   3.928 -29.532  1.00 29.50           C  
ATOM    239  CB  SER A  28      32.038   3.805 -28.289  1.00 29.50           C  
ATOM    240  O   SER A  28      34.524   5.111 -29.403  1.00 29.50           O  
ATOM    241  OG  SER A  28      31.212   3.401 -29.368  1.00 29.50           O  
ATOM    242  N   VAL A  29      35.100   3.252 -30.228  1.00 37.19           N  
ATOM    243  CA  VAL A  29      35.629   3.406 -31.579  1.00 37.19           C  
ATOM    244  C   VAL A  29      34.603   2.910 -32.595  1.00 37.19           C  
ATOM    245  CB  VAL A  29      36.964   2.648 -31.756  1.00 37.19           C  
ATOM    246  O   VAL A  29      34.063   1.810 -32.455  1.00 37.19           O  
ATOM    247  CG1 VAL A  29      38.147   3.549 -31.407  1.00 37.19           C  
ATOM    248  CG2 VAL A  29      36.978   1.385 -30.896  1.00 37.19           C  
ATOM    249  N   ARG A  30      33.699   3.726 -33.007  1.00 34.44           N  
ATOM    250  CA  ARG A  30      32.895   3.944 -34.205  1.00 34.44           C  
ATOM    251  C   ARG A  30      33.739   3.797 -35.466  1.00 34.44           C  
ATOM    252  CB  ARG A  30      32.243   5.328 -34.170  1.00 34.44           C  
ATOM    253  O   ARG A  30      34.783   4.440 -35.599  1.00 34.44           O  
ATOM    254  CG  ARG A  30      31.074   5.483 -35.131  1.00 34.44           C  
ATOM    255  CD  ARG A  30      30.297   6.766 -34.871  1.00 34.44           C  
ATOM    256  NE  ARG A  30      29.009   6.764 -35.558  1.00 34.44           N  
ATOM    257  NH1 ARG A  30      29.114   8.980 -36.201  1.00 34.44           N  
ATOM    258  NH2 ARG A  30      27.297   7.703 -36.768  1.00 34.44           N  
ATOM    259  CZ  ARG A  30      28.476   7.815 -36.174  1.00 34.44           C  
ATOM    260  N   SER A  31      33.890   2.605 -35.958  1.00 33.18           N  
ATOM    261  CA  SER A  31      34.006   1.853 -37.203  1.00 33.18           C  
ATOM    262  C   SER A  31      32.989   2.330 -38.234  1.00 33.18           C  
ATOM    263  CB  SER A  31      33.819   0.357 -36.945  1.00 33.18           C  
ATOM    264  O   SER A  31      31.785   2.334 -37.971  1.00 33.18           O  
ATOM    265  OG  SER A  31      33.874  -0.374 -38.158  1.00 33.18           O  
ATOM    266  N   GLY A  32      33.242   3.407 -38.929  1.00 32.34           N  
ATOM    267  CA  GLY A  32      32.618   3.771 -40.191  1.00 32.34           C  
ATOM    268  C   GLY A  32      33.390   3.281 -41.402  1.00 32.34           C  
ATOM    269  O   GLY A  32      34.622   3.314 -41.413  1.00 32.34           O  
ATOM    270  N   TYR A  33      32.940   2.186 -42.040  1.00 33.80           N  
ATOM    271  CA  TYR A  33      32.508   1.703 -43.347  1.00 33.80           C  
ATOM    272  C   TYR A  33      32.523   2.827 -44.376  1.00 33.80           C  
ATOM    273  CB  TYR A  33      31.105   1.095 -43.259  1.00 33.80           C  
ATOM    274  O   TYR A  33      32.015   3.921 -44.117  1.00 33.80           O  
ATOM    275  CG  TYR A  33      30.065   2.044 -42.716  1.00 33.80           C  
ATOM    276  CD1 TYR A  33      29.853   2.166 -41.345  1.00 33.80           C  
ATOM    277  CD2 TYR A  33      29.292   2.820 -43.573  1.00 33.80           C  
ATOM    278  CE1 TYR A  33      28.894   3.039 -40.841  1.00 33.80           C  
ATOM    279  CE2 TYR A  33      28.330   3.696 -43.080  1.00 33.80           C  
ATOM    280  OH  TYR A  33      27.188   4.663 -41.221  1.00 33.80           O  
ATOM    281  CZ  TYR A  33      28.139   3.798 -41.715  1.00 33.80           C  
ATOM    282  N   SER A  34      33.586   2.934 -45.169  1.00 33.02           N  
ATOM    283  CA  SER A  34      33.371   3.400 -46.535  1.00 33.02           C  
ATOM    284  C   SER A  34      34.379   2.780 -47.497  1.00 33.02           C  
ATOM    285  CB  SER A  34      33.462   4.925 -46.601  1.00 33.02           C  
ATOM    286  O   SER A  34      35.577   2.740 -47.207  1.00 33.02           O  
ATOM    287  OG  SER A  34      32.554   5.442 -47.559  1.00 33.02           O  
ATOM    288  N   THR A  35      34.063   1.726 -48.187  1.00 30.12           N  
ATOM    289  CA  THR A  35      33.869   1.366 -49.587  1.00 30.12           C  
ATOM    290  C   THR A  35      34.166   2.555 -50.497  1.00 30.12           C  
ATOM    291  CB  THR A  35      32.434   0.868 -49.841  1.00 30.12           C  
ATOM    292  O   THR A  35      33.696   3.667 -50.248  1.00 30.12           O  
ATOM    293  CG2 THR A  35      32.286   0.317 -51.256  1.00 30.12           C  
ATOM    294  OG1 THR A  35      32.121  -0.168 -48.902  1.00 30.12           O  
ATOM    295  N   ALA A  36      35.281   2.498 -51.226  1.00 33.76           N  
ATOM    296  CA  ALA A  36      35.264   2.813 -52.652  1.00 33.76           C  
ATOM    297  C   ALA A  36      36.658   2.683 -53.259  1.00 33.76           C  
ATOM    298  CB  ALA A  36      34.718   4.221 -52.879  1.00 33.76           C  
ATOM    299  O   ALA A  36      37.645   3.121 -52.663  1.00 33.76           O  
ATOM    300  N   ARG A  37      36.930   1.593 -53.976  1.00 29.81           N  
ATOM    301  CA  ARG A  37      37.121   1.333 -55.399  1.00 29.81           C  
ATOM    302  C   ARG A  37      37.646   2.573 -56.116  1.00 29.81           C  
ATOM    303  CB  ARG A  37      35.812   0.871 -56.043  1.00 29.81           C  
ATOM    304  O   ARG A  37      37.077   3.659 -55.987  1.00 29.81           O  
ATOM    305  CG  ARG A  37      35.503  -0.601 -55.820  1.00 29.81           C  
ATOM    306  CD  ARG A  37      34.263  -1.039 -56.588  1.00 29.81           C  
ATOM    307  NE  ARG A  37      34.232  -2.486 -56.782  1.00 29.81           N  
ATOM    308  NH1 ARG A  37      32.605  -2.440 -58.421  1.00 29.81           N  
ATOM    309  NH2 ARG A  37      33.499  -4.439 -57.743  1.00 29.81           N  
ATOM    310  CZ  ARG A  37      33.446  -3.118 -57.648  1.00 29.81           C  
ATOM    311  N   SER A  38      38.950   2.670 -56.406  1.00 31.18           N  
ATOM    312  CA  SER A  38      39.413   3.261 -57.658  1.00 31.18           C  
ATOM    313  C   SER A  38      40.767   2.693 -58.070  1.00 31.18           C  
ATOM    314  CB  SER A  38      39.506   4.782 -57.531  1.00 31.18           C  
ATOM    315  O   SER A  38      41.677   2.583 -57.246  1.00 31.18           O  
ATOM    316  OG  SER A  38      39.389   5.401 -58.801  1.00 31.18           O  
ATOM    317  N   ALA A  39      40.794   1.687 -58.898  1.00 32.49           N  
ATOM    318  CA  ALA A  39      41.273   1.447 -60.256  1.00 32.49           C  
ATOM    319  C   ALA A  39      41.810   2.730 -60.884  1.00 32.49           C  
ATOM    320  CB  ALA A  39      40.157   0.862 -61.119  1.00 32.49           C  
ATOM    321  O   ALA A  39      41.150   3.771 -60.843  1.00 32.49           O  
ATOM    322  N   TYR A  40      43.165   2.977 -60.855  1.00 36.61           N  
ATOM    323  CA  TYR A  40      43.946   3.560 -61.940  1.00 36.61           C  
ATOM    324  C   TYR A  40      45.438   3.494 -61.636  1.00 36.61           C  
ATOM    325  CB  TYR A  40      43.526   5.013 -62.183  1.00 36.61           C  
ATOM    326  O   TYR A  40      45.857   3.726 -60.500  1.00 36.61           O  
ATOM    327  CG  TYR A  40      43.762   5.919 -60.999  1.00 36.61           C  
ATOM    328  CD1 TYR A  40      42.781   6.096 -60.026  1.00 36.61           C  
ATOM    329  CD2 TYR A  40      44.966   6.601 -60.852  1.00 36.61           C  
ATOM    330  CE1 TYR A  40      42.994   6.931 -58.934  1.00 36.61           C  
ATOM    331  CE2 TYR A  40      45.189   7.439 -59.764  1.00 36.61           C  
ATOM    332  OH  TYR A  40      44.414   8.425 -57.733  1.00 36.61           O  
ATOM    333  CZ  TYR A  40      44.199   7.597 -58.812  1.00 36.61           C  
ATOM    334  N   SER A  41      46.121   2.613 -62.334  1.00 28.51           N  
ATOM    335  CA  SER A  41      47.035   3.085 -63.369  1.00 28.51           C  
ATOM    336  C   SER A  41      48.414   2.450 -63.220  1.00 28.51           C  
ATOM    337  CB  SER A  41      47.158   4.608 -63.321  1.00 28.51           C  
ATOM    338  O   SER A  41      48.973   2.418 -62.122  1.00 28.51           O  
ATOM    339  OG  SER A  41      47.738   5.104 -64.516  1.00 28.51           O  
ATOM    340  N   SER A  42      48.700   1.396 -64.025  1.00 33.11           N  
ATOM    341  CA  SER A  42      49.590   1.089 -65.139  1.00 33.11           C  
ATOM    342  C   SER A  42      50.892   1.878 -65.041  1.00 33.11           C  
ATOM    343  CB  SER A  42      48.903   1.387 -66.473  1.00 33.11           C  
ATOM    344  O   SER A  42      50.878   3.111 -65.053  1.00 33.11           O  
ATOM    345  OG  SER A  42      47.752   2.189 -66.277  1.00 33.11           O  
ATOM    346  N   TYR A  43      51.941   1.334 -64.412  1.00 39.52           N  
ATOM    347  CA  TYR A  43      53.324   1.584 -64.800  1.00 39.52           C  
ATOM    348  C   TYR A  43      54.036   0.283 -65.151  1.00 39.52           C  
ATOM    349  CB  TYR A  43      54.076   2.305 -63.677  1.00 39.52           C  
ATOM    350  O   TYR A  43      53.916  -0.711 -64.431  1.00 39.52           O  
ATOM    351  CG  TYR A  43      53.471   3.635 -63.298  1.00 39.52           C  
ATOM    352  CD1 TYR A  43      53.706   4.773 -64.065  1.00 39.52           C  
ATOM    353  CD2 TYR A  43      52.664   3.756 -62.171  1.00 39.52           C  
ATOM    354  CE1 TYR A  43      53.153   6.001 -63.719  1.00 39.52           C  
ATOM    355  CE2 TYR A  43      52.106   4.979 -61.815  1.00 39.52           C  
ATOM    356  OH  TYR A  43      51.805   7.308 -62.246  1.00 39.52           O  
ATOM    357  CZ  TYR A  43      52.355   6.094 -62.594  1.00 39.52           C  
ATOM    358  N   SER A  44      53.928  -0.159 -66.367  1.00 31.68           N  
ATOM    359  CA  SER A  44      54.898  -0.181 -67.458  1.00 31.68           C  
ATOM    360  C   SER A  44      56.104  -1.045 -67.108  1.00 31.68           C  
ATOM    361  CB  SER A  44      55.358   1.238 -67.794  1.00 31.68           C  
ATOM    362  O   SER A  44      56.664  -0.927 -66.016  1.00 31.68           O  
ATOM    363  OG  SER A  44      54.249   2.113 -67.909  1.00 31.68           O  
ATOM    364  N   ALA A  45      56.184  -2.313 -67.573  1.00 32.98           N  
ATOM    365  CA  ALA A  45      56.965  -3.079 -68.541  1.00 32.98           C  
ATOM    366  C   ALA A  45      58.455  -3.013 -68.218  1.00 32.98           C  
ATOM    367  CB  ALA A  45      56.707  -2.569 -69.956  1.00 32.98           C  
ATOM    368  O   ALA A  45      58.972  -1.953 -67.860  1.00 32.98           O  
ATOM    369  N   PRO A  46      59.229  -4.082 -68.558  1.00 39.04           N  
ATOM    370  CA  PRO A  46      60.479  -4.789 -68.273  1.00 39.04           C  
ATOM    371  C   PRO A  46      61.557  -4.528 -69.323  1.00 39.04           C  
ATOM    372  CB  PRO A  46      60.060  -6.262 -68.276  1.00 39.04           C  
ATOM    373  O   PRO A  46      61.242  -4.170 -70.461  1.00 39.04           O  
ATOM    374  CG  PRO A  46      59.004  -6.356 -69.330  1.00 39.04           C  
ATOM    375  CD  PRO A  46      58.687  -4.970 -69.813  1.00 39.04           C  
ATOM    376  N   VAL A  47      62.770  -4.026 -68.990  1.00 36.94           N  
ATOM    377  CA  VAL A  47      63.965  -3.871 -69.813  1.00 36.94           C  
ATOM    378  C   VAL A  47      65.175  -4.446 -69.081  1.00 36.94           C  
ATOM    379  CB  VAL A  47      64.216  -2.390 -70.176  1.00 36.94           C  
ATOM    380  O   VAL A  47      65.333  -4.244 -67.875  1.00 36.94           O  
ATOM    381  CG1 VAL A  47      63.622  -2.062 -71.545  1.00 36.94           C  
ATOM    382  CG2 VAL A  47      63.633  -1.472 -69.103  1.00 36.94           C  
ATOM    383  N   SER A  48      65.709  -5.607 -69.554  1.00 31.65           N  
ATOM    384  CA  SER A  48      66.944  -5.751 -70.319  1.00 31.65           C  
ATOM    385  C   SER A  48      67.835  -6.840 -69.732  1.00 31.65           C  
ATOM    386  CB  SER A  48      67.706  -4.425 -70.361  1.00 31.65           C  
ATOM    387  O   SER A  48      68.087  -6.860 -68.526  1.00 31.65           O  
ATOM    388  OG  SER A  48      66.958  -3.437 -71.047  1.00 31.65           O  
ATOM    389  N   SER A  49      67.735  -8.052 -70.187  1.00 30.26           N  
ATOM    390  CA  SER A  49      68.575  -9.040 -70.856  1.00 30.26           C  
ATOM    391  C   SER A  49      69.933  -8.452 -71.225  1.00 30.26           C  
ATOM    392  CB  SER A  49      67.882  -9.571 -72.111  1.00 30.26           C  
ATOM    393  O   SER A  49      70.008  -7.442 -71.928  1.00 30.26           O  
ATOM    394  OG  SER A  49      67.107  -8.556 -72.726  1.00 30.26           O  
ATOM    395  N   SER A  50      70.959  -8.506 -70.387  1.00 35.56           N  
ATOM    396  CA  SER A  50      72.380  -8.450 -70.715  1.00 35.56           C  
ATOM    397  C   SER A  50      72.989  -9.846 -70.776  1.00 35.56           C  
ATOM    398  CB  SER A  50      73.133  -7.600 -69.690  1.00 35.56           C  
ATOM    399  O   SER A  50      72.770 -10.665 -69.880  1.00 35.56           O  
ATOM    400  OG  SER A  50      72.806  -7.997 -68.370  1.00 35.56           O  
ATOM    401  N   LEU A  51      72.912 -10.576 -71.866  1.00 34.52           N  
ATOM    402  CA  LEU A  51      73.723 -11.317 -72.826  1.00 34.52           C  
ATOM    403  C   LEU A  51      75.203 -11.234 -72.467  1.00 34.52           C  
ATOM    404  CB  LEU A  51      73.499 -10.783 -74.243  1.00 34.52           C  
ATOM    405  O   LEU A  51      75.730 -10.143 -72.239  1.00 34.52           O  
ATOM    406  CG  LEU A  51      72.266 -11.310 -74.980  1.00 34.52           C  
ATOM    407  CD1 LEU A  51      71.220 -10.208 -75.117  1.00 34.52           C  
ATOM    408  CD2 LEU A  51      72.655 -11.859 -76.348  1.00 34.52           C  
ATOM    409  N   SER A  52      75.765 -12.256 -71.842  1.00 30.56           N  
ATOM    410  CA  SER A  52      76.798 -13.274 -72.009  1.00 30.56           C  
ATOM    411  C   SER A  52      77.668 -12.984 -73.227  1.00 30.56           C  
ATOM    412  CB  SER A  52      76.168 -14.661 -72.140  1.00 30.56           C  
ATOM    413  O   SER A  52      77.157 -12.824 -74.337  1.00 30.56           O  
ATOM    414  OG  SER A  52      75.431 -14.991 -70.975  1.00 30.56           O  
ATOM    415  N   VAL A  53      78.759 -12.210 -73.127  1.00 35.90           N  
ATOM    416  CA  VAL A  53      79.883 -12.187 -74.057  1.00 35.90           C  
ATOM    417  C   VAL A  53      81.094 -12.865 -73.420  1.00 35.90           C  
ATOM    418  CB  VAL A  53      80.241 -10.745 -74.479  1.00 35.90           C  
ATOM    419  O   VAL A  53      81.523 -12.486 -72.327  1.00 35.90           O  
ATOM    420  CG1 VAL A  53      81.340 -10.750 -75.541  1.00 35.90           C  
ATOM    421  CG2 VAL A  53      79.000 -10.017 -74.993  1.00 35.90           C  
ATOM    422  N   ARG A  54      81.144 -14.126 -73.381  1.00 31.46           N  
ATOM    423  CA  ARG A  54      82.131 -15.183 -73.578  1.00 31.46           C  
ATOM    424  C   ARG A  54      82.682 -15.160 -74.999  1.00 31.46           C  
ATOM    425  CB  ARG A  54      81.520 -16.553 -73.274  1.00 31.46           C  
ATOM    426  O   ARG A  54      81.920 -15.195 -75.967  1.00 31.46           O  
ATOM    427  CG  ARG A  54      82.310 -17.370 -72.264  1.00 31.46           C  
ATOM    428  CD  ARG A  54      81.643 -18.708 -71.977  1.00 31.46           C  
ATOM    429  NE  ARG A  54      81.456 -18.920 -70.544  1.00 31.46           N  
ATOM    430  NH1 ARG A  54      82.746 -20.834 -70.448  1.00 31.46           N  
ATOM    431  NH2 ARG A  54      81.748 -20.022 -68.551  1.00 31.46           N  
ATOM    432  CZ  ARG A  54      81.984 -19.925 -69.851  1.00 31.46           C  
ATOM    433  N   ARG A  55      83.789 -14.498 -75.286  1.00 32.98           N  
ATOM    434  CA  ARG A  55      84.636 -14.871 -76.415  1.00 32.98           C  
ATOM    435  C   ARG A  55      86.113 -14.733 -76.060  1.00 32.98           C  
ATOM    436  CB  ARG A  55      84.309 -14.013 -77.639  1.00 32.98           C  
ATOM    437  O   ARG A  55      86.545 -13.685 -75.576  1.00 32.98           O  
ATOM    438  CG  ARG A  55      84.116 -14.813 -78.918  1.00 32.98           C  
ATOM    439  CD  ARG A  55      83.570 -13.949 -80.046  1.00 32.98           C  
ATOM    440  NE  ARG A  55      82.916 -14.755 -81.073  1.00 32.98           N  
ATOM    441  NH1 ARG A  55      83.975 -13.725 -82.849  1.00 32.98           N  
ATOM    442  NH2 ARG A  55      82.474 -15.415 -83.228  1.00 32.98           N  
ATOM    443  CZ  ARG A  55      83.123 -14.630 -82.381  1.00 32.98           C  
ATOM    444  N   SER A  56      86.795 -15.703 -75.544  1.00 30.46           N  
ATOM    445  CA  SER A  56      87.892 -16.597 -75.902  1.00 30.46           C  
ATOM    446  C   SER A  56      88.301 -16.414 -77.359  1.00 30.46           C  
ATOM    447  CB  SER A  56      87.499 -18.054 -75.653  1.00 30.46           C  
ATOM    448  O   SER A  56      87.449 -16.376 -78.249  1.00 30.46           O  
ATOM    449  OG  SER A  56      87.024 -18.228 -74.329  1.00 30.46           O  
ATOM    450  N   TYR A  57      89.546 -15.788 -77.634  1.00 39.34           N  
ATOM    451  CA  TYR A  57      90.533 -16.179 -78.634  1.00 39.34           C  
ATOM    452  C   TYR A  57      91.934 -15.754 -78.213  1.00 39.34           C  
ATOM    453  CB  TYR A  57      90.189 -15.568 -79.996  1.00 39.34           C  
ATOM    454  O   TYR A  57      92.144 -14.615 -77.791  1.00 39.34           O  
ATOM    455  CG  TYR A  57      90.112 -14.060 -79.983  1.00 39.34           C  
ATOM    456  CD1 TYR A  57      88.921 -13.407 -79.671  1.00 39.34           C  
ATOM    457  CD2 TYR A  57      91.228 -13.287 -80.282  1.00 39.34           C  
ATOM    458  CE1 TYR A  57      88.845 -12.018 -79.659  1.00 39.34           C  
ATOM    459  CE2 TYR A  57      91.163 -11.897 -80.273  1.00 39.34           C  
ATOM    460  OH  TYR A  57      89.900  -9.898 -79.951  1.00 39.34           O  
ATOM    461  CZ  TYR A  57      89.969 -11.273 -79.961  1.00 39.34           C  
ATOM    462  N   SER A  58      92.772 -16.600 -77.666  1.00 28.94           N  
ATOM    463  CA  SER A  58      93.797 -17.474 -78.226  1.00 28.94           C  
ATOM    464  C   SER A  58      94.727 -16.707 -79.160  1.00 28.94           C  
ATOM    465  CB  SER A  58      93.154 -18.641 -78.978  1.00 28.94           C  
ATOM    466  O   SER A  58      94.269 -15.918 -79.990  1.00 28.94           O  
ATOM    467  OG  SER A  58      94.066 -19.718 -79.108  1.00 28.94           O  
ATOM    468  N   SER A  59      96.015 -16.583 -78.770  1.00 30.37           N  
ATOM    469  CA  SER A  59      97.269 -17.179 -79.217  1.00 30.37           C  
ATOM    470  C   SER A  59      97.623 -16.729 -80.631  1.00 30.37           C  
ATOM    471  CB  SER A  59      97.186 -18.705 -79.166  1.00 30.37           C  
ATOM    472  O   SER A  59      96.758 -16.682 -81.508  1.00 30.37           O  
ATOM    473  OG  SER A  59      95.973 -19.163 -79.739  1.00 30.37           O  
ATOM    474  N   SER A  60      98.740 -16.014 -80.686  1.00 28.65           N  
ATOM    475  CA  SER A  60      99.807 -16.441 -81.585  1.00 28.65           C  
ATOM    476  C   SER A  60     100.415 -15.254 -82.324  1.00 28.65           C  
ATOM    477  CB  SER A  60      99.282 -17.465 -82.593  1.00 28.65           C  
ATOM    478  O   SER A  60      99.692 -14.380 -82.808  1.00 28.65           O  
ATOM    479  OG  SER A  60      98.067 -17.022 -83.173  1.00 28.65           O  
ATOM    480  N   SER A  61     101.676 -14.978 -82.030  1.00 28.22           N  
ATOM    481  CA  SER A  61     102.797 -15.279 -82.915  1.00 28.22           C  
ATOM    482  C   SER A  61     103.348 -14.012 -83.560  1.00 28.22           C  
ATOM    483  CB  SER A  61     102.372 -16.270 -83.999  1.00 28.22           C  
ATOM    484  O   SER A  61     102.588 -13.199 -84.092  1.00 28.22           O  
ATOM    485  OG  SER A  61     103.506 -16.834 -84.636  1.00 28.22           O  
ATOM    486  N   GLY A  62     104.522 -13.660 -83.152  1.00 27.86           N  
ATOM    487  CA  GLY A  62     105.629 -13.766 -84.090  1.00 27.86           C  
ATOM    488  C   GLY A  62     106.060 -12.427 -84.658  1.00 27.86           C  
ATOM    489  O   GLY A  62     105.221 -11.614 -85.050  1.00 27.86           O  
ATOM    490  N   SER A  63     107.234 -12.039 -84.232  1.00 27.09           N  
ATOM    491  CA  SER A  63     108.433 -11.895 -85.051  1.00 27.09           C  
ATOM    492  C   SER A  63     108.577 -10.470 -85.574  1.00 27.09           C  
ATOM    493  CB  SER A  63     108.403 -12.876 -86.223  1.00 27.09           C  
ATOM    494  O   SER A  63     107.602  -9.869 -86.030  1.00 27.09           O  
ATOM    495  OG  SER A  63     107.244 -12.679 -87.015  1.00 27.09           O  
ATOM    496  N   LEU A  64     109.612  -9.710 -85.149  1.00 32.49           N  
ATOM    497  CA  LEU A  64     110.542  -9.108 -86.098  1.00 32.49           C  
ATOM    498  C   LEU A  64     111.258  -7.914 -85.475  1.00 32.49           C  
ATOM    499  CB  LEU A  64     109.805  -8.671 -87.366  1.00 32.49           C  
ATOM    500  O   LEU A  64     110.615  -7.022 -84.916  1.00 32.49           O  
ATOM    501  CG  LEU A  64     109.272  -9.791 -88.261  1.00 32.49           C  
ATOM    502  CD1 LEU A  64     108.324  -9.223 -89.313  1.00 32.49           C  
ATOM    503  CD2 LEU A  64     110.423 -10.542 -88.921  1.00 32.49           C  
ATOM    504  N   MET A  65     112.528  -8.049 -85.012  1.00 32.63           N  
ATOM    505  CA  MET A  65     113.787  -7.489 -85.495  1.00 32.63           C  
ATOM    506  C   MET A  65     114.429  -6.601 -84.435  1.00 32.63           C  
ATOM    507  CB  MET A  65     113.562  -6.690 -86.780  1.00 32.63           C  
ATOM    508  O   MET A  65     113.760  -5.757 -83.837  1.00 32.63           O  
ATOM    509  CG  MET A  65     113.334  -7.556 -88.008  1.00 32.63           C  
ATOM    510  SD  MET A  65     114.905  -8.082 -88.799  1.00 32.63           S  
ATOM    511  CE  MET A  65     114.490  -7.814 -90.545  1.00 32.63           C  
ATOM    512  N   PRO A  66     115.676  -6.701 -84.379  1.00 35.47           N  
ATOM    513  CA  PRO A  66     116.953  -6.392 -83.731  1.00 35.47           C  
ATOM    514  C   PRO A  66     117.541  -5.061 -84.193  1.00 35.47           C  
ATOM    515  CB  PRO A  66     117.851  -7.559 -84.147  1.00 35.47           C  
ATOM    516  O   PRO A  66     117.072  -4.482 -85.177  1.00 35.47           O  
ATOM    517  CG  PRO A  66     117.424  -7.892 -85.540  1.00 35.47           C  
ATOM    518  CD  PRO A  66     116.209  -7.075 -85.875  1.00 35.47           C  
ATOM    519  N   SER A  67     118.193  -4.288 -83.315  1.00 29.41           N  
ATOM    520  CA  SER A  67     119.506  -3.725 -83.614  1.00 29.41           C  
ATOM    521  C   SER A  67     119.678  -2.353 -82.970  1.00 29.41           C  
ATOM    522  CB  SER A  67     119.712  -3.617 -85.125  1.00 29.41           C  
ATOM    523  O   SER A  67     118.783  -1.509 -83.047  1.00 29.41           O  
ATOM    524  OG  SER A  67     120.643  -2.595 -85.435  1.00 29.41           O  
ATOM    525  N   LEU A  68     120.452  -2.249 -81.879  1.00 36.02           N  
ATOM    526  CA  LEU A  68     121.620  -1.380 -81.969  1.00 36.02           C  
ATOM    527  C   LEU A  68     122.094  -0.961 -80.581  1.00 36.02           C  
ATOM    528  CB  LEU A  68     121.302  -0.140 -82.809  1.00 36.02           C  
ATOM    529  O   LEU A  68     121.299  -0.490 -79.765  1.00 36.02           O  
ATOM    530  CG  LEU A  68     122.401   0.334 -83.761  1.00 36.02           C  
ATOM    531  CD1 LEU A  68     122.644  -0.707 -84.849  1.00 36.02           C  
ATOM    532  CD2 LEU A  68     122.033   1.680 -84.374  1.00 36.02           C  
ATOM    533  N   GLU A  69     122.986  -1.734 -80.038  1.00 31.12           N  
ATOM    534  CA  GLU A  69     124.393  -1.607 -79.671  1.00 31.12           C  
ATOM    535  C   GLU A  69     124.748  -0.161 -79.337  1.00 31.12           C  
ATOM    536  CB  GLU A  69     125.292  -2.122 -80.798  1.00 31.12           C  
ATOM    537  O   GLU A  69     124.424   0.755 -80.097  1.00 31.12           O  
ATOM    538  CG  GLU A  69     125.254  -3.634 -80.972  1.00 31.12           C  
ATOM    539  CD  GLU A  69     126.335  -4.158 -81.904  1.00 31.12           C  
ATOM    540  OE1 GLU A  69     126.451  -5.394 -82.065  1.00 31.12           O  
ATOM    541  OE2 GLU A  69     127.072  -3.325 -82.478  1.00 31.12           O  
ATOM    542  N   ASN A  70     124.775   0.220 -78.075  1.00 36.96           N  
ATOM    543  CA  ASN A  70     125.968   0.762 -77.435  1.00 36.96           C  
ATOM    544  C   ASN A  70     125.636   1.963 -76.554  1.00 36.96           C  
ATOM    545  CB  ASN A  70     127.012   1.148 -78.486  1.00 36.96           C  
ATOM    546  O   ASN A  70     126.360   2.960 -76.557  1.00 36.96           O  
ATOM    547  CG  ASN A  70     127.776  -0.049 -79.017  1.00 36.96           C  
ATOM    548  ND2 ASN A  70     128.614   0.181 -80.022  1.00 36.96           N  
ATOM    549  OD1 ASN A  70     127.614  -1.170 -78.530  1.00 36.96           O  
ATOM    550  N   LEU A  71     124.826   1.802 -75.478  1.00 40.26           N  
ATOM    551  CA  LEU A  71     124.959   2.830 -74.451  1.00 40.26           C  
ATOM    552  C   LEU A  71     124.830   2.224 -73.057  1.00 40.26           C  
ATOM    553  CB  LEU A  71     123.904   3.922 -74.645  1.00 40.26           C  
ATOM    554  O   LEU A  71     123.956   1.388 -72.817  1.00 40.26           O  
ATOM    555  CG  LEU A  71     124.422   5.297 -75.071  1.00 40.26           C  
ATOM    556  CD1 LEU A  71     124.370   5.436 -76.589  1.00 40.26           C  
ATOM    557  CD2 LEU A  71     123.616   6.403 -74.399  1.00 40.26           C  
ATOM    558  N   ASP A  72     125.935   1.708 -72.536  1.00 40.39           N  
ATOM    559  CA  ASP A  72     126.621   1.585 -71.254  1.00 40.39           C  
ATOM    560  C   ASP A  72     125.874   0.635 -70.321  1.00 40.39           C  
ATOM    561  CB  ASP A  72     126.776   2.957 -70.594  1.00 40.39           C  
ATOM    562  O   ASP A  72     124.730   0.898 -69.944  1.00 40.39           O  
ATOM    563  CG  ASP A  72     127.739   2.945 -69.420  1.00 40.39           C  
ATOM    564  OD1 ASP A  72     128.552   2.002 -69.308  1.00 40.39           O  
ATOM    565  OD2 ASP A  72     127.684   3.886 -68.599  1.00 40.39           O  
ATOM    566  N   LEU A  73     125.896  -0.707 -70.550  1.00 43.60           N  
ATOM    567  CA  LEU A  73     125.566  -2.028 -70.025  1.00 43.60           C  
ATOM    568  C   LEU A  73     125.544  -2.017 -68.501  1.00 43.60           C  
ATOM    569  CB  LEU A  73     126.571  -3.069 -70.525  1.00 43.60           C  
ATOM    570  O   LEU A  73     124.798  -2.778 -67.881  1.00 43.60           O  
ATOM    571  CG  LEU A  73     126.174  -4.536 -70.346  1.00 43.60           C  
ATOM    572  CD1 LEU A  73     124.900  -4.839 -71.128  1.00 43.60           C  
ATOM    573  CD2 LEU A  73     127.309  -5.455 -70.785  1.00 43.60           C  
ATOM    574  N   SER A  74     126.032  -0.975 -67.856  1.00 54.32           N  
ATOM    575  CA  SER A  74     125.897  -0.978 -66.403  1.00 54.32           C  
ATOM    576  C   SER A  74     124.731  -0.103 -65.955  1.00 54.32           C  
ATOM    577  CB  SER A  74     127.190  -0.496 -65.744  1.00 54.32           C  
ATOM    578  O   SER A  74     124.033  -0.435 -64.995  1.00 54.32           O  
ATOM    579  OG  SER A  74     126.965   0.693 -65.006  1.00 54.32           O  
ATOM    580  N   GLN A  75     124.227   0.750 -66.891  1.00 54.13           N  
ATOM    581  CA  GLN A  75     123.027   1.521 -66.586  1.00 54.13           C  
ATOM    582  C   GLN A  75     121.787   0.874 -67.196  1.00 54.13           C  
ATOM    583  CB  GLN A  75     123.170   2.958 -67.090  1.00 54.13           C  
ATOM    584  O   GLN A  75     120.707   0.908 -66.602  1.00 54.13           O  
ATOM    585  CG  GLN A  75     122.080   3.897 -66.589  1.00 54.13           C  
ATOM    586  CD  GLN A  75     122.332   5.344 -66.967  1.00 54.13           C  
ATOM    587  NE2 GLN A  75     121.890   6.265 -66.117  1.00 54.13           N  
ATOM    588  OE1 GLN A  75     122.920   5.633 -68.014  1.00 54.13           O  
ATOM    589  N   VAL A  76     121.846  -0.053 -68.226  1.00 56.80           N  
ATOM    590  CA  VAL A  76     120.711  -0.767 -68.802  1.00 56.80           C  
ATOM    591  C   VAL A  76     120.462  -2.056 -68.024  1.00 56.80           C  
ATOM    592  CB  VAL A  76     120.940  -1.082 -70.297  1.00 56.80           C  
ATOM    593  O   VAL A  76     119.312  -2.442 -67.802  1.00 56.80           O  
ATOM    594  CG1 VAL A  76     119.821  -1.971 -70.838  1.00 56.80           C  
ATOM    595  CG2 VAL A  76     121.038   0.210 -71.106  1.00 56.80           C  
ATOM    596  N   ALA A  77     121.584  -2.744 -67.494  1.00 58.08           N  
ATOM    597  CA  ALA A  77     121.341  -3.869 -66.595  1.00 58.08           C  
ATOM    598  C   ALA A  77     120.757  -3.394 -65.268  1.00 58.08           C  
ATOM    599  CB  ALA A  77     122.633  -4.648 -66.356  1.00 58.08           C  
ATOM    600  O   ALA A  77     119.903  -4.065 -64.682  1.00 58.08           O  
ATOM    601  N   ALA A  78     121.147  -2.115 -64.820  1.00 60.77           N  
ATOM    602  CA  ALA A  78     120.512  -1.567 -63.624  1.00 60.77           C  
ATOM    603  C   ALA A  78     119.097  -1.082 -63.928  1.00 60.77           C  
ATOM    604  CB  ALA A  78     121.350  -0.428 -63.051  1.00 60.77           C  
ATOM    605  O   ALA A  78     118.189  -1.247 -63.110  1.00 60.77           O  
ATOM    606  N   ILE A  79     118.847  -0.578 -65.190  1.00 62.94           N  
ATOM    607  CA  ILE A  79     117.491  -0.183 -65.556  1.00 62.94           C  
ATOM    608  C   ILE A  79     116.663  -1.424 -65.883  1.00 62.94           C  
ATOM    609  CB  ILE A  79     117.490   0.793 -66.753  1.00 62.94           C  
ATOM    610  O   ILE A  79     115.482  -1.499 -65.536  1.00 62.94           O  
ATOM    611  CG1 ILE A  79     118.281   2.060 -66.409  1.00 62.94           C  
ATOM    612  CG2 ILE A  79     116.057   1.138 -67.168  1.00 62.94           C  
ATOM    613  CD1 ILE A  79     118.442   3.025 -67.576  1.00 62.94           C  
ATOM    614  N   SER A  80     117.281  -2.451 -66.584  1.00 63.44           N  
ATOM    615  CA  SER A  80     116.620  -3.711 -66.906  1.00 63.44           C  
ATOM    616  C   SER A  80     116.291  -4.501 -65.643  1.00 63.44           C  
ATOM    617  CB  SER A  80     117.495  -4.556 -67.832  1.00 63.44           C  
ATOM    618  O   SER A  80     115.200  -5.063 -65.523  1.00 63.44           O  
ATOM    619  OG  SER A  80     116.931  -5.842 -68.023  1.00 63.44           O  
ATOM    620  N   ASN A  81     117.259  -4.525 -64.676  1.00 68.91           N  
ATOM    621  CA  ASN A  81     117.002  -5.147 -63.382  1.00 68.91           C  
ATOM    622  C   ASN A  81     115.946  -4.380 -62.591  1.00 68.91           C  
ATOM    623  CB  ASN A  81     118.296  -5.258 -62.573  1.00 68.91           C  
ATOM    624  O   ASN A  81     115.128  -4.982 -61.893  1.00 68.91           O  
ATOM    625  CG  ASN A  81     118.551  -6.664 -62.069  1.00 68.91           C  
ATOM    626  ND2 ASN A  81     119.797  -6.947 -61.707  1.00 68.91           N  
ATOM    627  OD1 ASN A  81     117.637  -7.490 -62.006  1.00 68.91           O  
ATOM    628  N   ASP A  82     116.005  -3.027 -62.767  1.00 73.23           N  
ATOM    629  CA  ASP A  82     115.008  -2.146 -62.165  1.00 73.23           C  
ATOM    630  C   ASP A  82     113.641  -2.338 -62.816  1.00 73.23           C  
ATOM    631  CB  ASP A  82     115.445  -0.684 -62.279  1.00 73.23           C  
ATOM    632  O   ASP A  82     112.616  -2.349 -62.130  1.00 73.23           O  
ATOM    633  CG  ASP A  82     116.278  -0.220 -61.097  1.00 73.23           C  
ATOM    634  OD1 ASP A  82     116.471  -1.003 -60.142  1.00 73.23           O  
ATOM    635  OD2 ASP A  82     116.744   0.940 -61.120  1.00 73.23           O  
ATOM    636  N   LEU A  83     113.584  -2.583 -64.187  1.00 73.36           N  
ATOM    637  CA  LEU A  83     112.334  -2.784 -64.911  1.00 73.36           C  
ATOM    638  C   LEU A  83     111.732  -4.148 -64.590  1.00 73.36           C  
ATOM    639  CB  LEU A  83     112.561  -2.655 -66.419  1.00 73.36           C  
ATOM    640  O   LEU A  83     110.514  -4.276 -64.447  1.00 73.36           O  
ATOM    641  CG  LEU A  83     112.260  -1.288 -67.036  1.00 73.36           C  
ATOM    642  CD1 LEU A  83     113.090  -1.082 -68.299  1.00 73.36           C  
ATOM    643  CD2 LEU A  83     110.772  -1.154 -67.340  1.00 73.36           C  
ATOM    644  N   LYS A  84     112.570  -5.203 -64.521  1.00 78.18           N  
ATOM    645  CA  LYS A  84     112.116  -6.530 -64.118  1.00 78.18           C  
ATOM    646  C   LYS A  84     111.586  -6.519 -62.687  1.00 78.18           C  
ATOM    647  CB  LYS A  84     113.249  -7.549 -64.249  1.00 78.18           C  
ATOM    648  O   LYS A  84     110.590  -7.178 -62.383  1.00 78.18           O  
ATOM    649  CG  LYS A  84     113.586  -7.918 -65.686  1.00 78.18           C  
ATOM    650  CD  LYS A  84     114.700  -8.956 -65.750  1.00 78.18           C  
ATOM    651  CE  LYS A  84     115.118  -9.240 -67.186  1.00 78.18           C  
ATOM    652  NZ  LYS A  84     116.265 -10.195 -67.250  1.00 78.18           N  
ATOM    653  N   SER A  85     112.343  -5.716 -61.868  1.00 81.06           N  
ATOM    654  CA  SER A  85     111.914  -5.541 -60.484  1.00 81.06           C  
ATOM    655  C   SER A  85     110.581  -4.804 -60.407  1.00 81.06           C  
ATOM    656  CB  SER A  85     112.974  -4.779 -59.687  1.00 81.06           C  
ATOM    657  O   SER A  85     109.723  -5.146 -59.590  1.00 81.06           O  
ATOM    658  OG  SER A  85     112.950  -3.399 -60.009  1.00 81.06           O  
ATOM    659  N   ILE A  86     110.383  -3.799 -61.280  1.00 82.79           N  
ATOM    660  CA  ILE A  86     109.145  -3.027 -61.300  1.00 82.79           C  
ATOM    661  C   ILE A  86     108.008  -3.889 -61.842  1.00 82.79           C  
ATOM    662  CB  ILE A  86     109.294  -1.742 -62.145  1.00 82.79           C  
ATOM    663  O   ILE A  86     106.890  -3.852 -61.323  1.00 82.79           O  
ATOM    664  CG1 ILE A  86     110.284  -0.778 -61.482  1.00 82.79           C  
ATOM    665  CG2 ILE A  86     107.932  -1.072 -62.353  1.00 82.79           C  
ATOM    666  CD1 ILE A  86     110.652   0.422 -62.344  1.00 82.79           C  
ATOM    667  N   ARG A  87     108.280  -4.667 -62.901  1.00 83.90           N  
ATOM    668  CA  ARG A  87     107.264  -5.527 -63.499  1.00 83.90           C  
ATOM    669  C   ARG A  87     106.833  -6.622 -62.528  1.00 83.90           C  
ATOM    670  CB  ARG A  87     107.782  -6.151 -64.797  1.00 83.90           C  
ATOM    671  O   ARG A  87     105.650  -6.961 -62.452  1.00 83.90           O  
ATOM    672  CG  ARG A  87     107.664  -5.240 -66.008  1.00 83.90           C  
ATOM    673  CD  ARG A  87     107.795  -6.015 -67.312  1.00 83.90           C  
ATOM    674  NE  ARG A  87     107.791  -5.126 -68.470  1.00 83.90           N  
ATOM    675  NH1 ARG A  87     110.089  -4.907 -68.568  1.00 83.90           N  
ATOM    676  NH2 ARG A  87     108.764  -3.822 -70.091  1.00 83.90           N  
ATOM    677  CZ  ARG A  87     108.881  -4.620 -69.040  1.00 83.90           C  
ATOM    678  N   THR A  88     107.809  -7.223 -61.855  1.00 83.68           N  
ATOM    679  CA  THR A  88     107.509  -8.236 -60.849  1.00 83.68           C  
ATOM    680  C   THR A  88     106.742  -7.627 -59.680  1.00 83.68           C  
ATOM    681  CB  THR A  88     108.796  -8.905 -60.330  1.00 83.68           C  
ATOM    682  O   THR A  88     105.834  -8.255 -59.132  1.00 83.68           O  
ATOM    683  CG2 THR A  88     109.465  -9.733 -61.422  1.00 83.68           C  
ATOM    684  OG1 THR A  88     109.708  -7.893 -59.887  1.00 83.68           O  
ATOM    685  N   GLN A  89     107.172  -6.425 -59.378  1.00 84.75           N  
ATOM    686  CA  GLN A  89     106.461  -5.695 -58.335  1.00 84.75           C  
ATOM    687  C   GLN A  89     105.032  -5.373 -58.764  1.00 84.75           C  
ATOM    688  CB  GLN A  89     107.204  -4.406 -57.979  1.00 84.75           C  
ATOM    689  O   GLN A  89     104.096  -5.507 -57.973  1.00 84.75           O  
ATOM    690  CG  GLN A  89     106.565  -3.622 -56.841  1.00 84.75           C  
ATOM    691  CD  GLN A  89     107.367  -2.394 -56.452  1.00 84.75           C  
ATOM    692  NE2 GLN A  89     106.823  -1.595 -55.540  1.00 84.75           N  
ATOM    693  OE1 GLN A  89     108.466  -2.165 -56.966  1.00 84.75           O  
ATOM    694  N   GLU A  90     104.787  -4.966 -59.957  1.00 85.03           N  
ATOM    695  CA  GLU A  90     103.466  -4.660 -60.499  1.00 85.03           C  
ATOM    696  C   GLU A  90     102.606  -5.916 -60.600  1.00 85.03           C  
ATOM    697  CB  GLU A  90     103.590  -3.995 -61.873  1.00 85.03           C  
ATOM    698  O   GLU A  90     101.415  -5.886 -60.283  1.00 85.03           O  
ATOM    699  CG  GLU A  90     103.753  -2.483 -61.812  1.00 85.03           C  
ATOM    700  CD  GLU A  90     103.789  -1.828 -63.184  1.00 85.03           C  
ATOM    701  OE1 GLU A  90     103.751  -0.579 -63.261  1.00 85.03           O  
ATOM    702  OE2 GLU A  90     103.853  -2.570 -64.189  1.00 85.03           O  
ATOM    703  N   LYS A  91     103.229  -6.957 -61.074  1.00 86.40           N  
ATOM    704  CA  LYS A  91     102.515  -8.227 -61.161  1.00 86.40           C  
ATOM    705  C   LYS A  91     102.075  -8.707 -59.781  1.00 86.40           C  
ATOM    706  CB  LYS A  91     103.388  -9.289 -61.831  1.00 86.40           C  
ATOM    707  O   LYS A  91     100.962  -9.211 -59.618  1.00 86.40           O  
ATOM    708  CG  LYS A  91     102.634 -10.551 -62.225  1.00 86.40           C  
ATOM    709  CD  LYS A  91     103.549 -11.556 -62.914  1.00 86.40           C  
ATOM    710  CE  LYS A  91     102.831 -12.870 -63.189  1.00 86.40           C  
ATOM    711  NZ  LYS A  91     103.712 -13.846 -63.897  1.00 86.40           N  
ATOM    712  N   ALA A  92     103.024  -8.513 -58.823  1.00 87.78           N  
ATOM    713  CA  ALA A  92     102.706  -8.880 -57.445  1.00 87.78           C  
ATOM    714  C   ALA A  92     101.585  -8.006 -56.890  1.00 87.78           C  
ATOM    715  CB  ALA A  92     103.949  -8.769 -56.565  1.00 87.78           C  
ATOM    716  O   ALA A  92     100.701  -8.496 -56.182  1.00 87.78           O  
ATOM    717  N   GLN A  93     101.642  -6.698 -57.290  1.00 87.92           N  
ATOM    718  CA  GLN A  93     100.589  -5.782 -56.863  1.00 87.92           C  
ATOM    719  C   GLN A  93      99.255  -6.135 -57.515  1.00 87.92           C  
ATOM    720  CB  GLN A  93     100.968  -4.337 -57.191  1.00 87.92           C  
ATOM    721  O   GLN A  93      98.209  -6.085 -56.866  1.00 87.92           O  
ATOM    722  CG  GLN A  93     102.082  -3.780 -56.316  1.00 87.92           C  
ATOM    723  CD  GLN A  93     102.328  -2.301 -56.549  1.00 87.92           C  
ATOM    724  NE2 GLN A  93     102.977  -1.649 -55.590  1.00 87.92           N  
ATOM    725  OE1 GLN A  93     101.938  -1.749 -57.583  1.00 87.92           O  
ATOM    726  N   LEU A  94      99.323  -6.520 -58.749  1.00 85.18           N  
ATOM    727  CA  LEU A  94      98.112  -6.864 -59.486  1.00 85.18           C  
ATOM    728  C   LEU A  94      97.515  -8.169 -58.970  1.00 85.18           C  
ATOM    729  CB  LEU A  94      98.410  -6.982 -60.983  1.00 85.18           C  
ATOM    730  O   LEU A  94      96.292  -8.309 -58.891  1.00 85.18           O  
ATOM    731  CG  LEU A  94      98.545  -5.668 -61.753  1.00 85.18           C  
ATOM    732  CD1 LEU A  94      99.120  -5.924 -63.142  1.00 85.18           C  
ATOM    733  CD2 LEU A  94      97.196  -4.963 -61.848  1.00 85.18           C  
ATOM    734  N   GLN A  95      98.526  -9.058 -58.626  1.00 89.30           N  
ATOM    735  CA  GLN A  95      98.067 -10.308 -58.030  1.00 89.30           C  
ATOM    736  C   GLN A  95      97.421 -10.065 -56.669  1.00 89.30           C  
ATOM    737  CB  GLN A  95      99.227 -11.295 -57.892  1.00 89.30           C  
ATOM    738  O   GLN A  95      96.397 -10.670 -56.346  1.00 89.30           O  
ATOM    739  CG  GLN A  95      98.791 -12.715 -57.560  1.00 89.30           C  
ATOM    740  CD  GLN A  95      99.951 -13.692 -57.518  1.00 89.30           C  
ATOM    741  NE2 GLN A  95      99.652 -14.957 -57.248  1.00 89.30           N  
ATOM    742  OE1 GLN A  95     101.108 -13.311 -57.729  1.00 89.30           O  
ATOM    743  N   ASP A  96      98.048  -9.181 -55.951  1.00 89.82           N  
ATOM    744  CA  ASP A  96      97.506  -8.818 -54.646  1.00 89.82           C  
ATOM    745  C   ASP A  96      96.145  -8.139 -54.785  1.00 89.82           C  
ATOM    746  CB  ASP A  96      98.476  -7.902 -53.897  1.00 89.82           C  
ATOM    747  O   ASP A  96      95.219  -8.431 -54.026  1.00 89.82           O  
ATOM    748  CG  ASP A  96      98.034  -7.605 -52.475  1.00 89.82           C  
ATOM    749  OD1 ASP A  96      97.925  -8.547 -51.661  1.00 89.82           O  
ATOM    750  OD2 ASP A  96      97.790  -6.418 -52.167  1.00 89.82           O  
ATOM    751  N   LEU A  97      96.067  -7.265 -55.728  1.00 91.80           N  
ATOM    752  CA  LEU A  97      94.806  -6.583 -55.998  1.00 91.80           C  
ATOM    753  C   LEU A  97      93.743  -7.571 -56.467  1.00 91.80           C  
ATOM    754  CB  LEU A  97      95.003  -5.489 -57.052  1.00 91.80           C  
ATOM    755  O   LEU A  97      92.595  -7.512 -56.020  1.00 91.80           O  
ATOM    756  CG  LEU A  97      94.227  -4.190 -56.833  1.00 91.80           C  
ATOM    757  CD1 LEU A  97      95.095  -2.988 -57.188  1.00 91.80           C  
ATOM    758  CD2 LEU A  97      92.942  -4.189 -57.654  1.00 91.80           C  
ATOM    759  N   ASN A  98      94.096  -8.426 -57.246  1.00 90.21           N  
ATOM    760  CA  ASN A  98      93.178  -9.446 -57.742  1.00 90.21           C  
ATOM    761  C   ASN A  98      92.703 -10.365 -56.620  1.00 90.21           C  
ATOM    762  CB  ASN A  98      93.835 -10.264 -58.855  1.00 90.21           C  
ATOM    763  O   ASN A  98      91.532 -10.747 -56.579  1.00 90.21           O  
ATOM    764  CG  ASN A  98      92.930 -10.448 -60.057  1.00 90.21           C  
ATOM    765  ND2 ASN A  98      93.501 -10.901 -61.167  1.00 90.21           N  
ATOM    766  OD1 ASN A  98      91.726 -10.185 -59.989  1.00 90.21           O  
ATOM    767  N   ASP A  99      93.619 -10.693 -55.761  1.00 89.23           N  
ATOM    768  CA  ASP A  99      93.235 -11.524 -54.624  1.00 89.23           C  
ATOM    769  C   ASP A  99      92.269 -10.782 -53.703  1.00 89.23           C  
ATOM    770  CB  ASP A  99      94.472 -11.967 -53.841  1.00 89.23           C  
ATOM    771  O   ASP A  99      91.313 -11.370 -53.194  1.00 89.23           O  
ATOM    772  CG  ASP A  99      95.303 -13.001 -54.580  1.00 89.23           C  
ATOM    773  OD1 ASP A  99      94.770 -13.677 -55.487  1.00 89.23           O  
ATOM    774  OD2 ASP A  99      96.501 -13.144 -54.250  1.00 89.23           O  
ATOM    775  N   ARG A 100      92.433  -9.511 -53.514  1.00 92.30           N  
ATOM    776  CA  ARG A 100      91.538  -8.694 -52.701  1.00 92.30           C  
ATOM    777  C   ARG A 100      90.170  -8.560 -53.360  1.00 92.30           C  
ATOM    778  CB  ARG A 100      92.143  -7.309 -52.462  1.00 92.30           C  
ATOM    779  O   ARG A 100      89.141  -8.629 -52.684  1.00 92.30           O  
ATOM    780  CG  ARG A 100      93.334  -7.311 -51.517  1.00 92.30           C  
ATOM    781  CD  ARG A 100      93.828  -5.901 -51.228  1.00 92.30           C  
ATOM    782  NE  ARG A 100      95.026  -5.909 -50.394  1.00 92.30           N  
ATOM    783  NH1 ARG A 100      94.929  -3.660 -49.872  1.00 92.30           N  
ATOM    784  NH2 ARG A 100      96.618  -4.965 -49.034  1.00 92.30           N  
ATOM    785  CZ  ARG A 100      95.522  -4.845 -49.768  1.00 92.30           C  
ATOM    786  N   PHE A 101      90.220  -8.378 -54.705  1.00 91.30           N  
ATOM    787  CA  PHE A 101      88.973  -8.298 -55.457  1.00 91.30           C  
ATOM    788  C   PHE A 101      88.210  -9.615 -55.382  1.00 91.30           C  
ATOM    789  CB  PHE A 101      89.249  -7.934 -56.920  1.00 91.30           C  
ATOM    790  O   PHE A 101      86.983  -9.621 -55.265  1.00 91.30           O  
ATOM    791  CG  PHE A 101      89.314  -6.453 -57.175  1.00 91.30           C  
ATOM    792  CD1 PHE A 101      88.343  -5.602 -56.662  1.00 91.30           C  
ATOM    793  CD2 PHE A 101      90.347  -5.911 -57.928  1.00 91.30           C  
ATOM    794  CE1 PHE A 101      88.400  -4.230 -56.896  1.00 91.30           C  
ATOM    795  CE2 PHE A 101      90.412  -4.541 -58.166  1.00 91.30           C  
ATOM    796  CZ  PHE A 101      89.437  -3.702 -57.651  1.00 91.30           C  
ATOM    797  N   ALA A 102      88.926 -10.649 -55.438  1.00 94.07           N  
ATOM    798  CA  ALA A 102      88.308 -11.968 -55.330  1.00 94.07           C  
ATOM    799  C   ALA A 102      87.638 -12.151 -53.971  1.00 94.07           C  
ATOM    800  CB  ALA A 102      89.347 -13.063 -55.559  1.00 94.07           C  
ATOM    801  O   ALA A 102      86.531 -12.686 -53.885  1.00 94.07           O  
ATOM    802  N   SER A 103      88.273 -11.651 -52.933  1.00 93.41           N  
ATOM    803  CA  SER A 103      87.691 -11.740 -51.597  1.00 93.41           C  
ATOM    804  C   SER A 103      86.470 -10.836 -51.465  1.00 93.41           C  
ATOM    805  CB  SER A 103      88.727 -11.370 -50.535  1.00 93.41           C  
ATOM    806  O   SER A 103      85.505 -11.183 -50.781  1.00 93.41           O  
ATOM    807  OG  SER A 103      89.129 -10.018 -50.673  1.00 93.41           O  
ATOM    808  N   PHE A 104      86.543  -9.634 -52.101  1.00 95.03           N  
ATOM    809  CA  PHE A 104      85.422  -8.702 -52.071  1.00 95.03           C  
ATOM    810  C   PHE A 104      84.218  -9.280 -52.806  1.00 95.03           C  
ATOM    811  CB  PHE A 104      85.821  -7.359 -52.690  1.00 95.03           C  
ATOM    812  O   PHE A 104      83.082  -9.148 -52.346  1.00 95.03           O  
ATOM    813  CG  PHE A 104      86.374  -6.373 -51.697  1.00 95.03           C  
ATOM    814  CD1 PHE A 104      85.612  -5.957 -50.612  1.00 95.03           C  
ATOM    815  CD2 PHE A 104      87.656  -5.862 -51.848  1.00 95.03           C  
ATOM    816  CE1 PHE A 104      86.121  -5.044 -49.691  1.00 95.03           C  
ATOM    817  CE2 PHE A 104      88.172  -4.950 -50.932  1.00 95.03           C  
ATOM    818  CZ  PHE A 104      87.402  -4.541 -49.855  1.00 95.03           C  
ATOM    819  N   ILE A 105      84.504  -9.898 -53.891  1.00 94.49           N  
ATOM    820  CA  ILE A 105      83.439 -10.501 -54.683  1.00 94.49           C  
ATOM    821  C   ILE A 105      82.784 -11.632 -53.892  1.00 94.49           C  
ATOM    822  CB  ILE A 105      83.969 -11.030 -56.035  1.00 94.49           C  
ATOM    823  O   ILE A 105      81.560 -11.780 -53.907  1.00 94.49           O  
ATOM    824  CG1 ILE A 105      84.362  -9.863 -56.948  1.00 94.49           C  
ATOM    825  CG2 ILE A 105      82.928 -11.928 -56.710  1.00 94.49           C  
ATOM    826  CD1 ILE A 105      84.980 -10.293 -58.271  1.00 94.49           C  
ATOM    827  N   GLU A 106      83.634 -12.361 -53.254  1.00 94.43           N  
ATOM    828  CA  GLU A 106      83.107 -13.439 -52.422  1.00 94.43           C  
ATOM    829  C   GLU A 106      82.242 -12.890 -51.291  1.00 94.43           C  
ATOM    830  CB  GLU A 106      84.248 -14.284 -51.850  1.00 94.43           C  
ATOM    831  O   GLU A 106      81.185 -13.447 -50.984  1.00 94.43           O  
ATOM    832  CG  GLU A 106      84.752 -15.360 -52.800  1.00 94.43           C  
ATOM    833  CD  GLU A 106      85.918 -16.158 -52.238  1.00 94.43           C  
ATOM    834  OE1 GLU A 106      86.550 -16.925 -52.998  1.00 94.43           O  
ATOM    835  OE2 GLU A 106      86.200 -16.015 -51.028  1.00 94.43           O  
ATOM    836  N   ARG A 107      82.684 -11.786 -50.733  1.00 94.77           N  
ATOM    837  CA  ARG A 107      81.922 -11.156 -49.660  1.00 94.77           C  
ATOM    838  C   ARG A 107      80.586 -10.629 -50.173  1.00 94.77           C  
ATOM    839  CB  ARG A 107      82.726 -10.018 -49.026  1.00 94.77           C  
ATOM    840  O   ARG A 107      79.555 -10.793 -49.518  1.00 94.77           O  
ATOM    841  CG  ARG A 107      82.044  -9.375 -47.829  1.00 94.77           C  
ATOM    842  CD  ARG A 107      81.858 -10.364 -46.687  1.00 94.77           C  
ATOM    843  NE  ARG A 107      81.201  -9.745 -45.540  1.00 94.77           N  
ATOM    844  NH1 ARG A 107      81.101 -11.685 -44.289  1.00 94.77           N  
ATOM    845  NH2 ARG A 107      80.263  -9.726 -43.443  1.00 94.77           N  
ATOM    846  CZ  ARG A 107      80.857 -10.387 -44.427  1.00 94.77           C  
ATOM    847  N   VAL A 108      80.604  -9.967 -51.271  1.00 95.81           N  
ATOM    848  CA  VAL A 108      79.383  -9.439 -51.872  1.00 95.81           C  
ATOM    849  C   VAL A 108      78.427 -10.586 -52.191  1.00 95.81           C  
ATOM    850  CB  VAL A 108      79.685  -8.625 -53.150  1.00 95.81           C  
ATOM    851  O   VAL A 108      77.219 -10.477 -51.966  1.00 95.81           O  
ATOM    852  CG1 VAL A 108      78.393  -8.275 -53.885  1.00 95.81           C  
ATOM    853  CG2 VAL A 108      80.466  -7.359 -52.803  1.00 95.81           C  
ATOM    854  N   HIS A 109      79.070 -11.655 -52.677  1.00 94.89           N  
ATOM    855  CA  HIS A 109      78.251 -12.828 -52.962  1.00 94.89           C  
ATOM    856  C   HIS A 109      77.622 -13.384 -51.689  1.00 94.89           C  
ATOM    857  CB  HIS A 109      79.085 -13.909 -53.651  1.00 94.89           C  
ATOM    858  O   HIS A 109      76.441 -13.737 -51.678  1.00 94.89           O  
ATOM    859  CG  HIS A 109      78.324 -14.696 -54.670  1.00 94.89           C  
ATOM    860  CD2 HIS A 109      77.934 -15.993 -54.682  1.00 94.89           C  
ATOM    861  ND1 HIS A 109      77.876 -14.147 -55.852  1.00 94.89           N  
ATOM    862  CE1 HIS A 109      77.242 -15.075 -56.549  1.00 94.89           C  
ATOM    863  NE2 HIS A 109      77.263 -16.204 -55.861  1.00 94.89           N  
ATOM    864  N   GLU A 110      78.456 -13.416 -50.709  1.00 96.51           N  
ATOM    865  CA  GLU A 110      77.950 -13.896 -49.427  1.00 96.51           C  
ATOM    866  C   GLU A 110      76.838 -12.993 -48.899  1.00 96.51           C  
ATOM    867  CB  GLU A 110      79.083 -13.988 -48.402  1.00 96.51           C  
ATOM    868  O   GLU A 110      75.826 -13.479 -48.391  1.00 96.51           O  
ATOM    869  CG  GLU A 110      80.034 -15.153 -48.639  1.00 96.51           C  
ATOM    870  CD  GLU A 110      81.258 -15.121 -47.739  1.00 96.51           C  
ATOM    871  OE1 GLU A 110      82.175 -15.952 -47.930  1.00 96.51           O  
ATOM    872  OE2 GLU A 110      81.302 -14.258 -46.833  1.00 96.51           O  
ATOM    873  N   LEU A 111      77.037 -11.756 -49.023  1.00 96.04           N  
ATOM    874  CA  LEU A 111      76.039 -10.804 -48.548  1.00 96.04           C  
ATOM    875  C   LEU A 111      74.765 -10.890 -49.382  1.00 96.04           C  
ATOM    876  CB  LEU A 111      76.596  -9.378 -48.591  1.00 96.04           C  
ATOM    877  O   LEU A 111      73.659 -10.796 -48.846  1.00 96.04           O  
ATOM    878  CG  LEU A 111      77.496  -8.967 -47.424  1.00 96.04           C  
ATOM    879  CD1 LEU A 111      78.183  -7.640 -47.728  1.00 96.04           C  
ATOM    880  CD2 LEU A 111      76.689  -8.874 -46.133  1.00 96.04           C  
ATOM    881  N   GLU A 112      74.980 -11.012 -50.619  1.00 95.84           N  
ATOM    882  CA  GLU A 112      73.828 -11.150 -51.505  1.00 95.84           C  
ATOM    883  C   GLU A 112      73.017 -12.398 -51.165  1.00 95.84           C  
ATOM    884  CB  GLU A 112      74.277 -11.197 -52.968  1.00 95.84           C  
ATOM    885  O   GLU A 112      71.785 -12.359 -51.153  1.00 95.84           O  
ATOM    886  CG  GLU A 112      74.522  -9.825 -53.580  1.00 95.84           C  
ATOM    887  CD  GLU A 112      75.023  -9.889 -55.014  1.00 95.84           C  
ATOM    888  OE1 GLU A 112      75.259  -8.820 -55.622  1.00 95.84           O  
ATOM    889  OE2 GLU A 112      75.180 -11.016 -55.533  1.00 95.84           O  
ATOM    890  N   GLN A 113      73.785 -13.424 -50.933  1.00 96.69           N  
ATOM    891  CA  GLN A 113      73.122 -14.667 -50.553  1.00 96.69           C  
ATOM    892  C   GLN A 113      72.390 -14.516 -49.222  1.00 96.69           C  
ATOM    893  CB  GLN A 113      74.134 -15.811 -50.468  1.00 96.69           C  
ATOM    894  O   GLN A 113      71.257 -14.979 -49.075  1.00 96.69           O  
ATOM    895  CG  GLN A 113      74.510 -16.401 -51.820  1.00 96.69           C  
ATOM    896  CD  GLN A 113      75.596 -17.455 -51.720  1.00 96.69           C  
ATOM    897  NE2 GLN A 113      76.033 -17.968 -52.865  1.00 96.69           N  
ATOM    898  OE1 GLN A 113      76.039 -17.806 -50.621  1.00 96.69           O  
ATOM    899  N   GLN A 114      73.039 -13.844 -48.330  1.00 96.24           N  
ATOM    900  CA  GLN A 114      72.410 -13.598 -47.037  1.00 96.24           C  
ATOM    901  C   GLN A 114      71.171 -12.720 -47.185  1.00 96.24           C  
ATOM    902  CB  GLN A 114      73.403 -12.946 -46.073  1.00 96.24           C  
ATOM    903  O   GLN A 114      70.158 -12.950 -46.522  1.00 96.24           O  
ATOM    904  CG  GLN A 114      74.502 -13.884 -45.594  1.00 96.24           C  
ATOM    905  CD  GLN A 114      75.504 -13.198 -44.685  1.00 96.24           C  
ATOM    906  NE2 GLN A 114      76.275 -13.991 -43.947  1.00 96.24           N  
ATOM    907  OE1 GLN A 114      75.586 -11.967 -44.646  1.00 96.24           O  
ATOM    908  N   ASN A 115      71.321 -11.760 -48.004  1.00 96.01           N  
ATOM    909  CA  ASN A 115      70.183 -10.875 -48.230  1.00 96.01           C  
ATOM    910  C   ASN A 115      69.000 -11.627 -48.832  1.00 96.01           C  
ATOM    911  CB  ASN A 115      70.583  -9.706 -49.132  1.00 96.01           C  
ATOM    912  O   ASN A 115      67.848 -11.361 -48.484  1.00 96.01           O  
ATOM    913  CG  ASN A 115      70.718  -8.401 -48.372  1.00 96.01           C  
ATOM    914  ND2 ASN A 115      71.580  -7.517 -48.860  1.00 96.01           N  
ATOM    915  OD1 ASN A 115      70.054  -8.190 -47.354  1.00 96.01           O  
ATOM    916  N   LYS A 116      69.321 -12.501 -49.681  1.00 97.01           N  
ATOM    917  CA  LYS A 116      68.267 -13.306 -50.292  1.00 97.01           C  
ATOM    918  C   LYS A 116      67.576 -14.186 -49.254  1.00 97.01           C  
ATOM    919  CB  LYS A 116      68.835 -14.171 -51.418  1.00 97.01           C  
ATOM    920  O   LYS A 116      66.352 -14.338 -49.277  1.00 97.01           O  
ATOM    921  CG  LYS A 116      69.136 -13.403 -52.697  1.00 97.01           C  
ATOM    922  CD  LYS A 116      69.671 -14.322 -53.787  1.00 97.01           C  
ATOM    923  CE  LYS A 116      70.112 -13.536 -55.015  1.00 97.01           C  
ATOM    924  NZ  LYS A 116      70.871 -14.391 -55.977  1.00 97.01           N  
ATOM    925  N   VAL A 117      68.350 -14.736 -48.435  1.00 96.90           N  
ATOM    926  CA  VAL A 117      67.807 -15.573 -47.370  1.00 96.90           C  
ATOM    927  C   VAL A 117      66.951 -14.725 -46.432  1.00 96.90           C  
ATOM    928  CB  VAL A 117      68.928 -16.281 -46.577  1.00 96.90           C  
ATOM    929  O   VAL A 117      65.859 -15.138 -46.034  1.00 96.90           O  
ATOM    930  CG1 VAL A 117      68.358 -16.976 -45.341  1.00 96.90           C  
ATOM    931  CG2 VAL A 117      69.660 -17.282 -47.467  1.00 96.90           C  
ATOM    932  N   LEU A 118      67.439 -13.534 -46.094  1.00 95.89           N  
ATOM    933  CA  LEU A 118      66.696 -12.652 -45.201  1.00 95.89           C  
ATOM    934  C   LEU A 118      65.385 -12.208 -45.842  1.00 95.89           C  
ATOM    935  CB  LEU A 118      67.538 -11.427 -44.834  1.00 95.89           C  
ATOM    936  O   LEU A 118      64.354 -12.137 -45.170  1.00 95.89           O  
ATOM    937  CG  LEU A 118      68.644 -11.649 -43.801  1.00 95.89           C  
ATOM    938  CD1 LEU A 118      69.533 -10.414 -43.703  1.00 95.89           C  
ATOM    939  CD2 LEU A 118      68.044 -11.992 -42.442  1.00 95.89           C  
ATOM    940  N   GLU A 119      65.516 -11.926 -47.118  1.00 96.32           N  
ATOM    941  CA  GLU A 119      64.305 -11.541 -47.836  1.00 96.32           C  
ATOM    942  C   GLU A 119      63.284 -12.675 -47.843  1.00 96.32           C  
ATOM    943  CB  GLU A 119      64.639 -11.124 -49.270  1.00 96.32           C  
ATOM    944  O   GLU A 119      62.084 -12.439 -47.683  1.00 96.32           O  
ATOM    945  CG  GLU A 119      65.274  -9.745 -49.378  1.00 96.32           C  
ATOM    946  CD  GLU A 119      65.639  -9.363 -50.804  1.00 96.32           C  
ATOM    947  OE1 GLU A 119      66.181  -8.254 -51.015  1.00 96.32           O  
ATOM    948  OE2 GLU A 119      65.380 -10.178 -51.717  1.00 96.32           O  
ATOM    949  N   ALA A 120      63.805 -13.846 -48.049  1.00 95.44           N  
ATOM    950  CA  ALA A 120      62.921 -15.009 -48.032  1.00 95.44           C  
ATOM    951  C   ALA A 120      62.323 -15.222 -46.644  1.00 95.44           C  
ATOM    952  CB  ALA A 120      63.676 -16.258 -48.480  1.00 95.44           C  
ATOM    953  O   ALA A 120      61.137 -15.538 -46.515  1.00 95.44           O  
ATOM    954  N   GLU A 121      63.118 -14.987 -45.611  1.00 95.43           N  
ATOM    955  CA  GLU A 121      62.645 -15.113 -44.235  1.00 95.43           C  
ATOM    956  C   GLU A 121      61.595 -14.053 -43.914  1.00 95.43           C  
ATOM    957  CB  GLU A 121      63.814 -15.010 -43.253  1.00 95.43           C  
ATOM    958  O   GLU A 121      60.603 -14.339 -43.240  1.00 95.43           O  
ATOM    959  CG  GLU A 121      64.689 -16.254 -43.205  1.00 95.43           C  
ATOM    960  CD  GLU A 121      65.869 -16.122 -42.257  1.00 95.43           C  
ATOM    961  OE1 GLU A 121      66.654 -17.089 -42.125  1.00 95.43           O  
ATOM    962  OE2 GLU A 121      66.011 -15.043 -41.639  1.00 95.43           O  
ATOM    963  N   LEU A 122      61.815 -12.900 -44.421  1.00 89.68           N  
ATOM    964  CA  LEU A 122      60.864 -11.818 -44.192  1.00 89.68           C  
ATOM    965  C   LEU A 122      59.534 -12.109 -44.880  1.00 89.68           C  
ATOM    966  CB  LEU A 122      61.432 -10.489 -44.695  1.00 89.68           C  
ATOM    967  O   LEU A 122      58.469 -11.830 -44.325  1.00 89.68           O  
ATOM    968  CG  LEU A 122      62.405  -9.770 -43.760  1.00 89.68           C  
ATOM    969  CD1 LEU A 122      63.004  -8.551 -44.454  1.00 89.68           C  
ATOM    970  CD2 LEU A 122      61.704  -9.365 -42.468  1.00 89.68           C  
ATOM    971  N   LEU A 123      59.667 -12.630 -46.065  1.00 92.34           N  
ATOM    972  CA  LEU A 123      58.448 -12.949 -46.800  1.00 92.34           C  
ATOM    973  C   LEU A 123      57.650 -14.033 -46.085  1.00 92.34           C  
ATOM    974  CB  LEU A 123      58.783 -13.401 -48.224  1.00 92.34           C  
ATOM    975  O   LEU A 123      56.422 -13.954 -46.002  1.00 92.34           O  
ATOM    976  CG  LEU A 123      58.598 -12.358 -49.328  1.00 92.34           C  
ATOM    977  CD1 LEU A 123      59.211 -12.854 -50.634  1.00 92.34           C  
ATOM    978  CD2 LEU A 123      57.120 -12.033 -49.514  1.00 92.34           C  
ATOM    979  N   VAL A 124      58.293 -15.012 -45.554  1.00 89.80           N  
ATOM    980  CA  VAL A 124      57.646 -16.104 -44.835  1.00 89.80           C  
ATOM    981  C   VAL A 124      56.999 -15.571 -43.558  1.00 89.80           C  
ATOM    982  CB  VAL A 124      58.646 -17.231 -44.494  1.00 89.80           C  
ATOM    983  O   VAL A 124      55.872 -15.944 -43.223  1.00 89.80           O  
ATOM    984  CG1 VAL A 124      58.016 -18.243 -43.538  1.00 89.80           C  
ATOM    985  CG2 VAL A 124      59.125 -17.923 -45.769  1.00 89.80           C  
ATOM    986  N   LEU A 125      57.615 -14.650 -42.847  1.00 86.07           N  
ATOM    987  CA  LEU A 125      57.077 -14.064 -41.625  1.00 86.07           C  
ATOM    988  C   LEU A 125      55.859 -13.198 -41.927  1.00 86.07           C  
ATOM    989  CB  LEU A 125      58.146 -13.231 -40.913  1.00 86.07           C  
ATOM    990  O   LEU A 125      54.888 -13.197 -41.167  1.00 86.07           O  
ATOM    991  CG  LEU A 125      59.217 -14.012 -40.150  1.00 86.07           C  
ATOM    992  CD1 LEU A 125      60.319 -13.072 -39.672  1.00 86.07           C  
ATOM    993  CD2 LEU A 125      58.598 -14.761 -38.974  1.00 86.07           C  
ATOM    994  N   ARG A 126      55.974 -12.486 -43.006  1.00 85.61           N  
ATOM    995  CA  ARG A 126      54.839 -11.654 -43.392  1.00 85.61           C  
ATOM    996  C   ARG A 126      53.632 -12.510 -43.761  1.00 85.61           C  
ATOM    997  CB  ARG A 126      55.213 -10.743 -44.563  1.00 85.61           C  
ATOM    998  O   ARG A 126      52.493 -12.153 -43.453  1.00 85.61           O  
ATOM    999  CG  ARG A 126      56.027  -9.524 -44.160  1.00 85.61           C  
ATOM   1000  CD  ARG A 126      56.095  -8.495 -45.280  1.00 85.61           C  
ATOM   1001  NE  ARG A 126      56.366  -7.155 -44.766  1.00 85.61           N  
ATOM   1002  NH1 ARG A 126      57.738  -6.536 -46.518  1.00 85.61           N  
ATOM   1003  NH2 ARG A 126      57.318  -5.066 -44.810  1.00 85.61           N  
ATOM   1004  CZ  ARG A 126      57.140  -6.256 -45.366  1.00 85.61           C  
ATOM   1005  N   GLN A 127      53.874 -13.527 -44.543  1.00 83.48           N  
ATOM   1006  CA  GLN A 127      52.807 -14.445 -44.927  1.00 83.48           C  
ATOM   1007  C   GLN A 127      52.182 -15.106 -43.702  1.00 83.48           C  
ATOM   1008  CB  GLN A 127      53.336 -15.512 -45.887  1.00 83.48           C  
ATOM   1009  O   GLN A 127      50.966 -15.299 -43.647  1.00 83.48           O  
ATOM   1010  CG  GLN A 127      52.244 -16.355 -46.532  1.00 83.48           C  
ATOM   1011  CD  GLN A 127      52.787 -17.344 -47.545  1.00 83.48           C  
ATOM   1012  NE2 GLN A 127      51.891 -18.076 -48.199  1.00 83.48           N  
ATOM   1013  OE1 GLN A 127      54.003 -17.450 -47.740  1.00 83.48           O  
ATOM   1014  N   LYS A 128      53.044 -15.362 -42.765  1.00 81.28           N  
ATOM   1015  CA  LYS A 128      52.564 -15.943 -41.514  1.00 81.28           C  
ATOM   1016  C   LYS A 128      51.712 -14.945 -40.736  1.00 81.28           C  
ATOM   1017  CB  LYS A 128      53.738 -16.412 -40.655  1.00 81.28           C  
ATOM   1018  O   LYS A 128      50.699 -15.317 -40.139  1.00 81.28           O  
ATOM   1019  CG  LYS A 128      53.327 -17.228 -39.438  1.00 81.28           C  
ATOM   1020  CD  LYS A 128      54.540 -17.701 -38.646  1.00 81.28           C  
ATOM   1021  CE  LYS A 128      54.135 -18.303 -37.308  1.00 81.28           C  
ATOM   1022  NZ  LYS A 128      55.318 -18.800 -36.543  1.00 81.28           N  
ATOM   1023  N   HIS A 129      52.158 -13.642 -40.869  1.00 74.31           N  
ATOM   1024  CA  HIS A 129      51.446 -12.631 -40.095  1.00 74.31           C  
ATOM   1025  C   HIS A 129      50.333 -11.990 -40.917  1.00 74.31           C  
ATOM   1026  CB  HIS A 129      52.415 -11.557 -39.596  1.00 74.31           C  
ATOM   1027  O   HIS A 129      49.582 -11.155 -40.408  1.00 74.31           O  
ATOM   1028  CG  HIS A 129      53.338 -12.035 -38.520  1.00 74.31           C  
ATOM   1029  CD2 HIS A 129      54.674 -12.252 -38.527  1.00 74.31           C  
ATOM   1030  ND1 HIS A 129      52.901 -12.351 -37.252  1.00 74.31           N  
ATOM   1031  CE1 HIS A 129      53.933 -12.743 -36.523  1.00 74.31           C  
ATOM   1032  NE2 HIS A 129      55.020 -12.692 -37.273  1.00 74.31           N  
ATOM   1033  N   SER A 130      50.358 -12.033 -42.255  1.00 72.03           N  
ATOM   1034  CA  SER A 130      49.322 -11.450 -43.101  1.00 72.03           C  
ATOM   1035  C   SER A 130      47.977 -12.134 -42.879  1.00 72.03           C  
ATOM   1036  CB  SER A 130      49.715 -11.547 -44.576  1.00 72.03           C  
ATOM   1037  O   SER A 130      46.924 -11.517 -43.056  1.00 72.03           O  
ATOM   1038  OG  SER A 130      49.743 -12.898 -45.001  1.00 72.03           O  
ATOM   1039  N   GLU A 131      47.943 -13.371 -42.364  1.00 67.54           N  
ATOM   1040  CA  GLU A 131      46.631 -13.965 -42.119  1.00 67.54           C  
ATOM   1041  C   GLU A 131      46.001 -13.404 -40.848  1.00 67.54           C  
ATOM   1042  CB  GLU A 131      46.740 -15.489 -42.024  1.00 67.54           C  
ATOM   1043  O   GLU A 131      46.683 -13.224 -39.837  1.00 67.54           O  
ATOM   1044  CG  GLU A 131      47.231 -16.151 -43.303  1.00 67.54           C  
ATOM   1045  CD  GLU A 131      46.176 -16.197 -44.398  1.00 67.54           C  
ATOM   1046  OE1 GLU A 131      46.540 -16.141 -45.594  1.00 67.54           O  
ATOM   1047  OE2 GLU A 131      44.976 -16.290 -44.056  1.00 67.54           O  
ATOM   1048  N   PRO A 132      45.012 -12.393 -41.036  1.00 63.77           N  
ATOM   1049  CA  PRO A 132      44.309 -11.957 -39.827  1.00 63.77           C  
ATOM   1050  C   PRO A 132      44.330 -13.009 -38.720  1.00 63.77           C  
ATOM   1051  CB  PRO A 132      42.881 -11.712 -40.320  1.00 63.77           C  
ATOM   1052  O   PRO A 132      44.169 -14.201 -38.994  1.00 63.77           O  
ATOM   1053  CG  PRO A 132      42.986 -11.709 -41.811  1.00 63.77           C  
ATOM   1054  CD  PRO A 132      44.227 -12.459 -42.203  1.00 63.77           C  
ATOM   1055  N   SER A 133      45.297 -12.979 -37.768  1.00 73.37           N  
ATOM   1056  CA  SER A 133      45.568 -13.841 -36.621  1.00 73.37           C  
ATOM   1057  C   SER A 133      44.323 -14.617 -36.206  1.00 73.37           C  
ATOM   1058  CB  SER A 133      46.082 -13.017 -35.441  1.00 73.37           C  
ATOM   1059  O   SER A 133      43.244 -14.038 -36.063  1.00 73.37           O  
ATOM   1060  OG  SER A 133      47.390 -12.533 -35.696  1.00 73.37           O  
ATOM   1061  N   ARG A 134      43.916 -15.675 -36.732  1.00 81.57           N  
ATOM   1062  CA  ARG A 134      42.925 -16.640 -36.265  1.00 81.57           C  
ATOM   1063  C   ARG A 134      42.496 -16.335 -34.834  1.00 81.57           C  
ATOM   1064  CB  ARG A 134      43.478 -18.064 -36.355  1.00 81.57           C  
ATOM   1065  O   ARG A 134      41.310 -16.409 -34.507  1.00 81.57           O  
ATOM   1066  CG  ARG A 134      42.431 -19.145 -36.142  1.00 81.57           C  
ATOM   1067  CD  ARG A 134      43.014 -20.539 -36.328  1.00 81.57           C  
ATOM   1068  NE  ARG A 134      43.698 -21.003 -35.125  1.00 81.57           N  
ATOM   1069  NH1 ARG A 134      43.584 -23.244 -35.673  1.00 81.57           N  
ATOM   1070  NH2 ARG A 134      44.583 -22.587 -33.717  1.00 81.57           N  
ATOM   1071  CZ  ARG A 134      43.953 -22.277 -34.841  1.00 81.57           C  
ATOM   1072  N   PHE A 135      43.426 -15.837 -34.029  1.00 83.81           N  
ATOM   1073  CA  PHE A 135      43.145 -15.543 -32.628  1.00 83.81           C  
ATOM   1074  C   PHE A 135      42.322 -14.267 -32.498  1.00 83.81           C  
ATOM   1075  CB  PHE A 135      44.448 -15.411 -31.834  1.00 83.81           C  
ATOM   1076  O   PHE A 135      41.421 -14.187 -31.660  1.00 83.81           O  
ATOM   1077  CG  PHE A 135      45.179 -16.713 -31.646  1.00 83.81           C  
ATOM   1078  CD1 PHE A 135      44.623 -17.735 -30.887  1.00 83.81           C  
ATOM   1079  CD2 PHE A 135      46.423 -16.914 -32.229  1.00 83.81           C  
ATOM   1080  CE1 PHE A 135      45.297 -18.941 -30.711  1.00 83.81           C  
ATOM   1081  CE2 PHE A 135      47.103 -18.117 -32.058  1.00 83.81           C  
ATOM   1082  CZ  PHE A 135      46.539 -19.129 -31.298  1.00 83.81           C  
ATOM   1083  N   ARG A 136      42.728 -13.300 -33.277  1.00 88.04           N  
ATOM   1084  CA  ARG A 136      41.950 -12.065 -33.286  1.00 88.04           C  
ATOM   1085  C   ARG A 136      40.487 -12.342 -33.615  1.00 88.04           C  
ATOM   1086  CB  ARG A 136      42.534 -11.068 -34.289  1.00 88.04           C  
ATOM   1087  O   ARG A 136      39.587 -11.813 -32.960  1.00 88.04           O  
ATOM   1088  CG  ARG A 136      41.769  -9.757 -34.371  1.00 88.04           C  
ATOM   1089  CD  ARG A 136      42.414  -8.789 -35.353  1.00 88.04           C  
ATOM   1090  NE  ARG A 136      41.629  -7.566 -35.497  1.00 88.04           N  
ATOM   1091  NH1 ARG A 136      42.910  -6.701 -37.215  1.00 88.04           N  
ATOM   1092  NH2 ARG A 136      41.103  -5.531 -36.425  1.00 88.04           N  
ATOM   1093  CZ  ARG A 136      41.882  -6.602 -36.379  1.00 88.04           C  
ATOM   1094  N   ALA A 137      40.205 -13.192 -34.627  1.00 88.73           N  
ATOM   1095  CA  ALA A 137      38.842 -13.540 -35.020  1.00 88.73           C  
ATOM   1096  C   ALA A 137      38.114 -14.264 -33.892  1.00 88.73           C  
ATOM   1097  CB  ALA A 137      38.855 -14.402 -36.280  1.00 88.73           C  
ATOM   1098  O   ALA A 137      36.933 -14.011 -33.644  1.00 88.73           O  
ATOM   1099  N   LEU A 138      38.766 -15.157 -33.110  1.00 91.95           N  
ATOM   1100  CA  LEU A 138      38.167 -15.892 -32.001  1.00 91.95           C  
ATOM   1101  C   LEU A 138      37.810 -14.952 -30.855  1.00 91.95           C  
ATOM   1102  CB  LEU A 138      39.119 -16.983 -31.504  1.00 91.95           C  
ATOM   1103  O   LEU A 138      36.731 -15.063 -30.268  1.00 91.95           O  
ATOM   1104  CG  LEU A 138      39.348 -18.164 -32.449  1.00 91.95           C  
ATOM   1105  CD1 LEU A 138      40.382 -19.119 -31.861  1.00 91.95           C  
ATOM   1106  CD2 LEU A 138      38.037 -18.891 -32.724  1.00 91.95           C  
ATOM   1107  N   TYR A 139      38.722 -14.009 -30.561  1.00 92.70           N  
ATOM   1108  CA  TYR A 139      38.458 -13.038 -29.505  1.00 92.70           C  
ATOM   1109  C   TYR A 139      37.332 -12.092 -29.903  1.00 92.70           C  
ATOM   1110  CB  TYR A 139      39.724 -12.237 -29.183  1.00 92.70           C  
ATOM   1111  O   TYR A 139      36.488 -11.739 -29.076  1.00 92.70           O  
ATOM   1112  CG  TYR A 139      40.738 -13.005 -28.371  1.00 92.70           C  
ATOM   1113  CD1 TYR A 139      40.392 -13.577 -27.149  1.00 92.70           C  
ATOM   1114  CD2 TYR A 139      42.044 -13.160 -28.822  1.00 92.70           C  
ATOM   1115  CE1 TYR A 139      41.323 -14.284 -26.396  1.00 92.70           C  
ATOM   1116  CE2 TYR A 139      42.984 -13.864 -28.078  1.00 92.70           C  
ATOM   1117  OH  TYR A 139      43.541 -15.122 -26.127  1.00 92.70           O  
ATOM   1118  CZ  TYR A 139      42.615 -14.423 -26.868  1.00 92.70           C  
ATOM   1119  N   GLU A 140      37.308 -11.679 -31.145  1.00 95.51           N  
ATOM   1120  CA  GLU A 140      36.231 -10.821 -31.630  1.00 95.51           C  
ATOM   1121  C   GLU A 140      34.882 -11.529 -31.548  1.00 95.51           C  
ATOM   1122  CB  GLU A 140      36.505 -10.375 -33.068  1.00 95.51           C  
ATOM   1123  O   GLU A 140      33.876 -10.919 -31.183  1.00 95.51           O  
ATOM   1124  CG  GLU A 140      37.546  -9.270 -33.182  1.00 95.51           C  
ATOM   1125  CD  GLU A 140      37.811  -8.841 -34.616  1.00 95.51           C  
ATOM   1126  OE1 GLU A 140      38.585  -7.880 -34.829  1.00 95.51           O  
ATOM   1127  OE2 GLU A 140      37.238  -9.469 -35.534  1.00 95.51           O  
ATOM   1128  N   GLN A 141      34.889 -12.789 -31.926  1.00 95.72           N  
ATOM   1129  CA  GLN A 141      33.666 -13.576 -31.810  1.00 95.72           C  
ATOM   1130  C   GLN A 141      33.225 -13.697 -30.354  1.00 95.72           C  
ATOM   1131  CB  GLN A 141      33.862 -14.967 -32.416  1.00 95.72           C  
ATOM   1132  O   GLN A 141      32.036 -13.589 -30.049  1.00 95.72           O  
ATOM   1133  CG  GLN A 141      32.595 -15.811 -32.441  1.00 95.72           C  
ATOM   1134  CD  GLN A 141      32.823 -17.194 -33.022  1.00 95.72           C  
ATOM   1135  NE2 GLN A 141      31.763 -17.993 -33.085  1.00 95.72           N  
ATOM   1136  OE1 GLN A 141      33.942 -17.542 -33.411  1.00 95.72           O  
ATOM   1137  N   GLU A 142      34.120 -13.979 -29.465  1.00 96.29           N  
ATOM   1138  CA  GLU A 142      33.815 -14.086 -28.042  1.00 96.29           C  
ATOM   1139  C   GLU A 142      33.282 -12.767 -27.490  1.00 96.29           C  
ATOM   1140  CB  GLU A 142      35.056 -14.521 -27.257  1.00 96.29           C  
ATOM   1141  O   GLU A 142      32.365 -12.758 -26.666  1.00 96.29           O  
ATOM   1142  CG  GLU A 142      35.393 -15.997 -27.408  1.00 96.29           C  
ATOM   1143  CD  GLU A 142      36.598 -16.424 -26.585  1.00 96.29           C  
ATOM   1144  OE1 GLU A 142      36.994 -17.610 -26.660  1.00 96.29           O  
ATOM   1145  OE2 GLU A 142      37.150 -15.567 -25.860  1.00 96.29           O  
ATOM   1146  N   ILE A 143      33.885 -11.679 -27.900  1.00 97.00           N  
ATOM   1147  CA  ILE A 143      33.427 -10.360 -27.478  1.00 97.00           C  
ATOM   1148  C   ILE A 143      32.004 -10.122 -27.978  1.00 97.00           C  
ATOM   1149  CB  ILE A 143      34.368  -9.245 -27.988  1.00 97.00           C  
ATOM   1150  O   ILE A 143      31.157  -9.614 -27.240  1.00 97.00           O  
ATOM   1151  CG1 ILE A 143      35.725  -9.326 -27.281  1.00 97.00           C  
ATOM   1152  CG2 ILE A 143      33.729  -7.867 -27.790  1.00 97.00           C  
ATOM   1153  CD1 ILE A 143      36.786  -8.405 -27.868  1.00 97.00           C  
ATOM   1154  N   ARG A 144      31.764 -10.503 -29.210  1.00 97.49           N  
ATOM   1155  CA  ARG A 144      30.420 -10.377 -29.764  1.00 97.49           C  
ATOM   1156  C   ARG A 144      29.422 -11.221 -28.978  1.00 97.49           C  
ATOM   1157  CB  ARG A 144      30.406 -10.787 -31.239  1.00 97.49           C  
ATOM   1158  O   ARG A 144      28.319 -10.763 -28.672  1.00 97.49           O  
ATOM   1159  CG  ARG A 144      31.056  -9.772 -32.166  1.00 97.49           C  
ATOM   1160  CD  ARG A 144      30.936 -10.186 -33.626  1.00 97.49           C  
ATOM   1161  NE  ARG A 144      32.043  -9.667 -34.425  1.00 97.49           N  
ATOM   1162  NH1 ARG A 144      32.274 -11.570 -35.716  1.00 97.49           N  
ATOM   1163  NH2 ARG A 144      33.650  -9.769 -36.063  1.00 97.49           N  
ATOM   1164  CZ  ARG A 144      32.653 -10.337 -35.399  1.00 97.49           C  
ATOM   1165  N   ASP A 145      29.756 -12.432 -28.688  1.00 97.75           N  
ATOM   1166  CA  ASP A 145      28.892 -13.328 -27.924  1.00 97.75           C  
ATOM   1167  C   ASP A 145      28.612 -12.766 -26.532  1.00 97.75           C  
ATOM   1168  CB  ASP A 145      29.523 -14.717 -27.814  1.00 97.75           C  
ATOM   1169  O   ASP A 145      27.484 -12.842 -26.042  1.00 97.75           O  
ATOM   1170  CG  ASP A 145      29.559 -15.460 -29.138  1.00 97.75           C  
ATOM   1171  OD1 ASP A 145      28.859 -15.046 -30.088  1.00 97.75           O  
ATOM   1172  OD2 ASP A 145      30.290 -16.469 -29.231  1.00 97.75           O  
ATOM   1173  N   LEU A 146      29.685 -12.252 -25.925  1.00 97.31           N  
ATOM   1174  CA  LEU A 146      29.518 -11.676 -24.595  1.00 97.31           C  
ATOM   1175  C   LEU A 146      28.616 -10.447 -24.645  1.00 97.31           C  
ATOM   1176  CB  LEU A 146      30.877 -11.301 -23.999  1.00 97.31           C  
ATOM   1177  O   LEU A 146      27.793 -10.239 -23.750  1.00 97.31           O  
ATOM   1178  CG  LEU A 146      31.737 -12.460 -23.491  1.00 97.31           C  
ATOM   1179  CD1 LEU A 146      33.115 -11.954 -23.075  1.00 97.31           C  
ATOM   1180  CD2 LEU A 146      31.049 -13.168 -22.330  1.00 97.31           C  
ATOM   1181  N   ARG A 147      28.729  -9.697 -25.661  1.00 97.82           N  
ATOM   1182  CA  ARG A 147      27.866  -8.531 -25.821  1.00 97.82           C  
ATOM   1183  C   ARG A 147      26.412  -8.948 -26.011  1.00 97.82           C  
ATOM   1184  CB  ARG A 147      28.327  -7.681 -27.007  1.00 97.82           C  
ATOM   1185  O   ARG A 147      25.505  -8.332 -25.445  1.00 97.82           O  
ATOM   1186  CG  ARG A 147      29.603  -6.897 -26.745  1.00 97.82           C  
ATOM   1187  CD  ARG A 147      29.941  -5.967 -27.901  1.00 97.82           C  
ATOM   1188  NE  ARG A 147      31.114  -5.148 -27.609  1.00 97.82           N  
ATOM   1189  NH1 ARG A 147      32.388  -5.986 -29.345  1.00 97.82           N  
ATOM   1190  NH2 ARG A 147      33.255  -4.388 -27.949  1.00 97.82           N  
ATOM   1191  CZ  ARG A 147      32.250  -5.176 -28.302  1.00 97.82           C  
ATOM   1192  N   LEU A 148      26.216  -9.950 -26.812  1.00 97.82           N  
ATOM   1193  CA  LEU A 148      24.863 -10.456 -27.014  1.00 97.82           C  
ATOM   1194  C   LEU A 148      24.283 -10.993 -25.709  1.00 97.82           C  
ATOM   1195  CB  LEU A 148      24.855 -11.556 -28.079  1.00 97.82           C  
ATOM   1196  O   LEU A 148      23.110 -10.764 -25.406  1.00 97.82           O  
ATOM   1197  CG  LEU A 148      25.041 -11.098 -29.527  1.00 97.82           C  
ATOM   1198  CD1 LEU A 148      25.166 -12.304 -30.452  1.00 97.82           C  
ATOM   1199  CD2 LEU A 148      23.883 -10.204 -29.958  1.00 97.82           C  
ATOM   1200  N   ALA A 149      25.054 -11.694 -24.960  1.00 97.39           N  
ATOM   1201  CA  ALA A 149      24.614 -12.228 -23.674  1.00 97.39           C  
ATOM   1202  C   ALA A 149      24.270 -11.104 -22.701  1.00 97.39           C  
ATOM   1203  CB  ALA A 149      25.690 -13.132 -23.077  1.00 97.39           C  
ATOM   1204  O   ALA A 149      23.289 -11.196 -21.959  1.00 97.39           O  
ATOM   1205  N   ALA A 150      25.096 -10.045 -22.707  1.00 96.96           N  
ATOM   1206  CA  ALA A 150      24.838  -8.889 -21.853  1.00 96.96           C  
ATOM   1207  C   ALA A 150      23.534  -8.198 -22.243  1.00 96.96           C  
ATOM   1208  CB  ALA A 150      26.001  -7.903 -21.926  1.00 96.96           C  
ATOM   1209  O   ALA A 150      22.742  -7.819 -21.377  1.00 96.96           O  
ATOM   1210  N   GLU A 151      23.331  -8.037 -23.518  1.00 97.79           N  
ATOM   1211  CA  GLU A 151      22.092  -7.438 -24.003  1.00 97.79           C  
ATOM   1212  C   GLU A 151      20.884  -8.296 -23.638  1.00 97.79           C  
ATOM   1213  CB  GLU A 151      22.152  -7.231 -25.518  1.00 97.79           C  
ATOM   1214  O   GLU A 151      19.846  -7.774 -23.225  1.00 97.79           O  
ATOM   1215  CG  GLU A 151      23.118  -6.139 -25.952  1.00 97.79           C  
ATOM   1216  CD  GLU A 151      23.295  -6.059 -27.460  1.00 97.79           C  
ATOM   1217  OE1 GLU A 151      24.151  -5.275 -27.930  1.00 97.79           O  
ATOM   1218  OE2 GLU A 151      22.572  -6.785 -28.178  1.00 97.79           O  
ATOM   1219  N   ASP A 152      20.986  -9.588 -23.798  1.00 97.83           N  
ATOM   1220  CA  ASP A 152      19.906 -10.503 -23.439  1.00 97.83           C  
ATOM   1221  C   ASP A 152      19.589 -10.420 -21.948  1.00 97.83           C  
ATOM   1222  CB  ASP A 152      20.271 -11.939 -23.821  1.00 97.83           C  
ATOM   1223  O   ASP A 152      18.421 -10.429 -21.555  1.00 97.83           O  
ATOM   1224  CG  ASP A 152      20.230 -12.183 -25.319  1.00 97.83           C  
ATOM   1225  OD1 ASP A 152      19.618 -11.376 -26.052  1.00 97.83           O  
ATOM   1226  OD2 ASP A 152      20.812 -13.193 -25.771  1.00 97.83           O  
ATOM   1227  N   ALA A 153      20.645 -10.397 -21.167  1.00 96.53           N  
ATOM   1228  CA  ALA A 153      20.465 -10.275 -19.723  1.00 96.53           C  
ATOM   1229  C   ALA A 153      19.775  -8.961 -19.366  1.00 96.53           C  
ATOM   1230  CB  ALA A 153      21.810 -10.377 -19.008  1.00 96.53           C  
ATOM   1231  O   ALA A 153      18.902  -8.928 -18.495  1.00 96.53           O  
ATOM   1232  N   THR A 154      20.117  -7.899 -20.000  1.00 97.28           N  
ATOM   1233  CA  THR A 154      19.496  -6.600 -19.769  1.00 97.28           C  
ATOM   1234  C   THR A 154      18.028  -6.622 -20.185  1.00 97.28           C  
ATOM   1235  CB  THR A 154      20.232  -5.484 -20.533  1.00 97.28           C  
ATOM   1236  O   THR A 154      17.173  -6.067 -19.491  1.00 97.28           O  
ATOM   1237  CG2 THR A 154      21.685  -5.376 -20.082  1.00 97.28           C  
ATOM   1238  OG1 THR A 154      20.199  -5.772 -21.936  1.00 97.28           O  
ATOM   1239  N   ASN A 155      17.739  -7.172 -21.320  1.00 97.80           N  
ATOM   1240  CA  ASN A 155      16.359  -7.287 -21.779  1.00 97.80           C  
ATOM   1241  C   ASN A 155      15.509  -8.095 -20.802  1.00 97.80           C  
ATOM   1242  CB  ASN A 155      16.307  -7.915 -23.173  1.00 97.80           C  
ATOM   1243  O   ASN A 155      14.367  -7.730 -20.518  1.00 97.80           O  
ATOM   1244  CG  ASN A 155      16.875  -7.005 -24.245  1.00 97.80           C  
ATOM   1245  ND2 ASN A 155      17.330  -7.596 -25.344  1.00 97.80           N  
ATOM   1246  OD1 ASN A 155      16.905  -5.782 -24.086  1.00 97.80           O  
ATOM   1247  N   GLU A 156      16.077  -9.201 -20.327  1.00 97.03           N  
ATOM   1248  CA  GLU A 156      15.368 -10.019 -19.348  1.00 97.03           C  
ATOM   1249  C   GLU A 156      15.131  -9.249 -18.052  1.00 97.03           C  
ATOM   1250  CB  GLU A 156      16.144 -11.307 -19.060  1.00 97.03           C  
ATOM   1251  O   GLU A 156      14.058  -9.346 -17.453  1.00 97.03           O  
ATOM   1252  CG  GLU A 156      16.105 -12.316 -20.198  1.00 97.03           C  
ATOM   1253  CD  GLU A 156      16.919 -13.569 -19.917  1.00 97.03           C  
ATOM   1254  OE1 GLU A 156      17.017 -14.442 -20.809  1.00 97.03           O  
ATOM   1255  OE2 GLU A 156      17.463 -13.679 -18.795  1.00 97.03           O  
ATOM   1256  N   LYS A 157      16.174  -8.569 -17.647  1.00 96.26           N  
ATOM   1257  CA  LYS A 157      16.030  -7.744 -16.451  1.00 96.26           C  
ATOM   1258  C   LYS A 157      14.923  -6.709 -16.627  1.00 96.26           C  
ATOM   1259  CB  LYS A 157      17.350  -7.047 -16.118  1.00 96.26           C  
ATOM   1260  O   LYS A 157      14.101  -6.512 -15.729  1.00 96.26           O  
ATOM   1261  CG  LYS A 157      17.303  -6.204 -14.852  1.00 96.26           C  
ATOM   1262  CD  LYS A 157      18.599  -5.431 -14.646  1.00 96.26           C  
ATOM   1263  CE  LYS A 157      18.457  -4.380 -13.552  1.00 96.26           C  
ATOM   1264  NZ  LYS A 157      19.725  -3.618 -13.349  1.00 96.26           N  
ATOM   1265  N   GLN A 158      14.867  -6.045 -17.687  1.00 96.23           N  
ATOM   1266  CA  GLN A 158      13.844  -5.043 -17.967  1.00 96.23           C  
ATOM   1267  C   GLN A 158      12.456  -5.674 -18.020  1.00 96.23           C  
ATOM   1268  CB  GLN A 158      14.144  -4.323 -19.283  1.00 96.23           C  
ATOM   1269  O   GLN A 158      11.486  -5.095 -17.527  1.00 96.23           O  
ATOM   1270  CG  GLN A 158      15.351  -3.398 -19.217  1.00 96.23           C  
ATOM   1271  CD  GLN A 158      15.698  -2.787 -20.561  1.00 96.23           C  
ATOM   1272  NE2 GLN A 158      16.675  -1.887 -20.570  1.00 96.23           N  
ATOM   1273  OE1 GLN A 158      15.092  -3.122 -21.585  1.00 96.23           O  
ATOM   1274  N   ALA A 159      12.343  -6.824 -18.613  1.00 96.42           N  
ATOM   1275  CA  ALA A 159      11.078  -7.552 -18.675  1.00 96.42           C  
ATOM   1276  C   ALA A 159      10.579  -7.904 -17.277  1.00 96.42           C  
ATOM   1277  CB  ALA A 159      11.233  -8.817 -19.516  1.00 96.42           C  
ATOM   1278  O   ALA A 159       9.404  -7.701 -16.961  1.00 96.42           O  
ATOM   1279  N   LEU A 160      11.484  -8.449 -16.466  1.00 95.26           N  
ATOM   1280  CA  LEU A 160      11.119  -8.814 -15.102  1.00 95.26           C  
ATOM   1281  C   LEU A 160      10.765  -7.577 -14.284  1.00 95.26           C  
ATOM   1282  CB  LEU A 160      12.262  -9.576 -14.427  1.00 95.26           C  
ATOM   1283  O   LEU A 160       9.861  -7.619 -13.447  1.00 95.26           O  
ATOM   1284  CG  LEU A 160      12.521 -10.997 -14.931  1.00 95.26           C  
ATOM   1285  CD1 LEU A 160      13.754 -11.584 -14.252  1.00 95.26           C  
ATOM   1286  CD2 LEU A 160      11.301 -11.880 -14.693  1.00 95.26           C  
ATOM   1287  N   GLN A 161      11.473  -6.531 -14.491  1.00 97.40           N  
ATOM   1288  CA  GLN A 161      11.163  -5.277 -13.814  1.00 97.40           C  
ATOM   1289  C   GLN A 161       9.773  -4.775 -14.193  1.00 97.40           C  
ATOM   1290  CB  GLN A 161      12.213  -4.214 -14.145  1.00 97.40           C  
ATOM   1291  O   GLN A 161       9.033  -4.280 -13.341  1.00 97.40           O  
ATOM   1292  CG  GLN A 161      12.136  -2.977 -13.261  1.00 97.40           C  
ATOM   1293  CD  GLN A 161      13.315  -2.043 -13.454  1.00 97.40           C  
ATOM   1294  NE2 GLN A 161      13.262  -0.880 -12.814  1.00 97.40           N  
ATOM   1295  OE1 GLN A 161      14.267  -2.364 -14.173  1.00 97.40           O  
ATOM   1296  N   GLY A 162       9.448  -4.872 -15.424  1.00 96.86           N  
ATOM   1297  CA  GLY A 162       8.101  -4.526 -15.846  1.00 96.86           C  
ATOM   1298  C   GLY A 162       7.031  -5.373 -15.181  1.00 96.86           C  
ATOM   1299  O   GLY A 162       5.992  -4.856 -14.766  1.00 96.86           O  
ATOM   1300  N   GLU A 163       7.232  -6.661 -15.077  1.00 96.97           N  
ATOM   1301  CA  GLU A 163       6.303  -7.564 -14.404  1.00 96.97           C  
ATOM   1302  C   GLU A 163       6.166  -7.213 -12.925  1.00 96.97           C  
ATOM   1303  CB  GLU A 163       6.757  -9.018 -14.560  1.00 96.97           C  
ATOM   1304  O   GLU A 163       5.062  -7.229 -12.377  1.00 96.97           O  
ATOM   1305  CG  GLU A 163       6.637  -9.551 -15.980  1.00 96.97           C  
ATOM   1306  CD  GLU A 163       7.194 -10.956 -16.143  1.00 96.97           C  
ATOM   1307  OE1 GLU A 163       7.257 -11.455 -17.289  1.00 96.97           O  
ATOM   1308  OE2 GLU A 163       7.570 -11.563 -15.115  1.00 96.97           O  
ATOM   1309  N   ARG A 164       7.327  -6.944 -12.324  1.00 95.28           N  
ATOM   1310  CA  ARG A 164       7.312  -6.546 -10.920  1.00 95.28           C  
ATOM   1311  C   ARG A 164       6.486  -5.281 -10.718  1.00 95.28           C  
ATOM   1312  CB  ARG A 164       8.738  -6.329 -10.408  1.00 95.28           C  
ATOM   1313  O   ARG A 164       5.667  -5.209  -9.799  1.00 95.28           O  
ATOM   1314  CG  ARG A 164       8.814  -5.967  -8.934  1.00 95.28           C  
ATOM   1315  CD  ARG A 164      10.243  -5.673  -8.498  1.00 95.28           C  
ATOM   1316  NE  ARG A 164      10.704  -4.381  -8.998  1.00 95.28           N  
ATOM   1317  NH1 ARG A 164      12.642  -4.354  -7.741  1.00 95.28           N  
ATOM   1318  NH2 ARG A 164      12.157  -2.609  -9.145  1.00 95.28           N  
ATOM   1319  CZ  ARG A 164      11.833  -3.784  -8.627  1.00 95.28           C  
ATOM   1320  N   GLU A 165       6.708  -4.329 -11.564  1.00 96.69           N  
ATOM   1321  CA  GLU A 165       5.944  -3.088 -11.481  1.00 96.69           C  
ATOM   1322  C   GLU A 165       4.455  -3.341 -11.703  1.00 96.69           C  
ATOM   1323  CB  GLU A 165       6.462  -2.069 -12.498  1.00 96.69           C  
ATOM   1324  O   GLU A 165       3.612  -2.748 -11.027  1.00 96.69           O  
ATOM   1325  CG  GLU A 165       7.852  -1.536 -12.182  1.00 96.69           C  
ATOM   1326  CD  GLU A 165       8.427  -0.666 -13.288  1.00 96.69           C  
ATOM   1327  OE1 GLU A 165       9.593  -0.224 -13.169  1.00 96.69           O  
ATOM   1328  OE2 GLU A 165       7.706  -0.422 -14.281  1.00 96.69           O  
ATOM   1329  N   GLY A 166       4.157  -4.163 -12.668  1.00 95.48           N  
ATOM   1330  CA  GLY A 166       2.773  -4.548 -12.896  1.00 95.48           C  
ATOM   1331  C   GLY A 166       2.126  -5.193 -11.686  1.00 95.48           C  
ATOM   1332  O   GLY A 166       0.988  -4.870 -11.337  1.00 95.48           O  
ATOM   1333  N   LEU A 167       2.841  -6.076 -11.025  1.00 94.50           N  
ATOM   1334  CA  LEU A 167       2.343  -6.757  -9.835  1.00 94.50           C  
ATOM   1335  C   LEU A 167       2.200  -5.782  -8.671  1.00 94.50           C  
ATOM   1336  CB  LEU A 167       3.276  -7.905  -9.444  1.00 94.50           C  
ATOM   1337  O   LEU A 167       1.247  -5.871  -7.894  1.00 94.50           O  
ATOM   1338  CG  LEU A 167       3.242  -9.143 -10.341  1.00 94.50           C  
ATOM   1339  CD1 LEU A 167       4.300 -10.149  -9.898  1.00 94.50           C  
ATOM   1340  CD2 LEU A 167       1.855  -9.777 -10.327  1.00 94.50           C  
ATOM   1341  N   GLU A 168       3.095  -4.890  -8.568  1.00 96.02           N  
ATOM   1342  CA  GLU A 168       3.018  -3.873  -7.523  1.00 96.02           C  
ATOM   1343  C   GLU A 168       1.802  -2.973  -7.718  1.00 96.02           C  
ATOM   1344  CB  GLU A 168       4.296  -3.032  -7.496  1.00 96.02           C  
ATOM   1345  O   GLU A 168       1.125  -2.617  -6.751  1.00 96.02           O  
ATOM   1346  CG  GLU A 168       5.503  -3.764  -6.927  1.00 96.02           C  
ATOM   1347  CD  GLU A 168       6.794  -2.967  -7.034  1.00 96.02           C  
ATOM   1348  OE1 GLU A 168       7.838  -3.432  -6.523  1.00 96.02           O  
ATOM   1349  OE2 GLU A 168       6.760  -1.869  -7.633  1.00 96.02           O  
ATOM   1350  N   GLU A 169       1.563  -2.594  -8.889  1.00 95.60           N  
ATOM   1351  CA  GLU A 169       0.385  -1.787  -9.192  1.00 95.60           C  
ATOM   1352  C   GLU A 169      -0.900  -2.542  -8.865  1.00 95.60           C  
ATOM   1353  CB  GLU A 169       0.387  -1.365 -10.664  1.00 95.60           C  
ATOM   1354  O   GLU A 169      -1.842  -1.966  -8.316  1.00 95.60           O  
ATOM   1355  CG  GLU A 169       1.432  -0.311 -11.000  1.00 95.60           C  
ATOM   1356  CD  GLU A 169       1.547  -0.035 -12.491  1.00 95.60           C  
ATOM   1357  OE1 GLU A 169       2.449   0.731 -12.898  1.00 95.60           O  
ATOM   1358  OE2 GLU A 169       0.727  -0.588 -13.258  1.00 95.60           O  
ATOM   1359  N   THR A 170      -0.949  -3.814  -9.262  1.00 94.63           N  
ATOM   1360  CA  THR A 170      -2.109  -4.639  -8.942  1.00 94.63           C  
ATOM   1361  C   THR A 170      -2.285  -4.760  -7.431  1.00 94.63           C  
ATOM   1362  CB  THR A 170      -1.984  -6.043  -9.560  1.00 94.63           C  
ATOM   1363  O   THR A 170      -3.411  -4.754  -6.929  1.00 94.63           O  
ATOM   1364  CG2 THR A 170      -1.886  -5.968 -11.081  1.00 94.63           C  
ATOM   1365  OG1 THR A 170      -0.808  -6.682  -9.048  1.00 94.63           O  
ATOM   1366  N   LEU A 171      -1.222  -4.956  -6.736  1.00 93.61           N  
ATOM   1367  CA  LEU A 171      -1.271  -5.015  -5.279  1.00 93.61           C  
ATOM   1368  C   LEU A 171      -1.794  -3.705  -4.700  1.00 93.61           C  
ATOM   1369  CB  LEU A 171       0.115  -5.322  -4.708  1.00 93.61           C  
ATOM   1370  O   LEU A 171      -2.637  -3.712  -3.799  1.00 93.61           O  
ATOM   1371  CG  LEU A 171       0.192  -5.538  -3.195  1.00 93.61           C  
ATOM   1372  CD1 LEU A 171       1.006  -6.789  -2.879  1.00 93.61           C  
ATOM   1373  CD2 LEU A 171       0.794  -4.315  -2.511  1.00 93.61           C  
ATOM   1374  N   ARG A 172      -1.281  -2.613  -5.193  1.00 95.41           N  
ATOM   1375  CA  ARG A 172      -1.738  -1.304  -4.738  1.00 95.41           C  
ATOM   1376  C   ARG A 172      -3.224  -1.114  -5.021  1.00 95.41           C  
ATOM   1377  CB  ARG A 172      -0.931  -0.190  -5.408  1.00 95.41           C  
ATOM   1378  O   ARG A 172      -3.958  -0.582  -4.186  1.00 95.41           O  
ATOM   1379  CG  ARG A 172       0.494  -0.067  -4.893  1.00 95.41           C  
ATOM   1380  CD  ARG A 172       1.219   1.119  -5.515  1.00 95.41           C  
ATOM   1381  NE  ARG A 172       2.639   1.121  -5.177  1.00 95.41           N  
ATOM   1382  NH1 ARG A 172       3.286  -0.141  -7.000  1.00 95.41           N  
ATOM   1383  NH2 ARG A 172       4.851   0.587  -5.491  1.00 95.41           N  
ATOM   1384  CZ  ARG A 172       3.589   0.522  -5.890  1.00 95.41           C  
ATOM   1385  N   ASN A 173      -3.654  -1.488  -6.160  1.00 94.87           N  
ATOM   1386  CA  ASN A 173      -5.064  -1.404  -6.524  1.00 94.87           C  
ATOM   1387  C   ASN A 173      -5.931  -2.268  -5.611  1.00 94.87           C  
ATOM   1388  CB  ASN A 173      -5.266  -1.808  -7.986  1.00 94.87           C  
ATOM   1389  O   ASN A 173      -7.009  -1.845  -5.190  1.00 94.87           O  
ATOM   1390  CG  ASN A 173      -4.705  -0.787  -8.956  1.00 94.87           C  
ATOM   1391  ND2 ASN A 173      -4.421  -1.224 -10.177  1.00 94.87           N  
ATOM   1392  OD1 ASN A 173      -4.528   0.384  -8.611  1.00 94.87           O  
ATOM   1393  N   LEU A 174      -5.473  -3.467  -5.334  1.00 93.48           N  
ATOM   1394  CA  LEU A 174      -6.205  -4.357  -4.439  1.00 93.48           C  
ATOM   1395  C   LEU A 174      -6.272  -3.776  -3.030  1.00 93.48           C  
ATOM   1396  CB  LEU A 174      -5.548  -5.739  -4.403  1.00 93.48           C  
ATOM   1397  O   LEU A 174      -7.307  -3.865  -2.366  1.00 93.48           O  
ATOM   1398  CG  LEU A 174      -5.783  -6.633  -5.621  1.00 93.48           C  
ATOM   1399  CD1 LEU A 174      -4.959  -7.912  -5.508  1.00 93.48           C  
ATOM   1400  CD2 LEU A 174      -7.266  -6.958  -5.768  1.00 93.48           C  
ATOM   1401  N   GLN A 175      -5.189  -3.262  -2.596  1.00 93.77           N  
ATOM   1402  CA  GLN A 175      -5.166  -2.618  -1.287  1.00 93.77           C  
ATOM   1403  C   GLN A 175      -6.147  -1.450  -1.231  1.00 93.77           C  
ATOM   1404  CB  GLN A 175      -3.754  -2.134  -0.951  1.00 93.77           C  
ATOM   1405  O   GLN A 175      -6.847  -1.268  -0.233  1.00 93.77           O  
ATOM   1406  CG  GLN A 175      -2.802  -3.250  -0.544  1.00 93.77           C  
ATOM   1407  CD  GLN A 175      -1.389  -2.757  -0.301  1.00 93.77           C  
ATOM   1408  NE2 GLN A 175      -0.564  -3.598   0.314  1.00 93.77           N  
ATOM   1409  OE1 GLN A 175      -1.040  -1.629  -0.663  1.00 93.77           O  
ATOM   1410  N   ALA A 176      -6.179  -0.642  -2.234  1.00 93.65           N  
ATOM   1411  CA  ALA A 176      -7.116   0.475  -2.317  1.00 93.65           C  
ATOM   1412  C   ALA A 176      -8.560  -0.018  -2.297  1.00 93.65           C  
ATOM   1413  CB  ALA A 176      -6.855   1.296  -3.578  1.00 93.65           C  
ATOM   1414  O   ALA A 176      -9.409   0.556  -1.610  1.00 93.65           O  
ATOM   1415  N   ARG A 177      -8.823  -1.056  -3.014  1.00 92.69           N  
ATOM   1416  CA  ARG A 177     -10.158  -1.645  -3.036  1.00 92.69           C  
ATOM   1417  C   ARG A 177     -10.531  -2.206  -1.667  1.00 92.69           C  
ATOM   1418  CB  ARG A 177     -10.243  -2.747  -4.094  1.00 92.69           C  
ATOM   1419  O   ARG A 177     -11.683  -2.103  -1.242  1.00 92.69           O  
ATOM   1420  CG  ARG A 177     -10.269  -2.227  -5.523  1.00 92.69           C  
ATOM   1421  CD  ARG A 177     -10.579  -3.335  -6.520  1.00 92.69           C  
ATOM   1422  NE  ARG A 177     -10.641  -2.827  -7.888  1.00 92.69           N  
ATOM   1423  NH1 ARG A 177     -10.928  -4.900  -8.865  1.00 92.69           N  
ATOM   1424  NH2 ARG A 177     -10.848  -3.015 -10.167  1.00 92.69           N  
ATOM   1425  CZ  ARG A 177     -10.806  -3.582  -8.970  1.00 92.69           C  
ATOM   1426  N   TYR A 178      -9.617  -2.842  -1.048  1.00 93.07           N  
ATOM   1427  CA  TYR A 178      -9.841  -3.365   0.294  1.00 93.07           C  
ATOM   1428  C   TYR A 178     -10.192  -2.244   1.265  1.00 93.07           C  
ATOM   1429  CB  TYR A 178      -8.604  -4.119   0.792  1.00 93.07           C  
ATOM   1430  O   TYR A 178     -11.118  -2.376   2.068  1.00 93.07           O  
ATOM   1431  CG  TYR A 178      -8.676  -4.510   2.248  1.00 93.07           C  
ATOM   1432  CD1 TYR A 178      -8.040  -3.749   3.226  1.00 93.07           C  
ATOM   1433  CD2 TYR A 178      -9.380  -5.641   2.648  1.00 93.07           C  
ATOM   1434  CE1 TYR A 178      -8.102  -4.107   4.569  1.00 93.07           C  
ATOM   1435  CE2 TYR A 178      -9.449  -6.008   3.988  1.00 93.07           C  
ATOM   1436  OH  TYR A 178      -8.873  -5.595   6.267  1.00 93.07           O  
ATOM   1437  CZ  TYR A 178      -8.808  -5.236   4.939  1.00 93.07           C  
ATOM   1438  N   GLU A 179      -9.510  -1.170   1.171  1.00 93.47           N  
ATOM   1439  CA  GLU A 179      -9.773  -0.024   2.038  1.00 93.47           C  
ATOM   1440  C   GLU A 179     -11.149   0.573   1.760  1.00 93.47           C  
ATOM   1441  CB  GLU A 179      -8.690   1.043   1.861  1.00 93.47           C  
ATOM   1442  O   GLU A 179     -11.872   0.939   2.689  1.00 93.47           O  
ATOM   1443  CG  GLU A 179      -7.330   0.638   2.410  1.00 93.47           C  
ATOM   1444  CD  GLU A 179      -6.236   1.651   2.112  1.00 93.47           C  
ATOM   1445  OE1 GLU A 179      -5.074   1.427   2.520  1.00 93.47           O  
ATOM   1446  OE2 GLU A 179      -6.544   2.677   1.467  1.00 93.47           O  
ATOM   1447  N   GLU A 180     -11.484   0.687   0.528  1.00 92.04           N  
ATOM   1448  CA  GLU A 180     -12.808   1.178   0.155  1.00 92.04           C  
ATOM   1449  C   GLU A 180     -13.906   0.258   0.681  1.00 92.04           C  
ATOM   1450  CB  GLU A 180     -12.922   1.318  -1.365  1.00 92.04           C  
ATOM   1451  O   GLU A 180     -14.938   0.728   1.165  1.00 92.04           O  
ATOM   1452  CG  GLU A 180     -12.114   2.473  -1.938  1.00 92.04           C  
ATOM   1453  CD  GLU A 180     -12.086   2.489  -3.458  1.00 92.04           C  
ATOM   1454  OE1 GLU A 180     -11.351   3.317  -4.043  1.00 92.04           O  
ATOM   1455  OE2 GLU A 180     -12.804   1.667  -4.069  1.00 92.04           O  
ATOM   1456  N   GLU A 181     -13.682  -1.026   0.556  1.00 93.16           N  
ATOM   1457  CA  GLU A 181     -14.647  -2.005   1.047  1.00 93.16           C  
ATOM   1458  C   GLU A 181     -14.801  -1.916   2.562  1.00 93.16           C  
ATOM   1459  CB  GLU A 181     -14.231  -3.421   0.642  1.00 93.16           C  
ATOM   1460  O   GLU A 181     -15.909  -2.044   3.088  1.00 93.16           O  
ATOM   1461  CG  GLU A 181     -15.314  -4.467   0.862  1.00 93.16           C  
ATOM   1462  CD  GLU A 181     -16.543  -4.249  -0.006  1.00 93.16           C  
ATOM   1463  OE1 GLU A 181     -17.665  -4.589   0.434  1.00 93.16           O  
ATOM   1464  OE2 GLU A 181     -16.383  -3.736  -1.136  1.00 93.16           O  
ATOM   1465  N   VAL A 182     -13.782  -1.756   3.257  1.00 92.87           N  
ATOM   1466  CA  VAL A 182     -13.816  -1.622   4.710  1.00 92.87           C  
ATOM   1467  C   VAL A 182     -14.619  -0.382   5.096  1.00 92.87           C  
ATOM   1468  CB  VAL A 182     -12.392  -1.542   5.305  1.00 92.87           C  
ATOM   1469  O   VAL A 182     -15.456  -0.434   6.000  1.00 92.87           O  
ATOM   1470  CG1 VAL A 182     -12.446  -1.153   6.782  1.00 92.87           C  
ATOM   1471  CG2 VAL A 182     -11.664  -2.873   5.126  1.00 92.87           C  
ATOM   1472  N   LEU A 183     -14.299   0.701   4.421  1.00 90.32           N  
ATOM   1473  CA  LEU A 183     -15.040   1.927   4.696  1.00 90.32           C  
ATOM   1474  C   LEU A 183     -16.522   1.748   4.384  1.00 90.32           C  
ATOM   1475  CB  LEU A 183     -14.471   3.091   3.880  1.00 90.32           C  
ATOM   1476  O   LEU A 183     -17.380   2.194   5.149  1.00 90.32           O  
ATOM   1477  CG  LEU A 183     -13.089   3.597   4.293  1.00 90.32           C  
ATOM   1478  CD1 LEU A 183     -12.626   4.703   3.351  1.00 90.32           C  
ATOM   1479  CD2 LEU A 183     -13.109   4.091   5.736  1.00 90.32           C  
ATOM   1480  N   SER A 184     -16.826   1.154   3.281  1.00 89.99           N  
ATOM   1481  CA  SER A 184     -18.208   0.890   2.894  1.00 89.99           C  
ATOM   1482  C   SER A 184     -18.902  -0.016   3.907  1.00 89.99           C  
ATOM   1483  CB  SER A 184     -18.264   0.252   1.506  1.00 89.99           C  
ATOM   1484  O   SER A 184     -20.071   0.194   4.237  1.00 89.99           O  
ATOM   1485  OG  SER A 184     -19.601  -0.046   1.142  1.00 89.99           O  
ATOM   1486  N   ARG A 185     -18.267  -1.035   4.363  1.00 88.06           N  
ATOM   1487  CA  ARG A 185     -18.806  -1.910   5.399  1.00 88.06           C  
ATOM   1488  C   ARG A 185     -19.108  -1.128   6.673  1.00 88.06           C  
ATOM   1489  CB  ARG A 185     -17.832  -3.050   5.702  1.00 88.06           C  
ATOM   1490  O   ARG A 185     -20.169  -1.300   7.276  1.00 88.06           O  
ATOM   1491  CG  ARG A 185     -18.361  -4.063   6.704  1.00 88.06           C  
ATOM   1492  CD  ARG A 185     -17.284  -5.050   7.132  1.00 88.06           C  
ATOM   1493  NE  ARG A 185     -16.517  -4.550   8.269  1.00 88.06           N  
ATOM   1494  NH1 ARG A 185     -18.163  -4.979   9.832  1.00 88.06           N  
ATOM   1495  NH2 ARG A 185     -16.171  -4.052  10.485  1.00 88.06           N  
ATOM   1496  CZ  ARG A 185     -16.952  -4.528   9.526  1.00 88.06           C  
ATOM   1497  N   GLU A 186     -18.196  -0.350   7.125  1.00 90.43           N  
ATOM   1498  CA  GLU A 186     -18.398   0.464   8.320  1.00 90.43           C  
ATOM   1499  C   GLU A 186     -19.604   1.386   8.162  1.00 90.43           C  
ATOM   1500  CB  GLU A 186     -17.145   1.286   8.629  1.00 90.43           C  
ATOM   1501  O   GLU A 186     -20.384   1.563   9.100  1.00 90.43           O  
ATOM   1502  CG  GLU A 186     -15.970   0.455   9.124  1.00 90.43           C  
ATOM   1503  CD  GLU A 186     -14.685   1.255   9.263  1.00 90.43           C  
ATOM   1504  OE1 GLU A 186     -13.671   0.697   9.741  1.00 90.43           O  
ATOM   1505  OE2 GLU A 186     -14.692   2.449   8.891  1.00 90.43           O  
ATOM   1506  N   ASP A 187     -19.715   1.986   6.996  1.00 89.29           N  
ATOM   1507  CA  ASP A 187     -20.858   2.846   6.707  1.00 89.29           C  
ATOM   1508  C   ASP A 187     -22.166   2.060   6.767  1.00 89.29           C  
ATOM   1509  CB  ASP A 187     -20.702   3.504   5.335  1.00 89.29           C  
ATOM   1510  O   ASP A 187     -23.151   2.527   7.344  1.00 89.29           O  
ATOM   1511  CG  ASP A 187     -19.645   4.594   5.316  1.00 89.29           C  
ATOM   1512  OD1 ASP A 187     -19.177   5.009   6.399  1.00 89.29           O  
ATOM   1513  OD2 ASP A 187     -19.280   5.046   4.209  1.00 89.29           O  
ATOM   1514  N   ALA A 188     -22.162   0.897   6.148  1.00 85.85           N  
ATOM   1515  CA  ALA A 188     -23.346   0.042   6.172  1.00 85.85           C  
ATOM   1516  C   ALA A 188     -23.661  -0.417   7.593  1.00 85.85           C  
ATOM   1517  CB  ALA A 188     -23.150  -1.165   5.257  1.00 85.85           C  
ATOM   1518  O   ALA A 188     -24.826  -0.450   7.997  1.00 85.85           O  
ATOM   1519  N   GLU A 189     -22.661  -0.806   8.310  1.00 89.54           N  
ATOM   1520  CA  GLU A 189     -22.854  -1.209   9.699  1.00 89.54           C  
ATOM   1521  C   GLU A 189     -23.417  -0.062  10.534  1.00 89.54           C  
ATOM   1522  CB  GLU A 189     -21.537  -1.703  10.304  1.00 89.54           C  
ATOM   1523  O   GLU A 189     -24.271  -0.277  11.397  1.00 89.54           O  
ATOM   1524  CG  GLU A 189     -21.100  -3.069   9.795  1.00 89.54           C  
ATOM   1525  CD  GLU A 189     -19.751  -3.509  10.341  1.00 89.54           C  
ATOM   1526  OE1 GLU A 189     -19.329  -4.654  10.063  1.00 89.54           O  
ATOM   1527  OE2 GLU A 189     -19.112  -2.702  11.052  1.00 89.54           O  
ATOM   1528  N   GLY A 190     -22.867   1.123  10.292  1.00 89.44           N  
ATOM   1529  CA  GLY A 190     -23.426   2.294  10.949  1.00 89.44           C  
ATOM   1530  C   GLY A 190     -24.896   2.506  10.640  1.00 89.44           C  
ATOM   1531  O   GLY A 190     -25.691   2.785  11.540  1.00 89.44           O  
ATOM   1532  N   ARG A 191     -25.352   2.356   9.412  1.00 90.73           N  
ATOM   1533  CA  ARG A 191     -26.749   2.491   9.014  1.00 90.73           C  
ATOM   1534  C   ARG A 191     -27.607   1.400   9.646  1.00 90.73           C  
ATOM   1535  CB  ARG A 191     -26.881   2.445   7.490  1.00 90.73           C  
ATOM   1536  O   ARG A 191     -28.741   1.654  10.056  1.00 90.73           O  
ATOM   1537  CG  ARG A 191     -26.329   3.675   6.787  1.00 90.73           C  
ATOM   1538  CD  ARG A 191     -26.640   3.659   5.297  1.00 90.73           C  
ATOM   1539  NE  ARG A 191     -25.556   4.246   4.513  1.00 90.73           N  
ATOM   1540  NH1 ARG A 191     -24.795   2.232   3.676  1.00 90.73           N  
ATOM   1541  NH2 ARG A 191     -23.755   4.189   3.090  1.00 90.73           N  
ATOM   1542  CZ  ARG A 191     -24.704   3.554   3.761  1.00 90.73           C  
ATOM   1543  N   LEU A 192     -27.105   0.239   9.699  1.00 86.89           N  
ATOM   1544  CA  LEU A 192     -27.813  -0.871  10.327  1.00 86.89           C  
ATOM   1545  C   LEU A 192     -28.048  -0.597  11.809  1.00 86.89           C  
ATOM   1546  CB  LEU A 192     -27.027  -2.174  10.155  1.00 86.89           C  
ATOM   1547  O   LEU A 192     -29.130  -0.875  12.332  1.00 86.89           O  
ATOM   1548  CG  LEU A 192     -27.720  -3.452  10.631  1.00 86.89           C  
ATOM   1549  CD1 LEU A 192     -27.419  -4.604   9.679  1.00 86.89           C  
ATOM   1550  CD2 LEU A 192     -27.287  -3.798  12.052  1.00 86.89           C  
ATOM   1551  N   MET A 193     -27.055  -0.117  12.455  1.00 90.62           N  
ATOM   1552  CA  MET A 193     -27.179   0.198  13.875  1.00 90.62           C  
ATOM   1553  C   MET A 193     -28.236   1.273  14.104  1.00 90.62           C  
ATOM   1554  CB  MET A 193     -25.836   0.655  14.445  1.00 90.62           C  
ATOM   1555  O   MET A 193     -29.028   1.181  15.044  1.00 90.62           O  
ATOM   1556  CG  MET A 193     -24.880  -0.486  14.753  1.00 90.62           C  
ATOM   1557  SD  MET A 193     -23.381   0.076  15.650  1.00 90.62           S  
ATOM   1558  CE  MET A 193     -22.122  -0.953  14.844  1.00 90.62           C  
ATOM   1559  N   GLU A 194     -28.237   2.261  13.297  1.00 90.56           N  
ATOM   1560  CA  GLU A 194     -29.246   3.312  13.381  1.00 90.56           C  
ATOM   1561  C   GLU A 194     -30.647   2.752  13.152  1.00 90.56           C  
ATOM   1562  CB  GLU A 194     -28.952   4.423  12.369  1.00 90.56           C  
ATOM   1563  O   GLU A 194     -31.597   3.143  13.833  1.00 90.56           O  
ATOM   1564  CG  GLU A 194     -27.736   5.267  12.719  1.00 90.56           C  
ATOM   1565  CD  GLU A 194     -27.347   6.244  11.620  1.00 90.56           C  
ATOM   1566  OE1 GLU A 194     -26.286   6.898  11.737  1.00 90.56           O  
ATOM   1567  OE2 GLU A 194     -28.110   6.357  10.635  1.00 90.56           O  
ATOM   1568  N   ALA A 195     -30.753   1.958  12.178  1.00 90.71           N  
ATOM   1569  CA  ALA A 195     -32.037   1.314  11.912  1.00 90.71           C  
ATOM   1570  C   ALA A 195     -32.483   0.470  13.102  1.00 90.71           C  
ATOM   1571  CB  ALA A 195     -31.950   0.453  10.655  1.00 90.71           C  
ATOM   1572  O   ALA A 195     -33.664   0.462  13.457  1.00 90.71           O  
ATOM   1573  N   ARG A 196     -31.585  -0.225  13.682  1.00 93.05           N  
ATOM   1574  CA  ARG A 196     -31.906  -1.035  14.852  1.00 93.05           C  
ATOM   1575  C   ARG A 196     -32.375  -0.162  16.011  1.00 93.05           C  
ATOM   1576  CB  ARG A 196     -30.695  -1.867  15.279  1.00 93.05           C  
ATOM   1577  O   ARG A 196     -33.341  -0.500  16.699  1.00 93.05           O  
ATOM   1578  CG  ARG A 196     -30.552  -3.179  14.524  1.00 93.05           C  
ATOM   1579  CD  ARG A 196     -29.461  -4.057  15.121  1.00 93.05           C  
ATOM   1580  NE  ARG A 196     -29.296  -5.298  14.369  1.00 93.05           N  
ATOM   1581  NH1 ARG A 196     -27.907  -6.297  15.921  1.00 93.05           N  
ATOM   1582  NH2 ARG A 196     -28.481  -7.414  14.003  1.00 93.05           N  
ATOM   1583  CZ  ARG A 196     -28.562  -6.333  14.766  1.00 93.05           C  
ATOM   1584  N   LYS A 197     -31.588   0.838  16.200  1.00 93.62           N  
ATOM   1585  CA  LYS A 197     -31.993   1.782  17.237  1.00 93.62           C  
ATOM   1586  C   LYS A 197     -33.388   2.335  16.963  1.00 93.62           C  
ATOM   1587  CB  LYS A 197     -30.986   2.928  17.344  1.00 93.62           C  
ATOM   1588  O   LYS A 197     -34.205   2.455  17.878  1.00 93.62           O  
ATOM   1589  CG  LYS A 197     -29.652   2.525  17.956  1.00 93.62           C  
ATOM   1590  CD  LYS A 197     -28.707   3.715  18.068  1.00 93.62           C  
ATOM   1591  CE  LYS A 197     -27.347   3.299  18.611  1.00 93.62           C  
ATOM   1592  NZ  LYS A 197     -26.393   4.448  18.655  1.00 93.62           N  
ATOM   1593  N   GLY A 198     -33.646   2.759  15.776  1.00 92.89           N  
ATOM   1594  CA  GLY A 198     -34.968   3.222  15.386  1.00 92.89           C  
ATOM   1595  C   GLY A 198     -36.052   2.183  15.602  1.00 92.89           C  
ATOM   1596  O   GLY A 198     -37.151   2.510  16.056  1.00 92.89           O  
ATOM   1597  N   ALA A 199     -35.806   0.934  15.286  1.00 93.06           N  
ATOM   1598  CA  ALA A 199     -36.757  -0.154  15.499  1.00 93.06           C  
ATOM   1599  C   ALA A 199     -37.044  -0.348  16.986  1.00 93.06           C  
ATOM   1600  CB  ALA A 199     -36.227  -1.450  14.890  1.00 93.06           C  
ATOM   1601  O   ALA A 199     -38.192  -0.565  17.379  1.00 93.06           O  
ATOM   1602  N   ASP A 200     -36.013  -0.305  17.740  1.00 92.45           N  
ATOM   1603  CA  ASP A 200     -36.178  -0.444  19.184  1.00 92.45           C  
ATOM   1604  C   ASP A 200     -37.021   0.696  19.752  1.00 92.45           C  
ATOM   1605  CB  ASP A 200     -34.816  -0.489  19.879  1.00 92.45           C  
ATOM   1606  O   ASP A 200     -37.880   0.473  20.608  1.00 92.45           O  
ATOM   1607  CG  ASP A 200     -34.061  -1.781  19.622  1.00 92.45           C  
ATOM   1608  OD1 ASP A 200     -34.688  -2.782  19.210  1.00 92.45           O  
ATOM   1609  OD2 ASP A 200     -32.830  -1.801  19.837  1.00 92.45           O  
ATOM   1610  N   GLU A 201     -36.737   1.886  19.338  1.00 94.02           N  
ATOM   1611  CA  GLU A 201     -37.518   3.040  19.774  1.00 94.02           C  
ATOM   1612  C   GLU A 201     -38.983   2.898  19.372  1.00 94.02           C  
ATOM   1613  CB  GLU A 201     -36.937   4.332  19.194  1.00 94.02           C  
ATOM   1614  O   GLU A 201     -39.880   3.221  20.154  1.00 94.02           O  
ATOM   1615  CG  GLU A 201     -35.619   4.752  19.828  1.00 94.02           C  
ATOM   1616  CD  GLU A 201     -34.959   5.925  19.120  1.00 94.02           C  
ATOM   1617  OE1 GLU A 201     -33.823   6.297  19.492  1.00 94.02           O  
ATOM   1618  OE2 GLU A 201     -35.584   6.476  18.187  1.00 94.02           O  
ATOM   1619  N   ALA A 202     -39.184   2.504  18.121  1.00 93.58           N  
ATOM   1620  CA  ALA A 202     -40.544   2.280  17.638  1.00 93.58           C  
ATOM   1621  C   ALA A 202     -41.241   1.189  18.446  1.00 93.58           C  
ATOM   1622  CB  ALA A 202     -40.528   1.912  16.156  1.00 93.58           C  
ATOM   1623  O   ALA A 202     -42.430   1.300  18.755  1.00 93.58           O  
ATOM   1624  N   ALA A 203     -40.550   0.146  18.749  1.00 93.85           N  
ATOM   1625  CA  ALA A 203     -41.099  -0.936  19.562  1.00 93.85           C  
ATOM   1626  C   ALA A 203     -41.490  -0.436  20.949  1.00 93.85           C  
ATOM   1627  CB  ALA A 203     -40.093  -2.079  19.676  1.00 93.85           C  
ATOM   1628  O   ALA A 203     -42.542  -0.806  21.476  1.00 93.85           O  
ATOM   1629  N   LEU A 204     -40.640   0.378  21.536  1.00 93.97           N  
ATOM   1630  CA  LEU A 204     -40.955   0.950  22.840  1.00 93.97           C  
ATOM   1631  C   LEU A 204     -42.187   1.845  22.758  1.00 93.97           C  
ATOM   1632  CB  LEU A 204     -39.764   1.749  23.376  1.00 93.97           C  
ATOM   1633  O   LEU A 204     -43.044   1.813  23.645  1.00 93.97           O  
ATOM   1634  CG  LEU A 204     -38.553   0.936  23.835  1.00 93.97           C  
ATOM   1635  CD1 LEU A 204     -37.414   1.865  24.243  1.00 93.97           C  
ATOM   1636  CD2 LEU A 204     -38.934   0.011  24.986  1.00 93.97           C  
ATOM   1637  N   ALA A 205     -42.219   2.649  21.742  1.00 94.49           N  
ATOM   1638  CA  ALA A 205     -43.372   3.522  21.536  1.00 94.49           C  
ATOM   1639  C   ALA A 205     -44.650   2.709  21.358  1.00 94.49           C  
ATOM   1640  CB  ALA A 205     -43.146   4.426  20.327  1.00 94.49           C  
ATOM   1641  O   ALA A 205     -45.701   3.066  21.897  1.00 94.49           O  
ATOM   1642  N   ARG A 206     -44.584   1.703  20.558  1.00 93.77           N  
ATOM   1643  CA  ARG A 206     -45.731   0.817  20.384  1.00 93.77           C  
ATOM   1644  C   ARG A 206     -46.177   0.230  21.718  1.00 93.77           C  
ATOM   1645  CB  ARG A 206     -45.398  -0.307  19.401  1.00 93.77           C  
ATOM   1646  O   ARG A 206     -47.375   0.165  22.005  1.00 93.77           O  
ATOM   1647  CG  ARG A 206     -46.599  -1.144  18.992  1.00 93.77           C  
ATOM   1648  CD  ARG A 206     -46.217  -2.231  17.997  1.00 93.77           C  
ATOM   1649  NE  ARG A 206     -47.325  -3.151  17.752  1.00 93.77           N  
ATOM   1650  NH1 ARG A 206     -46.186  -4.438  16.208  1.00 93.77           N  
ATOM   1651  NH2 ARG A 206     -48.350  -4.951  16.761  1.00 93.77           N  
ATOM   1652  CZ  ARG A 206     -47.284  -4.178  16.908  1.00 93.77           C  
ATOM   1653  N   ALA A 207     -45.200  -0.302  22.480  1.00 95.12           N  
ATOM   1654  CA  ALA A 207     -45.512  -0.863  23.792  1.00 95.12           C  
ATOM   1655  C   ALA A 207     -46.214   0.165  24.675  1.00 95.12           C  
ATOM   1656  CB  ALA A 207     -44.241  -1.365  24.472  1.00 95.12           C  
ATOM   1657  O   ALA A 207     -47.166  -0.165  25.385  1.00 95.12           O  
ATOM   1658  N   GLU A 208     -45.780   1.414  24.707  1.00 95.47           N  
ATOM   1659  CA  GLU A 208     -46.392   2.484  25.490  1.00 95.47           C  
ATOM   1660  C   GLU A 208     -47.826   2.748  25.038  1.00 95.47           C  
ATOM   1661  CB  GLU A 208     -45.563   3.767  25.387  1.00 95.47           C  
ATOM   1662  O   GLU A 208     -48.720   2.929  25.867  1.00 95.47           O  
ATOM   1663  CG  GLU A 208     -44.233   3.701  26.123  1.00 95.47           C  
ATOM   1664  CD  GLU A 208     -43.348   4.911  25.874  1.00 95.47           C  
ATOM   1665  OE1 GLU A 208     -42.209   4.948  26.393  1.00 95.47           O  
ATOM   1666  OE2 GLU A 208     -43.797   5.831  25.154  1.00 95.47           O  
ATOM   1667  N   LEU A 209     -48.013   2.780  23.752  1.00 96.52           N  
ATOM   1668  CA  LEU A 209     -49.344   3.014  23.202  1.00 96.52           C  
ATOM   1669  C   LEU A 209     -50.277   1.853  23.525  1.00 96.52           C  
ATOM   1670  CB  LEU A 209     -49.269   3.218  21.687  1.00 96.52           C  
ATOM   1671  O   LEU A 209     -51.457   2.062  23.819  1.00 96.52           O  
ATOM   1672  CG  LEU A 209     -48.754   4.577  21.210  1.00 96.52           C  
ATOM   1673  CD1 LEU A 209     -48.615   4.589  19.691  1.00 96.52           C  
ATOM   1674  CD2 LEU A 209     -49.681   5.694  21.676  1.00 96.52           C  
ATOM   1675  N   GLU A 210     -49.784   0.667  23.428  1.00 97.08           N  
ATOM   1676  CA  GLU A 210     -50.580  -0.505  23.783  1.00 97.08           C  
ATOM   1677  C   GLU A 210     -51.017  -0.453  25.244  1.00 97.08           C  
ATOM   1678  CB  GLU A 210     -49.793  -1.790  23.514  1.00 97.08           C  
ATOM   1679  O   GLU A 210     -52.149  -0.814  25.572  1.00 97.08           O  
ATOM   1680  CG  GLU A 210     -49.682  -2.146  22.039  1.00 97.08           C  
ATOM   1681  CD  GLU A 210     -48.830  -3.379  21.781  1.00 97.08           C  
ATOM   1682  OE1 GLU A 210     -48.719  -3.807  20.610  1.00 97.08           O  
ATOM   1683  OE2 GLU A 210     -48.270  -3.922  22.760  1.00 97.08           O  
ATOM   1684  N   LYS A 211     -50.136  -0.071  26.080  1.00 95.96           N  
ATOM   1685  CA  LYS A 211     -50.484   0.076  27.490  1.00 95.96           C  
ATOM   1686  C   LYS A 211     -51.564   1.137  27.683  1.00 95.96           C  
ATOM   1687  CB  LYS A 211     -49.246   0.433  28.314  1.00 95.96           C  
ATOM   1688  O   LYS A 211     -52.481   0.957  28.487  1.00 95.96           O  
ATOM   1689  CG  LYS A 211     -48.269  -0.719  28.496  1.00 95.96           C  
ATOM   1690  CD  LYS A 211     -47.079  -0.313  29.355  1.00 95.96           C  
ATOM   1691  CE  LYS A 211     -46.058  -1.438  29.465  1.00 95.96           C  
ATOM   1692  NZ  LYS A 211     -44.821  -0.996  30.177  1.00 95.96           N  
ATOM   1693  N   ARG A 212     -51.459   2.223  26.979  1.00 97.13           N  
ATOM   1694  CA  ARG A 212     -52.458   3.284  27.051  1.00 97.13           C  
ATOM   1695  C   ARG A 212     -53.815   2.793  26.557  1.00 97.13           C  
ATOM   1696  CB  ARG A 212     -52.012   4.499  26.235  1.00 97.13           C  
ATOM   1697  O   ARG A 212     -54.849   3.108  27.150  1.00 97.13           O  
ATOM   1698  CG  ARG A 212     -52.871   5.735  26.451  1.00 97.13           C  
ATOM   1699  CD  ARG A 212     -52.848   6.191  27.903  1.00 97.13           C  
ATOM   1700  NE  ARG A 212     -53.794   7.277  28.143  1.00 97.13           N  
ATOM   1701  NH1 ARG A 212     -53.472   7.331  30.429  1.00 97.13           N  
ATOM   1702  NH2 ARG A 212     -54.946   8.781  29.440  1.00 97.13           N  
ATOM   1703  CZ  ARG A 212     -54.069   7.794  29.337  1.00 97.13           C  
ATOM   1704  N   ILE A 213     -53.748   2.030  25.472  1.00 97.29           N  
ATOM   1705  CA  ILE A 213     -54.981   1.466  24.935  1.00 97.29           C  
ATOM   1706  C   ILE A 213     -55.619   0.541  25.969  1.00 97.29           C  
ATOM   1707  CB  ILE A 213     -54.726   0.701  23.617  1.00 97.29           C  
ATOM   1708  O   ILE A 213     -56.831   0.594  26.194  1.00 97.29           O  
ATOM   1709  CG1 ILE A 213     -54.432   1.684  22.477  1.00 97.29           C  
ATOM   1710  CG2 ILE A 213     -55.919  -0.196  23.273  1.00 97.29           C  
ATOM   1711  CD1 ILE A 213     -53.981   1.017  21.185  1.00 97.29           C  
ATOM   1712  N   ASP A 214     -54.808  -0.313  26.583  1.00 96.72           N  
ATOM   1713  CA  ASP A 214     -55.319  -1.224  27.603  1.00 96.72           C  
ATOM   1714  C   ASP A 214     -55.923  -0.452  28.775  1.00 96.72           C  
ATOM   1715  CB  ASP A 214     -54.209  -2.151  28.101  1.00 96.72           C  
ATOM   1716  O   ASP A 214     -56.976  -0.826  29.294  1.00 96.72           O  
ATOM   1717  CG  ASP A 214     -53.814  -3.204  27.080  1.00 96.72           C  
ATOM   1718  OD1 ASP A 214     -54.602  -3.477  26.149  1.00 96.72           O  
ATOM   1719  OD2 ASP A 214     -52.706  -3.768  27.209  1.00 96.72           O  
ATOM   1720  N   SER A 215     -55.240   0.585  29.183  1.00 96.29           N  
ATOM   1721  CA  SER A 215     -55.742   1.417  30.272  1.00 96.29           C  
ATOM   1722  C   SER A 215     -57.070   2.069  29.903  1.00 96.29           C  
ATOM   1723  CB  SER A 215     -54.720   2.494  30.638  1.00 96.29           C  
ATOM   1724  O   SER A 215     -57.984   2.139  30.727  1.00 96.29           O  
ATOM   1725  OG  SER A 215     -54.582   3.435  29.587  1.00 96.29           O  
ATOM   1726  N   LEU A 216     -57.182   2.574  28.717  1.00 97.46           N  
ATOM   1727  CA  LEU A 216     -58.411   3.207  28.251  1.00 97.46           C  
ATOM   1728  C   LEU A 216     -59.536   2.185  28.127  1.00 97.46           C  
ATOM   1729  CB  LEU A 216     -58.181   3.896  26.903  1.00 97.46           C  
ATOM   1730  O   LEU A 216     -60.689   2.484  28.447  1.00 97.46           O  
ATOM   1731  CG  LEU A 216     -57.382   5.200  26.935  1.00 97.46           C  
ATOM   1732  CD1 LEU A 216     -57.124   5.699  25.517  1.00 97.46           C  
ATOM   1733  CD2 LEU A 216     -58.116   6.257  27.754  1.00 97.46           C  
ATOM   1734  N   MET A 217     -59.207   1.006  27.676  1.00 97.65           N  
ATOM   1735  CA  MET A 217     -60.197  -0.064  27.595  1.00 97.65           C  
ATOM   1736  C   MET A 217     -60.722  -0.425  28.981  1.00 97.65           C  
ATOM   1737  CB  MET A 217     -59.600  -1.301  26.923  1.00 97.65           C  
ATOM   1738  O   MET A 217     -61.912  -0.696  29.148  1.00 97.65           O  
ATOM   1739  CG  MET A 217     -59.423  -1.157  25.420  1.00 97.65           C  
ATOM   1740  SD  MET A 217     -58.804  -2.696  24.635  1.00 97.65           S  
ATOM   1741  CE  MET A 217     -60.258  -3.763  24.834  1.00 97.65           C  
ATOM   1742  N   ASP A 218     -59.803  -0.501  29.951  1.00 97.16           N  
ATOM   1743  CA  ASP A 218     -60.199  -0.762  31.332  1.00 97.16           C  
ATOM   1744  C   ASP A 218     -61.102   0.349  31.863  1.00 97.16           C  
ATOM   1745  CB  ASP A 218     -58.966  -0.909  32.225  1.00 97.16           C  
ATOM   1746  O   ASP A 218     -62.074   0.080  32.573  1.00 97.16           O  
ATOM   1747  CG  ASP A 218     -58.181  -2.179  31.947  1.00 97.16           C  
ATOM   1748  OD1 ASP A 218     -58.718  -3.097  31.290  1.00 97.16           O  
ATOM   1749  OD2 ASP A 218     -57.015  -2.264  32.392  1.00 97.16           O  
ATOM   1750  N   GLU A 219     -60.820   1.575  31.505  1.00 97.19           N  
ATOM   1751  CA  GLU A 219     -61.622   2.720  31.924  1.00 97.19           C  
ATOM   1752  C   GLU A 219     -63.025   2.660  31.328  1.00 97.19           C  
ATOM   1753  CB  GLU A 219     -60.937   4.031  31.526  1.00 97.19           C  
ATOM   1754  O   GLU A 219     -64.010   2.940  32.015  1.00 97.19           O  
ATOM   1755  CG  GLU A 219     -61.603   5.272  32.103  1.00 97.19           C  
ATOM   1756  CD  GLU A 219     -60.878   6.561  31.748  1.00 97.19           C  
ATOM   1757  OE1 GLU A 219     -61.377   7.654  32.100  1.00 97.19           O  
ATOM   1758  OE2 GLU A 219     -59.804   6.477  31.112  1.00 97.19           O  
ATOM   1759  N   ILE A 220     -63.103   2.302  30.104  1.00 96.44           N  
ATOM   1760  CA  ILE A 220     -64.392   2.196  29.430  1.00 96.44           C  
ATOM   1761  C   ILE A 220     -65.225   1.094  30.082  1.00 96.44           C  
ATOM   1762  CB  ILE A 220     -64.221   1.917  27.920  1.00 96.44           C  
ATOM   1763  O   ILE A 220     -66.420   1.273  30.327  1.00 96.44           O  
ATOM   1764  CG1 ILE A 220     -63.644   3.148  27.212  1.00 96.44           C  
ATOM   1765  CG2 ILE A 220     -65.554   1.498  27.294  1.00 96.44           C  
ATOM   1766  CD1 ILE A 220     -63.261   2.903  25.759  1.00 96.44           C  
ATOM   1767  N   SER A 221     -64.617  -0.039  30.287  1.00 97.28           N  
ATOM   1768  CA  SER A 221     -65.318  -1.135  30.947  1.00 97.28           C  
ATOM   1769  C   SER A 221     -65.797  -0.728  32.337  1.00 97.28           C  
ATOM   1770  CB  SER A 221     -64.416  -2.365  31.050  1.00 97.28           C  
ATOM   1771  O   SER A 221     -66.907  -1.078  32.744  1.00 97.28           O  
ATOM   1772  OG  SER A 221     -63.268  -2.083  31.833  1.00 97.28           O  
ATOM   1773  N   PHE A 222     -64.956  -0.041  32.999  1.00 96.75           N  
ATOM   1774  CA  PHE A 222     -65.311   0.450  34.325  1.00 96.75           C  
ATOM   1775  C   PHE A 222     -66.498   1.403  34.250  1.00 96.75           C  
ATOM   1776  CB  PHE A 222     -64.116   1.150  34.979  1.00 96.75           C  
ATOM   1777  O   PHE A 222     -67.432   1.304  35.049  1.00 96.75           O  
ATOM   1778  CG  PHE A 222     -64.430   1.767  36.315  1.00 96.75           C  
ATOM   1779  CD1 PHE A 222     -64.615   3.139  36.436  1.00 96.75           C  
ATOM   1780  CD2 PHE A 222     -64.540   0.975  37.450  1.00 96.75           C  
ATOM   1781  CE1 PHE A 222     -64.906   3.713  37.671  1.00 96.75           C  
ATOM   1782  CE2 PHE A 222     -64.830   1.542  38.688  1.00 96.75           C  
ATOM   1783  CZ  PHE A 222     -65.012   2.911  38.797  1.00 96.75           C  
ATOM   1784  N   LEU A 223     -66.442   2.312  33.374  1.00 97.61           N  
ATOM   1785  CA  LEU A 223     -67.510   3.292  33.205  1.00 97.61           C  
ATOM   1786  C   LEU A 223     -68.818   2.608  32.820  1.00 97.61           C  
ATOM   1787  CB  LEU A 223     -67.128   4.323  32.141  1.00 97.61           C  
ATOM   1788  O   LEU A 223     -69.890   3.005  33.283  1.00 97.61           O  
ATOM   1789  CG  LEU A 223     -66.591   5.660  32.655  1.00 97.61           C  
ATOM   1790  CD1 LEU A 223     -65.166   5.495  33.173  1.00 97.61           C  
ATOM   1791  CD2 LEU A 223     -66.646   6.717  31.556  1.00 97.61           C  
ATOM   1792  N   LYS A 224     -68.774   1.633  32.011  1.00 96.76           N  
ATOM   1793  CA  LYS A 224     -69.959   0.869  31.631  1.00 96.76           C  
ATOM   1794  C   LYS A 224     -70.586   0.187  32.843  1.00 96.76           C  
ATOM   1795  CB  LYS A 224     -69.608  -0.172  30.567  1.00 96.76           C  
ATOM   1796  O   LYS A 224     -71.810   0.174  32.991  1.00 96.76           O  
ATOM   1797  CG  LYS A 224     -69.398   0.411  29.177  1.00 96.76           C  
ATOM   1798  CD  LYS A 224     -69.142  -0.681  28.146  1.00 96.76           C  
ATOM   1799  CE  LYS A 224     -69.013  -0.107  26.742  1.00 96.76           C  
ATOM   1800  NZ  LYS A 224     -68.699  -1.166  25.737  1.00 96.76           N  
ATOM   1801  N   LYS A 225     -69.706  -0.428  33.661  1.00 96.92           N  
ATOM   1802  CA  LYS A 225     -70.201  -1.090  34.865  1.00 96.92           C  
ATOM   1803  C   LYS A 225     -70.841  -0.088  35.820  1.00 96.92           C  
ATOM   1804  CB  LYS A 225     -69.068  -1.837  35.571  1.00 96.92           C  
ATOM   1805  O   LYS A 225     -71.881  -0.370  36.419  1.00 96.92           O  
ATOM   1806  CG  LYS A 225     -68.608  -3.093  34.846  1.00 96.92           C  
ATOM   1807  CD  LYS A 225     -67.507  -3.811  35.615  1.00 96.92           C  
ATOM   1808  CE  LYS A 225     -66.973  -5.009  34.841  1.00 96.92           C  
ATOM   1809  NZ  LYS A 225     -65.782  -5.614  35.509  1.00 96.92           N  
ATOM   1810  N   VAL A 226     -70.255   1.065  35.959  1.00 97.04           N  
ATOM   1811  CA  VAL A 226     -70.768   2.106  36.843  1.00 97.04           C  
ATOM   1812  C   VAL A 226     -72.127   2.588  36.342  1.00 97.04           C  
ATOM   1813  CB  VAL A 226     -69.786   3.295  36.948  1.00 97.04           C  
ATOM   1814  O   VAL A 226     -73.060   2.764  37.129  1.00 97.04           O  
ATOM   1815  CG1 VAL A 226     -70.443   4.475  37.662  1.00 97.04           C  
ATOM   1816  CG2 VAL A 226     -68.510   2.871  37.672  1.00 97.04           C  
ATOM   1817  N   HIS A 227     -72.270   2.768  35.068  1.00 94.61           N  
ATOM   1818  CA  HIS A 227     -73.531   3.224  34.492  1.00 94.61           C  
ATOM   1819  C   HIS A 227     -74.622   2.171  34.650  1.00 94.61           C  
ATOM   1820  CB  HIS A 227     -73.349   3.574  33.014  1.00 94.61           C  
ATOM   1821  O   HIS A 227     -75.775   2.503  34.936  1.00 94.61           O  
ATOM   1822  CG  HIS A 227     -72.675   4.890  32.788  1.00 94.61           C  
ATOM   1823  CD2 HIS A 227     -71.735   5.264  31.888  1.00 94.61           C  
ATOM   1824  ND1 HIS A 227     -72.950   6.007  33.546  1.00 94.61           N  
ATOM   1825  CE1 HIS A 227     -72.207   7.015  33.121  1.00 94.61           C  
ATOM   1826  NE2 HIS A 227     -71.461   6.590  32.115  1.00 94.61           N  
ATOM   1827  N   GLU A 228     -74.197   0.986  34.420  1.00 96.36           N  
ATOM   1828  CA  GLU A 228     -75.156  -0.099  34.604  1.00 96.36           C  
ATOM   1829  C   GLU A 228     -75.658  -0.154  36.044  1.00 96.36           C  
ATOM   1830  CB  GLU A 228     -74.531  -1.441  34.213  1.00 96.36           C  
ATOM   1831  O   GLU A 228     -76.847  -0.373  36.285  1.00 96.36           O  
ATOM   1832  CG  GLU A 228     -74.379  -1.635  32.712  1.00 96.36           C  
ATOM   1833  CD  GLU A 228     -73.589  -2.881  32.345  1.00 96.36           C  
ATOM   1834  OE1 GLU A 228     -73.310  -3.091  31.142  1.00 96.36           O  
ATOM   1835  OE2 GLU A 228     -73.248  -3.655  33.267  1.00 96.36           O  
ATOM   1836  N   GLU A 229     -74.792   0.013  36.937  1.00 95.39           N  
ATOM   1837  CA  GLU A 229     -75.166   0.016  38.348  1.00 95.39           C  
ATOM   1838  C   GLU A 229     -76.036   1.223  38.686  1.00 95.39           C  
ATOM   1839  CB  GLU A 229     -73.918   0.001  39.235  1.00 95.39           C  
ATOM   1840  O   GLU A 229     -76.979   1.115  39.473  1.00 95.39           O  
ATOM   1841  CG  GLU A 229     -73.187  -1.333  39.246  1.00 95.39           C  
ATOM   1842  CD  GLU A 229     -71.891  -1.301  40.040  1.00 95.39           C  
ATOM   1843  OE1 GLU A 229     -71.203  -2.344  40.122  1.00 95.39           O  
ATOM   1844  OE2 GLU A 229     -71.561  -0.224  40.584  1.00 95.39           O  
ATOM   1845  N   GLU A 230     -75.687   2.352  38.150  1.00 94.42           N  
ATOM   1846  CA  GLU A 230     -76.482   3.556  38.371  1.00 94.42           C  
ATOM   1847  C   GLU A 230     -77.894   3.395  37.815  1.00 94.42           C  
ATOM   1848  CB  GLU A 230     -75.802   4.773  37.737  1.00 94.42           C  
ATOM   1849  O   GLU A 230     -78.866   3.817  38.444  1.00 94.42           O  
ATOM   1850  CG  GLU A 230     -74.575   5.256  38.496  1.00 94.42           C  
ATOM   1851  CD  GLU A 230     -73.852   6.400  37.802  1.00 94.42           C  
ATOM   1852  OE1 GLU A 230     -72.887   6.948  38.381  1.00 94.42           O  
ATOM   1853  OE2 GLU A 230     -74.255   6.751  36.670  1.00 94.42           O  
ATOM   1854  N   ILE A 231     -77.984   2.779  36.617  1.00 94.29           N  
ATOM   1855  CA  ILE A 231     -79.282   2.529  36.000  1.00 94.29           C  
ATOM   1856  C   ILE A 231     -80.078   1.544  36.854  1.00 94.29           C  
ATOM   1857  CB  ILE A 231     -79.129   1.988  34.561  1.00 94.29           C  
ATOM   1858  O   ILE A 231     -81.284   1.712  37.045  1.00 94.29           O  
ATOM   1859  CG1 ILE A 231     -78.515   3.059  33.651  1.00 94.29           C  
ATOM   1860  CG2 ILE A 231     -80.479   1.515  34.015  1.00 94.29           C  
ATOM   1861  CD1 ILE A 231     -78.155   2.557  32.260  1.00 94.29           C  
ATOM   1862  N   ALA A 232     -79.427   0.496  37.336  1.00 93.98           N  
ATOM   1863  CA  ALA A 232     -80.078  -0.483  38.203  1.00 93.98           C  
ATOM   1864  C   ALA A 232     -80.597   0.174  39.479  1.00 93.98           C  
ATOM   1865  CB  ALA A 232     -79.114  -1.615  38.546  1.00 93.98           C  
ATOM   1866  O   ALA A 232     -81.695  -0.141  39.945  1.00 93.98           O  
ATOM   1867  N   GLU A 233     -79.799   1.097  40.045  1.00 93.59           N  
ATOM   1868  CA  GLU A 233     -80.206   1.824  41.244  1.00 93.59           C  
ATOM   1869  C   GLU A 233     -81.411   2.717  40.966  1.00 93.59           C  
ATOM   1870  CB  GLU A 233     -79.044   2.662  41.785  1.00 93.59           C  
ATOM   1871  O   GLU A 233     -82.325   2.810  41.789  1.00 93.59           O  
ATOM   1872  CG  GLU A 233     -77.952   1.840  42.454  1.00 93.59           C  
ATOM   1873  CD  GLU A 233     -76.764   2.674  42.906  1.00 93.59           C  
ATOM   1874  OE1 GLU A 233     -75.779   2.099  43.421  1.00 93.59           O  
ATOM   1875  OE2 GLU A 233     -76.820   3.914  42.745  1.00 93.59           O  
ATOM   1876  N   LEU A 234     -81.367   3.403  39.854  1.00 89.80           N  
ATOM   1877  CA  LEU A 234     -82.482   4.270  39.490  1.00 89.80           C  
ATOM   1878  C   LEU A 234     -83.742   3.453  39.225  1.00 89.80           C  
ATOM   1879  CB  LEU A 234     -82.132   5.104  38.255  1.00 89.80           C  
ATOM   1880  O   LEU A 234     -84.844   3.868  39.590  1.00 89.80           O  
ATOM   1881  CG  LEU A 234     -81.129   6.240  38.466  1.00 89.80           C  
ATOM   1882  CD1 LEU A 234     -80.818   6.925  37.140  1.00 89.80           C  
ATOM   1883  CD2 LEU A 234     -81.665   7.245  39.480  1.00 89.80           C  
ATOM   1884  N   GLN A 235     -83.623   2.299  38.534  1.00 90.81           N  
ATOM   1885  CA  GLN A 235     -84.762   1.417  38.300  1.00 90.81           C  
ATOM   1886  C   GLN A 235     -85.341   0.906  39.616  1.00 90.81           C  
ATOM   1887  CB  GLN A 235     -84.356   0.240  37.412  1.00 90.81           C  
ATOM   1888  O   GLN A 235     -86.558   0.770  39.753  1.00 90.81           O  
ATOM   1889  CG  GLN A 235     -84.150   0.614  35.951  1.00 90.81           C  
ATOM   1890  CD  GLN A 235     -83.710  -0.562  35.100  1.00 90.81           C  
ATOM   1891  NE2 GLN A 235     -83.896  -0.448  33.789  1.00 90.81           N  
ATOM   1892  OE1 GLN A 235     -83.206  -1.564  35.616  1.00 90.81           O  
ATOM   1893  N   ALA A 236     -84.494   0.533  40.600  1.00 88.51           N  
ATOM   1894  CA  ALA A 236     -84.928   0.091  41.922  1.00 88.51           C  
ATOM   1895  C   ALA A 236     -85.679   1.201  42.652  1.00 88.51           C  
ATOM   1896  CB  ALA A 236     -83.730  -0.369  42.749  1.00 88.51           C  
ATOM   1897  O   ALA A 236     -86.672   0.941  43.337  1.00 88.51           O  
ATOM   1898  N   GLN A 237     -85.111   2.439  42.543  1.00 86.16           N  
ATOM   1899  CA  GLN A 237     -85.765   3.586  43.164  1.00 86.16           C  
ATOM   1900  C   GLN A 237     -87.139   3.835  42.550  1.00 86.16           C  
ATOM   1901  CB  GLN A 237     -84.895   4.837  43.031  1.00 86.16           C  
ATOM   1902  O   GLN A 237     -88.084   4.197  43.255  1.00 86.16           O  
ATOM   1903  CG  GLN A 237     -83.708   4.865  43.984  1.00 86.16           C  
ATOM   1904  CD  GLN A 237     -82.820   6.079  43.780  1.00 86.16           C  
ATOM   1905  NE2 GLN A 237     -81.674   6.094  44.452  1.00 86.16           N  
ATOM   1906  OE1 GLN A 237     -83.162   6.994  43.025  1.00 86.16           O  
ATOM   1907  N   ILE A 238     -87.305   3.690  41.289  1.00 83.81           N  
ATOM   1908  CA  ILE A 238     -88.582   3.883  40.612  1.00 83.81           C  
ATOM   1909  C   ILE A 238     -89.558   2.783  41.026  1.00 83.81           C  
ATOM   1910  CB  ILE A 238     -88.412   3.897  39.076  1.00 83.81           C  
ATOM   1911  O   ILE A 238     -90.746   3.043  41.231  1.00 83.81           O  
ATOM   1912  CG1 ILE A 238     -87.620   5.135  38.638  1.00 83.81           C  
ATOM   1913  CG2 ILE A 238     -89.775   3.845  38.381  1.00 83.81           C  
ATOM   1914  CD1 ILE A 238     -87.226   5.129  37.168  1.00 83.81           C  
ATOM   1915  N   GLN A 239     -89.089   1.494  41.054  1.00 83.02           N  
ATOM   1916  CA  GLN A 239     -89.931   0.383  41.484  1.00 83.02           C  
ATOM   1917  C   GLN A 239     -90.386   0.564  42.929  1.00 83.02           C  
ATOM   1918  CB  GLN A 239     -89.187  -0.945  41.330  1.00 83.02           C  
ATOM   1919  O   GLN A 239     -91.520   0.229  43.275  1.00 83.02           O  
ATOM   1920  CG  GLN A 239     -88.990  -1.376  39.883  1.00 83.02           C  
ATOM   1921  CD  GLN A 239     -88.227  -2.681  39.757  1.00 83.02           C  
ATOM   1922  NE2 GLN A 239     -87.808  -3.008  38.539  1.00 83.02           N  
ATOM   1923  OE1 GLN A 239     -88.014  -3.388  40.747  1.00 83.02           O  
ATOM   1924  N   TYR A 240     -89.456   0.954  43.797  1.00 78.22           N  
ATOM   1925  CA  TYR A 240     -89.790   1.242  45.188  1.00 78.22           C  
ATOM   1926  C   TYR A 240     -90.788   2.390  45.283  1.00 78.22           C  
ATOM   1927  CB  TYR A 240     -88.526   1.581  45.984  1.00 78.22           C  
ATOM   1928  O   TYR A 240     -91.697   2.363  46.116  1.00 78.22           O  
ATOM   1929  CG  TYR A 240     -88.705   1.477  47.479  1.00 78.22           C  
ATOM   1930  CD1 TYR A 240     -88.987   2.604  48.248  1.00 78.22           C  
ATOM   1931  CD2 TYR A 240     -88.592   0.251  48.127  1.00 78.22           C  
ATOM   1932  CE1 TYR A 240     -89.151   2.513  49.626  1.00 78.22           C  
ATOM   1933  CE2 TYR A 240     -88.754   0.148  49.505  1.00 78.22           C  
ATOM   1934  OH  TYR A 240     -89.194   1.186  51.608  1.00 78.22           O  
ATOM   1935  CZ  TYR A 240     -89.033   1.282  50.244  1.00 78.22           C  
ATOM   1936  N   ALA A 241     -90.602   3.483  44.516  1.00 68.51           N  
ATOM   1937  CA  ALA A 241     -91.557   4.588  44.523  1.00 68.51           C  
ATOM   1938  C   ALA A 241     -92.893   4.162  43.922  1.00 68.51           C  
ATOM   1939  CB  ALA A 241     -90.992   5.785  43.762  1.00 68.51           C  
ATOM   1940  O   ALA A 241     -93.952   4.612  44.365  1.00 68.51           O  
ATOM   1941  N   GLN A 242     -93.035   3.212  42.863  1.00 56.23           N  
ATOM   1942  CA  GLN A 242     -94.320   2.766  42.334  1.00 56.23           C  
ATOM   1943  C   GLN A 242     -94.980   1.758  43.271  1.00 56.23           C  
ATOM   1944  CB  GLN A 242     -94.145   2.153  40.944  1.00 56.23           C  
ATOM   1945  O   GLN A 242     -96.206   1.735  43.401  1.00 56.23           O  
ATOM   1946  CG  GLN A 242     -94.412   3.127  39.804  1.00 56.23           C  
ATOM   1947  CD  GLN A 242     -94.157   2.518  38.439  1.00 56.23           C  
ATOM   1948  NE2 GLN A 242     -94.723   3.127  37.402  1.00 56.23           N  
ATOM   1949  OE1 GLN A 242     -93.456   1.508  38.316  1.00 56.23           O  
ATOM   1950  N   ILE A 243     -94.250   0.934  44.070  1.00 58.66           N  
ATOM   1951  CA  ILE A 243     -94.871  -0.050  44.949  1.00 58.66           C  
ATOM   1952  C   ILE A 243     -95.145   0.578  46.314  1.00 58.66           C  
ATOM   1953  CB  ILE A 243     -93.986  -1.307  45.106  1.00 58.66           C  
ATOM   1954  O   ILE A 243     -96.054   0.150  47.030  1.00 58.66           O  
ATOM   1955  CG1 ILE A 243     -93.801  -2.001  43.751  1.00 58.66           C  
ATOM   1956  CG2 ILE A 243     -94.589  -2.267  46.136  1.00 58.66           C  
ATOM   1957  CD1 ILE A 243     -92.726  -3.079  43.750  1.00 58.66           C  
ATOM   1958  N   SER A 244     -94.559   1.704  46.686  1.00 52.30           N  
ATOM   1959  CA  SER A 244     -94.931   2.334  47.949  1.00 52.30           C  
ATOM   1960  C   SER A 244     -96.191   3.179  47.795  1.00 52.30           C  
ATOM   1961  CB  SER A 244     -93.786   3.202  48.473  1.00 52.30           C  
ATOM   1962  O   SER A 244     -96.791   3.594  48.789  1.00 52.30           O  
ATOM   1963  OG  SER A 244     -93.586   4.329  47.637  1.00 52.30           O  
ATOM   1964  N   VAL A 245     -96.859   3.230  46.602  1.00 48.15           N  
ATOM   1965  CA  VAL A 245     -98.185   3.835  46.662  1.00 48.15           C  
ATOM   1966  C   VAL A 245     -99.253   2.744  46.624  1.00 48.15           C  
ATOM   1967  CB  VAL A 245     -98.405   4.837  45.506  1.00 48.15           C  
ATOM   1968  O   VAL A 245    -100.367   2.939  47.116  1.00 48.15           O  
ATOM   1969  CG1 VAL A 245     -99.818   5.416  45.555  1.00 48.15           C  
ATOM   1970  CG2 VAL A 245     -97.364   5.953  45.564  1.00 48.15           C  
ATOM   1971  N   GLU A 246     -98.995   1.415  46.816  1.00 38.52           N  
ATOM   1972  CA  GLU A 246    -100.148   0.520  46.826  1.00 38.52           C  
ATOM   1973  C   GLU A 246     -99.907  -0.679  47.739  1.00 38.52           C  
ATOM   1974  CB  GLU A 246    -100.471   0.044  45.408  1.00 38.52           C  
ATOM   1975  O   GLU A 246     -99.026  -1.500  47.476  1.00 38.52           O  
ATOM   1976  CG  GLU A 246    -101.958   0.043  45.083  1.00 38.52           C  
ATOM   1977  CD  GLU A 246    -102.252  -0.247  43.620  1.00 38.52           C  
ATOM   1978  OE1 GLU A 246    -103.444  -0.323  43.245  1.00 38.52           O  
ATOM   1979  OE2 GLU A 246    -101.284  -0.399  42.843  1.00 38.52           O  
ATOM   1980  N   MET A 247     -99.719  -0.462  49.044  1.00 36.57           N  
ATOM   1981  CA  MET A 247    -100.093  -1.600  49.879  1.00 36.57           C  
ATOM   1982  C   MET A 247    -100.104  -1.212  51.354  1.00 36.57           C  
ATOM   1983  CB  MET A 247     -99.136  -2.771  49.653  1.00 36.57           C  
ATOM   1984  O   MET A 247     -99.088  -0.765  51.890  1.00 36.57           O  
ATOM   1985  CG  MET A 247     -99.537  -4.041  50.387  1.00 36.57           C  
ATOM   1986  SD  MET A 247     -98.775  -5.543  49.659  1.00 36.57           S  
ATOM   1987  CE  MET A 247     -97.021  -5.192  49.964  1.00 36.57           C  
ATOM   1988  N   ASP A 248    -101.294  -0.761  51.821  1.00 31.06           N  
ATOM   1989  CA  ASP A 248    -102.296  -1.079  52.833  1.00 31.06           C  
ATOM   1990  C   ASP A 248    -102.074  -2.477  53.405  1.00 31.06           C  
ATOM   1991  CB  ASP A 248    -103.705  -0.967  52.248  1.00 31.06           C  
ATOM   1992  O   ASP A 248    -102.012  -3.456  52.659  1.00 31.06           O  
ATOM   1993  CG  ASP A 248    -104.712  -0.397  53.232  1.00 31.06           C  
ATOM   1994  OD1 ASP A 248    -104.315   0.008  54.345  1.00 31.06           O  
ATOM   1995  OD2 ASP A 248    -105.914  -0.355  52.891  1.00 31.06           O  
ATOM   1996  N   VAL A 249    -101.709  -2.618  54.794  1.00 31.89           N  
ATOM   1997  CA  VAL A 249    -102.309  -3.308  55.931  1.00 31.89           C  
ATOM   1998  C   VAL A 249    -101.235  -4.085  56.690  1.00 31.89           C  
ATOM   1999  CB  VAL A 249    -103.441  -4.261  55.485  1.00 31.89           C  
ATOM   2000  O   VAL A 249    -100.450  -4.821  56.087  1.00 31.89           O  
ATOM   2001  CG1 VAL A 249    -104.132  -4.882  56.697  1.00 31.89           C  
ATOM   2002  CG2 VAL A 249    -104.450  -3.517  54.613  1.00 31.89           C  
ATOM   2003  N   THR A 250    -100.953  -3.728  57.969  1.00 37.00           N  
ATOM   2004  CA  THR A 250    -101.209  -4.205  59.324  1.00 37.00           C  
ATOM   2005  C   THR A 250     -99.899  -4.423  60.076  1.00 37.00           C  
ATOM   2006  CB  THR A 250    -102.021  -5.513  59.312  1.00 37.00           C  
ATOM   2007  O   THR A 250     -99.001  -5.109  59.583  1.00 37.00           O  
ATOM   2008  CG2 THR A 250    -103.413  -5.291  58.728  1.00 37.00           C  
ATOM   2009  OG1 THR A 250    -101.333  -6.489  58.519  1.00 37.00           O  
ATOM   2010  N   LYS A 251     -99.498  -3.467  60.876  1.00 37.68           N  
ATOM   2011  CA  LYS A 251     -98.633  -2.921  61.918  1.00 37.68           C  
ATOM   2012  C   LYS A 251     -97.739  -4.004  62.514  1.00 37.68           C  
ATOM   2013  CB  LYS A 251     -99.468  -2.266  63.020  1.00 37.68           C  
ATOM   2014  O   LYS A 251     -98.170  -4.761  63.386  1.00 37.68           O  
ATOM   2015  CG  LYS A 251     -99.973  -0.874  62.669  1.00 37.68           C  
ATOM   2016  CD  LYS A 251    -100.733  -0.246  63.830  1.00 37.68           C  
ATOM   2017  CE  LYS A 251    -101.226   1.153  63.485  1.00 37.68           C  
ATOM   2018  NZ  LYS A 251    -102.125   1.700  64.545  1.00 37.68           N  
ATOM   2019  N   PRO A 252     -96.762  -4.689  61.629  1.00 54.74           N  
ATOM   2020  CA  PRO A 252     -95.653  -5.500  62.137  1.00 54.74           C  
ATOM   2021  C   PRO A 252     -94.571  -4.662  62.815  1.00 54.74           C  
ATOM   2022  CB  PRO A 252     -95.108  -6.180  60.878  1.00 54.74           C  
ATOM   2023  O   PRO A 252     -94.401  -3.485  62.487  1.00 54.74           O  
ATOM   2024  CG  PRO A 252     -95.550  -5.305  59.750  1.00 54.74           C  
ATOM   2025  CD  PRO A 252     -96.409  -4.206  60.306  1.00 54.74           C  
ATOM   2026  N   ASP A 253     -94.527  -4.633  64.110  1.00 56.48           N  
ATOM   2027  CA  ASP A 253     -93.657  -3.947  65.059  1.00 56.48           C  
ATOM   2028  C   ASP A 253     -92.418  -3.387  64.363  1.00 56.48           C  
ATOM   2029  CB  ASP A 253     -93.243  -4.893  66.188  1.00 56.48           C  
ATOM   2030  O   ASP A 253     -91.359  -4.017  64.368  1.00 56.48           O  
ATOM   2031  CG  ASP A 253     -92.755  -4.162  67.427  1.00 56.48           C  
ATOM   2032  OD1 ASP A 253     -92.891  -2.921  67.495  1.00 56.48           O  
ATOM   2033  OD2 ASP A 253     -92.228  -4.832  68.341  1.00 56.48           O  
ATOM   2034  N   LEU A 254     -92.577  -2.908  63.186  1.00 62.69           N  
ATOM   2035  CA  LEU A 254     -91.780  -2.108  62.263  1.00 62.69           C  
ATOM   2036  C   LEU A 254     -90.708  -1.322  63.010  1.00 62.69           C  
ATOM   2037  CB  LEU A 254     -92.675  -1.150  61.473  1.00 62.69           C  
ATOM   2038  O   LEU A 254     -89.603  -1.128  62.498  1.00 62.69           O  
ATOM   2039  CG  LEU A 254     -92.190  -0.767  60.074  1.00 62.69           C  
ATOM   2040  CD1 LEU A 254     -92.681  -1.783  59.047  1.00 62.69           C  
ATOM   2041  CD2 LEU A 254     -92.659   0.637  59.711  1.00 62.69           C  
ATOM   2042  N   SER A 255     -90.957  -1.227  64.291  1.00 77.44           N  
ATOM   2043  CA  SER A 255     -90.018  -0.327  64.951  1.00 77.44           C  
ATOM   2044  C   SER A 255     -88.688  -1.020  65.227  1.00 77.44           C  
ATOM   2045  CB  SER A 255     -90.608   0.200  66.260  1.00 77.44           C  
ATOM   2046  O   SER A 255     -87.623  -0.430  65.035  1.00 77.44           O  
ATOM   2047  OG  SER A 255     -89.639   0.930  66.991  1.00 77.44           O  
ATOM   2048  N   ALA A 256     -88.708  -2.303  65.727  1.00 78.21           N  
ATOM   2049  CA  ALA A 256     -87.517  -3.080  66.060  1.00 78.21           C  
ATOM   2050  C   ALA A 256     -86.742  -3.461  64.802  1.00 78.21           C  
ATOM   2051  CB  ALA A 256     -87.900  -4.332  66.845  1.00 78.21           C  
ATOM   2052  O   ALA A 256     -85.509  -3.417  64.788  1.00 78.21           O  
ATOM   2053  N   ALA A 257     -87.428  -4.023  63.815  1.00 81.66           N  
ATOM   2054  CA  ALA A 257     -86.835  -4.316  62.513  1.00 81.66           C  
ATOM   2055  C   ALA A 257     -86.257  -3.055  61.877  1.00 81.66           C  
ATOM   2056  CB  ALA A 257     -87.871  -4.948  61.587  1.00 81.66           C  
ATOM   2057  O   ALA A 257     -85.178  -3.092  61.280  1.00 81.66           O  
ATOM   2058  N   LEU A 258     -86.873  -1.904  62.111  1.00 80.64           N  
ATOM   2059  CA  LEU A 258     -86.384  -0.638  61.575  1.00 80.64           C  
ATOM   2060  C   LEU A 258     -85.117  -0.194  62.299  1.00 80.64           C  
ATOM   2061  CB  LEU A 258     -87.459   0.445  61.693  1.00 80.64           C  
ATOM   2062  O   LEU A 258     -84.187   0.319  61.673  1.00 80.64           O  
ATOM   2063  CG  LEU A 258     -88.409   0.590  60.503  1.00 80.64           C  
ATOM   2064  CD1 LEU A 258     -89.708   1.260  60.940  1.00 80.64           C  
ATOM   2065  CD2 LEU A 258     -87.745   1.382  59.382  1.00 80.64           C  
ATOM   2066  N   LYS A 259     -85.160  -0.405  63.687  1.00 85.87           N  
ATOM   2067  CA  LYS A 259     -83.977  -0.060  64.470  1.00 85.87           C  
ATOM   2068  C   LYS A 259     -82.793  -0.947  64.096  1.00 85.87           C  
ATOM   2069  CB  LYS A 259     -84.269  -0.180  65.966  1.00 85.87           C  
ATOM   2070  O   LYS A 259     -81.656  -0.475  64.021  1.00 85.87           O  
ATOM   2071  CG  LYS A 259     -85.145   0.935  66.517  1.00 85.87           C  
ATOM   2072  CD  LYS A 259     -85.369   0.781  68.016  1.00 85.87           C  
ATOM   2073  CE  LYS A 259     -86.374   1.799  68.539  1.00 85.87           C  
ATOM   2074  NZ  LYS A 259     -86.796   1.492  69.939  1.00 85.87           N  
ATOM   2075  N   ASP A 260     -82.992  -2.262  63.921  1.00 86.72           N  
ATOM   2076  CA  ASP A 260     -81.971  -3.221  63.510  1.00 86.72           C  
ATOM   2077  C   ASP A 260     -81.433  -2.888  62.120  1.00 86.72           C  
ATOM   2078  CB  ASP A 260     -82.532  -4.644  63.530  1.00 86.72           C  
ATOM   2079  O   ASP A 260     -80.225  -2.948  61.885  1.00 86.72           O  
ATOM   2080  CG  ASP A 260     -81.459  -5.707  63.370  1.00 86.72           C  
ATOM   2081  OD1 ASP A 260     -80.361  -5.557  63.948  1.00 86.72           O  
ATOM   2082  OD2 ASP A 260     -81.713  -6.702  62.657  1.00 86.72           O  
ATOM   2083  N   ILE A 261     -82.318  -2.622  61.252  1.00 88.02           N  
ATOM   2084  CA  ILE A 261     -81.923  -2.255  59.896  1.00 88.02           C  
ATOM   2085  C   ILE A 261     -81.137  -0.946  59.924  1.00 88.02           C  
ATOM   2086  CB  ILE A 261     -83.150  -2.123  58.967  1.00 88.02           C  
ATOM   2087  O   ILE A 261     -80.141  -0.798  59.213  1.00 88.02           O  
ATOM   2088  CG1 ILE A 261     -83.808  -3.491  58.753  1.00 88.02           C  
ATOM   2089  CG2 ILE A 261     -82.750  -1.493  57.630  1.00 88.02           C  
ATOM   2090  CD1 ILE A 261     -85.118  -3.434  57.979  1.00 88.02           C  
ATOM   2091  N   ARG A 262     -81.559  -0.065  60.863  1.00 89.97           N  
ATOM   2092  CA  ARG A 262     -80.829   1.190  61.004  1.00 89.97           C  
ATOM   2093  C   ARG A 262     -79.423   0.948  61.543  1.00 89.97           C  
ATOM   2094  CB  ARG A 262     -81.584   2.152  61.924  1.00 89.97           C  
ATOM   2095  O   ARG A 262     -78.456   1.537  61.055  1.00 89.97           O  
ATOM   2096  CG  ARG A 262     -81.056   3.577  61.893  1.00 89.97           C  
ATOM   2097  CD  ARG A 262     -81.896   4.509  62.754  1.00 89.97           C  
ATOM   2098  NE  ARG A 262     -81.405   5.883  62.699  1.00 89.97           N  
ATOM   2099  NH1 ARG A 262     -83.490   6.856  62.906  1.00 89.97           N  
ATOM   2100  NH2 ARG A 262     -81.622   8.169  62.713  1.00 89.97           N  
ATOM   2101  CZ  ARG A 262     -82.174   6.966  62.773  1.00 89.97           C  
ATOM   2102  N   ALA A 263     -79.301   0.091  62.590  1.00 90.46           N  
ATOM   2103  CA  ALA A 263     -78.007  -0.242  63.180  1.00 90.46           C  
ATOM   2104  C   ALA A 263     -77.090  -0.903  62.156  1.00 90.46           C  
ATOM   2105  CB  ALA A 263     -78.193  -1.154  64.391  1.00 90.46           C  
ATOM   2106  O   ALA A 263     -75.899  -0.591  62.086  1.00 90.46           O  
ATOM   2107  N   GLN A 264     -77.554  -1.883  61.359  1.00 89.75           N  
ATOM   2108  CA  GLN A 264     -76.796  -2.563  60.315  1.00 89.75           C  
ATOM   2109  C   GLN A 264     -76.327  -1.580  59.246  1.00 89.75           C  
ATOM   2110  CB  GLN A 264     -77.635  -3.672  59.677  1.00 89.75           C  
ATOM   2111  O   GLN A 264     -75.205  -1.687  58.746  1.00 89.75           O  
ATOM   2112  CG  GLN A 264     -77.799  -4.903  60.558  1.00 89.75           C  
ATOM   2113  CD  GLN A 264     -78.652  -5.978  59.911  1.00 89.75           C  
ATOM   2114  NE2 GLN A 264     -79.221  -6.856  60.730  1.00 89.75           N  
ATOM   2115  OE1 GLN A 264     -78.800  -6.018  58.685  1.00 89.75           O  
ATOM   2116  N   TYR A 265     -77.177  -0.662  58.904  1.00 87.87           N  
ATOM   2117  CA  TYR A 265     -76.821   0.332  57.897  1.00 87.87           C  
ATOM   2118  C   TYR A 265     -75.766   1.295  58.430  1.00 87.87           C  
ATOM   2119  CB  TYR A 265     -78.060   1.111  57.449  1.00 87.87           C  
ATOM   2120  O   TYR A 265     -74.858   1.697  57.699  1.00 87.87           O  
ATOM   2121  CG  TYR A 265     -78.681   0.585  56.177  1.00 87.87           C  
ATOM   2122  CD1 TYR A 265     -78.113   0.862  54.936  1.00 87.87           C  
ATOM   2123  CD2 TYR A 265     -79.836  -0.188  56.214  1.00 87.87           C  
ATOM   2124  CE1 TYR A 265     -78.682   0.381  53.761  1.00 87.87           C  
ATOM   2125  CE2 TYR A 265     -80.414  -0.675  55.046  1.00 87.87           C  
ATOM   2126  OH  TYR A 265     -80.399  -0.864  52.667  1.00 87.87           O  
ATOM   2127  CZ  TYR A 265     -79.831  -0.386  53.827  1.00 87.87           C  
ATOM   2128  N   GLU A 266     -75.921   1.596  59.663  1.00 91.94           N  
ATOM   2129  CA  GLU A 266     -74.931   2.468  60.288  1.00 91.94           C  
ATOM   2130  C   GLU A 266     -73.560   1.801  60.337  1.00 91.94           C  
ATOM   2131  CB  GLU A 266     -75.376   2.861  61.699  1.00 91.94           C  
ATOM   2132  O   GLU A 266     -72.543   2.439  60.054  1.00 91.94           O  
ATOM   2133  CG  GLU A 266     -74.558   3.991  62.309  1.00 91.94           C  
ATOM   2134  CD  GLU A 266     -75.044   4.405  63.689  1.00 91.94           C  
ATOM   2135  OE1 GLU A 266     -74.379   5.242  64.341  1.00 91.94           O  
ATOM   2136  OE2 GLU A 266     -76.097   3.886  64.124  1.00 91.94           O  
ATOM   2137  N   LYS A 267     -73.510   0.541  60.702  1.00 94.02           N  
ATOM   2138  CA  LYS A 267     -72.261  -0.215  60.733  1.00 94.02           C  
ATOM   2139  C   LYS A 267     -71.670  -0.355  59.333  1.00 94.02           C  
ATOM   2140  CB  LYS A 267     -72.485  -1.597  61.347  1.00 94.02           C  
ATOM   2141  O   LYS A 267     -70.458  -0.222  59.150  1.00 94.02           O  
ATOM   2142  CG  LYS A 267     -72.671  -1.580  62.858  1.00 94.02           C  
ATOM   2143  CD  LYS A 267     -72.857  -2.986  63.414  1.00 94.02           C  
ATOM   2144  CE  LYS A 267     -73.198  -2.961  64.898  1.00 94.02           C  
ATOM   2145  NZ  LYS A 267     -73.545  -4.320  65.409  1.00 94.02           N  
ATOM   2146  N   LEU A 268     -72.486  -0.702  58.433  1.00 91.96           N  
ATOM   2147  CA  LEU A 268     -72.067  -0.840  57.043  1.00 91.96           C  
ATOM   2148  C   LEU A 268     -71.539   0.483  56.499  1.00 91.96           C  
ATOM   2149  CB  LEU A 268     -73.230  -1.334  56.178  1.00 91.96           C  
ATOM   2150  O   LEU A 268     -70.526   0.512  55.797  1.00 91.96           O  
ATOM   2151  CG  LEU A 268     -72.905  -1.639  54.715  1.00 91.96           C  
ATOM   2152  CD1 LEU A 268     -71.911  -2.792  54.623  1.00 91.96           C  
ATOM   2153  CD2 LEU A 268     -74.179  -1.961  53.941  1.00 91.96           C  
ATOM   2154  N   ALA A 269     -72.270   1.553  56.828  1.00 92.75           N  
ATOM   2155  CA  ALA A 269     -71.852   2.877  56.375  1.00 92.75           C  
ATOM   2156  C   ALA A 269     -70.498   3.257  56.966  1.00 92.75           C  
ATOM   2157  CB  ALA A 269     -72.902   3.922  56.743  1.00 92.75           C  
ATOM   2158  O   ALA A 269     -69.639   3.802  56.268  1.00 92.75           O  
ATOM   2159  N   ALA A 270     -70.357   2.913  58.319  1.00 93.77           N  
ATOM   2160  CA  ALA A 270     -69.086   3.190  58.984  1.00 93.77           C  
ATOM   2161  C   ALA A 270     -67.959   2.358  58.379  1.00 93.77           C  
ATOM   2162  CB  ALA A 270     -69.199   2.918  60.482  1.00 93.77           C  
ATOM   2163  O   ALA A 270     -66.861   2.868  58.142  1.00 93.77           O  
ATOM   2164  N   LYS A 271     -68.197   1.071  58.141  1.00 94.62           N  
ATOM   2165  CA  LYS A 271     -67.212   0.189  57.522  1.00 94.62           C  
ATOM   2166  C   LYS A 271     -66.876   0.648  56.106  1.00 94.62           C  
ATOM   2167  CB  LYS A 271     -67.722  -1.253  57.499  1.00 94.62           C  
ATOM   2168  O   LYS A 271     -65.713   0.619  55.698  1.00 94.62           O  
ATOM   2169  CG  LYS A 271     -67.676  -1.947  58.852  1.00 94.62           C  
ATOM   2170  CD  LYS A 271     -68.113  -3.403  58.748  1.00 94.62           C  
ATOM   2171  CE  LYS A 271     -68.130  -4.081  60.111  1.00 94.62           C  
ATOM   2172  NZ  LYS A 271     -68.688  -5.464  60.035  1.00 94.62           N  
ATOM   2173  N   ASN A 272     -67.855   0.952  55.345  1.00 93.26           N  
ATOM   2174  CA  ASN A 272     -67.671   1.449  53.985  1.00 93.26           C  
ATOM   2175  C   ASN A 272     -66.816   2.713  53.962  1.00 93.26           C  
ATOM   2176  CB  ASN A 272     -69.024   1.710  53.321  1.00 93.26           C  
ATOM   2177  O   ASN A 272     -65.941   2.859  53.107  1.00 93.26           O  
ATOM   2178  CG  ASN A 272     -68.898   2.031  51.845  1.00 93.26           C  
ATOM   2179  ND2 ASN A 272     -69.849   2.794  51.320  1.00 93.26           N  
ATOM   2180  OD1 ASN A 272     -67.953   1.596  51.181  1.00 93.26           O  
ATOM   2181  N   MET A 273     -67.130   3.559  54.960  1.00 93.20           N  
ATOM   2182  CA  MET A 273     -66.348   4.788  55.050  1.00 93.20           C  
ATOM   2183  C   MET A 273     -64.888   4.482  55.368  1.00 93.20           C  
ATOM   2184  CB  MET A 273     -66.931   5.720  56.114  1.00 93.20           C  
ATOM   2185  O   MET A 273     -63.983   5.065  54.769  1.00 93.20           O  
ATOM   2186  CG  MET A 273     -66.245   7.075  56.184  1.00 93.20           C  
ATOM   2187  SD  MET A 273     -67.113   8.244  57.301  1.00 93.20           S  
ATOM   2188  CE  MET A 273     -66.804   7.447  58.901  1.00 93.20           C  
ATOM   2189  N   GLN A 274     -64.636   3.599  56.305  1.00 94.65           N  
ATOM   2190  CA  GLN A 274     -63.283   3.193  56.669  1.00 94.65           C  
ATOM   2191  C   GLN A 274     -62.575   2.523  55.494  1.00 94.65           C  
ATOM   2192  CB  GLN A 274     -63.310   2.250  57.873  1.00 94.65           C  
ATOM   2193  O   GLN A 274     -61.407   2.807  55.223  1.00 94.65           O  
ATOM   2194  CG  GLN A 274     -61.932   1.940  58.442  1.00 94.65           C  
ATOM   2195  CD  GLN A 274     -61.982   0.960  59.599  1.00 94.65           C  
ATOM   2196  NE2 GLN A 274     -60.818   0.634  60.151  1.00 94.65           N  
ATOM   2197  OE1 GLN A 274     -63.058   0.499  59.994  1.00 94.65           O  
ATOM   2198  N   ASN A 275     -63.243   1.631  54.816  1.00 93.97           N  
ATOM   2199  CA  ASN A 275     -62.692   0.952  53.648  1.00 93.97           C  
ATOM   2200  C   ASN A 275     -62.349   1.939  52.536  1.00 93.97           C  
ATOM   2201  CB  ASN A 275     -63.667  -0.109  53.134  1.00 93.97           C  
ATOM   2202  O   ASN A 275     -61.310   1.812  51.886  1.00 93.97           O  
ATOM   2203  CG  ASN A 275     -63.775  -1.303  54.063  1.00 93.97           C  
ATOM   2204  ND2 ASN A 275     -64.770  -2.150  53.828  1.00 93.97           N  
ATOM   2205  OD1 ASN A 275     -62.970  -1.462  54.985  1.00 93.97           O  
ATOM   2206  N   ALA A 276     -63.229   2.905  52.368  1.00 93.91           N  
ATOM   2207  CA  ALA A 276     -62.972   3.916  51.346  1.00 93.91           C  
ATOM   2208  C   ALA A 276     -61.751   4.759  51.703  1.00 93.91           C  
ATOM   2209  CB  ALA A 276     -64.196   4.810  51.162  1.00 93.91           C  
ATOM   2210  O   ALA A 276     -60.922   5.060  50.841  1.00 93.91           O  
ATOM   2211  N   GLU A 277     -61.663   5.053  53.015  1.00 93.71           N  
ATOM   2212  CA  GLU A 277     -60.504   5.821  53.462  1.00 93.71           C  
ATOM   2213  C   GLU A 277     -59.215   5.021  53.298  1.00 93.71           C  
ATOM   2214  CB  GLU A 277     -60.675   6.251  54.921  1.00 93.71           C  
ATOM   2215  O   GLU A 277     -58.198   5.557  52.853  1.00 93.71           O  
ATOM   2216  CG  GLU A 277     -61.732   7.326  55.126  1.00 93.71           C  
ATOM   2217  CD  GLU A 277     -61.962   7.669  56.589  1.00 93.71           C  
ATOM   2218  OE1 GLU A 277     -62.787   8.565  56.880  1.00 93.71           O  
ATOM   2219  OE2 GLU A 277     -61.312   7.038  57.452  1.00 93.71           O  
ATOM   2220  N   GLU A 278     -59.206   3.804  53.727  1.00 95.21           N  
ATOM   2221  CA  GLU A 278     -58.042   2.936  53.578  1.00 95.21           C  
ATOM   2222  C   GLU A 278     -57.679   2.745  52.108  1.00 95.21           C  
ATOM   2223  CB  GLU A 278     -58.295   1.579  54.238  1.00 95.21           C  
ATOM   2224  O   GLU A 278     -56.499   2.724  51.752  1.00 95.21           O  
ATOM   2225  CG  GLU A 278     -58.309   1.627  55.759  1.00 95.21           C  
ATOM   2226  CD  GLU A 278     -58.760   0.323  56.397  1.00 95.21           C  
ATOM   2227  OE1 GLU A 278     -58.902   0.272  57.640  1.00 95.21           O  
ATOM   2228  OE2 GLU A 278     -58.972  -0.657  55.648  1.00 95.21           O  
ATOM   2229  N   TRP A 279     -58.769   2.627  51.309  1.00 93.39           N  
ATOM   2230  CA  TRP A 279     -58.561   2.472  49.873  1.00 93.39           C  
ATOM   2231  C   TRP A 279     -57.875   3.702  49.287  1.00 93.39           C  
ATOM   2232  CB  TRP A 279     -59.893   2.227  49.160  1.00 93.39           C  
ATOM   2233  O   TRP A 279     -56.921   3.579  48.515  1.00 93.39           O  
ATOM   2234  CG  TRP A 279     -59.755   1.920  47.699  1.00 93.39           C  
ATOM   2235  CD1 TRP A 279     -59.371   0.733  47.139  1.00 93.39           C  
ATOM   2236  CD2 TRP A 279     -59.994   2.818  46.611  1.00 93.39           C  
ATOM   2237  CE2 TRP A 279     -59.737   2.108  45.418  1.00 93.39           C  
ATOM   2238  CE3 TRP A 279     -60.403   4.156  46.529  1.00 93.39           C  
ATOM   2239  NE1 TRP A 279     -59.358   0.839  45.767  1.00 93.39           N  
ATOM   2240  CH2 TRP A 279     -60.276   4.002  44.105  1.00 93.39           C  
ATOM   2241  CZ2 TRP A 279     -59.875   2.692  44.156  1.00 93.39           C  
ATOM   2242  CZ3 TRP A 279     -60.540   4.735  45.273  1.00 93.39           C  
ATOM   2243  N   PHE A 280     -58.298   4.879  49.673  1.00 92.98           N  
ATOM   2244  CA  PHE A 280     -57.712   6.122  49.188  1.00 92.98           C  
ATOM   2245  C   PHE A 280     -56.291   6.292  49.713  1.00 92.98           C  
ATOM   2246  CB  PHE A 280     -58.571   7.321  49.601  1.00 92.98           C  
ATOM   2247  O   PHE A 280     -55.394   6.699  48.972  1.00 92.98           O  
ATOM   2248  CG  PHE A 280     -59.764   7.548  48.712  1.00 92.98           C  
ATOM   2249  CD1 PHE A 280     -59.598   7.918  47.383  1.00 92.98           C  
ATOM   2250  CD2 PHE A 280     -61.052   7.392  49.206  1.00 92.98           C  
ATOM   2251  CE1 PHE A 280     -60.700   8.129  46.558  1.00 92.98           C  
ATOM   2252  CE2 PHE A 280     -62.159   7.601  48.388  1.00 92.98           C  
ATOM   2253  CZ  PHE A 280     -61.980   7.970  47.064  1.00 92.98           C  
ATOM   2254  N   LYS A 281     -56.069   5.987  50.925  1.00 95.79           N  
ATOM   2255  CA  LYS A 281     -54.736   6.075  51.514  1.00 95.79           C  
ATOM   2256  C   LYS A 281     -53.758   5.144  50.803  1.00 95.79           C  
ATOM   2257  CB  LYS A 281     -54.786   5.742  53.006  1.00 95.79           C  
ATOM   2258  O   LYS A 281     -52.624   5.530  50.513  1.00 95.79           O  
ATOM   2259  CG  LYS A 281     -55.394   6.840  53.865  1.00 95.79           C  
ATOM   2260  CD  LYS A 281     -55.352   6.480  55.345  1.00 95.79           C  
ATOM   2261  CE  LYS A 281     -56.056   7.528  56.196  1.00 95.79           C  
ATOM   2262  NZ  LYS A 281     -56.188   7.089  57.618  1.00 95.79           N  
ATOM   2263  N   SER A 282     -54.173   3.919  50.600  1.00 95.21           N  
ATOM   2264  CA  SER A 282     -53.342   2.944  49.901  1.00 95.21           C  
ATOM   2265  C   SER A 282     -53.020   3.406  48.484  1.00 95.21           C  
ATOM   2266  CB  SER A 282     -54.035   1.582  49.857  1.00 95.21           C  
ATOM   2267  O   SER A 282     -51.872   3.317  48.042  1.00 95.21           O  
ATOM   2268  OG  SER A 282     -53.290   0.664  49.075  1.00 95.21           O  
ATOM   2269  N   ARG A 283     -54.093   3.881  47.746  1.00 95.97           N  
ATOM   2270  CA  ARG A 283     -53.882   4.350  46.381  1.00 95.97           C  
ATOM   2271  C   ARG A 283     -52.949   5.556  46.354  1.00 95.97           C  
ATOM   2272  CB  ARG A 283     -55.217   4.706  45.722  1.00 95.97           C  
ATOM   2273  O   ARG A 283     -52.078   5.655  45.487  1.00 95.97           O  
ATOM   2274  CG  ARG A 283     -55.105   5.036  44.242  1.00 95.97           C  
ATOM   2275  CD  ARG A 283     -54.674   3.826  43.426  1.00 95.97           C  
ATOM   2276  NE  ARG A 283     -54.691   4.109  41.993  1.00 95.97           N  
ATOM   2277  NH1 ARG A 283     -54.008   1.996  41.358  1.00 95.97           N  
ATOM   2278  NH2 ARG A 283     -54.424   3.596  39.770  1.00 95.97           N  
ATOM   2279  CZ  ARG A 283     -54.375   3.233  41.044  1.00 95.97           C  
ATOM   2280  N   PHE A 284     -53.124   6.391  47.308  1.00 95.17           N  
ATOM   2281  CA  PHE A 284     -52.271   7.570  47.392  1.00 95.17           C  
ATOM   2282  C   PHE A 284     -50.825   7.173  47.664  1.00 95.17           C  
ATOM   2283  CB  PHE A 284     -52.770   8.520  48.485  1.00 95.17           C  
ATOM   2284  O   PHE A 284     -49.899   7.743  47.083  1.00 95.17           O  
ATOM   2285  CG  PHE A 284     -53.560   9.688  47.961  1.00 95.17           C  
ATOM   2286  CD1 PHE A 284     -52.916  10.818  47.474  1.00 95.17           C  
ATOM   2287  CD2 PHE A 284     -54.949   9.655  47.954  1.00 95.17           C  
ATOM   2288  CE1 PHE A 284     -53.646  11.901  46.987  1.00 95.17           C  
ATOM   2289  CE2 PHE A 284     -55.684  10.732  47.470  1.00 95.17           C  
ATOM   2290  CZ  PHE A 284     -55.031  11.855  46.988  1.00 95.17           C  
ATOM   2291  N   THR A 285     -50.594   6.229  48.516  1.00 94.94           N  
ATOM   2292  CA  THR A 285     -49.252   5.748  48.824  1.00 94.94           C  
ATOM   2293  C   THR A 285     -48.602   5.130  47.590  1.00 94.94           C  
ATOM   2294  CB  THR A 285     -49.277   4.715  49.966  1.00 94.94           C  
ATOM   2295  O   THR A 285     -47.419   5.356  47.325  1.00 94.94           O  
ATOM   2296  CG2 THR A 285     -49.789   5.339  51.260  1.00 94.94           C  
ATOM   2297  OG1 THR A 285     -50.135   3.628  49.600  1.00 94.94           O  
ATOM   2298  N   VAL A 286     -49.347   4.355  46.864  1.00 94.46           N  
ATOM   2299  CA  VAL A 286     -48.827   3.714  45.660  1.00 94.46           C  
ATOM   2300  C   VAL A 286     -48.478   4.776  44.619  1.00 94.46           C  
ATOM   2301  CB  VAL A 286     -49.838   2.704  45.072  1.00 94.46           C  
ATOM   2302  O   VAL A 286     -47.422   4.709  43.985  1.00 94.46           O  
ATOM   2303  CG1 VAL A 286     -49.358   2.186  43.718  1.00 94.46           C  
ATOM   2304  CG2 VAL A 286     -50.059   1.546  46.043  1.00 94.46           C  
ATOM   2305  N   LEU A 287     -49.381   5.709  44.443  1.00 94.07           N  
ATOM   2306  CA  LEU A 287     -49.143   6.768  43.470  1.00 94.07           C  
ATOM   2307  C   LEU A 287     -47.928   7.603  43.861  1.00 94.07           C  
ATOM   2308  CB  LEU A 287     -50.375   7.668  43.343  1.00 94.07           C  
ATOM   2309  O   LEU A 287     -47.099   7.936  43.011  1.00 94.07           O  
ATOM   2310  CG  LEU A 287     -50.329   8.730  42.244  1.00 94.07           C  
ATOM   2311  CD1 LEU A 287     -50.221   8.070  40.873  1.00 94.07           C  
ATOM   2312  CD2 LEU A 287     -51.560   9.627  42.315  1.00 94.07           C  
ATOM   2313  N   THR A 288     -47.810   7.948  45.156  1.00 95.31           N  
ATOM   2314  CA  THR A 288     -46.681   8.736  45.637  1.00 95.31           C  
ATOM   2315  C   THR A 288     -45.375   7.964  45.475  1.00 95.31           C  
ATOM   2316  CB  THR A 288     -46.866   9.132  47.114  1.00 95.31           C  
ATOM   2317  O   THR A 288     -44.359   8.531  45.067  1.00 95.31           O  
ATOM   2318  CG2 THR A 288     -45.732  10.035  47.587  1.00 95.31           C  
ATOM   2319  OG1 THR A 288     -48.110   9.827  47.264  1.00 95.31           O  
ATOM   2320  N   GLU A 289     -45.417   6.684  45.781  1.00 95.00           N  
ATOM   2321  CA  GLU A 289     -44.242   5.834  45.614  1.00 95.00           C  
ATOM   2322  C   GLU A 289     -43.853   5.713  44.143  1.00 95.00           C  
ATOM   2323  CB  GLU A 289     -44.493   4.446  46.208  1.00 95.00           C  
ATOM   2324  O   GLU A 289     -42.670   5.773  43.802  1.00 95.00           O  
ATOM   2325  CG  GLU A 289     -43.261   3.552  46.225  1.00 95.00           C  
ATOM   2326  CD  GLU A 289     -43.525   2.178  46.819  1.00 95.00           C  
ATOM   2327  OE1 GLU A 289     -42.596   1.339  46.844  1.00 95.00           O  
ATOM   2328  OE2 GLU A 289     -44.671   1.938  47.261  1.00 95.00           O  
ATOM   2329  N   SER A 290     -44.855   5.435  43.313  1.00 93.43           N  
ATOM   2330  CA  SER A 290     -44.595   5.318  41.882  1.00 93.43           C  
ATOM   2331  C   SER A 290     -44.041   6.620  41.313  1.00 93.43           C  
ATOM   2332  CB  SER A 290     -45.871   4.928  41.135  1.00 93.43           C  
ATOM   2333  O   SER A 290     -43.138   6.602  40.474  1.00 93.43           O  
ATOM   2334  OG  SER A 290     -45.660   4.951  39.734  1.00 93.43           O  
ATOM   2335  N   ALA A 291     -44.625   7.763  41.737  1.00 92.82           N  
ATOM   2336  CA  ALA A 291     -44.127   9.065  41.301  1.00 92.82           C  
ATOM   2337  C   ALA A 291     -42.686   9.280  41.754  1.00 92.82           C  
ATOM   2338  CB  ALA A 291     -45.021  10.182  41.834  1.00 92.82           C  
ATOM   2339  O   ALA A 291     -41.856   9.779  40.990  1.00 92.82           O  
ATOM   2340  N   ALA A 292     -42.344   8.859  43.020  1.00 93.49           N  
ATOM   2341  CA  ALA A 292     -40.987   8.967  43.549  1.00 93.49           C  
ATOM   2342  C   ALA A 292     -40.019   8.091  42.759  1.00 93.49           C  
ATOM   2343  CB  ALA A 292     -40.960   8.586  45.027  1.00 93.49           C  
ATOM   2344  O   ALA A 292     -38.910   8.520  42.432  1.00 93.49           O  
ATOM   2345  N   LYS A 293     -40.415   6.909  42.411  1.00 94.35           N  
ATOM   2346  CA  LYS A 293     -39.578   5.995  41.639  1.00 94.35           C  
ATOM   2347  C   LYS A 293     -39.304   6.547  40.243  1.00 94.35           C  
ATOM   2348  CB  LYS A 293     -40.237   4.619  41.539  1.00 94.35           C  
ATOM   2349  O   LYS A 293     -38.181   6.453  39.742  1.00 94.35           O  
ATOM   2350  CG  LYS A 293     -40.228   3.832  42.841  1.00 94.35           C  
ATOM   2351  CD  LYS A 293     -40.854   2.454  42.666  1.00 94.35           C  
ATOM   2352  CE  LYS A 293     -40.921   1.697  43.985  1.00 94.35           C  
ATOM   2353  NZ  LYS A 293     -41.624   0.388  43.838  1.00 94.35           N  
ATOM   2354  N   ASN A 294     -40.359   7.046  39.591  1.00 93.23           N  
ATOM   2355  CA  ASN A 294     -40.208   7.643  38.268  1.00 93.23           C  
ATOM   2356  C   ASN A 294     -39.248   8.829  38.294  1.00 93.23           C  
ATOM   2357  CB  ASN A 294     -41.568   8.072  37.714  1.00 93.23           C  
ATOM   2358  O   ASN A 294     -38.416   8.980  37.399  1.00 93.23           O  
ATOM   2359  CG  ASN A 294     -41.500   8.488  36.257  1.00 93.23           C  
ATOM   2360  ND2 ASN A 294     -42.529   9.185  35.792  1.00 93.23           N  
ATOM   2361  OD1 ASN A 294     -40.531   8.184  35.557  1.00 93.23           O  
ATOM   2362  N   THR A 295     -39.369   9.679  39.338  1.00 93.77           N  
ATOM   2363  CA  THR A 295     -38.471  10.820  39.478  1.00 93.77           C  
ATOM   2364  C   THR A 295     -37.032  10.354  39.682  1.00 93.77           C  
ATOM   2365  CB  THR A 295     -38.893  11.721  40.653  1.00 93.77           C  
ATOM   2366  O   THR A 295     -36.102  10.927  39.112  1.00 93.77           O  
ATOM   2367  CG2 THR A 295     -40.262  12.346  40.404  1.00 93.77           C  
ATOM   2368  OG1 THR A 295     -38.949  10.939  41.852  1.00 93.77           O  
ATOM   2369  N   ASP A 296     -36.825   9.327  40.471  1.00 93.88           N  
ATOM   2370  CA  ASP A 296     -35.499   8.756  40.691  1.00 93.88           C  
ATOM   2371  C   ASP A 296     -34.936   8.163  39.401  1.00 93.88           C  
ATOM   2372  CB  ASP A 296     -35.549   7.686  41.783  1.00 93.88           C  
ATOM   2373  O   ASP A 296     -33.747   8.309  39.112  1.00 93.88           O  
ATOM   2374  CG  ASP A 296     -35.720   8.268  43.175  1.00 93.88           C  
ATOM   2375  OD1 ASP A 296     -35.519   9.488  43.355  1.00 93.88           O  
ATOM   2376  OD2 ASP A 296     -36.056   7.498  44.102  1.00 93.88           O  
ATOM   2377  N   ALA A 297     -35.787   7.465  38.630  1.00 91.36           N  
ATOM   2378  CA  ALA A 297     -35.365   6.871  37.364  1.00 91.36           C  
ATOM   2379  C   ALA A 297     -34.938   7.946  36.369  1.00 91.36           C  
ATOM   2380  CB  ALA A 297     -36.488   6.021  36.775  1.00 91.36           C  
ATOM   2381  O   ALA A 297     -33.936   7.789  35.667  1.00 91.36           O  
ATOM   2382  N   VAL A 298     -35.680   9.027  36.359  1.00 92.82           N  
ATOM   2383  CA  VAL A 298     -35.355  10.128  35.458  1.00 92.82           C  
ATOM   2384  C   VAL A 298     -34.033  10.767  35.878  1.00 92.82           C  
ATOM   2385  CB  VAL A 298     -36.476  11.191  35.434  1.00 92.82           C  
ATOM   2386  O   VAL A 298     -33.189  11.075  35.033  1.00 92.82           O  
ATOM   2387  CG1 VAL A 298     -36.019  12.442  34.687  1.00 92.82           C  
ATOM   2388  CG2 VAL A 298     -37.741  10.617  34.797  1.00 92.82           C  
ATOM   2389  N   ARG A 299     -33.784  10.921  37.158  1.00 94.05           N  
ATOM   2390  CA  ARG A 299     -32.533  11.472  37.670  1.00 94.05           C  
ATOM   2391  C   ARG A 299     -31.359  10.553  37.352  1.00 94.05           C  
ATOM   2392  CB  ARG A 299     -32.625  11.702  39.180  1.00 94.05           C  
ATOM   2393  O   ARG A 299     -30.286  11.019  36.962  1.00 94.05           O  
ATOM   2394  CG  ARG A 299     -33.443  12.924  39.569  1.00 94.05           C  
ATOM   2395  CD  ARG A 299     -33.334  13.225  41.057  1.00 94.05           C  
ATOM   2396  NE  ARG A 299     -34.382  14.140  41.499  1.00 94.05           N  
ATOM   2397  NH1 ARG A 299     -35.825  12.478  42.200  1.00 94.05           N  
ATOM   2398  NH2 ARG A 299     -36.424  14.682  42.400  1.00 94.05           N  
ATOM   2399  CZ  ARG A 299     -35.542  13.765  42.032  1.00 94.05           C  
ATOM   2400  N   ALA A 300     -31.575   9.297  37.549  1.00 92.73           N  
ATOM   2401  CA  ALA A 300     -30.535   8.320  37.237  1.00 92.73           C  
ATOM   2402  C   ALA A 300     -30.174   8.357  35.755  1.00 92.73           C  
ATOM   2403  CB  ALA A 300     -30.985   6.917  37.638  1.00 92.73           C  
ATOM   2404  O   ALA A 300     -28.995   8.304  35.395  1.00 92.73           O  
ATOM   2405  N   ALA A 301     -31.175   8.402  34.896  1.00 89.92           N  
ATOM   2406  CA  ALA A 301     -30.941   8.467  33.455  1.00 89.92           C  
ATOM   2407  C   ALA A 301     -30.206   9.750  33.077  1.00 89.92           C  
ATOM   2408  CB  ALA A 301     -32.263   8.372  32.697  1.00 89.92           C  
ATOM   2409  O   ALA A 301     -29.296   9.729  32.245  1.00 89.92           O  
ATOM   2410  N   LYS A 302     -30.558  10.819  33.682  1.00 94.01           N  
ATOM   2411  CA  LYS A 302     -29.887  12.094  33.443  1.00 94.01           C  
ATOM   2412  C   LYS A 302     -28.425  12.035  33.874  1.00 94.01           C  
ATOM   2413  CB  LYS A 302     -30.606  13.225  34.180  1.00 94.01           C  
ATOM   2414  O   LYS A 302     -27.545  12.543  33.176  1.00 94.01           O  
ATOM   2415  CG  LYS A 302     -30.114  14.616  33.808  1.00 94.01           C  
ATOM   2416  CD  LYS A 302     -30.857  15.697  34.583  1.00 94.01           C  
ATOM   2417  CE  LYS A 302     -30.216  17.065  34.390  1.00 94.01           C  
ATOM   2418  NZ  LYS A 302     -30.934  18.127  35.157  1.00 94.01           N  
ATOM   2419  N   ASP A 303     -28.152  11.446  35.013  1.00 92.53           N  
ATOM   2420  CA  ASP A 303     -26.785  11.286  35.500  1.00 92.53           C  
ATOM   2421  C   ASP A 303     -25.967  10.404  34.560  1.00 92.53           C  
ATOM   2422  CB  ASP A 303     -26.784  10.695  36.911  1.00 92.53           C  
ATOM   2423  O   ASP A 303     -24.798  10.688  34.293  1.00 92.53           O  
ATOM   2424  CG  ASP A 303     -27.272  11.674  37.965  1.00 92.53           C  
ATOM   2425  OD1 ASP A 303     -27.351  12.888  37.679  1.00 92.53           O  
ATOM   2426  OD2 ASP A 303     -27.577  11.228  39.092  1.00 92.53           O  
ATOM   2427  N   GLU A 304     -26.606   9.360  34.057  1.00 91.60           N  
ATOM   2428  CA  GLU A 304     -25.915   8.474  33.124  1.00 91.60           C  
ATOM   2429  C   GLU A 304     -25.580   9.197  31.823  1.00 91.60           C  
ATOM   2430  CB  GLU A 304     -26.761   7.232  32.834  1.00 91.60           C  
ATOM   2431  O   GLU A 304     -24.491   9.023  31.272  1.00 91.60           O  
ATOM   2432  CG  GLU A 304     -26.844   6.258  34.000  1.00 91.60           C  
ATOM   2433  CD  GLU A 304     -27.735   5.059  33.718  1.00 91.60           C  
ATOM   2434  OE1 GLU A 304     -27.951   4.234  34.635  1.00 91.60           O  
ATOM   2435  OE2 GLU A 304     -28.222   4.943  32.571  1.00 91.60           O  
ATOM   2436  N   VAL A 305     -26.488   9.959  31.328  1.00 92.41           N  
ATOM   2437  CA  VAL A 305     -26.257  10.734  30.114  1.00 92.41           C  
ATOM   2438  C   VAL A 305     -25.135  11.743  30.350  1.00 92.41           C  
ATOM   2439  CB  VAL A 305     -27.539  11.462  29.652  1.00 92.41           C  
ATOM   2440  O   VAL A 305     -24.262  11.921  29.497  1.00 92.41           O  
ATOM   2441  CG1 VAL A 305     -27.223  12.459  28.539  1.00 92.41           C  
ATOM   2442  CG2 VAL A 305     -28.587  10.452  29.186  1.00 92.41           C  
ATOM   2443  N   SER A 306     -25.148  12.385  31.525  1.00 94.29           N  
ATOM   2444  CA  SER A 306     -24.108  13.357  31.848  1.00 94.29           C  
ATOM   2445  C   SER A 306     -22.744  12.687  31.972  1.00 94.29           C  
ATOM   2446  CB  SER A 306     -24.444  14.091  33.147  1.00 94.29           C  
ATOM   2447  O   SER A 306     -21.733  13.238  31.531  1.00 94.29           O  
ATOM   2448  OG  SER A 306     -24.490  13.187  34.238  1.00 94.29           O  
ATOM   2449  N   GLU A 307     -22.633  11.538  32.524  1.00 93.38           N  
ATOM   2450  CA  GLU A 307     -21.388  10.782  32.624  1.00 93.38           C  
ATOM   2451  C   GLU A 307     -20.881  10.371  31.245  1.00 93.38           C  
ATOM   2452  CB  GLU A 307     -21.580   9.545  33.505  1.00 93.38           C  
ATOM   2453  O   GLU A 307     -19.679  10.428  30.977  1.00 93.38           O  
ATOM   2454  CG  GLU A 307     -21.781   9.865  34.979  1.00 93.38           C  
ATOM   2455  CD  GLU A 307     -20.536  10.423  35.648  1.00 93.38           C  
ATOM   2456  OE1 GLU A 307     -20.662  11.312  36.521  1.00 93.38           O  
ATOM   2457  OE2 GLU A 307     -19.424   9.970  35.295  1.00 93.38           O  
ATOM   2458  N   SER A 308     -21.822   9.848  30.480  1.00 89.71           N  
ATOM   2459  CA  SER A 308     -21.442   9.476  29.120  1.00 89.71           C  
ATOM   2460  C   SER A 308     -20.927  10.681  28.341  1.00 89.71           C  
ATOM   2461  CB  SER A 308     -22.629   8.852  28.384  1.00 89.71           C  
ATOM   2462  O   SER A 308     -19.963  10.569  27.580  1.00 89.71           O  
ATOM   2463  OG  SER A 308     -22.988   7.613  28.969  1.00 89.71           O  
ATOM   2464  N   ARG A 309     -21.526  11.750  28.481  1.00 93.44           N  
ATOM   2465  CA  ARG A 309     -21.074  12.977  27.834  1.00 93.44           C  
ATOM   2466  C   ARG A 309     -19.674  13.359  28.300  1.00 93.44           C  
ATOM   2467  CB  ARG A 309     -22.050  14.123  28.112  1.00 93.44           C  
ATOM   2468  O   ARG A 309     -18.831  13.754  27.492  1.00 93.44           O  
ATOM   2469  CG  ARG A 309     -21.792  15.368  27.278  1.00 93.44           C  
ATOM   2470  CD  ARG A 309     -22.906  16.393  27.436  1.00 93.44           C  
ATOM   2471  NE  ARG A 309     -22.629  17.611  26.679  1.00 93.44           N  
ATOM   2472  NH1 ARG A 309     -24.842  18.248  26.498  1.00 93.44           N  
ATOM   2473  NH2 ARG A 309     -23.193  19.541  25.570  1.00 93.44           N  
ATOM   2474  CZ  ARG A 309     -23.555  18.464  26.250  1.00 93.44           C  
ATOM   2475  N   ARG A 310     -19.409  13.271  29.575  1.00 92.10           N  
ATOM   2476  CA  ARG A 310     -18.084  13.546  30.122  1.00 92.10           C  
ATOM   2477  C   ARG A 310     -17.044  12.591  29.545  1.00 92.10           C  
ATOM   2478  CB  ARG A 310     -18.100  13.443  31.649  1.00 92.10           C  
ATOM   2479  O   ARG A 310     -15.946  13.010  29.176  1.00 92.10           O  
ATOM   2480  CG  ARG A 310     -16.820  13.926  32.312  1.00 92.10           C  
ATOM   2481  CD  ARG A 310     -16.869  13.753  33.824  1.00 92.10           C  
ATOM   2482  NE  ARG A 310     -16.658  12.362  34.214  1.00 92.10           N  
ATOM   2483  NH1 ARG A 310     -14.352  12.506  34.253  1.00 92.10           N  
ATOM   2484  NH2 ARG A 310     -15.390  10.527  34.763  1.00 92.10           N  
ATOM   2485  CZ  ARG A 310     -15.467  11.802  34.409  1.00 92.10           C  
ATOM   2486  N   LEU A 311     -17.372  11.343  29.463  1.00 94.26           N  
ATOM   2487  CA  LEU A 311     -16.461  10.341  28.920  1.00 94.26           C  
ATOM   2488  C   LEU A 311     -16.176  10.607  27.446  1.00 94.26           C  
ATOM   2489  CB  LEU A 311     -17.043   8.936  29.095  1.00 94.26           C  
ATOM   2490  O   LEU A 311     -15.039  10.458  26.992  1.00 94.26           O  
ATOM   2491  CG  LEU A 311     -17.015   8.362  30.512  1.00 94.26           C  
ATOM   2492  CD1 LEU A 311     -17.760   7.032  30.559  1.00 94.26           C  
ATOM   2493  CD2 LEU A 311     -15.578   8.193  30.992  1.00 94.26           C  
ATOM   2494  N   LEU A 312     -17.229  10.968  26.754  1.00 91.31           N  
ATOM   2495  CA  LEU A 312     -17.048  11.291  25.343  1.00 91.31           C  
ATOM   2496  C   LEU A 312     -16.095  12.469  25.172  1.00 91.31           C  
ATOM   2497  CB  LEU A 312     -18.395  11.611  24.689  1.00 91.31           C  
ATOM   2498  O   LEU A 312     -15.221  12.445  24.302  1.00 91.31           O  
ATOM   2499  CG  LEU A 312     -19.258  10.412  24.293  1.00 91.31           C  
ATOM   2500  CD1 LEU A 312     -20.642  10.878  23.852  1.00 91.31           C  
ATOM   2501  CD2 LEU A 312     -18.582   9.607  23.188  1.00 91.31           C  
ATOM   2502  N   LYS A 313     -16.264  13.491  25.969  1.00 92.89           N  
ATOM   2503  CA  LYS A 313     -15.370  14.644  25.919  1.00 92.89           C  
ATOM   2504  C   LYS A 313     -13.937  14.243  26.258  1.00 92.89           C  
ATOM   2505  CB  LYS A 313     -15.848  15.738  26.875  1.00 92.89           C  
ATOM   2506  O   LYS A 313     -12.990  14.703  25.617  1.00 92.89           O  
ATOM   2507  CG  LYS A 313     -17.116  16.446  26.420  1.00 92.89           C  
ATOM   2508  CD  LYS A 313     -17.517  17.551  27.389  1.00 92.89           C  
ATOM   2509  CE  LYS A 313     -18.835  18.199  26.985  1.00 92.89           C  
ATOM   2510  NZ  LYS A 313     -19.290  19.204  27.991  1.00 92.89           N  
ATOM   2511  N   ALA A 314     -13.811  13.437  27.293  1.00 91.11           N  
ATOM   2512  CA  ALA A 314     -12.491  12.962  27.701  1.00 91.11           C  
ATOM   2513  C   ALA A 314     -11.817  12.184  26.575  1.00 91.11           C  
ATOM   2514  CB  ALA A 314     -12.602  12.094  28.952  1.00 91.11           C  
ATOM   2515  O   ALA A 314     -10.641  12.406  26.276  1.00 91.11           O  
ATOM   2516  N   LYS A 315     -12.574  11.240  25.955  1.00 92.92           N  
ATOM   2517  CA  LYS A 315     -12.022  10.452  24.857  1.00 92.92           C  
ATOM   2518  C   LYS A 315     -11.710  11.333  23.651  1.00 92.92           C  
ATOM   2519  CB  LYS A 315     -12.991   9.339  24.456  1.00 92.92           C  
ATOM   2520  O   LYS A 315     -10.706  11.126  22.967  1.00 92.92           O  
ATOM   2521  CG  LYS A 315     -13.158   8.254  25.510  1.00 92.92           C  
ATOM   2522  CD  LYS A 315     -11.841   7.546  25.797  1.00 92.92           C  
ATOM   2523  CE  LYS A 315     -12.003   6.472  26.865  1.00 92.92           C  
ATOM   2524  NZ  LYS A 315     -10.697   5.842  27.221  1.00 92.92           N  
ATOM   2525  N   THR A 316     -12.530  12.301  23.377  1.00 92.33           N  
ATOM   2526  CA  THR A 316     -12.290  13.234  22.282  1.00 92.33           C  
ATOM   2527  C   THR A 316     -11.001  14.018  22.513  1.00 92.33           C  
ATOM   2528  CB  THR A 316     -13.466  14.214  22.114  1.00 92.33           C  
ATOM   2529  O   THR A 316     -10.214  14.216  21.584  1.00 92.33           O  
ATOM   2530  CG2 THR A 316     -13.236  15.153  20.935  1.00 92.33           C  
ATOM   2531  OG1 THR A 316     -14.671  13.471  21.890  1.00 92.33           O  
ATOM   2532  N   LEU A 317     -10.762  14.474  23.721  1.00 92.70           N  
ATOM   2533  CA  LEU A 317      -9.523  15.167  24.058  1.00 92.70           C  
ATOM   2534  C   LEU A 317      -8.321  14.242  23.896  1.00 92.70           C  
ATOM   2535  CB  LEU A 317      -9.580  15.702  25.491  1.00 92.70           C  
ATOM   2536  O   LEU A 317      -7.265  14.667  23.422  1.00 92.70           O  
ATOM   2537  CG  LEU A 317     -10.507  16.895  25.733  1.00 92.70           C  
ATOM   2538  CD1 LEU A 317     -10.542  17.247  27.216  1.00 92.70           C  
ATOM   2539  CD2 LEU A 317     -10.061  18.095  24.904  1.00 92.70           C  
ATOM   2540  N   GLU A 318      -8.474  13.024  24.345  1.00 91.48           N  
ATOM   2541  CA  GLU A 318      -7.401  12.047  24.184  1.00 91.48           C  
ATOM   2542  C   GLU A 318      -7.074  11.824  22.710  1.00 91.48           C  
ATOM   2543  CB  GLU A 318      -7.777  10.720  24.846  1.00 91.48           C  
ATOM   2544  O   GLU A 318      -5.904  11.718  22.337  1.00 91.48           O  
ATOM   2545  CG  GLU A 318      -6.616   9.744  24.971  1.00 91.48           C  
ATOM   2546  CD  GLU A 318      -6.952   8.516  25.802  1.00 91.48           C  
ATOM   2547  OE1 GLU A 318      -6.056   7.670  26.024  1.00 91.48           O  
ATOM   2548  OE2 GLU A 318      -8.120   8.398  26.234  1.00 91.48           O  
ATOM   2549  N   ILE A 319      -8.091  11.693  21.891  1.00 89.82           N  
ATOM   2550  CA  ILE A 319      -7.894  11.508  20.457  1.00 89.82           C  
ATOM   2551  C   ILE A 319      -7.161  12.716  19.877  1.00 89.82           C  
ATOM   2552  CB  ILE A 319      -9.237  11.293  19.724  1.00 89.82           C  
ATOM   2553  O   ILE A 319      -6.223  12.562  19.092  1.00 89.82           O  
ATOM   2554  CG1 ILE A 319      -9.840   9.935  20.103  1.00 89.82           C  
ATOM   2555  CG2 ILE A 319      -9.050  11.406  18.209  1.00 89.82           C  
ATOM   2556  CD1 ILE A 319     -11.274   9.742  19.629  1.00 89.82           C  
ATOM   2557  N   GLU A 320      -7.539  13.933  20.249  1.00 92.07           N  
ATOM   2558  CA  GLU A 320      -6.886  15.151  19.780  1.00 92.07           C  
ATOM   2559  C   GLU A 320      -5.433  15.213  20.244  1.00 92.07           C  
ATOM   2560  CB  GLU A 320      -7.645  16.389  20.264  1.00 92.07           C  
ATOM   2561  O   GLU A 320      -4.553  15.638  19.493  1.00 92.07           O  
ATOM   2562  CG  GLU A 320      -8.995  16.585  19.589  1.00 92.07           C  
ATOM   2563  CD  GLU A 320      -9.804  17.726  20.186  1.00 92.07           C  
ATOM   2564  OE1 GLU A 320     -10.947  17.963  19.732  1.00 92.07           O  
ATOM   2565  OE2 GLU A 320      -9.291  18.389  21.115  1.00 92.07           O  
ATOM   2566  N   ALA A 321      -5.206  14.800  21.494  1.00 90.33           N  
ATOM   2567  CA  ALA A 321      -3.846  14.744  22.024  1.00 90.33           C  
ATOM   2568  C   ALA A 321      -2.981  13.780  21.217  1.00 90.33           C  
ATOM   2569  CB  ALA A 321      -3.865  14.334  23.495  1.00 90.33           C  
ATOM   2570  O   ALA A 321      -1.836  14.095  20.883  1.00 90.33           O  
ATOM   2571  N   CYS A 322      -3.546  12.580  20.969  1.00 88.29           N  
ATOM   2572  CA  CYS A 322      -2.818  11.589  20.184  1.00 88.29           C  
ATOM   2573  C   CYS A 322      -2.564  12.094  18.769  1.00 88.29           C  
ATOM   2574  CB  CYS A 322      -3.591  10.271  20.134  1.00 88.29           C  
ATOM   2575  O   CYS A 322      -1.484  11.884  18.215  1.00 88.29           O  
ATOM   2576  SG  CYS A 322      -3.590   9.367  21.697  1.00 88.29           S  
ATOM   2577  N   ARG A 323      -3.539  12.747  18.159  1.00 92.21           N  
ATOM   2578  CA  ARG A 323      -3.370  13.326  16.830  1.00 92.21           C  
ATOM   2579  C   ARG A 323      -2.262  14.375  16.828  1.00 92.21           C  
ATOM   2580  CB  ARG A 323      -4.681  13.948  16.343  1.00 92.21           C  
ATOM   2581  O   ARG A 323      -1.460  14.436  15.894  1.00 92.21           O  
ATOM   2582  CG  ARG A 323      -5.710  12.929  15.880  1.00 92.21           C  
ATOM   2583  CD  ARG A 323      -6.965  13.601  15.340  1.00 92.21           C  
ATOM   2584  NE  ARG A 323      -7.941  12.622  14.870  1.00 92.21           N  
ATOM   2585  NH1 ARG A 323      -9.722  14.093  14.865  1.00 92.21           N  
ATOM   2586  NH2 ARG A 323     -10.028  11.913  14.226  1.00 92.21           N  
ATOM   2587  CZ  ARG A 323      -9.228  12.879  14.655  1.00 92.21           C  
ATOM   2588  N   GLY A 324      -2.304  15.256  17.875  1.00 90.88           N  
ATOM   2589  CA  GLY A 324      -1.229  16.225  18.019  1.00 90.88           C  
ATOM   2590  C   GLY A 324       0.140  15.584  18.140  1.00 90.88           C  
ATOM   2591  O   GLY A 324       1.103  16.040  17.520  1.00 90.88           O  
ATOM   2592  N   MET A 325       0.253  14.533  18.919  1.00 91.96           N  
ATOM   2593  CA  MET A 325       1.511  13.812  19.092  1.00 91.96           C  
ATOM   2594  C   MET A 325       1.953  13.168  17.782  1.00 91.96           C  
ATOM   2595  CB  MET A 325       1.375  12.746  20.180  1.00 91.96           C  
ATOM   2596  O   MET A 325       3.129  13.230  17.421  1.00 91.96           O  
ATOM   2597  CG  MET A 325       2.653  11.964  20.435  1.00 91.96           C  
ATOM   2598  SD  MET A 325       3.978  13.001  21.167  1.00 91.96           S  
ATOM   2599  CE  MET A 325       3.432  13.044  22.896  1.00 91.96           C  
ATOM   2600  N   ASN A 326       1.078  12.546  17.074  1.00 87.45           N  
ATOM   2601  CA  ASN A 326       1.392  11.942  15.784  1.00 87.45           C  
ATOM   2602  C   ASN A 326       1.916  12.978  14.793  1.00 87.45           C  
ATOM   2603  CB  ASN A 326       0.165  11.232  15.210  1.00 87.45           C  
ATOM   2604  O   ASN A 326       2.882  12.721  14.072  1.00 87.45           O  
ATOM   2605  CG  ASN A 326       0.033   9.804  15.701  1.00 87.45           C  
ATOM   2606  ND2 ASN A 326      -1.197   9.306  15.754  1.00 87.45           N  
ATOM   2607  OD1 ASN A 326       1.028   9.154  16.032  1.00 87.45           O  
ATOM   2608  N   GLU A 327       1.237  14.129  14.719  1.00 92.32           N  
ATOM   2609  CA  GLU A 327       1.679  15.213  13.847  1.00 92.32           C  
ATOM   2610  C   GLU A 327       3.083  15.681  14.217  1.00 92.32           C  
ATOM   2611  CB  GLU A 327       0.699  16.387  13.910  1.00 92.32           C  
ATOM   2612  O   GLU A 327       3.910  15.934  13.338  1.00 92.32           O  
ATOM   2613  CG  GLU A 327      -0.624  16.123  13.204  1.00 92.32           C  
ATOM   2614  CD  GLU A 327      -1.628  17.253  13.369  1.00 92.32           C  
ATOM   2615  OE1 GLU A 327      -2.790  17.101  12.930  1.00 92.32           O  
ATOM   2616  OE2 GLU A 327      -1.248  18.299  13.941  1.00 92.32           O  
ATOM   2617  N   ALA A 328       3.343  15.822  15.535  1.00 91.34           N  
ATOM   2618  CA  ALA A 328       4.664  16.224  16.010  1.00 91.34           C  
ATOM   2619  C   ALA A 328       5.725  15.201  15.613  1.00 91.34           C  
ATOM   2620  CB  ALA A 328       4.651  16.411  17.525  1.00 91.34           C  
ATOM   2621  O   ALA A 328       6.820  15.569  15.183  1.00 91.34           O  
ATOM   2622  N   LEU A 329       5.412  13.885  15.750  1.00 90.72           N  
ATOM   2623  CA  LEU A 329       6.343  12.824  15.382  1.00 90.72           C  
ATOM   2624  C   LEU A 329       6.583  12.810  13.876  1.00 90.72           C  
ATOM   2625  CB  LEU A 329       5.811  11.462  15.838  1.00 90.72           C  
ATOM   2626  O   LEU A 329       7.713  12.608  13.425  1.00 90.72           O  
ATOM   2627  CG  LEU A 329       5.960  11.141  17.326  1.00 90.72           C  
ATOM   2628  CD1 LEU A 329       5.263   9.825  17.656  1.00 90.72           C  
ATOM   2629  CD2 LEU A 329       7.433  11.084  17.716  1.00 90.72           C  
ATOM   2630  N   GLU A 330       5.564  13.015  13.136  1.00 93.13           N  
ATOM   2631  CA  GLU A 330       5.700  13.081  11.684  1.00 93.13           C  
ATOM   2632  C   GLU A 330       6.582  14.255  11.265  1.00 93.13           C  
ATOM   2633  CB  GLU A 330       4.326  13.192  11.019  1.00 93.13           C  
ATOM   2634  O   GLU A 330       7.401  14.129  10.353  1.00 93.13           O  
ATOM   2635  CG  GLU A 330       3.527  11.897  11.039  1.00 93.13           C  
ATOM   2636  CD  GLU A 330       2.128  12.046  10.461  1.00 93.13           C  
ATOM   2637  OE1 GLU A 330       1.405  11.030  10.352  1.00 93.13           O  
ATOM   2638  OE2 GLU A 330       1.753  13.188  10.113  1.00 93.13           O  
ATOM   2639  N   LYS A 331       6.365  15.394  11.877  1.00 92.08           N  
ATOM   2640  CA  LYS A 331       7.200  16.560  11.604  1.00 92.08           C  
ATOM   2641  C   LYS A 331       8.659  16.285  11.957  1.00 92.08           C  
ATOM   2642  CB  LYS A 331       6.694  17.777  12.378  1.00 92.08           C  
ATOM   2643  O   LYS A 331       9.566  16.669  11.216  1.00 92.08           O  
ATOM   2644  CG  LYS A 331       5.412  18.377  11.819  1.00 92.08           C  
ATOM   2645  CD  LYS A 331       4.988  19.616  12.598  1.00 92.08           C  
ATOM   2646  CE  LYS A 331       3.672  20.180  12.080  1.00 92.08           C  
ATOM   2647  NZ  LYS A 331       3.137  21.249  12.975  1.00 92.08           N  
ATOM   2648  N   GLN A 332       8.849  15.643  13.129  1.00 92.25           N  
ATOM   2649  CA  GLN A 332      10.199  15.272  13.541  1.00 92.25           C  
ATOM   2650  C   GLN A 332      10.834  14.310  12.541  1.00 92.25           C  
ATOM   2651  CB  GLN A 332      10.182  14.644  14.935  1.00 92.25           C  
ATOM   2652  O   GLN A 332      12.017  14.435  12.217  1.00 92.25           O  
ATOM   2653  CG  GLN A 332      11.563  14.494  15.559  1.00 92.25           C  
ATOM   2654  CD  GLN A 332      11.520  13.851  16.932  1.00 92.25           C  
ATOM   2655  NE2 GLN A 332      12.606  13.185  17.310  1.00 92.25           N  
ATOM   2656  OE1 GLN A 332      10.519  13.953  17.649  1.00 92.25           O  
ATOM   2657  N   LEU A 333      10.093  13.339  12.075  1.00 91.08           N  
ATOM   2658  CA  LEU A 333      10.598  12.390  11.089  1.00 91.08           C  
ATOM   2659  C   LEU A 333      10.968  13.100   9.791  1.00 91.08           C  
ATOM   2660  CB  LEU A 333       9.558  11.301  10.811  1.00 91.08           C  
ATOM   2661  O   LEU A 333      12.001  12.802   9.188  1.00 91.08           O  
ATOM   2662  CG  LEU A 333       9.478  10.164  11.830  1.00 91.08           C  
ATOM   2663  CD1 LEU A 333       8.242   9.308  11.573  1.00 91.08           C  
ATOM   2664  CD2 LEU A 333      10.743   9.314  11.785  1.00 91.08           C  
ATOM   2665  N   GLN A 334      10.093  13.992   9.412  1.00 92.78           N  
ATOM   2666  CA  GLN A 334      10.370  14.764   8.205  1.00 92.78           C  
ATOM   2667  C   GLN A 334      11.637  15.599   8.365  1.00 92.78           C  
ATOM   2668  CB  GLN A 334       9.185  15.667   7.861  1.00 92.78           C  
ATOM   2669  O   GLN A 334      12.456  15.677   7.447  1.00 92.78           O  
ATOM   2670  CG  GLN A 334       9.317  16.370   6.516  1.00 92.78           C  
ATOM   2671  CD  GLN A 334       7.988  16.869   5.981  1.00 92.78           C  
ATOM   2672  NE2 GLN A 334       8.009  17.442   4.783  1.00 92.78           N  
ATOM   2673  OE1 GLN A 334       6.951  16.740   6.640  1.00 92.78           O  
ATOM   2674  N   GLU A 335      11.817  16.284   9.466  1.00 94.10           N  
ATOM   2675  CA  GLU A 335      13.008  17.078   9.756  1.00 94.10           C  
ATOM   2676  C   GLU A 335      14.264  16.212   9.745  1.00 94.10           C  
ATOM   2677  CB  GLU A 335      12.867  17.784  11.107  1.00 94.10           C  
ATOM   2678  O   GLU A 335      15.298  16.615   9.208  1.00 94.10           O  
ATOM   2679  CG  GLU A 335      11.844  18.911  11.108  1.00 94.10           C  
ATOM   2680  CD  GLU A 335      11.598  19.495  12.490  1.00 94.10           C  
ATOM   2681  OE1 GLU A 335      10.694  20.349  12.635  1.00 94.10           O  
ATOM   2682  OE2 GLU A 335      12.315  19.097  13.435  1.00 94.10           O  
ATOM   2683  N   LEU A 336      14.165  15.013  10.372  1.00 92.23           N  
ATOM   2684  CA  LEU A 336      15.295  14.090  10.396  1.00 92.23           C  
ATOM   2685  C   LEU A 336      15.632  13.608   8.989  1.00 92.23           C  
ATOM   2686  CB  LEU A 336      14.989  12.892  11.299  1.00 92.23           C  
ATOM   2687  O   LEU A 336      16.807  13.510   8.627  1.00 92.23           O  
ATOM   2688  CG  LEU A 336      15.084  13.137  12.805  1.00 92.23           C  
ATOM   2689  CD1 LEU A 336      14.638  11.897  13.573  1.00 92.23           C  
ATOM   2690  CD2 LEU A 336      16.504  13.531  13.195  1.00 92.23           C  
ATOM   2691  N   GLU A 337      14.634  13.275   8.251  1.00 94.80           N  
ATOM   2692  CA  GLU A 337      14.849  12.853   6.870  1.00 94.80           C  
ATOM   2693  C   GLU A 337      15.510  13.959   6.052  1.00 94.80           C  
ATOM   2694  CB  GLU A 337      13.526  12.439   6.222  1.00 94.80           C  
ATOM   2695  O   GLU A 337      16.410  13.694   5.252  1.00 94.80           O  
ATOM   2696  CG  GLU A 337      12.982  11.111   6.728  1.00 94.80           C  
ATOM   2697  CD  GLU A 337      11.617  10.764   6.156  1.00 94.80           C  
ATOM   2698  OE1 GLU A 337      11.142   9.625   6.368  1.00 94.80           O  
ATOM   2699  OE2 GLU A 337      11.018  11.637   5.490  1.00 94.80           O  
ATOM   2700  N   ASP A 338      15.024  15.199   6.189  1.00 94.45           N  
ATOM   2701  CA  ASP A 338      15.610  16.338   5.490  1.00 94.45           C  
ATOM   2702  C   ASP A 338      17.067  16.542   5.898  1.00 94.45           C  
ATOM   2703  CB  ASP A 338      14.804  17.610   5.765  1.00 94.45           C  
ATOM   2704  O   ASP A 338      17.923  16.809   5.052  1.00 94.45           O  
ATOM   2705  CG  ASP A 338      13.431  17.593   5.117  1.00 94.45           C  
ATOM   2706  OD1 ASP A 338      13.206  16.790   4.185  1.00 94.45           O  
ATOM   2707  OD2 ASP A 338      12.567  18.391   5.539  1.00 94.45           O  
ATOM   2708  N   LYS A 339      17.312  16.449   7.219  1.00 95.63           N  
ATOM   2709  CA  LYS A 339      18.681  16.569   7.712  1.00 95.63           C  
ATOM   2710  C   LYS A 339      19.577  15.486   7.116  1.00 95.63           C  
ATOM   2711  CB  LYS A 339      18.710  16.490   9.240  1.00 95.63           C  
ATOM   2712  O   LYS A 339      20.701  15.767   6.694  1.00 95.63           O  
ATOM   2713  CG  LYS A 339      18.152  17.724   9.934  1.00 95.63           C  
ATOM   2714  CD  LYS A 339      18.199  17.582  11.449  1.00 95.63           C  
ATOM   2715  CE  LYS A 339      17.531  18.761  12.143  1.00 95.63           C  
ATOM   2716  NZ  LYS A 339      17.347  18.512  13.605  1.00 95.63           N  
ATOM   2717  N   GLN A 340      19.070  14.286   7.129  1.00 92.39           N  
ATOM   2718  CA  GLN A 340      19.839  13.177   6.572  1.00 92.39           C  
ATOM   2719  C   GLN A 340      20.083  13.372   5.078  1.00 92.39           C  
ATOM   2720  CB  GLN A 340      19.122  11.849   6.818  1.00 92.39           C  
ATOM   2721  O   GLN A 340      21.177  13.098   4.582  1.00 92.39           O  
ATOM   2722  CG  GLN A 340      19.165  11.386   8.269  1.00 92.39           C  
ATOM   2723  CD  GLN A 340      18.427  10.080   8.490  1.00 92.39           C  
ATOM   2724  NE2 GLN A 340      18.717   9.416   9.604  1.00 92.39           N  
ATOM   2725  OE1 GLN A 340      17.601   9.671   7.667  1.00 92.39           O  
ATOM   2726  N   ASN A 341      19.042  13.774   4.425  1.00 94.70           N  
ATOM   2727  CA  ASN A 341      19.198  14.051   3.001  1.00 94.70           C  
ATOM   2728  C   ASN A 341      20.255  15.123   2.751  1.00 94.70           C  
ATOM   2729  CB  ASN A 341      17.862  14.470   2.385  1.00 94.70           C  
ATOM   2730  O   ASN A 341      21.049  15.013   1.815  1.00 94.70           O  
ATOM   2731  CG  ASN A 341      16.904  13.306   2.222  1.00 94.70           C  
ATOM   2732  ND2 ASN A 341      15.631  13.612   1.998  1.00 94.70           N  
ATOM   2733  OD1 ASN A 341      17.304  12.141   2.297  1.00 94.70           O  
ATOM   2734  N   ALA A 342      20.224  16.155   3.523  1.00 95.56           N  
ATOM   2735  CA  ALA A 342      21.221  17.217   3.410  1.00 95.56           C  
ATOM   2736  C   ALA A 342      22.626  16.681   3.674  1.00 95.56           C  
ATOM   2737  CB  ALA A 342      20.899  18.354   4.377  1.00 95.56           C  
ATOM   2738  O   ALA A 342      23.575  17.040   2.974  1.00 95.56           O  
ATOM   2739  N   ASP A 343      22.789  15.849   4.652  1.00 95.65           N  
ATOM   2740  CA  ASP A 343      24.075  15.245   4.987  1.00 95.65           C  
ATOM   2741  C   ASP A 343      24.575  14.354   3.853  1.00 95.65           C  
ATOM   2742  CB  ASP A 343      23.967  14.437   6.282  1.00 95.65           C  
ATOM   2743  O   ASP A 343      25.760  14.376   3.515  1.00 95.65           O  
ATOM   2744  CG  ASP A 343      23.809  15.311   7.514  1.00 95.65           C  
ATOM   2745  OD1 ASP A 343      24.018  16.540   7.422  1.00 95.65           O  
ATOM   2746  OD2 ASP A 343      23.475  14.765   8.588  1.00 95.65           O  
ATOM   2747  N   ILE A 344      23.673  13.562   3.321  1.00 95.89           N  
ATOM   2748  CA  ILE A 344      24.035  12.682   2.215  1.00 95.89           C  
ATOM   2749  C   ILE A 344      24.501  13.516   1.024  1.00 95.89           C  
ATOM   2750  CB  ILE A 344      22.853  11.775   1.805  1.00 95.89           C  
ATOM   2751  O   ILE A 344      25.505  13.191   0.385  1.00 95.89           O  
ATOM   2752  CG1 ILE A 344      22.562  10.748   2.905  1.00 95.89           C  
ATOM   2753  CG2 ILE A 344      23.143  11.081   0.471  1.00 95.89           C  
ATOM   2754  CD1 ILE A 344      21.284   9.950   2.684  1.00 95.89           C  
ATOM   2755  N   SER A 345      23.800  14.547   0.740  1.00 96.51           N  
ATOM   2756  CA  SER A 345      24.186  15.435  -0.352  1.00 96.51           C  
ATOM   2757  C   SER A 345      25.554  16.059  -0.101  1.00 96.51           C  
ATOM   2758  CB  SER A 345      23.142  16.536  -0.541  1.00 96.51           C  
ATOM   2759  O   SER A 345      26.370  16.169  -1.019  1.00 96.51           O  
ATOM   2760  OG  SER A 345      23.527  17.422  -1.578  1.00 96.51           O  
ATOM   2761  N   ALA A 346      25.801  16.524   1.115  1.00 96.47           N  
ATOM   2762  CA  ALA A 346      27.094  17.085   1.497  1.00 96.47           C  
ATOM   2763  C   ALA A 346      28.213  16.065   1.306  1.00 96.47           C  
ATOM   2764  CB  ALA A 346      27.058  17.565   2.946  1.00 96.47           C  
ATOM   2765  O   ALA A 346      29.281  16.397   0.786  1.00 96.47           O  
ATOM   2766  N   MET A 347      28.017  14.835   1.751  1.00 95.77           N  
ATOM   2767  CA  MET A 347      29.009  13.774   1.599  1.00 95.77           C  
ATOM   2768  C   MET A 347      29.235  13.448   0.126  1.00 95.77           C  
ATOM   2769  CB  MET A 347      28.572  12.516   2.352  1.00 95.77           C  
ATOM   2770  O   MET A 347      30.370  13.216  -0.295  1.00 95.77           O  
ATOM   2771  CG  MET A 347      28.651  12.649   3.864  1.00 95.77           C  
ATOM   2772  SD  MET A 347      28.273  11.075   4.729  1.00 95.77           S  
ATOM   2773  CE  MET A 347      28.020  11.690   6.417  1.00 95.77           C  
ATOM   2774  N   GLN A 348      28.152  13.434  -0.658  1.00 96.61           N  
ATOM   2775  CA  GLN A 348      28.275  13.207  -2.095  1.00 96.61           C  
ATOM   2776  C   GLN A 348      29.114  14.298  -2.754  1.00 96.61           C  
ATOM   2777  CB  GLN A 348      26.893  13.141  -2.748  1.00 96.61           C  
ATOM   2778  O   GLN A 348      29.909  14.019  -3.653  1.00 96.61           O  
ATOM   2779  CG  GLN A 348      26.154  11.834  -2.491  1.00 96.61           C  
ATOM   2780  CD  GLN A 348      24.747  11.835  -3.059  1.00 96.61           C  
ATOM   2781  NE2 GLN A 348      24.151  10.652  -3.167  1.00 96.61           N  
ATOM   2782  OE1 GLN A 348      24.200  12.889  -3.397  1.00 96.61           O  
ATOM   2783  N   ASP A 349      28.914  15.489  -2.321  1.00 97.20           N  
ATOM   2784  CA  ASP A 349      29.706  16.605  -2.828  1.00 97.20           C  
ATOM   2785  C   ASP A 349      31.184  16.427  -2.488  1.00 97.20           C  
ATOM   2786  CB  ASP A 349      29.192  17.930  -2.261  1.00 97.20           C  
ATOM   2787  O   ASP A 349      32.054  16.685  -3.323  1.00 97.20           O  
ATOM   2788  CG  ASP A 349      27.840  18.331  -2.825  1.00 97.20           C  
ATOM   2789  OD1 ASP A 349      27.420  17.769  -3.859  1.00 97.20           O  
ATOM   2790  OD2 ASP A 349      27.191  19.219  -2.231  1.00 97.20           O  
ATOM   2791  N   THR A 350      31.420  16.040  -1.255  1.00 97.40           N  
ATOM   2792  CA  THR A 350      32.793  15.798  -0.825  1.00 97.40           C  
ATOM   2793  C   THR A 350      33.421  14.666  -1.633  1.00 97.40           C  
ATOM   2794  CB  THR A 350      32.856  15.457   0.676  1.00 97.40           C  
ATOM   2795  O   THR A 350      34.592  14.742  -2.011  1.00 97.40           O  
ATOM   2796  CG2 THR A 350      32.303  16.598   1.523  1.00 97.40           C  
ATOM   2797  OG1 THR A 350      32.085  14.275   0.924  1.00 97.40           O  
ATOM   2798  N   ILE A 351      32.692  13.626  -1.846  1.00 96.55           N  
ATOM   2799  CA  ILE A 351      33.187  12.503  -2.634  1.00 96.55           C  
ATOM   2800  C   ILE A 351      33.525  12.973  -4.047  1.00 96.55           C  
ATOM   2801  CB  ILE A 351      32.160  11.350  -2.684  1.00 96.55           C  
ATOM   2802  O   ILE A 351      34.576  12.625  -4.590  1.00 96.55           O  
ATOM   2803  CG1 ILE A 351      32.047  10.675  -1.312  1.00 96.55           C  
ATOM   2804  CG2 ILE A 351      32.540  10.334  -3.765  1.00 96.55           C  
ATOM   2805  CD1 ILE A 351      30.902   9.677  -1.205  1.00 96.55           C  
ATOM   2806  N   ASN A 352      32.694  13.754  -4.607  1.00 97.52           N  
ATOM   2807  CA  ASN A 352      32.933  14.275  -5.949  1.00 97.52           C  
ATOM   2808  C   ASN A 352      34.187  15.143  -5.998  1.00 97.52           C  
ATOM   2809  CB  ASN A 352      31.720  15.067  -6.442  1.00 97.52           C  
ATOM   2810  O   ASN A 352      34.958  15.075  -6.957  1.00 97.52           O  
ATOM   2811  CG  ASN A 352      30.526  14.181  -6.738  1.00 97.52           C  
ATOM   2812  ND2 ASN A 352      29.328  14.739  -6.610  1.00 97.52           N  
ATOM   2813  OD1 ASN A 352      30.679  13.005  -7.078  1.00 97.52           O  
ATOM   2814  N   LYS A 353      34.309  15.975  -4.994  1.00 97.77           N  
ATOM   2815  CA  LYS A 353      35.502  16.812  -4.900  1.00 97.77           C  
ATOM   2816  C   LYS A 353      36.766  15.960  -4.829  1.00 97.77           C  
ATOM   2817  CB  LYS A 353      35.420  17.729  -3.679  1.00 97.77           C  
ATOM   2818  O   LYS A 353      37.751  16.243  -5.515  1.00 97.77           O  
ATOM   2819  CG  LYS A 353      34.459  18.897  -3.846  1.00 97.77           C  
ATOM   2820  CD  LYS A 353      34.408  19.763  -2.594  1.00 97.77           C  
ATOM   2821  CE  LYS A 353      33.340  20.843  -2.702  1.00 97.77           C  
ATOM   2822  NZ  LYS A 353      33.167  21.583  -1.416  1.00 97.77           N  
ATOM   2823  N   LEU A 354      36.758  14.942  -4.006  1.00 97.34           N  
ATOM   2824  CA  LEU A 354      37.908  14.057  -3.857  1.00 97.34           C  
ATOM   2825  C   LEU A 354      38.161  13.273  -5.140  1.00 97.34           C  
ATOM   2826  CB  LEU A 354      37.694  13.091  -2.688  1.00 97.34           C  
ATOM   2827  O   LEU A 354      39.311  13.086  -5.543  1.00 97.34           O  
ATOM   2828  CG  LEU A 354      37.807  13.689  -1.285  1.00 97.34           C  
ATOM   2829  CD1 LEU A 354      37.435  12.649  -0.234  1.00 97.34           C  
ATOM   2830  CD2 LEU A 354      39.215  14.222  -1.043  1.00 97.34           C  
ATOM   2831  N   GLU A 355      37.108  12.802  -5.766  1.00 97.45           N  
ATOM   2832  CA  GLU A 355      37.243  12.093  -7.035  1.00 97.45           C  
ATOM   2833  C   GLU A 355      37.851  12.994  -8.108  1.00 97.45           C  
ATOM   2834  CB  GLU A 355      35.885  11.562  -7.502  1.00 97.45           C  
ATOM   2835  O   GLU A 355      38.678  12.547  -8.905  1.00 97.45           O  
ATOM   2836  CG  GLU A 355      35.401  10.346  -6.726  1.00 97.45           C  
ATOM   2837  CD  GLU A 355      34.041   9.844  -7.185  1.00 97.45           C  
ATOM   2838  OE1 GLU A 355      33.614   8.755  -6.738  1.00 97.45           O  
ATOM   2839  OE2 GLU A 355      33.399  10.543  -8.000  1.00 97.45           O  
ATOM   2840  N   ASN A 356      37.439  14.224  -8.089  1.00 97.48           N  
ATOM   2841  CA  ASN A 356      37.998  15.181  -9.038  1.00 97.48           C  
ATOM   2842  C   ASN A 356      39.478  15.437  -8.770  1.00 97.48           C  
ATOM   2843  CB  ASN A 356      37.216  16.495  -8.999  1.00 97.48           C  
ATOM   2844  O   ASN A 356      40.278  15.517  -9.704  1.00 97.48           O  
ATOM   2845  CG  ASN A 356      35.841  16.376  -9.627  1.00 97.48           C  
ATOM   2846  ND2 ASN A 356      34.944  17.287  -9.268  1.00 97.48           N  
ATOM   2847  OD1 ASN A 356      35.587  15.472 -10.427  1.00 97.48           O  
ATOM   2848  N   GLU A 357      39.815  15.657  -7.495  1.00 97.58           N  
ATOM   2849  CA  GLU A 357      41.214  15.833  -7.118  1.00 97.58           C  
ATOM   2850  C   GLU A 357      42.051  14.623  -7.523  1.00 97.58           C  
ATOM   2851  CB  GLU A 357      41.340  16.079  -5.613  1.00 97.58           C  
ATOM   2852  O   GLU A 357      43.183  14.772  -7.989  1.00 97.58           O  
ATOM   2853  CG  GLU A 357      40.826  17.441  -5.167  1.00 97.58           C  
ATOM   2854  CD  GLU A 357      40.898  17.646  -3.662  1.00 97.58           C  
ATOM   2855  OE1 GLU A 357      40.505  18.732  -3.179  1.00 97.58           O  
ATOM   2856  OE2 GLU A 357      41.351  16.714  -2.962  1.00 97.58           O  
ATOM   2857  N   LEU A 358      41.487  13.446  -7.285  1.00 96.99           N  
ATOM   2858  CA  LEU A 358      42.184  12.221  -7.660  1.00 96.99           C  
ATOM   2859  C   LEU A 358      42.400  12.158  -9.168  1.00 96.99           C  
ATOM   2860  CB  LEU A 358      41.399  10.992  -7.193  1.00 96.99           C  
ATOM   2861  O   LEU A 358      43.484  11.795  -9.630  1.00 96.99           O  
ATOM   2862  CG  LEU A 358      42.067   9.635  -7.419  1.00 96.99           C  
ATOM   2863  CD1 LEU A 358      43.276   9.480  -6.503  1.00 96.99           C  
ATOM   2864  CD2 LEU A 358      41.070   8.504  -7.193  1.00 96.99           C  
ATOM   2865  N   ARG A 359      41.418  12.487  -9.899  1.00 97.26           N  
ATOM   2866  CA  ARG A 359      41.525  12.501 -11.354  1.00 97.26           C  
ATOM   2867  C   ARG A 359      42.572  13.508 -11.817  1.00 97.26           C  
ATOM   2868  CB  ARG A 359      40.171  12.823 -11.990  1.00 97.26           C  
ATOM   2869  O   ARG A 359      43.348  13.229 -12.733  1.00 97.26           O  
ATOM   2870  CG  ARG A 359      39.192  11.660 -11.977  1.00 97.26           C  
ATOM   2871  CD  ARG A 359      37.895  12.007 -12.695  1.00 97.26           C  
ATOM   2872  NE  ARG A 359      36.857  11.011 -12.443  1.00 97.26           N  
ATOM   2873  NH1 ARG A 359      35.743  12.270 -10.858  1.00 97.26           N  
ATOM   2874  NH2 ARG A 359      34.969  10.189 -11.427  1.00 97.26           N  
ATOM   2875  CZ  ARG A 359      35.859  11.159 -11.577  1.00 97.26           C  
ATOM   2876  N   THR A 360      42.537  14.661 -11.255  1.00 97.36           N  
ATOM   2877  CA  THR A 360      43.491  15.707 -11.607  1.00 97.36           C  
ATOM   2878  C   THR A 360      44.920  15.254 -11.323  1.00 97.36           C  
ATOM   2879  CB  THR A 360      43.200  17.009 -10.838  1.00 97.36           C  
ATOM   2880  O   THR A 360      45.818  15.467 -12.139  1.00 97.36           O  
ATOM   2881  CG2 THR A 360      41.825  17.564 -11.196  1.00 97.36           C  
ATOM   2882  OG1 THR A 360      43.245  16.746  -9.430  1.00 97.36           O  
ATOM   2883  N   THR A 361      45.182  14.685 -10.151  1.00 96.53           N  
ATOM   2884  CA  THR A 361      46.509  14.199  -9.791  1.00 96.53           C  
ATOM   2885  C   THR A 361      46.944  13.074 -10.726  1.00 96.53           C  
ATOM   2886  CB  THR A 361      46.546  13.702  -8.334  1.00 96.53           C  
ATOM   2887  O   THR A 361      48.115  12.993 -11.105  1.00 96.53           O  
ATOM   2888  CG2 THR A 361      46.241  14.835  -7.359  1.00 96.53           C  
ATOM   2889  OG1 THR A 361      45.571  12.665  -8.164  1.00 96.53           O  
ATOM   2890  N   LYS A 362      46.052  12.157 -11.010  1.00 97.03           N  
ATOM   2891  CA  LYS A 362      46.359  11.095 -11.965  1.00 97.03           C  
ATOM   2892  C   LYS A 362      46.773  11.673 -13.315  1.00 97.03           C  
ATOM   2893  CB  LYS A 362      45.156  10.166 -12.139  1.00 97.03           C  
ATOM   2894  O   LYS A 362      47.713  11.184 -13.944  1.00 97.03           O  
ATOM   2895  CG  LYS A 362      44.984   9.159 -11.012  1.00 97.03           C  
ATOM   2896  CD  LYS A 362      43.858   8.177 -11.308  1.00 97.03           C  
ATOM   2897  CE  LYS A 362      43.707   7.147 -10.196  1.00 97.03           C  
ATOM   2898  NZ  LYS A 362      42.532   6.254 -10.424  1.00 97.03           N  
ATOM   2899  N   SER A 363      46.006  12.654 -13.748  1.00 96.91           N  
ATOM   2900  CA  SER A 363      46.341  13.313 -15.006  1.00 96.91           C  
ATOM   2901  C   SER A 363      47.706  13.988 -14.931  1.00 96.91           C  
ATOM   2902  CB  SER A 363      45.272  14.344 -15.372  1.00 96.91           C  
ATOM   2903  O   SER A 363      48.482  13.940 -15.888  1.00 96.91           O  
ATOM   2904  OG  SER A 363      45.297  15.436 -14.469  1.00 96.91           O  
ATOM   2905  N   GLU A 364      47.978  14.620 -13.839  1.00 97.52           N  
ATOM   2906  CA  GLU A 364      49.280  15.249 -13.636  1.00 97.52           C  
ATOM   2907  C   GLU A 364      50.400  14.213 -13.640  1.00 97.52           C  
ATOM   2908  CB  GLU A 364      49.297  16.038 -12.325  1.00 97.52           C  
ATOM   2909  O   GLU A 364      51.464  14.444 -14.218  1.00 97.52           O  
ATOM   2910  CG  GLU A 364      48.476  17.318 -12.366  1.00 97.52           C  
ATOM   2911  CD  GLU A 364      48.377  18.012 -11.016  1.00 97.52           C  
ATOM   2912  OE1 GLU A 364      47.721  19.074 -10.926  1.00 97.52           O  
ATOM   2913  OE2 GLU A 364      48.961  17.489 -10.041  1.00 97.52           O  
ATOM   2914  N   MET A 365      50.161  13.114 -12.977  1.00 97.09           N  
ATOM   2915  CA  MET A 365      51.146  12.037 -12.949  1.00 97.09           C  
ATOM   2916  C   MET A 365      51.419  11.513 -14.355  1.00 97.09           C  
ATOM   2917  CB  MET A 365      50.671  10.896 -12.049  1.00 97.09           C  
ATOM   2918  O   MET A 365      52.570  11.260 -14.715  1.00 97.09           O  
ATOM   2919  CG  MET A 365      51.712   9.809 -11.836  1.00 97.09           C  
ATOM   2920  SD  MET A 365      51.126   8.484 -10.710  1.00 97.09           S  
ATOM   2921  CE  MET A 365      51.148   9.374  -9.129  1.00 97.09           C  
ATOM   2922  N   ALA A 366      50.344  11.284 -15.091  1.00 96.12           N  
ATOM   2923  CA  ALA A 366      50.493  10.827 -16.471  1.00 96.12           C  
ATOM   2924  C   ALA A 366      51.321  11.813 -17.289  1.00 96.12           C  
ATOM   2925  CB  ALA A 366      49.124  10.623 -17.114  1.00 96.12           C  
ATOM   2926  O   ALA A 366      52.158  11.409 -18.099  1.00 96.12           O  
ATOM   2927  N   ARG A 367      51.063  13.070 -17.086  1.00 97.01           N  
ATOM   2928  CA  ARG A 367      51.829  14.110 -17.765  1.00 97.01           C  
ATOM   2929  C   ARG A 367      53.305  14.040 -17.385  1.00 97.01           C  
ATOM   2930  CB  ARG A 367      51.268  15.494 -17.433  1.00 97.01           C  
ATOM   2931  O   ARG A 367      54.179  14.141 -18.248  1.00 97.01           O  
ATOM   2932  CG  ARG A 367      51.923  16.627 -18.207  1.00 97.01           C  
ATOM   2933  CD  ARG A 367      51.423  17.989 -17.746  1.00 97.01           C  
ATOM   2934  NE  ARG A 367      51.787  18.255 -16.357  1.00 97.01           N  
ATOM   2935  NH1 ARG A 367      53.966  18.860 -16.828  1.00 97.01           N  
ATOM   2936  NH2 ARG A 367      53.210  18.875 -14.664  1.00 97.01           N  
ATOM   2937  CZ  ARG A 367      52.987  18.663 -15.953  1.00 97.01           C  
ATOM   2938  N   TYR A 368      53.651  13.968 -16.080  1.00 96.59           N  
ATOM   2939  CA  TYR A 368      55.026  13.863 -15.606  1.00 96.59           C  
ATOM   2940  C   TYR A 368      55.715  12.640 -16.200  1.00 96.59           C  
ATOM   2941  CB  TYR A 368      55.064  13.791 -14.077  1.00 96.59           C  
ATOM   2942  O   TYR A 368      56.889  12.702 -16.576  1.00 96.59           O  
ATOM   2943  CG  TYR A 368      54.843  15.123 -13.401  1.00 96.59           C  
ATOM   2944  CD1 TYR A 368      55.276  16.307 -13.994  1.00 96.59           C  
ATOM   2945  CD2 TYR A 368      54.203  15.200 -12.169  1.00 96.59           C  
ATOM   2946  CE1 TYR A 368      55.076  17.536 -13.374  1.00 96.59           C  
ATOM   2947  CE2 TYR A 368      53.997  16.423 -11.540  1.00 96.59           C  
ATOM   2948  OH  TYR A 368      54.236  18.798 -11.532  1.00 96.59           O  
ATOM   2949  CZ  TYR A 368      54.436  17.584 -12.150  1.00 96.59           C  
ATOM   2950  N   LEU A 369      55.038  11.512 -16.359  1.00 96.92           N  
ATOM   2951  CA  LEU A 369      55.599  10.289 -16.922  1.00 96.92           C  
ATOM   2952  C   LEU A 369      55.951  10.479 -18.393  1.00 96.92           C  
ATOM   2953  CB  LEU A 369      54.615   9.126 -16.766  1.00 96.92           C  
ATOM   2954  O   LEU A 369      56.988   9.997 -18.855  1.00 96.92           O  
ATOM   2955  CG  LEU A 369      54.515   8.504 -15.372  1.00 96.92           C  
ATOM   2956  CD1 LEU A 369      53.362   7.507 -15.318  1.00 96.92           C  
ATOM   2957  CD2 LEU A 369      55.829   7.831 -14.992  1.00 96.92           C  
ATOM   2958  N   LYS A 370      55.045  11.177 -19.082  1.00 96.73           N  
ATOM   2959  CA  LYS A 370      55.322  11.475 -20.484  1.00 96.73           C  
ATOM   2960  C   LYS A 370      56.529  12.398 -20.622  1.00 96.73           C  
ATOM   2961  CB  LYS A 370      54.099  12.107 -21.150  1.00 96.73           C  
ATOM   2962  O   LYS A 370      57.383  12.186 -21.485  1.00 96.73           O  
ATOM   2963  CG  LYS A 370      54.237  12.285 -22.655  1.00 96.73           C  
ATOM   2964  CD  LYS A 370      52.995  12.929 -23.258  1.00 96.73           C  
ATOM   2965  CE  LYS A 370      53.148  13.147 -24.757  1.00 96.73           C  
ATOM   2966  NZ  LYS A 370      51.866  13.580 -25.388  1.00 96.73           N  
ATOM   2967  N   GLU A 371      56.585  13.461 -19.845  1.00 96.93           N  
ATOM   2968  CA  GLU A 371      57.708  14.394 -19.872  1.00 96.93           C  
ATOM   2969  C   GLU A 371      59.016  13.693 -19.514  1.00 96.93           C  
ATOM   2970  CB  GLU A 371      57.459  15.564 -18.917  1.00 96.93           C  
ATOM   2971  O   GLU A 371      60.061  13.982 -20.100  1.00 96.93           O  
ATOM   2972  CG  GLU A 371      56.375  16.522 -19.388  1.00 96.93           C  
ATOM   2973  CD  GLU A 371      56.053  17.608 -18.374  1.00 96.93           C  
ATOM   2974  OE1 GLU A 371      55.069  18.356 -18.577  1.00 96.93           O  
ATOM   2975  OE2 GLU A 371      56.791  17.714 -17.369  1.00 96.93           O  
ATOM   2976  N   TYR A 372      58.959  12.791 -18.500  1.00 96.92           N  
ATOM   2977  CA  TYR A 372      60.138  12.029 -18.105  1.00 96.92           C  
ATOM   2978  C   TYR A 372      60.613  11.131 -19.241  1.00 96.92           C  
ATOM   2979  CB  TYR A 372      59.842  11.186 -16.861  1.00 96.92           C  
ATOM   2980  O   TYR A 372      61.815  11.022 -19.494  1.00 96.92           O  
ATOM   2981  CG  TYR A 372      60.143  11.894 -15.562  1.00 96.92           C  
ATOM   2982  CD1 TYR A 372      61.457  12.097 -15.145  1.00 96.92           C  
ATOM   2983  CD2 TYR A 372      59.116  12.359 -14.749  1.00 96.92           C  
ATOM   2984  CE1 TYR A 372      61.739  12.747 -13.948  1.00 96.92           C  
ATOM   2985  CE2 TYR A 372      59.386  13.010 -13.550  1.00 96.92           C  
ATOM   2986  OH  TYR A 372      60.973  13.843 -11.973  1.00 96.92           O  
ATOM   2987  CZ  TYR A 372      60.699  13.200 -13.159  1.00 96.92           C  
ATOM   2988  N   GLN A 373      59.709  10.463 -19.886  1.00 96.23           N  
ATOM   2989  CA  GLN A 373      60.053   9.638 -21.039  1.00 96.23           C  
ATOM   2990  C   GLN A 373      60.688  10.477 -22.145  1.00 96.23           C  
ATOM   2991  CB  GLN A 373      58.815   8.917 -21.573  1.00 96.23           C  
ATOM   2992  O   GLN A 373      61.660  10.052 -22.773  1.00 96.23           O  
ATOM   2993  CG  GLN A 373      59.116   7.915 -22.679  1.00 96.23           C  
ATOM   2994  CD  GLN A 373      60.049   6.807 -22.229  1.00 96.23           C  
ATOM   2995  NE2 GLN A 373      60.981   6.427 -23.097  1.00 96.23           N  
ATOM   2996  OE1 GLN A 373      59.935   6.297 -21.110  1.00 96.23           O  
ATOM   2997  N   ASP A 374      60.155  11.600 -22.440  1.00 96.43           N  
ATOM   2998  CA  ASP A 374      60.711  12.509 -23.437  1.00 96.43           C  
ATOM   2999  C   ASP A 374      62.122  12.949 -23.054  1.00 96.43           C  
ATOM   3000  CB  ASP A 374      59.808  13.732 -23.611  1.00 96.43           C  
ATOM   3001  O   ASP A 374      63.013  13.005 -23.904  1.00 96.43           O  
ATOM   3002  CG  ASP A 374      58.501  13.409 -24.314  1.00 96.43           C  
ATOM   3003  OD1 ASP A 374      58.380  12.313 -24.903  1.00 96.43           O  
ATOM   3004  OD2 ASP A 374      57.585  14.258 -24.281  1.00 96.43           O  
ATOM   3005  N   LEU A 375      62.251  13.275 -21.746  1.00 96.67           N  
ATOM   3006  CA  LEU A 375      63.558  13.673 -21.235  1.00 96.67           C  
ATOM   3007  C   LEU A 375      64.556  12.525 -21.341  1.00 96.67           C  
ATOM   3008  CB  LEU A 375      63.446  14.135 -19.779  1.00 96.67           C  
ATOM   3009  O   LEU A 375      65.719  12.739 -21.690  1.00 96.67           O  
ATOM   3010  CG  LEU A 375      64.695  14.780 -19.175  1.00 96.67           C  
ATOM   3011  CD1 LEU A 375      65.096  16.013 -19.978  1.00 96.67           C  
ATOM   3012  CD2 LEU A 375      64.456  15.142 -17.713  1.00 96.67           C  
ATOM   3013  N   LEU A 376      64.225  11.328 -21.071  1.00 96.50           N  
ATOM   3014  CA  LEU A 376      65.075  10.148 -21.186  1.00 96.50           C  
ATOM   3015  C   LEU A 376      65.508   9.929 -22.632  1.00 96.50           C  
ATOM   3016  CB  LEU A 376      64.345   8.907 -20.666  1.00 96.50           C  
ATOM   3017  O   LEU A 376      66.663   9.586 -22.894  1.00 96.50           O  
ATOM   3018  CG  LEU A 376      65.160   7.614 -20.610  1.00 96.50           C  
ATOM   3019  CD1 LEU A 376      66.286   7.742 -19.590  1.00 96.50           C  
ATOM   3020  CD2 LEU A 376      64.261   6.429 -20.277  1.00 96.50           C  
ATOM   3021  N   ASN A 377      64.537  10.104 -23.546  1.00 95.72           N  
ATOM   3022  CA  ASN A 377      64.859   9.980 -24.964  1.00 95.72           C  
ATOM   3023  C   ASN A 377      65.914  10.996 -25.390  1.00 95.72           C  
ATOM   3024  CB  ASN A 377      63.597  10.135 -25.816  1.00 95.72           C  
ATOM   3025  O   ASN A 377      66.835  10.664 -26.139  1.00 95.72           O  
ATOM   3026  CG  ASN A 377      62.659   8.950 -25.691  1.00 95.72           C  
ATOM   3027  ND2 ASN A 377      61.393   9.158 -26.032  1.00 95.72           N  
ATOM   3028  OD1 ASN A 377      63.069   7.858 -25.290  1.00 95.72           O  
ATOM   3029  N   VAL A 378      65.784  12.268 -24.958  1.00 96.19           N  
ATOM   3030  CA  VAL A 378      66.751  13.313 -25.275  1.00 96.19           C  
ATOM   3031  C   VAL A 378      68.104  12.970 -24.656  1.00 96.19           C  
ATOM   3032  CB  VAL A 378      66.274  14.697 -24.781  1.00 96.19           C  
ATOM   3033  O   VAL A 378      69.148  13.158 -25.286  1.00 96.19           O  
ATOM   3034  CG1 VAL A 378      67.388  15.733 -24.920  1.00 96.19           C  
ATOM   3035  CG2 VAL A 378      65.030  15.138 -25.551  1.00 96.19           C  
ATOM   3036  N   LYS A 379      68.153  12.437 -23.450  1.00 96.08           N  
ATOM   3037  CA  LYS A 379      69.395  12.058 -22.781  1.00 96.08           C  
ATOM   3038  C   LYS A 379      70.123  10.962 -23.554  1.00 96.08           C  
ATOM   3039  CB  LYS A 379      69.115  11.594 -21.351  1.00 96.08           C  
ATOM   3040  O   LYS A 379      71.343  11.017 -23.720  1.00 96.08           O  
ATOM   3041  CG  LYS A 379      70.366  11.255 -20.554  1.00 96.08           C  
ATOM   3042  CD  LYS A 379      70.598   9.751 -20.491  1.00 96.08           C  
ATOM   3043  CE  LYS A 379      71.771   9.404 -19.584  1.00 96.08           C  
ATOM   3044  NZ  LYS A 379      72.088   7.945 -19.623  1.00 96.08           N  
ATOM   3045  N   MET A 380      69.341   9.979 -23.990  1.00 95.12           N  
ATOM   3046  CA  MET A 380      69.930   8.891 -24.767  1.00 95.12           C  
ATOM   3047  C   MET A 380      70.537   9.415 -26.064  1.00 95.12           C  
ATOM   3048  CB  MET A 380      68.881   7.821 -25.075  1.00 95.12           C  
ATOM   3049  O   MET A 380      71.616   8.981 -26.469  1.00 95.12           O  
ATOM   3050  CG  MET A 380      68.556   6.923 -23.893  1.00 95.12           C  
ATOM   3051  SD  MET A 380      67.366   5.594 -24.326  1.00 95.12           S  
ATOM   3052  CE  MET A 380      68.325   4.702 -25.581  1.00 95.12           C  
ATOM   3053  N   ALA A 381      69.742  10.364 -26.654  1.00 95.05           N  
ATOM   3054  CA  ALA A 381      70.227  10.989 -27.882  1.00 95.05           C  
ATOM   3055  C   ALA A 381      71.531  11.742 -27.636  1.00 95.05           C  
ATOM   3056  CB  ALA A 381      69.171  11.932 -28.452  1.00 95.05           C  
ATOM   3057  O   ALA A 381      72.464  11.660 -28.438  1.00 95.05           O  
ATOM   3058  N   LEU A 382      71.640  12.425 -26.548  1.00 94.63           N  
ATOM   3059  CA  LEU A 382      72.845  13.173 -26.207  1.00 94.63           C  
ATOM   3060  C   LEU A 382      73.993  12.229 -25.868  1.00 94.63           C  
ATOM   3061  CB  LEU A 382      72.577  14.114 -25.029  1.00 94.63           C  
ATOM   3062  O   LEU A 382      75.147  12.500 -26.208  1.00 94.63           O  
ATOM   3063  CG  LEU A 382      71.745  15.361 -25.333  1.00 94.63           C  
ATOM   3064  CD1 LEU A 382      71.423  16.111 -24.045  1.00 94.63           C  
ATOM   3065  CD2 LEU A 382      72.478  16.267 -26.317  1.00 94.63           C  
ATOM   3066  N   ASP A 383      73.696  11.107 -25.184  1.00 94.85           N  
ATOM   3067  CA  ASP A 383      74.726  10.132 -24.839  1.00 94.85           C  
ATOM   3068  C   ASP A 383      75.363   9.539 -26.093  1.00 94.85           C  
ATOM   3069  CB  ASP A 383      74.141   9.018 -23.969  1.00 94.85           C  
ATOM   3070  O   ASP A 383      76.575   9.314 -26.134  1.00 94.85           O  
ATOM   3071  CG  ASP A 383      73.923   9.444 -22.527  1.00 94.85           C  
ATOM   3072  OD1 ASP A 383      74.595  10.390 -22.063  1.00 94.85           O  
ATOM   3073  OD2 ASP A 383      73.075   8.825 -21.849  1.00 94.85           O  
ATOM   3074  N   ILE A 384      74.553   9.254 -27.116  1.00 93.35           N  
ATOM   3075  CA  ILE A 384      75.051   8.746 -28.390  1.00 93.35           C  
ATOM   3076  C   ILE A 384      75.914   9.808 -29.067  1.00 93.35           C  
ATOM   3077  CB  ILE A 384      73.893   8.323 -29.321  1.00 93.35           C  
ATOM   3078  O   ILE A 384      76.952   9.492 -29.652  1.00 93.35           O  
ATOM   3079  CG1 ILE A 384      73.137   7.130 -28.725  1.00 93.35           C  
ATOM   3080  CG2 ILE A 384      74.419   7.993 -30.721  1.00 93.35           C  
ATOM   3081  CD1 ILE A 384      71.844   6.789 -29.453  1.00 93.35           C  
ATOM   3082  N   GLU A 385      75.492  11.121 -29.008  1.00 94.98           N  
ATOM   3083  CA  GLU A 385      76.229  12.228 -29.609  1.00 94.98           C  
ATOM   3084  C   GLU A 385      77.587  12.416 -28.939  1.00 94.98           C  
ATOM   3085  CB  GLU A 385      75.418  13.524 -29.526  1.00 94.98           C  
ATOM   3086  O   GLU A 385      78.596  12.627 -29.616  1.00 94.98           O  
ATOM   3087  CG  GLU A 385      74.251  13.582 -30.501  1.00 94.98           C  
ATOM   3088  CD  GLU A 385      73.468  14.883 -30.423  1.00 94.98           C  
ATOM   3089  OE1 GLU A 385      72.469  15.036 -31.163  1.00 94.98           O  
ATOM   3090  OE2 GLU A 385      73.857  15.757 -29.617  1.00 94.98           O  
ATOM   3091  N   ILE A 386      77.572  12.325 -27.622  1.00 90.25           N  
ATOM   3092  CA  ILE A 386      78.812  12.462 -26.866  1.00 90.25           C  
ATOM   3093  C   ILE A 386      79.742  11.293 -27.186  1.00 90.25           C  
ATOM   3094  CB  ILE A 386      78.543  12.532 -25.346  1.00 90.25           C  
ATOM   3095  O   ILE A 386      80.952  11.479 -27.339  1.00 90.25           O  
ATOM   3096  CG1 ILE A 386      77.830  13.842 -24.991  1.00 90.25           C  
ATOM   3097  CG2 ILE A 386      79.849  12.389 -24.559  1.00 90.25           C  
ATOM   3098  CD1 ILE A 386      77.342  13.910 -23.550  1.00 90.25           C  
ATOM   3099  N   ALA A 387      79.173  10.079 -27.194  1.00 93.82           N  
ATOM   3100  CA  ALA A 387      79.972   8.906 -27.540  1.00 93.82           C  
ATOM   3101  C   ALA A 387      80.583   9.050 -28.931  1.00 93.82           C  
ATOM   3102  CB  ALA A 387      79.120   7.642 -27.465  1.00 93.82           C  
ATOM   3103  O   ALA A 387      81.733   8.663 -29.153  1.00 93.82           O  
ATOM   3104  N   ALA A 388      79.786   9.605 -29.821  1.00 91.37           N  
ATOM   3105  CA  ALA A 388      80.276   9.849 -31.175  1.00 91.37           C  
ATOM   3106  C   ALA A 388      81.409  10.872 -31.172  1.00 91.37           C  
ATOM   3107  CB  ALA A 388      79.138  10.322 -32.076  1.00 91.37           C  
ATOM   3108  O   ALA A 388      82.409  10.701 -31.874  1.00 91.37           O  
ATOM   3109  N   TYR A 389      81.189  11.992 -30.450  1.00 90.98           N  
ATOM   3110  CA  TYR A 389      82.233  13.005 -30.340  1.00 90.98           C  
ATOM   3111  C   TYR A 389      83.466  12.445 -29.642  1.00 90.98           C  
ATOM   3112  CB  TYR A 389      81.714  14.230 -29.581  1.00 90.98           C  
ATOM   3113  O   TYR A 389      84.597  12.767 -30.014  1.00 90.98           O  
ATOM   3114  CG  TYR A 389      80.777  15.094 -30.389  1.00 90.98           C  
ATOM   3115  CD1 TYR A 389      81.213  15.736 -31.546  1.00 90.98           C  
ATOM   3116  CD2 TYR A 389      79.454  15.269 -29.998  1.00 90.98           C  
ATOM   3117  CE1 TYR A 389      80.353  16.535 -32.293  1.00 90.98           C  
ATOM   3118  CE2 TYR A 389      78.585  16.065 -30.738  1.00 90.98           C  
ATOM   3119  OH  TYR A 389      78.187  17.481 -32.618  1.00 90.98           O  
ATOM   3120  CZ  TYR A 389      79.043  16.692 -31.882  1.00 90.98           C  
ATOM   3121  N   ARG A 390      83.354  11.705 -28.555  1.00 90.29           N  
ATOM   3122  CA  ARG A 390      84.480  11.065 -27.883  1.00 90.29           C  
ATOM   3123  C   ARG A 390      85.292  10.221 -28.860  1.00 90.29           C  
ATOM   3124  CB  ARG A 390      83.991  10.197 -26.722  1.00 90.29           C  
ATOM   3125  O   ARG A 390      86.524  10.216 -28.808  1.00 90.29           O  
ATOM   3126  CG  ARG A 390      83.647  10.984 -25.467  1.00 90.29           C  
ATOM   3127  CD  ARG A 390      83.238  10.068 -24.322  1.00 90.29           C  
ATOM   3128  NE  ARG A 390      82.824  10.828 -23.145  1.00 90.29           N  
ATOM   3129  NH1 ARG A 390      81.654   9.087 -22.177  1.00 90.29           N  
ATOM   3130  NH2 ARG A 390      81.762  11.124 -21.131  1.00 90.29           N  
ATOM   3131  CZ  ARG A 390      82.081  10.344 -22.154  1.00 90.29           C  
ATOM   3132  N   LYS A 391      84.601   9.390 -29.784  1.00 88.18           N  
ATOM   3133  CA  LYS A 391      85.264   8.565 -30.790  1.00 88.18           C  
ATOM   3134  C   LYS A 391      86.027   9.426 -31.792  1.00 88.18           C  
ATOM   3135  CB  LYS A 391      84.247   7.687 -31.520  1.00 88.18           C  
ATOM   3136  O   LYS A 391      87.127   9.067 -32.217  1.00 88.18           O  
ATOM   3137  CG  LYS A 391      84.868   6.540 -32.304  1.00 88.18           C  
ATOM   3138  CD  LYS A 391      83.804   5.667 -32.956  1.00 88.18           C  
ATOM   3139  CE  LYS A 391      84.423   4.616 -33.867  1.00 88.18           C  
ATOM   3140  NZ  LYS A 391      83.394   3.683 -34.415  1.00 88.18           N  
ATOM   3141  N   LEU A 392      85.484  10.534 -32.163  1.00 85.51           N  
ATOM   3142  CA  LEU A 392      86.143  11.437 -33.100  1.00 85.51           C  
ATOM   3143  C   LEU A 392      87.357  12.098 -32.456  1.00 85.51           C  
ATOM   3144  CB  LEU A 392      85.165  12.507 -33.592  1.00 85.51           C  
ATOM   3145  O   LEU A 392      88.385  12.289 -33.109  1.00 85.51           O  
ATOM   3146  CG  LEU A 392      84.160  12.069 -34.659  1.00 85.51           C  
ATOM   3147  CD1 LEU A 392      83.095  13.143 -34.857  1.00 85.51           C  
ATOM   3148  CD2 LEU A 392      84.873  11.767 -35.972  1.00 85.51           C  
ATOM   3149  N   LEU A 393      87.309  12.510 -31.203  1.00 86.58           N  
ATOM   3150  CA  LEU A 393      88.428  13.154 -30.524  1.00 86.58           C  
ATOM   3151  C   LEU A 393      89.530  12.146 -30.216  1.00 86.58           C  
ATOM   3152  CB  LEU A 393      87.957  13.823 -29.230  1.00 86.58           C  
ATOM   3153  O   LEU A 393      90.715  12.483 -30.260  1.00 86.58           O  
ATOM   3154  CG  LEU A 393      87.233  15.162 -29.384  1.00 86.58           C  
ATOM   3155  CD1 LEU A 393      86.447  15.488 -28.118  1.00 86.58           C  
ATOM   3156  CD2 LEU A 393      88.227  16.274 -29.704  1.00 86.58           C  
ATOM   3157  N   GLU A 394      89.267  10.890 -29.843  1.00 81.39           N  
ATOM   3158  CA  GLU A 394      90.286   9.872 -29.608  1.00 81.39           C  
ATOM   3159  C   GLU A 394      91.047   9.546 -30.890  1.00 81.39           C  
ATOM   3160  CB  GLU A 394      89.655   8.601 -29.033  1.00 81.39           C  
ATOM   3161  O   GLU A 394      92.237   9.224 -30.847  1.00 81.39           O  
ATOM   3162  CG  GLU A 394      89.173   8.748 -27.597  1.00 81.39           C  
ATOM   3163  CD  GLU A 394      88.416   7.532 -27.091  1.00 81.39           C  
ATOM   3164  OE1 GLU A 394      87.955   7.545 -25.927  1.00 81.39           O  
ATOM   3165  OE2 GLU A 394      88.283   6.556 -27.864  1.00 81.39           O  
ATOM   3166  N   GLY A 395      90.336   9.538 -32.051  1.00 77.48           N  
ATOM   3167  CA  GLY A 395      91.046   9.364 -33.308  1.00 77.48           C  
ATOM   3168  C   GLY A 395      92.006  10.498 -33.613  1.00 77.48           C  
ATOM   3169  O   GLY A 395      93.090  10.272 -34.155  1.00 77.48           O  
ATOM   3170  N   GLU A 396      91.666  11.713 -33.249  1.00 72.61           N  
ATOM   3171  CA  GLU A 396      92.559  12.846 -33.474  1.00 72.61           C  
ATOM   3172  C   GLU A 396      93.714  12.844 -32.476  1.00 72.61           C  
ATOM   3173  CB  GLU A 396      91.788  14.165 -33.383  1.00 72.61           C  
ATOM   3174  O   GLU A 396      94.848  13.175 -32.830  1.00 72.61           O  
ATOM   3175  CG  GLU A 396      90.995  14.501 -34.638  1.00 72.61           C  
ATOM   3176  CD  GLU A 396      91.438  15.796 -35.299  1.00 72.61           C  
ATOM   3177  OE1 GLU A 396      91.177  15.979 -36.510  1.00 72.61           O  
ATOM   3178  OE2 GLU A 396      92.052  16.634 -34.601  1.00 72.61           O  
ATOM   3179  N   GLU A 397      93.468  12.536 -31.180  1.00 70.14           N  
ATOM   3180  CA  GLU A 397      94.584  12.489 -30.240  1.00 70.14           C  
ATOM   3181  C   GLU A 397      95.538  11.345 -30.574  1.00 70.14           C  
ATOM   3182  CB  GLU A 397      94.073  12.345 -28.804  1.00 70.14           C  
ATOM   3183  O   GLU A 397      96.752  11.470 -30.396  1.00 70.14           O  
ATOM   3184  CG  GLU A 397      95.133  12.611 -27.745  1.00 70.14           C  
ATOM   3185  CD  GLU A 397      94.595  12.534 -26.325  1.00 70.14           C  
ATOM   3186  OE1 GLU A 397      95.379  12.720 -25.368  1.00 70.14           O  
ATOM   3187  OE2 GLU A 397      93.379  12.283 -26.169  1.00 70.14           O  
ATOM   3188  N   THR A 398      95.111  10.136 -31.070  1.00 66.51           N  
ATOM   3189  CA  THR A 398      96.042   9.103 -31.510  1.00 66.51           C  
ATOM   3190  C   THR A 398      96.868   9.591 -32.698  1.00 66.51           C  
ATOM   3191  CB  THR A 398      95.301   7.809 -31.894  1.00 66.51           C  
ATOM   3192  O   THR A 398      98.065   9.310 -32.785  1.00 66.51           O  
ATOM   3193  CG2 THR A 398      96.268   6.636 -32.012  1.00 66.51           C  
ATOM   3194  OG1 THR A 398      94.324   7.509 -30.889  1.00 66.51           O  
ATOM   3195  N   ARG A 399      96.423  10.397 -33.534  1.00 68.08           N  
ATOM   3196  CA  ARG A 399      97.290  10.947 -34.571  1.00 68.08           C  
ATOM   3197  C   ARG A 399      98.230  12.002 -33.996  1.00 68.08           C  
ATOM   3198  CB  ARG A 399      96.458  11.548 -35.705  1.00 68.08           C  
ATOM   3199  O   ARG A 399      99.393  12.088 -34.394  1.00 68.08           O  
ATOM   3200  CG  ARG A 399      95.929  10.521 -36.693  1.00 68.08           C  
ATOM   3201  CD  ARG A 399      95.119  11.172 -37.805  1.00 68.08           C  
ATOM   3202  NE  ARG A 399      95.713  10.931 -39.117  1.00 68.08           N  
ATOM   3203  NH1 ARG A 399      96.403  13.112 -39.435  1.00 68.08           N  
ATOM   3204  NH2 ARG A 399      96.815  11.528 -41.041  1.00 68.08           N  
ATOM   3205  CZ  ARG A 399      96.309  11.858 -39.861  1.00 68.08           C  
ATOM   3206  N   LEU A 400      97.773  12.782 -32.986  1.00 62.23           N  
ATOM   3207  CA  LEU A 400      98.700  13.783 -32.470  1.00 62.23           C  
ATOM   3208  C   LEU A 400      99.650  13.169 -31.447  1.00 62.23           C  
ATOM   3209  CB  LEU A 400      97.933  14.947 -31.836  1.00 62.23           C  
ATOM   3210  O   LEU A 400     100.802  13.594 -31.330  1.00 62.23           O  
ATOM   3211  CG  LEU A 400      97.306  15.952 -32.804  1.00 62.23           C  
ATOM   3212  CD1 LEU A 400      96.215  16.754 -32.102  1.00 62.23           C  
ATOM   3213  CD2 LEU A 400      98.372  16.879 -33.378  1.00 62.23           C  
ATOM   3214  N   SER A 401      99.357  12.103 -30.605  1.00 60.91           N  
ATOM   3215  CA  SER A 401     100.322  11.524 -29.675  1.00 60.91           C  
ATOM   3216  C   SER A 401     101.287  10.586 -30.392  1.00 60.91           C  
ATOM   3217  CB  SER A 401      99.602  10.771 -28.556  1.00 60.91           C  
ATOM   3218  O   SER A 401     102.443  10.448 -29.987  1.00 60.91           O  
ATOM   3219  OG  SER A 401      99.238  11.654 -27.509  1.00 60.91           O  
ATOM   3220  N   PHE A 402     100.970   9.943 -31.609  1.00 55.48           N  
ATOM   3221  CA  PHE A 402     102.016   9.188 -32.288  1.00 55.48           C  
ATOM   3222  C   PHE A 402     102.918  10.117 -33.093  1.00 55.48           C  
ATOM   3223  CB  PHE A 402     101.405   8.125 -33.206  1.00 55.48           C  
ATOM   3224  O   PHE A 402     104.061   9.770 -33.398  1.00 55.48           O  
ATOM   3225  CG  PHE A 402     101.619   6.714 -32.727  1.00 55.48           C  
ATOM   3226  CD1 PHE A 402     102.749   6.001 -33.107  1.00 55.48           C  
ATOM   3227  CD2 PHE A 402     100.689   6.101 -31.897  1.00 55.48           C  
ATOM   3228  CE1 PHE A 402     102.950   4.695 -32.666  1.00 55.48           C  
ATOM   3229  CE2 PHE A 402     100.883   4.797 -31.452  1.00 55.48           C  
ATOM   3230  CZ  PHE A 402     102.014   4.095 -31.839  1.00 55.48           C  
ATOM   3231  N   THR A 403     102.653  11.454 -33.073  1.00 48.22           N  
ATOM   3232  CA  THR A 403     103.715  12.303 -33.602  1.00 48.22           C  
ATOM   3233  C   THR A 403     104.351  13.130 -32.489  1.00 48.22           C  
ATOM   3234  CB  THR A 403     103.185  13.240 -34.703  1.00 48.22           C  
ATOM   3235  O   THR A 403     105.387  13.765 -32.695  1.00 48.22           O  
ATOM   3236  CG2 THR A 403     103.067  12.510 -36.037  1.00 48.22           C  
ATOM   3237  OG1 THR A 403     101.893  13.731 -34.324  1.00 48.22           O  
ATOM   3238  N   SER A 404     104.219  12.768 -31.155  1.00 40.90           N  
ATOM   3239  CA  SER A 404     104.961  13.665 -30.276  1.00 40.90           C  
ATOM   3240  C   SER A 404     105.982  12.901 -29.440  1.00 40.90           C  
ATOM   3241  CB  SER A 404     104.005  14.428 -29.357  1.00 40.90           C  
ATOM   3242  O   SER A 404     105.633  12.301 -28.421  1.00 40.90           O  
ATOM   3243  OG  SER A 404     104.702  15.408 -28.608  1.00 40.90           O  
ATOM   3244  N   VAL A 405     106.591  11.755 -29.923  1.00 39.42           N  
ATOM   3245  CA  VAL A 405     107.929  11.380 -29.478  1.00 39.42           C  
ATOM   3246  C   VAL A 405     108.961  12.321 -30.094  1.00 39.42           C  
ATOM   3247  CB  VAL A 405     108.258   9.915 -29.841  1.00 39.42           C  
ATOM   3248  O   VAL A 405     109.073  12.414 -31.319  1.00 39.42           O  
ATOM   3249  CG1 VAL A 405     109.764   9.669 -29.777  1.00 39.42           C  
ATOM   3250  CG2 VAL A 405     107.516   8.956 -28.913  1.00 39.42           C  
ATOM   3251  N   GLY A 406     108.919  13.564 -29.780  1.00 37.61           N  
ATOM   3252  CA  GLY A 406     110.231  14.186 -29.701  1.00 37.61           C  
ATOM   3253  C   GLY A 406     110.183  15.698 -29.818  1.00 37.61           C  
ATOM   3254  O   GLY A 406     109.595  16.234 -30.759  1.00 37.61           O  
ATOM   3255  N   SER A 407     110.035  16.390 -28.692  1.00 33.12           N  
ATOM   3256  CA  SER A 407     111.090  17.385 -28.528  1.00 33.12           C  
ATOM   3257  C   SER A 407     110.637  18.528 -27.626  1.00 33.12           C  
ATOM   3258  CB  SER A 407     111.522  17.937 -29.887  1.00 33.12           C  
ATOM   3259  O   SER A 407     109.538  19.060 -27.794  1.00 33.12           O  
ATOM   3260  OG  SER A 407     112.715  18.693 -29.766  1.00 33.12           O  
ATOM   3261  N   ILE A 408     110.924  18.557 -26.322  1.00 36.22           N  
ATOM   3262  CA  ILE A 408     111.910  19.244 -25.495  1.00 36.22           C  
ATOM   3263  C   ILE A 408     111.424  20.657 -25.178  1.00 36.22           C  
ATOM   3264  CB  ILE A 408     113.291  19.294 -26.186  1.00 36.22           C  
ATOM   3265  O   ILE A 408     110.917  21.357 -26.057  1.00 36.22           O  
ATOM   3266  CG1 ILE A 408     113.133  19.176 -27.706  1.00 36.22           C  
ATOM   3267  CG2 ILE A 408     114.207  18.193 -25.643  1.00 36.22           C  
ATOM   3268  CD1 ILE A 408     114.385  19.544 -28.489  1.00 36.22           C  
ATOM   3269  N   THR A 409     111.020  20.918 -23.935  1.00 29.99           N  
ATOM   3270  CA  THR A 409     111.636  21.770 -22.924  1.00 29.99           C  
ATOM   3271  C   THR A 409     111.937  23.154 -23.492  1.00 29.99           C  
ATOM   3272  CB  THR A 409     112.932  21.143 -22.379  1.00 29.99           C  
ATOM   3273  O   THR A 409     112.482  23.274 -24.592  1.00 29.99           O  
ATOM   3274  CG2 THR A 409     113.493  20.108 -23.350  1.00 29.99           C  
ATOM   3275  OG1 THR A 409     113.908  22.173 -22.180  1.00 29.99           O  
ATOM   3276  N   SER A 410     111.129  24.215 -23.144  1.00 35.46           N  
ATOM   3277  CA  SER A 410     111.782  25.479 -22.821  1.00 35.46           C  
ATOM   3278  C   SER A 410     110.803  26.462 -22.188  1.00 35.46           C  
ATOM   3279  CB  SER A 410     112.399  26.099 -24.076  1.00 35.46           C  
ATOM   3280  O   SER A 410     109.736  26.729 -22.745  1.00 35.46           O  
ATOM   3281  OG  SER A 410     113.724  26.534 -23.822  1.00 35.46           O  
ATOM   3282  N   GLY A 411     110.584  26.372 -20.916  1.00 32.71           N  
ATOM   3283  CA  GLY A 411     111.039  27.280 -19.875  1.00 32.71           C  
ATOM   3284  C   GLY A 411     111.162  28.716 -20.348  1.00 32.71           C  
ATOM   3285  O   GLY A 411     111.746  28.981 -21.401  1.00 32.71           O  
ATOM   3286  N   TYR A 412     110.179  29.518 -19.999  1.00 34.59           N  
ATOM   3287  CA  TYR A 412     110.550  30.801 -19.414  1.00 34.59           C  
ATOM   3288  C   TYR A 412     109.417  31.811 -19.551  1.00 34.59           C  
ATOM   3289  CB  TYR A 412     111.819  31.347 -20.076  1.00 34.59           C  
ATOM   3290  O   TYR A 412     108.891  32.018 -20.647  1.00 34.59           O  
ATOM   3291  CG  TYR A 412     112.916  31.687 -19.097  1.00 34.59           C  
ATOM   3292  CD1 TYR A 412     113.108  32.997 -18.664  1.00 34.59           C  
ATOM   3293  CD2 TYR A 412     113.764  30.701 -18.605  1.00 34.59           C  
ATOM   3294  CE1 TYR A 412     114.119  33.316 -17.763  1.00 34.59           C  
ATOM   3295  CE2 TYR A 412     114.778  31.008 -17.704  1.00 34.59           C  
ATOM   3296  OH  TYR A 412     115.950  32.626 -16.397  1.00 34.59           O  
ATOM   3297  CZ  TYR A 412     114.947  32.316 -17.289  1.00 34.59           C  
ATOM   3298  N   SER A 413     108.669  32.043 -18.446  1.00 30.17           N  
ATOM   3299  CA  SER A 413     108.653  33.125 -17.467  1.00 30.17           C  
ATOM   3300  C   SER A 413     107.988  34.374 -18.035  1.00 30.17           C  
ATOM   3301  CB  SER A 413     110.074  33.457 -17.010  1.00 30.17           C  
ATOM   3302  O   SER A 413     108.331  34.823 -19.131  1.00 30.17           O  
ATOM   3303  OG  SER A 413     110.074  33.944 -15.679  1.00 30.17           O  
ATOM   3304  N   GLN A 414     106.836  34.789 -17.414  1.00 35.84           N  
ATOM   3305  CA  GLN A 414     106.666  36.116 -16.832  1.00 35.84           C  
ATOM   3306  C   GLN A 414     105.210  36.366 -16.448  1.00 35.84           C  
ATOM   3307  CB  GLN A 414     107.144  37.195 -17.805  1.00 35.84           C  
ATOM   3308  O   GLN A 414     104.298  36.052 -17.215  1.00 35.84           O  
ATOM   3309  CG  GLN A 414     108.626  37.523 -17.679  1.00 35.84           C  
ATOM   3310  CD  GLN A 414     108.983  38.866 -18.287  1.00 35.84           C  
ATOM   3311  NE2 GLN A 414     110.098  38.912 -19.009  1.00 35.84           N  
ATOM   3312  OE1 GLN A 414     108.263  39.854 -18.111  1.00 35.84           O  
ATOM   3313  N   SER A 415     104.875  36.244 -15.158  1.00 32.41           N  
ATOM   3314  CA  SER A 415     104.451  37.098 -14.054  1.00 32.41           C  
ATOM   3315  C   SER A 415     103.678  38.311 -14.559  1.00 32.41           C  
ATOM   3316  CB  SER A 415     105.660  37.558 -13.238  1.00 32.41           C  
ATOM   3317  O   SER A 415     104.151  39.035 -15.437  1.00 32.41           O  
ATOM   3318  OG  SER A 415     106.233  38.725 -13.801  1.00 32.41           O  
ATOM   3319  N   SER A 416     102.343  38.269 -14.567  1.00 34.34           N  
ATOM   3320  CA  SER A 416     101.554  39.481 -14.377  1.00 34.34           C  
ATOM   3321  C   SER A 416     100.476  39.279 -13.317  1.00 34.34           C  
ATOM   3322  CB  SER A 416     100.910  39.915 -15.694  1.00 34.34           C  
ATOM   3323  O   SER A 416      99.752  38.281 -13.343  1.00 34.34           O  
ATOM   3324  OG  SER A 416     100.741  38.806 -16.560  1.00 34.34           O  
ATOM   3325  N   GLN A 417     100.796  39.594 -12.075  1.00 32.15           N  
ATOM   3326  CA  GLN A 417     100.294  40.456 -11.010  1.00 32.15           C  
ATOM   3327  C   GLN A 417      99.329  41.503 -11.558  1.00 32.15           C  
ATOM   3328  CB  GLN A 417     101.452  41.140 -10.282  1.00 32.15           C  
ATOM   3329  O   GLN A 417      99.651  42.213 -12.513  1.00 32.15           O  
ATOM   3330  CG  GLN A 417     102.072  40.292  -9.180  1.00 32.15           C  
ATOM   3331  CD  GLN A 417     103.503  39.888  -9.484  1.00 32.15           C  
ATOM   3332  NE2 GLN A 417     104.138  39.201  -8.541  1.00 32.15           N  
ATOM   3333  OE1 GLN A 417     104.032  40.191 -10.558  1.00 32.15           O  
ATOM   3334  N   VAL A 418      97.984  41.354 -11.307  1.00 35.63           N  
ATOM   3335  CA  VAL A 418      97.116  42.428 -10.835  1.00 35.63           C  
ATOM   3336  C   VAL A 418      95.924  41.837 -10.087  1.00 35.63           C  
ATOM   3337  CB  VAL A 418      96.627  43.316 -12.001  1.00 35.63           C  
ATOM   3338  O   VAL A 418      95.332  40.850 -10.529  1.00 35.63           O  
ATOM   3339  CG1 VAL A 418      97.601  44.468 -12.248  1.00 35.63           C  
ATOM   3340  CG2 VAL A 418      96.449  42.482 -13.268  1.00 35.63           C  
ATOM   3341  N   PHE A 419      95.954  41.818  -8.728  1.00 30.80           N  
ATOM   3342  CA  PHE A 419      95.243  42.469  -7.634  1.00 30.80           C  
ATOM   3343  C   PHE A 419      93.940  43.086  -8.126  1.00 30.80           C  
ATOM   3344  CB  PHE A 419      96.121  43.544  -6.986  1.00 30.80           C  
ATOM   3345  O   PHE A 419      93.926  43.805  -9.127  1.00 30.80           O  
ATOM   3346  CG  PHE A 419      96.853  43.072  -5.758  1.00 30.80           C  
ATOM   3347  CD1 PHE A 419      96.236  43.093  -4.514  1.00 30.80           C  
ATOM   3348  CD2 PHE A 419      98.158  42.608  -5.850  1.00 30.80           C  
ATOM   3349  CE1 PHE A 419      96.911  42.657  -3.376  1.00 30.80           C  
ATOM   3350  CE2 PHE A 419      98.839  42.170  -4.717  1.00 30.80           C  
ATOM   3351  CZ  PHE A 419      98.214  42.196  -3.481  1.00 30.80           C  
ATOM   3352  N   GLY A 420      92.813  42.469  -7.754  1.00 26.28           N  
ATOM   3353  CA  GLY A 420      91.855  43.171  -6.915  1.00 26.28           C  
ATOM   3354  C   GLY A 420      90.551  43.478  -7.627  1.00 26.28           C  
ATOM   3355  O   GLY A 420      90.554  43.897  -8.786  1.00 26.28           O  
ATOM   3356  N   ARG A 421      89.536  42.713  -7.330  1.00 31.73           N  
ATOM   3357  CA  ARG A 421      88.295  43.412  -7.014  1.00 31.73           C  
ATOM   3358  C   ARG A 421      87.145  42.429  -6.823  1.00 31.73           C  
ATOM   3359  CB  ARG A 421      87.948  44.417  -8.115  1.00 31.73           C  
ATOM   3360  O   ARG A 421      86.933  41.544  -7.654  1.00 31.73           O  
ATOM   3361  CG  ARG A 421      87.786  45.844  -7.618  1.00 31.73           C  
ATOM   3362  CD  ARG A 421      87.408  46.795  -8.746  1.00 31.73           C  
ATOM   3363  NE  ARG A 421      87.335  48.178  -8.283  1.00 31.73           N  
ATOM   3364  NH1 ARG A 421      85.040  48.343  -8.492  1.00 31.73           N  
ATOM   3365  NH2 ARG A 421      86.259  50.133  -7.742  1.00 31.73           N  
ATOM   3366  CZ  ARG A 421      86.211  48.881  -8.173  1.00 31.73           C  
ATOM   3367  N   SER A 422      86.874  42.025  -5.593  1.00 28.13           N  
ATOM   3368  CA  SER A 422      85.764  42.508  -4.778  1.00 28.13           C  
ATOM   3369  C   SER A 422      84.863  41.360  -4.334  1.00 28.13           C  
ATOM   3370  CB  SER A 422      84.943  43.543  -5.549  1.00 28.13           C  
ATOM   3371  O   SER A 422      84.393  40.578  -5.162  1.00 28.13           O  
ATOM   3372  OG  SER A 422      84.043  44.216  -4.685  1.00 28.13           O  
ATOM   3373  N   ALA A 423      85.216  40.764  -3.297  1.00 30.14           N  
ATOM   3374  CA  ALA A 423      84.673  40.404  -1.990  1.00 30.14           C  
ATOM   3375  C   ALA A 423      83.756  41.501  -1.456  1.00 30.14           C  
ATOM   3376  CB  ALA A 423      85.804  40.132  -1.000  1.00 30.14           C  
ATOM   3377  O   ALA A 423      84.156  42.664  -1.365  1.00 30.14           O  
ATOM   3378  N   TYR A 424      82.449  41.569  -1.908  1.00 32.78           N  
ATOM   3379  CA  TYR A 424      81.333  42.014  -1.082  1.00 32.78           C  
ATOM   3380  C   TYR A 424      80.003  41.768  -1.784  1.00 32.78           C  
ATOM   3381  CB  TYR A 424      81.476  43.501  -0.741  1.00 32.78           C  
ATOM   3382  O   TYR A 424      79.835  42.124  -2.952  1.00 32.78           O  
ATOM   3383  CG  TYR A 424      82.200  43.759   0.558  1.00 32.78           C  
ATOM   3384  CD1 TYR A 424      81.518  43.748   1.772  1.00 32.78           C  
ATOM   3385  CD2 TYR A 424      83.567  44.015   0.573  1.00 32.78           C  
ATOM   3386  CE1 TYR A 424      82.181  43.987   2.971  1.00 32.78           C  
ATOM   3387  CE2 TYR A 424      84.240  44.256   1.766  1.00 32.78           C  
ATOM   3388  OH  TYR A 424      84.202  44.477   4.142  1.00 32.78           O  
ATOM   3389  CZ  TYR A 424      83.540  44.239   2.958  1.00 32.78           C  
ATOM   3390  N   GLY A 425      79.280  40.705  -1.448  1.00 33.28           N  
ATOM   3391  CA  GLY A 425      77.929  40.987  -0.989  1.00 33.28           C  
ATOM   3392  C   GLY A 425      77.038  39.760  -0.967  1.00 33.28           C  
ATOM   3393  O   GLY A 425      76.999  38.997  -1.935  1.00 33.28           O  
ATOM   3394  N   GLY A 426      77.000  39.045   0.133  1.00 28.83           N  
ATOM   3395  CA  GLY A 426      75.909  38.869   1.078  1.00 28.83           C  
ATOM   3396  C   GLY A 426      74.591  38.525   0.409  1.00 28.83           C  
ATOM   3397  O   GLY A 426      74.093  39.286  -0.422  1.00 28.83           O  
ATOM   3398  N   LEU A 427      74.352  37.247   0.214  1.00 34.06           N  
ATOM   3399  CA  LEU A 427      72.947  36.881   0.358  1.00 34.06           C  
ATOM   3400  C   LEU A 427      72.806  35.515   1.020  1.00 34.06           C  
ATOM   3401  CB  LEU A 427      72.252  36.874  -1.007  1.00 34.06           C  
ATOM   3402  O   LEU A 427      73.417  34.540   0.578  1.00 34.06           O  
ATOM   3403  CG  LEU A 427      70.943  37.658  -1.105  1.00 34.06           C  
ATOM   3404  CD1 LEU A 427      71.222  39.157  -1.116  1.00 34.06           C  
ATOM   3405  CD2 LEU A 427      70.164  37.245  -2.350  1.00 34.06           C  
ATOM   3406  N   GLN A 428      72.860  35.468   2.317  1.00 32.67           N  
ATOM   3407  CA  GLN A 428      71.920  34.997   3.330  1.00 32.67           C  
ATOM   3408  C   GLN A 428      70.666  34.413   2.686  1.00 32.67           C  
ATOM   3409  CB  GLN A 428      71.542  36.134   4.281  1.00 32.67           C  
ATOM   3410  O   GLN A 428      69.983  35.092   1.916  1.00 32.67           O  
ATOM   3411  CG  GLN A 428      72.694  36.616   5.152  1.00 32.67           C  
ATOM   3412  CD  GLN A 428      72.224  37.311   6.415  1.00 32.67           C  
ATOM   3413  NE2 GLN A 428      72.556  36.738   7.567  1.00 32.67           N  
ATOM   3414  OE1 GLN A 428      71.568  38.356   6.357  1.00 32.67           O  
ATOM   3415  N   THR A 429      70.699  33.148   2.303  1.00 34.35           N  
ATOM   3416  CA  THR A 429      69.427  32.439   2.384  1.00 34.35           C  
ATOM   3417  C   THR A 429      69.578  31.146   3.179  1.00 34.35           C  
ATOM   3418  CB  THR A 429      68.873  32.122   0.982  1.00 34.35           C  
ATOM   3419  O   THR A 429      70.540  30.400   2.985  1.00 34.35           O  
ATOM   3420  CG2 THR A 429      67.348  32.096   0.986  1.00 34.35           C  
ATOM   3421  OG1 THR A 429      69.321  33.123   0.060  1.00 34.35           O  
ATOM   3422  N   SER A 430      69.513  31.193   4.513  1.00 32.12           N  
ATOM   3423  CA  SER A 430      68.805  30.483   5.573  1.00 32.12           C  
ATOM   3424  C   SER A 430      68.271  29.143   5.079  1.00 32.12           C  
ATOM   3425  CB  SER A 430      67.654  31.333   6.112  1.00 32.12           C  
ATOM   3426  O   SER A 430      67.450  29.096   4.161  1.00 32.12           O  
ATOM   3427  OG  SER A 430      67.258  30.886   7.398  1.00 32.12           O  
ATOM   3428  N   SER A 431      69.058  28.075   5.050  1.00 34.56           N  
ATOM   3429  CA  SER A 431      68.770  26.645   5.039  1.00 34.56           C  
ATOM   3430  C   SER A 431      68.258  26.173   6.395  1.00 34.56           C  
ATOM   3431  CB  SER A 431      70.017  25.850   4.650  1.00 34.56           C  
ATOM   3432  O   SER A 431      68.900  26.406   7.422  1.00 34.56           O  
ATOM   3433  OG  SER A 431      70.678  26.455   3.552  1.00 34.56           O  
ATOM   3434  N   TYR A 432      66.976  26.436   6.721  1.00 36.03           N  
ATOM   3435  CA  TYR A 432      66.026  25.614   7.463  1.00 36.03           C  
ATOM   3436  C   TYR A 432      66.363  24.134   7.328  1.00 36.03           C  
ATOM   3437  CB  TYR A 432      64.597  25.871   6.976  1.00 36.03           C  
ATOM   3438  O   TYR A 432      66.583  23.640   6.220  1.00 36.03           O  
ATOM   3439  CG  TYR A 432      64.522  26.747   5.749  1.00 36.03           C  
ATOM   3440  CD1 TYR A 432      64.437  28.132   5.862  1.00 36.03           C  
ATOM   3441  CD2 TYR A 432      64.535  26.190   4.474  1.00 36.03           C  
ATOM   3442  CE1 TYR A 432      64.365  28.943   4.734  1.00 36.03           C  
ATOM   3443  CE2 TYR A 432      64.465  26.991   3.339  1.00 36.03           C  
ATOM   3444  OH  TYR A 432      64.310  29.162   2.358  1.00 36.03           O  
ATOM   3445  CZ  TYR A 432      64.380  28.364   3.479  1.00 36.03           C  
ATOM   3446  N   LEU A 433      67.085  23.561   8.248  1.00 32.87           N  
ATOM   3447  CA  LEU A 433      66.980  22.449   9.186  1.00 32.87           C  
ATOM   3448  C   LEU A 433      65.980  21.411   8.688  1.00 32.87           C  
ATOM   3449  CB  LEU A 433      66.564  22.952  10.571  1.00 32.87           C  
ATOM   3450  O   LEU A 433      64.814  21.732   8.446  1.00 32.87           O  
ATOM   3451  CG  LEU A 433      67.618  23.739  11.350  1.00 32.87           C  
ATOM   3452  CD1 LEU A 433      66.996  24.377  12.588  1.00 32.87           C  
ATOM   3453  CD2 LEU A 433      68.783  22.835  11.738  1.00 32.87           C  
ATOM   3454  N   MET A 434      66.444  20.307   8.095  1.00 33.43           N  
ATOM   3455  CA  MET A 434      65.750  19.042   8.323  1.00 33.43           C  
ATOM   3456  C   MET A 434      66.731  17.951   8.738  1.00 33.43           C  
ATOM   3457  CB  MET A 434      64.989  18.612   7.067  1.00 33.43           C  
ATOM   3458  O   MET A 434      67.753  17.746   8.080  1.00 33.43           O  
ATOM   3459  CG  MET A 434      63.789  19.488   6.748  1.00 33.43           C  
ATOM   3460  SD  MET A 434      62.195  18.661   7.124  1.00 33.43           S  
ATOM   3461  CE  MET A 434      61.261  20.060   7.804  1.00 33.43           C  
ATOM   3462  N   SER A 435      67.181  17.895  10.005  1.00 31.62           N  
ATOM   3463  CA  SER A 435      67.431  16.824  10.964  1.00 31.62           C  
ATOM   3464  C   SER A 435      66.757  15.526  10.531  1.00 31.62           C  
ATOM   3465  CB  SER A 435      66.939  17.224  12.355  1.00 31.62           C  
ATOM   3466  O   SER A 435      65.550  15.501  10.280  1.00 31.62           O  
ATOM   3467  OG  SER A 435      67.724  16.609  13.362  1.00 31.62           O  
ATOM   3468  N   THR A 436      67.384  14.676   9.698  1.00 35.07           N  
ATOM   3469  CA  THR A 436      67.569  13.280   9.319  1.00 35.07           C  
ATOM   3470  C   THR A 436      67.401  12.364  10.528  1.00 35.07           C  
ATOM   3471  CB  THR A 436      68.954  13.051   8.686  1.00 35.07           C  
ATOM   3472  O   THR A 436      68.102  12.516  11.530  1.00 35.07           O  
ATOM   3473  CG2 THR A 436      68.839  12.280   7.375  1.00 35.07           C  
ATOM   3474  OG1 THR A 436      69.571  14.318   8.430  1.00 35.07           O  
ATOM   3475  N   ARG A 437      66.238  12.260  11.071  1.00 34.78           N  
ATOM   3476  CA  ARG A 437      65.798  11.121  11.871  1.00 34.78           C  
ATOM   3477  C   ARG A 437      65.855   9.829  11.062  1.00 34.78           C  
ATOM   3478  CB  ARG A 437      64.379  11.347  12.397  1.00 34.78           C  
ATOM   3479  O   ARG A 437      65.369   9.778   9.930  1.00 34.78           O  
ATOM   3480  CG  ARG A 437      64.264  12.501  13.380  1.00 34.78           C  
ATOM   3481  CD  ARG A 437      62.869  12.591  13.984  1.00 34.78           C  
ATOM   3482  NE  ARG A 437      62.736  13.748  14.864  1.00 34.78           N  
ATOM   3483  NH1 ARG A 437      61.758  12.576  16.598  1.00 34.78           N  
ATOM   3484  NH2 ARG A 437      62.139  14.827  16.802  1.00 34.78           N  
ATOM   3485  CZ  ARG A 437      62.211  13.714  16.086  1.00 34.78           C  
ATOM   3486  N   SER A 438      66.993   9.105  11.065  1.00 34.95           N  
ATOM   3487  CA  SER A 438      67.465   7.727  11.145  1.00 34.95           C  
ATOM   3488  C   SER A 438      66.362   6.792  11.630  1.00 34.95           C  
ATOM   3489  CB  SER A 438      68.674   7.628  12.077  1.00 34.95           C  
ATOM   3490  O   SER A 438      65.801   6.992  12.709  1.00 34.95           O  
ATOM   3491  OG  SER A 438      68.670   8.685  13.020  1.00 34.95           O  
ATOM   3492  N   PHE A 439      65.464   6.377  10.778  1.00 34.54           N  
ATOM   3493  CA  PHE A 439      64.596   5.210  10.888  1.00 34.54           C  
ATOM   3494  C   PHE A 439      65.403   3.923  10.769  1.00 34.54           C  
ATOM   3495  CB  PHE A 439      63.504   5.247   9.814  1.00 34.54           C  
ATOM   3496  O   PHE A 439      66.245   3.792   9.878  1.00 34.54           O  
ATOM   3497  CG  PHE A 439      62.360   6.167  10.143  1.00 34.54           C  
ATOM   3498  CD1 PHE A 439      61.374   5.779  11.042  1.00 34.54           C  
ATOM   3499  CD2 PHE A 439      62.271   7.422   9.554  1.00 34.54           C  
ATOM   3500  CE1 PHE A 439      60.314   6.629  11.349  1.00 34.54           C  
ATOM   3501  CE2 PHE A 439      61.214   8.276   9.855  1.00 34.54           C  
ATOM   3502  CZ  PHE A 439      60.236   7.878  10.752  1.00 34.54           C  
ATOM   3503  N   PRO A 440      65.525   3.058  11.845  1.00 35.14           N  
ATOM   3504  CA  PRO A 440      66.133   1.738  12.029  1.00 35.14           C  
ATOM   3505  C   PRO A 440      65.548   0.683  11.092  1.00 35.14           C  
ATOM   3506  CB  PRO A 440      65.818   1.406  13.490  1.00 35.14           C  
ATOM   3507  O   PRO A 440      64.341   0.679  10.838  1.00 35.14           O  
ATOM   3508  CG  PRO A 440      65.548   2.728  14.132  1.00 35.14           C  
ATOM   3509  CD  PRO A 440      64.891   3.624  13.122  1.00 35.14           C  
ATOM   3510  N   SER A 441      66.371   0.193  10.121  1.00 32.09           N  
ATOM   3511  CA  SER A 441      66.608  -0.987   9.296  1.00 32.09           C  
ATOM   3512  C   SER A 441      66.411  -2.270  10.097  1.00 32.09           C  
ATOM   3513  CB  SER A 441      68.019  -0.955   8.707  1.00 32.09           C  
ATOM   3514  O   SER A 441      67.058  -2.471  11.127  1.00 32.09           O  
ATOM   3515  OG  SER A 441      68.076  -1.688   7.496  1.00 32.09           O  
ATOM   3516  N   TYR A 442      65.171  -2.647  10.404  1.00 34.91           N  
ATOM   3517  CA  TYR A 442      64.876  -4.006  10.843  1.00 34.91           C  
ATOM   3518  C   TYR A 442      65.062  -5.000   9.703  1.00 34.91           C  
ATOM   3519  CB  TYR A 442      63.447  -4.098  11.387  1.00 34.91           C  
ATOM   3520  O   TYR A 442      64.548  -4.794   8.601  1.00 34.91           O  
ATOM   3521  CG  TYR A 442      63.317  -3.665  12.827  1.00 34.91           C  
ATOM   3522  CD1 TYR A 442      63.639  -4.534  13.868  1.00 34.91           C  
ATOM   3523  CD2 TYR A 442      62.871  -2.388  13.151  1.00 34.91           C  
ATOM   3524  CE1 TYR A 442      63.518  -4.141  15.196  1.00 34.91           C  
ATOM   3525  CE2 TYR A 442      62.747  -1.985  14.477  1.00 34.91           C  
ATOM   3526  OH  TYR A 442      62.952  -2.472  16.804  1.00 34.91           O  
ATOM   3527  CZ  TYR A 442      63.073  -2.866  15.491  1.00 34.91           C  
ATOM   3528  N   TYR A 443      66.250  -5.572   9.514  1.00 30.98           N  
ATOM   3529  CA  TYR A 443      66.781  -6.907   9.262  1.00 30.98           C  
ATOM   3530  C   TYR A 443      65.655  -7.927   9.137  1.00 30.98           C  
ATOM   3531  CB  TYR A 443      67.741  -7.324  10.381  1.00 30.98           C  
ATOM   3532  O   TYR A 443      64.821  -8.053  10.037  1.00 30.98           O  
ATOM   3533  CG  TYR A 443      68.863  -8.220   9.915  1.00 30.98           C  
ATOM   3534  CD1 TYR A 443      68.786  -9.602  10.070  1.00 30.98           C  
ATOM   3535  CD2 TYR A 443      70.002  -7.687   9.322  1.00 30.98           C  
ATOM   3536  CE1 TYR A 443      69.818 -10.432   9.644  1.00 30.98           C  
ATOM   3537  CE2 TYR A 443      71.040  -8.507   8.892  1.00 30.98           C  
ATOM   3538  OH  TYR A 443      71.964 -10.693   8.634  1.00 30.98           O  
ATOM   3539  CZ  TYR A 443      70.939  -9.876   9.057  1.00 30.98           C  
ATOM   3540  N   THR A 444      65.062  -8.116   7.958  1.00 37.15           N  
ATOM   3541  CA  THR A 444      64.392  -9.076   7.088  1.00 37.15           C  
ATOM   3542  C   THR A 444      64.987 -10.470   7.261  1.00 37.15           C  
ATOM   3543  CB  THR A 444      64.489  -8.653   5.610  1.00 37.15           C  
ATOM   3544  O   THR A 444      66.209 -10.636   7.242  1.00 37.15           O  
ATOM   3545  CG2 THR A 444      65.785  -9.152   4.980  1.00 37.15           C  
ATOM   3546  OG1 THR A 444      63.378  -9.200   4.889  1.00 37.15           O  
ATOM   3547  N   SER A 445      64.593 -11.258   8.264  1.00 33.59           N  
ATOM   3548  CA  SER A 445      64.530 -12.673   8.612  1.00 33.59           C  
ATOM   3549  C   SER A 445      63.828 -13.479   7.524  1.00 33.59           C  
ATOM   3550  CB  SER A 445      63.809 -12.866   9.947  1.00 33.59           C  
ATOM   3551  O   SER A 445      62.807 -13.047   6.985  1.00 33.59           O  
ATOM   3552  OG  SER A 445      62.499 -13.367   9.743  1.00 33.59           O  
ATOM   3553  N   HIS A 446      64.577 -14.140   6.622  1.00 34.33           N  
ATOM   3554  CA  HIS A 446      64.774 -15.449   6.008  1.00 34.33           C  
ATOM   3555  C   HIS A 446      63.460 -16.218   5.916  1.00 34.33           C  
ATOM   3556  CB  HIS A 446      65.803 -16.260   6.797  1.00 34.33           C  
ATOM   3557  O   HIS A 446      62.861 -16.556   6.940  1.00 34.33           O  
ATOM   3558  CG  HIS A 446      67.177 -16.221   6.207  1.00 34.33           C  
ATOM   3559  CD2 HIS A 446      68.396 -16.179   6.795  1.00 34.33           C  
ATOM   3560  ND1 HIS A 446      67.404 -16.219   4.848  1.00 34.33           N  
ATOM   3561  CE1 HIS A 446      68.707 -16.179   4.625  1.00 34.33           C  
ATOM   3562  NE2 HIS A 446      69.331 -16.154   5.790  1.00 34.33           N  
ATOM   3563  N   VAL A 447      62.615 -16.022   4.937  1.00 34.22           N  
ATOM   3564  CA  VAL A 447      61.436 -16.793   4.555  1.00 34.22           C  
ATOM   3565  C   VAL A 447      61.808 -17.805   3.474  1.00 34.22           C  
ATOM   3566  CB  VAL A 447      60.295 -15.877   4.059  1.00 34.22           C  
ATOM   3567  O   VAL A 447      62.404 -17.444   2.456  1.00 34.22           O  
ATOM   3568  CG1 VAL A 447      59.092 -16.707   3.613  1.00 34.22           C  
ATOM   3569  CG2 VAL A 447      59.891 -14.889   5.151  1.00 34.22           C  
ATOM   3570  N   GLN A 448      62.274 -18.999   3.776  1.00 33.92           N  
ATOM   3571  CA  GLN A 448      62.184 -20.365   3.270  1.00 33.92           C  
ATOM   3572  C   GLN A 448      60.794 -20.653   2.709  1.00 33.92           C  
ATOM   3573  CB  GLN A 448      62.524 -21.370   4.372  1.00 33.92           C  
ATOM   3574  O   GLN A 448      59.788 -20.441   3.389  1.00 33.92           O  
ATOM   3575  CG  GLN A 448      63.008 -22.715   3.850  1.00 33.92           C  
ATOM   3576  CD  GLN A 448      64.508 -22.752   3.623  1.00 33.92           C  
ATOM   3577  NE2 GLN A 448      64.990 -23.832   3.018  1.00 33.92           N  
ATOM   3578  OE1 GLN A 448      65.227 -21.816   3.987  1.00 33.92           O  
ATOM   3579  N   GLU A 449      60.623 -20.524   1.399  1.00 31.19           N  
ATOM   3580  CA  GLU A 449      59.963 -20.939   0.165  1.00 31.19           C  
ATOM   3581  C   GLU A 449      59.318 -22.313   0.319  1.00 31.19           C  
ATOM   3582  CB  GLU A 449      60.958 -20.952  -0.999  1.00 31.19           C  
ATOM   3583  O   GLU A 449      60.009 -23.305   0.563  1.00 31.19           O  
ATOM   3584  CG  GLU A 449      61.151 -19.594  -1.658  1.00 31.19           C  
ATOM   3585  CD  GLU A 449      62.115 -19.629  -2.833  1.00 31.19           C  
ATOM   3586  OE1 GLU A 449      62.339 -18.572  -3.466  1.00 31.19           O  
ATOM   3587  OE2 GLU A 449      62.650 -20.722  -3.124  1.00 31.19           O  
ATOM   3588  N   GLU A 450      58.239 -22.483   1.043  1.00 35.47           N  
ATOM   3589  CA  GLU A 450      57.402 -23.678   0.997  1.00 35.47           C  
ATOM   3590  C   GLU A 450      56.274 -23.523  -0.019  1.00 35.47           C  
ATOM   3591  CB  GLU A 450      56.824 -23.982   2.382  1.00 35.47           C  
ATOM   3592  O   GLU A 450      55.547 -22.528  -0.001  1.00 35.47           O  
ATOM   3593  CG  GLU A 450      57.577 -25.066   3.138  1.00 35.47           C  
ATOM   3594  CD  GLU A 450      56.826 -25.582   4.355  1.00 35.47           C  
ATOM   3595  OE1 GLU A 450      57.296 -26.551   4.993  1.00 35.47           O  
ATOM   3596  OE2 GLU A 450      55.757 -25.014   4.672  1.00 35.47           O  
ATOM   3597  N   GLN A 451      56.449 -23.916  -1.263  1.00 28.93           N  
ATOM   3598  CA  GLN A 451      55.786 -24.522  -2.412  1.00 28.93           C  
ATOM   3599  C   GLN A 451      54.493 -25.219  -1.997  1.00 28.93           C  
ATOM   3600  CB  GLN A 451      56.717 -25.516  -3.108  1.00 28.93           C  
ATOM   3601  O   GLN A 451      54.512 -26.128  -1.164  1.00 28.93           O  
ATOM   3602  CG  GLN A 451      57.316 -24.993  -4.407  1.00 28.93           C  
ATOM   3603  CD  GLN A 451      58.639 -25.650  -4.750  1.00 28.93           C  
ATOM   3604  NE2 GLN A 451      59.522 -24.900  -5.401  1.00 28.93           N  
ATOM   3605  OE1 GLN A 451      58.867 -26.821  -4.432  1.00 28.93           O  
ATOM   3606  N   ILE A 452      53.389 -24.587  -1.823  1.00 31.23           N  
ATOM   3607  CA  ILE A 452      52.028 -25.088  -1.661  1.00 31.23           C  
ATOM   3608  C   ILE A 452      51.402 -25.334  -3.031  1.00 31.23           C  
ATOM   3609  CB  ILE A 452      51.159 -24.107  -0.843  1.00 31.23           C  
ATOM   3610  O   ILE A 452      51.401 -24.448  -3.889  1.00 31.23           O  
ATOM   3611  CG1 ILE A 452      51.767 -23.886   0.547  1.00 31.23           C  
ATOM   3612  CG2 ILE A 452      49.720 -24.620  -0.736  1.00 31.23           C  
ATOM   3613  CD1 ILE A 452      51.130 -22.743   1.326  1.00 31.23           C  
ATOM   3614  N   GLU A 453      51.524 -26.457  -3.643  1.00 32.08           N  
ATOM   3615  CA  GLU A 453      50.789 -27.298  -4.582  1.00 32.08           C  
ATOM   3616  C   GLU A 453      49.304 -27.347  -4.234  1.00 32.08           C  
ATOM   3617  CB  GLU A 453      51.371 -28.713  -4.606  1.00 32.08           C  
ATOM   3618  O   GLU A 453      48.936 -27.710  -3.115  1.00 32.08           O  
ATOM   3619  CG  GLU A 453      52.745 -28.803  -5.255  1.00 32.08           C  
ATOM   3620  CD  GLU A 453      53.247 -30.230  -5.404  1.00 32.08           C  
ATOM   3621  OE1 GLU A 453      54.302 -30.439  -6.045  1.00 32.08           O  
ATOM   3622  OE2 GLU A 453      52.578 -31.147  -4.877  1.00 32.08           O  
ATOM   3623  N   VAL A 454      48.487 -26.508  -4.806  1.00 32.82           N  
ATOM   3624  CA  VAL A 454      47.052 -26.282  -4.943  1.00 32.82           C  
ATOM   3625  C   VAL A 454      46.437 -27.380  -5.809  1.00 32.82           C  
ATOM   3626  CB  VAL A 454      46.751 -24.894  -5.550  1.00 32.82           C  
ATOM   3627  O   VAL A 454      46.838 -27.570  -6.959  1.00 32.82           O  
ATOM   3628  CG1 VAL A 454      45.245 -24.673  -5.674  1.00 32.82           C  
ATOM   3629  CG2 VAL A 454      47.388 -23.793  -4.704  1.00 32.82           C  
ATOM   3630  N   GLU A 455      46.245 -28.565  -5.362  1.00 32.15           N  
ATOM   3631  CA  GLU A 455      45.355 -29.666  -5.717  1.00 32.15           C  
ATOM   3632  C   GLU A 455      43.891 -29.265  -5.559  1.00 32.15           C  
ATOM   3633  CB  GLU A 455      45.658 -30.899  -4.862  1.00 32.15           C  
ATOM   3634  O   GLU A 455      43.502 -28.710  -4.529  1.00 32.15           O  
ATOM   3635  CG  GLU A 455      46.483 -31.958  -5.579  1.00 32.15           C  
ATOM   3636  CD  GLU A 455      46.497 -33.297  -4.860  1.00 32.15           C  
ATOM   3637  OE1 GLU A 455      47.025 -34.283  -5.424  1.00 32.15           O  
ATOM   3638  OE2 GLU A 455      45.975 -33.362  -3.725  1.00 32.15           O  
ATOM   3639  N   GLU A 456      43.170 -28.968  -6.680  1.00 33.10           N  
ATOM   3640  CA  GLU A 456      41.947 -29.173  -7.450  1.00 33.10           C  
ATOM   3641  C   GLU A 456      40.935 -30.004  -6.667  1.00 33.10           C  
ATOM   3642  CB  GLU A 456      42.260 -29.850  -8.787  1.00 33.10           C  
ATOM   3643  O   GLU A 456      41.211 -31.149  -6.304  1.00 33.10           O  
ATOM   3644  CG  GLU A 456      42.140 -28.924  -9.989  1.00 33.10           C  
ATOM   3645  CD  GLU A 456      42.372 -29.629 -11.316  1.00 33.10           C  
ATOM   3646  OE1 GLU A 456      42.258 -28.977 -12.378  1.00 33.10           O  
ATOM   3647  OE2 GLU A 456      42.670 -30.844 -11.293  1.00 33.10           O  
ATOM   3648  N   THR A 457      40.086 -29.400  -5.807  1.00 33.45           N  
ATOM   3649  CA  THR A 457      38.888 -30.031  -5.265  1.00 33.45           C  
ATOM   3650  C   THR A 457      37.630 -29.350  -5.796  1.00 33.45           C  
ATOM   3651  CB  THR A 457      38.884 -29.994  -3.725  1.00 33.45           C  
ATOM   3652  O   THR A 457      37.377 -28.181  -5.496  1.00 33.45           O  
ATOM   3653  CG2 THR A 457      39.962 -30.908  -3.151  1.00 33.45           C  
ATOM   3654  OG1 THR A 457      39.126 -28.652  -3.285  1.00 33.45           O  
ATOM   3655  N   ILE A 458      37.359 -29.345  -7.109  1.00 32.46           N  
ATOM   3656  CA  ILE A 458      36.032 -29.000  -7.608  1.00 32.46           C  
ATOM   3657  C   ILE A 458      35.297 -30.266  -8.042  1.00 32.46           C  
ATOM   3658  CB  ILE A 458      36.114 -27.999  -8.783  1.00 32.46           C  
ATOM   3659  O   ILE A 458      35.714 -30.941  -8.986  1.00 32.46           O  
ATOM   3660  CG1 ILE A 458      36.818 -26.712  -8.340  1.00 32.46           C  
ATOM   3661  CG2 ILE A 458      34.717 -27.697  -9.333  1.00 32.46           C  
ATOM   3662  CD1 ILE A 458      37.084 -25.730  -9.473  1.00 32.46           C  
ATOM   3663  N   GLU A 459      35.300 -31.334  -7.233  1.00 31.77           N  
ATOM   3664  CA  GLU A 459      34.259 -32.276  -7.632  1.00 31.77           C  
ATOM   3665  C   GLU A 459      33.460 -32.760  -6.425  1.00 31.77           C  
ATOM   3666  CB  GLU A 459      34.869 -33.470  -8.371  1.00 31.77           C  
ATOM   3667  O   GLU A 459      32.518 -33.541  -6.570  1.00 31.77           O  
ATOM   3668  CG  GLU A 459      34.401 -33.606  -9.813  1.00 31.77           C  
ATOM   3669  CD  GLU A 459      34.961 -34.834 -10.513  1.00 31.77           C  
ATOM   3670  OE1 GLU A 459      34.608 -35.075 -11.689  1.00 31.77           O  
ATOM   3671  OE2 GLU A 459      35.759 -35.560  -9.879  1.00 31.77           O  
ATOM   3672  N   ALA A 460      33.002 -31.885  -5.512  1.00 32.88           N  
ATOM   3673  CA  ALA A 460      31.973 -32.414  -4.620  1.00 32.88           C  
ATOM   3674  C   ALA A 460      30.877 -31.382  -4.374  1.00 32.88           C  
ATOM   3675  CB  ALA A 460      32.593 -32.854  -3.296  1.00 32.88           C  
ATOM   3676  O   ALA A 460      29.903 -31.658  -3.670  1.00 32.88           O  
ATOM   3677  N   ALA A 461      30.536 -30.585  -5.386  1.00 32.49           N  
ATOM   3678  CA  ALA A 461      29.302 -29.830  -5.179  1.00 32.49           C  
ATOM   3679  C   ALA A 461      28.295 -30.109  -6.290  1.00 32.49           C  
ATOM   3680  CB  ALA A 461      29.601 -28.335  -5.099  1.00 32.49           C  
ATOM   3681  O   ALA A 461      27.151 -29.651  -6.230  1.00 32.49           O  
ATOM   3682  N   LYS A 462      28.423 -31.257  -6.982  1.00 31.65           N  
ATOM   3683  CA  LYS A 462      27.328 -31.605  -7.883  1.00 31.65           C  
ATOM   3684  C   LYS A 462      26.627 -32.882  -7.429  1.00 31.65           C  
ATOM   3685  CB  LYS A 462      27.843 -31.769  -9.314  1.00 31.65           C  
ATOM   3686  O   LYS A 462      25.577 -33.243  -7.964  1.00 31.65           O  
ATOM   3687  CG  LYS A 462      27.067 -30.966 -10.347  1.00 31.65           C  
ATOM   3688  CD  LYS A 462      27.586 -31.219 -11.757  1.00 31.65           C  
ATOM   3689  CE  LYS A 462      26.783 -30.448 -12.796  1.00 31.65           C  
ATOM   3690  NZ  LYS A 462      27.475 -30.416 -14.119  1.00 31.65           N  
ATOM   3691  N   ALA A 463      26.712 -33.208  -6.145  1.00 33.49           N  
ATOM   3692  CA  ALA A 463      25.850 -34.332  -5.790  1.00 33.49           C  
ATOM   3693  C   ALA A 463      24.931 -33.972  -4.625  1.00 33.49           C  
ATOM   3694  CB  ALA A 463      26.691 -35.557  -5.441  1.00 33.49           C  
ATOM   3695  O   ALA A 463      24.066 -34.763  -4.242  1.00 33.49           O  
ATOM   3696  N   GLU A 464      24.501 -32.734  -4.544  1.00 31.44           N  
ATOM   3697  CA  GLU A 464      23.451 -32.568  -3.544  1.00 31.44           C  
ATOM   3698  C   GLU A 464      22.258 -31.808  -4.117  1.00 31.44           C  
ATOM   3699  CB  GLU A 464      23.993 -31.842  -2.309  1.00 31.44           C  
ATOM   3700  O   GLU A 464      21.291 -31.531  -3.404  1.00 31.44           O  
ATOM   3701  CG  GLU A 464      23.612 -32.501  -0.992  1.00 31.44           C  
ATOM   3702  CD  GLU A 464      23.713 -31.563   0.200  1.00 31.44           C  
ATOM   3703  OE1 GLU A 464      23.225 -31.919   1.297  1.00 31.44           O  
ATOM   3704  OE2 GLU A 464      24.285 -30.462   0.036  1.00 31.44           O  
ATOM   3705  N   GLU A 465      22.025 -31.919  -5.437  1.00 28.18           N  
ATOM   3706  CA  GLU A 465      20.753 -31.350  -5.873  1.00 28.18           C  
ATOM   3707  C   GLU A 465      19.898 -32.393  -6.587  1.00 28.18           C  
ATOM   3708  CB  GLU A 465      20.988 -30.146  -6.789  1.00 28.18           C  
ATOM   3709  O   GLU A 465      18.766 -32.110  -6.985  1.00 28.18           O  
ATOM   3710  CG  GLU A 465      20.026 -28.992  -6.547  1.00 28.18           C  
ATOM   3711  CD  GLU A 465      20.232 -27.829  -7.504  1.00 28.18           C  
ATOM   3712  OE1 GLU A 465      19.433 -26.865  -7.468  1.00 28.18           O  
ATOM   3713  OE2 GLU A 465      21.199 -27.881  -8.295  1.00 28.18           O  
ATOM   3714  N   ALA A 466      19.905 -33.633  -6.141  1.00 32.27           N  
ATOM   3715  CA  ALA A 466      18.823 -34.422  -6.724  1.00 32.27           C  
ATOM   3716  C   ALA A 466      18.116 -35.255  -5.659  1.00 32.27           C  
ATOM   3717  CB  ALA A 466      19.360 -35.324  -7.832  1.00 32.27           C  
ATOM   3718  O   ALA A 466      18.694 -36.201  -5.118  1.00 32.27           O  
ATOM   3719  N   LYS A 467      17.627 -34.720  -4.544  1.00 32.68           N  
ATOM   3720  CA  LYS A 467      16.700 -35.611  -3.852  1.00 32.68           C  
ATOM   3721  C   LYS A 467      15.572 -34.824  -3.190  1.00 32.68           C  
ATOM   3722  CB  LYS A 467      17.439 -36.447  -2.807  1.00 32.68           C  
ATOM   3723  O   LYS A 467      15.817 -34.012  -2.295  1.00 32.68           O  
ATOM   3724  CG  LYS A 467      18.168 -37.653  -3.382  1.00 32.68           C  
ATOM   3725  CD  LYS A 467      18.622 -38.607  -2.284  1.00 32.68           C  
ATOM   3726  CE  LYS A 467      19.327 -39.828  -2.860  1.00 32.68           C  
ATOM   3727  NZ  LYS A 467      19.758 -40.775  -1.789  1.00 32.68           N  
ATOM   3728  N   ASP A 468      14.791 -34.014  -3.877  1.00 33.91           N  
ATOM   3729  CA  ASP A 468      13.571 -33.742  -3.122  1.00 33.91           C  
ATOM   3730  C   ASP A 468      12.353 -33.706  -4.041  1.00 33.91           C  
ATOM   3731  CB  ASP A 468      13.695 -32.420  -2.360  1.00 33.91           C  
ATOM   3732  O   ASP A 468      12.206 -32.788  -4.851  1.00 33.91           O  
ATOM   3733  CG  ASP A 468      14.333 -32.582  -0.992  1.00 33.91           C  
ATOM   3734  OD1 ASP A 468      14.261 -33.687  -0.412  1.00 33.91           O  
ATOM   3735  OD2 ASP A 468      14.911 -31.595  -0.488  1.00 33.91           O  
ATOM   3736  N   GLU A 469      11.938 -34.731  -4.757  1.00 31.85           N  
ATOM   3737  CA  GLU A 469      10.562 -34.799  -5.241  1.00 31.85           C  
ATOM   3738  C   GLU A 469       9.760 -35.848  -4.478  1.00 31.85           C  
ATOM   3739  CB  GLU A 469      10.535 -35.104  -6.741  1.00 31.85           C  
ATOM   3740  O   GLU A 469      10.159 -37.012  -4.406  1.00 31.85           O  
ATOM   3741  CG  GLU A 469      10.337 -33.874  -7.615  1.00 31.85           C  
ATOM   3742  CD  GLU A 469      10.191 -34.204  -9.092  1.00 31.85           C  
ATOM   3743  OE1 GLU A 469      10.023 -33.271  -9.909  1.00 31.85           O  
ATOM   3744  OE2 GLU A 469      10.245 -35.407  -9.434  1.00 31.85           O  
ATOM   3745  N   PRO A 470       8.820 -35.510  -3.581  1.00 36.90           N  
ATOM   3746  CA  PRO A 470       7.826 -36.385  -2.953  1.00 36.90           C  
ATOM   3747  C   PRO A 470       6.715 -36.800  -3.915  1.00 36.90           C  
ATOM   3748  CB  PRO A 470       7.270 -35.528  -1.814  1.00 36.90           C  
ATOM   3749  O   PRO A 470       6.406 -36.069  -4.860  1.00 36.90           O  
ATOM   3750  CG  PRO A 470       7.598 -34.121  -2.200  1.00 36.90           C  
ATOM   3751  CD  PRO A 470       8.560 -34.154  -3.352  1.00 36.90           C  
ATOM   3752  N   PRO A 471       6.301 -38.127  -3.917  1.00 35.43           N  
ATOM   3753  CA  PRO A 471       5.303 -38.820  -4.736  1.00 35.43           C  
ATOM   3754  C   PRO A 471       3.879 -38.347  -4.456  1.00 35.43           C  
ATOM   3755  CB  PRO A 471       5.479 -40.288  -4.339  1.00 35.43           C  
ATOM   3756  O   PRO A 471       3.568 -37.941  -3.333  1.00 35.43           O  
ATOM   3757  CG  PRO A 471       5.967 -40.246  -2.926  1.00 35.43           C  
ATOM   3758  CD  PRO A 471       6.381 -38.838  -2.607  1.00 35.43           C  
ATOM   3759  N   SER A 472       3.244 -37.673  -5.424  1.00 30.28           N  
ATOM   3760  CA  SER A 472       1.896 -37.378  -5.899  1.00 30.28           C  
ATOM   3761  C   SER A 472       0.954 -38.553  -5.656  1.00 30.28           C  
ATOM   3762  CB  SER A 472       1.916 -37.031  -7.388  1.00 30.28           C  
ATOM   3763  O   SER A 472       1.240 -39.680  -6.066  1.00 30.28           O  
ATOM   3764  OG  SER A 472       1.598 -38.166  -8.174  1.00 30.28           O  
ATOM   3765  N   GLU A 473       0.406 -38.825  -4.460  1.00 33.69           N  
ATOM   3766  CA  GLU A 473      -0.733 -39.558  -3.915  1.00 33.69           C  
ATOM   3767  C   GLU A 473      -2.049 -39.040  -4.487  1.00 33.69           C  
ATOM   3768  CB  GLU A 473      -0.751 -39.465  -2.387  1.00 33.69           C  
ATOM   3769  O   GLU A 473      -2.291 -37.831  -4.504  1.00 33.69           O  
ATOM   3770  CG  GLU A 473       0.338 -40.284  -1.708  1.00 33.69           C  
ATOM   3771  CD  GLU A 473       0.153 -40.396  -0.203  1.00 33.69           C  
ATOM   3772  OE1 GLU A 473       0.935 -41.123   0.452  1.00 33.69           O  
ATOM   3773  OE2 GLU A 473      -0.781 -39.754   0.326  1.00 33.69           O  
ATOM   3774  N   GLY A 474      -2.594 -39.627  -5.537  1.00 31.06           N  
ATOM   3775  CA  GLY A 474      -3.782 -40.243  -6.107  1.00 31.06           C  
ATOM   3776  C   GLY A 474      -4.976 -40.214  -5.171  1.00 31.06           C  
ATOM   3777  O   GLY A 474      -4.893 -40.688  -4.036  1.00 31.06           O  
ATOM   3778  N   GLU A 475      -5.695 -39.121  -4.997  1.00 32.96           N  
ATOM   3779  CA  GLU A 475      -7.013 -38.840  -4.435  1.00 32.96           C  
ATOM   3780  C   GLU A 475      -8.118 -39.464  -5.282  1.00 32.96           C  
ATOM   3781  CB  GLU A 475      -7.234 -37.330  -4.311  1.00 32.96           C  
ATOM   3782  O   GLU A 475      -8.194 -39.224  -6.488  1.00 32.96           O  
ATOM   3783  CG  GLU A 475      -6.425 -36.680  -3.199  1.00 32.96           C  
ATOM   3784  CD  GLU A 475      -6.827 -35.238  -2.929  1.00 32.96           C  
ATOM   3785  OE1 GLU A 475      -6.304 -34.633  -1.966  1.00 32.96           O  
ATOM   3786  OE2 GLU A 475      -7.671 -34.711  -3.687  1.00 32.96           O  
ATOM   3787  N   ALA A 476      -8.426 -40.735  -5.144  1.00 32.90           N  
ATOM   3788  CA  ALA A 476      -9.599 -41.599  -5.254  1.00 32.90           C  
ATOM   3789  C   ALA A 476     -10.842 -40.909  -4.700  1.00 32.90           C  
ATOM   3790  CB  ALA A 476      -9.357 -42.920  -4.527  1.00 32.90           C  
ATOM   3791  O   ALA A 476     -10.824 -40.390  -3.581  1.00 32.90           O  
ATOM   3792  N   GLU A 477     -11.637 -40.186  -5.481  1.00 31.58           N  
ATOM   3793  CA  GLU A 477     -13.009 -39.792  -5.789  1.00 31.58           C  
ATOM   3794  C   GLU A 477     -14.002 -40.870  -5.363  1.00 31.58           C  
ATOM   3795  CB  GLU A 477     -13.161 -39.498  -7.284  1.00 31.58           C  
ATOM   3796  O   GLU A 477     -13.901 -42.020  -5.795  1.00 31.58           O  
ATOM   3797  CG  GLU A 477     -12.606 -38.145  -7.704  1.00 31.58           C  
ATOM   3798  CD  GLU A 477     -12.985 -37.755  -9.124  1.00 31.58           C  
ATOM   3799  OE1 GLU A 477     -12.663 -36.623  -9.549  1.00 31.58           O  
ATOM   3800  OE2 GLU A 477     -13.611 -38.589  -9.816  1.00 31.58           O  
ATOM   3801  N   GLU A 478     -14.326 -41.034  -4.117  1.00 32.56           N  
ATOM   3802  CA  GLU A 478     -15.467 -41.761  -3.568  1.00 32.56           C  
ATOM   3803  C   GLU A 478     -16.747 -40.937  -3.667  1.00 32.56           C  
ATOM   3804  CB  GLU A 478     -15.204 -42.152  -2.111  1.00 32.56           C  
ATOM   3805  O   GLU A 478     -16.780 -39.779  -3.245  1.00 32.56           O  
ATOM   3806  CG  GLU A 478     -14.703 -43.579  -1.938  1.00 32.56           C  
ATOM   3807  CD  GLU A 478     -14.737 -44.055  -0.495  1.00 32.56           C  
ATOM   3808  OE1 GLU A 478     -14.428 -45.241  -0.240  1.00 32.56           O  
ATOM   3809  OE2 GLU A 478     -15.077 -43.237   0.388  1.00 32.56           O  
ATOM   3810  N   GLU A 479     -17.521 -41.014  -4.730  1.00 32.23           N  
ATOM   3811  CA  GLU A 479     -18.888 -41.094  -5.235  1.00 32.23           C  
ATOM   3812  C   GLU A 479     -19.864 -41.478  -4.127  1.00 32.23           C  
ATOM   3813  CB  GLU A 479     -18.978 -42.099  -6.387  1.00 32.23           C  
ATOM   3814  O   GLU A 479     -19.708 -42.522  -3.489  1.00 32.23           O  
ATOM   3815  CG  GLU A 479     -18.841 -41.468  -7.765  1.00 32.23           C  
ATOM   3816  CD  GLU A 479     -19.307 -42.378  -8.890  1.00 32.23           C  
ATOM   3817  OE1 GLU A 479     -19.332 -41.933 -10.060  1.00 32.23           O  
ATOM   3818  OE2 GLU A 479     -19.652 -43.546  -8.599  1.00 32.23           O  
ATOM   3819  N   GLU A 480     -20.341 -40.582  -3.288  1.00 33.00           N  
ATOM   3820  CA  GLU A 480     -21.481 -40.507  -2.380  1.00 33.00           C  
ATOM   3821  C   GLU A 480     -22.801 -40.541  -3.146  1.00 33.00           C  
ATOM   3822  CB  GLU A 480     -21.404 -39.242  -1.522  1.00 33.00           C  
ATOM   3823  O   GLU A 480     -23.002 -39.763  -4.080  1.00 33.00           O  
ATOM   3824  CG  GLU A 480     -20.634 -39.426  -0.222  1.00 33.00           C  
ATOM   3825  CD  GLU A 480     -21.239 -38.664   0.946  1.00 33.00           C  
ATOM   3826  OE1 GLU A 480     -20.862 -38.936   2.109  1.00 33.00           O  
ATOM   3827  OE2 GLU A 480     -22.097 -37.788   0.697  1.00 33.00           O  
ATOM   3828  N   LYS A 481     -23.354 -41.694  -3.438  1.00 33.40           N  
ATOM   3829  CA  LYS A 481     -24.654 -42.343  -3.593  1.00 33.40           C  
ATOM   3830  C   LYS A 481     -25.688 -41.733  -2.650  1.00 33.40           C  
ATOM   3831  CB  LYS A 481     -24.537 -43.847  -3.340  1.00 33.40           C  
ATOM   3832  O   LYS A 481     -25.444 -41.611  -1.448  1.00 33.40           O  
ATOM   3833  CG  LYS A 481     -24.517 -44.687  -4.609  1.00 33.40           C  
ATOM   3834  CD  LYS A 481     -24.596 -46.175  -4.294  1.00 33.40           C  
ATOM   3835  CE  LYS A 481     -24.473 -47.022  -5.554  1.00 33.40           C  
ATOM   3836  NZ  LYS A 481     -24.660 -48.475  -5.266  1.00 33.40           N  
ATOM   3837  N   ASP A 482     -26.508 -40.812  -3.073  1.00 31.23           N  
ATOM   3838  CA  ASP A 482     -27.869 -40.285  -3.078  1.00 31.23           C  
ATOM   3839  C   ASP A 482     -28.885 -41.381  -2.764  1.00 31.23           C  
ATOM   3840  CB  ASP A 482     -28.191 -39.641  -4.428  1.00 31.23           C  
ATOM   3841  O   ASP A 482     -28.987 -42.368  -3.495  1.00 31.23           O  
ATOM   3842  CG  ASP A 482     -27.534 -38.284  -4.609  1.00 31.23           C  
ATOM   3843  OD1 ASP A 482     -27.219 -37.619  -3.599  1.00 31.23           O  
ATOM   3844  OD2 ASP A 482     -27.333 -37.875  -5.773  1.00 31.23           O  
ATOM   3845  N   LYS A 483     -29.167 -41.711  -1.527  1.00 32.90           N  
ATOM   3846  CA  LYS A 483     -30.375 -42.401  -1.082  1.00 32.90           C  
ATOM   3847  C   LYS A 483     -31.356 -41.429  -0.433  1.00 32.90           C  
ATOM   3848  CB  LYS A 483     -30.023 -43.523  -0.103  1.00 32.90           C  
ATOM   3849  O   LYS A 483     -31.012 -40.744   0.532  1.00 32.90           O  
ATOM   3850  CG  LYS A 483     -29.673 -44.843  -0.774  1.00 32.90           C  
ATOM   3851  CD  LYS A 483     -29.436 -45.945   0.251  1.00 32.90           C  
ATOM   3852  CE  LYS A 483     -29.050 -47.257  -0.418  1.00 32.90           C  
ATOM   3853  NZ  LYS A 483     -28.918 -48.366   0.574  1.00 32.90           N  
ATOM   3854  N   GLU A 484     -32.145 -40.684  -1.158  1.00 27.67           N  
ATOM   3855  CA  GLU A 484     -33.465 -40.062  -1.119  1.00 27.67           C  
ATOM   3856  C   GLU A 484     -34.569 -41.114  -1.049  1.00 27.67           C  
ATOM   3857  CB  GLU A 484     -33.672 -39.163  -2.340  1.00 27.67           C  
ATOM   3858  O   GLU A 484     -34.664 -41.980  -1.921  1.00 27.67           O  
ATOM   3859  CG  GLU A 484     -33.334 -37.700  -2.091  1.00 27.67           C  
ATOM   3860  CD  GLU A 484     -33.683 -36.796  -3.263  1.00 27.67           C  
ATOM   3861  OE1 GLU A 484     -33.481 -35.565  -3.160  1.00 27.67           O  
ATOM   3862  OE2 GLU A 484     -34.162 -37.323  -4.291  1.00 27.67           O  
ATOM   3863  N   GLU A 485     -34.848 -41.743   0.068  1.00 31.45           N  
ATOM   3864  CA  GLU A 485     -36.097 -42.435   0.371  1.00 31.45           C  
ATOM   3865  C   GLU A 485     -36.673 -41.976   1.708  1.00 31.45           C  
ATOM   3866  CB  GLU A 485     -35.883 -43.951   0.383  1.00 31.45           C  
ATOM   3867  O   GLU A 485     -35.950 -41.887   2.702  1.00 31.45           O  
ATOM   3868  CG  GLU A 485     -35.970 -44.595  -0.993  1.00 31.45           C  
ATOM   3869  CD  GLU A 485     -35.902 -46.113  -0.950  1.00 31.45           C  
ATOM   3870  OE1 GLU A 485     -36.003 -46.756  -2.020  1.00 31.45           O  
ATOM   3871  OE2 GLU A 485     -35.750 -46.665   0.163  1.00 31.45           O  
ATOM   3872  N   ALA A 486     -37.765 -41.124   1.684  1.00 30.34           N  
ATOM   3873  CA  ALA A 486     -39.170 -41.334   2.021  1.00 30.34           C  
ATOM   3874  C   ALA A 486     -39.450 -40.952   3.472  1.00 30.34           C  
ATOM   3875  CB  ALA A 486     -39.566 -42.787   1.771  1.00 30.34           C  
ATOM   3876  O   ALA A 486     -38.886 -41.544   4.396  1.00 30.34           O  
ATOM   3877  N   GLU A 487     -39.838 -39.688   3.752  1.00 30.76           N  
ATOM   3878  CA  GLU A 487     -40.721 -39.505   4.901  1.00 30.76           C  
ATOM   3879  C   GLU A 487     -41.866 -38.552   4.571  1.00 30.76           C  
ATOM   3880  CB  GLU A 487     -39.934 -38.985   6.107  1.00 30.76           C  
ATOM   3881  O   GLU A 487     -41.635 -37.389   4.234  1.00 30.76           O  
ATOM   3882  CG  GLU A 487     -39.227 -40.076   6.898  1.00 30.76           C  
ATOM   3883  CD  GLU A 487     -38.658 -39.586   8.219  1.00 30.76           C  
ATOM   3884  OE1 GLU A 487     -38.175 -40.420   9.019  1.00 30.76           O  
ATOM   3885  OE2 GLU A 487     -38.695 -38.359   8.458  1.00 30.76           O  
ATOM   3886  N   GLU A 488     -42.783 -38.888   3.712  1.00 28.31           N  
ATOM   3887  CA  GLU A 488     -44.186 -38.531   3.523  1.00 28.31           C  
ATOM   3888  C   GLU A 488     -45.093 -39.358   4.429  1.00 28.31           C  
ATOM   3889  CB  GLU A 488     -44.595 -38.716   2.059  1.00 28.31           C  
ATOM   3890  O   GLU A 488     -45.025 -40.588   4.429  1.00 28.31           O  
ATOM   3891  CG  GLU A 488     -44.619 -37.422   1.259  1.00 28.31           C  
ATOM   3892  CD  GLU A 488     -45.176 -37.595  -0.145  1.00 28.31           C  
ATOM   3893  OE1 GLU A 488     -45.268 -36.592  -0.889  1.00 28.31           O  
ATOM   3894  OE2 GLU A 488     -45.524 -38.742  -0.503  1.00 28.31           O  
ATOM   3895  N   GLU A 489     -45.306 -39.020   5.706  1.00 31.71           N  
ATOM   3896  CA  GLU A 489     -46.594 -39.394   6.282  1.00 31.71           C  
ATOM   3897  C   GLU A 489     -46.788 -38.763   7.658  1.00 31.71           C  
ATOM   3898  CB  GLU A 489     -46.718 -40.916   6.379  1.00 31.71           C  
ATOM   3899  O   GLU A 489     -45.965 -38.954   8.556  1.00 31.71           O  
ATOM   3900  CG  GLU A 489     -47.598 -41.532   5.301  1.00 31.71           C  
ATOM   3901  CD  GLU A 489     -47.891 -43.006   5.535  1.00 31.71           C  
ATOM   3902  OE1 GLU A 489     -48.666 -43.602   4.754  1.00 31.71           O  
ATOM   3903  OE2 GLU A 489     -47.341 -43.568   6.508  1.00 31.71           O  
ATOM   3904  N   GLU A 490     -47.121 -37.482   7.789  1.00 29.72           N  
ATOM   3905  CA  GLU A 490     -48.028 -37.240   8.907  1.00 29.72           C  
ATOM   3906  C   GLU A 490     -48.677 -35.863   8.803  1.00 29.72           C  
ATOM   3907  CB  GLU A 490     -47.287 -37.374  10.239  1.00 29.72           C  
ATOM   3908  O   GLU A 490     -48.010 -34.842   8.982  1.00 29.72           O  
ATOM   3909  CG  GLU A 490     -47.329 -38.777  10.829  1.00 29.72           C  
ATOM   3910  CD  GLU A 490     -47.038 -38.809  12.321  1.00 29.72           C  
ATOM   3911  OE1 GLU A 490     -47.194 -39.883  12.946  1.00 29.72           O  
ATOM   3912  OE2 GLU A 490     -46.651 -37.753  12.869  1.00 29.72           O  
ATOM   3913  N   ALA A 491     -49.243 -35.497   7.686  1.00 28.77           N  
ATOM   3914  CA  ALA A 491     -50.107 -34.320   7.705  1.00 28.77           C  
ATOM   3915  C   ALA A 491     -51.549 -34.692   7.371  1.00 28.77           C  
ATOM   3916  CB  ALA A 491     -49.593 -33.266   6.727  1.00 28.77           C  
ATOM   3917  O   ALA A 491     -52.432 -33.831   7.356  1.00 28.77           O  
ATOM   3918  N   ALA A 492     -52.053 -35.763   7.903  1.00 31.85           N  
ATOM   3919  CA  ALA A 492     -53.496 -35.969   7.804  1.00 31.85           C  
ATOM   3920  C   ALA A 492     -54.116 -36.184   9.181  1.00 31.85           C  
ATOM   3921  CB  ALA A 492     -53.802 -37.157   6.894  1.00 31.85           C  
ATOM   3922  O   ALA A 492     -55.337 -36.305   9.307  1.00 31.85           O  
ATOM   3923  N   GLU A 493     -53.786 -35.376  10.162  1.00 33.27           N  
ATOM   3924  CA  GLU A 493     -54.710 -35.519  11.283  1.00 33.27           C  
ATOM   3925  C   GLU A 493     -55.005 -34.169  11.931  1.00 33.27           C  
ATOM   3926  CB  GLU A 493     -54.147 -36.490  12.324  1.00 33.27           C  
ATOM   3927  O   GLU A 493     -55.878 -34.067  12.796  1.00 33.27           O  
ATOM   3928  CG  GLU A 493     -54.834 -37.848  12.334  1.00 33.27           C  
ATOM   3929  CD  GLU A 493     -54.389 -38.737  13.483  1.00 33.27           C  
ATOM   3930  OE1 GLU A 493     -54.935 -39.854  13.634  1.00 33.27           O  
ATOM   3931  OE2 GLU A 493     -53.487 -38.314  14.241  1.00 33.27           O  
ATOM   3932  N   GLU A 494     -55.219 -33.124  11.157  1.00 30.74           N  
ATOM   3933  CA  GLU A 494     -55.805 -32.022  11.915  1.00 30.74           C  
ATOM   3934  C   GLU A 494     -56.844 -31.272  11.086  1.00 30.74           C  
ATOM   3935  CB  GLU A 494     -54.716 -31.058  12.391  1.00 30.74           C  
ATOM   3936  O   GLU A 494     -57.550 -30.404  11.603  1.00 30.74           O  
ATOM   3937  CG  GLU A 494     -54.366 -31.204  13.865  1.00 30.74           C  
ATOM   3938  CD  GLU A 494     -53.402 -30.138  14.362  1.00 30.74           C  
ATOM   3939  OE1 GLU A 494     -53.068 -30.136  15.568  1.00 30.74           O  
ATOM   3940  OE2 GLU A 494     -52.978 -29.297  13.538  1.00 30.74           O  
ATOM   3941  N   GLU A 495     -57.525 -31.944  10.185  1.00 31.55           N  
ATOM   3942  CA  GLU A 495     -58.623 -31.196   9.580  1.00 31.55           C  
ATOM   3943  C   GLU A 495     -59.935 -31.970   9.672  1.00 31.55           C  
ATOM   3944  CB  GLU A 495     -58.309 -30.866   8.119  1.00 31.55           C  
ATOM   3945  O   GLU A 495     -61.002 -31.433   9.368  1.00 31.55           O  
ATOM   3946  CG  GLU A 495     -58.544 -29.408   7.753  1.00 31.55           C  
ATOM   3947  CD  GLU A 495     -58.448 -29.140   6.260  1.00 31.55           C  
ATOM   3948  OE1 GLU A 495     -58.744 -28.004   5.826  1.00 31.55           O  
ATOM   3949  OE2 GLU A 495     -58.074 -30.075   5.517  1.00 31.55           O  
ATOM   3950  N   GLU A 496     -60.115 -32.726  10.727  1.00 32.93           N  
ATOM   3951  CA  GLU A 496     -61.479 -33.232  10.844  1.00 32.93           C  
ATOM   3952  C   GLU A 496     -62.018 -33.043  12.259  1.00 32.93           C  
ATOM   3953  CB  GLU A 496     -61.540 -34.710  10.450  1.00 32.93           C  
ATOM   3954  O   GLU A 496     -63.181 -33.347  12.531  1.00 32.93           O  
ATOM   3955  CG  GLU A 496     -62.240 -34.965   9.123  1.00 32.93           C  
ATOM   3956  CD  GLU A 496     -62.948 -36.309   9.067  1.00 32.93           C  
ATOM   3957  OE1 GLU A 496     -63.760 -36.529   8.139  1.00 32.93           O  
ATOM   3958  OE2 GLU A 496     -62.690 -37.149   9.958  1.00 32.93           O  
ATOM   3959  N   ALA A 497     -61.592 -32.012  12.946  1.00 31.28           N  
ATOM   3960  CA  ALA A 497     -62.360 -31.754  14.161  1.00 31.28           C  
ATOM   3961  C   ALA A 497     -62.891 -30.324  14.181  1.00 31.28           C  
ATOM   3962  CB  ALA A 497     -61.505 -32.018  15.398  1.00 31.28           C  
ATOM   3963  O   ALA A 497     -63.653 -29.950  15.075  1.00 31.28           O  
ATOM   3964  N   ALA A 498     -63.164 -29.761  13.011  1.00 32.63           N  
ATOM   3965  CA  ALA A 498     -63.932 -28.519  13.048  1.00 32.63           C  
ATOM   3966  C   ALA A 498     -65.205 -28.636  12.213  1.00 32.63           C  
ATOM   3967  CB  ALA A 498     -63.081 -27.352  12.553  1.00 32.63           C  
ATOM   3968  O   ALA A 498     -66.016 -27.708  12.173  1.00 32.63           O  
ATOM   3969  N   LYS A 499     -65.673 -29.846  12.027  1.00 32.25           N  
ATOM   3970  CA  LYS A 499     -66.980 -29.901  11.378  1.00 32.25           C  
ATOM   3971  C   LYS A 499     -68.014 -30.571  12.279  1.00 32.25           C  
ATOM   3972  CB  LYS A 499     -66.887 -30.645  10.045  1.00 32.25           C  
ATOM   3973  O   LYS A 499     -69.212 -30.529  11.995  1.00 32.25           O  
ATOM   3974  CG  LYS A 499     -67.391 -29.844   8.853  1.00 32.25           C  
ATOM   3975  CD  LYS A 499     -67.288 -30.643   7.560  1.00 32.25           C  
ATOM   3976  CE  LYS A 499     -67.780 -29.838   6.364  1.00 32.25           C  
ATOM   3977  NZ  LYS A 499     -67.714 -30.629   5.099  1.00 32.25           N  
ATOM   3978  N   GLU A 500     -67.933 -30.318  13.582  1.00 31.39           N  
ATOM   3979  CA  GLU A 500     -69.141 -30.783  14.257  1.00 31.39           C  
ATOM   3980  C   GLU A 500     -69.510 -29.868  15.421  1.00 31.39           C  
ATOM   3981  CB  GLU A 500     -68.960 -32.220  14.755  1.00 31.39           C  
ATOM   3982  O   GLU A 500     -70.583 -30.007  16.011  1.00 31.39           O  
ATOM   3983  CG  GLU A 500     -69.502 -33.274  13.802  1.00 31.39           C  
ATOM   3984  CD  GLU A 500     -69.529 -34.670  14.404  1.00 31.39           C  
ATOM   3985  OE1 GLU A 500     -70.027 -35.608  13.740  1.00 31.39           O  
ATOM   3986  OE2 GLU A 500     -69.050 -34.827  15.549  1.00 31.39           O  
ATOM   3987  N   GLU A 501     -69.482 -28.559  15.207  1.00 29.97           N  
ATOM   3988  CA  GLU A 501     -70.300 -27.869  16.200  1.00 29.97           C  
ATOM   3989  C   GLU A 501     -70.806 -26.532  15.667  1.00 29.97           C  
ATOM   3990  CB  GLU A 501     -69.509 -27.654  17.493  1.00 29.97           C  
ATOM   3991  O   GLU A 501     -70.020 -25.608  15.446  1.00 29.97           O  
ATOM   3992  CG  GLU A 501     -69.700 -28.759  18.522  1.00 29.97           C  
ATOM   3993  CD  GLU A 501     -69.181 -28.390  19.903  1.00 29.97           C  
ATOM   3994  OE1 GLU A 501     -69.390 -29.171  20.858  1.00 29.97           O  
ATOM   3995  OE2 GLU A 501     -68.562 -27.310  20.030  1.00 29.97           O  
ATOM   3996  N   SER A 502     -71.361 -26.490  14.452  1.00 29.09           N  
ATOM   3997  CA  SER A 502     -72.275 -25.357  14.346  1.00 29.09           C  
ATOM   3998  C   SER A 502     -73.469 -25.691  13.458  1.00 29.09           C  
ATOM   3999  CB  SER A 502     -71.547 -24.130  13.795  1.00 29.09           C  
ATOM   4000  O   SER A 502     -73.327 -25.821  12.241  1.00 29.09           O  
ATOM   4001  OG  SER A 502     -71.347 -24.250  12.397  1.00 29.09           O  
ATOM   4002  N   GLU A 503     -74.036 -26.878  13.595  1.00 29.67           N  
ATOM   4003  CA  GLU A 503     -75.365 -27.168  13.063  1.00 29.67           C  
ATOM   4004  C   GLU A 503     -76.390 -27.307  14.185  1.00 29.67           C  
ATOM   4005  CB  GLU A 503     -75.338 -28.441  12.214  1.00 29.67           C  
ATOM   4006  O   GLU A 503     -76.251 -28.167  15.057  1.00 29.67           O  
ATOM   4007  CG  GLU A 503     -75.232 -28.182  10.718  1.00 29.67           C  
ATOM   4008  CD  GLU A 503     -75.715 -29.348   9.871  1.00 29.67           C  
ATOM   4009  OE1 GLU A 503     -75.879 -29.178   8.641  1.00 29.67           O  
ATOM   4010  OE2 GLU A 503     -75.933 -30.440  10.442  1.00 29.67           O  
ATOM   4011  N   GLU A 504     -76.657 -26.298  15.003  1.00 28.44           N  
ATOM   4012  CA  GLU A 504     -77.961 -26.362  15.657  1.00 28.44           C  
ATOM   4013  C   GLU A 504     -78.346 -25.012  16.253  1.00 28.44           C  
ATOM   4014  CB  GLU A 504     -77.963 -27.438  16.746  1.00 28.44           C  
ATOM   4015  O   GLU A 504     -77.686 -24.521  17.171  1.00 28.44           O  
ATOM   4016  CG  GLU A 504     -79.100 -28.442  16.616  1.00 28.44           C  
ATOM   4017  CD  GLU A 504     -79.094 -29.499  17.708  1.00 28.44           C  
ATOM   4018  OE1 GLU A 504     -79.992 -30.372  17.713  1.00 28.44           O  
ATOM   4019  OE2 GLU A 504     -78.186 -29.454  18.567  1.00 28.44           O  
ATOM   4020  N   ALA A 505     -78.679 -24.031  15.463  1.00 32.38           N  
ATOM   4021  CA  ALA A 505     -79.753 -23.170  15.952  1.00 32.38           C  
ATOM   4022  C   ALA A 505     -80.666 -22.731  14.811  1.00 32.38           C  
ATOM   4023  CB  ALA A 505     -79.174 -21.951  16.665  1.00 32.38           C  
ATOM   4024  O   ALA A 505     -80.202 -22.163  13.819  1.00 32.38           O  
ATOM   4025  N   LYS A 506     -81.504 -23.617  14.292  1.00 31.13           N  
ATOM   4026  CA  LYS A 506     -82.949 -23.722  14.116  1.00 31.13           C  
ATOM   4027  C   LYS A 506     -83.640 -22.400  14.437  1.00 31.13           C  
ATOM   4028  CB  LYS A 506     -83.517 -24.838  14.995  1.00 31.13           C  
ATOM   4029  O   LYS A 506     -83.399 -21.808  15.491  1.00 31.13           O  
ATOM   4030  CG  LYS A 506     -83.740 -26.152  14.261  1.00 31.13           C  
ATOM   4031  CD  LYS A 506     -84.524 -27.142  15.113  1.00 31.13           C  
ATOM   4032  CE  LYS A 506     -84.726 -28.466  14.388  1.00 31.13           C  
ATOM   4033  NZ  LYS A 506     -85.512 -29.433  15.211  1.00 31.13           N  
ATOM   4034  N   GLU A 507     -84.100 -21.675  13.408  1.00 27.38           N  
ATOM   4035  CA  GLU A 507     -85.471 -21.457  12.957  1.00 27.38           C  
ATOM   4036  C   GLU A 507     -86.257 -20.623  13.964  1.00 27.38           C  
ATOM   4037  CB  GLU A 507     -86.177 -22.793  12.715  1.00 27.38           C  
ATOM   4038  O   GLU A 507     -86.297 -20.950  15.152  1.00 27.38           O  
ATOM   4039  CG  GLU A 507     -85.946 -23.368  11.325  1.00 27.38           C  
ATOM   4040  CD  GLU A 507     -86.905 -24.495  10.975  1.00 27.38           C  
ATOM   4041  OE1 GLU A 507     -86.878 -24.978   9.820  1.00 27.38           O  
ATOM   4042  OE2 GLU A 507     -87.690 -24.897  11.862  1.00 27.38           O  
ATOM   4043  N   GLU A 508     -86.420 -19.296  13.654  1.00 32.28           N  
ATOM   4044  CA  GLU A 508     -87.728 -18.720  13.949  1.00 32.28           C  
ATOM   4045  C   GLU A 508     -87.797 -17.257  13.519  1.00 32.28           C  
ATOM   4046  CB  GLU A 508     -88.046 -18.844  15.442  1.00 32.28           C  
ATOM   4047  O   GLU A 508     -86.898 -16.472  13.825  1.00 32.28           O  
ATOM   4048  CG  GLU A 508     -88.965 -20.009  15.779  1.00 32.28           C  
ATOM   4049  CD  GLU A 508     -89.490 -19.966  17.206  1.00 32.28           C  
ATOM   4050  OE1 GLU A 508     -90.304 -20.840  17.580  1.00 32.28           O  
ATOM   4051  OE2 GLU A 508     -89.083 -19.050  17.955  1.00 32.28           O  
ATOM   4052  N   GLU A 509     -88.485 -16.992  12.399  1.00 32.20           N  
ATOM   4053  CA  GLU A 509     -89.756 -16.280  12.306  1.00 32.20           C  
ATOM   4054  C   GLU A 509     -89.691 -15.168  11.263  1.00 32.20           C  
ATOM   4055  CB  GLU A 509     -90.149 -15.701  13.668  1.00 32.20           C  
ATOM   4056  O   GLU A 509     -88.759 -14.360  11.266  1.00 32.20           O  
ATOM   4057  CG  GLU A 509     -91.272 -16.462  14.358  1.00 32.20           C  
ATOM   4058  CD  GLU A 509     -92.103 -15.592  15.287  1.00 32.20           C  
ATOM   4059  OE1 GLU A 509     -93.184 -16.040  15.734  1.00 32.20           O  
ATOM   4060  OE2 GLU A 509     -91.671 -14.452  15.571  1.00 32.20           O  
ATOM   4061  N   GLU A 510     -90.225 -15.376  10.089  1.00 28.92           N  
ATOM   4062  CA  GLU A 510     -91.410 -14.908   9.378  1.00 28.92           C  
ATOM   4063  C   GLU A 510     -91.617 -13.409   9.578  1.00 28.92           C  
ATOM   4064  CB  GLU A 510     -92.652 -15.676   9.838  1.00 28.92           C  
ATOM   4065  O   GLU A 510     -91.588 -12.918  10.708  1.00 28.92           O  
ATOM   4066  CG  GLU A 510     -92.927 -16.939   9.034  1.00 28.92           C  
ATOM   4067  CD  GLU A 510     -94.336 -17.476   9.224  1.00 28.92           C  
ATOM   4068  OE1 GLU A 510     -94.724 -18.429   8.510  1.00 28.92           O  
ATOM   4069  OE2 GLU A 510     -95.060 -16.939  10.092  1.00 28.92           O  
ATOM   4070  N   GLY A 511     -91.462 -12.627   8.458  1.00 31.56           N  
ATOM   4071  CA  GLY A 511     -92.522 -11.777   7.940  1.00 31.56           C  
ATOM   4072  C   GLY A 511     -92.008 -10.644   7.072  1.00 31.56           C  
ATOM   4073  O   GLY A 511     -91.020  -9.992   7.415  1.00 31.56           O  
ATOM   4074  N   GLY A 512     -92.042 -10.789   5.765  1.00 26.28           N  
ATOM   4075  CA  GLY A 512     -92.793 -10.141   4.701  1.00 26.28           C  
ATOM   4076  C   GLY A 512     -93.062  -8.672   4.971  1.00 26.28           C  
ATOM   4077  O   GLY A 512     -93.406  -8.294   6.092  1.00 26.28           O  
ATOM   4078  N   GLU A 513     -92.486  -7.764   4.126  1.00 32.83           N  
ATOM   4079  CA  GLU A 513     -93.168  -6.750   3.327  1.00 32.83           C  
ATOM   4080  C   GLU A 513     -92.252  -5.563   3.043  1.00 32.83           C  
ATOM   4081  CB  GLU A 513     -94.440  -6.275   4.034  1.00 32.83           C  
ATOM   4082  O   GLU A 513     -91.603  -5.041   3.952  1.00 32.83           O  
ATOM   4083  CG  GLU A 513     -95.677  -7.090   3.686  1.00 32.83           C  
ATOM   4084  CD  GLU A 513     -96.953  -6.536   4.300  1.00 32.83           C  
ATOM   4085  OE1 GLU A 513     -98.049  -7.065   4.004  1.00 32.83           O  
ATOM   4086  OE2 GLU A 513     -96.856  -5.564   5.082  1.00 32.83           O  
ATOM   4087  N   GLY A 514     -91.748  -5.467   1.813  1.00 27.37           N  
ATOM   4088  CA  GLY A 514     -91.949  -4.599   0.663  1.00 27.37           C  
ATOM   4089  C   GLY A 514     -92.337  -3.183   1.045  1.00 27.37           C  
ATOM   4090  O   GLY A 514     -93.172  -2.979   1.928  1.00 27.37           O  
ATOM   4091  N   GLU A 515     -91.459  -2.198   0.719  1.00 29.52           N  
ATOM   4092  CA  GLU A 515     -91.547  -1.024  -0.145  1.00 29.52           C  
ATOM   4093  C   GLU A 515     -91.627   0.260   0.677  1.00 29.52           C  
ATOM   4094  CB  GLU A 515     -92.758  -1.130  -1.074  1.00 29.52           C  
ATOM   4095  O   GLU A 515     -92.376   0.333   1.652  1.00 29.52           O  
ATOM   4096  CG  GLU A 515     -92.416  -1.602  -2.480  1.00 29.52           C  
ATOM   4097  CD  GLU A 515     -93.572  -1.467  -3.457  1.00 29.52           C  
ATOM   4098  OE1 GLU A 515     -93.377  -1.720  -4.668  1.00 29.52           O  
ATOM   4099  OE2 GLU A 515     -94.683  -1.103  -3.009  1.00 29.52           O  
ATOM   4100  N   GLU A 516     -90.623   1.213   0.445  1.00 32.60           N  
ATOM   4101  CA  GLU A 516     -90.627   2.557  -0.125  1.00 32.60           C  
ATOM   4102  C   GLU A 516     -89.851   3.533   0.756  1.00 32.60           C  
ATOM   4103  CB  GLU A 516     -92.061   3.054  -0.323  1.00 32.60           C  
ATOM   4104  O   GLU A 516     -90.059   3.581   1.970  1.00 32.60           O  
ATOM   4105  CG  GLU A 516     -92.707   2.571  -1.613  1.00 32.60           C  
ATOM   4106  CD  GLU A 516     -93.999   3.299  -1.947  1.00 32.60           C  
ATOM   4107  OE1 GLU A 516     -94.560   3.068  -3.042  1.00 32.60           O  
ATOM   4108  OE2 GLU A 516     -94.453   4.108  -1.108  1.00 32.60           O  
ATOM   4109  N   GLY A 517     -88.642   3.892   0.312  1.00 27.71           N  
ATOM   4110  CA  GLY A 517     -87.959   5.093  -0.141  1.00 27.71           C  
ATOM   4111  C   GLY A 517     -88.809   6.344  -0.023  1.00 27.71           C  
ATOM   4112  O   GLY A 517     -89.955   6.367  -0.475  1.00 27.71           O  
ATOM   4113  N   GLU A 518     -88.728   7.089   1.077  1.00 34.12           N  
ATOM   4114  CA  GLU A 518     -88.951   8.531   1.046  1.00 34.12           C  
ATOM   4115  C   GLU A 518     -88.193   9.232   2.170  1.00 34.12           C  
ATOM   4116  CB  GLU A 518     -90.446   8.846   1.145  1.00 34.12           C  
ATOM   4117  O   GLU A 518     -88.291   8.836   3.333  1.00 34.12           O  
ATOM   4118  CG  GLU A 518     -90.862  10.101   0.391  1.00 34.12           C  
ATOM   4119  CD  GLU A 518     -92.346  10.409   0.510  1.00 34.12           C  
ATOM   4120  OE1 GLU A 518     -92.784  11.480   0.033  1.00 34.12           O  
ATOM   4121  OE2 GLU A 518     -93.076   9.572   1.086  1.00 34.12           O  
ATOM   4122  N   GLU A 519     -87.059   9.851   1.870  1.00 29.25           N  
ATOM   4123  CA  GLU A 519     -86.453  11.178   1.925  1.00 29.25           C  
ATOM   4124  C   GLU A 519     -87.432  12.210   2.479  1.00 29.25           C  
ATOM   4125  CB  GLU A 519     -85.968  11.606   0.537  1.00 29.25           C  
ATOM   4126  O   GLU A 519     -88.550  12.343   1.978  1.00 29.25           O  
ATOM   4127  CG  GLU A 519     -84.462  11.486   0.348  1.00 29.25           C  
ATOM   4128  CD  GLU A 519     -83.985  11.993  -1.004  1.00 29.25           C  
ATOM   4129  OE1 GLU A 519     -82.760  11.980  -1.259  1.00 29.25           O  
ATOM   4130  OE2 GLU A 519     -84.844  12.408  -1.814  1.00 29.25           O  
ATOM   4131  N   THR A 520     -87.364  12.575   3.777  1.00 36.71           N  
ATOM   4132  CA  THR A 520     -87.667  13.919   4.255  1.00 36.71           C  
ATOM   4133  C   THR A 520     -86.617  14.385   5.260  1.00 36.71           C  
ATOM   4134  CB  THR A 520     -89.063  13.980   4.903  1.00 36.71           C  
ATOM   4135  O   THR A 520     -86.235  13.635   6.160  1.00 36.71           O  
ATOM   4136  CG2 THR A 520     -90.159  14.027   3.843  1.00 36.71           C  
ATOM   4137  OG1 THR A 520     -89.254  12.820   5.722  1.00 36.71           O  
ATOM   4138  N   LYS A 521     -85.682  15.201   4.864  1.00 31.22           N  
ATOM   4139  CA  LYS A 521     -85.118  16.517   5.148  1.00 31.22           C  
ATOM   4140  C   LYS A 521     -86.099  17.376   5.942  1.00 31.22           C  
ATOM   4141  CB  LYS A 521     -84.731  17.228   3.850  1.00 31.22           C  
ATOM   4142  O   LYS A 521     -87.250  17.548   5.537  1.00 31.22           O  
ATOM   4143  CG  LYS A 521     -83.313  16.936   3.384  1.00 31.22           C  
ATOM   4144  CD  LYS A 521     -82.936  17.784   2.176  1.00 31.22           C  
ATOM   4145  CE  LYS A 521     -81.522  17.481   1.698  1.00 31.22           C  
ATOM   4146  NZ  LYS A 521     -81.137  18.333   0.534  1.00 31.22           N  
ATOM   4147  N   GLU A 522     -86.012  17.493   7.253  1.00 35.02           N  
ATOM   4148  CA  GLU A 522     -86.450  18.662   8.010  1.00 35.02           C  
ATOM   4149  C   GLU A 522     -85.445  19.021   9.101  1.00 35.02           C  
ATOM   4150  CB  GLU A 522     -87.831  18.420   8.625  1.00 35.02           C  
ATOM   4151  O   GLU A 522     -85.027  18.157   9.875  1.00 35.02           O  
ATOM   4152  CG  GLU A 522     -88.986  18.781   7.703  1.00 35.02           C  
ATOM   4153  CD  GLU A 522     -90.344  18.702   8.383  1.00 35.02           C  
ATOM   4154  OE1 GLU A 522     -91.364  19.041   7.742  1.00 35.02           O  
ATOM   4155  OE2 GLU A 522     -90.387  18.299   9.567  1.00 35.02           O  
ATOM   4156  N   ALA A 523     -84.589  20.031   8.838  1.00 33.92           N  
ATOM   4157  CA  ALA A 523     -84.299  21.423   9.171  1.00 33.92           C  
ATOM   4158  C   ALA A 523     -84.852  21.784  10.547  1.00 33.92           C  
ATOM   4159  CB  ALA A 523     -84.875  22.355   8.108  1.00 33.92           C  
ATOM   4160  O   ALA A 523     -85.988  21.435  10.878  1.00 33.92           O  
ATOM   4161  N   GLU A 524     -83.946  22.027  11.501  1.00 35.52           N  
ATOM   4162  CA  GLU A 524     -83.485  23.209  12.223  1.00 35.52           C  
ATOM   4163  C   GLU A 524     -84.434  23.563  13.365  1.00 35.52           C  
ATOM   4164  CB  GLU A 524     -83.341  24.399  11.272  1.00 35.52           C  
ATOM   4165  O   GLU A 524     -85.629  23.773  13.144  1.00 35.52           O  
ATOM   4166  CG  GLU A 524     -81.909  24.663  10.830  1.00 35.52           C  
ATOM   4167  CD  GLU A 524     -81.743  25.979  10.087  1.00 35.52           C  
ATOM   4168  OE1 GLU A 524     -80.590  26.369   9.793  1.00 35.52           O  
ATOM   4169  OE2 GLU A 524     -82.774  26.627   9.798  1.00 35.52           O  
ATOM   4170  N   GLU A 525     -84.175  23.067  14.533  1.00 35.59           N  
ATOM   4171  CA  GLU A 525     -84.647  23.523  15.838  1.00 35.59           C  
ATOM   4172  C   GLU A 525     -83.715  24.580  16.422  1.00 35.59           C  
ATOM   4173  CB  GLU A 525     -84.777  22.344  16.805  1.00 35.59           C  
ATOM   4174  O   GLU A 525     -82.505  24.365  16.518  1.00 35.59           O  
ATOM   4175  CG  GLU A 525     -86.216  21.985  17.148  1.00 35.59           C  
ATOM   4176  CD  GLU A 525     -86.328  20.899  18.206  1.00 35.59           C  
ATOM   4177  OE1 GLU A 525     -87.463  20.564  18.614  1.00 35.59           O  
ATOM   4178  OE2 GLU A 525     -85.272  20.379  18.630  1.00 35.59           O  
ATOM   4179  N   GLU A 526     -83.931  25.850  16.059  1.00 31.34           N  
ATOM   4180  CA  GLU A 526     -84.020  27.181  16.651  1.00 31.34           C  
ATOM   4181  C   GLU A 526     -84.695  27.133  18.018  1.00 31.34           C  
ATOM   4182  CB  GLU A 526     -84.778  28.133  15.722  1.00 31.34           C  
ATOM   4183  O   GLU A 526     -85.777  26.560  18.162  1.00 31.34           O  
ATOM   4184  CG  GLU A 526     -83.901  29.205  15.090  1.00 31.34           C  
ATOM   4185  CD  GLU A 526     -84.697  30.310  14.415  1.00 31.34           C  
ATOM   4186  OE1 GLU A 526     -84.088  31.301  13.952  1.00 31.34           O  
ATOM   4187  OE2 GLU A 526     -85.941  30.185  14.350  1.00 31.34           O  
ATOM   4188  N   GLU A 527     -83.937  27.201  19.134  1.00 34.14           N  
ATOM   4189  CA  GLU A 527     -84.530  27.793  20.330  1.00 34.14           C  
ATOM   4190  C   GLU A 527     -83.456  28.214  21.328  1.00 34.14           C  
ATOM   4191  CB  GLU A 527     -85.505  26.813  20.988  1.00 34.14           C  
ATOM   4192  O   GLU A 527     -82.533  27.448  21.614  1.00 34.14           O  
ATOM   4193  CG  GLU A 527     -86.969  27.115  20.699  1.00 34.14           C  
ATOM   4194  CD  GLU A 527     -87.929  26.319  21.569  1.00 34.14           C  
ATOM   4195  OE1 GLU A 527     -89.154  26.571  21.509  1.00 34.14           O  
ATOM   4196  OE2 GLU A 527     -87.452  25.438  22.319  1.00 34.14           O  
ATOM   4197  N   LYS A 528     -83.266  29.564  21.504  1.00 35.09           N  
ATOM   4198  CA  LYS A 528     -83.728  30.571  22.455  1.00 35.09           C  
ATOM   4199  C   LYS A 528     -82.587  31.049  23.347  1.00 35.09           C  
ATOM   4200  CB  LYS A 528     -84.867  30.016  23.312  1.00 35.09           C  
ATOM   4201  O   LYS A 528     -81.924  30.242  24.003  1.00 35.09           O  
ATOM   4202  CG  LYS A 528     -86.253  30.445  22.854  1.00 35.09           C  
ATOM   4203  CD  LYS A 528     -87.326  30.027  23.852  1.00 35.09           C  
ATOM   4204  CE  LYS A 528     -88.721  30.381  23.355  1.00 35.09           C  
ATOM   4205  NZ  LYS A 528     -89.777  29.963  24.325  1.00 35.09           N  
ATOM   4206  N   LYS A 529     -81.903  32.106  22.985  1.00 36.05           N  
ATOM   4207  CA  LYS A 529     -81.247  33.265  23.583  1.00 36.05           C  
ATOM   4208  C   LYS A 529     -82.117  33.888  24.671  1.00 36.05           C  
ATOM   4209  CB  LYS A 529     -80.919  34.307  22.514  1.00 36.05           C  
ATOM   4210  O   LYS A 529     -83.265  34.260  24.418  1.00 36.05           O  
ATOM   4211  CG  LYS A 529     -79.443  34.375  22.147  1.00 36.05           C  
ATOM   4212  CD  LYS A 529     -79.148  35.558  21.234  1.00 36.05           C  
ATOM   4213  CE  LYS A 529     -77.680  35.601  20.831  1.00 36.05           C  
ATOM   4214  NZ  LYS A 529     -77.379  36.776  19.960  1.00 36.05           N  
ATOM   4215  N   VAL A 530     -82.071  33.389  25.889  1.00 38.98           N  
ATOM   4216  CA  VAL A 530     -82.488  33.912  27.186  1.00 38.98           C  
ATOM   4217  C   VAL A 530     -81.615  35.105  27.567  1.00 38.98           C  
ATOM   4218  CB  VAL A 530     -82.418  32.827  28.284  1.00 38.98           C  
ATOM   4219  O   VAL A 530     -80.386  35.008  27.570  1.00 38.98           O  
ATOM   4220  CG1 VAL A 530     -82.867  33.393  29.630  1.00 38.98           C  
ATOM   4221  CG2 VAL A 530     -83.271  31.621  27.896  1.00 38.98           C  
ATOM   4222  N   GLU A 531     -81.964  36.332  27.205  1.00 37.83           N  
ATOM   4223  CA  GLU A 531     -82.034  37.690  27.738  1.00 37.83           C  
ATOM   4224  C   GLU A 531     -82.571  37.695  29.166  1.00 37.83           C  
ATOM   4225  CB  GLU A 531     -82.907  38.574  26.844  1.00 37.83           C  
ATOM   4226  O   GLU A 531     -83.693  37.248  29.415  1.00 37.83           O  
ATOM   4227  CG  GLU A 531     -82.130  39.320  25.770  1.00 37.83           C  
ATOM   4228  CD  GLU A 531     -82.953  40.387  25.065  1.00 37.83           C  
ATOM   4229  OE1 GLU A 531     -82.381  41.170  24.273  1.00 37.83           O  
ATOM   4230  OE2 GLU A 531     -84.179  40.441  25.309  1.00 37.83           O  
ATOM   4231  N   GLY A 532     -81.732  37.518  30.193  1.00 35.30           N  
ATOM   4232  CA  GLY A 532     -82.033  38.021  31.524  1.00 35.30           C  
ATOM   4233  C   GLY A 532     -81.083  39.115  31.976  1.00 35.30           C  
ATOM   4234  O   GLY A 532     -79.869  39.002  31.798  1.00 35.30           O  
ATOM   4235  N   ALA A 533     -81.422  40.423  31.828  1.00 37.46           N  
ATOM   4236  CA  ALA A 533     -81.784  41.593  32.624  1.00 37.46           C  
ATOM   4237  C   ALA A 533     -81.371  41.414  34.082  1.00 37.46           C  
ATOM   4238  CB  ALA A 533     -83.285  41.857  32.529  1.00 37.46           C  
ATOM   4239  O   ALA A 533     -81.666  40.385  34.696  1.00 37.46           O  
ATOM   4240  N   GLY A 534     -80.307  42.155  34.531  1.00 33.45           N  
ATOM   4241  CA  GLY A 534     -80.393  43.168  35.570  1.00 33.45           C  
ATOM   4242  C   GLY A 534     -79.916  42.677  36.924  1.00 33.45           C  
ATOM   4243  O   GLY A 534     -80.406  41.666  37.431  1.00 33.45           O  
ATOM   4244  N   GLU A 535     -78.667  43.071  37.306  1.00 36.04           N  
ATOM   4245  CA  GLU A 535     -78.526  43.473  38.702  1.00 36.04           C  
ATOM   4246  C   GLU A 535     -77.339  44.415  38.888  1.00 36.04           C  
ATOM   4247  CB  GLU A 535     -78.370  42.246  39.603  1.00 36.04           C  
ATOM   4248  O   GLU A 535     -76.222  44.104  38.468  1.00 36.04           O  
ATOM   4249  CG  GLU A 535     -79.504  42.067  40.602  1.00 36.04           C  
ATOM   4250  CD  GLU A 535     -79.335  40.845  41.489  1.00 36.04           C  
ATOM   4251  OE1 GLU A 535     -80.173  40.631  42.395  1.00 36.04           O  
ATOM   4252  OE2 GLU A 535     -78.356  40.094  41.279  1.00 36.04           O  
ATOM   4253  N   GLU A 536     -77.496  45.718  38.802  1.00 34.12           N  
ATOM   4254  CA  GLU A 536     -77.407  46.869  39.695  1.00 34.12           C  
ATOM   4255  C   GLU A 536     -76.857  46.468  41.060  1.00 34.12           C  
ATOM   4256  CB  GLU A 536     -78.777  47.533  39.854  1.00 34.12           C  
ATOM   4257  O   GLU A 536     -77.347  45.521  41.679  1.00 34.12           O  
ATOM   4258  CG  GLU A 536     -78.707  49.019  40.176  1.00 34.12           C  
ATOM   4259  CD  GLU A 536     -80.074  49.677  40.272  1.00 34.12           C  
ATOM   4260  OE1 GLU A 536     -80.144  50.891  40.568  1.00 34.12           O  
ATOM   4261  OE2 GLU A 536     -81.084  48.972  40.051  1.00 34.12           O  
ATOM   4262  N   GLN A 537     -75.640  46.924  41.437  1.00 38.22           N  
ATOM   4263  CA  GLN A 537     -75.309  47.575  42.700  1.00 38.22           C  
ATOM   4264  C   GLN A 537     -73.799  47.613  42.920  1.00 38.22           C  
ATOM   4265  CB  GLN A 537     -75.991  46.860  43.868  1.00 38.22           C  
ATOM   4266  O   GLN A 537     -73.121  46.593  42.784  1.00 38.22           O  
ATOM   4267  CG  GLN A 537     -77.427  47.308  44.109  1.00 38.22           C  
ATOM   4268  CD  GLN A 537     -78.070  46.607  45.291  1.00 38.22           C  
ATOM   4269  NE2 GLN A 537     -79.322  46.949  45.573  1.00 38.22           N  
ATOM   4270  OE1 GLN A 537     -77.447  45.764  45.944  1.00 38.22           O  
ATOM   4271  N   ALA A 538     -73.139  48.786  42.782  1.00 37.99           N  
ATOM   4272  CA  ALA A 538     -72.621  49.833  43.658  1.00 37.99           C  
ATOM   4273  C   ALA A 538     -71.684  49.252  44.713  1.00 37.99           C  
ATOM   4274  CB  ALA A 538     -73.770  50.584  44.328  1.00 37.99           C  
ATOM   4275  O   ALA A 538     -72.067  48.353  45.465  1.00 37.99           O  
ATOM   4276  N   ALA A 539     -70.391  49.421  44.543  1.00 39.76           N  
ATOM   4277  CA  ALA A 539     -69.583  49.793  45.701  1.00 39.76           C  
ATOM   4278  C   ALA A 539     -68.341  50.572  45.275  1.00 39.76           C  
ATOM   4279  CB  ALA A 539     -69.182  48.551  46.492  1.00 39.76           C  
ATOM   4280  O   ALA A 539     -67.611  50.145  44.377  1.00 39.76           O  
ATOM   4281  N   LYS A 540     -68.405  51.872  45.077  1.00 37.57           N  
ATOM   4282  CA  LYS A 540     -67.775  53.007  45.745  1.00 37.57           C  
ATOM   4283  C   LYS A 540     -66.691  52.543  46.713  1.00 37.57           C  
ATOM   4284  CB  LYS A 540     -68.819  53.841  46.488  1.00 37.57           C  
ATOM   4285  O   LYS A 540     -66.936  51.683  47.561  1.00 37.57           O  
ATOM   4286  CG  LYS A 540     -69.115  55.185  45.840  1.00 37.57           C  
ATOM   4287  CD  LYS A 540     -70.117  55.991  46.656  1.00 37.57           C  
ATOM   4288  CE  LYS A 540     -70.468  57.306  45.973  1.00 37.57           C  
ATOM   4289  NZ  LYS A 540     -71.501  58.068  46.735  1.00 37.57           N  
ATOM   4290  N   LYS A 541     -65.434  52.908  46.452  1.00 39.98           N  
ATOM   4291  CA  LYS A 541     -64.580  53.557  47.443  1.00 39.98           C  
ATOM   4292  C   LYS A 541     -63.153  53.707  46.925  1.00 39.98           C  
ATOM   4293  CB  LYS A 541     -64.582  52.767  48.753  1.00 39.98           C  
ATOM   4294  O   LYS A 541     -62.554  52.739  46.451  1.00 39.98           O  
ATOM   4295  CG  LYS A 541     -65.434  53.389  49.849  1.00 39.98           C  
ATOM   4296  CD  LYS A 541     -65.318  52.613  51.155  1.00 39.98           C  
ATOM   4297  CE  LYS A 541     -66.221  53.195  52.234  1.00 39.98           C  
ATOM   4298  NZ  LYS A 541     -66.170  52.392  53.492  1.00 39.98           N  
ATOM   4299  N   LYS A 542     -62.795  54.870  46.381  1.00 38.25           N  
ATOM   4300  CA  LYS A 542     -61.912  55.971  46.752  1.00 38.25           C  
ATOM   4301  C   LYS A 542     -60.845  55.512  47.741  1.00 38.25           C  
ATOM   4302  CB  LYS A 542     -62.716  57.127  47.348  1.00 38.25           C  
ATOM   4303  O   LYS A 542     -61.162  54.915  48.772  1.00 38.25           O  
ATOM   4304  CG  LYS A 542     -62.861  58.324  46.420  1.00 38.25           C  
ATOM   4305  CD  LYS A 542     -63.574  59.482  47.108  1.00 38.25           C  
ATOM   4306  CE  LYS A 542     -63.736  60.673  46.174  1.00 38.25           C  
ATOM   4307  NZ  LYS A 542     -64.467  61.797  46.832  1.00 38.25           N  
ATOM   4308  N   ASP A 543     -59.631  55.441  47.227  1.00 44.93           N  
ATOM   4309  CA  ASP A 543     -58.380  56.136  47.517  1.00 44.93           C  
ATOM   4310  C   ASP A 543     -57.291  55.744  46.522  1.00 44.93           C  
ATOM   4311  CB  ASP A 543     -57.920  55.839  48.946  1.00 44.93           C  
ATOM   4312  O   ASP A 543     -57.154  54.569  46.174  1.00 44.93           O  
ATOM   4313  CG  ASP A 543     -58.681  56.634  49.992  1.00 44.93           C  
ATOM   4314  OD1 ASP A 543     -59.208  57.720  49.668  1.00 44.93           O  
ATOM   4315  OD2 ASP A 543     -58.753  56.171  51.151  1.00 44.93           O  
TER    4316      ASP A 543                                                      
ENDMDL                                                                          
END                                                                             
