# Supplementary material for: The 2022 Lady Estelle Wolfson lectureship on neurofilaments
Source: J Neurochem. 2022 Sep 19;163(3):179–219. doi: 10.1111/jnc.15682 (PMC9826399; doi:10.1111/jnc.15682)
Supplement: Supplementary file 1 — Supplementary material S1 [file JNC-163-179-s001.gz › PRPH_5436c_unrelaxed_rank_1_model_3.pdb]

MODEL     1                                                                     
ATOM      1  N   MET A   1      -2.327 -40.072  26.798  1.00 38.02           N  
ATOM      2  CA  MET A   1      -3.000 -40.821  25.740  1.00 38.02           C  
ATOM      3  C   MET A   1      -2.658 -40.252  24.368  1.00 38.02           C  
ATOM      4  CB  MET A   1      -4.515 -40.806  25.950  1.00 38.02           C  
ATOM      5  O   MET A   1      -2.883 -39.069  24.108  1.00 38.02           O  
ATOM      6  CG  MET A   1      -4.984 -41.680  27.102  1.00 38.02           C  
ATOM      7  SD  MET A   1      -6.554 -42.553  26.728  1.00 38.02           S  
ATOM      8  CE  MET A   1      -5.928 -44.234  26.456  1.00 38.02           C  
ATOM      9  N   SER A   2      -1.518 -40.614  23.768  1.00 35.19           N  
ATOM     10  CA  SER A   2      -1.125 -41.260  22.520  1.00 35.19           C  
ATOM     11  C   SER A   2      -1.246 -40.302  21.339  1.00 35.19           C  
ATOM     12  CB  SER A   2      -1.980 -42.503  22.267  1.00 35.19           C  
ATOM     13  O   SER A   2      -2.278 -39.650  21.165  1.00 35.19           O  
ATOM     14  OG  SER A   2      -3.337 -42.254  22.590  1.00 35.19           O  
ATOM     15  N   HIS A   3      -0.170 -39.918  20.669  1.00 27.05           N  
ATOM     16  CA  HIS A   3       0.536 -40.023  19.396  1.00 27.05           C  
ATOM     17  C   HIS A   3      -0.442 -40.139  18.232  1.00 27.05           C  
ATOM     18  CB  HIS A   3       1.484 -41.223  19.407  1.00 27.05           C  
ATOM     19  O   HIS A   3      -1.374 -40.946  18.276  1.00 27.05           O  
ATOM     20  CG  HIS A   3       2.735 -40.993  20.194  1.00 27.05           C  
ATOM     21  CD2 HIS A   3       3.094 -41.403  21.433  1.00 27.05           C  
ATOM     22  ND1 HIS A   3       3.792 -40.252  19.711  1.00 27.05           N  
ATOM     23  CE1 HIS A   3       4.751 -40.219  20.621  1.00 27.05           C  
ATOM     24  NE2 HIS A   3       4.352 -40.910  21.675  1.00 27.05           N  
ATOM     25  N   HIS A   4      -0.442 -39.118  17.275  1.00 35.44           N  
ATOM     26  CA  HIS A   4      -0.187 -39.212  15.842  1.00 35.44           C  
ATOM     27  C   HIS A   4      -0.302 -37.848  15.171  1.00 35.44           C  
ATOM     28  CB  HIS A   4      -1.154 -40.202  15.190  1.00 35.44           C  
ATOM     29  O   HIS A   4      -1.307 -37.153  15.337  1.00 35.44           O  
ATOM     30  CG  HIS A   4      -2.530 -40.170  15.775  1.00 35.44           C  
ATOM     31  CD2 HIS A   4      -3.710 -39.764  15.250  1.00 35.44           C  
ATOM     32  ND1 HIS A   4      -2.803 -40.590  17.059  1.00 35.44           N  
ATOM     33  CE1 HIS A   4      -4.095 -40.444  17.298  1.00 35.44           C  
ATOM     34  NE2 HIS A   4      -4.668 -39.945  16.216  1.00 35.44           N  
ATOM     35  N   PRO A   5       0.706 -37.387  14.444  1.00 38.71           N  
ATOM     36  CA  PRO A   5       0.675 -36.308  13.454  1.00 38.71           C  
ATOM     37  C   PRO A   5       0.668 -36.826  12.017  1.00 38.71           C  
ATOM     38  CB  PRO A   5       1.958 -35.525  13.745  1.00 38.71           C  
ATOM     39  O   PRO A   5       1.224 -37.890  11.738  1.00 38.71           O  
ATOM     40  CG  PRO A   5       2.948 -36.560  14.174  1.00 38.71           C  
ATOM     41  CD  PRO A   5       2.244 -37.883  14.269  1.00 38.71           C  
ATOM     42  N   SER A   6      -0.534 -36.948  11.375  1.00 32.67           N  
ATOM     43  CA  SER A   6      -0.698 -37.256   9.958  1.00 32.67           C  
ATOM     44  C   SER A   6      -1.941 -36.582   9.387  1.00 32.67           C  
ATOM     45  CB  SER A   6      -0.784 -38.768   9.744  1.00 32.67           C  
ATOM     46  O   SER A   6      -3.040 -36.735   9.925  1.00 32.67           O  
ATOM     47  OG  SER A   6       0.418 -39.402  10.146  1.00 32.67           O  
ATOM     48  N   GLY A   7      -1.836 -35.451   8.736  1.00 34.10           N  
ATOM     49  CA  GLY A   7      -2.572 -35.366   7.485  1.00 34.10           C  
ATOM     50  C   GLY A   7      -2.799 -33.939   7.022  1.00 34.10           C  
ATOM     51  O   GLY A   7      -3.118 -33.063   7.828  1.00 34.10           O  
ATOM     52  N   LEU A   8      -1.982 -33.407   6.059  1.00 33.77           N  
ATOM     53  CA  LEU A   8      -2.183 -33.015   4.668  1.00 33.77           C  
ATOM     54  C   LEU A   8      -3.364 -32.059   4.538  1.00 33.77           C  
ATOM     55  CB  LEU A   8      -2.411 -34.249   3.791  1.00 33.77           C  
ATOM     56  O   LEU A   8      -4.482 -32.388   4.941  1.00 33.77           O  
ATOM     57  CG  LEU A   8      -1.192 -35.140   3.544  1.00 33.77           C  
ATOM     58  CD1 LEU A   8      -1.620 -36.460   2.912  1.00 33.77           C  
ATOM     59  CD2 LEU A   8      -0.176 -34.423   2.661  1.00 33.77           C  
ATOM     60  N   ARG A   9      -3.188 -30.730   4.558  1.00 35.24           N  
ATOM     61  CA  ARG A   9      -3.943 -29.931   3.598  1.00 35.24           C  
ATOM     62  C   ARG A   9      -3.563 -28.457   3.693  1.00 35.24           C  
ATOM     63  CB  ARG A   9      -5.447 -30.100   3.821  1.00 35.24           C  
ATOM     64  O   ARG A   9      -3.789 -27.818   4.723  1.00 35.24           O  
ATOM     65  CG  ARG A   9      -6.257 -30.164   2.537  1.00 35.24           C  
ATOM     66  CD  ARG A   9      -7.745 -30.323   2.816  1.00 35.24           C  
ATOM     67  NE  ARG A   9      -8.509 -30.498   1.584  1.00 35.24           N  
ATOM     68  NH1 ARG A   9     -10.023 -28.813   2.040  1.00 35.24           N  
ATOM     69  NH2 ARG A   9     -10.194 -30.020   0.098  1.00 35.24           N  
ATOM     70  CZ  ARG A   9      -9.574 -29.776   1.243  1.00 35.24           C  
ATOM     71  N   ALA A  10      -2.333 -28.071   3.501  1.00 40.96           N  
ATOM     72  CA  ALA A  10      -1.900 -26.701   3.243  1.00 40.96           C  
ATOM     73  C   ALA A  10      -2.551 -26.148   1.978  1.00 40.96           C  
ATOM     74  CB  ALA A  10      -0.379 -26.637   3.125  1.00 40.96           C  
ATOM     75  O   ALA A  10      -2.499 -26.778   0.920  1.00 40.96           O  
ATOM     76  N   GLY A  11      -3.809 -25.849   2.010  1.00 35.90           N  
ATOM     77  CA  GLY A  11      -4.667 -24.794   1.495  1.00 35.90           C  
ATOM     78  C   GLY A  11      -3.918 -23.766   0.668  1.00 35.90           C  
ATOM     79  O   GLY A  11      -3.022 -23.088   1.175  1.00 35.90           O  
ATOM     80  N   PHE A  12      -3.343 -24.159  -0.461  1.00 43.85           N  
ATOM     81  CA  PHE A  12      -2.976 -23.270  -1.557  1.00 43.85           C  
ATOM     82  C   PHE A  12      -4.105 -22.293  -1.864  1.00 43.85           C  
ATOM     83  CB  PHE A  12      -2.624 -24.077  -2.811  1.00 43.85           C  
ATOM     84  O   PHE A  12      -5.257 -22.700  -2.028  1.00 43.85           O  
ATOM     85  CG  PHE A  12      -1.611 -25.163  -2.569  1.00 43.85           C  
ATOM     86  CD1 PHE A  12      -0.253 -24.872  -2.535  1.00 43.85           C  
ATOM     87  CD2 PHE A  12      -2.018 -26.477  -2.376  1.00 43.85           C  
ATOM     88  CE1 PHE A  12       0.686 -25.875  -2.311  1.00 43.85           C  
ATOM     89  CE2 PHE A  12      -1.085 -27.485  -2.152  1.00 43.85           C  
ATOM     90  CZ  PHE A  12       0.267 -27.182  -2.121  1.00 43.85           C  
ATOM     91  N   SER A  13      -4.316 -21.264  -1.116  1.00 44.65           N  
ATOM     92  CA  SER A  13      -4.994 -20.009  -1.424  1.00 44.65           C  
ATOM     93  C   SER A  13      -4.724 -19.573  -2.860  1.00 44.65           C  
ATOM     94  CB  SER A  13      -4.552 -18.910  -0.457  1.00 44.65           C  
ATOM     95  O   SER A  13      -3.573 -19.345  -3.239  1.00 44.65           O  
ATOM     96  OG  SER A  13      -5.652 -18.433   0.299  1.00 44.65           O  
ATOM     97  N   SER A  14      -5.191 -20.305  -3.847  1.00 44.47           N  
ATOM     98  CA  SER A  14      -5.389 -20.002  -5.260  1.00 44.47           C  
ATOM     99  C   SER A  14      -6.088 -18.660  -5.445  1.00 44.47           C  
ATOM    100  CB  SER A  14      -6.201 -21.107  -5.937  1.00 44.47           C  
ATOM    101  O   SER A  14      -7.158 -18.428  -4.878  1.00 44.47           O  
ATOM    102  OG  SER A  14      -6.347 -20.847  -7.323  1.00 44.47           O  
ATOM    103  N   THR A  15      -5.406 -17.492  -5.256  1.00 53.95           N  
ATOM    104  CA  THR A  15      -5.719 -16.117  -5.627  1.00 53.95           C  
ATOM    105  C   THR A  15      -6.178 -16.040  -7.080  1.00 53.95           C  
ATOM    106  CB  THR A  15      -4.505 -15.192  -5.420  1.00 53.95           C  
ATOM    107  O   THR A  15      -5.755 -16.843  -7.914  1.00 53.95           O  
ATOM    108  CG2 THR A  15      -3.212 -15.877  -5.850  1.00 53.95           C  
ATOM    109  OG1 THR A  15      -4.682 -14.000  -6.195  1.00 53.95           O  
ATOM    110  N   SER A  16      -7.490 -15.762  -7.326  1.00 58.24           N  
ATOM    111  CA  SER A  16      -8.271 -15.397  -8.505  1.00 58.24           C  
ATOM    112  C   SER A  16      -7.393 -14.749  -9.570  1.00 58.24           C  
ATOM    113  CB  SER A  16      -9.407 -14.448  -8.122  1.00 58.24           C  
ATOM    114  O   SER A  16      -7.730 -14.769 -10.756  1.00 58.24           O  
ATOM    115  OG  SER A  16      -8.896 -13.245  -7.577  1.00 58.24           O  
ATOM    116  N   TYR A  17      -6.170 -14.498  -9.337  1.00 55.51           N  
ATOM    117  CA  TYR A  17      -5.320 -13.840 -10.323  1.00 55.51           C  
ATOM    118  C   TYR A  17      -4.634 -14.862 -11.221  1.00 55.51           C  
ATOM    119  CB  TYR A  17      -4.271 -12.966  -9.630  1.00 55.51           C  
ATOM    120  O   TYR A  17      -4.466 -14.630 -12.420  1.00 55.51           O  
ATOM    121  CG  TYR A  17      -3.946 -11.697 -10.381  1.00 55.51           C  
ATOM    122  CD1 TYR A  17      -2.848 -11.631 -11.235  1.00 55.51           C  
ATOM    123  CD2 TYR A  17      -4.737 -10.562 -10.237  1.00 55.51           C  
ATOM    124  CE1 TYR A  17      -2.544 -10.464 -11.927  1.00 55.51           C  
ATOM    125  CE2 TYR A  17      -4.442  -9.389 -10.925  1.00 55.51           C  
ATOM    126  OH  TYR A  17      -3.049  -8.191 -12.449  1.00 55.51           O  
ATOM    127  CZ  TYR A  17      -3.346  -9.350 -11.766  1.00 55.51           C  
ATOM    128  N   ARG A  18      -4.568 -16.214 -10.791  1.00 49.72           N  
ATOM    129  CA  ARG A  18      -3.946 -17.268 -11.586  1.00 49.72           C  
ATOM    130  C   ARG A  18      -4.960 -17.919 -12.521  1.00 49.72           C  
ATOM    131  CB  ARG A  18      -3.317 -18.326 -10.678  1.00 49.72           C  
ATOM    132  O   ARG A  18      -4.612 -18.339 -13.627  1.00 49.72           O  
ATOM    133  CG  ARG A  18      -1.846 -18.587 -10.963  1.00 49.72           C  
ATOM    134  CD  ARG A  18      -1.358 -19.862 -10.289  1.00 49.72           C  
ATOM    135  NE  ARG A  18       0.074 -20.063 -10.489  1.00 49.72           N  
ATOM    136  NH1 ARG A  18      -0.091 -22.330 -10.901  1.00 49.72           N  
ATOM    137  NH2 ARG A  18       1.957 -21.300 -10.936  1.00 49.72           N  
ATOM    138  CZ  ARG A  18       0.643 -21.231 -10.775  1.00 49.72           C  
ATOM    139  N   ARG A  19      -6.295 -17.813 -12.294  1.00 56.32           N  
ATOM    140  CA  ARG A  19      -7.308 -18.385 -13.175  1.00 56.32           C  
ATOM    141  C   ARG A  19      -7.535 -17.500 -14.396  1.00 56.32           C  
ATOM    142  CB  ARG A  19      -8.625 -18.586 -12.422  1.00 56.32           C  
ATOM    143  O   ARG A  19      -7.745 -18.002 -15.502  1.00 56.32           O  
ATOM    144  CG  ARG A  19      -8.682 -19.872 -11.613  1.00 56.32           C  
ATOM    145  CD  ARG A  19     -10.062 -20.100 -11.012  1.00 56.32           C  
ATOM    146  NE  ARG A  19     -10.165 -21.412 -10.379  1.00 56.32           N  
ATOM    147  NH1 ARG A  19     -12.294 -21.852 -11.160  1.00 56.32           N  
ATOM    148  NH2 ARG A  19     -11.209 -23.387  -9.849  1.00 56.32           N  
ATOM    149  CZ  ARG A  19     -11.222 -22.214 -10.464  1.00 56.32           C  
ATOM    150  N   THR A  20      -7.149 -16.252 -14.321  1.00 62.25           N  
ATOM    151  CA  THR A  20      -7.487 -15.406 -15.460  1.00 62.25           C  
ATOM    152  C   THR A  20      -6.240 -15.066 -16.271  1.00 62.25           C  
ATOM    153  CB  THR A  20      -8.176 -14.106 -15.005  1.00 62.25           C  
ATOM    154  O   THR A  20      -6.301 -14.958 -17.498  1.00 62.25           O  
ATOM    155  CG2 THR A  20      -9.487 -14.402 -14.284  1.00 62.25           C  
ATOM    156  OG1 THR A  20      -7.305 -13.396 -14.117  1.00 62.25           O  
ATOM    157  N   PHE A  21      -5.128 -15.232 -15.751  1.00 59.88           N  
ATOM    158  CA  PHE A  21      -4.036 -14.789 -16.609  1.00 59.88           C  
ATOM    159  C   PHE A  21      -2.896 -15.801 -16.601  1.00 59.88           C  
ATOM    160  CB  PHE A  21      -3.523 -13.416 -16.164  1.00 59.88           C  
ATOM    161  O   PHE A  21      -1.880 -15.605 -17.271  1.00 59.88           O  
ATOM    162  CG  PHE A  21      -4.496 -12.295 -16.412  1.00 59.88           C  
ATOM    163  CD1 PHE A  21      -4.686 -11.792 -17.693  1.00 59.88           C  
ATOM    164  CD2 PHE A  21      -5.221 -11.745 -15.363  1.00 59.88           C  
ATOM    165  CE1 PHE A  21      -5.586 -10.754 -17.925  1.00 59.88           C  
ATOM    166  CE2 PHE A  21      -6.122 -10.707 -15.587  1.00 59.88           C  
ATOM    167  CZ  PHE A  21      -6.302 -10.213 -16.869  1.00 59.88           C  
ATOM    168  N   GLY A  22      -3.225 -17.119 -16.420  1.00 51.96           N  
ATOM    169  CA  GLY A  22      -2.250 -18.160 -16.702  1.00 51.96           C  
ATOM    170  C   GLY A  22      -0.827 -17.748 -16.376  1.00 51.96           C  
ATOM    171  O   GLY A  22      -0.544 -16.561 -16.199  1.00 51.96           O  
ATOM    172  N   PRO A  23      -0.000 -18.728 -15.816  1.00 60.00           N  
ATOM    173  CA  PRO A  23       1.386 -18.483 -15.409  1.00 60.00           C  
ATOM    174  C   PRO A  23       2.239 -17.907 -16.537  1.00 60.00           C  
ATOM    175  CB  PRO A  23       1.884 -19.872 -15.003  1.00 60.00           C  
ATOM    176  O   PRO A  23       1.939 -18.123 -17.715  1.00 60.00           O  
ATOM    177  CG  PRO A  23       0.857 -20.818 -15.537  1.00 60.00           C  
ATOM    178  CD  PRO A  23      -0.317 -20.020 -16.027  1.00 60.00           C  
ATOM    179  N   PRO A  24       2.983 -16.733 -16.229  1.00 53.38           N  
ATOM    180  CA  PRO A  24       3.820 -16.118 -17.262  1.00 53.38           C  
ATOM    181  C   PRO A  24       4.791 -17.108 -17.902  1.00 53.38           C  
ATOM    182  CB  PRO A  24       4.577 -15.027 -16.500  1.00 53.38           C  
ATOM    183  O   PRO A  24       5.205 -18.076 -17.259  1.00 53.38           O  
ATOM    184  CG  PRO A  24       4.504 -15.443 -15.066  1.00 53.38           C  
ATOM    185  CD  PRO A  24       3.344 -16.382 -14.900  1.00 53.38           C  
ATOM    186  N   PRO A  25       4.907 -17.130 -19.366  1.00 49.39           N  
ATOM    187  CA  PRO A  25       5.844 -17.979 -20.107  1.00 49.39           C  
ATOM    188  C   PRO A  25       7.299 -17.727 -19.720  1.00 49.39           C  
ATOM    189  CB  PRO A  25       5.591 -17.592 -21.566  1.00 49.39           C  
ATOM    190  O   PRO A  25       7.663 -16.602 -19.368  1.00 49.39           O  
ATOM    191  CG  PRO A  25       4.964 -16.237 -21.500  1.00 49.39           C  
ATOM    192  CD  PRO A  25       4.522 -15.985 -20.087  1.00 49.39           C  
ATOM    193  N   SER A  26       7.953 -18.702 -18.935  1.00 44.62           N  
ATOM    194  CA  SER A  26       9.331 -19.120 -18.697  1.00 44.62           C  
ATOM    195  C   SER A  26      10.241 -18.702 -19.848  1.00 44.62           C  
ATOM    196  CB  SER A  26       9.406 -20.634 -18.501  1.00 44.62           C  
ATOM    197  O   SER A  26      10.036 -19.118 -20.990  1.00 44.62           O  
ATOM    198  OG  SER A  26       9.146 -21.313 -19.717  1.00 44.62           O  
ATOM    199  N   LEU A  27      10.553 -17.412 -20.044  1.00 43.11           N  
ATOM    200  CA  LEU A  27      11.583 -16.980 -20.982  1.00 43.11           C  
ATOM    201  C   LEU A  27      12.976 -17.248 -20.421  1.00 43.11           C  
ATOM    202  CB  LEU A  27      11.427 -15.490 -21.301  1.00 43.11           C  
ATOM    203  O   LEU A  27      13.251 -16.940 -19.259  1.00 43.11           O  
ATOM    204  CG  LEU A  27      10.266 -15.112 -22.221  1.00 43.11           C  
ATOM    205  CD1 LEU A  27       9.574 -13.852 -21.712  1.00 43.11           C  
ATOM    206  CD2 LEU A  27      10.758 -14.918 -23.652  1.00 43.11           C  
ATOM    207  N   SER A  28      13.506 -18.480 -20.588  1.00 44.06           N  
ATOM    208  CA  SER A  28      14.893 -18.899 -20.763  1.00 44.06           C  
ATOM    209  C   SER A  28      15.778 -17.725 -21.170  1.00 44.06           C  
ATOM    210  CB  SER A  28      14.990 -20.008 -21.810  1.00 44.06           C  
ATOM    211  O   SER A  28      15.403 -16.928 -22.032  1.00 44.06           O  
ATOM    212  OG  SER A  28      14.328 -21.180 -21.365  1.00 44.06           O  
ATOM    213  N   PRO A  29      16.798 -17.386 -20.380  1.00 43.74           N  
ATOM    214  CA  PRO A  29      17.791 -16.311 -20.433  1.00 43.74           C  
ATOM    215  C   PRO A  29      18.810 -16.504 -21.554  1.00 43.74           C  
ATOM    216  CB  PRO A  29      18.468 -16.388 -19.062  1.00 43.74           C  
ATOM    217  O   PRO A  29      19.332 -17.607 -21.736  1.00 43.74           O  
ATOM    218  CG  PRO A  29      18.215 -17.783 -18.589  1.00 43.74           C  
ATOM    219  CD  PRO A  29      17.432 -18.510 -19.645  1.00 43.74           C  
ATOM    220  N   GLY A  30      18.466 -16.257 -22.788  1.00 41.63           N  
ATOM    221  CA  GLY A  30      19.490 -16.177 -23.818  1.00 41.63           C  
ATOM    222  C   GLY A  30      19.906 -14.754 -24.136  1.00 41.63           C  
ATOM    223  O   GLY A  30      19.069 -13.848 -24.164  1.00 41.63           O  
ATOM    224  N   ALA A  31      20.919 -14.283 -23.439  1.00 41.43           N  
ATOM    225  CA  ALA A  31      22.211 -13.646 -23.677  1.00 41.43           C  
ATOM    226  C   ALA A  31      22.206 -12.869 -24.991  1.00 41.43           C  
ATOM    227  CB  ALA A  31      23.325 -14.690 -23.684  1.00 41.43           C  
ATOM    228  O   ALA A  31      21.951 -13.439 -26.055  1.00 41.43           O  
ATOM    229  N   PHE A  32      21.691 -11.678 -25.035  1.00 45.44           N  
ATOM    230  CA  PHE A  32      22.181 -10.790 -26.083  1.00 45.44           C  
ATOM    231  C   PHE A  32      22.385  -9.379 -25.545  1.00 45.44           C  
ATOM    232  CB  PHE A  32      21.209 -10.765 -27.267  1.00 45.44           C  
ATOM    233  O   PHE A  32      21.497  -8.822 -24.896  1.00 45.44           O  
ATOM    234  CG  PHE A  32      20.652 -12.117 -27.623  1.00 45.44           C  
ATOM    235  CD1 PHE A  32      21.423 -13.042 -28.316  1.00 45.44           C  
ATOM    236  CD2 PHE A  32      19.356 -12.463 -27.264  1.00 45.44           C  
ATOM    237  CE1 PHE A  32      20.910 -14.294 -28.647  1.00 45.44           C  
ATOM    238  CE2 PHE A  32      18.836 -13.713 -27.591  1.00 45.44           C  
ATOM    239  CZ  PHE A  32      19.614 -14.626 -28.284  1.00 45.44           C  
ATOM    240  N   SER A  33      23.509  -9.092 -25.062  1.00 34.44           N  
ATOM    241  CA  SER A  33      24.445  -7.977 -24.964  1.00 34.44           C  
ATOM    242  C   SER A  33      24.691  -7.340 -26.328  1.00 34.44           C  
ATOM    243  CB  SER A  33      25.772  -8.442 -24.364  1.00 34.44           C  
ATOM    244  O   SER A  33      24.945  -8.041 -27.310  1.00 34.44           O  
ATOM    245  OG  SER A  33      25.595  -8.874 -23.025  1.00 34.44           O  
ATOM    246  N   TYR A  34      24.003  -6.267 -26.732  1.00 43.82           N  
ATOM    247  CA  TYR A  34      24.485  -5.279 -27.691  1.00 43.82           C  
ATOM    248  C   TYR A  34      24.263  -3.863 -27.173  1.00 43.82           C  
ATOM    249  CB  TYR A  34      23.786  -5.456 -29.042  1.00 43.82           C  
ATOM    250  O   TYR A  34      23.205  -3.557 -26.619  1.00 43.82           O  
ATOM    251  CG  TYR A  34      22.295  -5.224 -28.990  1.00 43.82           C  
ATOM    252  CD1 TYR A  34      21.418  -6.267 -28.705  1.00 43.82           C  
ATOM    253  CD2 TYR A  34      21.762  -3.961 -29.226  1.00 43.82           C  
ATOM    254  CE1 TYR A  34      20.043  -6.058 -28.657  1.00 43.82           C  
ATOM    255  CE2 TYR A  34      20.389  -3.741 -29.181  1.00 43.82           C  
ATOM    256  OH  TYR A  34      18.179  -4.581 -28.850  1.00 43.82           O  
ATOM    257  CZ  TYR A  34      19.539  -4.794 -28.896  1.00 43.82           C  
ATOM    258  N   SER A  35      25.313  -3.377 -26.640  1.00 39.30           N  
ATOM    259  CA  SER A  35      26.089  -2.147 -26.763  1.00 39.30           C  
ATOM    260  C   SER A  35      25.497  -1.223 -27.821  1.00 39.30           C  
ATOM    261  CB  SER A  35      27.545  -2.464 -27.109  1.00 39.30           C  
ATOM    262  O   SER A  35      25.224  -1.650 -28.945  1.00 39.30           O  
ATOM    263  OG  SER A  35      27.619  -3.517 -28.055  1.00 39.30           O  
ATOM    264  N   SER A  36      24.823  -0.293 -27.303  1.00 36.81           N  
ATOM    265  CA  SER A  36      24.526   1.112 -27.046  1.00 36.81           C  
ATOM    266  C   SER A  36      25.747   1.991 -27.300  1.00 36.81           C  
ATOM    267  CB  SER A  36      24.040   1.303 -25.609  1.00 36.81           C  
ATOM    268  O   SER A  36      26.842   1.695 -26.817  1.00 36.81           O  
ATOM    269  OG  SER A  36      24.207   0.113 -24.859  1.00 36.81           O  
ATOM    270  N   SER A  37      25.931   2.400 -28.498  1.00 40.74           N  
ATOM    271  CA  SER A  37      26.315   3.800 -28.640  1.00 40.74           C  
ATOM    272  C   SER A  37      25.788   4.388 -29.945  1.00 40.74           C  
ATOM    273  CB  SER A  37      27.836   3.948 -28.582  1.00 40.74           C  
ATOM    274  O   SER A  37      25.899   3.765 -31.002  1.00 40.74           O  
ATOM    275  OG  SER A  37      28.463   3.043 -29.474  1.00 40.74           O  
ATOM    276  N   SER A  38      24.728   5.161 -29.722  1.00 39.39           N  
ATOM    277  CA  SER A  38      24.371   6.573 -29.631  1.00 39.39           C  
ATOM    278  C   SER A  38      25.285   7.431 -30.500  1.00 39.39           C  
ATOM    279  CB  SER A  38      24.437   7.051 -28.180  1.00 39.39           C  
ATOM    280  O   SER A  38      26.501   7.231 -30.517  1.00 39.39           O  
ATOM    281  OG  SER A  38      25.763   6.970 -27.684  1.00 39.39           O  
ATOM    282  N   ARG A  39      24.688   7.807 -31.589  1.00 35.27           N  
ATOM    283  CA  ARG A  39      23.988   9.053 -31.886  1.00 35.27           C  
ATOM    284  C   ARG A  39      24.933  10.247 -31.793  1.00 35.27           C  
ATOM    285  CB  ARG A  39      22.805   9.246 -30.935  1.00 35.27           C  
ATOM    286  O   ARG A  39      25.727  10.345 -30.856  1.00 35.27           O  
ATOM    287  CG  ARG A  39      21.644   8.300 -31.197  1.00 35.27           C  
ATOM    288  CD  ARG A  39      20.421   8.666 -30.368  1.00 35.27           C  
ATOM    289  NE  ARG A  39      19.585   7.499 -30.096  1.00 35.27           N  
ATOM    290  NH1 ARG A  39      17.705   8.719 -29.533  1.00 35.27           N  
ATOM    291  NH2 ARG A  39      17.647   6.428 -29.487  1.00 35.27           N  
ATOM    292  CZ  ARG A  39      18.315   7.551 -29.706  1.00 35.27           C  
ATOM    293  N   PHE A  40      25.073  10.817 -32.952  1.00 38.76           N  
ATOM    294  CA  PHE A  40      24.547  12.110 -33.374  1.00 38.76           C  
ATOM    295  C   PHE A  40      25.659  13.151 -33.441  1.00 38.76           C  
ATOM    296  CB  PHE A  40      23.445  12.581 -32.420  1.00 38.76           C  
ATOM    297  O   PHE A  40      26.496  13.231 -32.540  1.00 38.76           O  
ATOM    298  CG  PHE A  40      22.093  11.992 -32.717  1.00 38.76           C  
ATOM    299  CD1 PHE A  40      21.230  12.613 -33.612  1.00 38.76           C  
ATOM    300  CD2 PHE A  40      21.684  10.815 -32.102  1.00 38.76           C  
ATOM    301  CE1 PHE A  40      19.977  12.070 -33.889  1.00 38.76           C  
ATOM    302  CE2 PHE A  40      20.434  10.266 -32.374  1.00 38.76           C  
ATOM    303  CZ  PHE A  40      19.582  10.896 -33.267  1.00 38.76           C  
ATOM    304  N   SER A  41      25.993  13.532 -34.612  1.00 36.57           N  
ATOM    305  CA  SER A  41      25.917  14.981 -34.763  1.00 36.57           C  
ATOM    306  C   SER A  41      26.869  15.475 -35.847  1.00 36.57           C  
ATOM    307  CB  SER A  41      26.234  15.676 -33.438  1.00 36.57           C  
ATOM    308  O   SER A  41      28.047  15.111 -35.858  1.00 36.57           O  
ATOM    309  OG  SER A  41      25.049  16.152 -32.823  1.00 36.57           O  
ATOM    310  N   SER A  42      26.367  15.778 -36.964  1.00 37.66           N  
ATOM    311  CA  SER A  42      26.398  17.175 -37.383  1.00 37.66           C  
ATOM    312  C   SER A  42      26.941  17.315 -38.801  1.00 37.66           C  
ATOM    313  CB  SER A  42      27.246  18.006 -36.419  1.00 37.66           C  
ATOM    314  O   SER A  42      27.937  16.682 -39.156  1.00 37.66           O  
ATOM    315  OG  SER A  42      26.491  18.379 -35.279  1.00 37.66           O  
ATOM    316  N   SER A  43      26.030  17.562 -39.764  1.00 38.32           N  
ATOM    317  CA  SER A  43      25.875  18.843 -40.445  1.00 38.32           C  
ATOM    318  C   SER A  43      26.404  18.777 -41.874  1.00 38.32           C  
ATOM    319  CB  SER A  43      26.598  19.950 -39.676  1.00 38.32           C  
ATOM    320  O   SER A  43      27.498  18.264 -42.113  1.00 38.32           O  
ATOM    321  OG  SER A  43      28.004  19.795 -39.773  1.00 38.32           O  
ATOM    322  N   ARG A  44      25.526  18.618 -42.838  1.00 35.11           N  
ATOM    323  CA  ARG A  44      25.044  19.668 -43.729  1.00 35.11           C  
ATOM    324  C   ARG A  44      26.072  19.986 -44.809  1.00 35.11           C  
ATOM    325  CB  ARG A  44      24.708  20.933 -42.937  1.00 35.11           C  
ATOM    326  O   ARG A  44      27.260  20.140 -44.516  1.00 35.11           O  
ATOM    327  CG  ARG A  44      23.432  20.826 -42.117  1.00 35.11           C  
ATOM    328  CD  ARG A  44      23.026  22.170 -41.528  1.00 35.11           C  
ATOM    329  NE  ARG A  44      22.702  22.061 -40.108  1.00 35.11           N  
ATOM    330  NH1 ARG A  44      21.057  23.682 -40.146  1.00 35.11           N  
ATOM    331  NH2 ARG A  44      21.562  22.601 -38.189  1.00 35.11           N  
ATOM    332  CZ  ARG A  44      21.775  22.781 -39.484  1.00 35.11           C  
ATOM    333  N   LEU A  45      25.739  19.786 -46.092  1.00 40.66           N  
ATOM    334  CA  LEU A  45      25.407  20.655 -47.216  1.00 40.66           C  
ATOM    335  C   LEU A  45      26.155  20.227 -48.474  1.00 40.66           C  
ATOM    336  CB  LEU A  45      25.737  22.112 -46.882  1.00 40.66           C  
ATOM    337  O   LEU A  45      27.345  19.908 -48.416  1.00 40.66           O  
ATOM    338  CG  LEU A  45      25.036  22.704 -45.659  1.00 40.66           C  
ATOM    339  CD1 LEU A  45      25.686  24.025 -45.263  1.00 40.66           C  
ATOM    340  CD2 LEU A  45      23.548  22.895 -45.935  1.00 40.66           C  
ATOM    341  N   LEU A  46      25.493  19.743 -49.515  1.00 37.76           N  
ATOM    342  CA  LEU A  46      25.131  20.244 -50.836  1.00 37.76           C  
ATOM    343  C   LEU A  46      26.370  20.428 -51.706  1.00 37.76           C  
ATOM    344  CB  LEU A  46      24.374  21.570 -50.717  1.00 37.76           C  
ATOM    345  O   LEU A  46      27.315  21.114 -51.310  1.00 37.76           O  
ATOM    346  CG  LEU A  46      22.927  21.484 -50.231  1.00 37.76           C  
ATOM    347  CD1 LEU A  46      22.532  22.770 -49.512  1.00 37.76           C  
ATOM    348  CD2 LEU A  46      21.986  21.208 -51.399  1.00 37.76           C  
ATOM    349  N   GLY A  47      26.733  19.545 -52.621  1.00 36.37           N  
ATOM    350  CA  GLY A  47      27.128  20.106 -53.903  1.00 36.37           C  
ATOM    351  C   GLY A  47      27.275  19.060 -54.992  1.00 36.37           C  
ATOM    352  O   GLY A  47      27.800  17.972 -54.748  1.00 36.37           O  
ATOM    353  N   SER A  48      26.247  18.859 -55.793  1.00 37.73           N  
ATOM    354  CA  SER A  48      25.848  19.013 -57.188  1.00 37.73           C  
ATOM    355  C   SER A  48      27.048  18.900 -58.122  1.00 37.73           C  
ATOM    356  CB  SER A  48      25.151  20.358 -57.401  1.00 37.73           C  
ATOM    357  O   SER A  48      28.134  19.391 -57.808  1.00 37.73           O  
ATOM    358  OG  SER A  48      26.079  21.425 -57.310  1.00 37.73           O  
ATOM    359  N   ALA A  49      27.044  17.972 -59.085  1.00 34.95           N  
ATOM    360  CA  ALA A  49      26.869  17.978 -60.535  1.00 34.95           C  
ATOM    361  C   ALA A  49      28.210  18.127 -61.249  1.00 34.95           C  
ATOM    362  CB  ALA A  49      25.921  19.099 -60.953  1.00 34.95           C  
ATOM    363  O   ALA A  49      28.999  19.017 -60.922  1.00 34.95           O  
ATOM    364  N   SER A  50      28.656  17.053 -61.941  1.00 44.46           N  
ATOM    365  CA  SER A  50      28.770  16.770 -63.368  1.00 44.46           C  
ATOM    366  C   SER A  50      30.213  16.469 -63.758  1.00 44.46           C  
ATOM    367  CB  SER A  50      28.244  17.946 -64.192  1.00 44.46           C  
ATOM    368  O   SER A  50      31.145  17.070 -63.221  1.00 44.46           O  
ATOM    369  OG  SER A  50      26.871  18.172 -63.926  1.00 44.46           O  
ATOM    370  N   PRO A  51      30.531  15.924 -65.051  1.00 49.43           N  
ATOM    371  CA  PRO A  51      31.466  15.053 -65.768  1.00 49.43           C  
ATOM    372  C   PRO A  51      32.329  15.813 -66.773  1.00 49.43           C  
ATOM    373  CB  PRO A  51      30.546  14.059 -66.480  1.00 49.43           C  
ATOM    374  O   PRO A  51      32.024  16.960 -67.110  1.00 49.43           O  
ATOM    375  CG  PRO A  51      29.328  14.851 -66.833  1.00 49.43           C  
ATOM    376  CD  PRO A  51      29.460  16.221 -66.233  1.00 49.43           C  
ATOM    377  N   SER A  52      33.695  15.606 -66.924  1.00 45.08           N  
ATOM    378  CA  SER A  52      34.484  15.966 -68.097  1.00 45.08           C  
ATOM    379  C   SER A  52      35.520  14.894 -68.417  1.00 45.08           C  
ATOM    380  CB  SER A  52      35.179  17.311 -67.885  1.00 45.08           C  
ATOM    381  O   SER A  52      36.206  14.398 -67.521  1.00 45.08           O  
ATOM    382  OG  SER A  52      35.044  17.740 -66.540  1.00 45.08           O  
ATOM    383  N   SER A  53      35.410  13.916 -69.391  1.00 38.91           N  
ATOM    384  CA  SER A  53      35.993  13.620 -70.696  1.00 38.91           C  
ATOM    385  C   SER A  53      37.320  14.348 -70.886  1.00 38.91           C  
ATOM    386  CB  SER A  53      35.025  14.006 -71.815  1.00 38.91           C  
ATOM    387  O   SER A  53      37.396  15.566 -70.712  1.00 38.91           O  
ATOM    388  OG  SER A  53      34.711  15.386 -71.755  1.00 38.91           O  
ATOM    389  N   SER A  54      38.496  13.639 -70.955  1.00 45.03           N  
ATOM    390  CA  SER A  54      39.585  13.982 -71.865  1.00 45.03           C  
ATOM    391  C   SER A  54      40.217  12.732 -72.467  1.00 45.03           C  
ATOM    392  CB  SER A  54      40.651  14.804 -71.140  1.00 45.03           C  
ATOM    393  O   SER A  54      40.522  11.777 -71.749  1.00 45.03           O  
ATOM    394  OG  SER A  54      40.209  16.136 -70.939  1.00 45.03           O  
ATOM    395  N   VAL A  55      39.834  12.200 -73.608  1.00 37.16           N  
ATOM    396  CA  VAL A  55      40.366  11.856 -74.922  1.00 37.16           C  
ATOM    397  C   VAL A  55      41.478  12.831 -75.301  1.00 37.16           C  
ATOM    398  CB  VAL A  55      39.260  11.863 -76.001  1.00 37.16           C  
ATOM    399  O   VAL A  55      41.313  14.047 -75.183  1.00 37.16           O  
ATOM    400  CG1 VAL A  55      38.839  10.437 -76.351  1.00 37.16           C  
ATOM    401  CG2 VAL A  55      38.058  12.678 -75.527  1.00 37.16           C  
ATOM    402  N   ARG A  56      42.761  12.420 -75.323  1.00 45.15           N  
ATOM    403  CA  ARG A  56      43.812  12.920 -76.203  1.00 45.15           C  
ATOM    404  C   ARG A  56      44.691  11.781 -76.709  1.00 45.15           C  
ATOM    405  CB  ARG A  56      44.669  13.962 -75.481  1.00 45.15           C  
ATOM    406  O   ARG A  56      45.136  10.939 -75.927  1.00 45.15           O  
ATOM    407  CG  ARG A  56      44.004  15.324 -75.352  1.00 45.15           C  
ATOM    408  CD  ARG A  56      44.975  16.379 -74.841  1.00 45.15           C  
ATOM    409  NE  ARG A  56      44.290  17.622 -74.501  1.00 45.15           N  
ATOM    410  NH1 ARG A  56      46.196  18.927 -74.545  1.00 45.15           N  
ATOM    411  NH2 ARG A  56      44.166  19.872 -74.056  1.00 45.15           N  
ATOM    412  CZ  ARG A  56      44.886  18.804 -74.368  1.00 45.15           C  
ATOM    413  N   LEU A  57      44.657  11.256 -77.959  1.00 40.51           N  
ATOM    414  CA  LEU A  57      45.276  11.307 -79.279  1.00 40.51           C  
ATOM    415  C   LEU A  57      46.758  11.651 -79.171  1.00 40.51           C  
ATOM    416  CB  LEU A  57      44.565  12.333 -80.165  1.00 40.51           C  
ATOM    417  O   LEU A  57      47.125  12.639 -78.531  1.00 40.51           O  
ATOM    418  CG  LEU A  57      44.824  12.224 -81.669  1.00 40.51           C  
ATOM    419  CD1 LEU A  57      44.209  10.942 -82.221  1.00 40.51           C  
ATOM    420  CD2 LEU A  57      44.271  13.445 -82.396  1.00 40.51           C  
ATOM    421  N   GLY A  58      47.736  10.751 -79.529  1.00 38.28           N  
ATOM    422  CA  GLY A  58      48.794  11.125 -80.454  1.00 38.28           C  
ATOM    423  C   GLY A  58      49.762   9.993 -80.743  1.00 38.28           C  
ATOM    424  O   GLY A  58      50.154   9.258 -79.835  1.00 38.28           O  
ATOM    425  N   SER A  59      49.717   9.342 -81.992  1.00 38.39           N  
ATOM    426  CA  SER A  59      50.341   9.510 -83.301  1.00 38.39           C  
ATOM    427  C   SER A  59      51.777   8.996 -83.298  1.00 38.39           C  
ATOM    428  CB  SER A  59      50.318  10.980 -83.721  1.00 38.39           C  
ATOM    429  O   SER A  59      52.552   9.308 -82.391  1.00 38.39           O  
ATOM    430  OG  SER A  59      50.671  11.118 -85.087  1.00 38.39           O  
ATOM    431  N   PHE A  60      52.088   7.914 -84.126  1.00 37.00           N  
ATOM    432  CA  PHE A  60      52.725   7.560 -85.388  1.00 37.00           C  
ATOM    433  C   PHE A  60      54.231   7.408 -85.211  1.00 37.00           C  
ATOM    434  CB  PHE A  60      52.427   8.616 -86.457  1.00 37.00           C  
ATOM    435  O   PHE A  60      54.866   8.216 -84.529  1.00 37.00           O  
ATOM    436  CG  PHE A  60      50.978   8.680 -86.859  1.00 37.00           C  
ATOM    437  CD1 PHE A  60      50.440   7.736 -87.725  1.00 37.00           C  
ATOM    438  CD2 PHE A  60      50.154   9.686 -86.371  1.00 37.00           C  
ATOM    439  CE1 PHE A  60      49.099   7.793 -88.098  1.00 37.00           C  
ATOM    440  CE2 PHE A  60      48.813   9.749 -86.740  1.00 37.00           C  
ATOM    441  CZ  PHE A  60      48.288   8.802 -87.605  1.00 37.00           C  
ATOM    442  N   ARG A  61      54.806   6.206 -85.569  1.00 34.51           N  
ATOM    443  CA  ARG A  61      55.605   5.733 -86.695  1.00 34.51           C  
ATOM    444  C   ARG A  61      56.869   6.570 -86.859  1.00 34.51           C  
ATOM    445  CB  ARG A  61      54.785   5.762 -87.986  1.00 34.51           C  
ATOM    446  O   ARG A  61      56.803   7.799 -86.919  1.00 34.51           O  
ATOM    447  CG  ARG A  61      53.903   4.541 -88.184  1.00 34.51           C  
ATOM    448  CD  ARG A  61      53.236   4.542 -89.553  1.00 34.51           C  
ATOM    449  NE  ARG A  61      52.438   3.338 -89.765  1.00 34.51           N  
ATOM    450  NH1 ARG A  61      52.235   3.625 -92.048  1.00 34.51           N  
ATOM    451  NH2 ARG A  61      51.263   1.818 -91.024  1.00 34.51           N  
ATOM    452  CZ  ARG A  61      51.980   2.930 -90.945  1.00 34.51           C  
ATOM    453  N   SER A  62      58.063   5.989 -86.618  1.00 40.30           N  
ATOM    454  CA  SER A  62      59.270   6.133 -87.424  1.00 40.30           C  
ATOM    455  C   SER A  62      59.952   4.786 -87.644  1.00 40.30           C  
ATOM    456  CB  SER A  62      60.246   7.105 -86.761  1.00 40.30           C  
ATOM    457  O   SER A  62      60.301   4.097 -86.683  1.00 40.30           O  
ATOM    458  OG  SER A  62      60.674   8.095 -87.681  1.00 40.30           O  
ATOM    459  N   PRO A  63      60.174   4.202 -88.841  1.00 43.09           N  
ATOM    460  CA  PRO A  63      61.226   3.368 -89.427  1.00 43.09           C  
ATOM    461  C   PRO A  63      62.257   4.180 -90.208  1.00 43.09           C  
ATOM    462  CB  PRO A  63      60.453   2.429 -90.357  1.00 43.09           C  
ATOM    463  O   PRO A  63      62.036   5.362 -90.484  1.00 43.09           O  
ATOM    464  CG  PRO A  63      59.318   3.252 -90.874  1.00 43.09           C  
ATOM    465  CD  PRO A  63      59.332   4.579 -90.171  1.00 43.09           C  
ATOM    466  N   ARG A  64      63.507   4.018 -89.972  1.00 38.67           N  
ATOM    467  CA  ARG A  64      64.513   4.459 -90.933  1.00 38.67           C  
ATOM    468  C   ARG A  64      65.877   3.856 -90.614  1.00 38.67           C  
ATOM    469  CB  ARG A  64      64.607   5.986 -90.952  1.00 38.67           C  
ATOM    470  O   ARG A  64      66.347   3.939 -89.477  1.00 38.67           O  
ATOM    471  CG  ARG A  64      65.402   6.540 -92.123  1.00 38.67           C  
ATOM    472  CD  ARG A  64      65.312   8.058 -92.199  1.00 38.67           C  
ATOM    473  NE  ARG A  64      66.131   8.593 -93.282  1.00 38.67           N  
ATOM    474  NH1 ARG A  64      65.313  10.747 -93.114  1.00 38.67           N  
ATOM    475  NH2 ARG A  64      66.900  10.239 -94.688  1.00 38.67           N  
ATOM    476  CZ  ARG A  64      66.113   9.858 -93.692  1.00 38.67           C  
ATOM    477  N   ALA A  65      66.447   2.836 -91.468  1.00 35.68           N  
ATOM    478  CA  ALA A  65      67.368   2.832 -92.601  1.00 35.68           C  
ATOM    479  C   ALA A  65      68.798   3.110 -92.147  1.00 35.68           C  
ATOM    480  CB  ALA A  65      66.934   3.860 -93.643  1.00 35.68           C  
ATOM    481  O   ALA A  65      69.038   4.024 -91.355  1.00 35.68           O  
ATOM    482  N   GLY A  66      69.795   2.135 -92.424  1.00 34.73           N  
ATOM    483  CA  GLY A  66      70.952   2.494 -93.228  1.00 34.73           C  
ATOM    484  C   GLY A  66      71.995   1.395 -93.296  1.00 34.73           C  
ATOM    485  O   GLY A  66      72.342   0.797 -92.275  1.00 34.73           O  
ATOM    486  N   ALA A  67      72.024   0.541 -94.378  1.00 32.98           N  
ATOM    487  CA  ALA A  67      72.737   0.468 -95.650  1.00 32.98           C  
ATOM    488  C   ALA A  67      74.115   1.114 -95.544  1.00 32.98           C  
ATOM    489  CB  ALA A  67      71.923   1.136 -96.756  1.00 32.98           C  
ATOM    490  O   ALA A  67      74.249   2.223 -95.021  1.00 32.98           O  
ATOM    491  N   GLY A  68      75.230   0.275 -95.690  1.00 31.45           N  
ATOM    492  CA  GLY A  68      76.182   0.659 -96.719  1.00 31.45           C  
ATOM    493  C   GLY A  68      77.617   0.678 -96.227  1.00 31.45           C  
ATOM    494  O   GLY A  68      77.891   1.124 -95.111  1.00 31.45           O  
ATOM    495  N   ALA A  69      78.458  -0.203 -96.775  1.00 34.73           N  
ATOM    496  CA  ALA A  69      79.522   0.242 -97.671  1.00 34.73           C  
ATOM    497  C   ALA A  69      80.890  -0.202 -97.160  1.00 34.73           C  
ATOM    498  CB  ALA A  69      79.484   1.760 -97.830  1.00 34.73           C  
ATOM    499  O   ALA A  69      81.191  -0.064 -95.972  1.00 34.73           O  
ATOM    500  N   LEU A  70      81.603  -1.103 -97.925  1.00 33.49           N  
ATOM    501  CA  LEU A  70      82.739  -0.946 -98.827  1.00 33.49           C  
ATOM    502  C   LEU A  70      84.051  -0.923 -98.051  1.00 33.49           C  
ATOM    503  CB  LEU A  70      82.596   0.336 -99.651  1.00 33.49           C  
ATOM    504  O   LEU A  70      84.192  -0.172 -97.083  1.00 33.49           O  
ATOM    505  CG  LEU A  70      81.421   0.388-100.628  1.00 33.49           C  
ATOM    506  CD1 LEU A  70      81.315   1.773-101.257  1.00 33.49           C  
ATOM    507  CD2 LEU A  70      81.571  -0.684-101.702  1.00 33.49           C  
ATOM    508  N   LEU A  71      84.976  -1.931 -98.265  1.00 39.45           N  
ATOM    509  CA  LEU A  71      86.382  -1.676 -98.561  1.00 39.45           C  
ATOM    510  C   LEU A  71      87.149  -2.984 -98.724  1.00 39.45           C  
ATOM    511  CB  LEU A  71      87.019  -0.832 -97.454  1.00 39.45           C  
ATOM    512  O   LEU A  71      87.173  -3.812 -97.811  1.00 39.45           O  
ATOM    513  CG  LEU A  71      86.468   0.584 -97.280  1.00 39.45           C  
ATOM    514  CD1 LEU A  71      87.134   1.268 -96.090  1.00 39.45           C  
ATOM    515  CD2 LEU A  71      86.671   1.397 -98.553  1.00 39.45           C  
ATOM    516  N   ARG A  72      87.539  -3.493 -99.968  1.00 31.95           N  
ATOM    517  CA  ARG A  72      88.630  -3.547-100.936  1.00 31.95           C  
ATOM    518  C   ARG A  72      89.972  -3.276-100.264  1.00 31.95           C  
ATOM    519  CB  ARG A  72      88.397  -2.541-102.066  1.00 31.95           C  
ATOM    520  O   ARG A  72      90.156  -2.236 -99.629  1.00 31.95           O  
ATOM    521  CG  ARG A  72      89.331  -2.720-103.252  1.00 31.95           C  
ATOM    522  CD  ARG A  72      89.005  -1.749-104.378  1.00 31.95           C  
ATOM    523  NE  ARG A  72      90.120  -1.609-105.310  1.00 31.95           N  
ATOM    524  NH1 ARG A  72      88.838  -0.783-107.044  1.00 31.95           N  
ATOM    525  NH2 ARG A  72      91.096  -1.068-107.317  1.00 31.95           N  
ATOM    526  CZ  ARG A  72      90.015  -1.154-106.555  1.00 31.95           C  
ATOM    527  N   LEU A  73      90.916  -4.315-100.161  1.00 39.13           N  
ATOM    528  CA  LEU A  73      92.290  -4.446-100.634  1.00 39.13           C  
ATOM    529  C   LEU A  73      93.044  -5.499 -99.828  1.00 39.13           C  
ATOM    530  CB  LEU A  73      93.017  -3.102-100.547  1.00 39.13           C  
ATOM    531  O   LEU A  73      92.921  -5.554 -98.603  1.00 39.13           O  
ATOM    532  CG  LEU A  73      93.556  -2.536-101.862  1.00 39.13           C  
ATOM    533  CD1 LEU A  73      92.588  -1.504-102.431  1.00 39.13           C  
ATOM    534  CD2 LEU A  73      94.937  -1.924-101.655  1.00 39.13           C  
ATOM    535  N   PRO A  74      94.390  -5.984-100.334  1.00 41.14           N  
ATOM    536  CA  PRO A  74      95.141  -6.878-101.218  1.00 41.14           C  
ATOM    537  C   PRO A  74      95.893  -7.966-100.455  1.00 41.14           C  
ATOM    538  CB  PRO A  74      96.116  -5.936-101.928  1.00 41.14           C  
ATOM    539  O   PRO A  74      96.102  -7.845 -99.245  1.00 41.14           O  
ATOM    540  CG  PRO A  74      96.449  -4.893-100.910  1.00 41.14           C  
ATOM    541  CD  PRO A  74      95.602  -5.128 -99.692  1.00 41.14           C  
ATOM    542  N   SER A  75      95.905  -9.258-100.966  1.00 36.32           N  
ATOM    543  CA  SER A  75      96.762 -10.259-101.593  1.00 36.32           C  
ATOM    544  C   SER A  75      98.068 -10.428-100.824  1.00 36.32           C  
ATOM    545  CB  SER A  75      97.061  -9.877-103.044  1.00 36.32           C  
ATOM    546  O   SER A  75      98.854  -9.486-100.710  1.00 36.32           O  
ATOM    547  OG  SER A  75      97.793 -10.902-103.694  1.00 36.32           O  
ATOM    548  N   GLU A  76      98.086 -11.279 -99.768  1.00 37.32           N  
ATOM    549  CA  GLU A  76      99.326 -11.904 -99.316  1.00 37.32           C  
ATOM    550  C   GLU A  76      99.148 -13.407 -99.123  1.00 37.32           C  
ATOM    551  CB  GLU A  76      99.809 -11.260 -98.014  1.00 37.32           C  
ATOM    552  O   GLU A  76      98.127 -13.854 -98.596  1.00 37.32           O  
ATOM    553  CG  GLU A  76     100.521  -9.930 -98.214  1.00 37.32           C  
ATOM    554  CD  GLU A  76     101.369  -9.518 -97.021  1.00 37.32           C  
ATOM    555  OE1 GLU A  76     102.158  -8.554 -97.141  1.00 37.32           O  
ATOM    556  OE2 GLU A  76     101.245 -10.167 -95.958  1.00 37.32           O  
ATOM    557  N   ARG A  77      99.440 -14.182-100.132  1.00 43.25           N  
ATOM    558  CA  ARG A  77      99.990 -15.515-100.359  1.00 43.25           C  
ATOM    559  C   ARG A  77     100.268 -16.225 -99.039  1.00 43.25           C  
ATOM    560  CB  ARG A  77     101.272 -15.433-101.190  1.00 43.25           C  
ATOM    561  O   ARG A  77     101.194 -15.857 -98.313  1.00 43.25           O  
ATOM    562  CG  ARG A  77     101.110 -15.921-102.621  1.00 43.25           C  
ATOM    563  CD  ARG A  77     102.455 -16.084-103.317  1.00 43.25           C  
ATOM    564  NE  ARG A  77     102.316 -16.754-104.607  1.00 43.25           N  
ATOM    565  NH1 ARG A  77     104.125 -15.699-105.582  1.00 43.25           N  
ATOM    566  NH2 ARG A  77     102.897 -17.219-106.779  1.00 43.25           N  
ATOM    567  CZ  ARG A  77     103.113 -16.556-105.653  1.00 43.25           C  
ATOM    568  N   LEU A  78      99.152 -16.573 -98.179  1.00 46.65           N  
ATOM    569  CA  LEU A  78      99.302 -17.293 -96.919  1.00 46.65           C  
ATOM    570  C   LEU A  78      98.640 -18.665 -96.994  1.00 46.65           C  
ATOM    571  CB  LEU A  78      98.701 -16.486 -95.765  1.00 46.65           C  
ATOM    572  O   LEU A  78      97.591 -18.818 -97.623  1.00 46.65           O  
ATOM    573  CG  LEU A  78      99.431 -15.196 -95.388  1.00 46.65           C  
ATOM    574  CD1 LEU A  78      98.570 -14.354 -94.452  1.00 46.65           C  
ATOM    575  CD2 LEU A  78     100.777 -15.511 -94.745  1.00 46.65           C  
ATOM    576  N   ASP A  79      99.346 -19.741 -97.195  1.00 48.30           N  
ATOM    577  CA  ASP A  79      99.383 -21.168 -96.892  1.00 48.30           C  
ATOM    578  C   ASP A  79      97.978 -21.712 -96.640  1.00 48.30           C  
ATOM    579  CB  ASP A  79     100.276 -21.437 -95.679  1.00 48.30           C  
ATOM    580  O   ASP A  79      97.354 -21.388 -95.627  1.00 48.30           O  
ATOM    581  CG  ASP A  79     101.129 -22.683 -95.835  1.00 48.30           C  
ATOM    582  OD1 ASP A  79     100.972 -23.408 -96.841  1.00 48.30           O  
ATOM    583  OD2 ASP A  79     101.964 -22.945 -94.942  1.00 48.30           O  
ATOM    584  N   PHE A  80      97.082 -22.147 -97.646  1.00 53.60           N  
ATOM    585  CA  PHE A  80      95.740 -22.567 -98.032  1.00 53.60           C  
ATOM    586  C   PHE A  80      95.384 -23.902 -97.388  1.00 53.60           C  
ATOM    587  CB  PHE A  80      95.624 -22.673 -99.556  1.00 53.60           C  
ATOM    588  O   PHE A  80      94.207 -24.203 -97.180  1.00 53.60           O  
ATOM    589  CG  PHE A  80      95.444 -21.347-100.244  1.00 53.60           C  
ATOM    590  CD1 PHE A  80      94.188 -20.761-100.337  1.00 53.60           C  
ATOM    591  CD2 PHE A  80      96.532 -20.685-100.798  1.00 53.60           C  
ATOM    592  CE1 PHE A  80      94.018 -19.534-100.973  1.00 53.60           C  
ATOM    593  CE2 PHE A  80      96.371 -19.458-101.436  1.00 53.60           C  
ATOM    594  CZ  PHE A  80      95.112 -18.885-101.523  1.00 53.60           C  
ATOM    595  N   SER A  81      96.349 -24.660 -96.752  1.00 57.86           N  
ATOM    596  CA  SER A  81      95.965 -25.931 -96.145  1.00 57.86           C  
ATOM    597  C   SER A  81      95.632 -25.758 -94.666  1.00 57.86           C  
ATOM    598  CB  SER A  81      97.082 -26.962 -96.307  1.00 57.86           C  
ATOM    599  O   SER A  81      94.665 -26.340 -94.170  1.00 57.86           O  
ATOM    600  OG  SER A  81      97.537 -27.414 -95.043  1.00 57.86           O  
ATOM    601  N   MET A  82      96.144 -24.780 -94.040  1.00 59.62           N  
ATOM    602  CA  MET A  82      95.781 -24.412 -92.674  1.00 59.62           C  
ATOM    603  C   MET A  82      94.584 -23.467 -92.666  1.00 59.62           C  
ATOM    604  CB  MET A  82      96.966 -23.761 -91.958  1.00 59.62           C  
ATOM    605  O   MET A  82      93.670 -23.622 -91.854  1.00 59.62           O  
ATOM    606  CG  MET A  82      96.731 -23.526 -90.475  1.00 59.62           C  
ATOM    607  SD  MET A  82      98.290 -23.530 -89.508  1.00 59.62           S  
ATOM    608  CE  MET A  82      97.683 -22.900 -87.918  1.00 59.62           C  
ATOM    609  N   ALA A  83      94.366 -22.675 -93.714  1.00 58.59           N  
ATOM    610  CA  ALA A  83      93.273 -21.713 -93.835  1.00 58.59           C  
ATOM    611  C   ALA A  83      91.968 -22.409 -94.210  1.00 58.59           C  
ATOM    612  CB  ALA A  83      93.618 -20.643 -94.868  1.00 58.59           C  
ATOM    613  O   ALA A  83      90.902 -22.062 -93.696  1.00 58.59           O  
ATOM    614  N   GLU A  84      92.012 -23.627 -95.099  1.00 64.80           N  
ATOM    615  CA  GLU A  84      90.832 -24.412 -95.449  1.00 64.80           C  
ATOM    616  C   GLU A  84      90.350 -25.243 -94.264  1.00 64.80           C  
ATOM    617  CB  GLU A  84      91.126 -25.322 -96.644  1.00 64.80           C  
ATOM    618  O   GLU A  84      89.144 -25.384 -94.047  1.00 64.80           O  
ATOM    619  CG  GLU A  84      90.214 -25.083 -97.839  1.00 64.80           C  
ATOM    620  CD  GLU A  84      90.901 -25.318 -99.175  1.00 64.80           C  
ATOM    621  OE1 GLU A  84      90.348 -24.909-100.221  1.00 64.80           O  
ATOM    622  OE2 GLU A  84      92.000 -25.917 -99.175  1.00 64.80           O  
ATOM    623  N   ALA A  85      91.355 -25.824 -93.466  1.00 67.67           N  
ATOM    624  CA  ALA A  85      90.986 -26.540 -92.248  1.00 67.67           C  
ATOM    625  C   ALA A  85      90.418 -25.586 -91.201  1.00 67.67           C  
ATOM    626  CB  ALA A  85      92.193 -27.286 -91.683  1.00 67.67           C  
ATOM    627  O   ALA A  85      89.436 -25.906 -90.528  1.00 67.67           O  
ATOM    628  N   LEU A  86      91.030 -24.379 -91.146  1.00 68.74           N  
ATOM    629  CA  LEU A  86      90.523 -23.368 -90.225  1.00 68.74           C  
ATOM    630  C   LEU A  86      89.163 -22.850 -90.679  1.00 68.74           C  
ATOM    631  CB  LEU A  86      91.512 -22.204 -90.109  1.00 68.74           C  
ATOM    632  O   LEU A  86      88.276 -22.616 -89.855  1.00 68.74           O  
ATOM    633  CG  LEU A  86      92.753 -22.452 -89.251  1.00 68.74           C  
ATOM    634  CD1 LEU A  86      93.726 -21.285 -89.377  1.00 68.74           C  
ATOM    635  CD2 LEU A  86      92.361 -22.673 -87.794  1.00 68.74           C  
ATOM    636  N   ASN A  87      88.893 -22.697 -92.049  1.00 75.53           N  
ATOM    637  CA  ASN A  87      87.625 -22.253 -92.617  1.00 75.53           C  
ATOM    638  C   ASN A  87      86.523 -23.289 -92.409  1.00 75.53           C  
ATOM    639  CB  ASN A  87      87.784 -21.939 -94.106  1.00 75.53           C  
ATOM    640  O   ASN A  87      85.390 -22.937 -92.075  1.00 75.53           O  
ATOM    641  CG  ASN A  87      86.576 -21.231 -94.686  1.00 75.53           C  
ATOM    642  ND2 ASN A  87      86.121 -21.688 -95.847  1.00 75.53           N  
ATOM    643  OD1 ASN A  87      86.056 -20.280 -94.097  1.00 75.53           O  
ATOM    644  N   GLN A  88      86.919 -24.644 -92.630  1.00 75.03           N  
ATOM    645  CA  GLN A  88      85.951 -25.710 -92.395  1.00 75.03           C  
ATOM    646  C   GLN A  88      85.559 -25.782 -90.922  1.00 75.03           C  
ATOM    647  CB  GLN A  88      86.513 -27.056 -92.855  1.00 75.03           C  
ATOM    648  O   GLN A  88      84.395 -26.022 -90.595  1.00 75.03           O  
ATOM    649  CG  GLN A  88      86.342 -27.317 -94.345  1.00 75.03           C  
ATOM    650  CD  GLN A  88      86.813 -28.700 -94.757  1.00 75.03           C  
ATOM    651  NE2 GLN A  88      87.066 -28.879 -96.049  1.00 75.03           N  
ATOM    652  OE1 GLN A  88      86.949 -29.598 -93.921  1.00 75.03           O  
ATOM    653  N   GLU A  89      86.551 -25.601 -90.053  1.00 77.57           N  
ATOM    654  CA  GLU A  89      86.270 -25.547 -88.621  1.00 77.57           C  
ATOM    655  C   GLU A  89      85.405 -24.339 -88.274  1.00 77.57           C  
ATOM    656  CB  GLU A  89      87.573 -25.509 -87.819  1.00 77.57           C  
ATOM    657  O   GLU A  89      84.513 -24.430 -87.427  1.00 77.57           O  
ATOM    658  CG  GLU A  89      88.289 -26.850 -87.746  1.00 77.57           C  
ATOM    659  CD  GLU A  89      89.393 -26.885 -86.700  1.00 77.57           C  
ATOM    660  OE1 GLU A  89      89.977 -27.968 -86.471  1.00 77.57           O  
ATOM    661  OE2 GLU A  89      89.674 -25.820 -86.106  1.00 77.57           O  
ATOM    662  N   PHE A  90      85.610 -23.204 -88.963  1.00 78.37           N  
ATOM    663  CA  PHE A  90      84.828 -21.990 -88.764  1.00 78.37           C  
ATOM    664  C   PHE A  90      83.394 -22.186 -89.242  1.00 78.37           C  
ATOM    665  CB  PHE A  90      85.469 -20.809 -89.499  1.00 78.37           C  
ATOM    666  O   PHE A  90      82.448 -21.765 -88.573  1.00 78.37           O  
ATOM    667  CG  PHE A  90      86.098 -19.794 -88.583  1.00 78.37           C  
ATOM    668  CD1 PHE A  90      85.330 -18.795 -87.997  1.00 78.37           C  
ATOM    669  CD2 PHE A  90      87.459 -19.838 -88.308  1.00 78.37           C  
ATOM    670  CE1 PHE A  90      85.909 -17.854 -87.148  1.00 78.37           C  
ATOM    671  CE2 PHE A  90      88.045 -18.901 -87.461  1.00 78.37           C  
ATOM    672  CZ  PHE A  90      87.269 -17.910 -86.884  1.00 78.37           C  
ATOM    673  N   LEU A  91      83.208 -22.809 -90.436  1.00 80.79           N  
ATOM    674  CA  LEU A  91      81.866 -23.062 -90.949  1.00 80.79           C  
ATOM    675  C   LEU A  91      81.108 -24.022 -90.037  1.00 80.79           C  
ATOM    676  CB  LEU A  91      81.933 -23.634 -92.368  1.00 80.79           C  
ATOM    677  O   LEU A  91      79.911 -23.846 -89.802  1.00 80.79           O  
ATOM    678  CG  LEU A  91      82.281 -22.644 -93.481  1.00 80.79           C  
ATOM    679  CD1 LEU A  91      82.614 -23.391 -94.768  1.00 80.79           C  
ATOM    680  CD2 LEU A  91      81.133 -21.666 -93.705  1.00 80.79           C  
ATOM    681  N   ALA A  92      81.852 -25.112 -89.599  1.00 80.89           N  
ATOM    682  CA  ALA A  92      81.218 -26.049 -88.675  1.00 80.89           C  
ATOM    683  C   ALA A  92      80.821 -25.354 -87.375  1.00 80.89           C  
ATOM    684  CB  ALA A  92      82.150 -27.223 -88.384  1.00 80.89           C  
ATOM    685  O   ALA A  92      79.743 -25.608 -86.833  1.00 80.89           O  
ATOM    686  N   THR A  93      81.716 -24.501 -86.817  1.00 83.86           N  
ATOM    687  CA  THR A  93      81.409 -23.759 -85.600  1.00 83.86           C  
ATOM    688  C   THR A  93      80.261 -22.781 -85.837  1.00 83.86           C  
ATOM    689  CB  THR A  93      82.642 -22.992 -85.087  1.00 83.86           C  
ATOM    690  O   THR A  93      79.406 -22.598 -84.968  1.00 83.86           O  
ATOM    691  CG2 THR A  93      83.754 -23.951 -84.675  1.00 83.86           C  
ATOM    692  OG1 THR A  93      83.128 -22.132 -86.125  1.00 83.86           O  
ATOM    693  N   ARG A  94      80.265 -22.135 -87.018  1.00 83.78           N  
ATOM    694  CA  ARG A  94      79.197 -21.207 -87.375  1.00 83.78           C  
ATOM    695  C   ARG A  94      77.865 -21.934 -87.523  1.00 83.78           C  
ATOM    696  CB  ARG A  94      79.538 -20.468 -88.671  1.00 83.78           C  
ATOM    697  O   ARG A  94      76.822 -21.419 -87.117  1.00 83.78           O  
ATOM    698  CG  ARG A  94      79.559 -18.955 -88.531  1.00 83.78           C  
ATOM    699  CD  ARG A  94      79.288 -18.261 -89.859  1.00 83.78           C  
ATOM    700  NE  ARG A  94      79.129 -16.819 -89.691  1.00 83.78           N  
ATOM    701  NH1 ARG A  94      79.910 -16.279 -91.797  1.00 83.78           N  
ATOM    702  NH2 ARG A  94      79.243 -14.624 -90.357  1.00 83.78           N  
ATOM    703  CZ  ARG A  94      79.427 -15.911 -90.615  1.00 83.78           C  
ATOM    704  N   SER A  95      77.944 -23.135 -88.241  1.00 88.29           N  
ATOM    705  CA  SER A  95      76.738 -23.940 -88.408  1.00 88.29           C  
ATOM    706  C   SER A  95      76.206 -24.424 -87.063  1.00 88.29           C  
ATOM    707  CB  SER A  95      77.014 -25.138 -89.318  1.00 88.29           C  
ATOM    708  O   SER A  95      74.998 -24.398 -86.822  1.00 88.29           O  
ATOM    709  OG  SER A  95      75.933 -26.053 -89.286  1.00 88.29           O  
ATOM    710  N   ASN A  96      77.078 -24.947 -86.209  1.00 88.58           N  
ATOM    711  CA  ASN A  96      76.689 -25.376 -84.870  1.00 88.58           C  
ATOM    712  C   ASN A  96      76.132 -24.217 -84.049  1.00 88.58           C  
ATOM    713  CB  ASN A  96      77.875 -26.018 -84.146  1.00 88.58           C  
ATOM    714  O   ASN A  96      75.127 -24.370 -83.352  1.00 88.58           O  
ATOM    715  CG  ASN A  96      78.104 -27.457 -84.562  1.00 88.58           C  
ATOM    716  ND2 ASN A  96      79.294 -27.974 -84.280  1.00 88.58           N  
ATOM    717  OD1 ASN A  96      77.218 -28.100 -85.133  1.00 88.58           O  
ATOM    718  N   GLU A  97      76.796 -23.056 -84.138  1.00 88.55           N  
ATOM    719  CA  GLU A  97      76.328 -21.858 -83.447  1.00 88.55           C  
ATOM    720  C   GLU A  97      74.960 -21.423 -83.964  1.00 88.55           C  
ATOM    721  CB  GLU A  97      77.337 -20.718 -83.604  1.00 88.55           C  
ATOM    722  O   GLU A  97      74.093 -21.026 -83.182  1.00 88.55           O  
ATOM    723  CG  GLU A  97      78.520 -20.808 -82.651  1.00 88.55           C  
ATOM    724  CD  GLU A  97      79.529 -19.687 -82.840  1.00 88.55           C  
ATOM    725  OE1 GLU A  97      80.546 -19.656 -82.110  1.00 88.55           O  
ATOM    726  OE2 GLU A  97      79.301 -18.832 -83.724  1.00 88.55           O  
ATOM    727  N   LYS A  98      74.817 -21.513 -85.283  1.00 91.13           N  
ATOM    728  CA  LYS A  98      73.528 -21.181 -85.881  1.00 91.13           C  
ATOM    729  C   LYS A  98      72.431 -22.115 -85.378  1.00 91.13           C  
ATOM    730  CB  LYS A  98      73.611 -21.245 -87.407  1.00 91.13           C  
ATOM    731  O   LYS A  98      71.319 -21.673 -85.082  1.00 91.13           O  
ATOM    732  CG  LYS A  98      72.353 -20.766 -88.116  1.00 91.13           C  
ATOM    733  CD  LYS A  98      72.487 -20.878 -89.630  1.00 91.13           C  
ATOM    734  CE  LYS A  98      71.166 -20.596 -90.332  1.00 91.13           C  
ATOM    735  NZ  LYS A  98      71.292 -20.709 -91.816  1.00 91.13           N  
ATOM    736  N   GLN A  99      72.720 -23.405 -85.378  1.00 90.83           N  
ATOM    737  CA  GLN A  99      71.755 -24.380 -84.881  1.00 90.83           C  
ATOM    738  C   GLN A  99      71.413 -24.120 -83.417  1.00 90.83           C  
ATOM    739  CB  GLN A  99      72.293 -25.802 -85.050  1.00 90.83           C  
ATOM    740  O   GLN A  99      70.248 -24.198 -83.023  1.00 90.83           O  
ATOM    741  CG  GLN A  99      72.022 -26.404 -86.422  1.00 90.83           C  
ATOM    742  CD  GLN A  99      72.573 -27.810 -86.567  1.00 90.83           C  
ATOM    743  NE2 GLN A  99      72.050 -28.556 -87.533  1.00 90.83           N  
ATOM    744  OE1 GLN A  99      73.463 -28.222 -85.816  1.00 90.83           O  
ATOM    745  N   GLU A 100      72.391 -23.847 -82.570  1.00 90.75           N  
ATOM    746  CA  GLU A 100      72.155 -23.531 -81.164  1.00 90.75           C  
ATOM    747  C   GLU A 100      71.322 -22.262 -81.015  1.00 90.75           C  
ATOM    748  CB  GLU A 100      73.483 -23.380 -80.417  1.00 90.75           C  
ATOM    749  O   GLU A 100      70.421 -22.199 -80.177  1.00 90.75           O  
ATOM    750  CG  GLU A 100      74.213 -24.695 -80.188  1.00 90.75           C  
ATOM    751  CD  GLU A 100      75.533 -24.528 -79.452  1.00 90.75           C  
ATOM    752  OE1 GLU A 100      76.231 -25.541 -79.218  1.00 90.75           O  
ATOM    753  OE2 GLU A 100      75.872 -23.374 -79.105  1.00 90.75           O  
ATOM    754  N   LEU A 101      71.640 -21.264 -81.861  1.00 90.96           N  
ATOM    755  CA  LEU A 101      70.873 -20.023 -81.837  1.00 90.96           C  
ATOM    756  C   LEU A 101      69.435 -20.264 -82.282  1.00 90.96           C  
ATOM    757  CB  LEU A 101      71.528 -18.970 -82.735  1.00 90.96           C  
ATOM    758  O   LEU A 101      68.504 -19.665 -81.739  1.00 90.96           O  
ATOM    759  CG  LEU A 101      72.748 -18.251 -82.158  1.00 90.96           C  
ATOM    760  CD1 LEU A 101      73.443 -17.433 -83.241  1.00 90.96           C  
ATOM    761  CD2 LEU A 101      72.342 -17.362 -80.987  1.00 90.96           C  
ATOM    762  N   GLN A 102      69.341 -21.150 -83.273  1.00 91.23           N  
ATOM    763  CA  GLN A 102      67.998 -21.513 -83.712  1.00 91.23           C  
ATOM    764  C   GLN A 102      67.233 -22.232 -82.605  1.00 91.23           C  
ATOM    765  CB  GLN A 102      68.061 -22.391 -84.963  1.00 91.23           C  
ATOM    766  O   GLN A 102      66.045 -21.976 -82.396  1.00 91.23           O  
ATOM    767  CG  GLN A 102      68.308 -21.613 -86.249  1.00 91.23           C  
ATOM    768  CD  GLN A 102      68.472 -22.515 -87.458  1.00 91.23           C  
ATOM    769  NE2 GLN A 102      68.619 -21.911 -88.632  1.00 91.23           N  
ATOM    770  OE1 GLN A 102      68.468 -23.744 -87.337  1.00 91.23           O  
ATOM    771  N   GLU A 103      67.864 -23.168 -81.951  1.00 93.59           N  
ATOM    772  CA  GLU A 103      67.231 -23.874 -80.842  1.00 93.59           C  
ATOM    773  C   GLU A 103      66.860 -22.913 -79.716  1.00 93.59           C  
ATOM    774  CB  GLU A 103      68.150 -24.977 -80.311  1.00 93.59           C  
ATOM    775  O   GLU A 103      65.775 -23.013 -79.139  1.00 93.59           O  
ATOM    776  CG  GLU A 103      68.142 -26.243 -81.154  1.00 93.59           C  
ATOM    777  CD  GLU A 103      69.075 -27.322 -80.627  1.00 93.59           C  
ATOM    778  OE1 GLU A 103      69.217 -28.377 -81.285  1.00 93.59           O  
ATOM    779  OE2 GLU A 103      69.668 -27.110 -79.546  1.00 93.59           O  
ATOM    780  N   LEU A 104      67.741 -22.063 -79.380  1.00 93.93           N  
ATOM    781  CA  LEU A 104      67.467 -21.071 -78.346  1.00 93.93           C  
ATOM    782  C   LEU A 104      66.329 -20.148 -78.767  1.00 93.93           C  
ATOM    783  CB  LEU A 104      68.723 -20.249 -78.046  1.00 93.93           C  
ATOM    784  O   LEU A 104      65.445 -19.838 -77.964  1.00 93.93           O  
ATOM    785  CG  LEU A 104      69.206 -20.254 -76.595  1.00 93.93           C  
ATOM    786  CD1 LEU A 104      70.726 -20.367 -76.543  1.00 93.93           C  
ATOM    787  CD2 LEU A 104      68.733 -19.000 -75.869  1.00 93.93           C  
ATOM    788  N   ASN A 105      66.387 -19.705 -80.020  1.00 93.45           N  
ATOM    789  CA  ASN A 105      65.311 -18.873 -80.546  1.00 93.45           C  
ATOM    790  C   ASN A 105      63.966 -19.593 -80.489  1.00 93.45           C  
ATOM    791  CB  ASN A 105      65.620 -18.438 -81.980  1.00 93.45           C  
ATOM    792  O   ASN A 105      62.943 -18.982 -80.176  1.00 93.45           O  
ATOM    793  CG  ASN A 105      65.369 -16.961 -82.210  1.00 93.45           C  
ATOM    794  ND2 ASN A 105      66.120 -16.367 -83.129  1.00 93.45           N  
ATOM    795  OD1 ASN A 105      64.506 -16.358 -81.565  1.00 93.45           O  
ATOM    796  N   ASP A 106      63.963 -20.864 -80.862  1.00 93.24           N  
ATOM    797  CA  ASP A 106      62.734 -21.648 -80.784  1.00 93.24           C  
ATOM    798  C   ASP A 106      62.240 -21.750 -79.343  1.00 93.24           C  
ATOM    799  CB  ASP A 106      62.951 -23.046 -81.366  1.00 93.24           C  
ATOM    800  O   ASP A 106      61.039 -21.644 -79.084  1.00 93.24           O  
ATOM    801  CG  ASP A 106      63.059 -23.047 -82.881  1.00 93.24           C  
ATOM    802  OD1 ASP A 106      62.610 -22.075 -83.525  1.00 93.24           O  
ATOM    803  OD2 ASP A 106      63.596 -24.031 -83.435  1.00 93.24           O  
ATOM    804  N   ARG A 107      63.133 -21.959 -78.391  1.00 94.36           N  
ATOM    805  CA  ARG A 107      62.767 -22.012 -76.980  1.00 94.36           C  
ATOM    806  C   ARG A 107      62.250 -20.661 -76.497  1.00 94.36           C  
ATOM    807  CB  ARG A 107      63.963 -22.448 -76.131  1.00 94.36           C  
ATOM    808  O   ARG A 107      61.272 -20.596 -75.749  1.00 94.36           O  
ATOM    809  CG  ARG A 107      64.285 -23.930 -76.236  1.00 94.36           C  
ATOM    810  CD  ARG A 107      65.424 -24.328 -75.307  1.00 94.36           C  
ATOM    811  NE  ARG A 107      65.732 -25.751 -75.410  1.00 94.36           N  
ATOM    812  NH1 ARG A 107      67.331 -25.737 -73.742  1.00 94.36           N  
ATOM    813  NH2 ARG A 107      66.832 -27.686 -74.842  1.00 94.36           N  
ATOM    814  CZ  ARG A 107      66.631 -26.388 -74.665  1.00 94.36           C  
ATOM    815  N   PHE A 108      62.960 -19.536 -76.929  1.00 93.03           N  
ATOM    816  CA  PHE A 108      62.501 -18.193 -76.594  1.00 93.03           C  
ATOM    817  C   PHE A 108      61.123 -17.928 -77.188  1.00 93.03           C  
ATOM    818  CB  PHE A 108      63.499 -17.142 -77.092  1.00 93.03           C  
ATOM    819  O   PHE A 108      60.263 -17.334 -76.534  1.00 93.03           O  
ATOM    820  CG  PHE A 108      64.613 -16.856 -76.123  1.00 93.03           C  
ATOM    821  CD1 PHE A 108      64.336 -16.486 -74.812  1.00 93.03           C  
ATOM    822  CD2 PHE A 108      65.940 -16.956 -76.522  1.00 93.03           C  
ATOM    823  CE1 PHE A 108      65.365 -16.220 -73.913  1.00 93.03           C  
ATOM    824  CE2 PHE A 108      66.974 -16.692 -75.629  1.00 93.03           C  
ATOM    825  CZ  PHE A 108      66.685 -16.324 -74.325  1.00 93.03           C  
ATOM    826  N   ALA A 109      60.919 -18.330 -78.397  1.00 93.78           N  
ATOM    827  CA  ALA A 109      59.619 -18.166 -79.043  1.00 93.78           C  
ATOM    828  C   ALA A 109      58.525 -18.893 -78.267  1.00 93.78           C  
ATOM    829  CB  ALA A 109      59.673 -18.673 -80.482  1.00 93.78           C  
ATOM    830  O   ALA A 109      57.432 -18.357 -78.074  1.00 93.78           O  
ATOM    831  N   ASN A 110      58.813 -20.146 -77.838  1.00 95.81           N  
ATOM    832  CA  ASN A 110      57.854 -20.893 -77.031  1.00 95.81           C  
ATOM    833  C   ASN A 110      57.601 -20.213 -75.688  1.00 95.81           C  
ATOM    834  CB  ASN A 110      58.335 -22.329 -76.818  1.00 95.81           C  
ATOM    835  O   ASN A 110      56.469 -20.190 -75.203  1.00 95.81           O  
ATOM    836  CG  ASN A 110      58.283 -23.157 -78.087  1.00 95.81           C  
ATOM    837  ND2 ASN A 110      59.111 -24.193 -78.153  1.00 95.81           N  
ATOM    838  OD1 ASN A 110      57.505 -22.868 -79.000  1.00 95.81           O  
ATOM    839  N   PHE A 111      58.654 -19.669 -75.101  1.00 96.37           N  
ATOM    840  CA  PHE A 111      58.514 -18.964 -73.832  1.00 96.37           C  
ATOM    841  C   PHE A 111      57.683 -17.698 -74.005  1.00 96.37           C  
ATOM    842  CB  PHE A 111      59.890 -18.614 -73.256  1.00 96.37           C  
ATOM    843  O   PHE A 111      56.835 -17.387 -73.166  1.00 96.37           O  
ATOM    844  CG  PHE A 111      60.269 -19.430 -72.050  1.00 96.37           C  
ATOM    845  CD1 PHE A 111      59.747 -19.129 -70.798  1.00 96.37           C  
ATOM    846  CD2 PHE A 111      61.147 -20.499 -72.169  1.00 96.37           C  
ATOM    847  CE1 PHE A 111      60.096 -19.883 -69.680  1.00 96.37           C  
ATOM    848  CE2 PHE A 111      61.501 -21.257 -71.056  1.00 96.37           C  
ATOM    849  CZ  PHE A 111      60.975 -20.947 -69.812  1.00 96.37           C  
ATOM    850  N   ILE A 112      57.922 -16.962 -75.054  1.00 94.93           N  
ATOM    851  CA  ILE A 112      57.156 -15.752 -75.336  1.00 94.93           C  
ATOM    852  C   ILE A 112      55.685 -16.109 -75.542  1.00 94.93           C  
ATOM    853  CB  ILE A 112      57.706 -15.010 -76.574  1.00 94.93           C  
ATOM    854  O   ILE A 112      54.796 -15.410 -75.050  1.00 94.93           O  
ATOM    855  CG1 ILE A 112      59.105 -14.454 -76.286  1.00 94.93           C  
ATOM    856  CG2 ILE A 112      56.750 -13.893 -77.004  1.00 94.93           C  
ATOM    857  CD1 ILE A 112      59.771 -13.799 -77.488  1.00 94.93           C  
ATOM    858  N   GLU A 113      55.457 -17.214 -76.325  1.00 94.97           N  
ATOM    859  CA  GLU A 113      54.085 -17.660 -76.549  1.00 94.97           C  
ATOM    860  C   GLU A 113      53.419 -18.076 -75.240  1.00 94.97           C  
ATOM    861  CB  GLU A 113      54.052 -18.820 -77.547  1.00 94.97           C  
ATOM    862  O   GLU A 113      52.240 -17.790 -75.020  1.00 94.97           O  
ATOM    863  CG  GLU A 113      54.280 -18.395 -78.991  1.00 94.97           C  
ATOM    864  CD  GLU A 113      54.271 -19.560 -79.968  1.00 94.97           C  
ATOM    865  OE1 GLU A 113      54.485 -19.336 -81.181  1.00 94.97           O  
ATOM    866  OE2 GLU A 113      54.047 -20.705 -79.517  1.00 94.97           O  
ATOM    867  N   LYS A 114      54.146 -18.788 -74.394  1.00 95.90           N  
ATOM    868  CA  LYS A 114      53.629 -19.187 -73.088  1.00 95.90           C  
ATOM    869  C   LYS A 114      53.296 -17.968 -72.233  1.00 95.90           C  
ATOM    870  CB  LYS A 114      54.637 -20.078 -72.361  1.00 95.90           C  
ATOM    871  O   LYS A 114      52.251 -17.928 -71.580  1.00 95.90           O  
ATOM    872  CG  LYS A 114      54.155 -20.582 -71.008  1.00 95.90           C  
ATOM    873  CD  LYS A 114      52.978 -21.537 -71.155  1.00 95.90           C  
ATOM    874  CE  LYS A 114      52.497 -22.045 -69.802  1.00 95.90           C  
ATOM    875  NZ  LYS A 114      51.439 -23.090 -69.947  1.00 95.90           N  
ATOM    876  N   VAL A 115      54.203 -17.039 -72.154  1.00 95.82           N  
ATOM    877  CA  VAL A 115      53.965 -15.812 -71.401  1.00 95.82           C  
ATOM    878  C   VAL A 115      52.736 -15.095 -71.955  1.00 95.82           C  
ATOM    879  CB  VAL A 115      55.192 -14.874 -71.441  1.00 95.82           C  
ATOM    880  O   VAL A 115      51.904 -14.597 -71.193  1.00 95.82           O  
ATOM    881  CG1 VAL A 115      54.853 -13.514 -70.835  1.00 95.82           C  
ATOM    882  CG2 VAL A 115      56.373 -15.509 -70.709  1.00 95.82           C  
ATOM    883  N   ARG A 116      52.644 -14.993 -73.332  1.00 94.86           N  
ATOM    884  CA  ARG A 116      51.470 -14.382 -73.946  1.00 94.86           C  
ATOM    885  C   ARG A 116      50.197 -15.122 -73.550  1.00 94.86           C  
ATOM    886  CB  ARG A 116      51.610 -14.358 -75.470  1.00 94.86           C  
ATOM    887  O   ARG A 116      49.178 -14.497 -73.247  1.00 94.86           O  
ATOM    888  CG  ARG A 116      52.365 -13.150 -76.001  1.00 94.86           C  
ATOM    889  CD  ARG A 116      52.302 -13.068 -77.520  1.00 94.86           C  
ATOM    890  NE  ARG A 116      53.068 -11.935 -78.031  1.00 94.86           N  
ATOM    891  NH1 ARG A 116      52.785 -12.483 -80.257  1.00 94.86           N  
ATOM    892  NH2 ARG A 116      53.993 -10.624 -79.674  1.00 94.86           N  
ATOM    893  CZ  ARG A 116      53.280 -11.683 -79.320  1.00 94.86           C  
ATOM    894  N   PHE A 117      50.347 -16.490 -73.672  1.00 96.50           N  
ATOM    895  CA  PHE A 117      49.211 -17.315 -73.276  1.00 96.50           C  
ATOM    896  C   PHE A 117      48.864 -17.091 -71.810  1.00 96.50           C  
ATOM    897  CB  PHE A 117      49.510 -18.797 -73.525  1.00 96.50           C  
ATOM    898  O   PHE A 117      47.691 -16.944 -71.460  1.00 96.50           O  
ATOM    899  CG  PHE A 117      48.406 -19.721 -73.086  1.00 96.50           C  
ATOM    900  CD1 PHE A 117      48.502 -20.422 -71.890  1.00 96.50           C  
ATOM    901  CD2 PHE A 117      47.272 -19.888 -73.870  1.00 96.50           C  
ATOM    902  CE1 PHE A 117      47.482 -21.278 -71.481  1.00 96.50           C  
ATOM    903  CE2 PHE A 117      46.248 -20.741 -73.468  1.00 96.50           C  
ATOM    904  CZ  PHE A 117      46.356 -21.436 -72.274  1.00 96.50           C  
ATOM    905  N   LEU A 118      49.831 -17.038 -70.886  1.00 96.59           N  
ATOM    906  CA  LEU A 118      49.599 -16.820 -69.462  1.00 96.59           C  
ATOM    907  C   LEU A 118      49.088 -15.406 -69.205  1.00 96.59           C  
ATOM    908  CB  LEU A 118      50.885 -17.062 -68.667  1.00 96.59           C  
ATOM    909  O   LEU A 118      48.219 -15.201 -68.354  1.00 96.59           O  
ATOM    910  CG  LEU A 118      51.318 -18.521 -68.506  1.00 96.59           C  
ATOM    911  CD1 LEU A 118      52.708 -18.595 -67.885  1.00 96.59           C  
ATOM    912  CD2 LEU A 118      50.307 -19.289 -67.662  1.00 96.59           C  
ATOM    913  N   GLU A 119      49.646 -14.453 -69.917  1.00 94.88           N  
ATOM    914  CA  GLU A 119      49.164 -13.079 -69.806  1.00 94.88           C  
ATOM    915  C   GLU A 119      47.702 -12.971 -70.228  1.00 94.88           C  
ATOM    916  CB  GLU A 119      50.026 -12.138 -70.652  1.00 94.88           C  
ATOM    917  O   GLU A 119      46.917 -12.265 -69.590  1.00 94.88           O  
ATOM    918  CG  GLU A 119      51.357 -11.778 -70.008  1.00 94.88           C  
ATOM    919  CD  GLU A 119      52.232 -10.899 -70.888  1.00 94.88           C  
ATOM    920  OE1 GLU A 119      53.275 -10.404 -70.406  1.00 94.88           O  
ATOM    921  OE2 GLU A 119      51.870 -10.704 -72.070  1.00 94.88           O  
ATOM    922  N   GLN A 120      47.440 -13.590 -71.381  1.00 95.36           N  
ATOM    923  CA  GLN A 120      46.059 -13.603 -71.851  1.00 95.36           C  
ATOM    924  C   GLN A 120      45.142 -14.294 -70.846  1.00 95.36           C  
ATOM    925  CB  GLN A 120      45.961 -14.295 -73.212  1.00 95.36           C  
ATOM    926  O   GLN A 120      44.043 -13.811 -70.565  1.00 95.36           O  
ATOM    927  CG  GLN A 120      44.564 -14.270 -73.816  1.00 95.36           C  
ATOM    928  CD  GLN A 120      44.521 -14.841 -75.221  1.00 95.36           C  
ATOM    929  NE2 GLN A 120      43.477 -14.500 -75.969  1.00 95.36           N  
ATOM    930  OE1 GLN A 120      45.420 -15.583 -75.631  1.00 95.36           O  
ATOM    931  N   GLN A 121      45.564 -15.434 -70.331  1.00 95.70           N  
ATOM    932  CA  GLN A 121      44.785 -16.153 -69.329  1.00 95.70           C  
ATOM    933  C   GLN A 121      44.646 -15.335 -68.048  1.00 95.70           C  
ATOM    934  CB  GLN A 121      45.426 -17.507 -69.020  1.00 95.70           C  
ATOM    935  O   GLN A 121      43.578 -15.312 -67.433  1.00 95.70           O  
ATOM    936  CG  GLN A 121      44.502 -18.473 -68.290  1.00 95.70           C  
ATOM    937  CD  GLN A 121      45.160 -19.809 -68.002  1.00 95.70           C  
ATOM    938  NE2 GLN A 121      44.374 -20.764 -67.516  1.00 95.70           N  
ATOM    939  OE1 GLN A 121      46.364 -19.983 -68.215  1.00 95.70           O  
ATOM    940  N   ASN A 122      45.711 -14.724 -67.593  1.00 94.16           N  
ATOM    941  CA  ASN A 122      45.649 -13.878 -66.406  1.00 94.16           C  
ATOM    942  C   ASN A 122      44.708 -12.695 -66.610  1.00 94.16           C  
ATOM    943  CB  ASN A 122      47.047 -13.386 -66.024  1.00 94.16           C  
ATOM    944  O   ASN A 122      43.981 -12.309 -65.693  1.00 94.16           O  
ATOM    945  CG  ASN A 122      47.726 -14.287 -65.011  1.00 94.16           C  
ATOM    946  ND2 ASN A 122      49.050 -14.205 -64.939  1.00 94.16           N  
ATOM    947  OD1 ASN A 122      47.068 -15.050 -64.300  1.00 94.16           O  
ATOM    948  N   ALA A 123      44.835 -12.103 -67.794  1.00 95.03           N  
ATOM    949  CA  ALA A 123      43.920 -11.010 -68.116  1.00 95.03           C  
ATOM    950  C   ALA A 123      42.468 -11.477 -68.067  1.00 95.03           C  
ATOM    951  CB  ALA A 123      44.244 -10.433 -69.492  1.00 95.03           C  
ATOM    952  O   ALA A 123      41.598 -10.767 -67.559  1.00 95.03           O  
ATOM    953  N   ALA A 124      42.224 -12.649 -68.668  1.00 94.79           N  
ATOM    954  CA  ALA A 124      40.883 -13.227 -68.621  1.00 94.79           C  
ATOM    955  C   ALA A 124      40.462 -13.519 -67.184  1.00 94.79           C  
ATOM    956  CB  ALA A 124      40.824 -14.502 -69.459  1.00 94.79           C  
ATOM    957  O   ALA A 124      39.323 -13.247 -66.797  1.00 94.79           O  
ATOM    958  N   LEU A 125      41.364 -14.105 -66.292  1.00 93.21           N  
ATOM    959  CA  LEU A 125      41.061 -14.421 -64.901  1.00 93.21           C  
ATOM    960  C   LEU A 125      40.821 -13.150 -64.094  1.00 93.21           C  
ATOM    961  CB  LEU A 125      42.200 -15.229 -64.275  1.00 93.21           C  
ATOM    962  O   LEU A 125      39.929 -13.108 -63.244  1.00 93.21           O  
ATOM    963  CG  LEU A 125      42.315 -16.690 -64.712  1.00 93.21           C  
ATOM    964  CD1 LEU A 125      43.587 -17.314 -64.147  1.00 93.21           C  
ATOM    965  CD2 LEU A 125      41.086 -17.479 -64.273  1.00 93.21           C  
ATOM    966  N   ARG A 126      41.626 -12.125 -64.324  1.00 90.11           N  
ATOM    967  CA  ARG A 126      41.434 -10.840 -63.661  1.00 90.11           C  
ATOM    968  C   ARG A 126      40.078 -10.238 -64.015  1.00 90.11           C  
ATOM    969  CB  ARG A 126      42.553  -9.867 -64.038  1.00 90.11           C  
ATOM    970  O   ARG A 126      39.423  -9.628 -63.168  1.00 90.11           O  
ATOM    971  CG  ARG A 126      43.898 -10.204 -63.414  1.00 90.11           C  
ATOM    972  CD  ARG A 126      44.936  -9.127 -63.697  1.00 90.11           C  
ATOM    973  NE  ARG A 126      46.179  -9.373 -62.972  1.00 90.11           N  
ATOM    974  NH1 ARG A 126      47.422  -9.871 -64.854  1.00 90.11           N  
ATOM    975  NH2 ARG A 126      48.402  -9.920 -62.782  1.00 90.11           N  
ATOM    976  CZ  ARG A 126      47.332  -9.721 -63.538  1.00 90.11           C  
ATOM    977  N   GLY A 127      39.729 -10.398 -65.258  1.00 90.14           N  
ATOM    978  CA  GLY A 127      38.410  -9.943 -65.669  1.00 90.14           C  
ATOM    979  C   GLY A 127      37.282 -10.714 -65.010  1.00 90.14           C  
ATOM    980  O   GLY A 127      36.296 -10.123 -64.565  1.00 90.14           O  
ATOM    981  N   GLU A 128      37.433 -12.031 -64.947  1.00 89.33           N  
ATOM    982  CA  GLU A 128      36.428 -12.859 -64.287  1.00 89.33           C  
ATOM    983  C   GLU A 128      36.346 -12.545 -62.796  1.00 89.33           C  
ATOM    984  CB  GLU A 128      36.734 -14.344 -64.495  1.00 89.33           C  
ATOM    985  O   GLU A 128      35.258 -12.541 -62.216  1.00 89.33           O  
ATOM    986  CG  GLU A 128      36.528 -14.820 -65.926  1.00 89.33           C  
ATOM    987  CD  GLU A 128      36.823 -16.300 -66.115  1.00 89.33           C  
ATOM    988  OE1 GLU A 128      36.714 -16.799 -67.257  1.00 89.33           O  
ATOM    989  OE2 GLU A 128      37.164 -16.965 -65.111  1.00 89.33           O  
ATOM    990  N   LEU A 129      37.437 -12.286 -62.102  1.00 85.11           N  
ATOM    991  CA  LEU A 129      37.473 -11.929 -60.689  1.00 85.11           C  
ATOM    992  C   LEU A 129      36.840 -10.561 -60.457  1.00 85.11           C  
ATOM    993  CB  LEU A 129      38.913 -11.932 -60.171  1.00 85.11           C  
ATOM    994  O   LEU A 129      36.128 -10.360 -59.471  1.00 85.11           O  
ATOM    995  CG  LEU A 129      39.489 -13.292 -59.775  1.00 85.11           C  
ATOM    996  CD1 LEU A 129      40.978 -13.169 -59.470  1.00 85.11           C  
ATOM    997  CD2 LEU A 129      38.738 -13.863 -58.578  1.00 85.11           C  
ATOM    998  N   SER A 130      37.185  -9.637 -61.323  1.00 83.31           N  
ATOM    999  CA  SER A 130      36.571  -8.319 -61.204  1.00 83.31           C  
ATOM   1000  C   SER A 130      35.063  -8.391 -61.420  1.00 83.31           C  
ATOM   1001  CB  SER A 130      37.191  -7.345 -62.207  1.00 83.31           C  
ATOM   1002  O   SER A 130      34.300  -7.695 -60.747  1.00 83.31           O  
ATOM   1003  OG  SER A 130      36.908  -7.743 -63.537  1.00 83.31           O  
ATOM   1004  N   GLN A 131      34.648  -9.170 -62.418  1.00 84.99           N  
ATOM   1005  CA  GLN A 131      33.223  -9.372 -62.659  1.00 84.99           C  
ATOM   1006  C   GLN A 131      32.564 -10.095 -61.488  1.00 84.99           C  
ATOM   1007  CB  GLN A 131      33.002 -10.158 -63.952  1.00 84.99           C  
ATOM   1008  O   GLN A 131      31.450  -9.751 -61.086  1.00 84.99           O  
ATOM   1009  CG  GLN A 131      31.564 -10.129 -64.452  1.00 84.99           C  
ATOM   1010  CD  GLN A 131      31.402 -10.775 -65.815  1.00 84.99           C  
ATOM   1011  NE2 GLN A 131      30.542 -10.199 -66.646  1.00 84.99           N  
ATOM   1012  OE1 GLN A 131      32.047 -11.785 -66.118  1.00 84.99           O  
ATOM   1013  N   ALA A 132      33.268 -11.150 -60.927  1.00 78.07           N  
ATOM   1014  CA  ALA A 132      32.751 -11.878 -59.771  1.00 78.07           C  
ATOM   1015  C   ALA A 132      32.730 -10.991 -58.529  1.00 78.07           C  
ATOM   1016  CB  ALA A 132      33.585 -13.130 -59.514  1.00 78.07           C  
ATOM   1017  O   ALA A 132      31.802 -11.067 -57.720  1.00 78.07           O  
ATOM   1018  N   ARG A 133      33.685 -10.179 -58.326  1.00 73.95           N  
ATOM   1019  CA  ARG A 133      33.755  -9.290 -57.172  1.00 73.95           C  
ATOM   1020  C   ARG A 133      32.744  -8.154 -57.293  1.00 73.95           C  
ATOM   1021  CB  ARG A 133      35.166  -8.721 -57.015  1.00 73.95           C  
ATOM   1022  O   ARG A 133      32.188  -7.701 -56.291  1.00 73.95           O  
ATOM   1023  CG  ARG A 133      36.149  -9.681 -56.366  1.00 73.95           C  
ATOM   1024  CD  ARG A 133      37.514  -9.038 -56.159  1.00 73.95           C  
ATOM   1025  NE  ARG A 133      38.466  -9.973 -55.566  1.00 73.95           N  
ATOM   1026  NH1 ARG A 133      40.286  -8.564 -55.760  1.00 73.95           N  
ATOM   1027  NH2 ARG A 133      40.537 -10.648 -54.840  1.00 73.95           N  
ATOM   1028  CZ  ARG A 133      39.761  -9.726 -55.390  1.00 73.95           C  
ATOM   1029  N   GLY A 134      32.512  -7.649 -58.431  1.00 70.17           N  
ATOM   1030  CA  GLY A 134      31.546  -6.573 -58.585  1.00 70.17           C  
ATOM   1031  C   GLY A 134      30.109  -7.034 -58.429  1.00 70.17           C  
ATOM   1032  O   GLY A 134      29.264  -6.290 -57.927  1.00 70.17           O  
ATOM   1033  N   GLN A 135      29.848  -8.322 -58.726  1.00 65.71           N  
ATOM   1034  CA  GLN A 135      28.450  -8.738 -58.756  1.00 65.71           C  
ATOM   1035  C   GLN A 135      28.037  -9.377 -57.433  1.00 65.71           C  
ATOM   1036  CB  GLN A 135      28.203  -9.712 -59.909  1.00 65.71           C  
ATOM   1037  O   GLN A 135      26.931  -9.143 -56.943  1.00 65.71           O  
ATOM   1038  CG  GLN A 135      28.295  -9.069 -61.287  1.00 65.71           C  
ATOM   1039  CD  GLN A 135      28.020 -10.050 -62.411  1.00 65.71           C  
ATOM   1040  NE2 GLN A 135      27.871  -9.533 -63.626  1.00 65.71           N  
ATOM   1041  OE1 GLN A 135      27.942 -11.263 -62.190  1.00 65.71           O  
ATOM   1042  N   GLU A 136      28.874  -9.921 -56.709  1.00 63.61           N  
ATOM   1043  CA  GLU A 136      28.341 -10.782 -55.657  1.00 63.61           C  
ATOM   1044  C   GLU A 136      28.517 -10.145 -54.281  1.00 63.61           C  
ATOM   1045  CB  GLU A 136      29.017 -12.155 -55.692  1.00 63.61           C  
ATOM   1046  O   GLU A 136      27.618 -10.213 -53.441  1.00 63.61           O  
ATOM   1047  CG  GLU A 136      28.449 -13.093 -56.747  1.00 63.61           C  
ATOM   1048  CD  GLU A 136      27.972 -14.419 -56.175  1.00 63.61           C  
ATOM   1049  OE1 GLU A 136      27.013 -15.007 -56.726  1.00 63.61           O  
ATOM   1050  OE2 GLU A 136      28.560 -14.873 -55.169  1.00 63.61           O  
ATOM   1051  N   PRO A 137      29.663  -9.357 -54.020  1.00 66.72           N  
ATOM   1052  CA  PRO A 137      29.733  -8.828 -52.656  1.00 66.72           C  
ATOM   1053  C   PRO A 137      28.940  -7.534 -52.484  1.00 66.72           C  
ATOM   1054  CB  PRO A 137      31.230  -8.582 -52.450  1.00 66.72           C  
ATOM   1055  O   PRO A 137      28.438  -7.254 -51.393  1.00 66.72           O  
ATOM   1056  CG  PRO A 137      31.811  -8.583 -53.827  1.00 66.72           C  
ATOM   1057  CD  PRO A 137      30.870  -9.314 -54.741  1.00 66.72           C  
ATOM   1058  N   ALA A 138      28.565  -6.925 -53.588  1.00 75.60           N  
ATOM   1059  CA  ALA A 138      27.910  -5.629 -53.428  1.00 75.60           C  
ATOM   1060  C   ALA A 138      26.410  -5.796 -53.204  1.00 75.60           C  
ATOM   1061  CB  ALA A 138      28.168  -4.749 -54.649  1.00 75.60           C  
ATOM   1062  O   ALA A 138      25.822  -5.113 -52.363  1.00 75.60           O  
ATOM   1063  N   ARG A 139      25.831  -6.822 -54.011  1.00 83.69           N  
ATOM   1064  CA  ARG A 139      24.394  -7.036 -53.868  1.00 83.69           C  
ATOM   1065  C   ARG A 139      24.064  -7.643 -52.509  1.00 83.69           C  
ATOM   1066  CB  ARG A 139      23.871  -7.940 -54.986  1.00 83.69           C  
ATOM   1067  O   ARG A 139      23.102  -7.231 -51.856  1.00 83.69           O  
ATOM   1068  CG  ARG A 139      22.355  -8.042 -55.038  1.00 83.69           C  
ATOM   1069  CD  ARG A 139      21.888  -8.926 -56.186  1.00 83.69           C  
ATOM   1070  NE  ARG A 139      20.445  -9.147 -56.143  1.00 83.69           N  
ATOM   1071  NH1 ARG A 139      20.367 -10.371 -58.101  1.00 83.69           N  
ATOM   1072  NH2 ARG A 139      18.445  -9.968 -56.917  1.00 83.69           N  
ATOM   1073  CZ  ARG A 139      19.756  -9.828 -57.054  1.00 83.69           C  
ATOM   1074  N   ALA A 140      24.830  -8.752 -52.130  1.00 84.32           N  
ATOM   1075  CA  ALA A 140      24.643  -9.383 -50.826  1.00 84.32           C  
ATOM   1076  C   ALA A 140      24.868  -8.383 -49.696  1.00 84.32           C  
ATOM   1077  CB  ALA A 140      25.584 -10.576 -50.672  1.00 84.32           C  
ATOM   1078  O   ALA A 140      24.120  -8.367 -48.715  1.00 84.32           O  
ATOM   1079  N   ASP A 141      25.906  -7.542 -49.720  1.00 88.39           N  
ATOM   1080  CA  ASP A 141      26.186  -6.492 -48.745  1.00 88.39           C  
ATOM   1081  C   ASP A 141      25.031  -5.498 -48.660  1.00 88.39           C  
ATOM   1082  CB  ASP A 141      27.483  -5.762 -49.100  1.00 88.39           C  
ATOM   1083  O   ASP A 141      24.637  -5.087 -47.566  1.00 88.39           O  
ATOM   1084  CG  ASP A 141      27.958  -4.828 -48.001  1.00 88.39           C  
ATOM   1085  OD1 ASP A 141      28.059  -5.261 -46.833  1.00 88.39           O  
ATOM   1086  OD2 ASP A 141      28.229  -3.646 -48.305  1.00 88.39           O  
ATOM   1087  N   GLN A 142      24.496  -5.098 -49.876  1.00 90.80           N  
ATOM   1088  CA  GLN A 142      23.371  -4.171 -49.910  1.00 90.80           C  
ATOM   1089  C   GLN A 142      22.139  -4.775 -49.242  1.00 90.80           C  
ATOM   1090  CB  GLN A 142      23.045  -3.774 -51.351  1.00 90.80           C  
ATOM   1091  O   GLN A 142      21.438  -4.095 -48.490  1.00 90.80           O  
ATOM   1092  CG  GLN A 142      24.093  -2.877 -51.994  1.00 90.80           C  
ATOM   1093  CD  GLN A 142      23.763  -2.525 -53.432  1.00 90.80           C  
ATOM   1094  NE2 GLN A 142      24.536  -1.613 -54.013  1.00 90.80           N  
ATOM   1095  OE1 GLN A 142      22.821  -3.069 -54.018  1.00 90.80           O  
ATOM   1096  N   LEU A 143      21.842  -6.115 -49.526  1.00 91.83           N  
ATOM   1097  CA  LEU A 143      20.714  -6.805 -48.911  1.00 91.83           C  
ATOM   1098  C   LEU A 143      20.897  -6.907 -47.400  1.00 91.83           C  
ATOM   1099  CB  LEU A 143      20.547  -8.203 -49.512  1.00 91.83           C  
ATOM   1100  O   LEU A 143      19.949  -6.696 -46.640  1.00 91.83           O  
ATOM   1101  CG  LEU A 143      20.106  -8.263 -50.976  1.00 91.83           C  
ATOM   1102  CD1 LEU A 143      20.115  -9.705 -51.473  1.00 91.83           C  
ATOM   1103  CD2 LEU A 143      18.724  -7.642 -51.144  1.00 91.83           C  
ATOM   1104  N   CYS A 144      22.160  -7.280 -46.965  1.00 91.97           N  
ATOM   1105  CA  CYS A 144      22.465  -7.364 -45.541  1.00 91.97           C  
ATOM   1106  C   CYS A 144      22.324  -6.002 -44.872  1.00 91.97           C  
ATOM   1107  CB  CYS A 144      23.878  -7.904 -45.326  1.00 91.97           C  
ATOM   1108  O   CYS A 144      21.788  -5.901 -43.766  1.00 91.97           O  
ATOM   1109  SG  CYS A 144      24.070  -9.642 -45.778  1.00 91.97           S  
ATOM   1110  N   GLN A 145      22.777  -4.906 -45.469  1.00 94.64           N  
ATOM   1111  CA  GLN A 145      22.646  -3.551 -44.945  1.00 94.64           C  
ATOM   1112  C   GLN A 145      21.180  -3.137 -44.851  1.00 94.64           C  
ATOM   1113  CB  GLN A 145      23.417  -2.560 -45.818  1.00 94.64           C  
ATOM   1114  O   GLN A 145      20.776  -2.480 -43.889  1.00 94.64           O  
ATOM   1115  CG  GLN A 145      24.929  -2.643 -45.656  1.00 94.64           C  
ATOM   1116  CD  GLN A 145      25.669  -1.661 -46.543  1.00 94.64           C  
ATOM   1117  NE2 GLN A 145      26.958  -1.907 -46.754  1.00 94.64           N  
ATOM   1118  OE1 GLN A 145      25.088  -0.688 -47.036  1.00 94.64           O  
ATOM   1119  N   GLN A 146      20.444  -3.464 -45.911  1.00 95.22           N  
ATOM   1120  CA  GLN A 146      19.014  -3.179 -45.878  1.00 95.22           C  
ATOM   1121  C   GLN A 146      18.335  -3.908 -44.722  1.00 95.22           C  
ATOM   1122  CB  GLN A 146      18.357  -3.569 -47.203  1.00 95.22           C  
ATOM   1123  O   GLN A 146      17.501  -3.330 -44.021  1.00 95.22           O  
ATOM   1124  CG  GLN A 146      18.699  -2.636 -48.357  1.00 95.22           C  
ATOM   1125  CD  GLN A 146      18.102  -3.090 -49.676  1.00 95.22           C  
ATOM   1126  NE2 GLN A 146      18.234  -2.259 -50.704  1.00 95.22           N  
ATOM   1127  OE1 GLN A 146      17.527  -4.179 -49.770  1.00 95.22           O  
ATOM   1128  N   GLU A 147      18.630  -5.199 -44.559  1.00 95.84           N  
ATOM   1129  CA  GLU A 147      18.069  -5.983 -43.463  1.00 95.84           C  
ATOM   1130  C   GLU A 147      18.485  -5.414 -42.109  1.00 95.84           C  
ATOM   1131  CB  GLU A 147      18.501  -7.447 -43.573  1.00 95.84           C  
ATOM   1132  O   GLU A 147      17.687  -5.389 -41.169  1.00 95.84           O  
ATOM   1133  CG  GLU A 147      17.942  -8.163 -44.794  1.00 95.84           C  
ATOM   1134  CD  GLU A 147      16.422  -8.226 -44.809  1.00 95.84           C  
ATOM   1135  OE1 GLU A 147      15.820  -8.090 -45.897  1.00 95.84           O  
ATOM   1136  OE2 GLU A 147      15.830  -8.412 -43.722  1.00 95.84           O  
ATOM   1137  N   LEU A 148      19.726  -4.982 -41.967  1.00 95.36           N  
ATOM   1138  CA  LEU A 148      20.202  -4.361 -40.736  1.00 95.36           C  
ATOM   1139  C   LEU A 148      19.438  -3.073 -40.446  1.00 95.36           C  
ATOM   1140  CB  LEU A 148      21.702  -4.069 -40.827  1.00 95.36           C  
ATOM   1141  O   LEU A 148      19.071  -2.809 -39.299  1.00 95.36           O  
ATOM   1142  CG  LEU A 148      22.640  -5.200 -40.403  1.00 95.36           C  
ATOM   1143  CD1 LEU A 148      23.865  -5.242 -41.310  1.00 95.36           C  
ATOM   1144  CD2 LEU A 148      23.054  -5.033 -38.945  1.00 95.36           C  
ATOM   1145  N   ARG A 149      19.186  -2.285 -41.541  1.00 96.81           N  
ATOM   1146  CA  ARG A 149      18.421  -1.052 -41.382  1.00 96.81           C  
ATOM   1147  C   ARG A 149      16.997  -1.346 -40.925  1.00 96.81           C  
ATOM   1148  CB  ARG A 149      18.399  -0.261 -42.691  1.00 96.81           C  
ATOM   1149  O   ARG A 149      16.473  -0.673 -40.034  1.00 96.81           O  
ATOM   1150  CG  ARG A 149      19.741   0.347 -43.067  1.00 96.81           C  
ATOM   1151  CD  ARG A 149      19.638   1.212 -44.315  1.00 96.81           C  
ATOM   1152  NE  ARG A 149      20.955   1.525 -44.864  1.00 96.81           N  
ATOM   1153  NH1 ARG A 149      20.891  -0.110 -46.496  1.00 96.81           N  
ATOM   1154  NH2 ARG A 149      22.722   1.256 -46.306  1.00 96.81           N  
ATOM   1155  CZ  ARG A 149      21.520   0.890 -45.887  1.00 96.81           C  
ATOM   1156  N   GLU A 150      16.378  -2.306 -41.559  1.00 97.17           N  
ATOM   1157  CA  GLU A 150      15.016  -2.689 -41.197  1.00 97.17           C  
ATOM   1158  C   GLU A 150      14.955  -3.220 -39.767  1.00 97.17           C  
ATOM   1159  CB  GLU A 150      14.475  -3.737 -42.172  1.00 97.17           C  
ATOM   1160  O   GLU A 150      14.022  -2.909 -39.024  1.00 97.17           O  
ATOM   1161  CG  GLU A 150      14.231  -3.203 -43.576  1.00 97.17           C  
ATOM   1162  CD  GLU A 150      13.771  -4.274 -44.553  1.00 97.17           C  
ATOM   1163  OE1 GLU A 150      13.507  -3.946 -45.732  1.00 97.17           O  
ATOM   1164  OE2 GLU A 150      13.673  -5.449 -44.136  1.00 97.17           O  
ATOM   1165  N   LEU A 151      15.952  -4.074 -39.399  1.00 96.91           N  
ATOM   1166  CA  LEU A 151      16.009  -4.603 -38.040  1.00 96.91           C  
ATOM   1167  C   LEU A 151      16.189  -3.479 -37.026  1.00 96.91           C  
ATOM   1168  CB  LEU A 151      17.150  -5.615 -37.906  1.00 96.91           C  
ATOM   1169  O   LEU A 151      15.557  -3.485 -35.967  1.00 96.91           O  
ATOM   1170  CG  LEU A 151      16.875  -6.834 -37.024  1.00 96.91           C  
ATOM   1171  CD1 LEU A 151      15.727  -7.657 -37.600  1.00 96.91           C  
ATOM   1172  CD2 LEU A 151      18.132  -7.686 -36.881  1.00 96.91           C  
ATOM   1173  N   ARG A 152      17.021  -2.493 -37.356  1.00 97.48           N  
ATOM   1174  CA  ARG A 152      17.209  -1.335 -36.489  1.00 97.48           C  
ATOM   1175  C   ARG A 152      15.917  -0.535 -36.354  1.00 97.48           C  
ATOM   1176  CB  ARG A 152      18.327  -0.438 -37.026  1.00 97.48           C  
ATOM   1177  O   ARG A 152      15.591  -0.051 -35.269  1.00 97.48           O  
ATOM   1178  CG  ARG A 152      19.723  -1.001 -36.817  1.00 97.48           C  
ATOM   1179  CD  ARG A 152      20.795  -0.074 -37.372  1.00 97.48           C  
ATOM   1180  NE  ARG A 152      22.132  -0.639 -37.214  1.00 97.48           N  
ATOM   1181  NH1 ARG A 152      23.191   0.979 -38.478  1.00 97.48           N  
ATOM   1182  NH2 ARG A 152      24.404  -0.721 -37.535  1.00 97.48           N  
ATOM   1183  CZ  ARG A 152      23.239  -0.126 -37.743  1.00 97.48           C  
ATOM   1184  N   ARG A 153      15.227  -0.333 -37.479  1.00 97.76           N  
ATOM   1185  CA  ARG A 153      13.943   0.360 -37.450  1.00 97.76           C  
ATOM   1186  C   ARG A 153      12.942  -0.380 -36.569  1.00 97.76           C  
ATOM   1187  CB  ARG A 153      13.381   0.513 -38.865  1.00 97.76           C  
ATOM   1188  O   ARG A 153      12.228   0.239 -35.776  1.00 97.76           O  
ATOM   1189  CG  ARG A 153      14.138   1.516 -39.722  1.00 97.76           C  
ATOM   1190  CD  ARG A 153      13.481   1.704 -41.082  1.00 97.76           C  
ATOM   1191  NE  ARG A 153      14.280   2.561 -41.953  1.00 97.76           N  
ATOM   1192  NH1 ARG A 153      15.013   0.846 -43.315  1.00 97.76           N  
ATOM   1193  NH2 ARG A 153      15.681   3.001 -43.719  1.00 97.76           N  
ATOM   1194  CZ  ARG A 153      14.990   2.134 -42.994  1.00 97.76           C  
ATOM   1195  N   GLU A 154      12.898  -1.669 -36.677  1.00 97.83           N  
ATOM   1196  CA  GLU A 154      12.000  -2.490 -35.871  1.00 97.83           C  
ATOM   1197  C   GLU A 154      12.359  -2.410 -34.390  1.00 97.83           C  
ATOM   1198  CB  GLU A 154      12.034  -3.946 -36.342  1.00 97.83           C  
ATOM   1199  O   GLU A 154      11.474  -2.349 -33.533  1.00 97.83           O  
ATOM   1200  CG  GLU A 154      11.321  -4.181 -37.666  1.00 97.83           C  
ATOM   1201  CD  GLU A 154      11.414  -5.619 -38.150  1.00 97.83           C  
ATOM   1202  OE1 GLU A 154      10.930  -5.916 -39.266  1.00 97.83           O  
ATOM   1203  OE2 GLU A 154      11.975  -6.456 -37.408  1.00 97.83           O  
ATOM   1204  N   LEU A 155      13.632  -2.447 -34.058  1.00 97.26           N  
ATOM   1205  CA  LEU A 155      14.088  -2.323 -32.677  1.00 97.26           C  
ATOM   1206  C   LEU A 155      13.690  -0.971 -32.093  1.00 97.26           C  
ATOM   1207  CB  LEU A 155      15.607  -2.500 -32.597  1.00 97.26           C  
ATOM   1208  O   LEU A 155      13.284  -0.888 -30.931  1.00 97.26           O  
ATOM   1209  CG  LEU A 155      16.129  -3.933 -32.704  1.00 97.26           C  
ATOM   1210  CD1 LEU A 155      17.653  -3.941 -32.737  1.00 97.26           C  
ATOM   1211  CD2 LEU A 155      15.609  -4.780 -31.547  1.00 97.26           C  
ATOM   1212  N   GLU A 156      13.832   0.073 -32.886  1.00 97.46           N  
ATOM   1213  CA  GLU A 156      13.427   1.402 -32.438  1.00 97.46           C  
ATOM   1214  C   GLU A 156      11.925   1.463 -32.177  1.00 97.46           C  
ATOM   1215  CB  GLU A 156      13.825   2.461 -33.470  1.00 97.46           C  
ATOM   1216  O   GLU A 156      11.487   2.035 -31.177  1.00 97.46           O  
ATOM   1217  CG  GLU A 156      15.323   2.717 -33.542  1.00 97.46           C  
ATOM   1218  CD  GLU A 156      15.711   3.705 -34.630  1.00 97.46           C  
ATOM   1219  OE1 GLU A 156      16.925   3.934 -34.838  1.00 97.46           O  
ATOM   1220  OE2 GLU A 156      14.794   4.257 -35.279  1.00 97.46           O  
ATOM   1221  N   LEU A 157      11.087   0.900 -33.065  1.00 97.91           N  
ATOM   1222  CA  LEU A 157       9.639   0.876 -32.890  1.00 97.91           C  
ATOM   1223  C   LEU A 157       9.255   0.073 -31.652  1.00 97.91           C  
ATOM   1224  CB  LEU A 157       8.959   0.285 -34.128  1.00 97.91           C  
ATOM   1225  O   LEU A 157       8.389   0.490 -30.880  1.00 97.91           O  
ATOM   1226  CG  LEU A 157       9.049   1.112 -35.411  1.00 97.91           C  
ATOM   1227  CD1 LEU A 157       8.453   0.339 -36.583  1.00 97.91           C  
ATOM   1228  CD2 LEU A 157       8.345   2.453 -35.234  1.00 97.91           C  
ATOM   1229  N   LEU A 158       9.910  -1.098 -31.489  1.00 97.65           N  
ATOM   1230  CA  LEU A 158       9.666  -1.927 -30.313  1.00 97.65           C  
ATOM   1231  C   LEU A 158      10.096  -1.206 -29.041  1.00 97.65           C  
ATOM   1232  CB  LEU A 158      10.408  -3.261 -30.434  1.00 97.65           C  
ATOM   1233  O   LEU A 158       9.429  -1.308 -28.009  1.00 97.65           O  
ATOM   1234  CG  LEU A 158       9.841  -4.263 -31.441  1.00 97.65           C  
ATOM   1235  CD1 LEU A 158      10.760  -5.476 -31.555  1.00 97.65           C  
ATOM   1236  CD2 LEU A 158       8.434  -4.689 -31.038  1.00 97.65           C  
ATOM   1237  N   GLY A 159      11.273  -0.475 -29.088  1.00 97.97           N  
ATOM   1238  CA  GLY A 159      11.703   0.334 -27.958  1.00 97.97           C  
ATOM   1239  C   GLY A 159      10.707   1.416 -27.585  1.00 97.97           C  
ATOM   1240  O   GLY A 159      10.422   1.623 -26.404  1.00 97.97           O  
ATOM   1241  N   ARG A 160      10.115   2.119 -28.535  1.00 98.30           N  
ATOM   1242  CA  ARG A 160       9.098   3.139 -28.298  1.00 98.30           C  
ATOM   1243  C   ARG A 160       7.841   2.527 -27.688  1.00 98.30           C  
ATOM   1244  CB  ARG A 160       8.749   3.863 -29.600  1.00 98.30           C  
ATOM   1245  O   ARG A 160       7.252   3.096 -26.767  1.00 98.30           O  
ATOM   1246  CG  ARG A 160       9.863   4.753 -30.128  1.00 98.30           C  
ATOM   1247  CD  ARG A 160       9.451   5.477 -31.402  1.00 98.30           C  
ATOM   1248  NE  ARG A 160      10.554   6.254 -31.960  1.00 98.30           N  
ATOM   1249  NH1 ARG A 160       9.615   6.464 -34.061  1.00 98.30           N  
ATOM   1250  NH2 ARG A 160      11.658   7.403 -33.614  1.00 98.30           N  
ATOM   1251  CZ  ARG A 160      10.607   6.705 -33.211  1.00 98.30           C  
ATOM   1252  N   GLU A 161       7.404   1.376 -28.241  1.00 98.17           N  
ATOM   1253  CA  GLU A 161       6.241   0.676 -27.704  1.00 98.17           C  
ATOM   1254  C   GLU A 161       6.486   0.220 -26.268  1.00 98.17           C  
ATOM   1255  CB  GLU A 161       5.882  -0.524 -28.583  1.00 98.17           C  
ATOM   1256  O   GLU A 161       5.596   0.318 -25.420  1.00 98.17           O  
ATOM   1257  CG  GLU A 161       5.278  -0.144 -29.927  1.00 98.17           C  
ATOM   1258  CD  GLU A 161       5.004  -1.342 -30.823  1.00 98.17           C  
ATOM   1259  OE1 GLU A 161       4.501  -1.152 -31.953  1.00 98.17           O  
ATOM   1260  OE2 GLU A 161       5.294  -2.479 -30.390  1.00 98.17           O  
ATOM   1261  N   ARG A 162       7.711  -0.323 -26.030  1.00 97.81           N  
ATOM   1262  CA  ARG A 162       8.076  -0.726 -24.676  1.00 97.81           C  
ATOM   1263  C   ARG A 162       8.002   0.455 -23.714  1.00 97.81           C  
ATOM   1264  CB  ARG A 162       9.482  -1.331 -24.656  1.00 97.81           C  
ATOM   1265  O   ARG A 162       7.416   0.347 -22.635  1.00 97.81           O  
ATOM   1266  CG  ARG A 162       9.914  -1.839 -23.290  1.00 97.81           C  
ATOM   1267  CD  ARG A 162      10.887  -0.883 -22.615  1.00 97.81           C  
ATOM   1268  NE  ARG A 162      11.981  -0.507 -23.506  1.00 97.81           N  
ATOM   1269  NH1 ARG A 162      13.157   0.672 -21.905  1.00 97.81           N  
ATOM   1270  NH2 ARG A 162      13.971   0.505 -24.041  1.00 97.81           N  
ATOM   1271  CZ  ARG A 162      13.034   0.222 -23.149  1.00 97.81           C  
ATOM   1272  N   ASP A 163       8.566   1.596 -24.078  1.00 97.95           N  
ATOM   1273  CA  ASP A 163       8.523   2.799 -23.252  1.00 97.95           C  
ATOM   1274  C   ASP A 163       7.084   3.259 -23.027  1.00 97.95           C  
ATOM   1275  CB  ASP A 163       9.340   3.921 -23.894  1.00 97.95           C  
ATOM   1276  O   ASP A 163       6.727   3.681 -21.925  1.00 97.95           O  
ATOM   1277  CG  ASP A 163      10.829   3.627 -23.927  1.00 97.95           C  
ATOM   1278  OD1 ASP A 163      11.313   2.836 -23.088  1.00 97.95           O  
ATOM   1279  OD2 ASP A 163      11.526   4.192 -24.798  1.00 97.95           O  
ATOM   1280  N   ARG A 164       6.242   3.200 -24.058  1.00 98.43           N  
ATOM   1281  CA  ARG A 164       4.833   3.567 -23.959  1.00 98.43           C  
ATOM   1282  C   ARG A 164       4.104   2.672 -22.962  1.00 98.43           C  
ATOM   1283  CB  ARG A 164       4.158   3.484 -25.329  1.00 98.43           C  
ATOM   1284  O   ARG A 164       3.355   3.161 -22.114  1.00 98.43           O  
ATOM   1285  CG  ARG A 164       2.734   4.017 -25.347  1.00 98.43           C  
ATOM   1286  CD  ARG A 164       2.102   3.891 -26.727  1.00 98.43           C  
ATOM   1287  NE  ARG A 164       0.696   4.284 -26.713  1.00 98.43           N  
ATOM   1288  NH1 ARG A 164       0.425   4.157 -29.004  1.00 98.43           N  
ATOM   1289  NH2 ARG A 164      -1.336   4.765 -27.669  1.00 98.43           N  
ATOM   1290  CZ  ARG A 164      -0.069   4.401 -27.795  1.00 98.43           C  
ATOM   1291  N   VAL A 165       4.293   1.351 -23.120  1.00 97.38           N  
ATOM   1292  CA  VAL A 165       3.645   0.395 -22.228  1.00 97.38           C  
ATOM   1293  C   VAL A 165       4.169   0.578 -20.805  1.00 97.38           C  
ATOM   1294  CB  VAL A 165       3.869  -1.060 -22.695  1.00 97.38           C  
ATOM   1295  O   VAL A 165       3.407   0.486 -19.840  1.00 97.38           O  
ATOM   1296  CG1 VAL A 165       3.390  -2.048 -21.633  1.00 97.38           C  
ATOM   1297  CG2 VAL A 165       3.154  -1.310 -24.022  1.00 97.38           C  
ATOM   1298  N   GLN A 166       5.438   0.877 -20.613  1.00 98.03           N  
ATOM   1299  CA  GLN A 166       6.032   1.117 -19.302  1.00 98.03           C  
ATOM   1300  C   GLN A 166       5.403   2.333 -18.627  1.00 98.03           C  
ATOM   1301  CB  GLN A 166       7.544   1.310 -19.425  1.00 98.03           C  
ATOM   1302  O   GLN A 166       5.097   2.298 -17.433  1.00 98.03           O  
ATOM   1303  CG  GLN A 166       8.270   1.349 -18.087  1.00 98.03           C  
ATOM   1304  CD  GLN A 166       8.228   0.020 -17.357  1.00 98.03           C  
ATOM   1305  NE2 GLN A 166       8.635   0.025 -16.092  1.00 98.03           N  
ATOM   1306  OE1 GLN A 166       7.832  -1.003 -17.925  1.00 98.03           O  
ATOM   1307  N   VAL A 167       5.182   3.427 -19.345  1.00 98.19           N  
ATOM   1308  CA  VAL A 167       4.544   4.622 -18.803  1.00 98.19           C  
ATOM   1309  C   VAL A 167       3.109   4.300 -18.391  1.00 98.19           C  
ATOM   1310  CB  VAL A 167       4.558   5.784 -19.821  1.00 98.19           C  
ATOM   1311  O   VAL A 167       2.652   4.724 -17.328  1.00 98.19           O  
ATOM   1312  CG1 VAL A 167       3.683   6.938 -19.335  1.00 98.19           C  
ATOM   1313  CG2 VAL A 167       5.989   6.261 -20.066  1.00 98.19           C  
ATOM   1314  N   GLU A 168       2.363   3.550 -19.181  1.00 98.01           N  
ATOM   1315  CA  GLU A 168       1.002   3.136 -18.854  1.00 98.01           C  
ATOM   1316  C   GLU A 168       0.977   2.255 -17.608  1.00 98.01           C  
ATOM   1317  CB  GLU A 168       0.367   2.396 -20.034  1.00 98.01           C  
ATOM   1318  O   GLU A 168       0.104   2.409 -16.751  1.00 98.01           O  
ATOM   1319  CG  GLU A 168       0.073   3.286 -21.233  1.00 98.01           C  
ATOM   1320  CD  GLU A 168      -0.524   2.531 -22.410  1.00 98.01           C  
ATOM   1321  OE1 GLU A 168      -0.878   3.172 -23.425  1.00 98.01           O  
ATOM   1322  OE2 GLU A 168      -0.639   1.289 -22.315  1.00 98.01           O  
ATOM   1323  N   ARG A 169       1.911   1.268 -17.529  1.00 97.54           N  
ATOM   1324  CA  ARG A 169       2.022   0.409 -16.354  1.00 97.54           C  
ATOM   1325  C   ARG A 169       2.271   1.233 -15.095  1.00 97.54           C  
ATOM   1326  CB  ARG A 169       3.143  -0.615 -16.540  1.00 97.54           C  
ATOM   1327  O   ARG A 169       1.625   1.018 -14.068  1.00 97.54           O  
ATOM   1328  CG  ARG A 169       3.282  -1.593 -15.384  1.00 97.54           C  
ATOM   1329  CD  ARG A 169       4.649  -2.264 -15.374  1.00 97.54           C  
ATOM   1330  NE  ARG A 169       5.703  -1.332 -14.983  1.00 97.54           N  
ATOM   1331  NH1 ARG A 169       6.864  -2.861 -13.698  1.00 97.54           N  
ATOM   1332  NH2 ARG A 169       7.634  -0.712 -13.905  1.00 97.54           N  
ATOM   1333  CZ  ARG A 169       6.731  -1.637 -14.196  1.00 97.54           C  
ATOM   1334  N   ASP A 170       3.203   2.199 -15.190  1.00 97.19           N  
ATOM   1335  CA  ASP A 170       3.503   3.064 -14.053  1.00 97.19           C  
ATOM   1336  C   ASP A 170       2.298   3.930 -13.691  1.00 97.19           C  
ATOM   1337  CB  ASP A 170       4.714   3.949 -14.356  1.00 97.19           C  
ATOM   1338  O   ASP A 170       2.010   4.139 -12.510  1.00 97.19           O  
ATOM   1339  CG  ASP A 170       6.010   3.163 -14.462  1.00 97.19           C  
ATOM   1340  OD1 ASP A 170       6.082   2.032 -13.936  1.00 97.19           O  
ATOM   1341  OD2 ASP A 170       6.968   3.682 -15.074  1.00 97.19           O  
ATOM   1342  N   GLY A 171       1.622   4.442 -14.754  1.00 97.48           N  
ATOM   1343  CA  GLY A 171       0.402   5.194 -14.506  1.00 97.48           C  
ATOM   1344  C   GLY A 171      -0.670   4.380 -13.807  1.00 97.48           C  
ATOM   1345  O   GLY A 171      -1.308   4.860 -12.867  1.00 97.48           O  
ATOM   1346  N   LEU A 172      -0.860   3.141 -14.235  1.00 96.48           N  
ATOM   1347  CA  LEU A 172      -1.850   2.253 -13.634  1.00 96.48           C  
ATOM   1348  C   LEU A 172      -1.437   1.856 -12.221  1.00 96.48           C  
ATOM   1349  CB  LEU A 172      -2.040   1.001 -14.494  1.00 96.48           C  
ATOM   1350  O   LEU A 172      -2.284   1.736 -11.333  1.00 96.48           O  
ATOM   1351  CG  LEU A 172      -2.744   1.201 -15.837  1.00 96.48           C  
ATOM   1352  CD1 LEU A 172      -2.721  -0.092 -16.645  1.00 96.48           C  
ATOM   1353  CD2 LEU A 172      -4.177   1.678 -15.624  1.00 96.48           C  
ATOM   1354  N   ALA A 173      -0.159   1.647 -11.995  1.00 95.17           N  
ATOM   1355  CA  ALA A 173       0.349   1.334 -10.662  1.00 95.17           C  
ATOM   1356  C   ALA A 173       0.063   2.472  -9.685  1.00 95.17           C  
ATOM   1357  CB  ALA A 173       1.848   1.049 -10.717  1.00 95.17           C  
ATOM   1358  O   ALA A 173      -0.325   2.232  -8.540  1.00 95.17           O  
ATOM   1359  N   GLU A 174       0.248   3.723 -10.084  1.00 96.77           N  
ATOM   1360  CA  GLU A 174      -0.075   4.885  -9.260  1.00 96.77           C  
ATOM   1361  C   GLU A 174      -1.573   4.962  -8.978  1.00 96.77           C  
ATOM   1362  CB  GLU A 174       0.400   6.173  -9.937  1.00 96.77           C  
ATOM   1363  O   GLU A 174      -1.984   5.260  -7.855  1.00 96.77           O  
ATOM   1364  CG  GLU A 174       1.914   6.317  -9.992  1.00 96.77           C  
ATOM   1365  CD  GLU A 174       2.373   7.531 -10.783  1.00 96.77           C  
ATOM   1366  OE1 GLU A 174       3.596   7.690 -10.997  1.00 96.77           O  
ATOM   1367  OE2 GLU A 174       1.502   8.331 -11.192  1.00 96.77           O  
ATOM   1368  N   ASP A 175      -2.416   4.704  -9.999  1.00 96.40           N  
ATOM   1369  CA  ASP A 175      -3.865   4.692  -9.829  1.00 96.40           C  
ATOM   1370  C   ASP A 175      -4.296   3.596  -8.856  1.00 96.40           C  
ATOM   1371  CB  ASP A 175      -4.562   4.501 -11.178  1.00 96.40           C  
ATOM   1372  O   ASP A 175      -5.173   3.812  -8.018  1.00 96.40           O  
ATOM   1373  CG  ASP A 175      -4.402   5.695 -12.102  1.00 96.40           C  
ATOM   1374  OD1 ASP A 175      -4.161   6.819 -11.611  1.00 96.40           O  
ATOM   1375  OD2 ASP A 175      -4.522   5.511 -13.333  1.00 96.40           O  
ATOM   1376  N   LEU A 176      -3.697   2.433  -9.004  1.00 94.28           N  
ATOM   1377  CA  LEU A 176      -3.996   1.328  -8.099  1.00 94.28           C  
ATOM   1378  C   LEU A 176      -3.636   1.690  -6.662  1.00 94.28           C  
ATOM   1379  CB  LEU A 176      -3.239   0.067  -8.525  1.00 94.28           C  
ATOM   1380  O   LEU A 176      -4.391   1.388  -5.734  1.00 94.28           O  
ATOM   1381  CG  LEU A 176      -3.818  -0.702  -9.713  1.00 94.28           C  
ATOM   1382  CD1 LEU A 176      -2.903  -1.862 -10.090  1.00 94.28           C  
ATOM   1383  CD2 LEU A 176      -5.222  -1.204  -9.392  1.00 94.28           C  
ATOM   1384  N   ALA A 177      -2.469   2.287  -6.465  1.00 94.67           N  
ATOM   1385  CA  ALA A 177      -2.051   2.729  -5.137  1.00 94.67           C  
ATOM   1386  C   ALA A 177      -3.021   3.763  -4.572  1.00 94.67           C  
ATOM   1387  CB  ALA A 177      -0.637   3.303  -5.188  1.00 94.67           C  
ATOM   1388  O   ALA A 177      -3.375   3.712  -3.392  1.00 94.67           O  
ATOM   1389  N   ALA A 178      -3.467   4.732  -5.417  1.00 94.30           N  
ATOM   1390  CA  ALA A 178      -4.432   5.747  -5.004  1.00 94.30           C  
ATOM   1391  C   ALA A 178      -5.763   5.112  -4.614  1.00 94.30           C  
ATOM   1392  CB  ALA A 178      -4.640   6.769  -6.119  1.00 94.30           C  
ATOM   1393  O   ALA A 178      -6.379   5.505  -3.620  1.00 94.30           O  
ATOM   1394  N   LEU A 179      -6.234   4.132  -5.378  1.00 93.96           N  
ATOM   1395  CA  LEU A 179      -7.487   3.441  -5.097  1.00 93.96           C  
ATOM   1396  C   LEU A 179      -7.384   2.632  -3.808  1.00 93.96           C  
ATOM   1397  CB  LEU A 179      -7.865   2.521  -6.261  1.00 93.96           C  
ATOM   1398  O   LEU A 179      -8.329   2.595  -3.016  1.00 93.96           O  
ATOM   1399  CG  LEU A 179      -8.435   3.204  -7.506  1.00 93.96           C  
ATOM   1400  CD1 LEU A 179      -8.582   2.197  -8.642  1.00 93.96           C  
ATOM   1401  CD2 LEU A 179      -9.774   3.861  -7.190  1.00 93.96           C  
ATOM   1402  N   LYS A 180      -6.304   1.974  -3.573  1.00 95.88           N  
ATOM   1403  CA  LYS A 180      -6.078   1.237  -2.333  1.00 95.88           C  
ATOM   1404  C   LYS A 180      -6.113   2.169  -1.125  1.00 95.88           C  
ATOM   1405  CB  LYS A 180      -4.741   0.496  -2.384  1.00 95.88           C  
ATOM   1406  O   LYS A 180      -6.683   1.827  -0.087  1.00 95.88           O  
ATOM   1407  CG  LYS A 180      -4.750  -0.735  -3.279  1.00 95.88           C  
ATOM   1408  CD  LYS A 180      -3.424  -1.483  -3.214  1.00 95.88           C  
ATOM   1409  CE  LYS A 180      -3.449  -2.743  -4.068  1.00 95.88           C  
ATOM   1410  NZ  LYS A 180      -2.109  -3.398  -4.128  1.00 95.88           N  
ATOM   1411  N   GLN A 181      -5.434   3.329  -1.252  1.00 95.46           N  
ATOM   1412  CA  GLN A 181      -5.463   4.328  -0.189  1.00 95.46           C  
ATOM   1413  C   GLN A 181      -6.888   4.803   0.080  1.00 95.46           C  
ATOM   1414  CB  GLN A 181      -4.571   5.518  -0.545  1.00 95.46           C  
ATOM   1415  O   GLN A 181      -7.296   4.937   1.236  1.00 95.46           O  
ATOM   1416  CG  GLN A 181      -4.402   6.521   0.587  1.00 95.46           C  
ATOM   1417  CD  GLN A 181      -3.520   7.695   0.206  1.00 95.46           C  
ATOM   1418  NE2 GLN A 181      -3.329   8.621   1.139  1.00 95.46           N  
ATOM   1419  OE1 GLN A 181      -3.012   7.767  -0.918  1.00 95.46           O  
ATOM   1420  N   ARG A 182      -7.639   5.050  -0.969  1.00 96.50           N  
ATOM   1421  CA  ARG A 182      -9.030   5.473  -0.838  1.00 96.50           C  
ATOM   1422  C   ARG A 182      -9.872   4.389  -0.174  1.00 96.50           C  
ATOM   1423  CB  ARG A 182      -9.616   5.828  -2.206  1.00 96.50           C  
ATOM   1424  O   ARG A 182     -10.740   4.686   0.649  1.00 96.50           O  
ATOM   1425  CG  ARG A 182      -9.080   7.127  -2.787  1.00 96.50           C  
ATOM   1426  CD  ARG A 182      -9.735   7.460  -4.121  1.00 96.50           C  
ATOM   1427  NE  ARG A 182      -9.143   8.648  -4.730  1.00 96.50           N  
ATOM   1428  NH1 ARG A 182     -10.233   8.407  -6.753  1.00 96.50           N  
ATOM   1429  NH2 ARG A 182      -8.800  10.164  -6.420  1.00 96.50           N  
ATOM   1430  CZ  ARG A 182      -9.393   9.070  -5.966  1.00 96.50           C  
ATOM   1431  N   LEU A 183      -9.668   3.186  -0.544  1.00 94.97           N  
ATOM   1432  CA  LEU A 183     -10.379   2.063   0.057  1.00 94.97           C  
ATOM   1433  C   LEU A 183     -10.075   1.962   1.548  1.00 94.97           C  
ATOM   1434  CB  LEU A 183     -10.003   0.754  -0.642  1.00 94.97           C  
ATOM   1435  O   LEU A 183     -10.980   1.746   2.357  1.00 94.97           O  
ATOM   1436  CG  LEU A 183     -10.646  -0.519  -0.090  1.00 94.97           C  
ATOM   1437  CD1 LEU A 183     -12.145  -0.520  -0.371  1.00 94.97           C  
ATOM   1438  CD2 LEU A 183      -9.985  -1.756  -0.688  1.00 94.97           C  
ATOM   1439  N   GLU A 184      -8.866   2.116   1.926  1.00 94.17           N  
ATOM   1440  CA  GLU A 184      -8.461   2.093   3.328  1.00 94.17           C  
ATOM   1441  C   GLU A 184      -9.101   3.239   4.106  1.00 94.17           C  
ATOM   1442  CB  GLU A 184      -6.937   2.162   3.449  1.00 94.17           C  
ATOM   1443  O   GLU A 184      -9.557   3.051   5.236  1.00 94.17           O  
ATOM   1444  CG  GLU A 184      -6.227   0.886   3.018  1.00 94.17           C  
ATOM   1445  CD  GLU A 184      -4.714   1.028   2.971  1.00 94.17           C  
ATOM   1446  OE1 GLU A 184      -4.022   0.043   2.626  1.00 94.17           O  
ATOM   1447  OE2 GLU A 184      -4.216   2.133   3.282  1.00 94.17           O  
ATOM   1448  N   GLU A 185      -9.126   4.449   3.506  1.00 93.18           N  
ATOM   1449  CA  GLU A 185      -9.755   5.602   4.142  1.00 93.18           C  
ATOM   1450  C   GLU A 185     -11.250   5.373   4.345  1.00 93.18           C  
ATOM   1451  CB  GLU A 185      -9.525   6.867   3.311  1.00 93.18           C  
ATOM   1452  O   GLU A 185     -11.796   5.700   5.401  1.00 93.18           O  
ATOM   1453  CG  GLU A 185      -8.083   7.352   3.315  1.00 93.18           C  
ATOM   1454  CD  GLU A 185      -7.835   8.506   2.357  1.00 93.18           C  
ATOM   1455  OE1 GLU A 185      -6.678   8.976   2.259  1.00 93.18           O  
ATOM   1456  OE2 GLU A 185      -8.805   8.945   1.700  1.00 93.18           O  
ATOM   1457  N   GLU A 186     -11.888   4.801   3.298  1.00 91.89           N  
ATOM   1458  CA  GLU A 186     -13.312   4.494   3.394  1.00 91.89           C  
ATOM   1459  C   GLU A 186     -13.576   3.426   4.452  1.00 91.89           C  
ATOM   1460  CB  GLU A 186     -13.856   4.038   2.038  1.00 91.89           C  
ATOM   1461  O   GLU A 186     -14.572   3.494   5.175  1.00 91.89           O  
ATOM   1462  CG  GLU A 186     -14.008   5.164   1.026  1.00 91.89           C  
ATOM   1463  CD  GLU A 186     -15.021   6.217   1.447  1.00 91.89           C  
ATOM   1464  OE1 GLU A 186     -14.887   7.390   1.030  1.00 91.89           O  
ATOM   1465  OE2 GLU A 186     -15.957   5.866   2.200  1.00 91.89           O  
ATOM   1466  N   THR A 187     -12.793   2.413   4.496  1.00 92.14           N  
ATOM   1467  CA  THR A 187     -12.904   1.377   5.516  1.00 92.14           C  
ATOM   1468  C   THR A 187     -12.748   1.973   6.912  1.00 92.14           C  
ATOM   1469  CB  THR A 187     -11.853   0.271   5.307  1.00 92.14           C  
ATOM   1470  O   THR A 187     -13.466   1.593   7.840  1.00 92.14           O  
ATOM   1471  CG2 THR A 187     -12.098  -0.482   4.004  1.00 92.14           C  
ATOM   1472  OG1 THR A 187     -10.548   0.862   5.267  1.00 92.14           O  
ATOM   1473  N   ARG A 188     -11.779   2.890   7.109  1.00 91.63           N  
ATOM   1474  CA  ARG A 188     -11.584   3.580   8.381  1.00 91.63           C  
ATOM   1475  C   ARG A 188     -12.818   4.393   8.757  1.00 91.63           C  
ATOM   1476  CB  ARG A 188     -10.356   4.490   8.316  1.00 91.63           C  
ATOM   1477  O   ARG A 188     -13.245   4.384   9.914  1.00 91.63           O  
ATOM   1478  CG  ARG A 188      -9.033   3.741   8.339  1.00 91.63           C  
ATOM   1479  CD  ARG A 188      -7.846   4.691   8.255  1.00 91.63           C  
ATOM   1480  NE  ARG A 188      -6.580   3.967   8.180  1.00 91.63           N  
ATOM   1481  NH1 ARG A 188      -5.307   5.829   7.682  1.00 91.63           N  
ATOM   1482  NH2 ARG A 188      -4.314   3.771   7.867  1.00 91.63           N  
ATOM   1483  CZ  ARG A 188      -5.403   4.524   7.910  1.00 91.63           C  
ATOM   1484  N   LYS A 189     -13.336   5.139   7.795  1.00 91.87           N  
ATOM   1485  CA  LYS A 189     -14.540   5.927   8.038  1.00 91.87           C  
ATOM   1486  C   LYS A 189     -15.723   5.029   8.391  1.00 91.87           C  
ATOM   1487  CB  LYS A 189     -14.878   6.782   6.817  1.00 91.87           C  
ATOM   1488  O   LYS A 189     -16.524   5.363   9.266  1.00 91.87           O  
ATOM   1489  CG  LYS A 189     -13.913   7.935   6.583  1.00 91.87           C  
ATOM   1490  CD  LYS A 189     -14.300   8.747   5.353  1.00 91.87           C  
ATOM   1491  CE  LYS A 189     -13.292   9.854   5.073  1.00 91.87           C  
ATOM   1492  NZ  LYS A 189     -13.583  10.556   3.788  1.00 91.87           N  
ATOM   1493  N   ARG A 190     -15.866   3.904   7.667  1.00 94.43           N  
ATOM   1494  CA  ARG A 190     -16.921   2.943   7.973  1.00 94.43           C  
ATOM   1495  C   ARG A 190     -16.776   2.404   9.392  1.00 94.43           C  
ATOM   1496  CB  ARG A 190     -16.905   1.789   6.969  1.00 94.43           C  
ATOM   1497  O   ARG A 190     -17.761   2.300  10.126  1.00 94.43           O  
ATOM   1498  CG  ARG A 190     -18.050   0.804   7.144  1.00 94.43           C  
ATOM   1499  CD  ARG A 190     -17.949  -0.358   6.166  1.00 94.43           C  
ATOM   1500  NE  ARG A 190     -17.207  -1.479   6.736  1.00 94.43           N  
ATOM   1501  NH1 ARG A 190     -18.998  -2.333   7.918  1.00 94.43           N  
ATOM   1502  NH2 ARG A 190     -16.956  -3.370   8.015  1.00 94.43           N  
ATOM   1503  CZ  ARG A 190     -17.722  -2.392   7.555  1.00 94.43           C  
ATOM   1504  N   GLU A 191     -15.605   2.019   9.764  1.00 93.01           N  
ATOM   1505  CA  GLU A 191     -15.345   1.511  11.108  1.00 93.01           C  
ATOM   1506  C   GLU A 191     -15.678   2.558  12.167  1.00 93.01           C  
ATOM   1507  CB  GLU A 191     -13.885   1.071  11.243  1.00 93.01           C  
ATOM   1508  O   GLU A 191     -16.249   2.233  13.210  1.00 93.01           O  
ATOM   1509  CG  GLU A 191     -13.542  -0.177  10.443  1.00 93.01           C  
ATOM   1510  CD  GLU A 191     -12.057  -0.505  10.450  1.00 93.01           C  
ATOM   1511  OE1 GLU A 191     -11.668  -1.569   9.917  1.00 93.01           O  
ATOM   1512  OE2 GLU A 191     -11.277   0.308  10.994  1.00 93.01           O  
ATOM   1513  N   ASP A 192     -15.296   3.838  11.949  1.00 92.59           N  
ATOM   1514  CA  ASP A 192     -15.619   4.940  12.850  1.00 92.59           C  
ATOM   1515  C   ASP A 192     -17.130   5.129  12.967  1.00 92.59           C  
ATOM   1516  CB  ASP A 192     -14.963   6.236  12.371  1.00 92.59           C  
ATOM   1517  O   ASP A 192     -17.653   5.333  14.065  1.00 92.59           O  
ATOM   1518  CG  ASP A 192     -13.461   6.257  12.591  1.00 92.59           C  
ATOM   1519  OD1 ASP A 192     -12.950   5.439  13.387  1.00 92.59           O  
ATOM   1520  OD2 ASP A 192     -12.782   7.101  11.967  1.00 92.59           O  
ATOM   1521  N   ALA A 193     -17.793   5.051  11.848  1.00 91.12           N  
ATOM   1522  CA  ALA A 193     -19.248   5.177  11.842  1.00 91.12           C  
ATOM   1523  C   ALA A 193     -19.903   4.012  12.579  1.00 91.12           C  
ATOM   1524  CB  ALA A 193     -19.770   5.257  10.410  1.00 91.12           C  
ATOM   1525  O   ALA A 193     -20.862   4.205  13.330  1.00 91.12           O  
ATOM   1526  N   GLU A 194     -19.415   2.756  12.335  1.00 93.38           N  
ATOM   1527  CA  GLU A 194     -19.929   1.585  13.039  1.00 93.38           C  
ATOM   1528  C   GLU A 194     -19.702   1.702  14.544  1.00 93.38           C  
ATOM   1529  CB  GLU A 194     -19.276   0.307  12.507  1.00 93.38           C  
ATOM   1530  O   GLU A 194     -20.576   1.347  15.338  1.00 93.38           O  
ATOM   1531  CG  GLU A 194     -19.738  -0.084  11.110  1.00 93.38           C  
ATOM   1532  CD  GLU A 194     -19.036  -1.320  10.571  1.00 93.38           C  
ATOM   1533  OE1 GLU A 194     -19.376  -1.772   9.454  1.00 93.38           O  
ATOM   1534  OE2 GLU A 194     -18.140  -1.842  11.271  1.00 93.38           O  
ATOM   1535  N   HIS A 195     -18.533   2.158  14.947  1.00 92.84           N  
ATOM   1536  CA  HIS A 195     -18.231   2.397  16.353  1.00 92.84           C  
ATOM   1537  C   HIS A 195     -19.192   3.416  16.958  1.00 92.84           C  
ATOM   1538  CB  HIS A 195     -16.787   2.875  16.518  1.00 92.84           C  
ATOM   1539  O   HIS A 195     -19.699   3.217  18.064  1.00 92.84           O  
ATOM   1540  CG  HIS A 195     -16.394   3.119  17.940  1.00 92.84           C  
ATOM   1541  CD2 HIS A 195     -16.042   4.258  18.582  1.00 92.84           C  
ATOM   1542  ND1 HIS A 195     -16.330   2.111  18.877  1.00 92.84           N  
ATOM   1543  CE1 HIS A 195     -15.955   2.621  20.039  1.00 92.84           C  
ATOM   1544  NE2 HIS A 195     -15.774   3.922  19.886  1.00 92.84           N  
ATOM   1545  N   ASN A 196     -19.490   4.531  16.281  1.00 92.30           N  
ATOM   1546  CA  ASN A 196     -20.427   5.549  16.742  1.00 92.30           C  
ATOM   1547  C   ASN A 196     -21.847   4.999  16.844  1.00 92.30           C  
ATOM   1548  CB  ASN A 196     -20.395   6.767  15.817  1.00 92.30           C  
ATOM   1549  O   ASN A 196     -22.588   5.348  17.765  1.00 92.30           O  
ATOM   1550  CG  ASN A 196     -19.122   7.577  15.962  1.00 92.30           C  
ATOM   1551  ND2 ASN A 196     -18.733   8.269  14.897  1.00 92.30           N  
ATOM   1552  OD1 ASN A 196     -18.491   7.581  17.023  1.00 92.30           O  
ATOM   1553  N   LEU A 197     -22.188   4.190  15.911  1.00 93.78           N  
ATOM   1554  CA  LEU A 197     -23.513   3.580  15.935  1.00 93.78           C  
ATOM   1555  C   LEU A 197     -23.693   2.722  17.183  1.00 93.78           C  
ATOM   1556  CB  LEU A 197     -23.735   2.731  14.681  1.00 93.78           C  
ATOM   1557  O   LEU A 197     -24.761   2.733  17.800  1.00 93.78           O  
ATOM   1558  CG  LEU A 197     -24.122   3.487  13.409  1.00 93.78           C  
ATOM   1559  CD1 LEU A 197     -24.151   2.538  12.216  1.00 93.78           C  
ATOM   1560  CD2 LEU A 197     -25.473   4.173  13.586  1.00 93.78           C  
ATOM   1561  N   VAL A 198     -22.669   1.967  17.502  1.00 95.31           N  
ATOM   1562  CA  VAL A 198     -22.723   1.126  18.694  1.00 95.31           C  
ATOM   1563  C   VAL A 198     -22.874   2.000  19.937  1.00 95.31           C  
ATOM   1564  CB  VAL A 198     -21.466   0.236  18.818  1.00 95.31           C  
ATOM   1565  O   VAL A 198     -23.654   1.681  20.837  1.00 95.31           O  
ATOM   1566  CG1 VAL A 198     -21.444  -0.483  20.165  1.00 95.31           C  
ATOM   1567  CG2 VAL A 198     -21.411  -0.771  17.670  1.00 95.31           C  
ATOM   1568  N   LEU A 199     -22.194   3.145  20.028  1.00 94.17           N  
ATOM   1569  CA  LEU A 199     -22.293   4.076  21.147  1.00 94.17           C  
ATOM   1570  C   LEU A 199     -23.689   4.686  21.226  1.00 94.17           C  
ATOM   1571  CB  LEU A 199     -21.245   5.185  21.016  1.00 94.17           C  
ATOM   1572  O   LEU A 199     -24.252   4.819  22.314  1.00 94.17           O  
ATOM   1573  CG  LEU A 199     -19.785   4.760  21.179  1.00 94.17           C  
ATOM   1574  CD1 LEU A 199     -18.859   5.953  20.963  1.00 94.17           C  
ATOM   1575  CD2 LEU A 199     -19.557   4.142  22.554  1.00 94.17           C  
ATOM   1576  N   PHE A 200     -24.189   5.105  20.090  1.00 95.44           N  
ATOM   1577  CA  PHE A 200     -25.530   5.675  20.056  1.00 95.44           C  
ATOM   1578  C   PHE A 200     -26.567   4.647  20.491  1.00 95.44           C  
ATOM   1579  CB  PHE A 200     -25.860   6.193  18.652  1.00 95.44           C  
ATOM   1580  O   PHE A 200     -27.528   4.983  21.187  1.00 95.44           O  
ATOM   1581  CG  PHE A 200     -25.145   7.467  18.291  1.00 95.44           C  
ATOM   1582  CD1 PHE A 200     -25.033   8.502  19.211  1.00 95.44           C  
ATOM   1583  CD2 PHE A 200     -24.584   7.628  17.031  1.00 95.44           C  
ATOM   1584  CE1 PHE A 200     -24.372   9.683  18.879  1.00 95.44           C  
ATOM   1585  CE2 PHE A 200     -23.922   8.805  16.692  1.00 95.44           C  
ATOM   1586  CZ  PHE A 200     -23.818   9.831  17.617  1.00 95.44           C  
ATOM   1587  N   ARG A 201     -26.381   3.432  20.109  1.00 96.47           N  
ATOM   1588  CA  ARG A 201     -27.282   2.369  20.544  1.00 96.47           C  
ATOM   1589  C   ARG A 201     -27.265   2.223  22.062  1.00 96.47           C  
ATOM   1590  CB  ARG A 201     -26.902   1.040  19.886  1.00 96.47           C  
ATOM   1591  O   ARG A 201     -28.315   2.064  22.687  1.00 96.47           O  
ATOM   1592  CG  ARG A 201     -27.904  -0.077  20.130  1.00 96.47           C  
ATOM   1593  CD  ARG A 201     -27.777  -1.186  19.095  1.00 96.47           C  
ATOM   1594  NE  ARG A 201     -28.620  -2.331  19.426  1.00 96.47           N  
ATOM   1595  NH1 ARG A 201     -29.861  -2.241  17.480  1.00 96.47           N  
ATOM   1596  NH2 ARG A 201     -30.297  -3.854  19.049  1.00 96.47           N  
ATOM   1597  CZ  ARG A 201     -29.591  -2.806  18.651  1.00 96.47           C  
ATOM   1598  N   LYS A 202     -26.105   2.221  22.574  1.00 96.59           N  
ATOM   1599  CA  LYS A 202     -25.982   2.152  24.027  1.00 96.59           C  
ATOM   1600  C   LYS A 202     -26.635   3.360  24.692  1.00 96.59           C  
ATOM   1601  CB  LYS A 202     -24.511   2.059  24.437  1.00 96.59           C  
ATOM   1602  O   LYS A 202     -27.325   3.221  25.704  1.00 96.59           O  
ATOM   1603  CG  LYS A 202     -23.861   0.723  24.111  1.00 96.59           C  
ATOM   1604  CD  LYS A 202     -22.446   0.639  24.669  1.00 96.59           C  
ATOM   1605  CE  LYS A 202     -21.853  -0.752  24.486  1.00 96.59           C  
ATOM   1606  NZ  LYS A 202     -20.428  -0.809  24.930  1.00 96.59           N  
ATOM   1607  N   ASP A 203     -26.421   4.529  24.228  1.00 95.33           N  
ATOM   1608  CA  ASP A 203     -27.013   5.756  24.752  1.00 95.33           C  
ATOM   1609  C   ASP A 203     -28.538   5.696  24.700  1.00 95.33           C  
ATOM   1610  CB  ASP A 203     -26.508   6.972  23.973  1.00 95.33           C  
ATOM   1611  O   ASP A 203     -29.214   6.113  25.644  1.00 95.33           O  
ATOM   1612  CG  ASP A 203     -25.070   7.332  24.303  1.00 95.33           C  
ATOM   1613  OD1 ASP A 203     -24.520   6.802  25.293  1.00 95.33           O  
ATOM   1614  OD2 ASP A 203     -24.482   8.154  23.568  1.00 95.33           O  
ATOM   1615  N   VAL A 204     -29.033   5.194  23.568  1.00 97.22           N  
ATOM   1616  CA  VAL A 204     -30.479   5.071  23.412  1.00 97.22           C  
ATOM   1617  C   VAL A 204     -31.027   4.085  24.442  1.00 97.22           C  
ATOM   1618  CB  VAL A 204     -30.860   4.618  21.985  1.00 97.22           C  
ATOM   1619  O   VAL A 204     -32.059   4.342  25.068  1.00 97.22           O  
ATOM   1620  CG1 VAL A 204     -32.345   4.271  21.907  1.00 97.22           C  
ATOM   1621  CG2 VAL A 204     -30.508   5.704  20.970  1.00 97.22           C  
ATOM   1622  N   ASP A 205     -30.369   2.989  24.629  1.00 96.34           N  
ATOM   1623  CA  ASP A 205     -30.774   2.014  25.637  1.00 96.34           C  
ATOM   1624  C   ASP A 205     -30.741   2.625  27.036  1.00 96.34           C  
ATOM   1625  CB  ASP A 205     -29.874   0.778  25.581  1.00 96.34           C  
ATOM   1626  O   ASP A 205     -31.650   2.402  27.838  1.00 96.34           O  
ATOM   1627  CG  ASP A 205     -30.093  -0.059  24.333  1.00 96.34           C  
ATOM   1628  OD1 ASP A 205     -31.167   0.054  23.704  1.00 96.34           O  
ATOM   1629  OD2 ASP A 205     -29.185  -0.841  23.978  1.00 96.34           O  
ATOM   1630  N   ASP A 206     -29.654   3.348  27.378  1.00 95.38           N  
ATOM   1631  CA  ASP A 206     -29.546   4.019  28.670  1.00 95.38           C  
ATOM   1632  C   ASP A 206     -30.678   5.026  28.862  1.00 95.38           C  
ATOM   1633  CB  ASP A 206     -28.192   4.719  28.801  1.00 95.38           C  
ATOM   1634  O   ASP A 206     -31.252   5.124  29.948  1.00 95.38           O  
ATOM   1635  CG  ASP A 206     -27.036   3.748  28.968  1.00 95.38           C  
ATOM   1636  OD1 ASP A 206     -27.280   2.545  29.201  1.00 95.38           O  
ATOM   1637  OD2 ASP A 206     -25.872   4.192  28.870  1.00 95.38           O  
ATOM   1638  N   ALA A 207     -30.962   5.823  27.808  1.00 97.06           N  
ATOM   1639  CA  ALA A 207     -32.053   6.793  27.860  1.00 97.06           C  
ATOM   1640  C   ALA A 207     -33.397   6.098  28.053  1.00 97.06           C  
ATOM   1641  CB  ALA A 207     -32.072   7.640  26.589  1.00 97.06           C  
ATOM   1642  O   ALA A 207     -34.249   6.578  28.804  1.00 97.06           O  
ATOM   1643  N   THR A 208     -33.596   4.992  27.396  1.00 97.06           N  
ATOM   1644  CA  THR A 208     -34.830   4.226  27.533  1.00 97.06           C  
ATOM   1645  C   THR A 208     -34.978   3.688  28.953  1.00 97.06           C  
ATOM   1646  CB  THR A 208     -34.877   3.057  26.531  1.00 97.06           C  
ATOM   1647  O   THR A 208     -36.075   3.702  29.516  1.00 97.06           O  
ATOM   1648  CG2 THR A 208     -34.897   3.566  25.093  1.00 97.06           C  
ATOM   1649  OG1 THR A 208     -33.721   2.230  26.717  1.00 97.06           O  
ATOM   1650  N   LEU A 209     -33.924   3.166  29.539  1.00 96.89           N  
ATOM   1651  CA  LEU A 209     -33.963   2.680  30.914  1.00 96.89           C  
ATOM   1652  C   LEU A 209     -34.305   3.810  31.880  1.00 96.89           C  
ATOM   1653  CB  LEU A 209     -32.621   2.052  31.299  1.00 96.89           C  
ATOM   1654  O   LEU A 209     -35.091   3.619  32.811  1.00 96.89           O  
ATOM   1655  CG  LEU A 209     -32.276   0.724  30.624  1.00 96.89           C  
ATOM   1656  CD1 LEU A 209     -30.880   0.268  31.035  1.00 96.89           C  
ATOM   1657  CD2 LEU A 209     -33.314  -0.338  30.969  1.00 96.89           C  
ATOM   1658  N   SER A 210     -33.651   4.966  31.704  1.00 96.54           N  
ATOM   1659  CA  SER A 210     -33.941   6.133  32.531  1.00 96.54           C  
ATOM   1660  C   SER A 210     -35.395   6.567  32.385  1.00 96.54           C  
ATOM   1661  CB  SER A 210     -33.014   7.293  32.166  1.00 96.54           C  
ATOM   1662  O   SER A 210     -36.033   6.960  33.364  1.00 96.54           O  
ATOM   1663  OG  SER A 210     -33.314   7.788  30.872  1.00 96.54           O  
ATOM   1664  N   ARG A 211     -35.924   6.606  31.191  1.00 97.26           N  
ATOM   1665  CA  ARG A 211     -37.325   6.938  30.956  1.00 97.26           C  
ATOM   1666  C   ARG A 211     -38.248   5.981  31.703  1.00 97.26           C  
ATOM   1667  CB  ARG A 211     -37.641   6.909  29.459  1.00 97.26           C  
ATOM   1668  O   ARG A 211     -39.202   6.412  32.355  1.00 97.26           O  
ATOM   1669  CG  ARG A 211     -39.080   7.270  29.125  1.00 97.26           C  
ATOM   1670  CD  ARG A 211     -39.449   6.864  27.705  1.00 97.26           C  
ATOM   1671  NE  ARG A 211     -39.822   5.455  27.627  1.00 97.26           N  
ATOM   1672  NH1 ARG A 211     -40.096   5.441  25.334  1.00 97.26           N  
ATOM   1673  NH2 ARG A 211     -40.447   3.527  26.546  1.00 97.26           N  
ATOM   1674  CZ  ARG A 211     -40.121   4.811  26.503  1.00 97.26           C  
ATOM   1675  N   LEU A 212     -37.983   4.670  31.557  1.00 98.10           N  
ATOM   1676  CA  LEU A 212     -38.788   3.663  32.239  1.00 98.10           C  
ATOM   1677  C   LEU A 212     -38.748   3.867  33.750  1.00 98.10           C  
ATOM   1678  CB  LEU A 212     -38.296   2.256  31.889  1.00 98.10           C  
ATOM   1679  O   LEU A 212     -39.769   3.723  34.427  1.00 98.10           O  
ATOM   1680  CG  LEU A 212     -38.560   1.782  30.459  1.00 98.10           C  
ATOM   1681  CD1 LEU A 212     -37.911   0.422  30.224  1.00 98.10           C  
ATOM   1682  CD2 LEU A 212     -40.059   1.719  30.185  1.00 98.10           C  
ATOM   1683  N   GLU A 213     -37.575   4.160  34.333  1.00 96.90           N  
ATOM   1684  CA  GLU A 213     -37.433   4.420  35.762  1.00 96.90           C  
ATOM   1685  C   GLU A 213     -38.284   5.611  36.194  1.00 96.90           C  
ATOM   1686  CB  GLU A 213     -35.965   4.665  36.121  1.00 96.90           C  
ATOM   1687  O   GLU A 213     -38.935   5.568  37.241  1.00 96.90           O  
ATOM   1688  CG  GLU A 213     -35.101   3.413  36.067  1.00 96.90           C  
ATOM   1689  CD  GLU A 213     -33.622   3.695  36.280  1.00 96.90           C  
ATOM   1690  OE1 GLU A 213     -32.807   2.748  36.207  1.00 96.90           O  
ATOM   1691  OE2 GLU A 213     -33.276   4.873  36.521  1.00 96.90           O  
ATOM   1692  N   LEU A 214     -38.215   6.639  35.380  1.00 96.96           N  
ATOM   1693  CA  LEU A 214     -38.994   7.833  35.692  1.00 96.96           C  
ATOM   1694  C   LEU A 214     -40.488   7.555  35.567  1.00 96.96           C  
ATOM   1695  CB  LEU A 214     -38.598   8.988  34.769  1.00 96.96           C  
ATOM   1696  O   LEU A 214     -41.287   8.063  36.358  1.00 96.96           O  
ATOM   1697  CG  LEU A 214     -37.233   9.626  35.029  1.00 96.96           C  
ATOM   1698  CD1 LEU A 214     -36.906  10.641  33.938  1.00 96.96           C  
ATOM   1699  CD2 LEU A 214     -37.202  10.284  36.404  1.00 96.96           C  
ATOM   1700  N   GLU A 215     -40.861   6.798  34.585  1.00 97.66           N  
ATOM   1701  CA  GLU A 215     -42.259   6.402  34.443  1.00 97.66           C  
ATOM   1702  C   GLU A 215     -42.733   5.606  35.655  1.00 97.66           C  
ATOM   1703  CB  GLU A 215     -42.459   5.584  33.165  1.00 97.66           C  
ATOM   1704  O   GLU A 215     -43.856   5.794  36.127  1.00 97.66           O  
ATOM   1705  CG  GLU A 215     -42.416   6.413  31.890  1.00 97.66           C  
ATOM   1706  CD  GLU A 215     -42.569   5.581  30.627  1.00 97.66           C  
ATOM   1707  OE1 GLU A 215     -42.589   6.160  29.517  1.00 97.66           O  
ATOM   1708  OE2 GLU A 215     -42.669   4.339  30.748  1.00 97.66           O  
ATOM   1709  N   ARG A 216     -41.943   4.706  36.144  1.00 97.63           N  
ATOM   1710  CA  ARG A 216     -42.274   3.948  37.346  1.00 97.63           C  
ATOM   1711  C   ARG A 216     -42.419   4.869  38.552  1.00 97.63           C  
ATOM   1712  CB  ARG A 216     -41.206   2.887  37.623  1.00 97.63           C  
ATOM   1713  O   ARG A 216     -43.313   4.679  39.380  1.00 97.63           O  
ATOM   1714  CG  ARG A 216     -41.245   1.708  36.663  1.00 97.63           C  
ATOM   1715  CD  ARG A 216     -40.166   0.684  36.983  1.00 97.63           C  
ATOM   1716  NE  ARG A 216     -40.073  -0.343  35.948  1.00 97.63           N  
ATOM   1717  NH1 ARG A 216     -37.986  -1.096  36.592  1.00 97.63           N  
ATOM   1718  NH2 ARG A 216     -39.059  -2.062  34.812  1.00 97.63           N  
ATOM   1719  CZ  ARG A 216     -39.040  -1.164  35.787  1.00 97.63           C  
ATOM   1720  N   LYS A 217     -41.484   5.829  38.651  1.00 97.91           N  
ATOM   1721  CA  LYS A 217     -41.554   6.802  39.738  1.00 97.91           C  
ATOM   1722  C   LYS A 217     -42.846   7.611  39.668  1.00 97.91           C  
ATOM   1723  CB  LYS A 217     -40.346   7.738  39.700  1.00 97.91           C  
ATOM   1724  O   LYS A 217     -43.489   7.853  40.691  1.00 97.91           O  
ATOM   1725  CG  LYS A 217     -40.275   8.705  40.873  1.00 97.91           C  
ATOM   1726  CD  LYS A 217     -40.093   7.968  42.194  1.00 97.91           C  
ATOM   1727  CE  LYS A 217     -40.023   8.935  43.368  1.00 97.91           C  
ATOM   1728  NZ  LYS A 217     -39.861   8.216  44.668  1.00 97.91           N  
ATOM   1729  N   ILE A 218     -43.199   8.002  38.483  1.00 97.62           N  
ATOM   1730  CA  ILE A 218     -44.428   8.764  38.290  1.00 97.62           C  
ATOM   1731  C   ILE A 218     -45.629   7.923  38.714  1.00 97.62           C  
ATOM   1732  CB  ILE A 218     -44.585   9.220  36.822  1.00 97.62           C  
ATOM   1733  O   ILE A 218     -46.526   8.415  39.404  1.00 97.62           O  
ATOM   1734  CG1 ILE A 218     -43.559  10.309  36.488  1.00 97.62           C  
ATOM   1735  CG2 ILE A 218     -46.011   9.713  36.559  1.00 97.62           C  
ATOM   1736  CD1 ILE A 218     -43.538  10.712  35.020  1.00 97.62           C  
ATOM   1737  N   GLU A 219     -45.627   6.665  38.248  1.00 97.66           N  
ATOM   1738  CA  GLU A 219     -46.712   5.763  38.623  1.00 97.66           C  
ATOM   1739  C   GLU A 219     -46.788   5.591  40.137  1.00 97.66           C  
ATOM   1740  CB  GLU A 219     -46.536   4.401  37.947  1.00 97.66           C  
ATOM   1741  O   GLU A 219     -47.878   5.585  40.712  1.00 97.66           O  
ATOM   1742  CG  GLU A 219     -46.829   4.414  36.453  1.00 97.66           C  
ATOM   1743  CD  GLU A 219     -46.527   3.089  35.772  1.00 97.66           C  
ATOM   1744  OE1 GLU A 219     -46.530   3.035  34.521  1.00 97.66           O  
ATOM   1745  OE2 GLU A 219     -46.287   2.096  36.494  1.00 97.66           O  
ATOM   1746  N   SER A 220     -45.644   5.383  40.801  1.00 97.56           N  
ATOM   1747  CA  SER A 220     -45.597   5.245  42.253  1.00 97.56           C  
ATOM   1748  C   SER A 220     -46.117   6.501  42.945  1.00 97.56           C  
ATOM   1749  CB  SER A 220     -44.171   4.950  42.718  1.00 97.56           C  
ATOM   1750  O   SER A 220     -46.830   6.415  43.946  1.00 97.56           O  
ATOM   1751  OG  SER A 220     -43.357   6.105  42.608  1.00 97.56           O  
ATOM   1752  N   LEU A 221     -45.762   7.669  42.504  1.00 97.50           N  
ATOM   1753  CA  LEU A 221     -46.215   8.933  43.072  1.00 97.50           C  
ATOM   1754  C   LEU A 221     -47.711   9.126  42.844  1.00 97.50           C  
ATOM   1755  CB  LEU A 221     -45.439  10.104  42.462  1.00 97.50           C  
ATOM   1756  O   LEU A 221     -48.417   9.628  43.721  1.00 97.50           O  
ATOM   1757  CG  LEU A 221     -43.983  10.256  42.905  1.00 97.50           C  
ATOM   1758  CD1 LEU A 221     -43.306  11.376  42.122  1.00 97.50           C  
ATOM   1759  CD2 LEU A 221     -43.905  10.521  44.404  1.00 97.50           C  
ATOM   1760  N   MET A 222     -48.185   8.732  41.680  1.00 97.75           N  
ATOM   1761  CA  MET A 222     -49.618   8.799  41.407  1.00 97.75           C  
ATOM   1762  C   MET A 222     -50.395   7.896  42.359  1.00 97.75           C  
ATOM   1763  CB  MET A 222     -49.908   8.405  39.958  1.00 97.75           C  
ATOM   1764  O   MET A 222     -51.467   8.269  42.839  1.00 97.75           O  
ATOM   1765  CG  MET A 222     -49.483   9.451  38.941  1.00 97.75           C  
ATOM   1766  SD  MET A 222     -49.911   8.975  37.221  1.00 97.75           S  
ATOM   1767  CE  MET A 222     -51.719   8.902  37.350  1.00 97.75           C  
ATOM   1768  N   ASP A 223     -49.885   6.658  42.582  1.00 97.59           N  
ATOM   1769  CA  ASP A 223     -50.496   5.754  43.552  1.00 97.59           C  
ATOM   1770  C   ASP A 223     -50.488   6.364  44.952  1.00 97.59           C  
ATOM   1771  CB  ASP A 223     -49.770   4.407  43.562  1.00 97.59           C  
ATOM   1772  O   ASP A 223     -51.459   6.226  45.700  1.00 97.59           O  
ATOM   1773  CG  ASP A 223     -49.999   3.601  42.295  1.00 97.59           C  
ATOM   1774  OD1 ASP A 223     -50.960   3.894  41.551  1.00 97.59           O  
ATOM   1775  OD2 ASP A 223     -49.214   2.662  42.041  1.00 97.59           O  
ATOM   1776  N   GLU A 224     -49.372   7.030  45.331  1.00 97.61           N  
ATOM   1777  CA  GLU A 224     -49.266   7.699  46.624  1.00 97.61           C  
ATOM   1778  C   GLU A 224     -50.306   8.808  46.758  1.00 97.61           C  
ATOM   1779  CB  GLU A 224     -47.859   8.270  46.820  1.00 97.61           C  
ATOM   1780  O   GLU A 224     -50.932   8.955  47.810  1.00 97.61           O  
ATOM   1781  CG  GLU A 224     -47.637   8.901  48.187  1.00 97.61           C  
ATOM   1782  CD  GLU A 224     -46.167   9.071  48.538  1.00 97.61           C  
ATOM   1783  OE1 GLU A 224     -45.858   9.447  49.691  1.00 97.61           O  
ATOM   1784  OE2 GLU A 224     -45.318   8.826  47.652  1.00 97.61           O  
ATOM   1785  N   ILE A 225     -50.449   9.554  45.711  1.00 96.59           N  
ATOM   1786  CA  ILE A 225     -51.427  10.636  45.716  1.00 96.59           C  
ATOM   1787  C   ILE A 225     -52.831  10.062  45.887  1.00 96.59           C  
ATOM   1788  CB  ILE A 225     -51.346  11.478  44.423  1.00 96.59           C  
ATOM   1789  O   ILE A 225     -53.632  10.584  46.665  1.00 96.59           O  
ATOM   1790  CG1 ILE A 225     -50.048  12.293  44.398  1.00 96.59           C  
ATOM   1791  CG2 ILE A 225     -52.569  12.390  44.295  1.00 96.59           C  
ATOM   1792  CD1 ILE A 225     -49.793  13.010  43.079  1.00 96.59           C  
ATOM   1793  N   GLU A 226     -53.101   9.032  45.139  1.00 97.59           N  
ATOM   1794  CA  GLU A 226     -54.411   8.398  45.251  1.00 97.59           C  
ATOM   1795  C   GLU A 226     -54.647   7.865  46.661  1.00 97.59           C  
ATOM   1796  CB  GLU A 226     -54.549   7.266  44.230  1.00 97.59           C  
ATOM   1797  O   GLU A 226     -55.754   7.971  47.193  1.00 97.59           O  
ATOM   1798  CG  GLU A 226     -54.713   7.747  42.796  1.00 97.59           C  
ATOM   1799  CD  GLU A 226     -54.814   6.612  41.790  1.00 97.59           C  
ATOM   1800  OE1 GLU A 226     -54.895   6.887  40.571  1.00 97.59           O  
ATOM   1801  OE2 GLU A 226     -54.812   5.439  42.223  1.00 97.59           O  
ATOM   1802  N   PHE A 227     -53.643   7.243  47.186  1.00 97.71           N  
ATOM   1803  CA  PHE A 227     -53.714   6.753  48.557  1.00 97.71           C  
ATOM   1804  C   PHE A 227     -53.998   7.895  49.526  1.00 97.71           C  
ATOM   1805  CB  PHE A 227     -52.411   6.048  48.946  1.00 97.71           C  
ATOM   1806  O   PHE A 227     -54.851   7.770  50.408  1.00 97.71           O  
ATOM   1807  CG  PHE A 227     -52.344   5.651  50.396  1.00 97.71           C  
ATOM   1808  CD1 PHE A 227     -51.605   6.401  51.302  1.00 97.71           C  
ATOM   1809  CD2 PHE A 227     -53.020   4.528  50.852  1.00 97.71           C  
ATOM   1810  CE1 PHE A 227     -51.541   6.036  52.645  1.00 97.71           C  
ATOM   1811  CE2 PHE A 227     -52.961   4.157  52.193  1.00 97.71           C  
ATOM   1812  CZ  PHE A 227     -52.220   4.912  53.087  1.00 97.71           C  
ATOM   1813  N   LEU A 228     -53.301   8.984  49.456  1.00 97.72           N  
ATOM   1814  CA  LEU A 228     -53.488  10.145  50.320  1.00 97.72           C  
ATOM   1815  C   LEU A 228     -54.887  10.727  50.153  1.00 97.72           C  
ATOM   1816  CB  LEU A 228     -52.437  11.216  50.013  1.00 97.72           C  
ATOM   1817  O   LEU A 228     -55.509  11.150  51.130  1.00 97.72           O  
ATOM   1818  CG  LEU A 228     -51.024  10.948  50.534  1.00 97.72           C  
ATOM   1819  CD1 LEU A 228     -50.044  11.962  49.953  1.00 97.72           C  
ATOM   1820  CD2 LEU A 228     -51.000  10.985  52.058  1.00 97.72           C  
ATOM   1821  N   LYS A 229     -55.392  10.746  48.948  1.00 97.31           N  
ATOM   1822  CA  LYS A 229     -56.752  11.217  48.700  1.00 97.31           C  
ATOM   1823  C   LYS A 229     -57.776  10.345  49.421  1.00 97.31           C  
ATOM   1824  CB  LYS A 229     -57.047  11.239  47.199  1.00 97.31           C  
ATOM   1825  O   LYS A 229     -58.726  10.858  50.017  1.00 97.31           O  
ATOM   1826  CG  LYS A 229     -56.402  12.401  46.459  1.00 97.31           C  
ATOM   1827  CD  LYS A 229     -56.782  12.404  44.983  1.00 97.31           C  
ATOM   1828  CE  LYS A 229     -56.239  13.634  44.268  1.00 97.31           C  
ATOM   1829  NZ  LYS A 229     -56.561  13.613  42.809  1.00 97.31           N  
ATOM   1830  N   LYS A 230     -57.587   9.032  49.317  1.00 97.26           N  
ATOM   1831  CA  LYS A 230     -58.477   8.101  50.005  1.00 97.26           C  
ATOM   1832  C   LYS A 230     -58.386   8.270  51.519  1.00 97.26           C  
ATOM   1833  CB  LYS A 230     -58.148   6.658  49.618  1.00 97.26           C  
ATOM   1834  O   LYS A 230     -59.400   8.213  52.218  1.00 97.26           O  
ATOM   1835  CG  LYS A 230     -58.535   6.296  48.192  1.00 97.26           C  
ATOM   1836  CD  LYS A 230     -58.187   4.849  47.868  1.00 97.26           C  
ATOM   1837  CE  LYS A 230     -58.488   4.512  46.414  1.00 97.26           C  
ATOM   1838  NZ  LYS A 230     -58.058   3.125  46.066  1.00 97.26           N  
ATOM   1839  N   LEU A 231     -57.167   8.446  52.002  1.00 97.64           N  
ATOM   1840  CA  LEU A 231     -56.952   8.654  53.429  1.00 97.64           C  
ATOM   1841  C   LEU A 231     -57.661   9.917  53.908  1.00 97.64           C  
ATOM   1842  CB  LEU A 231     -55.455   8.747  53.738  1.00 97.64           C  
ATOM   1843  O   LEU A 231     -58.323   9.906  54.948  1.00 97.64           O  
ATOM   1844  CG  LEU A 231     -55.075   8.893  55.212  1.00 97.64           C  
ATOM   1845  CD1 LEU A 231     -55.436   7.626  55.981  1.00 97.64           C  
ATOM   1846  CD2 LEU A 231     -53.588   9.204  55.353  1.00 97.64           C  
ATOM   1847  N   HIS A 232     -57.538  10.983  53.167  1.00 95.48           N  
ATOM   1848  CA  HIS A 232     -58.198  12.232  53.529  1.00 95.48           C  
ATOM   1849  C   HIS A 232     -59.715  12.093  53.464  1.00 95.48           C  
ATOM   1850  CB  HIS A 232     -57.735  13.368  52.615  1.00 95.48           C  
ATOM   1851  O   HIS A 232     -60.430  12.641  54.305  1.00 95.48           O  
ATOM   1852  CG  HIS A 232     -56.348  13.846  52.907  1.00 95.48           C  
ATOM   1853  CD2 HIS A 232     -55.314  14.130  52.081  1.00 95.48           C  
ATOM   1854  ND1 HIS A 232     -55.896  14.081  54.187  1.00 95.48           N  
ATOM   1855  CE1 HIS A 232     -54.640  14.490  54.136  1.00 95.48           C  
ATOM   1856  NE2 HIS A 232     -54.263  14.529  52.870  1.00 95.48           N  
ATOM   1857  N   GLU A 233     -60.188  11.461  52.470  1.00 96.64           N  
ATOM   1858  CA  GLU A 233     -61.622  11.208  52.366  1.00 96.64           C  
ATOM   1859  C   GLU A 233     -62.137  10.441  53.581  1.00 96.64           C  
ATOM   1860  CB  GLU A 233     -61.940  10.436  51.083  1.00 96.64           C  
ATOM   1861  O   GLU A 233     -63.213  10.742  54.101  1.00 96.64           O  
ATOM   1862  CG  GLU A 233     -61.854  11.281  49.820  1.00 96.64           C  
ATOM   1863  CD  GLU A 233     -62.093  10.484  48.548  1.00 96.64           C  
ATOM   1864  OE1 GLU A 233     -62.009  11.065  47.442  1.00 96.64           O  
ATOM   1865  OE2 GLU A 233     -62.367   9.268  48.657  1.00 96.64           O  
ATOM   1866  N   GLU A 234     -61.390   9.465  54.000  1.00 95.75           N  
ATOM   1867  CA  GLU A 234     -61.755   8.693  55.184  1.00 95.75           C  
ATOM   1868  C   GLU A 234     -61.684   9.550  56.445  1.00 95.75           C  
ATOM   1869  CB  GLU A 234     -60.847   7.469  55.329  1.00 95.75           C  
ATOM   1870  O   GLU A 234     -62.530   9.426  57.334  1.00 95.75           O  
ATOM   1871  CG  GLU A 234     -61.141   6.363  54.325  1.00 95.75           C  
ATOM   1872  CD  GLU A 234     -60.284   5.124  54.528  1.00 95.75           C  
ATOM   1873  OE1 GLU A 234     -60.490   4.119  53.812  1.00 95.75           O  
ATOM   1874  OE2 GLU A 234     -59.399   5.159  55.413  1.00 95.75           O  
ATOM   1875  N   GLU A 235     -60.640  10.338  56.603  1.00 94.48           N  
ATOM   1876  CA  GLU A 235     -60.518  11.245  57.740  1.00 94.48           C  
ATOM   1877  C   GLU A 235     -61.675  12.239  57.779  1.00 94.48           C  
ATOM   1878  CB  GLU A 235     -59.184  11.994  57.690  1.00 94.48           C  
ATOM   1879  O   GLU A 235     -62.186  12.564  58.853  1.00 94.48           O  
ATOM   1880  CG  GLU A 235     -57.978  11.123  58.015  1.00 94.48           C  
ATOM   1881  CD  GLU A 235     -56.656  11.866  57.908  1.00 94.48           C  
ATOM   1882  OE1 GLU A 235     -55.615  11.317  58.338  1.00 94.48           O  
ATOM   1883  OE2 GLU A 235     -56.660  13.006  57.392  1.00 94.48           O  
ATOM   1884  N   LEU A 236     -62.049  12.770  56.661  1.00 94.23           N  
ATOM   1885  CA  LEU A 236     -63.188  13.679  56.586  1.00 94.23           C  
ATOM   1886  C   LEU A 236     -64.477  12.970  56.987  1.00 94.23           C  
ATOM   1887  CB  LEU A 236     -63.324  14.251  55.172  1.00 94.23           C  
ATOM   1888  O   LEU A 236     -65.327  13.553  57.664  1.00 94.23           O  
ATOM   1889  CG  LEU A 236     -62.281  15.289  54.757  1.00 94.23           C  
ATOM   1890  CD1 LEU A 236     -62.415  15.611  53.273  1.00 94.23           C  
ATOM   1891  CD2 LEU A 236     -62.419  16.553  55.599  1.00 94.23           C  
ATOM   1892  N   ARG A 237     -64.652  11.708  56.484  1.00 94.75           N  
ATOM   1893  CA  ARG A 237     -65.811  10.916  56.882  1.00 94.75           C  
ATOM   1894  C   ARG A 237     -65.841  10.711  58.393  1.00 94.75           C  
ATOM   1895  CB  ARG A 237     -65.809   9.562  56.170  1.00 94.75           C  
ATOM   1896  O   ARG A 237     -66.902  10.797  59.016  1.00 94.75           O  
ATOM   1897  CG  ARG A 237     -66.271   9.627  54.723  1.00 94.75           C  
ATOM   1898  CD  ARG A 237     -66.364   8.242  54.098  1.00 94.75           C  
ATOM   1899  NE  ARG A 237     -65.375   8.060  53.040  1.00 94.75           N  
ATOM   1900  NH1 ARG A 237     -64.759   5.933  53.697  1.00 94.75           N  
ATOM   1901  NH2 ARG A 237     -63.764   6.908  51.877  1.00 94.75           N  
ATOM   1902  CZ  ARG A 237     -64.635   6.967  52.874  1.00 94.75           C  
ATOM   1903  N   ASP A 238     -64.657  10.329  58.968  1.00 93.68           N  
ATOM   1904  CA  ASP A 238     -64.546  10.151  60.412  1.00 93.68           C  
ATOM   1905  C   ASP A 238     -64.899  11.438  61.153  1.00 93.68           C  
ATOM   1906  CB  ASP A 238     -63.134   9.698  60.790  1.00 93.68           C  
ATOM   1907  O   ASP A 238     -65.569  11.401  62.188  1.00 93.68           O  
ATOM   1908  CG  ASP A 238     -62.846   8.261  60.392  1.00 93.68           C  
ATOM   1909  OD1 ASP A 238     -63.797   7.511  60.083  1.00 93.68           O  
ATOM   1910  OD2 ASP A 238     -61.657   7.874  60.391  1.00 93.68           O  
ATOM   1911  N   LEU A 239     -64.415  12.580  60.724  1.00 90.97           N  
ATOM   1912  CA  LEU A 239     -64.721  13.868  61.336  1.00 90.97           C  
ATOM   1913  C   LEU A 239     -66.203  14.199  61.193  1.00 90.97           C  
ATOM   1914  CB  LEU A 239     -63.875  14.977  60.704  1.00 90.97           C  
ATOM   1915  O   LEU A 239     -66.811  14.751  62.113  1.00 90.97           O  
ATOM   1916  CG  LEU A 239     -62.400  15.018  61.108  1.00 90.97           C  
ATOM   1917  CD1 LEU A 239     -61.638  16.006  60.232  1.00 90.97           C  
ATOM   1918  CD2 LEU A 239     -62.259  15.382  62.582  1.00 90.97           C  
ATOM   1919  N   GLN A 240     -66.816  13.911  60.038  1.00 91.74           N  
ATOM   1920  CA  GLN A 240     -68.244  14.131  59.833  1.00 91.74           C  
ATOM   1921  C   GLN A 240     -69.074  13.298  60.805  1.00 91.74           C  
ATOM   1922  CB  GLN A 240     -68.637  13.802  58.392  1.00 91.74           C  
ATOM   1923  O   GLN A 240     -70.065  13.782  61.357  1.00 91.74           O  
ATOM   1924  CG  GLN A 240     -68.503  14.978  57.434  1.00 91.74           C  
ATOM   1925  CD  GLN A 240     -68.797  14.600  55.994  1.00 91.74           C  
ATOM   1926  NE2 GLN A 240     -68.751  15.582  55.102  1.00 91.74           N  
ATOM   1927  OE1 GLN A 240     -69.062  13.433  55.687  1.00 91.74           O  
ATOM   1928  N   VAL A 241     -68.694  11.996  60.964  1.00 92.30           N  
ATOM   1929  CA  VAL A 241     -69.369  11.104  61.901  1.00 92.30           C  
ATOM   1930  C   VAL A 241     -69.191  11.621  63.327  1.00 92.30           C  
ATOM   1931  CB  VAL A 241     -68.838   9.657  61.788  1.00 92.30           C  
ATOM   1932  O   VAL A 241     -70.131  11.593  64.125  1.00 92.30           O  
ATOM   1933  CG1 VAL A 241     -69.388   8.791  62.920  1.00 92.30           C  
ATOM   1934  CG2 VAL A 241     -69.200   9.060  60.430  1.00 92.30           C  
ATOM   1935  N   SER A 242     -67.912  12.020  63.679  1.00 87.02           N  
ATOM   1936  CA  SER A 242     -67.629  12.582  64.995  1.00 87.02           C  
ATOM   1937  C   SER A 242     -68.454  13.839  65.249  1.00 87.02           C  
ATOM   1938  CB  SER A 242     -66.140  12.904  65.133  1.00 87.02           C  
ATOM   1939  O   SER A 242     -68.968  14.039  66.352  1.00 87.02           O  
ATOM   1940  OG  SER A 242     -65.842  13.356  66.442  1.00 87.02           O  
ATOM   1941  N   VAL A 243     -68.664  14.721  64.300  1.00 85.86           N  
ATOM   1942  CA  VAL A 243     -69.445  15.947  64.427  1.00 85.86           C  
ATOM   1943  C   VAL A 243     -70.926  15.604  64.574  1.00 85.86           C  
ATOM   1944  CB  VAL A 243     -69.232  16.884  63.217  1.00 85.86           C  
ATOM   1945  O   VAL A 243     -71.631  16.205  65.387  1.00 85.86           O  
ATOM   1946  CG1 VAL A 243     -70.229  18.041  63.248  1.00 85.86           C  
ATOM   1947  CG2 VAL A 243     -67.798  17.409  63.195  1.00 85.86           C  
ATOM   1948  N   GLU A 244     -71.481  14.610  63.772  1.00 85.48           N  
ATOM   1949  CA  GLU A 244     -72.870  14.174  63.868  1.00 85.48           C  
ATOM   1950  C   GLU A 244     -73.150  13.513  65.215  1.00 85.48           C  
ATOM   1951  CB  GLU A 244     -73.211  13.210  62.728  1.00 85.48           C  
ATOM   1952  O   GLU A 244     -74.223  13.699  65.793  1.00 85.48           O  
ATOM   1953  CG  GLU A 244     -73.238  13.866  61.355  1.00 85.48           C  
ATOM   1954  CD  GLU A 244     -73.468  12.878  60.223  1.00 85.48           C  
ATOM   1955  OE1 GLU A 244     -73.514  13.303  59.046  1.00 85.48           O  
ATOM   1956  OE2 GLU A 244     -73.603  11.669  60.514  1.00 85.48           O  
ATOM   1957  N   SER A 245     -72.229  12.589  65.595  1.00 82.04           N  
ATOM   1958  CA  SER A 245     -72.349  11.958  66.905  1.00 82.04           C  
ATOM   1959  C   SER A 245     -72.352  12.998  68.021  1.00 82.04           C  
ATOM   1960  CB  SER A 245     -71.209  10.963  67.128  1.00 82.04           C  
ATOM   1961  O   SER A 245     -73.098  12.869  68.994  1.00 82.04           O  
ATOM   1962  OG  SER A 245     -71.589   9.963  68.058  1.00 82.04           O  
ATOM   1963  N   GLN A 246     -71.412  14.037  67.925  1.00 74.59           N  
ATOM   1964  CA  GLN A 246     -71.378  15.115  68.908  1.00 74.59           C  
ATOM   1965  C   GLN A 246     -72.651  15.955  68.849  1.00 74.59           C  
ATOM   1966  CB  GLN A 246     -70.152  16.003  68.690  1.00 74.59           C  
ATOM   1967  O   GLN A 246     -73.147  16.413  69.880  1.00 74.59           O  
ATOM   1968  CG  GLN A 246     -68.842  15.362  69.126  1.00 74.59           C  
ATOM   1969  CD  GLN A 246     -67.645  16.271  68.917  1.00 74.59           C  
ATOM   1970  NE2 GLN A 246     -66.498  15.874  69.458  1.00 74.59           N  
ATOM   1971  OE1 GLN A 246     -67.750  17.320  68.274  1.00 74.59           O  
ATOM   1972  N   GLN A 247     -73.258  16.133  67.687  1.00 65.74           N  
ATOM   1973  CA  GLN A 247     -74.513  16.862  67.538  1.00 65.74           C  
ATOM   1974  C   GLN A 247     -75.690  16.045  68.065  1.00 65.74           C  
ATOM   1975  CB  GLN A 247     -74.748  17.235  66.073  1.00 65.74           C  
ATOM   1976  O   GLN A 247     -76.598  16.591  68.695  1.00 65.74           O  
ATOM   1977  CG  GLN A 247     -74.047  18.517  65.645  1.00 65.74           C  
ATOM   1978  CD  GLN A 247     -74.248  18.833  64.175  1.00 65.74           C  
ATOM   1979  NE2 GLN A 247     -73.423  19.729  63.643  1.00 65.74           N  
ATOM   1980  OE1 GLN A 247     -75.136  18.276  63.522  1.00 65.74           O  
ATOM   1981  N   VAL A 248     -75.677  14.623  67.770  1.00 62.84           N  
ATOM   1982  CA  VAL A 248     -76.737  13.737  68.241  1.00 62.84           C  
ATOM   1983  C   VAL A 248     -76.618  13.545  69.751  1.00 62.84           C  
ATOM   1984  CB  VAL A 248     -76.693  12.369  67.524  1.00 62.84           C  
ATOM   1985  O   VAL A 248     -77.628  13.481  70.456  1.00 62.84           O  
ATOM   1986  CG1 VAL A 248     -77.719  11.411  68.127  1.00 62.84           C  
ATOM   1987  CG2 VAL A 248     -76.936  12.544  66.026  1.00 62.84           C  
ATOM   1988  N   GLN A 249     -75.308  13.370  70.262  1.00 57.93           N  
ATOM   1989  CA  GLN A 249     -75.087  13.272  71.701  1.00 57.93           C  
ATOM   1990  C   GLN A 249     -75.530  14.546  72.414  1.00 57.93           C  
ATOM   1991  CB  GLN A 249     -73.613  12.988  71.999  1.00 57.93           C  
ATOM   1992  O   GLN A 249     -76.042  14.491  73.534  1.00 57.93           O  
ATOM   1993  CG  GLN A 249     -73.304  11.514  72.224  1.00 57.93           C  
ATOM   1994  CD  GLN A 249     -71.819  11.242  72.370  1.00 57.93           C  
ATOM   1995  NE2 GLN A 249     -71.454   9.966  72.443  1.00 57.93           N  
ATOM   1996  OE1 GLN A 249     -71.005  12.170  72.415  1.00 57.93           O  
ATOM   1997  N   GLN A 250     -75.436  15.725  71.714  1.00 52.86           N  
ATOM   1998  CA  GLN A 250     -75.925  16.940  72.357  1.00 52.86           C  
ATOM   1999  C   GLN A 250     -77.450  17.001  72.331  1.00 52.86           C  
ATOM   2000  CB  GLN A 250     -75.339  18.180  71.679  1.00 52.86           C  
ATOM   2001  O   GLN A 250     -78.073  17.504  73.269  1.00 52.86           O  
ATOM   2002  CG  GLN A 250     -73.870  18.419  72.000  1.00 52.86           C  
ATOM   2003  CD  GLN A 250     -73.350  19.726  71.430  1.00 52.86           C  
ATOM   2004  NE2 GLN A 250     -72.195  20.167  71.917  1.00 52.86           N  
ATOM   2005  OE1 GLN A 250     -73.981  20.333  70.559  1.00 52.86           O  
ATOM   2006  N   VAL A 251     -78.167  16.072  71.457  1.00 53.02           N  
ATOM   2007  CA  VAL A 251     -79.624  16.108  71.376  1.00 53.02           C  
ATOM   2008  C   VAL A 251     -80.213  14.929  72.147  1.00 53.02           C  
ATOM   2009  CB  VAL A 251     -80.112  16.084  69.910  1.00 53.02           C  
ATOM   2010  O   VAL A 251     -81.225  15.074  72.836  1.00 53.02           O  
ATOM   2011  CG1 VAL A 251     -81.633  15.959  69.850  1.00 53.02           C  
ATOM   2012  CG2 VAL A 251     -79.645  17.337  69.172  1.00 53.02           C  
ATOM   2013  N   GLU A 252     -79.436  13.771  72.434  1.00 44.04           N  
ATOM   2014  CA  GLU A 252     -79.991  12.547  73.003  1.00 44.04           C  
ATOM   2015  C   GLU A 252     -79.484  12.321  74.425  1.00 44.04           C  
ATOM   2016  CB  GLU A 252     -79.647  11.341  72.125  1.00 44.04           C  
ATOM   2017  O   GLU A 252     -80.066  11.539  75.180  1.00 44.04           O  
ATOM   2018  CG  GLU A 252     -80.592  11.148  70.948  1.00 44.04           C  
ATOM   2019  CD  GLU A 252     -80.294   9.898  70.137  1.00 44.04           C  
ATOM   2020  OE1 GLU A 252     -81.033   9.611  69.168  1.00 44.04           O  
ATOM   2021  OE2 GLU A 252     -79.313   9.197  70.474  1.00 44.04           O  
ATOM   2022  N   VAL A 253     -78.483  13.133  74.910  1.00 49.76           N  
ATOM   2023  CA  VAL A 253     -78.029  13.003  76.291  1.00 49.76           C  
ATOM   2024  C   VAL A 253     -79.023  13.684  77.228  1.00 49.76           C  
ATOM   2025  CB  VAL A 253     -76.618  13.603  76.483  1.00 49.76           C  
ATOM   2026  O   VAL A 253     -79.023  13.429  78.435  1.00 49.76           O  
ATOM   2027  CG1 VAL A 253     -76.233  13.614  77.962  1.00 49.76           C  
ATOM   2028  CG2 VAL A 253     -75.591  12.821  75.667  1.00 49.76           C  
ATOM   2029  N   GLU A 254     -80.341  13.894  76.757  1.00 42.58           N  
ATOM   2030  CA  GLU A 254     -81.359  14.123  77.778  1.00 42.58           C  
ATOM   2031  C   GLU A 254     -82.351  12.964  77.838  1.00 42.58           C  
ATOM   2032  CB  GLU A 254     -82.100  15.436  77.513  1.00 42.58           C  
ATOM   2033  O   GLU A 254     -83.047  12.788  78.839  1.00 42.58           O  
ATOM   2034  CG  GLU A 254     -81.272  16.679  77.805  1.00 42.58           C  
ATOM   2035  CD  GLU A 254     -82.114  17.929  78.000  1.00 42.58           C  
ATOM   2036  OE1 GLU A 254     -81.570  18.964  78.448  1.00 42.58           O  
ATOM   2037  OE2 GLU A 254     -83.329  17.873  77.704  1.00 42.58           O  
ATOM   2038  N   ALA A 255     -82.035  11.597  77.542  1.00 46.32           N  
ATOM   2039  CA  ALA A 255     -83.116  10.717  77.977  1.00 46.32           C  
ATOM   2040  C   ALA A 255     -82.648   9.266  78.046  1.00 46.32           C  
ATOM   2041  CB  ALA A 255     -84.314  10.842  77.038  1.00 46.32           C  
ATOM   2042  O   ALA A 255     -82.240   8.689  77.035  1.00 46.32           O  
ATOM   2043  N   THR A 256     -81.515   8.795  78.842  1.00 42.94           N  
ATOM   2044  CA  THR A 256     -81.616   7.519  79.540  1.00 42.94           C  
ATOM   2045  C   THR A 256     -80.237   7.023  79.964  1.00 42.94           C  
ATOM   2046  CB  THR A 256     -82.299   6.454  78.661  1.00 42.94           C  
ATOM   2047  O   THR A 256     -79.435   6.608  79.125  1.00 42.94           O  
ATOM   2048  CG2 THR A 256     -83.739   6.844  78.345  1.00 42.94           C  
ATOM   2049  OG1 THR A 256     -81.572   6.318  77.434  1.00 42.94           O  
ATOM   2050  N   VAL A 257     -79.371   7.702  80.792  1.00 47.07           N  
ATOM   2051  CA  VAL A 257     -78.026   7.843  81.340  1.00 47.07           C  
ATOM   2052  C   VAL A 257     -77.931   7.105  82.674  1.00 47.07           C  
ATOM   2053  CB  VAL A 257     -77.641   9.328  81.525  1.00 47.07           C  
ATOM   2054  O   VAL A 257     -78.731   7.345  83.581  1.00 47.07           O  
ATOM   2055  CG1 VAL A 257     -76.241   9.453  82.123  1.00 47.07           C  
ATOM   2056  CG2 VAL A 257     -77.724  10.070  80.192  1.00 47.07           C  
ATOM   2057  N   LYS A 258     -77.938   5.666  82.668  1.00 54.34           N  
ATOM   2058  CA  LYS A 258     -76.934   5.477  83.712  1.00 54.34           C  
ATOM   2059  C   LYS A 258     -76.638   3.996  83.928  1.00 54.34           C  
ATOM   2060  CB  LYS A 258     -77.395   6.117  85.022  1.00 54.34           C  
ATOM   2061  O   LYS A 258     -75.489   3.615  84.159  1.00 54.34           O  
ATOM   2062  CG  LYS A 258     -77.015   7.583  85.163  1.00 54.34           C  
ATOM   2063  CD  LYS A 258     -77.427   8.140  86.520  1.00 54.34           C  
ATOM   2064  CE  LYS A 258     -76.971   9.582  86.695  1.00 54.34           C  
ATOM   2065  NZ  LYS A 258     -77.731  10.275  87.778  1.00 54.34           N  
ATOM   2066  N   PRO A 259     -76.882   2.912  83.014  1.00 53.43           N  
ATOM   2067  CA  PRO A 259     -75.944   1.787  83.076  1.00 53.43           C  
ATOM   2068  C   PRO A 259     -75.652   1.187  81.702  1.00 53.43           C  
ATOM   2069  CB  PRO A 259     -76.665   0.776  83.971  1.00 53.43           C  
ATOM   2070  O   PRO A 259     -74.650   0.488  81.531  1.00 53.43           O  
ATOM   2071  CG  PRO A 259     -78.116   0.956  83.659  1.00 53.43           C  
ATOM   2072  CD  PRO A 259     -78.264   2.132  82.736  1.00 53.43           C  
ATOM   2073  N   GLU A 260     -75.793   1.813  80.502  1.00 62.67           N  
ATOM   2074  CA  GLU A 260     -75.390   1.554  79.123  1.00 62.67           C  
ATOM   2075  C   GLU A 260     -74.245   2.471  78.701  1.00 62.67           C  
ATOM   2076  CB  GLU A 260     -76.578   1.726  78.173  1.00 62.67           C  
ATOM   2077  O   GLU A 260     -73.444   2.115  77.835  1.00 62.67           O  
ATOM   2078  CG  GLU A 260     -77.173   0.412  77.689  1.00 62.67           C  
ATOM   2079  CD  GLU A 260     -78.319   0.598  76.707  1.00 62.67           C  
ATOM   2080  OE1 GLU A 260     -78.849  -0.414  76.195  1.00 62.67           O  
ATOM   2081  OE2 GLU A 260     -78.689   1.765  76.448  1.00 62.67           O  
ATOM   2082  N   LEU A 261     -73.909   3.387  79.480  1.00 70.32           N  
ATOM   2083  CA  LEU A 261     -72.801   4.295  79.203  1.00 70.32           C  
ATOM   2084  C   LEU A 261     -71.461   3.609  79.451  1.00 70.32           C  
ATOM   2085  CB  LEU A 261     -72.910   5.554  80.066  1.00 70.32           C  
ATOM   2086  O   LEU A 261     -70.526   3.759  78.661  1.00 70.32           O  
ATOM   2087  CG  LEU A 261     -71.962   6.702  79.715  1.00 70.32           C  
ATOM   2088  CD1 LEU A 261     -72.437   7.414  78.453  1.00 70.32           C  
ATOM   2089  CD2 LEU A 261     -71.852   7.681  80.879  1.00 70.32           C  
ATOM   2090  N   THR A 262     -71.482   2.727  80.487  1.00 80.76           N  
ATOM   2091  CA  THR A 262     -70.208   2.075  80.771  1.00 80.76           C  
ATOM   2092  C   THR A 262     -69.855   1.076  79.673  1.00 80.76           C  
ATOM   2093  CB  THR A 262     -70.241   1.355  82.132  1.00 80.76           C  
ATOM   2094  O   THR A 262     -68.700   0.995  79.249  1.00 80.76           O  
ATOM   2095  CG2 THR A 262     -68.963   1.614  82.922  1.00 80.76           C  
ATOM   2096  OG1 THR A 262     -71.362   1.827  82.889  1.00 80.76           O  
ATOM   2097  N   ALA A 263     -70.782   0.202  79.203  1.00 81.94           N  
ATOM   2098  CA  ALA A 263     -70.575  -0.747  78.111  1.00 81.94           C  
ATOM   2099  C   ALA A 263     -70.227  -0.023  76.814  1.00 81.94           C  
ATOM   2100  CB  ALA A 263     -71.817  -1.613  77.917  1.00 81.94           C  
ATOM   2101  O   ALA A 263     -69.344  -0.458  76.071  1.00 81.94           O  
ATOM   2102  N   ALA A 264     -70.945   1.022  76.463  1.00 84.71           N  
ATOM   2103  CA  ALA A 264     -70.655   1.837  75.287  1.00 84.71           C  
ATOM   2104  C   ALA A 264     -69.264   2.458  75.378  1.00 84.71           C  
ATOM   2105  CB  ALA A 264     -71.711   2.927  75.121  1.00 84.71           C  
ATOM   2106  O   ALA A 264     -68.531   2.502  74.388  1.00 84.71           O  
ATOM   2107  N   LEU A 265     -68.809   2.952  76.564  1.00 87.45           N  
ATOM   2108  CA  LEU A 265     -67.481   3.523  76.755  1.00 87.45           C  
ATOM   2109  C   LEU A 265     -66.401   2.462  76.573  1.00 87.45           C  
ATOM   2110  CB  LEU A 265     -67.363   4.154  78.145  1.00 87.45           C  
ATOM   2111  O   LEU A 265     -65.352   2.732  75.983  1.00 87.45           O  
ATOM   2112  CG  LEU A 265     -68.051   5.506  78.336  1.00 87.45           C  
ATOM   2113  CD1 LEU A 265     -68.055   5.896  79.811  1.00 87.45           C  
ATOM   2114  CD2 LEU A 265     -67.365   6.579  77.497  1.00 87.45           C  
ATOM   2115  N   ARG A 266     -66.653   1.185  77.159  1.00 89.10           N  
ATOM   2116  CA  ARG A 266     -65.719   0.078  76.983  1.00 89.10           C  
ATOM   2117  C   ARG A 266     -65.582  -0.295  75.511  1.00 89.10           C  
ATOM   2118  CB  ARG A 266     -66.170  -1.140  77.792  1.00 89.10           C  
ATOM   2119  O   ARG A 266     -64.478  -0.560  75.032  1.00 89.10           O  
ATOM   2120  CG  ARG A 266     -65.687  -1.135  79.234  1.00 89.10           C  
ATOM   2121  CD  ARG A 266     -65.958  -2.464  79.924  1.00 89.10           C  
ATOM   2122  NE  ARG A 266     -66.625  -2.278  81.210  1.00 89.10           N  
ATOM   2123  NH1 ARG A 266     -68.759  -2.586  80.381  1.00 89.10           N  
ATOM   2124  NH2 ARG A 266     -68.441  -2.155  82.610  1.00 89.10           N  
ATOM   2125  CZ  ARG A 266     -67.940  -2.340  81.397  1.00 89.10           C  
ATOM   2126  N   ASP A 267     -66.660  -0.381  74.798  1.00 90.61           N  
ATOM   2127  CA  ASP A 267     -66.671  -0.674  73.369  1.00 90.61           C  
ATOM   2128  C   ASP A 267     -65.951   0.416  72.579  1.00 90.61           C  
ATOM   2129  CB  ASP A 267     -68.107  -0.829  72.863  1.00 90.61           C  
ATOM   2130  O   ASP A 267     -65.191   0.122  71.654  1.00 90.61           O  
ATOM   2131  CG  ASP A 267     -68.656  -2.232  73.055  1.00 90.61           C  
ATOM   2132  OD1 ASP A 267     -67.920  -3.112  73.551  1.00 90.61           O  
ATOM   2133  OD2 ASP A 267     -69.833  -2.460  72.704  1.00 90.61           O  
ATOM   2134  N   ILE A 268     -66.207   1.715  72.867  1.00 92.03           N  
ATOM   2135  CA  ILE A 268     -65.532   2.834  72.218  1.00 92.03           C  
ATOM   2136  C   ILE A 268     -64.030   2.752  72.479  1.00 92.03           C  
ATOM   2137  CB  ILE A 268     -66.089   4.190  72.706  1.00 92.03           C  
ATOM   2138  O   ILE A 268     -63.223   2.969  71.571  1.00 92.03           O  
ATOM   2139  CG1 ILE A 268     -67.543   4.365  72.253  1.00 92.03           C  
ATOM   2140  CG2 ILE A 268     -65.216   5.344  72.205  1.00 92.03           C  
ATOM   2141  CD1 ILE A 268     -68.225   5.600  72.825  1.00 92.03           C  
ATOM   2142  N   ARG A 269     -63.666   2.413  73.765  1.00 93.35           N  
ATOM   2143  CA  ARG A 269     -62.253   2.264  74.099  1.00 93.35           C  
ATOM   2144  C   ARG A 269     -61.618   1.132  73.298  1.00 93.35           C  
ATOM   2145  CB  ARG A 269     -62.078   2.007  75.597  1.00 93.35           C  
ATOM   2146  O   ARG A 269     -60.500   1.269  72.797  1.00 93.35           O  
ATOM   2147  CG  ARG A 269     -62.152   3.264  76.450  1.00 93.35           C  
ATOM   2148  CD  ARG A 269     -61.928   2.959  77.924  1.00 93.35           C  
ATOM   2149  NE  ARG A 269     -62.157   4.135  78.759  1.00 93.35           N  
ATOM   2150  NH1 ARG A 269     -62.138   2.976  80.757  1.00 93.35           N  
ATOM   2151  NH2 ARG A 269     -62.462   5.245  80.746  1.00 93.35           N  
ATOM   2152  CZ  ARG A 269     -62.252   4.116  80.085  1.00 93.35           C  
ATOM   2153  N   ALA A 270     -62.299  -0.045  73.212  1.00 93.35           N  
ATOM   2154  CA  ALA A 270     -61.826  -1.199  72.452  1.00 93.35           C  
ATOM   2155  C   ALA A 270     -61.666  -0.855  70.974  1.00 93.35           C  
ATOM   2156  CB  ALA A 270     -62.784  -2.376  72.620  1.00 93.35           C  
ATOM   2157  O   ALA A 270     -60.693  -1.265  70.336  1.00 93.35           O  
ATOM   2158  N   GLN A 271     -62.581  -0.131  70.353  1.00 93.54           N  
ATOM   2159  CA  GLN A 271     -62.502   0.291  68.958  1.00 93.54           C  
ATOM   2160  C   GLN A 271     -61.318   1.226  68.732  1.00 93.54           C  
ATOM   2161  CB  GLN A 271     -63.801   0.976  68.530  1.00 93.54           C  
ATOM   2162  O   GLN A 271     -60.619   1.118  67.722  1.00 93.54           O  
ATOM   2163  CG  GLN A 271     -64.984   0.026  68.402  1.00 93.54           C  
ATOM   2164  CD  GLN A 271     -66.238   0.715  67.897  1.00 93.54           C  
ATOM   2165  NE2 GLN A 271     -67.324  -0.042  67.781  1.00 93.54           N  
ATOM   2166  OE1 GLN A 271     -66.231   1.917  67.615  1.00 93.54           O  
ATOM   2167  N   TYR A 272     -61.136   2.204  69.672  1.00 93.02           N  
ATOM   2168  CA  TYR A 272     -60.014   3.128  69.549  1.00 93.02           C  
ATOM   2169  C   TYR A 272     -58.685   2.395  69.690  1.00 93.02           C  
ATOM   2170  CB  TYR A 272     -60.113   4.237  70.601  1.00 93.02           C  
ATOM   2171  O   TYR A 272     -57.726   2.691  68.974  1.00 93.02           O  
ATOM   2172  CG  TYR A 272     -60.996   5.389  70.187  1.00 93.02           C  
ATOM   2173  CD1 TYR A 272     -60.573   6.309  69.231  1.00 93.02           C  
ATOM   2174  CD2 TYR A 272     -62.256   5.560  70.752  1.00 93.02           C  
ATOM   2175  CE1 TYR A 272     -61.383   7.373  68.849  1.00 93.02           C  
ATOM   2176  CE2 TYR A 272     -63.074   6.620  70.377  1.00 93.02           C  
ATOM   2177  OH  TYR A 272     -63.436   8.571  69.051  1.00 93.02           O  
ATOM   2178  CZ  TYR A 272     -62.630   7.520  69.426  1.00 93.02           C  
ATOM   2179  N   GLU A 273     -58.687   1.472  70.632  1.00 94.67           N  
ATOM   2180  CA  GLU A 273     -57.492   0.651  70.796  1.00 94.67           C  
ATOM   2181  C   GLU A 273     -57.209  -0.169  69.540  1.00 94.67           C  
ATOM   2182  CB  GLU A 273     -57.637  -0.275  72.007  1.00 94.67           C  
ATOM   2183  O   GLU A 273     -56.055  -0.304  69.127  1.00 94.67           O  
ATOM   2184  CG  GLU A 273     -57.344   0.403  73.337  1.00 94.67           C  
ATOM   2185  CD  GLU A 273     -57.528  -0.517  74.533  1.00 94.67           C  
ATOM   2186  OE1 GLU A 273     -57.343  -0.061  75.684  1.00 94.67           O  
ATOM   2187  OE2 GLU A 273     -57.859  -1.704  74.317  1.00 94.67           O  
ATOM   2188  N   SER A 274     -58.216  -0.728  68.975  1.00 95.52           N  
ATOM   2189  CA  SER A 274     -58.082  -1.505  67.747  1.00 95.52           C  
ATOM   2190  C   SER A 274     -57.616  -0.630  66.588  1.00 95.52           C  
ATOM   2191  CB  SER A 274     -59.409  -2.175  67.389  1.00 95.52           C  
ATOM   2192  O   SER A 274     -56.750  -1.032  65.809  1.00 95.52           O  
ATOM   2193  OG  SER A 274     -59.332  -2.794  66.116  1.00 95.52           O  
ATOM   2194  N   ILE A 275     -58.230   0.542  66.430  1.00 94.81           N  
ATOM   2195  CA  ILE A 275     -57.851   1.476  65.376  1.00 94.81           C  
ATOM   2196  C   ILE A 275     -56.406   1.927  65.580  1.00 94.81           C  
ATOM   2197  CB  ILE A 275     -58.794   2.699  65.337  1.00 94.81           C  
ATOM   2198  O   ILE A 275     -55.637   2.023  64.621  1.00 94.81           O  
ATOM   2199  CG1 ILE A 275     -60.219   2.264  64.977  1.00 94.81           C  
ATOM   2200  CG2 ILE A 275     -58.276   3.750  64.351  1.00 94.81           C  
ATOM   2201  CD1 ILE A 275     -61.264   3.356  65.156  1.00 94.81           C  
ATOM   2202  N   ALA A 276     -56.024   2.272  66.836  1.00 95.04           N  
ATOM   2203  CA  ALA A 276     -54.658   2.684  67.152  1.00 95.04           C  
ATOM   2204  C   ALA A 276     -53.660   1.583  66.808  1.00 95.04           C  
ATOM   2205  CB  ALA A 276     -54.544   3.059  68.628  1.00 95.04           C  
ATOM   2206  O   ALA A 276     -52.592   1.856  66.253  1.00 95.04           O  
ATOM   2207  N   ALA A 277     -54.009   0.305  67.178  1.00 95.33           N  
ATOM   2208  CA  ALA A 277     -53.157  -0.838  66.860  1.00 95.33           C  
ATOM   2209  C   ALA A 277     -53.026  -1.021  65.350  1.00 95.33           C  
ATOM   2210  CB  ALA A 277     -53.709  -2.109  67.501  1.00 95.33           C  
ATOM   2211  O   ALA A 277     -51.931  -1.276  64.842  1.00 95.33           O  
ATOM   2212  N   LYS A 278     -54.126  -0.954  64.634  1.00 96.38           N  
ATOM   2213  CA  LYS A 278     -54.115  -1.073  63.179  1.00 96.38           C  
ATOM   2214  C   LYS A 278     -53.305   0.053  62.542  1.00 96.38           C  
ATOM   2215  CB  LYS A 278     -55.542  -1.067  62.629  1.00 96.38           C  
ATOM   2216  O   LYS A 278     -52.547  -0.179  61.597  1.00 96.38           O  
ATOM   2217  CG  LYS A 278     -56.315  -2.350  62.899  1.00 96.38           C  
ATOM   2218  CD  LYS A 278     -57.718  -2.292  62.309  1.00 96.38           C  
ATOM   2219  CE  LYS A 278     -58.524  -3.537  62.658  1.00 96.38           C  
ATOM   2220  NZ  LYS A 278     -59.947  -3.416  62.221  1.00 96.38           N  
ATOM   2221  N   ASN A 279     -53.488   1.306  63.019  1.00 95.17           N  
ATOM   2222  CA  ASN A 279     -52.732   2.451  62.523  1.00 95.17           C  
ATOM   2223  C   ASN A 279     -51.233   2.273  62.747  1.00 95.17           C  
ATOM   2224  CB  ASN A 279     -53.218   3.742  63.184  1.00 95.17           C  
ATOM   2225  O   ASN A 279     -50.427   2.600  61.874  1.00 95.17           O  
ATOM   2226  CG  ASN A 279     -54.532   4.234  62.610  1.00 95.17           C  
ATOM   2227  ND2 ASN A 279     -55.228   5.079  63.361  1.00 95.17           N  
ATOM   2228  OD1 ASN A 279     -54.918   3.856  61.500  1.00 95.17           O  
ATOM   2229  N   LEU A 280     -50.902   1.722  63.939  1.00 95.63           N  
ATOM   2230  CA  LEU A 280     -49.497   1.466  64.235  1.00 95.63           C  
ATOM   2231  C   LEU A 280     -48.932   0.397  63.306  1.00 95.63           C  
ATOM   2232  CB  LEU A 280     -49.327   1.033  65.694  1.00 95.63           C  
ATOM   2233  O   LEU A 280     -47.815   0.535  62.801  1.00 95.63           O  
ATOM   2234  CG  LEU A 280     -47.893   0.976  66.221  1.00 95.63           C  
ATOM   2235  CD1 LEU A 280     -47.643   2.115  67.204  1.00 95.63           C  
ATOM   2236  CD2 LEU A 280     -47.617  -0.373  66.878  1.00 95.63           C  
ATOM   2237  N   GLN A 281     -49.675  -0.660  63.072  1.00 95.95           N  
ATOM   2238  CA  GLN A 281     -49.253  -1.732  62.177  1.00 95.95           C  
ATOM   2239  C   GLN A 281     -49.119  -1.230  60.743  1.00 95.95           C  
ATOM   2240  CB  GLN A 281     -50.239  -2.900  62.235  1.00 95.95           C  
ATOM   2241  O   GLN A 281     -48.153  -1.559  60.052  1.00 95.95           O  
ATOM   2242  CG  GLN A 281     -50.118  -3.745  63.497  1.00 95.95           C  
ATOM   2243  CD  GLN A 281     -51.069  -4.927  63.505  1.00 95.95           C  
ATOM   2244  NE2 GLN A 281     -50.789  -5.908  64.355  1.00 95.95           N  
ATOM   2245  OE1 GLN A 281     -52.049  -4.958  62.753  1.00 95.95           O  
ATOM   2246  N   GLU A 282     -50.105  -0.495  60.285  1.00 95.05           N  
ATOM   2247  CA  GLU A 282     -50.072   0.063  58.936  1.00 95.05           C  
ATOM   2248  C   GLU A 282     -48.888   1.009  58.760  1.00 95.05           C  
ATOM   2249  CB  GLU A 282     -51.380   0.794  58.624  1.00 95.05           C  
ATOM   2250  O   GLU A 282     -48.232   1.004  57.716  1.00 95.05           O  
ATOM   2251  CG  GLU A 282     -52.573  -0.132  58.439  1.00 95.05           C  
ATOM   2252  CD  GLU A 282     -53.879   0.611  58.207  1.00 95.05           C  
ATOM   2253  OE1 GLU A 282     -54.930  -0.048  58.033  1.00 95.05           O  
ATOM   2254  OE2 GLU A 282     -53.852   1.862  58.197  1.00 95.05           O  
ATOM   2255  N   ALA A 283     -48.634   1.827  59.764  1.00 95.09           N  
ATOM   2256  CA  ALA A 283     -47.482   2.725  59.718  1.00 95.09           C  
ATOM   2257  C   ALA A 283     -46.175   1.939  59.674  1.00 95.09           C  
ATOM   2258  CB  ALA A 283     -47.493   3.666  60.920  1.00 95.09           C  
ATOM   2259  O   ALA A 283     -45.262   2.283  58.919  1.00 95.09           O  
ATOM   2260  N   GLU A 284     -46.094   0.890  60.499  1.00 95.29           N  
ATOM   2261  CA  GLU A 284     -44.906   0.041  60.491  1.00 95.29           C  
ATOM   2262  C   GLU A 284     -44.708  -0.618  59.129  1.00 95.29           C  
ATOM   2263  CB  GLU A 284     -45.002  -1.028  61.583  1.00 95.29           C  
ATOM   2264  O   GLU A 284     -43.586  -0.681  58.622  1.00 95.29           O  
ATOM   2265  CG  GLU A 284     -44.807  -0.488  62.992  1.00 95.29           C  
ATOM   2266  CD  GLU A 284     -44.944  -1.553  64.068  1.00 95.29           C  
ATOM   2267  OE1 GLU A 284     -44.720  -1.244  65.260  1.00 95.29           O  
ATOM   2268  OE2 GLU A 284     -45.278  -2.706  63.716  1.00 95.29           O  
ATOM   2269  N   GLU A 285     -45.740  -1.156  58.594  1.00 96.57           N  
ATOM   2270  CA  GLU A 285     -45.671  -1.788  57.280  1.00 96.57           C  
ATOM   2271  C   GLU A 285     -45.295  -0.777  56.200  1.00 96.57           C  
ATOM   2272  CB  GLU A 285     -47.004  -2.456  56.933  1.00 96.57           C  
ATOM   2273  O   GLU A 285     -44.529  -1.092  55.287  1.00 96.57           O  
ATOM   2274  CG  GLU A 285     -47.284  -3.721  57.732  1.00 96.57           C  
ATOM   2275  CD  GLU A 285     -48.684  -4.272  57.512  1.00 96.57           C  
ATOM   2276  OE1 GLU A 285     -49.051  -5.274  58.167  1.00 96.57           O  
ATOM   2277  OE2 GLU A 285     -49.418  -3.699  56.677  1.00 96.57           O  
ATOM   2278  N   TRP A 286     -45.886   0.395  56.315  1.00 96.17           N  
ATOM   2279  CA  TRP A 286     -45.566   1.460  55.371  1.00 96.17           C  
ATOM   2280  C   TRP A 286     -44.083   1.811  55.427  1.00 96.17           C  
ATOM   2281  CB  TRP A 286     -46.409   2.706  55.660  1.00 96.17           C  
ATOM   2282  O   TRP A 286     -43.427   1.930  54.389  1.00 96.17           O  
ATOM   2283  CG  TRP A 286     -46.215   3.815  54.671  1.00 96.17           C  
ATOM   2284  CD1 TRP A 286     -46.806   3.937  53.444  1.00 96.17           C  
ATOM   2285  CD2 TRP A 286     -45.368   4.958  54.823  1.00 96.17           C  
ATOM   2286  CE2 TRP A 286     -45.495   5.732  53.649  1.00 96.17           C  
ATOM   2287  CE3 TRP A 286     -44.513   5.403  55.841  1.00 96.17           C  
ATOM   2288  NE1 TRP A 286     -46.378   5.088  52.824  1.00 96.17           N  
ATOM   2289  CH2 TRP A 286     -43.969   7.342  54.475  1.00 96.17           C  
ATOM   2290  CZ2 TRP A 286     -44.798   6.929  53.464  1.00 96.17           C  
ATOM   2291  CZ3 TRP A 286     -43.821   6.594  55.655  1.00 96.17           C  
ATOM   2292  N   TYR A 287     -43.501   2.018  56.623  1.00 95.79           N  
ATOM   2293  CA  TYR A 287     -42.090   2.343  56.794  1.00 95.79           C  
ATOM   2294  C   TYR A 287     -41.205   1.186  56.346  1.00 95.79           C  
ATOM   2295  CB  TYR A 287     -41.792   2.693  58.255  1.00 95.79           C  
ATOM   2296  O   TYR A 287     -40.155   1.400  55.735  1.00 95.79           O  
ATOM   2297  CG  TYR A 287     -42.213   4.089  58.644  1.00 95.79           C  
ATOM   2298  CD1 TYR A 287     -41.664   5.204  58.014  1.00 95.79           C  
ATOM   2299  CD2 TYR A 287     -43.160   4.297  59.641  1.00 95.79           C  
ATOM   2300  CE1 TYR A 287     -42.048   6.493  58.370  1.00 95.79           C  
ATOM   2301  CE2 TYR A 287     -43.551   5.581  60.005  1.00 95.79           C  
ATOM   2302  OH  TYR A 287     -43.374   7.945  59.721  1.00 95.79           O  
ATOM   2303  CZ  TYR A 287     -42.991   6.671  59.364  1.00 95.79           C  
ATOM   2304  N   LYS A 288     -41.566  -0.026  56.643  1.00 96.90           N  
ATOM   2305  CA  LYS A 288     -40.836  -1.207  56.190  1.00 96.90           C  
ATOM   2306  C   LYS A 288     -40.783  -1.269  54.666  1.00 96.90           C  
ATOM   2307  CB  LYS A 288     -41.478  -2.480  56.744  1.00 96.90           C  
ATOM   2308  O   LYS A 288     -39.739  -1.580  54.088  1.00 96.90           O  
ATOM   2309  CG  LYS A 288     -41.151  -2.752  58.205  1.00 96.90           C  
ATOM   2310  CD  LYS A 288     -41.753  -4.070  58.676  1.00 96.90           C  
ATOM   2311  CE  LYS A 288     -41.495  -4.305  60.158  1.00 96.90           C  
ATOM   2312  NZ  LYS A 288     -42.155  -5.554  60.644  1.00 96.90           N  
ATOM   2313  N   SER A 289     -41.964  -1.073  54.043  1.00 96.49           N  
ATOM   2314  CA  SER A 289     -42.035  -1.061  52.585  1.00 96.49           C  
ATOM   2315  C   SER A 289     -41.173   0.052  51.998  1.00 96.49           C  
ATOM   2316  CB  SER A 289     -43.482  -0.896  52.120  1.00 96.49           C  
ATOM   2317  O   SER A 289     -40.460  -0.161  51.016  1.00 96.49           O  
ATOM   2318  OG  SER A 289     -43.553  -0.842  50.705  1.00 96.49           O  
ATOM   2319  N   LYS A 290     -41.258   1.289  52.580  1.00 96.54           N  
ATOM   2320  CA  LYS A 290     -40.444   2.406  52.110  1.00 96.54           C  
ATOM   2321  C   LYS A 290     -38.956   2.104  52.263  1.00 96.54           C  
ATOM   2322  CB  LYS A 290     -40.799   3.686  52.869  1.00 96.54           C  
ATOM   2323  O   LYS A 290     -38.161   2.402  51.369  1.00 96.54           O  
ATOM   2324  CG  LYS A 290     -42.085   4.348  52.397  1.00 96.54           C  
ATOM   2325  CD  LYS A 290     -41.965   4.843  50.961  1.00 96.54           C  
ATOM   2326  CE  LYS A 290     -43.250   5.510  50.489  1.00 96.54           C  
ATOM   2327  NZ  LYS A 290     -43.156   5.949  49.065  1.00 96.54           N  
ATOM   2328  N   TYR A 291     -38.602   1.573  53.366  1.00 96.60           N  
ATOM   2329  CA  TYR A 291     -37.210   1.207  53.602  1.00 96.60           C  
ATOM   2330  C   TYR A 291     -36.742   0.163  52.595  1.00 96.60           C  
ATOM   2331  CB  TYR A 291     -37.027   0.677  55.027  1.00 96.60           C  
ATOM   2332  O   TYR A 291     -35.629   0.252  52.071  1.00 96.60           O  
ATOM   2333  CG  TYR A 291     -35.588   0.408  55.395  1.00 96.60           C  
ATOM   2334  CD1 TYR A 291     -35.055  -0.876  55.312  1.00 96.60           C  
ATOM   2335  CD2 TYR A 291     -34.759   1.438  55.828  1.00 96.60           C  
ATOM   2336  CE1 TYR A 291     -33.730  -1.128  55.652  1.00 96.60           C  
ATOM   2337  CE2 TYR A 291     -33.432   1.197  56.170  1.00 96.60           C  
ATOM   2338  OH  TYR A 291     -31.615  -0.331  56.417  1.00 96.60           O  
ATOM   2339  CZ  TYR A 291     -32.928  -0.087  56.079  1.00 96.60           C  
ATOM   2340  N   ALA A 292     -37.573  -0.853  52.392  1.00 96.03           N  
ATOM   2341  CA  ALA A 292     -37.251  -1.889  51.414  1.00 96.03           C  
ATOM   2342  C   ALA A 292     -37.081  -1.293  50.020  1.00 96.03           C  
ATOM   2343  CB  ALA A 292     -38.334  -2.965  51.402  1.00 96.03           C  
ATOM   2344  O   ALA A 292     -36.162  -1.665  49.286  1.00 96.03           O  
ATOM   2345  N   ASP A 293     -37.937  -0.425  49.610  1.00 95.76           N  
ATOM   2346  CA  ASP A 293     -37.854   0.230  48.308  1.00 95.76           C  
ATOM   2347  C   ASP A 293     -36.586   1.073  48.198  1.00 95.76           C  
ATOM   2348  CB  ASP A 293     -39.088   1.102  48.067  1.00 95.76           C  
ATOM   2349  O   ASP A 293     -35.907   1.050  47.169  1.00 95.76           O  
ATOM   2350  CG  ASP A 293     -40.346   0.292  47.811  1.00 95.76           C  
ATOM   2351  OD1 ASP A 293     -40.246  -0.931  47.571  1.00 95.76           O  
ATOM   2352  OD2 ASP A 293     -41.448   0.881  47.847  1.00 95.76           O  
ATOM   2353  N   LEU A 294     -36.290   1.884  49.237  1.00 95.41           N  
ATOM   2354  CA  LEU A 294     -35.077   2.695  49.238  1.00 95.41           C  
ATOM   2355  C   LEU A 294     -33.834   1.813  49.186  1.00 95.41           C  
ATOM   2356  CB  LEU A 294     -35.031   3.589  50.480  1.00 95.41           C  
ATOM   2357  O   LEU A 294     -32.871   2.130  48.484  1.00 95.41           O  
ATOM   2358  CG  LEU A 294     -35.981   4.787  50.488  1.00 95.41           C  
ATOM   2359  CD1 LEU A 294     -35.915   5.507  51.831  1.00 95.41           C  
ATOM   2360  CD2 LEU A 294     -35.649   5.742  49.347  1.00 95.41           C  
ATOM   2361  N   SER A 295     -33.858   0.756  49.973  1.00 95.53           N  
ATOM   2362  CA  SER A 295     -32.744  -0.186  49.974  1.00 95.53           C  
ATOM   2363  C   SER A 295     -32.557  -0.823  48.601  1.00 95.53           C  
ATOM   2364  CB  SER A 295     -32.965  -1.276  51.024  1.00 95.53           C  
ATOM   2365  O   SER A 295     -31.428  -0.963  48.125  1.00 95.53           O  
ATOM   2366  OG  SER A 295     -31.913  -2.225  50.993  1.00 95.53           O  
ATOM   2367  N   ASP A 296     -33.685  -1.239  47.967  1.00 95.89           N  
ATOM   2368  CA  ASP A 296     -33.645  -1.810  46.624  1.00 95.89           C  
ATOM   2369  C   ASP A 296     -33.111  -0.798  45.613  1.00 95.89           C  
ATOM   2370  CB  ASP A 296     -35.036  -2.289  46.204  1.00 95.89           C  
ATOM   2371  O   ASP A 296     -32.299  -1.142  44.752  1.00 95.89           O  
ATOM   2372  CG  ASP A 296     -35.427  -3.610  46.844  1.00 95.89           C  
ATOM   2373  OD1 ASP A 296     -34.560  -4.272  47.454  1.00 95.89           O  
ATOM   2374  OD2 ASP A 296     -36.612  -3.993  46.735  1.00 95.89           O  
ATOM   2375  N   ALA A 297     -33.605   0.453  45.659  1.00 93.09           N  
ATOM   2376  CA  ALA A 297     -33.136   1.516  44.774  1.00 93.09           C  
ATOM   2377  C   ALA A 297     -31.644   1.772  44.969  1.00 93.09           C  
ATOM   2378  CB  ALA A 297     -33.929   2.798  45.015  1.00 93.09           C  
ATOM   2379  O   ALA A 297     -30.910   1.968  43.998  1.00 93.09           O  
ATOM   2380  N   ALA A 298     -31.178   1.780  46.227  1.00 94.26           N  
ATOM   2381  CA  ALA A 298     -29.763   1.969  46.533  1.00 94.26           C  
ATOM   2382  C   ALA A 298     -28.923   0.826  45.970  1.00 94.26           C  
ATOM   2383  CB  ALA A 298     -29.555   2.084  48.042  1.00 94.26           C  
ATOM   2384  O   ALA A 298     -27.848   1.055  45.409  1.00 94.26           O  
ATOM   2385  N   ASN A 299     -29.438  -0.418  46.066  1.00 95.55           N  
ATOM   2386  CA  ASN A 299     -28.737  -1.581  45.531  1.00 95.55           C  
ATOM   2387  C   ASN A 299     -28.674  -1.546  44.007  1.00 95.55           C  
ATOM   2388  CB  ASN A 299     -29.405  -2.874  46.005  1.00 95.55           C  
ATOM   2389  O   ASN A 299     -27.642  -1.871  43.417  1.00 95.55           O  
ATOM   2390  CG  ASN A 299     -29.184  -3.138  47.481  1.00 95.55           C  
ATOM   2391  ND2 ASN A 299     -30.106  -3.869  48.097  1.00 95.55           N  
ATOM   2392  OD1 ASN A 299     -28.194  -2.688  48.064  1.00 95.55           O  
ATOM   2393  N   ARG A 300     -29.724  -1.167  43.338  1.00 95.03           N  
ATOM   2394  CA  ARG A 300     -29.757  -1.045  41.884  1.00 95.03           C  
ATOM   2395  C   ARG A 300     -28.772   0.014  41.401  1.00 95.03           C  
ATOM   2396  CB  ARG A 300     -31.170  -0.704  41.405  1.00 95.03           C  
ATOM   2397  O   ARG A 300     -28.081  -0.185  40.399  1.00 95.03           O  
ATOM   2398  CG  ARG A 300     -32.161  -1.849  41.543  1.00 95.03           C  
ATOM   2399  CD  ARG A 300     -33.538  -1.469  41.018  1.00 95.03           C  
ATOM   2400  NE  ARG A 300     -34.535  -2.489  41.331  1.00 95.03           N  
ATOM   2401  NH1 ARG A 300     -35.626  -1.227  42.930  1.00 95.03           N  
ATOM   2402  NH2 ARG A 300     -36.357  -3.344  42.438  1.00 95.03           N  
ATOM   2403  CZ  ARG A 300     -35.503  -2.351  42.232  1.00 95.03           C  
ATOM   2404  N   ASN A 301     -28.777   1.146  42.124  1.00 93.49           N  
ATOM   2405  CA  ASN A 301     -27.824   2.201  41.793  1.00 93.49           C  
ATOM   2406  C   ASN A 301     -26.383   1.724  41.953  1.00 93.49           C  
ATOM   2407  CB  ASN A 301     -28.072   3.439  42.656  1.00 93.49           C  
ATOM   2408  O   ASN A 301     -25.533   2.010  41.108  1.00 93.49           O  
ATOM   2409  CG  ASN A 301     -27.252   4.634  42.213  1.00 93.49           C  
ATOM   2410  ND2 ASN A 301     -27.920   5.755  41.970  1.00 93.49           N  
ATOM   2411  OD1 ASN A 301     -26.027   4.550  42.089  1.00 93.49           O  
ATOM   2412  N   HIS A 302     -26.108   0.982  43.097  1.00 95.40           N  
ATOM   2413  CA  HIS A 302     -24.772   0.440  43.321  1.00 95.40           C  
ATOM   2414  C   HIS A 302     -24.383  -0.539  42.219  1.00 95.40           C  
ATOM   2415  CB  HIS A 302     -24.695  -0.247  44.686  1.00 95.40           C  
ATOM   2416  O   HIS A 302     -23.246  -0.524  41.743  1.00 95.40           O  
ATOM   2417  CG  HIS A 302     -24.386   0.687  45.812  1.00 95.40           C  
ATOM   2418  CD2 HIS A 302     -25.183   1.525  46.516  1.00 95.40           C  
ATOM   2419  ND1 HIS A 302     -23.118   0.834  46.331  1.00 95.40           N  
ATOM   2420  CE1 HIS A 302     -23.149   1.723  47.309  1.00 95.40           C  
ATOM   2421  NE2 HIS A 302     -24.390   2.158  47.441  1.00 95.40           N  
ATOM   2422  N   GLU A 303     -25.303  -1.386  41.778  1.00 95.67           N  
ATOM   2423  CA  GLU A 303     -25.058  -2.337  40.698  1.00 95.67           C  
ATOM   2424  C   GLU A 303     -24.823  -1.619  39.373  1.00 95.67           C  
ATOM   2425  CB  GLU A 303     -26.229  -3.314  40.566  1.00 95.67           C  
ATOM   2426  O   GLU A 303     -23.948  -2.008  38.596  1.00 95.67           O  
ATOM   2427  CG  GLU A 303     -26.004  -4.408  39.532  1.00 95.67           C  
ATOM   2428  CD  GLU A 303     -24.804  -5.288  39.841  1.00 95.67           C  
ATOM   2429  OE1 GLU A 303     -24.189  -5.831  38.895  1.00 95.67           O  
ATOM   2430  OE2 GLU A 303     -24.476  -5.438  41.039  1.00 95.67           O  
ATOM   2431  N   ALA A 304     -25.594  -0.591  39.064  1.00 90.99           N  
ATOM   2432  CA  ALA A 304     -25.427   0.204  37.850  1.00 90.99           C  
ATOM   2433  C   ALA A 304     -24.058   0.878  37.821  1.00 90.99           C  
ATOM   2434  CB  ALA A 304     -26.533   1.251  37.743  1.00 90.99           C  
ATOM   2435  O   ALA A 304     -23.402   0.919  36.777  1.00 90.99           O  
ATOM   2436  N   LEU A 305     -23.674   1.407  38.987  1.00 93.27           N  
ATOM   2437  CA  LEU A 305     -22.360   2.032  39.089  1.00 93.27           C  
ATOM   2438  C   LEU A 305     -21.252   1.004  38.883  1.00 93.27           C  
ATOM   2439  CB  LEU A 305     -22.194   2.712  40.451  1.00 93.27           C  
ATOM   2440  O   LEU A 305     -20.262   1.281  38.202  1.00 93.27           O  
ATOM   2441  CG  LEU A 305     -20.953   3.590  40.623  1.00 93.27           C  
ATOM   2442  CD1 LEU A 305     -21.056   4.832  39.744  1.00 93.27           C  
ATOM   2443  CD2 LEU A 305     -20.772   3.978  42.087  1.00 93.27           C  
ATOM   2444  N   ARG A 306     -21.457  -0.180  39.469  1.00 95.44           N  
ATOM   2445  CA  ARG A 306     -20.483  -1.253  39.302  1.00 95.44           C  
ATOM   2446  C   ARG A 306     -20.361  -1.659  37.837  1.00 95.44           C  
ATOM   2447  CB  ARG A 306     -20.868  -2.467  40.152  1.00 95.44           C  
ATOM   2448  O   ARG A 306     -19.252  -1.820  37.323  1.00 95.44           O  
ATOM   2449  CG  ARG A 306     -19.764  -3.503  40.282  1.00 95.44           C  
ATOM   2450  CD  ARG A 306     -20.244  -4.749  41.013  1.00 95.44           C  
ATOM   2451  NE  ARG A 306     -21.164  -5.534  40.194  1.00 95.44           N  
ATOM   2452  NH1 ARG A 306     -19.535  -6.337  38.766  1.00 95.44           N  
ATOM   2453  NH2 ARG A 306     -21.726  -6.944  38.471  1.00 95.44           N  
ATOM   2454  CZ  ARG A 306     -20.806  -6.270  39.146  1.00 95.44           C  
ATOM   2455  N   GLN A 307     -21.439  -1.793  37.157  1.00 93.18           N  
ATOM   2456  CA  GLN A 307     -21.450  -2.144  35.740  1.00 93.18           C  
ATOM   2457  C   GLN A 307     -20.793  -1.054  34.898  1.00 93.18           C  
ATOM   2458  CB  GLN A 307     -22.880  -2.389  35.258  1.00 93.18           C  
ATOM   2459  O   GLN A 307     -20.034  -1.349  33.973  1.00 93.18           O  
ATOM   2460  CG  GLN A 307     -23.483  -3.694  35.760  1.00 93.18           C  
ATOM   2461  CD  GLN A 307     -24.938  -3.859  35.364  1.00 93.18           C  
ATOM   2462  NE2 GLN A 307     -25.544  -4.966  35.781  1.00 93.18           N  
ATOM   2463  OE1 GLN A 307     -25.513  -2.999  34.689  1.00 93.18           O  
ATOM   2464  N   ALA A 308     -21.133   0.214  35.176  1.00 89.45           N  
ATOM   2465  CA  ALA A 308     -20.536   1.340  34.463  1.00 89.45           C  
ATOM   2466  C   ALA A 308     -19.023   1.373  34.657  1.00 89.45           C  
ATOM   2467  CB  ALA A 308     -21.157   2.655  34.929  1.00 89.45           C  
ATOM   2468  O   ALA A 308     -18.275   1.629  33.711  1.00 89.45           O  
ATOM   2469  N   LYS A 309     -18.558   1.090  35.815  1.00 93.68           N  
ATOM   2470  CA  LYS A 309     -17.130   1.050  36.116  1.00 93.68           C  
ATOM   2471  C   LYS A 309     -16.445  -0.099  35.382  1.00 93.68           C  
ATOM   2472  CB  LYS A 309     -16.903   0.918  37.623  1.00 93.68           C  
ATOM   2473  O   LYS A 309     -15.333   0.059  34.872  1.00 93.68           O  
ATOM   2474  CG  LYS A 309     -17.110   2.212  38.396  1.00 93.68           C  
ATOM   2475  CD  LYS A 309     -16.740   2.051  39.865  1.00 93.68           C  
ATOM   2476  CE  LYS A 309     -16.878   3.363  40.625  1.00 93.68           C  
ATOM   2477  NZ  LYS A 309     -16.530   3.207  42.069  1.00 93.68           N  
ATOM   2478  N   GLN A 310     -17.063  -1.278  35.382  1.00 94.58           N  
ATOM   2479  CA  GLN A 310     -16.533  -2.422  34.648  1.00 94.58           C  
ATOM   2480  C   GLN A 310     -16.432  -2.120  33.156  1.00 94.58           C  
ATOM   2481  CB  GLN A 310     -17.405  -3.657  34.876  1.00 94.58           C  
ATOM   2482  O   GLN A 310     -15.430  -2.448  32.517  1.00 94.58           O  
ATOM   2483  CG  GLN A 310     -16.833  -4.934  34.274  1.00 94.58           C  
ATOM   2484  CD  GLN A 310     -17.677  -6.157  34.581  1.00 94.58           C  
ATOM   2485  NE2 GLN A 310     -17.254  -7.311  34.076  1.00 94.58           N  
ATOM   2486  OE1 GLN A 310     -18.700  -6.065  35.267  1.00 94.58           O  
ATOM   2487  N   GLU A 311     -17.433  -1.492  32.572  1.00 90.90           N  
ATOM   2488  CA  GLU A 311     -17.430  -1.120  31.160  1.00 90.90           C  
ATOM   2489  C   GLU A 311     -16.358  -0.074  30.868  1.00 90.90           C  
ATOM   2490  CB  GLU A 311     -18.805  -0.597  30.738  1.00 90.90           C  
ATOM   2491  O   GLU A 311     -15.702  -0.124  29.825  1.00 90.90           O  
ATOM   2492  CG  GLU A 311     -19.889  -1.665  30.714  1.00 90.90           C  
ATOM   2493  CD  GLU A 311     -21.258  -1.121  30.339  1.00 90.90           C  
ATOM   2494  OE1 GLU A 311     -22.215  -1.919  30.215  1.00 90.90           O  
ATOM   2495  OE2 GLU A 311     -21.375   0.113  30.166  1.00 90.90           O  
ATOM   2496  N   MET A 312     -16.260   0.898  31.776  1.00 93.34           N  
ATOM   2497  CA  MET A 312     -15.206   1.901  31.649  1.00 93.34           C  
ATOM   2498  C   MET A 312     -13.830   1.244  31.635  1.00 93.34           C  
ATOM   2499  CB  MET A 312     -15.289   2.917  32.790  1.00 93.34           C  
ATOM   2500  O   MET A 312     -12.976   1.600  30.820  1.00 93.34           O  
ATOM   2501  CG  MET A 312     -14.281   4.049  32.677  1.00 93.34           C  
ATOM   2502  SD  MET A 312     -14.316   5.169  34.130  1.00 93.34           S  
ATOM   2503  CE  MET A 312     -13.749   4.032  35.425  1.00 93.34           C  
ATOM   2504  N   ASN A 313     -13.642   0.282  32.519  1.00 95.59           N  
ATOM   2505  CA  ASN A 313     -12.369  -0.427  32.581  1.00 95.59           C  
ATOM   2506  C   ASN A 313     -12.136  -1.272  31.332  1.00 95.59           C  
ATOM   2507  CB  ASN A 313     -12.302  -1.302  33.834  1.00 95.59           C  
ATOM   2508  O   ASN A 313     -11.016  -1.338  30.822  1.00 95.59           O  
ATOM   2509  CG  ASN A 313     -12.065  -0.497  35.097  1.00 95.59           C  
ATOM   2510  ND2 ASN A 313     -12.794  -0.827  36.156  1.00 95.59           N  
ATOM   2511  OD1 ASN A 313     -11.235   0.416  35.120  1.00 95.59           O  
ATOM   2512  N   GLU A 314     -13.116  -1.922  30.828  1.00 95.45           N  
ATOM   2513  CA  GLU A 314     -13.017  -2.698  29.595  1.00 95.45           C  
ATOM   2514  C   GLU A 314     -12.665  -1.806  28.408  1.00 95.45           C  
ATOM   2515  CB  GLU A 314     -14.326  -3.444  29.323  1.00 95.45           C  
ATOM   2516  O   GLU A 314     -11.842  -2.177  27.569  1.00 95.45           O  
ATOM   2517  CG  GLU A 314     -14.504  -4.700  30.163  1.00 95.45           C  
ATOM   2518  CD  GLU A 314     -15.902  -5.291  30.070  1.00 95.45           C  
ATOM   2519  OE1 GLU A 314     -16.231  -6.200  30.865  1.00 95.45           O  
ATOM   2520  OE2 GLU A 314     -16.675  -4.841  29.194  1.00 95.45           O  
ATOM   2521  N   SER A 315     -13.388  -0.650  28.312  1.00 89.95           N  
ATOM   2522  CA  SER A 315     -13.076   0.312  27.260  1.00 89.95           C  
ATOM   2523  C   SER A 315     -11.637   0.806  27.372  1.00 89.95           C  
ATOM   2524  CB  SER A 315     -14.037   1.500  27.317  1.00 89.95           C  
ATOM   2525  O   SER A 315     -10.950   0.965  26.361  1.00 89.95           O  
ATOM   2526  OG  SER A 315     -15.369   1.081  27.075  1.00 89.95           O  
ATOM   2527  N   ARG A 316     -11.199   1.047  28.577  1.00 95.39           N  
ATOM   2528  CA  ARG A 316      -9.817   1.455  28.811  1.00 95.39           C  
ATOM   2529  C   ARG A 316      -8.842   0.382  28.341  1.00 95.39           C  
ATOM   2530  CB  ARG A 316      -9.590   1.758  30.293  1.00 95.39           C  
ATOM   2531  O   ARG A 316      -7.830   0.689  27.707  1.00 95.39           O  
ATOM   2532  CG  ARG A 316      -8.219   2.341  30.600  1.00 95.39           C  
ATOM   2533  CD  ARG A 316      -8.090   2.738  32.064  1.00 95.39           C  
ATOM   2534  NE  ARG A 316      -6.738   3.186  32.383  1.00 95.39           N  
ATOM   2535  NH1 ARG A 316      -7.159   3.527  34.629  1.00 95.39           N  
ATOM   2536  NH2 ARG A 316      -5.073   3.941  33.774  1.00 95.39           N  
ATOM   2537  CZ  ARG A 316      -6.326   3.550  33.595  1.00 95.39           C  
ATOM   2538  N   ARG A 317      -9.089  -0.917  28.618  1.00 96.67           N  
ATOM   2539  CA  ARG A 317      -8.255  -2.024  28.160  1.00 96.67           C  
ATOM   2540  C   ARG A 317      -8.248  -2.111  26.638  1.00 96.67           C  
ATOM   2541  CB  ARG A 317      -8.740  -3.346  28.759  1.00 96.67           C  
ATOM   2542  O   ARG A 317      -7.203  -2.351  26.029  1.00 96.67           O  
ATOM   2543  CG  ARG A 317      -8.415  -3.511  30.235  1.00 96.67           C  
ATOM   2544  CD  ARG A 317      -8.872  -4.862  30.766  1.00 96.67           C  
ATOM   2545  NE  ARG A 317      -8.992  -4.856  32.221  1.00 96.67           N  
ATOM   2546  NH1 ARG A 317     -10.514  -6.592  32.309  1.00 96.67           N  
ATOM   2547  NH2 ARG A 317      -9.803  -5.587  34.242  1.00 96.67           N  
ATOM   2548  CZ  ARG A 317      -9.769  -5.678  32.921  1.00 96.67           C  
ATOM   2549  N   GLN A 318      -9.367  -1.926  26.043  1.00 94.29           N  
ATOM   2550  CA  GLN A 318      -9.475  -1.964  24.589  1.00 94.29           C  
ATOM   2551  C   GLN A 318      -8.651  -0.852  23.946  1.00 94.29           C  
ATOM   2552  CB  GLN A 318     -10.938  -1.852  24.155  1.00 94.29           C  
ATOM   2553  O   GLN A 318      -7.972  -1.076  22.943  1.00 94.29           O  
ATOM   2554  CG  GLN A 318     -11.745  -3.123  24.379  1.00 94.29           C  
ATOM   2555  CD  GLN A 318     -13.208  -2.962  24.009  1.00 94.29           C  
ATOM   2556  NE2 GLN A 318     -13.982  -4.029  24.174  1.00 94.29           N  
ATOM   2557  OE1 GLN A 318     -13.639  -1.887  23.580  1.00 94.29           O  
ATOM   2558  N   ILE A 319      -8.750   0.339  24.553  1.00 91.83           N  
ATOM   2559  CA  ILE A 319      -7.988   1.475  24.047  1.00 91.83           C  
ATOM   2560  C   ILE A 319      -6.493   1.175  24.139  1.00 91.83           C  
ATOM   2561  CB  ILE A 319      -8.323   2.770  24.820  1.00 91.83           C  
ATOM   2562  O   ILE A 319      -5.741   1.441  23.199  1.00 91.83           O  
ATOM   2563  CG1 ILE A 319      -9.754   3.224  24.507  1.00 91.83           C  
ATOM   2564  CG2 ILE A 319      -7.314   3.874  24.489  1.00 91.83           C  
ATOM   2565  CD1 ILE A 319     -10.250   4.361  25.390  1.00 91.83           C  
ATOM   2566  N   GLN A 320      -6.051   0.614  25.227  1.00 94.62           N  
ATOM   2567  CA  GLN A 320      -4.650   0.249  25.404  1.00 94.62           C  
ATOM   2568  C   GLN A 320      -4.228  -0.819  24.399  1.00 94.62           C  
ATOM   2569  CB  GLN A 320      -4.398  -0.244  26.830  1.00 94.62           C  
ATOM   2570  O   GLN A 320      -3.136  -0.749  23.831  1.00 94.62           O  
ATOM   2571  CG  GLN A 320      -4.463   0.856  27.881  1.00 94.62           C  
ATOM   2572  CD  GLN A 320      -4.348   0.323  29.297  1.00 94.62           C  
ATOM   2573  NE2 GLN A 320      -4.462   1.213  30.277  1.00 94.62           N  
ATOM   2574  OE1 GLN A 320      -4.158  -0.879  29.508  1.00 94.62           O  
ATOM   2575  N   SER A 321      -5.006  -1.848  24.182  1.00 94.63           N  
ATOM   2576  CA  SER A 321      -4.730  -2.904  23.213  1.00 94.63           C  
ATOM   2577  C   SER A 321      -4.598  -2.339  21.802  1.00 94.63           C  
ATOM   2578  CB  SER A 321      -5.832  -3.964  23.246  1.00 94.63           C  
ATOM   2579  O   SER A 321      -3.659  -2.676  21.078  1.00 94.63           O  
ATOM   2580  OG  SER A 321      -5.685  -4.875  22.171  1.00 94.63           O  
ATOM   2581  N   LEU A 322      -5.554  -1.476  21.443  1.00 93.78           N  
ATOM   2582  CA  LEU A 322      -5.521  -0.864  20.120  1.00 93.78           C  
ATOM   2583  C   LEU A 322      -4.324   0.072  19.983  1.00 93.78           C  
ATOM   2584  CB  LEU A 322      -6.818  -0.095  19.852  1.00 93.78           C  
ATOM   2585  O   LEU A 322      -3.699   0.136  18.922  1.00 93.78           O  
ATOM   2586  CG  LEU A 322      -8.063  -0.941  19.581  1.00 93.78           C  
ATOM   2587  CD1 LEU A 322      -9.300  -0.052  19.499  1.00 93.78           C  
ATOM   2588  CD2 LEU A 322      -7.892  -1.749  18.299  1.00 93.78           C  
ATOM   2589  N   THR A 323      -3.998   0.820  21.039  1.00 94.57           N  
ATOM   2590  CA  THR A 323      -2.826   1.688  21.044  1.00 94.57           C  
ATOM   2591  C   THR A 323      -1.551   0.878  20.831  1.00 94.57           C  
ATOM   2592  CB  THR A 323      -2.722   2.479  22.361  1.00 94.57           C  
ATOM   2593  O   THR A 323      -0.674   1.280  20.064  1.00 94.57           O  
ATOM   2594  CG2 THR A 323      -1.544   3.447  22.330  1.00 94.57           C  
ATOM   2595  OG1 THR A 323      -3.931   3.220  22.563  1.00 94.57           O  
ATOM   2596  N   CYS A 324      -1.422  -0.261  21.478  1.00 96.79           N  
ATOM   2597  CA  CYS A 324      -0.281  -1.149  21.289  1.00 96.79           C  
ATOM   2598  C   CYS A 324      -0.243  -1.695  19.867  1.00 96.79           C  
ATOM   2599  CB  CYS A 324      -0.330  -2.305  22.288  1.00 96.79           C  
ATOM   2600  O   CYS A 324       0.827  -1.803  19.267  1.00 96.79           O  
ATOM   2601  SG  CYS A 324      -0.058  -1.798  24.001  1.00 96.79           S  
ATOM   2602  N   GLU A 325      -1.340  -2.062  19.307  1.00 94.88           N  
ATOM   2603  CA  GLU A 325      -1.415  -2.549  17.932  1.00 94.88           C  
ATOM   2604  C   GLU A 325      -0.971  -1.476  16.942  1.00 94.88           C  
ATOM   2605  CB  GLU A 325      -2.836  -3.013  17.603  1.00 94.88           C  
ATOM   2606  O   GLU A 325      -0.235  -1.763  15.996  1.00 94.88           O  
ATOM   2607  CG  GLU A 325      -2.897  -4.092  16.531  1.00 94.88           C  
ATOM   2608  CD  GLU A 325      -4.315  -4.534  16.205  1.00 94.88           C  
ATOM   2609  OE1 GLU A 325      -4.486  -5.486  15.410  1.00 94.88           O  
ATOM   2610  OE2 GLU A 325      -5.262  -3.921  16.747  1.00 94.88           O  
ATOM   2611  N   VAL A 326      -1.440  -0.237  17.188  1.00 88.30           N  
ATOM   2612  CA  VAL A 326      -1.058   0.877  16.326  1.00 88.30           C  
ATOM   2613  C   VAL A 326       0.449   1.106  16.415  1.00 88.30           C  
ATOM   2614  CB  VAL A 326      -1.816   2.171  16.701  1.00 88.30           C  
ATOM   2615  O   VAL A 326       1.116   1.292  15.394  1.00 88.30           O  
ATOM   2616  CG1 VAL A 326      -1.213   3.377  15.983  1.00 88.30           C  
ATOM   2617  CG2 VAL A 326      -3.300   2.034  16.369  1.00 88.30           C  
ATOM   2618  N   ASP A 327       0.970   1.083  17.606  1.00 95.42           N  
ATOM   2619  CA  ASP A 327       2.406   1.253  17.805  1.00 95.42           C  
ATOM   2620  C   ASP A 327       3.189   0.116  17.151  1.00 95.42           C  
ATOM   2621  CB  ASP A 327       2.736   1.329  19.297  1.00 95.42           C  
ATOM   2622  O   ASP A 327       4.245   0.344  16.557  1.00 95.42           O  
ATOM   2623  CG  ASP A 327       2.285   2.630  19.938  1.00 95.42           C  
ATOM   2624  OD1 ASP A 327       2.042   3.617  19.210  1.00 95.42           O  
ATOM   2625  OD2 ASP A 327       2.175   2.670  21.182  1.00 95.42           O  
ATOM   2626  N   GLY A 328       2.688  -1.127  17.300  1.00 95.45           N  
ATOM   2627  CA  GLY A 328       3.303  -2.257  16.621  1.00 95.45           C  
ATOM   2628  C   GLY A 328       3.314  -2.112  15.111  1.00 95.45           C  
ATOM   2629  O   GLY A 328       4.330  -2.378  14.465  1.00 95.45           O  
ATOM   2630  N   LEU A 329       2.191  -1.708  14.519  1.00 91.32           N  
ATOM   2631  CA  LEU A 329       2.082  -1.526  13.076  1.00 91.32           C  
ATOM   2632  C   LEU A 329       2.964  -0.375  12.604  1.00 91.32           C  
ATOM   2633  CB  LEU A 329       0.627  -1.265  12.677  1.00 91.32           C  
ATOM   2634  O   LEU A 329       3.580  -0.455  11.539  1.00 91.32           O  
ATOM   2635  CG  LEU A 329      -0.326  -2.457  12.770  1.00 91.32           C  
ATOM   2636  CD1 LEU A 329      -1.758  -2.015  12.486  1.00 91.32           C  
ATOM   2637  CD2 LEU A 329       0.100  -3.559  11.806  1.00 91.32           C  
ATOM   2638  N   ARG A 330       3.009   0.678  13.381  1.00 96.10           N  
ATOM   2639  CA  ARG A 330       3.906   1.786  13.067  1.00 96.10           C  
ATOM   2640  C   ARG A 330       5.359   1.323  13.037  1.00 96.10           C  
ATOM   2641  CB  ARG A 330       3.738   2.918  14.082  1.00 96.10           C  
ATOM   2642  O   ARG A 330       6.127   1.727  12.162  1.00 96.10           O  
ATOM   2643  CG  ARG A 330       2.465   3.729  13.895  1.00 96.10           C  
ATOM   2644  CD  ARG A 330       2.373   4.873  14.896  1.00 96.10           C  
ATOM   2645  NE  ARG A 330       1.146   5.644  14.722  1.00 96.10           N  
ATOM   2646  NH1 ARG A 330       1.503   7.015  16.547  1.00 96.10           N  
ATOM   2647  NH2 ARG A 330      -0.375   7.278  15.260  1.00 96.10           N  
ATOM   2648  CZ  ARG A 330       0.761   6.644  15.510  1.00 96.10           C  
ATOM   2649  N   GLY A 331       5.777   0.517  14.026  1.00 95.38           N  
ATOM   2650  CA  GLY A 331       7.115  -0.051  14.043  1.00 95.38           C  
ATOM   2651  C   GLY A 331       7.411  -0.919  12.834  1.00 95.38           C  
ATOM   2652  O   GLY A 331       8.482  -0.812  12.234  1.00 95.38           O  
ATOM   2653  N   THR A 332       6.500  -1.798  12.480  1.00 96.11           N  
ATOM   2654  CA  THR A 332       6.680  -2.663  11.319  1.00 96.11           C  
ATOM   2655  C   THR A 332       6.734  -1.841  10.035  1.00 96.11           C  
ATOM   2656  CB  THR A 332       5.551  -3.705  11.218  1.00 96.11           C  
ATOM   2657  O   THR A 332       7.520  -2.139   9.133  1.00 96.11           O  
ATOM   2658  CG2 THR A 332       5.482  -4.565  12.476  1.00 96.11           C  
ATOM   2659  OG1 THR A 332       4.299  -3.029  11.046  1.00 96.11           O  
ATOM   2660  N   ASN A 333       5.870  -0.809   9.889  1.00 93.79           N  
ATOM   2661  CA  ASN A 333       5.893   0.081   8.733  1.00 93.79           C  
ATOM   2662  C   ASN A 333       7.246   0.773   8.586  1.00 93.79           C  
ATOM   2663  CB  ASN A 333       4.774   1.119   8.831  1.00 93.79           C  
ATOM   2664  O   ASN A 333       7.790   0.852   7.483  1.00 93.79           O  
ATOM   2665  CG  ASN A 333       4.502   1.811   7.510  1.00 93.79           C  
ATOM   2666  ND2 ASN A 333       3.227   1.968   7.174  1.00 93.79           N  
ATOM   2667  OD1 ASN A 333       5.430   2.201   6.797  1.00 93.79           O  
ATOM   2668  N   GLU A 334       7.757   1.318   9.702  1.00 96.59           N  
ATOM   2669  CA  GLU A 334       9.073   1.950   9.701  1.00 96.59           C  
ATOM   2670  C   GLU A 334      10.159   0.962   9.284  1.00 96.59           C  
ATOM   2671  CB  GLU A 334       9.392   2.531  11.080  1.00 96.59           C  
ATOM   2672  O   GLU A 334      11.063   1.311   8.521  1.00 96.59           O  
ATOM   2673  CG  GLU A 334       8.596   3.784  11.419  1.00 96.59           C  
ATOM   2674  CD  GLU A 334       8.866   4.305  12.821  1.00 96.59           C  
ATOM   2675  OE1 GLU A 334       8.268   5.333  13.212  1.00 96.59           O  
ATOM   2676  OE2 GLU A 334       9.682   3.681  13.535  1.00 96.59           O  
ATOM   2677  N   ALA A 335      10.071  -0.288   9.767  1.00 95.61           N  
ATOM   2678  CA  ALA A 335      11.026  -1.333   9.410  1.00 95.61           C  
ATOM   2679  C   ALA A 335      10.960  -1.652   7.919  1.00 95.61           C  
ATOM   2680  CB  ALA A 335      10.768  -2.593  10.232  1.00 95.61           C  
ATOM   2681  O   ALA A 335      11.993  -1.810   7.265  1.00 95.61           O  
ATOM   2682  N   LEU A 336       9.786  -1.757   7.377  1.00 96.29           N  
ATOM   2683  CA  LEU A 336       9.593  -2.053   5.962  1.00 96.29           C  
ATOM   2684  C   LEU A 336      10.121  -0.917   5.092  1.00 96.29           C  
ATOM   2685  CB  LEU A 336       8.112  -2.295   5.662  1.00 96.29           C  
ATOM   2686  O   LEU A 336      10.743  -1.161   4.056  1.00 96.29           O  
ATOM   2687  CG  LEU A 336       7.534  -3.630   6.133  1.00 96.29           C  
ATOM   2688  CD1 LEU A 336       6.026  -3.664   5.909  1.00 96.29           C  
ATOM   2689  CD2 LEU A 336       8.213  -4.790   5.414  1.00 96.29           C  
ATOM   2690  N   LEU A 337       9.857   0.334   5.513  1.00 96.19           N  
ATOM   2691  CA  LEU A 337      10.374   1.486   4.783  1.00 96.19           C  
ATOM   2692  C   LEU A 337      11.899   1.497   4.795  1.00 96.19           C  
ATOM   2693  CB  LEU A 337       9.838   2.788   5.385  1.00 96.19           C  
ATOM   2694  O   LEU A 337      12.529   1.827   3.787  1.00 96.19           O  
ATOM   2695  CG  LEU A 337       8.369   3.109   5.107  1.00 96.19           C  
ATOM   2696  CD1 LEU A 337       7.938   4.343   5.892  1.00 96.19           C  
ATOM   2697  CD2 LEU A 337       8.138   3.311   3.614  1.00 96.19           C  
ATOM   2698  N   ARG A 338      12.482   1.203   5.949  1.00 97.37           N  
ATOM   2699  CA  ARG A 338      13.934   1.087   6.040  1.00 97.37           C  
ATOM   2700  C   ARG A 338      14.456   0.006   5.100  1.00 97.37           C  
ATOM   2701  CB  ARG A 338      14.360   0.781   7.478  1.00 97.37           C  
ATOM   2702  O   ARG A 338      15.456   0.208   4.408  1.00 97.37           O  
ATOM   2703  CG  ARG A 338      14.292   1.981   8.409  1.00 97.37           C  
ATOM   2704  CD  ARG A 338      14.923   1.681   9.762  1.00 97.37           C  
ATOM   2705  NE  ARG A 338      13.973   1.876  10.854  1.00 97.37           N  
ATOM   2706  NH1 ARG A 338      13.101  -0.261  10.752  1.00 97.37           N  
ATOM   2707  NH2 ARG A 338      12.309   1.233  12.300  1.00 97.37           N  
ATOM   2708  CZ  ARG A 338      13.130   0.949  11.300  1.00 97.37           C  
ATOM   2709  N   GLN A 339      13.794  -1.167   5.032  1.00 96.26           N  
ATOM   2710  CA  GLN A 339      14.181  -2.269   4.157  1.00 96.26           C  
ATOM   2711  C   GLN A 339      14.072  -1.869   2.689  1.00 96.26           C  
ATOM   2712  CB  GLN A 339      13.317  -3.501   4.431  1.00 96.26           C  
ATOM   2713  O   GLN A 339      14.937  -2.215   1.880  1.00 96.26           O  
ATOM   2714  CG  GLN A 339      13.647  -4.205   5.740  1.00 96.26           C  
ATOM   2715  CD  GLN A 339      12.786  -5.430   5.981  1.00 96.26           C  
ATOM   2716  NE2 GLN A 339      13.392  -6.487   6.511  1.00 96.26           N  
ATOM   2717  OE1 GLN A 339      11.584  -5.427   5.695  1.00 96.26           O  
ATOM   2718  N   LEU A 340      13.065  -1.185   2.330  1.00 94.88           N  
ATOM   2719  CA  LEU A 340      12.884  -0.704   0.965  1.00 94.88           C  
ATOM   2720  C   LEU A 340      14.017   0.236   0.565  1.00 94.88           C  
ATOM   2721  CB  LEU A 340      11.538   0.010   0.822  1.00 94.88           C  
ATOM   2722  O   LEU A 340      14.559   0.128  -0.537  1.00 94.88           O  
ATOM   2723  CG  LEU A 340      11.087   0.329  -0.605  1.00 94.88           C  
ATOM   2724  CD1 LEU A 340       9.961  -0.609  -1.027  1.00 94.88           C  
ATOM   2725  CD2 LEU A 340      10.647   1.785  -0.714  1.00 94.88           C  
ATOM   2726  N   ARG A 341      14.312   1.144   1.504  1.00 97.53           N  
ATOM   2727  CA  ARG A 341      15.412   2.065   1.238  1.00 97.53           C  
ATOM   2728  C   ARG A 341      16.725   1.312   1.052  1.00 97.53           C  
ATOM   2729  CB  ARG A 341      15.547   3.083   2.372  1.00 97.53           C  
ATOM   2730  O   ARG A 341      17.514   1.639   0.164  1.00 97.53           O  
ATOM   2731  CG  ARG A 341      14.430   4.114   2.411  1.00 97.53           C  
ATOM   2732  CD  ARG A 341      14.602   5.088   3.568  1.00 97.53           C  
ATOM   2733  NE  ARG A 341      13.372   5.827   3.838  1.00 97.53           N  
ATOM   2734  NH1 ARG A 341      13.578   5.738   6.137  1.00 97.53           N  
ATOM   2735  NH2 ARG A 341      11.782   6.796   5.183  1.00 97.53           N  
ATOM   2736  CZ  ARG A 341      12.913   6.119   5.052  1.00 97.53           C  
ATOM   2737  N   GLU A 342      17.013   0.333   1.893  1.00 97.22           N  
ATOM   2738  CA  GLU A 342      18.221  -0.481   1.795  1.00 97.22           C  
ATOM   2739  C   GLU A 342      18.271  -1.239   0.471  1.00 97.22           C  
ATOM   2740  CB  GLU A 342      18.304  -1.463   2.967  1.00 97.22           C  
ATOM   2741  O   GLU A 342      19.322  -1.312  -0.169  1.00 97.22           O  
ATOM   2742  CG  GLU A 342      18.592  -0.800   4.306  1.00 97.22           C  
ATOM   2743  CD  GLU A 342      18.515  -1.762   5.481  1.00 97.22           C  
ATOM   2744  OE1 GLU A 342      18.636  -1.312   6.643  1.00 97.22           O  
ATOM   2745  OE2 GLU A 342      18.333  -2.976   5.237  1.00 97.22           O  
ATOM   2746  N   LEU A 343      17.141  -1.787   0.084  1.00 95.97           N  
ATOM   2747  CA  LEU A 343      17.066  -2.515  -1.178  1.00 95.97           C  
ATOM   2748  C   LEU A 343      17.286  -1.578  -2.361  1.00 95.97           C  
ATOM   2749  CB  LEU A 343      15.712  -3.217  -1.313  1.00 95.97           C  
ATOM   2750  O   LEU A 343      17.990  -1.925  -3.312  1.00 95.97           O  
ATOM   2751  CG  LEU A 343      15.521  -4.488  -0.483  1.00 95.97           C  
ATOM   2752  CD1 LEU A 343      14.103  -5.022  -0.651  1.00 95.97           C  
ATOM   2753  CD2 LEU A 343      16.546  -5.545  -0.879  1.00 95.97           C  
ATOM   2754  N   GLU A 344      16.639  -0.439  -2.307  1.00 96.78           N  
ATOM   2755  CA  GLU A 344      16.840   0.561  -3.350  1.00 96.78           C  
ATOM   2756  C   GLU A 344      18.308   0.967  -3.452  1.00 96.78           C  
ATOM   2757  CB  GLU A 344      15.971   1.794  -3.088  1.00 96.78           C  
ATOM   2758  O   GLU A 344      18.840   1.123  -4.553  1.00 96.78           O  
ATOM   2759  CG  GLU A 344      14.489   1.570  -3.354  1.00 96.78           C  
ATOM   2760  CD  GLU A 344      13.622   2.752  -2.952  1.00 96.78           C  
ATOM   2761  OE1 GLU A 344      12.404   2.738  -3.244  1.00 96.78           O  
ATOM   2762  OE2 GLU A 344      14.164   3.700  -2.341  1.00 96.78           O  
ATOM   2763  N   GLU A 345      18.974   1.223  -2.297  1.00 97.78           N  
ATOM   2764  CA  GLU A 345      20.395   1.559  -2.279  1.00 97.78           C  
ATOM   2765  C   GLU A 345      21.237   0.430  -2.867  1.00 97.78           C  
ATOM   2766  CB  GLU A 345      20.855   1.871  -0.853  1.00 97.78           C  
ATOM   2767  O   GLU A 345      22.173   0.678  -3.629  1.00 97.78           O  
ATOM   2768  CG  GLU A 345      20.374   3.217  -0.332  1.00 97.78           C  
ATOM   2769  CD  GLU A 345      20.799   3.493   1.102  1.00 97.78           C  
ATOM   2770  OE1 GLU A 345      20.451   4.567   1.642  1.00 97.78           O  
ATOM   2771  OE2 GLU A 345      21.486   2.627   1.689  1.00 97.78           O  
ATOM   2772  N   GLN A 346      20.893  -0.805  -2.526  1.00 97.94           N  
ATOM   2773  CA  GLN A 346      21.605  -1.960  -3.064  1.00 97.94           C  
ATOM   2774  C   GLN A 346      21.449  -2.043  -4.580  1.00 97.94           C  
ATOM   2775  CB  GLN A 346      21.105  -3.251  -2.414  1.00 97.94           C  
ATOM   2776  O   GLN A 346      22.417  -2.313  -5.295  1.00 97.94           O  
ATOM   2777  CG  GLN A 346      21.561  -3.428  -0.971  1.00 97.94           C  
ATOM   2778  CD  GLN A 346      20.956  -4.653  -0.311  1.00 97.94           C  
ATOM   2779  NE2 GLN A 346      21.178  -4.796   0.991  1.00 97.94           N  
ATOM   2780  OE1 GLN A 346      20.293  -5.464  -0.966  1.00 97.94           O  
ATOM   2781  N   PHE A 347      20.220  -1.854  -5.035  1.00 96.55           N  
ATOM   2782  CA  PHE A 347      19.970  -1.890  -6.471  1.00 96.55           C  
ATOM   2783  C   PHE A 347      20.707  -0.759  -7.178  1.00 96.55           C  
ATOM   2784  CB  PHE A 347      18.468  -1.799  -6.759  1.00 96.55           C  
ATOM   2785  O   PHE A 347      21.237  -0.947  -8.275  1.00 96.55           O  
ATOM   2786  CG  PHE A 347      17.740  -3.108  -6.612  1.00 96.55           C  
ATOM   2787  CD1 PHE A 347      17.988  -4.158  -7.487  1.00 96.55           C  
ATOM   2788  CD2 PHE A 347      16.809  -3.287  -5.598  1.00 96.55           C  
ATOM   2789  CE1 PHE A 347      17.316  -5.371  -7.353  1.00 96.55           C  
ATOM   2790  CE2 PHE A 347      16.133  -4.496  -5.458  1.00 96.55           C  
ATOM   2791  CZ  PHE A 347      16.387  -5.537  -6.337  1.00 96.55           C  
ATOM   2792  N   ALA A 348      20.718   0.410  -6.584  1.00 96.55           N  
ATOM   2793  CA  ALA A 348      21.436   1.547  -7.155  1.00 96.55           C  
ATOM   2794  C   ALA A 348      22.931   1.256  -7.256  1.00 96.55           C  
ATOM   2795  CB  ALA A 348      21.196   2.802  -6.319  1.00 96.55           C  
ATOM   2796  O   ALA A 348      23.569   1.592  -8.256  1.00 96.55           O  
ATOM   2797  N   LEU A 349      23.510   0.624  -6.244  1.00 97.90           N  
ATOM   2798  CA  LEU A 349      24.920   0.249  -6.267  1.00 97.90           C  
ATOM   2799  C   LEU A 349      25.190  -0.783  -7.356  1.00 97.90           C  
ATOM   2800  CB  LEU A 349      25.349  -0.305  -4.905  1.00 97.90           C  
ATOM   2801  O   LEU A 349      26.197  -0.696  -8.064  1.00 97.90           O  
ATOM   2802  CG  LEU A 349      25.446   0.707  -3.762  1.00 97.90           C  
ATOM   2803  CD1 LEU A 349      25.714  -0.009  -2.442  1.00 97.90           C  
ATOM   2804  CD2 LEU A 349      26.534   1.736  -4.049  1.00 97.90           C  
ATOM   2805  N   GLU A 350      24.315  -1.798  -7.466  1.00 97.77           N  
ATOM   2806  CA  GLU A 350      24.457  -2.831  -8.487  1.00 97.77           C  
ATOM   2807  C   GLU A 350      24.333  -2.242  -9.889  1.00 97.77           C  
ATOM   2808  CB  GLU A 350      23.414  -3.933  -8.286  1.00 97.77           C  
ATOM   2809  O   GLU A 350      25.101  -2.596 -10.787  1.00 97.77           O  
ATOM   2810  CG  GLU A 350      23.653  -4.788  -7.049  1.00 97.77           C  
ATOM   2811  CD  GLU A 350      22.568  -5.827  -6.819  1.00 97.77           C  
ATOM   2812  OE1 GLU A 350      22.590  -6.505  -5.767  1.00 97.77           O  
ATOM   2813  OE2 GLU A 350      21.688  -5.965  -7.699  1.00 97.77           O  
ATOM   2814  N   ALA A 351      23.314  -1.385 -10.052  1.00 96.32           N  
ATOM   2815  CA  ALA A 351      23.140  -0.696 -11.329  1.00 96.32           C  
ATOM   2816  C   ALA A 351      24.371   0.137 -11.675  1.00 96.32           C  
ATOM   2817  CB  ALA A 351      21.896   0.189 -11.291  1.00 96.32           C  
ATOM   2818  O   ALA A 351      24.816   0.150 -12.825  1.00 96.32           O  
ATOM   2819  N   GLY A 352      24.885   0.866 -10.664  1.00 98.07           N  
ATOM   2820  CA  GLY A 352      26.123   1.602 -10.862  1.00 98.07           C  
ATOM   2821  C   GLY A 352      27.292   0.713 -11.239  1.00 98.07           C  
ATOM   2822  O   GLY A 352      28.097   1.069 -12.103  1.00 98.07           O  
ATOM   2823  N   GLY A 353      27.409  -0.455 -10.592  1.00 98.14           N  
ATOM   2824  CA  GLY A 353      28.430  -1.428 -10.946  1.00 98.14           C  
ATOM   2825  C   GLY A 353      28.329  -1.902 -12.384  1.00 98.14           C  
ATOM   2826  O   GLY A 353      29.341  -2.014 -13.079  1.00 98.14           O  
ATOM   2827  N   TYR A 354      27.117  -2.238 -12.891  1.00 96.95           N  
ATOM   2828  CA  TYR A 354      26.888  -2.665 -14.267  1.00 96.95           C  
ATOM   2829  C   TYR A 354      27.238  -1.552 -15.248  1.00 96.95           C  
ATOM   2830  CB  TYR A 354      25.431  -3.094 -14.462  1.00 96.95           C  
ATOM   2831  O   TYR A 354      27.844  -1.805 -16.292  1.00 96.95           O  
ATOM   2832  CG  TYR A 354      25.083  -4.392 -13.776  1.00 96.95           C  
ATOM   2833  CD1 TYR A 354      25.802  -5.556 -14.038  1.00 96.95           C  
ATOM   2834  CD2 TYR A 354      24.034  -4.459 -12.864  1.00 96.95           C  
ATOM   2835  CE1 TYR A 354      25.484  -6.755 -13.410  1.00 96.95           C  
ATOM   2836  CE2 TYR A 354      23.708  -5.653 -12.230  1.00 96.95           C  
ATOM   2837  OH  TYR A 354      24.118  -7.978 -11.883  1.00 96.95           O  
ATOM   2838  CZ  TYR A 354      24.437  -6.794 -12.508  1.00 96.95           C  
ATOM   2839  N   GLN A 355      26.841  -0.272 -14.908  1.00 97.83           N  
ATOM   2840  CA  GLN A 355      27.150   0.874 -15.756  1.00 97.83           C  
ATOM   2841  C   GLN A 355      28.657   1.093 -15.856  1.00 97.83           C  
ATOM   2842  CB  GLN A 355      26.470   2.136 -15.223  1.00 97.83           C  
ATOM   2843  O   GLN A 355      29.177   1.382 -16.936  1.00 97.83           O  
ATOM   2844  CG  GLN A 355      26.567   3.331 -16.163  1.00 97.83           C  
ATOM   2845  CD  GLN A 355      25.811   3.120 -17.461  1.00 97.83           C  
ATOM   2846  NE2 GLN A 355      26.120   3.931 -18.466  1.00 97.83           N  
ATOM   2847  OE1 GLN A 355      24.956   2.234 -17.559  1.00 97.83           O  
ATOM   2848  N   ALA A 356      29.339   0.974 -14.698  1.00 97.88           N  
ATOM   2849  CA  ALA A 356      30.795   1.093 -14.689  1.00 97.88           C  
ATOM   2850  C   ALA A 356      31.441  -0.018 -15.512  1.00 97.88           C  
ATOM   2851  CB  ALA A 356      31.322   1.066 -13.256  1.00 97.88           C  
ATOM   2852  O   ALA A 356      32.391   0.227 -16.260  1.00 97.88           O  
ATOM   2853  N   GLY A 357      30.928  -1.266 -15.323  1.00 98.23           N  
ATOM   2854  CA  GLY A 357      31.416  -2.382 -16.118  1.00 98.23           C  
ATOM   2855  C   GLY A 357      31.196  -2.196 -17.607  1.00 98.23           C  
ATOM   2856  O   GLY A 357      32.085  -2.483 -18.411  1.00 98.23           O  
ATOM   2857  N   ALA A 358      30.030  -1.765 -17.978  1.00 96.92           N  
ATOM   2858  CA  ALA A 358      29.716  -1.491 -19.378  1.00 96.92           C  
ATOM   2859  C   ALA A 358      30.634  -0.411 -19.944  1.00 96.92           C  
ATOM   2860  CB  ALA A 358      28.255  -1.073 -19.524  1.00 96.92           C  
ATOM   2861  O   ALA A 358      31.115  -0.526 -21.074  1.00 96.92           O  
ATOM   2862  N   ALA A 359      30.887   0.652 -19.119  1.00 97.87           N  
ATOM   2863  CA  ALA A 359      31.775   1.732 -19.540  1.00 97.87           C  
ATOM   2864  C   ALA A 359      33.200   1.222 -19.743  1.00 97.87           C  
ATOM   2865  CB  ALA A 359      31.759   2.865 -18.517  1.00 97.87           C  
ATOM   2866  O   ALA A 359      33.872   1.606 -20.703  1.00 97.87           O  
ATOM   2867  N   ARG A 360      33.681   0.397 -18.838  1.00 98.30           N  
ATOM   2868  CA  ARG A 360      35.009  -0.198 -18.948  1.00 98.30           C  
ATOM   2869  C   ARG A 360      35.131  -1.035 -20.216  1.00 98.30           C  
ATOM   2870  CB  ARG A 360      35.315  -1.059 -17.720  1.00 98.30           C  
ATOM   2871  O   ARG A 360      36.130  -0.944 -20.932  1.00 98.30           O  
ATOM   2872  CG  ARG A 360      36.760  -1.525 -17.640  1.00 98.30           C  
ATOM   2873  CD  ARG A 360      36.990  -2.448 -16.451  1.00 98.30           C  
ATOM   2874  NE  ARG A 360      38.296  -3.098 -16.518  1.00 98.30           N  
ATOM   2875  NH1 ARG A 360      38.084  -4.193 -14.495  1.00 98.30           N  
ATOM   2876  NH2 ARG A 360      39.986  -4.450 -15.749  1.00 98.30           N  
ATOM   2877  CZ  ARG A 360      38.786  -3.912 -15.587  1.00 98.30           C  
ATOM   2878  N   LEU A 361      34.132  -1.884 -20.507  1.00 97.97           N  
ATOM   2879  CA  LEU A 361      34.134  -2.730 -21.695  1.00 97.97           C  
ATOM   2880  C   LEU A 361      34.102  -1.885 -22.964  1.00 97.97           C  
ATOM   2881  CB  LEU A 361      32.939  -3.687 -21.675  1.00 97.97           C  
ATOM   2882  O   LEU A 361      34.781  -2.201 -23.943  1.00 97.97           O  
ATOM   2883  CG  LEU A 361      33.051  -4.891 -20.738  1.00 97.97           C  
ATOM   2884  CD1 LEU A 361      31.727  -5.647 -20.686  1.00 97.97           C  
ATOM   2885  CD2 LEU A 361      34.181  -5.812 -21.183  1.00 97.97           C  
ATOM   2886  N   GLU A 362      33.292  -0.831 -22.961  1.00 97.95           N  
ATOM   2887  CA  GLU A 362      33.239   0.088 -24.094  1.00 97.95           C  
ATOM   2888  C   GLU A 362      34.596   0.741 -24.338  1.00 97.95           C  
ATOM   2889  CB  GLU A 362      32.172   1.162 -23.866  1.00 97.95           C  
ATOM   2890  O   GLU A 362      35.008   0.917 -25.487  1.00 97.95           O  
ATOM   2891  CG  GLU A 362      30.746   0.658 -24.037  1.00 97.95           C  
ATOM   2892  CD  GLU A 362      29.697   1.721 -23.754  1.00 97.95           C  
ATOM   2893  OE1 GLU A 362      28.486   1.424 -23.867  1.00 97.95           O  
ATOM   2894  OE2 GLU A 362      30.088   2.861 -23.417  1.00 97.95           O  
ATOM   2895  N   GLU A 363      35.263   1.097 -23.253  1.00 98.02           N  
ATOM   2896  CA  GLU A 363      36.596   1.682 -23.360  1.00 98.02           C  
ATOM   2897  C   GLU A 363      37.599   0.673 -23.914  1.00 98.02           C  
ATOM   2898  CB  GLU A 363      37.068   2.199 -21.999  1.00 98.02           C  
ATOM   2899  O   GLU A 363      38.427   1.014 -24.760  1.00 98.02           O  
ATOM   2900  CG  GLU A 363      38.423   2.890 -22.039  1.00 98.02           C  
ATOM   2901  CD  GLU A 363      38.443   4.120 -22.932  1.00 98.02           C  
ATOM   2902  OE1 GLU A 363      39.515   4.449 -23.489  1.00 98.02           O  
ATOM   2903  OE2 GLU A 363      37.378   4.762 -23.075  1.00 98.02           O  
ATOM   2904  N   GLU A 364      37.555  -0.546 -23.431  1.00 98.04           N  
ATOM   2905  CA  GLU A 364      38.425  -1.605 -23.935  1.00 98.04           C  
ATOM   2906  C   GLU A 364      38.186  -1.856 -25.421  1.00 98.04           C  
ATOM   2907  CB  GLU A 364      38.213  -2.898 -23.143  1.00 98.04           C  
ATOM   2908  O   GLU A 364      39.132  -2.076 -26.180  1.00 98.04           O  
ATOM   2909  CG  GLU A 364      38.740  -2.838 -21.717  1.00 98.04           C  
ATOM   2910  CD  GLU A 364      38.453  -4.100 -20.918  1.00 98.04           C  
ATOM   2911  OE1 GLU A 364      38.822  -4.158 -19.723  1.00 98.04           O  
ATOM   2912  OE2 GLU A 364      37.855  -5.037 -21.492  1.00 98.04           O  
ATOM   2913  N   LEU A 365      36.942  -1.899 -25.776  1.00 97.40           N  
ATOM   2914  CA  LEU A 365      36.594  -2.087 -27.180  1.00 97.40           C  
ATOM   2915  C   LEU A 365      37.171  -0.965 -28.037  1.00 97.40           C  
ATOM   2916  CB  LEU A 365      35.074  -2.147 -27.353  1.00 97.40           C  
ATOM   2917  O   LEU A 365      37.712  -1.218 -29.116  1.00 97.40           O  
ATOM   2918  CG  LEU A 365      34.564  -2.717 -28.677  1.00 97.40           C  
ATOM   2919  CD1 LEU A 365      33.298  -3.537 -28.449  1.00 97.40           C  
ATOM   2920  CD2 LEU A 365      34.308  -1.597 -29.679  1.00 97.40           C  
ATOM   2921  N   ARG A 366      37.006   0.279 -27.559  1.00 97.91           N  
ATOM   2922  CA  ARG A 366      37.569   1.427 -28.263  1.00 97.91           C  
ATOM   2923  C   ARG A 366      39.085   1.307 -28.381  1.00 97.91           C  
ATOM   2924  CB  ARG A 366      37.200   2.730 -27.550  1.00 97.91           C  
ATOM   2925  O   ARG A 366      39.654   1.578 -29.440  1.00 97.91           O  
ATOM   2926  CG  ARG A 366      37.487   3.981 -28.364  1.00 97.91           C  
ATOM   2927  CD  ARG A 366      37.153   5.248 -27.589  1.00 97.91           C  
ATOM   2928  NE  ARG A 366      38.089   5.470 -26.491  1.00 97.91           N  
ATOM   2929  NH1 ARG A 366      39.752   6.372 -27.816  1.00 97.91           N  
ATOM   2930  NH2 ARG A 366      40.072   6.156 -25.557  1.00 97.91           N  
ATOM   2931  CZ  ARG A 366      39.302   5.999 -26.624  1.00 97.91           C  
ATOM   2932  N   GLN A 367      39.716   0.949 -27.288  1.00 98.01           N  
ATOM   2933  CA  GLN A 367      41.164   0.770 -27.289  1.00 98.01           C  
ATOM   2934  C   GLN A 367      41.585  -0.307 -28.285  1.00 98.01           C  
ATOM   2935  CB  GLN A 367      41.662   0.412 -25.887  1.00 98.01           C  
ATOM   2936  O   GLN A 367      42.559  -0.134 -29.020  1.00 98.01           O  
ATOM   2937  CG  GLN A 367      41.640   1.580 -24.910  1.00 98.01           C  
ATOM   2938  CD  GLN A 367      41.991   1.167 -23.493  1.00 98.01           C  
ATOM   2939  NE2 GLN A 367      41.939   2.118 -22.568  1.00 98.01           N  
ATOM   2940  OE1 GLN A 367      42.305   0.001 -23.233  1.00 98.01           O  
ATOM   2941  N   LEU A 368      40.901  -1.447 -28.324  1.00 97.70           N  
ATOM   2942  CA  LEU A 368      41.199  -2.545 -29.237  1.00 97.70           C  
ATOM   2943  C   LEU A 368      41.013  -2.113 -30.687  1.00 97.70           C  
ATOM   2944  CB  LEU A 368      40.308  -3.752 -28.933  1.00 97.70           C  
ATOM   2945  O   LEU A 368      41.819  -2.463 -31.553  1.00 97.70           O  
ATOM   2946  CG  LEU A 368      40.700  -5.070 -29.602  1.00 97.70           C  
ATOM   2947  CD1 LEU A 368      42.118  -5.465 -29.205  1.00 97.70           C  
ATOM   2948  CD2 LEU A 368      39.710  -6.171 -29.236  1.00 97.70           C  
ATOM   2949  N   LYS A 369      39.996  -1.383 -30.930  1.00 98.12           N  
ATOM   2950  CA  LYS A 369      39.754  -0.869 -32.275  1.00 98.12           C  
ATOM   2951  C   LYS A 369      40.893   0.037 -32.730  1.00 98.12           C  
ATOM   2952  CB  LYS A 369      38.427  -0.110 -32.328  1.00 98.12           C  
ATOM   2953  O   LYS A 369      41.323  -0.030 -33.884  1.00 98.12           O  
ATOM   2954  CG  LYS A 369      37.199  -1.008 -32.334  1.00 98.12           C  
ATOM   2955  CD  LYS A 369      35.914  -0.198 -32.447  1.00 98.12           C  
ATOM   2956  CE  LYS A 369      34.686  -1.098 -32.476  1.00 98.12           C  
ATOM   2957  NZ  LYS A 369      33.420  -0.306 -32.502  1.00 98.12           N  
ATOM   2958  N   GLU A 370      41.362   0.927 -31.821  1.00 97.88           N  
ATOM   2959  CA  GLU A 370      42.482   1.812 -32.126  1.00 97.88           C  
ATOM   2960  C   GLU A 370      43.755   1.016 -32.398  1.00 97.88           C  
ATOM   2961  CB  GLU A 370      42.714   2.801 -30.981  1.00 97.88           C  
ATOM   2962  O   GLU A 370      44.514   1.342 -33.313  1.00 97.88           O  
ATOM   2963  CG  GLU A 370      41.647   3.882 -30.876  1.00 97.88           C  
ATOM   2964  CD  GLU A 370      41.810   4.769 -29.653  1.00 97.88           C  
ATOM   2965  OE1 GLU A 370      40.942   5.639 -29.413  1.00 97.88           O  
ATOM   2966  OE2 GLU A 370      42.815   4.595 -28.928  1.00 97.88           O  
ATOM   2967  N   GLU A 371      43.962  -0.015 -31.560  1.00 98.15           N  
ATOM   2968  CA  GLU A 371      45.119  -0.883 -31.757  1.00 98.15           C  
ATOM   2969  C   GLU A 371      45.045  -1.606 -33.099  1.00 98.15           C  
ATOM   2970  CB  GLU A 371      45.229  -1.900 -30.618  1.00 98.15           C  
ATOM   2971  O   GLU A 371      46.051  -1.727 -33.802  1.00 98.15           O  
ATOM   2972  CG  GLU A 371      45.677  -1.295 -29.295  1.00 98.15           C  
ATOM   2973  CD  GLU A 371      45.689  -2.297 -28.151  1.00 98.15           C  
ATOM   2974  OE1 GLU A 371      46.018  -1.908 -27.008  1.00 98.15           O  
ATOM   2975  OE2 GLU A 371      45.367  -3.480 -28.401  1.00 98.15           O  
ATOM   2976  N   MET A 372      43.883  -2.117 -33.412  1.00 98.04           N  
ATOM   2977  CA  MET A 372      43.683  -2.790 -34.692  1.00 98.04           C  
ATOM   2978  C   MET A 372      43.961  -1.843 -35.854  1.00 98.04           C  
ATOM   2979  CB  MET A 372      42.258  -3.339 -34.794  1.00 98.04           C  
ATOM   2980  O   MET A 372      44.622  -2.220 -36.823  1.00 98.04           O  
ATOM   2981  CG  MET A 372      42.015  -4.186 -36.032  1.00 98.04           C  
ATOM   2982  SD  MET A 372      40.315  -4.872 -36.093  1.00 98.04           S  
ATOM   2983  CE  MET A 372      39.357  -3.340 -36.258  1.00 98.04           C  
ATOM   2984  N   ALA A 373      43.441  -0.646 -35.778  1.00 97.22           N  
ATOM   2985  CA  ALA A 373      43.674   0.369 -36.802  1.00 97.22           C  
ATOM   2986  C   ALA A 373      45.165   0.656 -36.961  1.00 97.22           C  
ATOM   2987  CB  ALA A 373      42.921   1.652 -36.461  1.00 97.22           C  
ATOM   2988  O   ALA A 373      45.657   0.813 -38.080  1.00 97.22           O  
ATOM   2989  N   ARG A 374      45.862   0.785 -35.837  1.00 97.84           N  
ATOM   2990  CA  ARG A 374      47.307   0.987 -35.859  1.00 97.84           C  
ATOM   2991  C   ARG A 374      48.010  -0.166 -36.568  1.00 97.84           C  
ATOM   2992  CB  ARG A 374      47.851   1.137 -34.437  1.00 97.84           C  
ATOM   2993  O   ARG A 374      48.903   0.055 -37.388  1.00 97.84           O  
ATOM   2994  CG  ARG A 374      49.309   1.562 -34.377  1.00 97.84           C  
ATOM   2995  CD  ARG A 374      49.820   1.625 -32.945  1.00 97.84           C  
ATOM   2996  NE  ARG A 374      49.818   0.309 -32.313  1.00 97.84           N  
ATOM   2997  NH1 ARG A 374      51.725  -0.436 -33.384  1.00 97.84           N  
ATOM   2998  NH2 ARG A 374      50.626  -1.803 -31.908  1.00 97.84           N  
ATOM   2999  CZ  ARG A 374      50.723  -0.640 -32.537  1.00 97.84           C  
ATOM   3000  N   HIS A 375      47.672  -1.423 -36.217  1.00 97.80           N  
ATOM   3001  CA  HIS A 375      48.250  -2.603 -36.851  1.00 97.80           C  
ATOM   3002  C   HIS A 375      47.990  -2.604 -38.354  1.00 97.80           C  
ATOM   3003  CB  HIS A 375      47.690  -3.879 -36.220  1.00 97.80           C  
ATOM   3004  O   HIS A 375      48.872  -2.956 -39.141  1.00 97.80           O  
ATOM   3005  CG  HIS A 375      48.255  -4.178 -34.868  1.00 97.80           C  
ATOM   3006  CD2 HIS A 375      47.700  -4.766 -33.783  1.00 97.80           C  
ATOM   3007  ND1 HIS A 375      49.548  -3.856 -34.514  1.00 97.80           N  
ATOM   3008  CE1 HIS A 375      49.764  -4.236 -33.266  1.00 97.80           C  
ATOM   3009  NE2 HIS A 375      48.658  -4.791 -32.799  1.00 97.80           N  
ATOM   3010  N   LEU A 376      46.794  -2.235 -38.791  1.00 97.98           N  
ATOM   3011  CA  LEU A 376      46.445  -2.185 -40.207  1.00 97.98           C  
ATOM   3012  C   LEU A 376      47.317  -1.175 -40.946  1.00 97.98           C  
ATOM   3013  CB  LEU A 376      44.967  -1.826 -40.383  1.00 97.98           C  
ATOM   3014  O   LEU A 376      47.766  -1.437 -42.064  1.00 97.98           O  
ATOM   3015  CG  LEU A 376      43.962  -2.951 -40.129  1.00 97.98           C  
ATOM   3016  CD1 LEU A 376      42.538  -2.405 -40.157  1.00 97.98           C  
ATOM   3017  CD2 LEU A 376      44.134  -4.064 -41.156  1.00 97.98           C  
ATOM   3018  N   ARG A 377      47.653  -0.001 -40.304  1.00 97.68           N  
ATOM   3019  CA  ARG A 377      48.522   1.006 -40.905  1.00 97.68           C  
ATOM   3020  C   ARG A 377      49.955   0.497 -41.016  1.00 97.68           C  
ATOM   3021  CB  ARG A 377      48.487   2.302 -40.093  1.00 97.68           C  
ATOM   3022  O   ARG A 377      50.605   0.674 -42.048  1.00 97.68           O  
ATOM   3023  CG  ARG A 377      47.204   3.100 -40.261  1.00 97.68           C  
ATOM   3024  CD  ARG A 377      47.270   4.434 -39.531  1.00 97.68           C  
ATOM   3025  NE  ARG A 377      46.647   4.359 -38.212  1.00 97.68           N  
ATOM   3026  NH1 ARG A 377      48.607   4.698 -37.038  1.00 97.68           N  
ATOM   3027  NH2 ARG A 377      46.630   4.400 -35.916  1.00 97.68           N  
ATOM   3028  CZ  ARG A 377      47.296   4.486 -37.058  1.00 97.68           C  
ATOM   3029  N   GLU A 378      50.418  -0.114 -39.931  1.00 97.74           N  
ATOM   3030  CA  GLU A 378      51.771  -0.663 -39.931  1.00 97.74           C  
ATOM   3031  C   GLU A 378      51.926  -1.749 -40.992  1.00 97.74           C  
ATOM   3032  CB  GLU A 378      52.125  -1.221 -38.551  1.00 97.74           C  
ATOM   3033  O   GLU A 378      52.966  -1.840 -41.647  1.00 97.74           O  
ATOM   3034  CG  GLU A 378      52.318  -0.152 -37.485  1.00 97.74           C  
ATOM   3035  CD  GLU A 378      52.502  -0.722 -36.088  1.00 97.74           C  
ATOM   3036  OE1 GLU A 378      52.620   0.065 -35.122  1.00 97.74           O  
ATOM   3037  OE2 GLU A 378      52.528  -1.967 -35.959  1.00 97.74           O  
ATOM   3038  N   TYR A 379      50.897  -2.612 -41.092  1.00 97.52           N  
ATOM   3039  CA  TYR A 379      50.905  -3.655 -42.111  1.00 97.52           C  
ATOM   3040  C   TYR A 379      50.968  -3.052 -43.509  1.00 97.52           C  
ATOM   3041  CB  TYR A 379      49.664  -4.544 -41.981  1.00 97.52           C  
ATOM   3042  O   TYR A 379      51.729  -3.519 -44.360  1.00 97.52           O  
ATOM   3043  CG  TYR A 379      49.603  -5.654 -43.002  1.00 97.52           C  
ATOM   3044  CD1 TYR A 379      48.801  -5.542 -44.135  1.00 97.52           C  
ATOM   3045  CD2 TYR A 379      50.347  -6.818 -42.835  1.00 97.52           C  
ATOM   3046  CE1 TYR A 379      48.740  -6.564 -45.077  1.00 97.52           C  
ATOM   3047  CE2 TYR A 379      50.293  -7.846 -43.770  1.00 97.52           C  
ATOM   3048  OH  TYR A 379      49.432  -8.724 -45.816  1.00 97.52           O  
ATOM   3049  CZ  TYR A 379      49.489  -7.709 -44.887  1.00 97.52           C  
ATOM   3050  N   GLN A 380      50.132  -2.066 -43.766  1.00 97.50           N  
ATOM   3051  CA  GLN A 380      50.154  -1.380 -45.054  1.00 97.50           C  
ATOM   3052  C   GLN A 380      51.530  -0.782 -45.335  1.00 97.50           C  
ATOM   3053  CB  GLN A 380      49.087  -0.284 -45.097  1.00 97.50           C  
ATOM   3054  O   GLN A 380      52.037  -0.877 -46.455  1.00 97.50           O  
ATOM   3055  CG  GLN A 380      48.925   0.363 -46.465  1.00 97.50           C  
ATOM   3056  CD  GLN A 380      48.491  -0.624 -47.533  1.00 97.50           C  
ATOM   3057  NE2 GLN A 380      49.089  -0.519 -48.715  1.00 97.50           N  
ATOM   3058  OE1 GLN A 380      47.626  -1.473 -47.298  1.00 97.50           O  
ATOM   3059  N   GLU A 381      52.151  -0.114 -44.399  1.00 97.26           N  
ATOM   3060  CA  GLU A 381      53.491   0.449 -44.536  1.00 97.26           C  
ATOM   3061  C   GLU A 381      54.517  -0.637 -44.846  1.00 97.26           C  
ATOM   3062  CB  GLU A 381      53.891   1.202 -43.264  1.00 97.26           C  
ATOM   3063  O   GLU A 381      55.393  -0.448 -45.693  1.00 97.26           O  
ATOM   3064  CG  GLU A 381      53.150   2.517 -43.069  1.00 97.26           C  
ATOM   3065  CD  GLU A 381      53.476   3.199 -41.750  1.00 97.26           C  
ATOM   3066  OE1 GLU A 381      52.860   4.244 -41.439  1.00 97.26           O  
ATOM   3067  OE2 GLU A 381      54.355   2.686 -41.023  1.00 97.26           O  
ATOM   3068  N   LEU A 382      54.427  -1.776 -44.098  1.00 97.80           N  
ATOM   3069  CA  LEU A 382      55.326  -2.903 -44.322  1.00 97.80           C  
ATOM   3070  C   LEU A 382      55.141  -3.475 -45.724  1.00 97.80           C  
ATOM   3071  CB  LEU A 382      55.087  -3.996 -43.277  1.00 97.80           C  
ATOM   3072  O   LEU A 382      56.117  -3.835 -46.386  1.00 97.80           O  
ATOM   3073  CG  LEU A 382      56.064  -5.173 -43.291  1.00 97.80           C  
ATOM   3074  CD1 LEU A 382      57.493  -4.678 -43.100  1.00 97.80           C  
ATOM   3075  CD2 LEU A 382      55.695  -6.187 -42.213  1.00 97.80           C  
ATOM   3076  N   LEU A 383      53.899  -3.608 -46.066  1.00 97.76           N  
ATOM   3077  CA  LEU A 383      53.594  -4.088 -47.409  1.00 97.76           C  
ATOM   3078  C   LEU A 383      54.214  -3.179 -48.465  1.00 97.76           C  
ATOM   3079  CB  LEU A 383      52.079  -4.173 -47.617  1.00 97.76           C  
ATOM   3080  O   LEU A 383      54.773  -3.660 -49.453  1.00 97.76           O  
ATOM   3081  CG  LEU A 383      51.610  -4.719 -48.966  1.00 97.76           C  
ATOM   3082  CD1 LEU A 383      52.031  -6.176 -49.124  1.00 97.76           C  
ATOM   3083  CD2 LEU A 383      50.098  -4.576 -49.104  1.00 97.76           C  
ATOM   3084  N   ASN A 384      54.080  -1.840 -48.332  1.00 97.82           N  
ATOM   3085  CA  ASN A 384      54.681  -0.874 -49.246  1.00 97.82           C  
ATOM   3086  C   ASN A 384      56.195  -1.045 -49.326  1.00 97.82           C  
ATOM   3087  CB  ASN A 384      54.329   0.554 -48.823  1.00 97.82           C  
ATOM   3088  O   ASN A 384      56.775  -0.975 -50.410  1.00 97.82           O  
ATOM   3089  CG  ASN A 384      52.867   0.886 -49.047  1.00 97.82           C  
ATOM   3090  ND2 ASN A 384      52.388   1.933 -48.386  1.00 97.82           N  
ATOM   3091  OD1 ASN A 384      52.173   0.206 -49.808  1.00 97.82           O  
ATOM   3092  N   VAL A 385      56.897  -1.194 -48.153  1.00 97.76           N  
ATOM   3093  CA  VAL A 385      58.340  -1.401 -48.100  1.00 97.76           C  
ATOM   3094  C   VAL A 385      58.705  -2.691 -48.831  1.00 97.76           C  
ATOM   3095  CB  VAL A 385      58.854  -1.449 -46.644  1.00 97.76           C  
ATOM   3096  O   VAL A 385      59.678  -2.730 -49.587  1.00 97.76           O  
ATOM   3097  CG1 VAL A 385      60.325  -1.858 -46.603  1.00 97.76           C  
ATOM   3098  CG2 VAL A 385      58.653  -0.097 -45.962  1.00 97.76           C  
ATOM   3099  N   LYS A 386      57.947  -3.764 -48.635  1.00 97.50           N  
ATOM   3100  CA  LYS A 386      58.184  -5.048 -49.289  1.00 97.50           C  
ATOM   3101  C   LYS A 386      58.123  -4.911 -50.807  1.00 97.50           C  
ATOM   3102  CB  LYS A 386      57.168  -6.088 -48.814  1.00 97.50           C  
ATOM   3103  O   LYS A 386      58.978  -5.444 -51.519  1.00 97.50           O  
ATOM   3104  CG  LYS A 386      57.466  -7.504 -49.285  1.00 97.50           C  
ATOM   3105  CD  LYS A 386      56.733  -7.828 -50.580  1.00 97.50           C  
ATOM   3106  CE  LYS A 386      56.953  -9.275 -51.001  1.00 97.50           C  
ATOM   3107  NZ  LYS A 386      56.203  -9.609 -52.249  1.00 97.50           N  
ATOM   3108  N   MET A 387      57.049  -4.223 -51.301  1.00 97.59           N  
ATOM   3109  CA  MET A 387      56.888  -3.998 -52.734  1.00 97.59           C  
ATOM   3110  C   MET A 387      58.067  -3.212 -53.298  1.00 97.59           C  
ATOM   3111  CB  MET A 387      55.581  -3.257 -53.019  1.00 97.59           C  
ATOM   3112  O   MET A 387      58.553  -3.511 -54.390  1.00 97.59           O  
ATOM   3113  CG  MET A 387      54.337  -4.108 -52.821  1.00 97.59           C  
ATOM   3114  SD  MET A 387      52.794  -3.207 -53.239  1.00 97.59           S  
ATOM   3115  CE  MET A 387      53.053  -2.936 -55.014  1.00 97.59           C  
ATOM   3116  N   ALA A 388      58.531  -2.181 -52.542  1.00 97.48           N  
ATOM   3117  CA  ALA A 388      59.682  -1.375 -52.941  1.00 97.48           C  
ATOM   3118  C   ALA A 388      60.939  -2.233 -53.055  1.00 97.48           C  
ATOM   3119  CB  ALA A 388      59.906  -0.238 -51.947  1.00 97.48           C  
ATOM   3120  O   ALA A 388      61.710  -2.092 -54.008  1.00 97.48           O  
ATOM   3121  N   LEU A 389      61.143  -3.102 -52.053  1.00 97.07           N  
ATOM   3122  CA  LEU A 389      62.292  -4.001 -52.073  1.00 97.07           C  
ATOM   3123  C   LEU A 389      62.191  -4.987 -53.231  1.00 97.07           C  
ATOM   3124  CB  LEU A 389      62.401  -4.761 -50.748  1.00 97.07           C  
ATOM   3125  O   LEU A 389      63.198  -5.313 -53.865  1.00 97.07           O  
ATOM   3126  CG  LEU A 389      62.856  -3.948 -49.535  1.00 97.07           C  
ATOM   3127  CD1 LEU A 389      62.809  -4.804 -48.274  1.00 97.07           C  
ATOM   3128  CD2 LEU A 389      64.259  -3.394 -49.759  1.00 97.07           C  
ATOM   3129  N   ASP A 390      61.001  -5.532 -53.486  1.00 97.46           N  
ATOM   3130  CA  ASP A 390      60.791  -6.454 -54.597  1.00 97.46           C  
ATOM   3131  C   ASP A 390      61.189  -5.814 -55.925  1.00 97.46           C  
ATOM   3132  CB  ASP A 390      59.331  -6.908 -54.649  1.00 97.46           C  
ATOM   3133  O   ASP A 390      61.771  -6.473 -56.789  1.00 97.46           O  
ATOM   3134  CG  ASP A 390      59.001  -7.963 -53.608  1.00 97.46           C  
ATOM   3135  OD1 ASP A 390      59.929  -8.625 -53.094  1.00 97.46           O  
ATOM   3136  OD2 ASP A 390      57.801  -8.137 -53.301  1.00 97.46           O  
ATOM   3137  N   ILE A 391      60.877  -4.543 -56.104  1.00 96.57           N  
ATOM   3138  CA  ILE A 391      61.262  -3.806 -57.303  1.00 96.57           C  
ATOM   3139  C   ILE A 391      62.783  -3.685 -57.368  1.00 96.57           C  
ATOM   3140  CB  ILE A 391      60.610  -2.406 -57.340  1.00 96.57           C  
ATOM   3141  O   ILE A 391      63.381  -3.860 -58.432  1.00 96.57           O  
ATOM   3142  CG1 ILE A 391      59.086  -2.529 -57.458  1.00 96.57           C  
ATOM   3143  CG2 ILE A 391      61.183  -1.573 -58.490  1.00 96.57           C  
ATOM   3144  CD1 ILE A 391      58.344  -1.211 -57.288  1.00 96.57           C  
ATOM   3145  N   GLU A 392      63.491  -3.362 -56.223  1.00 96.79           N  
ATOM   3146  CA  GLU A 392      64.942  -3.225 -56.146  1.00 96.79           C  
ATOM   3147  C   GLU A 392      65.639  -4.542 -56.474  1.00 96.79           C  
ATOM   3148  CB  GLU A 392      65.363  -2.739 -54.757  1.00 96.79           C  
ATOM   3149  O   GLU A 392      66.643  -4.558 -57.190  1.00 96.79           O  
ATOM   3150  CG  GLU A 392      64.957  -1.303 -54.458  1.00 96.79           C  
ATOM   3151  CD  GLU A 392      65.299  -0.864 -53.044  1.00 96.79           C  
ATOM   3152  OE1 GLU A 392      64.944   0.273 -52.658  1.00 96.79           O  
ATOM   3153  OE2 GLU A 392      65.929  -1.663 -52.315  1.00 96.79           O  
ATOM   3154  N   ILE A 393      65.096  -5.624 -55.909  1.00 95.23           N  
ATOM   3155  CA  ILE A 393      65.658  -6.949 -56.148  1.00 95.23           C  
ATOM   3156  C   ILE A 393      65.518  -7.310 -57.625  1.00 95.23           C  
ATOM   3157  CB  ILE A 393      64.976  -8.020 -55.268  1.00 95.23           C  
ATOM   3158  O   ILE A 393      66.440  -7.868 -58.225  1.00 95.23           O  
ATOM   3159  CG1 ILE A 393      65.333  -7.804 -53.792  1.00 95.23           C  
ATOM   3160  CG2 ILE A 393      65.370  -9.427 -55.726  1.00 95.23           C  
ATOM   3161  CD1 ILE A 393      64.567  -8.704 -52.832  1.00 95.23           C  
ATOM   3162  N   ALA A 394      64.329  -7.036 -58.180  1.00 96.06           N  
ATOM   3163  CA  ALA A 394      64.090  -7.282 -59.599  1.00 96.06           C  
ATOM   3164  C   ALA A 394      65.077  -6.503 -60.464  1.00 96.06           C  
ATOM   3165  CB  ALA A 394      62.656  -6.911 -59.970  1.00 96.06           C  
ATOM   3166  O   ALA A 394      65.582  -7.023 -61.462  1.00 96.06           O  
ATOM   3167  N   THR A 395      65.342  -5.274 -60.109  1.00 94.99           N  
ATOM   3168  CA  THR A 395      66.308  -4.436 -60.811  1.00 94.99           C  
ATOM   3169  C   THR A 395      67.717  -5.004 -60.674  1.00 94.99           C  
ATOM   3170  CB  THR A 395      66.281  -2.990 -60.282  1.00 94.99           C  
ATOM   3171  O   THR A 395      68.479  -5.030 -61.643  1.00 94.99           O  
ATOM   3172  CG2 THR A 395      64.916  -2.348 -60.505  1.00 94.99           C  
ATOM   3173  OG1 THR A 395      66.571  -2.995 -58.879  1.00 94.99           O  
ATOM   3174  N   TYR A 396      68.144  -5.308 -59.299  1.00 95.94           N  
ATOM   3175  CA  TYR A 396      69.458  -5.902 -59.079  1.00 95.94           C  
ATOM   3176  C   TYR A 396      69.606  -7.203 -59.858  1.00 95.94           C  
ATOM   3177  CB  TYR A 396      69.689  -6.158 -57.587  1.00 95.94           C  
ATOM   3178  O   TYR A 396      70.673  -7.486 -60.409  1.00 95.94           O  
ATOM   3179  CG  TYR A 396      69.904  -4.900 -56.781  1.00 95.94           C  
ATOM   3180  CD1 TYR A 396      70.868  -3.966 -57.155  1.00 95.94           C  
ATOM   3181  CD2 TYR A 396      69.146  -4.644 -55.644  1.00 95.94           C  
ATOM   3182  CE1 TYR A 396      71.071  -2.806 -56.415  1.00 95.94           C  
ATOM   3183  CE2 TYR A 396      69.341  -3.487 -54.895  1.00 95.94           C  
ATOM   3184  OH  TYR A 396      70.501  -1.429 -54.552  1.00 95.94           O  
ATOM   3185  CZ  TYR A 396      70.304  -2.576 -55.289  1.00 95.94           C  
ATOM   3186  N   ARG A 397      68.622  -8.079 -59.917  1.00 94.59           N  
ATOM   3187  CA  ARG A 397      68.637  -9.321 -60.683  1.00 94.59           C  
ATOM   3188  C   ARG A 397      68.867  -9.048 -62.166  1.00 94.59           C  
ATOM   3189  CB  ARG A 397      67.329 -10.090 -60.489  1.00 94.59           C  
ATOM   3190  O   ARG A 397      69.624  -9.763 -62.825  1.00 94.59           O  
ATOM   3191  CG  ARG A 397      67.290 -10.931 -59.223  1.00 94.59           C  
ATOM   3192  CD  ARG A 397      66.002 -11.735 -59.118  1.00 94.59           C  
ATOM   3193  NE  ARG A 397      65.931 -12.479 -57.864  1.00 94.59           N  
ATOM   3194  NH1 ARG A 397      63.702 -13.044 -58.085  1.00 94.59           N  
ATOM   3195  NH2 ARG A 397      64.887 -13.733 -56.248  1.00 94.59           N  
ATOM   3196  CZ  ARG A 397      64.840 -13.083 -57.402  1.00 94.59           C  
ATOM   3197  N   LYS A 398      68.215  -7.992 -62.781  1.00 93.39           N  
ATOM   3198  CA  LYS A 398      68.368  -7.607 -64.181  1.00 93.39           C  
ATOM   3199  C   LYS A 398      69.791  -7.137 -64.469  1.00 93.39           C  
ATOM   3200  CB  LYS A 398      67.369  -6.509 -64.548  1.00 93.39           C  
ATOM   3201  O   LYS A 398      70.353  -7.452 -65.520  1.00 93.39           O  
ATOM   3202  CG  LYS A 398      65.949  -7.011 -64.762  1.00 93.39           C  
ATOM   3203  CD  LYS A 398      65.023  -5.891 -65.220  1.00 93.39           C  
ATOM   3204  CE  LYS A 398      63.582  -6.368 -65.336  1.00 93.39           C  
ATOM   3205  NZ  LYS A 398      62.663  -5.262 -65.740  1.00 93.39           N  
ATOM   3206  N   LEU A 399      70.450  -6.326 -63.588  1.00 93.41           N  
ATOM   3207  CA  LEU A 399      71.807  -5.808 -63.724  1.00 93.41           C  
ATOM   3208  C   LEU A 399      72.830  -6.936 -63.645  1.00 93.41           C  
ATOM   3209  CB  LEU A 399      72.095  -4.766 -62.641  1.00 93.41           C  
ATOM   3210  O   LEU A 399      73.808  -6.947 -64.396  1.00 93.41           O  
ATOM   3211  CG  LEU A 399      71.479  -3.382 -62.851  1.00 93.41           C  
ATOM   3212  CD1 LEU A 399      71.608  -2.546 -61.582  1.00 93.41           C  
ATOM   3213  CD2 LEU A 399      72.139  -2.676 -64.031  1.00 93.41           C  
ATOM   3214  N   LEU A 400      72.674  -7.869 -62.692  1.00 91.72           N  
ATOM   3215  CA  LEU A 400      73.583  -8.999 -62.535  1.00 91.72           C  
ATOM   3216  C   LEU A 400      73.508  -9.929 -63.741  1.00 91.72           C  
ATOM   3217  CB  LEU A 400      73.258  -9.775 -61.256  1.00 91.72           C  
ATOM   3218  O   LEU A 400      74.525 -10.476 -64.173  1.00 91.72           O  
ATOM   3219  CG  LEU A 400      73.700  -9.132 -59.941  1.00 91.72           C  
ATOM   3220  CD1 LEU A 400      73.030  -9.826 -58.760  1.00 91.72           C  
ATOM   3221  CD2 LEU A 400      75.218  -9.180 -59.806  1.00 91.72           C  
ATOM   3222  N   GLU A 401      72.305 -10.188 -64.203  1.00 88.15           N  
ATOM   3223  CA  GLU A 401      72.140 -10.999 -65.406  1.00 88.15           C  
ATOM   3224  C   GLU A 401      72.827 -10.352 -66.606  1.00 88.15           C  
ATOM   3225  CB  GLU A 401      70.656 -11.222 -65.706  1.00 88.15           C  
ATOM   3226  O   GLU A 401      73.374 -11.048 -67.464  1.00 88.15           O  
ATOM   3227  CG  GLU A 401      69.964 -12.160 -64.727  1.00 88.15           C  
ATOM   3228  CD  GLU A 401      68.463 -12.254 -64.945  1.00 88.15           C  
ATOM   3229  OE1 GLU A 401      67.783 -12.979 -64.184  1.00 88.15           O  
ATOM   3230  OE2 GLU A 401      67.962 -11.598 -65.886  1.00 88.15           O  
ATOM   3231  N   GLY A 402      72.833  -9.047 -66.735  1.00 84.90           N  
ATOM   3232  CA  GLY A 402      73.567  -8.329 -67.764  1.00 84.90           C  
ATOM   3233  C   GLY A 402      75.072  -8.423 -67.599  1.00 84.90           C  
ATOM   3234  O   GLY A 402      75.802  -8.562 -68.583  1.00 84.90           O  
ATOM   3235  N   GLU A 403      75.608  -8.303 -66.386  1.00 82.15           N  
ATOM   3236  CA  GLU A 403      77.037  -8.407 -66.107  1.00 82.15           C  
ATOM   3237  C   GLU A 403      77.535  -9.836 -66.304  1.00 82.15           C  
ATOM   3238  CB  GLU A 403      77.343  -7.934 -64.684  1.00 82.15           C  
ATOM   3239  O   GLU A 403      78.647 -10.049 -66.793  1.00 82.15           O  
ATOM   3240  CG  GLU A 403      77.774  -6.477 -64.599  1.00 82.15           C  
ATOM   3241  CD  GLU A 403      79.283  -6.294 -64.637  1.00 82.15           C  
ATOM   3242  OE1 GLU A 403      79.774  -5.462 -65.434  1.00 82.15           O  
ATOM   3243  OE2 GLU A 403      79.980  -6.989 -63.864  1.00 82.15           O  
ATOM   3244  N   GLU A 404      76.791 -10.844 -65.785  1.00 77.79           N  
ATOM   3245  CA  GLU A 404      77.145 -12.238 -66.033  1.00 77.79           C  
ATOM   3246  C   GLU A 404      77.218 -12.532 -67.528  1.00 77.79           C  
ATOM   3247  CB  GLU A 404      76.138 -13.176 -65.361  1.00 77.79           C  
ATOM   3248  O   GLU A 404      78.053 -13.324 -67.970  1.00 77.79           O  
ATOM   3249  CG  GLU A 404      76.409 -13.412 -63.882  1.00 77.79           C  
ATOM   3250  CD  GLU A 404      75.367 -14.296 -63.215  1.00 77.79           C  
ATOM   3251  OE1 GLU A 404      75.494 -14.573 -62.001  1.00 77.79           O  
ATOM   3252  OE2 GLU A 404      74.417 -14.715 -63.913  1.00 77.79           O  
ATOM   3253  N   SER A 405      76.341 -11.889 -68.287  1.00 73.18           N  
ATOM   3254  CA  SER A 405      76.407 -12.017 -69.739  1.00 73.18           C  
ATOM   3255  C   SER A 405      77.684 -11.390 -70.290  1.00 73.18           C  
ATOM   3256  CB  SER A 405      75.187 -11.366 -70.391  1.00 73.18           C  
ATOM   3257  O   SER A 405      78.268 -11.900 -71.249  1.00 73.18           O  
ATOM   3258  OG  SER A 405      74.919 -10.102 -69.807  1.00 73.18           O  
ATOM   3259  N   ARG A 406      78.278 -10.321 -69.641  1.00 70.56           N  
ATOM   3260  CA  ARG A 406      79.512  -9.674 -70.074  1.00 70.56           C  
ATOM   3261  C   ARG A 406      80.734 -10.464 -69.616  1.00 70.56           C  
ATOM   3262  CB  ARG A 406      79.585  -8.241 -69.541  1.00 70.56           C  
ATOM   3263  O   ARG A 406      81.710 -10.592 -70.357  1.00 70.56           O  
ATOM   3264  CG  ARG A 406      79.337  -7.178 -70.599  1.00 70.56           C  
ATOM   3265  CD  ARG A 406      79.381  -5.775 -70.009  1.00 70.56           C  
ATOM   3266  NE  ARG A 406      80.592  -5.061 -70.405  1.00 70.56           N  
ATOM   3267  NH1 ARG A 406      80.569  -3.606 -68.610  1.00 70.56           N  
ATOM   3268  NH2 ARG A 406      82.233  -3.470 -70.181  1.00 70.56           N  
ATOM   3269  CZ  ARG A 406      81.128  -4.048 -69.731  1.00 70.56           C  
ATOM   3270  N   ILE A 407      80.743 -11.080 -68.377  1.00 69.70           N  
ATOM   3271  CA  ILE A 407      81.887 -11.760 -67.781  1.00 69.70           C  
ATOM   3272  C   ILE A 407      81.911 -13.219 -68.230  1.00 69.70           C  
ATOM   3273  CB  ILE A 407      81.855 -11.674 -66.239  1.00 69.70           C  
ATOM   3274  O   ILE A 407      82.979 -13.829 -68.324  1.00 69.70           O  
ATOM   3275  CG1 ILE A 407      82.014 -10.219 -65.782  1.00 69.70           C  
ATOM   3276  CG2 ILE A 407      82.941 -12.563 -65.626  1.00 69.70           C  
ATOM   3277  CD1 ILE A 407      81.670  -9.990 -64.316  1.00 69.70           C  
ATOM   3278  N   SER A 408      80.837 -13.837 -68.710  1.00 53.58           N  
ATOM   3279  CA  SER A 408      80.936 -15.241 -69.097  1.00 53.58           C  
ATOM   3280  C   SER A 408      81.837 -15.417 -70.314  1.00 53.58           C  
ATOM   3281  CB  SER A 408      79.549 -15.816 -69.391  1.00 53.58           C  
ATOM   3282  O   SER A 408      81.512 -14.949 -71.407  1.00 53.58           O  
ATOM   3283  OG  SER A 408      79.592 -16.683 -70.511  1.00 53.58           O  
ATOM   3284  N   VAL A 409      83.122 -15.085 -70.257  1.00 50.01           N  
ATOM   3285  CA  VAL A 409      84.246 -15.710 -70.947  1.00 50.01           C  
ATOM   3286  C   VAL A 409      84.084 -17.229 -70.929  1.00 50.01           C  
ATOM   3287  CB  VAL A 409      85.596 -15.310 -70.312  1.00 50.01           C  
ATOM   3288  O   VAL A 409      83.757 -17.812 -69.892  1.00 50.01           O  
ATOM   3289  CG1 VAL A 409      86.762 -15.892 -71.110  1.00 50.01           C  
ATOM   3290  CG2 VAL A 409      85.713 -13.790 -70.221  1.00 50.01           C  
ATOM   3291  N   PRO A 410      83.826 -17.944 -72.053  1.00 47.89           N  
ATOM   3292  CA  PRO A 410      83.825 -19.405 -72.154  1.00 47.89           C  
ATOM   3293  C   PRO A 410      85.100 -20.036 -71.601  1.00 47.89           C  
ATOM   3294  CB  PRO A 410      83.700 -19.655 -73.659  1.00 47.89           C  
ATOM   3295  O   PRO A 410      86.205 -19.616 -71.955  1.00 47.89           O  
ATOM   3296  CG  PRO A 410      83.505 -18.298 -74.256  1.00 47.89           C  
ATOM   3297  CD  PRO A 410      83.930 -17.268 -73.249  1.00 47.89           C  
ATOM   3298  N   VAL A 411      85.441 -20.219 -70.381  1.00 39.77           N  
ATOM   3299  CA  VAL A 411      86.445 -21.144 -69.865  1.00 39.77           C  
ATOM   3300  C   VAL A 411      85.923 -22.576 -69.952  1.00 39.77           C  
ATOM   3301  CB  VAL A 411      86.834 -20.805 -68.408  1.00 39.77           C  
ATOM   3302  O   VAL A 411      84.793 -22.857 -69.544  1.00 39.77           O  
ATOM   3303  CG1 VAL A 411      87.978 -21.698 -67.933  1.00 39.77           C  
ATOM   3304  CG2 VAL A 411      87.216 -19.331 -68.288  1.00 39.77           C  
ATOM   3305  N   HIS A 412      86.083 -23.359 -71.078  1.00 37.93           N  
ATOM   3306  CA  HIS A 412      86.723 -24.658 -71.254  1.00 37.93           C  
ATOM   3307  C   HIS A 412      87.226 -25.210 -69.925  1.00 37.93           C  
ATOM   3308  CB  HIS A 412      87.880 -24.553 -72.250  1.00 37.93           C  
ATOM   3309  O   HIS A 412      87.854 -24.489 -69.146  1.00 37.93           O  
ATOM   3310  CG  HIS A 412      87.442 -24.267 -73.651  1.00 37.93           C  
ATOM   3311  CD2 HIS A 412      87.751 -24.875 -74.821  1.00 37.93           C  
ATOM   3312  ND1 HIS A 412      86.580 -23.239 -73.966  1.00 37.93           N  
ATOM   3313  CE1 HIS A 412      86.376 -23.228 -75.273  1.00 37.93           C  
ATOM   3314  NE2 HIS A 412      87.075 -24.211 -75.815  1.00 37.93           N  
ATOM   3315  N   SER A 413      86.564 -26.233 -69.251  1.00 39.03           N  
ATOM   3316  CA  SER A 413      86.909 -27.580 -68.808  1.00 39.03           C  
ATOM   3317  C   SER A 413      87.588 -27.555 -67.442  1.00 39.03           C  
ATOM   3318  CB  SER A 413      87.821 -28.263 -69.827  1.00 39.03           C  
ATOM   3319  O   SER A 413      88.707 -27.055 -67.309  1.00 39.03           O  
ATOM   3320  OG  SER A 413      87.715 -29.673 -69.733  1.00 39.03           O  
ATOM   3321  N   PHE A 414      86.900 -27.530 -66.285  1.00 33.65           N  
ATOM   3322  CA  PHE A 414      87.379 -28.353 -65.181  1.00 33.65           C  
ATOM   3323  C   PHE A 414      86.218 -29.049 -64.481  1.00 33.65           C  
ATOM   3324  CB  PHE A 414      88.164 -27.503 -64.177  1.00 33.65           C  
ATOM   3325  O   PHE A 414      85.322 -28.390 -63.949  1.00 33.65           O  
ATOM   3326  CG  PHE A 414      89.594 -27.256 -64.578  1.00 33.65           C  
ATOM   3327  CD1 PHE A 414      90.577 -28.202 -64.316  1.00 33.65           C  
ATOM   3328  CD2 PHE A 414      89.955 -26.077 -65.217  1.00 33.65           C  
ATOM   3329  CE1 PHE A 414      91.901 -27.977 -64.686  1.00 33.65           C  
ATOM   3330  CE2 PHE A 414      91.275 -25.844 -65.590  1.00 33.65           C  
ATOM   3331  CZ  PHE A 414      92.247 -26.795 -65.322  1.00 33.65           C  
ATOM   3332  N   ALA A 415      85.572 -30.043 -65.033  1.00 33.82           N  
ATOM   3333  CA  ALA A 415      85.239 -31.369 -64.518  1.00 33.82           C  
ATOM   3334  C   ALA A 415      86.374 -31.926 -63.663  1.00 33.82           C  
ATOM   3335  CB  ALA A 415      84.927 -32.323 -65.668  1.00 33.82           C  
ATOM   3336  O   ALA A 415      87.538 -31.895 -64.069  1.00 33.82           O  
ATOM   3337  N   SER A 416      86.484 -31.769 -62.280  1.00 36.80           N  
ATOM   3338  CA  SER A 416      86.844 -32.771 -61.281  1.00 36.80           C  
ATOM   3339  C   SER A 416      87.460 -32.123 -60.045  1.00 36.80           C  
ATOM   3340  CB  SER A 416      87.820 -33.790 -61.872  1.00 36.80           C  
ATOM   3341  O   SER A 416      88.575 -31.602 -60.102  1.00 36.80           O  
ATOM   3342  OG  SER A 416      87.280 -34.384 -63.040  1.00 36.80           O  
ATOM   3343  N   LEU A 417      86.698 -31.468 -59.063  1.00 33.06           N  
ATOM   3344  CA  LEU A 417      87.143 -31.498 -57.674  1.00 33.06           C  
ATOM   3345  C   LEU A 417      85.962 -31.690 -56.728  1.00 33.06           C  
ATOM   3346  CB  LEU A 417      87.888 -30.207 -57.322  1.00 33.06           C  
ATOM   3347  O   LEU A 417      84.991 -30.933 -56.779  1.00 33.06           O  
ATOM   3348  CG  LEU A 417      89.214 -29.971 -58.048  1.00 33.06           C  
ATOM   3349  CD1 LEU A 417      89.791 -28.612 -57.667  1.00 33.06           C  
ATOM   3350  CD2 LEU A 417      90.204 -31.086 -57.731  1.00 33.06           C  
ATOM   3351  N   ASN A 418      85.337 -32.882 -56.524  1.00 32.26           N  
ATOM   3352  CA  ASN A 418      85.067 -33.664 -55.322  1.00 32.26           C  
ATOM   3353  C   ASN A 418      85.855 -33.141 -54.124  1.00 32.26           C  
ATOM   3354  CB  ASN A 418      85.382 -35.142 -55.560  1.00 32.26           C  
ATOM   3355  O   ASN A 418      87.086 -33.188 -54.118  1.00 32.26           O  
ATOM   3356  CG  ASN A 418      84.326 -35.837 -56.397  1.00 32.26           C  
ATOM   3357  ND2 ASN A 418      84.102 -37.117 -56.126  1.00 32.26           N  
ATOM   3358  OD1 ASN A 418      83.717 -35.228 -57.281  1.00 32.26           O  
ATOM   3359  N   ILE A 419      85.352 -32.089 -53.337  1.00 37.74           N  
ATOM   3360  CA  ILE A 419      85.765 -31.880 -51.953  1.00 37.74           C  
ATOM   3361  C   ILE A 419      84.537 -31.636 -51.079  1.00 37.74           C  
ATOM   3362  CB  ILE A 419      86.754 -30.700 -51.831  1.00 37.74           C  
ATOM   3363  O   ILE A 419      83.722 -30.759 -51.375  1.00 37.74           O  
ATOM   3364  CG1 ILE A 419      88.177 -31.157 -52.174  1.00 37.74           C  
ATOM   3365  CG2 ILE A 419      86.698 -30.092 -50.427  1.00 37.74           C  
ATOM   3366  CD1 ILE A 419      89.146 -30.014 -52.444  1.00 37.74           C  
ATOM   3367  N   LYS A 420      83.741 -32.609 -50.583  1.00 31.28           N  
ATOM   3368  CA  LYS A 420      83.293 -33.011 -49.253  1.00 31.28           C  
ATOM   3369  C   LYS A 420      83.729 -31.998 -48.197  1.00 31.28           C  
ATOM   3370  CB  LYS A 420      83.831 -34.398 -48.901  1.00 31.28           C  
ATOM   3371  O   LYS A 420      84.920 -31.707 -48.064  1.00 31.28           O  
ATOM   3372  CG  LYS A 420      83.031 -35.543 -49.505  1.00 31.28           C  
ATOM   3373  CD  LYS A 420      83.698 -36.888 -49.246  1.00 31.28           C  
ATOM   3374  CE  LYS A 420      82.845 -38.043 -49.754  1.00 31.28           C  
ATOM   3375  NZ  LYS A 420      83.514 -39.362 -49.541  1.00 31.28           N  
ATOM   3376  N   THR A 421      82.882 -30.917 -47.828  1.00 34.64           N  
ATOM   3377  CA  THR A 421      82.899 -30.310 -46.502  1.00 34.64           C  
ATOM   3378  C   THR A 421      81.517 -29.780 -46.132  1.00 34.64           C  
ATOM   3379  CB  THR A 421      83.928 -29.167 -46.423  1.00 34.64           C  
ATOM   3380  O   THR A 421      80.883 -29.078 -46.922  1.00 34.64           O  
ATOM   3381  CG2 THR A 421      84.442 -28.987 -44.999  1.00 34.64           C  
ATOM   3382  OG1 THR A 421      85.034 -29.468 -47.284  1.00 34.64           O  
ATOM   3383  N   THR A 422      80.601 -30.520 -45.541  1.00 32.31           N  
ATOM   3384  CA  THR A 422      79.821 -30.555 -44.309  1.00 32.31           C  
ATOM   3385  C   THR A 422      79.732 -29.165 -43.685  1.00 32.31           C  
ATOM   3386  CB  THR A 422      80.429 -31.539 -43.292  1.00 32.31           C  
ATOM   3387  O   THR A 422      80.755 -28.527 -43.429  1.00 32.31           O  
ATOM   3388  CG2 THR A 422      80.446 -32.960 -43.844  1.00 32.31           C  
ATOM   3389  OG1 THR A 422      81.772 -31.138 -42.992  1.00 32.31           O  
ATOM   3390  N   VAL A 423      78.706 -28.331 -44.045  1.00 37.01           N  
ATOM   3391  CA  VAL A 423      78.060 -27.514 -43.023  1.00 37.01           C  
ATOM   3392  C   VAL A 423      76.746 -26.955 -43.563  1.00 37.01           C  
ATOM   3393  CB  VAL A 423      78.977 -26.361 -42.555  1.00 37.01           C  
ATOM   3394  O   VAL A 423      76.733 -26.248 -44.574  1.00 37.01           O  
ATOM   3395  CG1 VAL A 423      78.385 -25.662 -41.333  1.00 37.01           C  
ATOM   3396  CG2 VAL A 423      80.379 -26.886 -42.248  1.00 37.01           C  
ATOM   3397  N   PRO A 424      75.556 -27.581 -43.399  1.00 37.59           N  
ATOM   3398  CA  PRO A 424      74.185 -27.206 -43.752  1.00 37.59           C  
ATOM   3399  C   PRO A 424      73.693 -25.980 -42.985  1.00 37.59           C  
ATOM   3400  CB  PRO A 424      73.372 -28.447 -43.376  1.00 37.59           C  
ATOM   3401  O   PRO A 424      74.126 -25.740 -41.855  1.00 37.59           O  
ATOM   3402  CG  PRO A 424      74.212 -29.164 -42.369  1.00 37.59           C  
ATOM   3403  CD  PRO A 424      75.526 -28.446 -42.246  1.00 37.59           C  
ATOM   3404  N   GLU A 425      73.568 -24.821 -43.654  1.00 31.90           N  
ATOM   3405  CA  GLU A 425      72.274 -24.183 -43.878  1.00 31.90           C  
ATOM   3406  C   GLU A 425      71.794 -23.454 -42.627  1.00 31.90           C  
ATOM   3407  CB  GLU A 425      71.233 -25.218 -44.315  1.00 31.90           C  
ATOM   3408  O   GLU A 425      71.709 -24.047 -41.549  1.00 31.90           O  
ATOM   3409  CG  GLU A 425      69.889 -24.615 -44.695  1.00 31.90           C  
ATOM   3410  CD  GLU A 425      69.045 -25.530 -45.568  1.00 31.90           C  
ATOM   3411  OE1 GLU A 425      67.944 -25.116 -45.996  1.00 31.90           O  
ATOM   3412  OE2 GLU A 425      69.489 -26.672 -45.825  1.00 31.90           O  
ATOM   3413  N   VAL A 426      72.197 -22.234 -42.366  1.00 33.34           N  
ATOM   3414  CA  VAL A 426      71.801 -20.947 -41.803  1.00 33.34           C  
ATOM   3415  C   VAL A 426      70.372 -20.615 -42.226  1.00 33.34           C  
ATOM   3416  CB  VAL A 426      72.762 -19.817 -42.239  1.00 33.34           C  
ATOM   3417  O   VAL A 426      70.045 -20.652 -43.415  1.00 33.34           O  
ATOM   3418  CG1 VAL A 426      72.250 -18.459 -41.761  1.00 33.34           C  
ATOM   3419  CG2 VAL A 426      74.169 -20.079 -41.706  1.00 33.34           C  
ATOM   3420  N   GLU A 427      69.267 -21.058 -41.539  1.00 32.10           N  
ATOM   3421  CA  GLU A 427      68.035 -20.713 -40.837  1.00 32.10           C  
ATOM   3422  C   GLU A 427      67.452 -19.402 -41.356  1.00 32.10           C  
ATOM   3423  CB  GLU A 427      68.283 -20.618 -39.330  1.00 32.10           C  
ATOM   3424  O   GLU A 427      68.183 -18.431 -41.564  1.00 32.10           O  
ATOM   3425  CG  GLU A 427      67.969 -21.900 -38.572  1.00 32.10           C  
ATOM   3426  CD  GLU A 427      67.491 -21.654 -37.150  1.00 32.10           C  
ATOM   3427  OE1 GLU A 427      66.789 -22.525 -36.587  1.00 32.10           O  
ATOM   3428  OE2 GLU A 427      67.821 -20.583 -36.594  1.00 32.10           O  
ATOM   3429  N   PRO A 428      66.089 -19.443 -41.572  1.00 42.37           N  
ATOM   3430  CA  PRO A 428      65.282 -18.700 -40.603  1.00 42.37           C  
ATOM   3431  C   PRO A 428      64.007 -19.441 -40.205  1.00 42.37           C  
ATOM   3432  CB  PRO A 428      64.950 -17.401 -41.342  1.00 42.37           C  
ATOM   3433  O   PRO A 428      63.606 -20.392 -40.880  1.00 42.37           O  
ATOM   3434  CG  PRO A 428      64.808 -17.803 -42.775  1.00 42.37           C  
ATOM   3435  CD  PRO A 428      65.164 -19.256 -42.900  1.00 42.37           C  
ATOM   3436  N   PRO A 429      63.492 -19.480 -38.916  1.00 39.04           N  
ATOM   3437  CA  PRO A 429      62.773 -20.159 -37.835  1.00 39.04           C  
ATOM   3438  C   PRO A 429      61.342 -20.529 -38.219  1.00 39.04           C  
ATOM   3439  CB  PRO A 429      62.786 -19.130 -36.702  1.00 39.04           C  
ATOM   3440  O   PRO A 429      60.734 -19.866 -39.063  1.00 39.04           O  
ATOM   3441  CG  PRO A 429      62.687 -17.806 -37.388  1.00 39.04           C  
ATOM   3442  CD  PRO A 429      62.767 -18.030 -38.871  1.00 39.04           C  
ATOM   3443  N   GLN A 430      61.130 -21.695 -38.566  1.00 32.92           N  
ATOM   3444  CA  GLN A 430      60.035 -22.595 -38.221  1.00 32.92           C  
ATOM   3445  C   GLN A 430      59.096 -21.954 -37.204  1.00 32.92           C  
ATOM   3446  CB  GLN A 430      60.578 -23.917 -37.674  1.00 32.92           C  
ATOM   3447  O   GLN A 430      59.536 -21.490 -36.150  1.00 32.92           O  
ATOM   3448  CG  GLN A 430      60.712 -25.009 -38.726  1.00 32.92           C  
ATOM   3449  CD  GLN A 430      60.978 -26.376 -38.122  1.00 32.92           C  
ATOM   3450  NE2 GLN A 430      60.109 -27.335 -38.420  1.00 32.92           N  
ATOM   3451  OE1 GLN A 430      61.958 -26.567 -37.395  1.00 32.92           O  
ATOM   3452  N   ASP A 431      58.374 -20.885 -37.551  1.00 34.12           N  
ATOM   3453  CA  ASP A 431      56.999 -20.525 -37.219  1.00 34.12           C  
ATOM   3454  C   ASP A 431      56.335 -21.613 -36.377  1.00 34.12           C  
ATOM   3455  CB  ASP A 431      56.188 -20.275 -38.491  1.00 34.12           C  
ATOM   3456  O   ASP A 431      56.200 -22.754 -36.823  1.00 34.12           O  
ATOM   3457  CG  ASP A 431      56.235 -18.829 -38.950  1.00 34.12           C  
ATOM   3458  OD1 ASP A 431      56.615 -17.947 -38.150  1.00 34.12           O  
ATOM   3459  OD2 ASP A 431      55.887 -18.568 -40.122  1.00 34.12           O  
ATOM   3460  N   SER A 432      56.872 -21.906 -35.166  1.00 37.20           N  
ATOM   3461  CA  SER A 432      56.191 -22.345 -33.953  1.00 37.20           C  
ATOM   3462  C   SER A 432      54.725 -21.923 -33.959  1.00 37.20           C  
ATOM   3463  CB  SER A 432      56.887 -21.783 -32.713  1.00 37.20           C  
ATOM   3464  O   SER A 432      54.415 -20.741 -34.121  1.00 37.20           O  
ATOM   3465  OG  SER A 432      58.284 -21.676 -32.925  1.00 37.20           O  
ATOM   3466  N   HIS A 433      53.930 -22.254 -34.937  1.00 38.75           N  
ATOM   3467  CA  HIS A 433      52.482 -22.237 -34.758  1.00 38.75           C  
ATOM   3468  C   HIS A 433      52.105 -22.470 -33.299  1.00 38.75           C  
ATOM   3469  CB  HIS A 433      51.820 -23.291 -35.647  1.00 38.75           C  
ATOM   3470  O   HIS A 433      52.414 -23.521 -32.733  1.00 38.75           O  
ATOM   3471  CG  HIS A 433      52.063 -23.083 -37.108  1.00 38.75           C  
ATOM   3472  CD2 HIS A 433      52.834 -23.765 -37.986  1.00 38.75           C  
ATOM   3473  ND1 HIS A 433      51.475 -22.061 -37.822  1.00 38.75           N  
ATOM   3474  CE1 HIS A 433      51.875 -22.126 -39.081  1.00 38.75           C  
ATOM   3475  NE2 HIS A 433      52.701 -23.151 -39.207  1.00 38.75           N  
ATOM   3476  N   SER A 434      52.470 -21.588 -32.338  1.00 43.18           N  
ATOM   3477  CA  SER A 434      51.802 -21.417 -31.052  1.00 43.18           C  
ATOM   3478  C   SER A 434      50.298 -21.636 -31.177  1.00 43.18           C  
ATOM   3479  CB  SER A 434      52.077 -20.023 -30.486  1.00 43.18           C  
ATOM   3480  O   SER A 434      49.619 -20.915 -31.912  1.00 43.18           O  
ATOM   3481  OG  SER A 434      51.783 -19.023 -31.446  1.00 43.18           O  
ATOM   3482  N   ARG A 435      49.842 -22.835 -31.621  1.00 49.25           N  
ATOM   3483  CA  ARG A 435      48.498 -23.365 -31.417  1.00 49.25           C  
ATOM   3484  C   ARG A 435      47.952 -22.964 -30.051  1.00 49.25           C  
ATOM   3485  CB  ARG A 435      48.494 -24.889 -31.556  1.00 49.25           C  
ATOM   3486  O   ARG A 435      48.611 -23.169 -29.029  1.00 49.25           O  
ATOM   3487  CG  ARG A 435      48.299 -25.377 -32.983  1.00 49.25           C  
ATOM   3488  CD  ARG A 435      48.322 -26.897 -33.068  1.00 49.25           C  
ATOM   3489  NE  ARG A 435      47.974 -27.367 -34.405  1.00 49.25           N  
ATOM   3490  NH1 ARG A 435      49.556 -29.051 -34.448  1.00 49.25           N  
ATOM   3491  NH2 ARG A 435      48.173 -28.725 -36.247  1.00 49.25           N  
ATOM   3492  CZ  ARG A 435      48.569 -28.380 -35.031  1.00 49.25           C  
ATOM   3493  N   LYS A 436      47.409 -21.801 -29.881  1.00 53.06           N  
ATOM   3494  CA  LYS A 436      46.698 -21.262 -28.725  1.00 53.06           C  
ATOM   3495  C   LYS A 436      45.405 -22.030 -28.467  1.00 53.06           C  
ATOM   3496  CB  LYS A 436      46.393 -19.777 -28.927  1.00 53.06           C  
ATOM   3497  O   LYS A 436      44.613 -22.250 -29.385  1.00 53.06           O  
ATOM   3498  CG  LYS A 436      47.625 -18.884 -28.915  1.00 53.06           C  
ATOM   3499  CD  LYS A 436      47.254 -17.416 -29.072  1.00 53.06           C  
ATOM   3500  CE  LYS A 436      48.490 -16.529 -29.134  1.00 53.06           C  
ATOM   3501  NZ  LYS A 436      48.137 -15.105 -29.417  1.00 53.06           N  
ATOM   3502  N   THR A 437      45.437 -23.071 -27.656  1.00 61.46           N  
ATOM   3503  CA  THR A 437      44.288 -23.754 -27.073  1.00 61.46           C  
ATOM   3504  C   THR A 437      43.646 -22.899 -25.984  1.00 61.46           C  
ATOM   3505  CB  THR A 437      44.688 -25.121 -26.487  1.00 61.46           C  
ATOM   3506  O   THR A 437      44.345 -22.233 -25.217  1.00 61.46           O  
ATOM   3507  CG2 THR A 437      45.198 -26.058 -27.577  1.00 61.46           C  
ATOM   3508  OG1 THR A 437      45.721 -24.933 -25.512  1.00 61.46           O  
ATOM   3509  N   VAL A 438      42.496 -22.330 -26.194  1.00 67.61           N  
ATOM   3510  CA  VAL A 438      41.685 -21.605 -25.221  1.00 67.61           C  
ATOM   3511  C   VAL A 438      40.884 -22.594 -24.377  1.00 67.61           C  
ATOM   3512  CB  VAL A 438      40.734 -20.601 -25.911  1.00 67.61           C  
ATOM   3513  O   VAL A 438      40.195 -23.464 -24.915  1.00 67.61           O  
ATOM   3514  CG1 VAL A 438      39.885 -19.864 -24.877  1.00 67.61           C  
ATOM   3515  CG2 VAL A 438      41.530 -19.610 -26.759  1.00 67.61           C  
ATOM   3516  N   LEU A 439      41.240 -22.798 -23.067  1.00 67.89           N  
ATOM   3517  CA  LEU A 439      40.530 -23.573 -22.055  1.00 67.89           C  
ATOM   3518  C   LEU A 439      39.475 -22.720 -21.358  1.00 67.89           C  
ATOM   3519  CB  LEU A 439      41.512 -24.135 -21.024  1.00 67.89           C  
ATOM   3520  O   LEU A 439      39.785 -21.647 -20.835  1.00 67.89           O  
ATOM   3521  CG  LEU A 439      41.013 -25.311 -20.183  1.00 67.89           C  
ATOM   3522  CD1 LEU A 439      40.925 -26.572 -21.036  1.00 67.89           C  
ATOM   3523  CD2 LEU A 439      41.924 -25.534 -18.981  1.00 67.89           C  
ATOM   3524  N   ILE A 440      38.210 -22.834 -21.697  1.00 74.79           N  
ATOM   3525  CA  ILE A 440      37.103 -22.156 -21.030  1.00 74.79           C  
ATOM   3526  C   ILE A 440      36.600 -23.011 -19.869  1.00 74.79           C  
ATOM   3527  CB  ILE A 440      35.950 -21.855 -22.013  1.00 74.79           C  
ATOM   3528  O   ILE A 440      36.193 -24.159 -20.066  1.00 74.79           O  
ATOM   3529  CG1 ILE A 440      36.454 -20.999 -23.181  1.00 74.79           C  
ATOM   3530  CG2 ILE A 440      34.790 -21.164 -21.290  1.00 74.79           C  
ATOM   3531  CD1 ILE A 440      35.453 -20.854 -24.320  1.00 74.79           C  
ATOM   3532  N   LYS A 441      36.923 -22.644 -18.629  1.00 71.92           N  
ATOM   3533  CA  LYS A 441      36.467 -23.238 -17.376  1.00 71.92           C  
ATOM   3534  C   LYS A 441      35.214 -22.537 -16.859  1.00 71.92           C  
ATOM   3535  CB  LYS A 441      37.573 -23.180 -16.321  1.00 71.92           C  
ATOM   3536  O   LYS A 441      35.199 -21.314 -16.706  1.00 71.92           O  
ATOM   3537  CG  LYS A 441      38.722 -24.145 -16.575  1.00 71.92           C  
ATOM   3538  CD  LYS A 441      39.775 -24.060 -15.478  1.00 71.92           C  
ATOM   3539  CE  LYS A 441      40.943 -25.000 -15.750  1.00 71.92           C  
ATOM   3540  NZ  LYS A 441      42.003 -24.882 -14.704  1.00 71.92           N  
ATOM   3541  N   THR A 442      34.053 -23.141 -16.984  1.00 77.63           N  
ATOM   3542  CA  THR A 442      32.814 -22.611 -16.426  1.00 77.63           C  
ATOM   3543  C   THR A 442      32.546 -23.203 -15.045  1.00 77.63           C  
ATOM   3544  CB  THR A 442      31.617 -22.898 -17.351  1.00 77.63           C  
ATOM   3545  O   THR A 442      32.561 -24.423 -14.873  1.00 77.63           O  
ATOM   3546  CG2 THR A 442      31.106 -21.617 -18.002  1.00 77.63           C  
ATOM   3547  OG1 THR A 442      32.021 -23.813 -18.376  1.00 77.63           O  
ATOM   3548  N   ILE A 443      32.668 -22.357 -13.948  1.00 74.18           N  
ATOM   3549  CA  ILE A 443      32.420 -22.737 -12.562  1.00 74.18           C  
ATOM   3550  C   ILE A 443      31.063 -22.199 -12.114  1.00 74.18           C  
ATOM   3551  CB  ILE A 443      33.537 -22.221 -11.626  1.00 74.18           C  
ATOM   3552  O   ILE A 443      30.773 -21.012 -12.281  1.00 74.18           O  
ATOM   3553  CG1 ILE A 443      34.909 -22.687 -12.125  1.00 74.18           C  
ATOM   3554  CG2 ILE A 443      33.291 -22.684 -10.187  1.00 74.18           C  
ATOM   3555  CD1 ILE A 443      36.082 -21.988 -11.452  1.00 74.18           C  
ATOM   3556  N   GLU A 444      30.034 -23.122 -11.994  1.00 71.35           N  
ATOM   3557  CA  GLU A 444      28.751 -22.764 -11.396  1.00 71.35           C  
ATOM   3558  C   GLU A 444      28.771 -22.968  -9.884  1.00 71.35           C  
ATOM   3559  CB  GLU A 444      27.619 -23.581 -12.023  1.00 71.35           C  
ATOM   3560  O   GLU A 444      29.112 -24.051  -9.403  1.00 71.35           O  
ATOM   3561  CG  GLU A 444      26.916 -22.876 -13.174  1.00 71.35           C  
ATOM   3562  CD  GLU A 444      25.767 -23.681 -13.759  1.00 71.35           C  
ATOM   3563  OE1 GLU A 444      25.081 -23.180 -14.679  1.00 71.35           O  
ATOM   3564  OE2 GLU A 444      25.549 -24.821 -13.292  1.00 71.35           O  
ATOM   3565  N   THR A 445      28.750 -21.791  -9.120  1.00 76.95           N  
ATOM   3566  CA  THR A 445      28.760 -21.734  -7.663  1.00 76.95           C  
ATOM   3567  C   THR A 445      27.351 -21.507  -7.121  1.00 76.95           C  
ATOM   3568  CB  THR A 445      29.693 -20.620  -7.154  1.00 76.95           C  
ATOM   3569  O   THR A 445      26.568 -20.757  -7.707  1.00 76.95           O  
ATOM   3570  CG2 THR A 445      31.153 -20.947  -7.451  1.00 76.95           C  
ATOM   3571  OG1 THR A 445      29.351 -19.386  -7.798  1.00 76.95           O  
ATOM   3572  N   ARG A 446      26.778 -22.454  -6.349  1.00 67.14           N  
ATOM   3573  CA  ARG A 446      25.607 -22.244  -5.503  1.00 67.14           C  
ATOM   3574  C   ARG A 446      25.996 -22.203  -4.029  1.00 67.14           C  
ATOM   3575  CB  ARG A 446      24.568 -23.343  -5.741  1.00 67.14           C  
ATOM   3576  O   ARG A 446      26.597 -23.148  -3.514  1.00 67.14           O  
ATOM   3577  CG  ARG A 446      23.223 -23.070  -5.087  1.00 67.14           C  
ATOM   3578  CD  ARG A 446      22.255 -24.229  -5.283  1.00 67.14           C  
ATOM   3579  NE  ARG A 446      20.962 -23.962  -4.661  1.00 67.14           N  
ATOM   3580  NH1 ARG A 446      20.133 -26.093  -4.987  1.00 67.14           N  
ATOM   3581  NH2 ARG A 446      18.846 -24.504  -3.951  1.00 67.14           N  
ATOM   3582  CZ  ARG A 446      19.983 -24.854  -4.534  1.00 67.14           C  
ATOM   3583  N   ASN A 447      25.957 -20.960  -3.447  1.00 68.77           N  
ATOM   3584  CA  ASN A 447      26.115 -20.619  -2.037  1.00 68.77           C  
ATOM   3585  C   ASN A 447      27.559 -20.796  -1.576  1.00 68.77           C  
ATOM   3586  CB  ASN A 447      25.175 -21.461  -1.172  1.00 68.77           C  
ATOM   3587  O   ASN A 447      27.807 -21.263  -0.463  1.00 68.77           O  
ATOM   3588  CG  ASN A 447      23.713 -21.152  -1.428  1.00 68.77           C  
ATOM   3589  ND2 ASN A 447      22.837 -22.077  -1.052  1.00 68.77           N  
ATOM   3590  OD1 ASN A 447      23.373 -20.092  -1.959  1.00 68.77           O  
ATOM   3591  N   GLY A 448      28.525 -20.527  -2.465  1.00 68.31           N  
ATOM   3592  CA  GLY A 448      29.917 -20.445  -2.055  1.00 68.31           C  
ATOM   3593  C   GLY A 448      30.657 -21.763  -2.190  1.00 68.31           C  
ATOM   3594  O   GLY A 448      31.870 -21.824  -1.979  1.00 68.31           O  
ATOM   3595  N   GLU A 449      30.018 -22.881  -2.630  1.00 61.17           N  
ATOM   3596  CA  GLU A 449      30.648 -24.166  -2.915  1.00 61.17           C  
ATOM   3597  C   GLU A 449      30.406 -24.591  -4.361  1.00 61.17           C  
ATOM   3598  CB  GLU A 449      30.132 -25.243  -1.957  1.00 61.17           C  
ATOM   3599  O   GLU A 449      29.316 -24.387  -4.899  1.00 61.17           O  
ATOM   3600  CG  GLU A 449      30.684 -25.125  -0.544  1.00 61.17           C  
ATOM   3601  CD  GLU A 449      30.244 -26.258   0.369  1.00 61.17           C  
ATOM   3602  OE1 GLU A 449      30.729 -26.333   1.521  1.00 61.17           O  
ATOM   3603  OE2 GLU A 449      29.408 -27.079  -0.072  1.00 61.17           O  
ATOM   3604  N   VAL A 450      31.610 -25.048  -5.097  1.00 71.20           N  
ATOM   3605  CA  VAL A 450      31.713 -25.418  -6.504  1.00 71.20           C  
ATOM   3606  C   VAL A 450      30.881 -26.671  -6.770  1.00 71.20           C  
ATOM   3607  CB  VAL A 450      33.181 -25.654  -6.924  1.00 71.20           C  
ATOM   3608  O   VAL A 450      31.115 -27.719  -6.164  1.00 71.20           O  
ATOM   3609  CG1 VAL A 450      33.266 -26.035  -8.401  1.00 71.20           C  
ATOM   3610  CG2 VAL A 450      34.022 -24.411  -6.640  1.00 71.20           C  
ATOM   3611  N   VAL A 451      29.592 -26.618  -7.268  1.00 71.11           N  
ATOM   3612  CA  VAL A 451      28.608 -27.676  -7.472  1.00 71.11           C  
ATOM   3613  C   VAL A 451      28.840 -28.342  -8.826  1.00 71.11           C  
ATOM   3614  CB  VAL A 451      27.164 -27.133  -7.386  1.00 71.11           C  
ATOM   3615  O   VAL A 451      28.856 -29.572  -8.925  1.00 71.11           O  
ATOM   3616  CG1 VAL A 451      26.152 -28.244  -7.660  1.00 71.11           C  
ATOM   3617  CG2 VAL A 451      26.913 -26.502  -6.018  1.00 71.11           C  
ATOM   3618  N   THR A 452      29.520 -27.737  -9.825  1.00 63.28           N  
ATOM   3619  CA  THR A 452      29.778 -28.403 -11.097  1.00 63.28           C  
ATOM   3620  C   THR A 452      30.806 -27.627 -11.914  1.00 63.28           C  
ATOM   3621  CB  THR A 452      28.484 -28.565 -11.915  1.00 63.28           C  
ATOM   3622  O   THR A 452      30.740 -26.399 -12.001  1.00 63.28           O  
ATOM   3623  CG2 THR A 452      27.562 -29.606 -11.287  1.00 63.28           C  
ATOM   3624  OG1 THR A 452      27.799 -27.308 -11.970  1.00 63.28           O  
ATOM   3625  N   GLU A 453      31.959 -28.341 -12.201  1.00 75.91           N  
ATOM   3626  CA  GLU A 453      33.106 -27.905 -12.992  1.00 75.91           C  
ATOM   3627  C   GLU A 453      33.130 -28.592 -14.355  1.00 75.91           C  
ATOM   3628  CB  GLU A 453      34.412 -28.179 -12.242  1.00 75.91           C  
ATOM   3629  O   GLU A 453      33.087 -29.821 -14.437  1.00 75.91           O  
ATOM   3630  CG  GLU A 453      35.645 -27.601 -12.922  1.00 75.91           C  
ATOM   3631  CD  GLU A 453      36.932 -27.871 -12.160  1.00 75.91           C  
ATOM   3632  OE1 GLU A 453      38.000 -27.363 -12.573  1.00 75.91           O  
ATOM   3633  OE2 GLU A 453      36.874 -28.597 -11.142  1.00 75.91           O  
ATOM   3634  N   SER A 454      32.765 -27.802 -15.432  1.00 67.66           N  
ATOM   3635  CA  SER A 454      32.878 -28.372 -16.770  1.00 67.66           C  
ATOM   3636  C   SER A 454      33.887 -27.602 -17.616  1.00 67.66           C  
ATOM   3637  CB  SER A 454      31.517 -28.380 -17.467  1.00 67.66           C  
ATOM   3638  O   SER A 454      33.972 -26.376 -17.526  1.00 67.66           O  
ATOM   3639  OG  SER A 454      31.660 -28.667 -18.848  1.00 67.66           O  
ATOM   3640  N   GLN A 455      34.872 -28.425 -18.381  1.00 72.32           N  
ATOM   3641  CA  GLN A 455      36.019 -28.020 -19.187  1.00 72.32           C  
ATOM   3642  C   GLN A 455      35.782 -28.308 -20.666  1.00 72.32           C  
ATOM   3643  CB  GLN A 455      37.288 -28.729 -18.710  1.00 72.32           C  
ATOM   3644  O   GLN A 455      35.366 -29.410 -21.030  1.00 72.32           O  
ATOM   3645  CG  GLN A 455      37.698 -28.367 -17.289  1.00 72.32           C  
ATOM   3646  CD  GLN A 455      38.952 -29.092 -16.837  1.00 72.32           C  
ATOM   3647  NE2 GLN A 455      39.618 -28.550 -15.823  1.00 72.32           N  
ATOM   3648  OE1 GLN A 455      39.319 -30.131 -17.394  1.00 72.32           O  
ATOM   3649  N   LYS A 456      35.594 -27.262 -21.507  1.00 60.91           N  
ATOM   3650  CA  LYS A 456      35.461 -27.447 -22.949  1.00 60.91           C  
ATOM   3651  C   LYS A 456      36.629 -26.810 -23.696  1.00 60.91           C  
ATOM   3652  CB  LYS A 456      34.138 -26.861 -23.446  1.00 60.91           C  
ATOM   3653  O   LYS A 456      36.976 -25.654 -23.445  1.00 60.91           O  
ATOM   3654  CG  LYS A 456      33.578 -27.553 -24.679  1.00 60.91           C  
ATOM   3655  CD  LYS A 456      32.206 -27.007 -25.052  1.00 60.91           C  
ATOM   3656  CE  LYS A 456      31.668 -27.660 -26.318  1.00 60.91           C  
ATOM   3657  NZ  LYS A 456      30.303 -27.161 -26.662  1.00 60.91           N  
ATOM   3658  N   GLU A 457      37.424 -27.724 -24.486  1.00 63.29           N  
ATOM   3659  CA  GLU A 457      38.602 -27.450 -25.304  1.00 63.29           C  
ATOM   3660  C   GLU A 457      38.216 -27.180 -26.755  1.00 63.29           C  
ATOM   3661  CB  GLU A 457      39.591 -28.616 -25.230  1.00 63.29           C  
ATOM   3662  O   GLU A 457      37.513 -27.981 -27.375  1.00 63.29           O  
ATOM   3663  CG  GLU A 457      40.997 -28.261 -25.690  1.00 63.29           C  
ATOM   3664  CD  GLU A 457      41.987 -29.403 -25.530  1.00 63.29           C  
ATOM   3665  OE1 GLU A 457      43.168 -29.241 -25.915  1.00 63.29           O  
ATOM   3666  OE2 GLU A 457      41.579 -30.469 -25.017  1.00 63.29           O  
ATOM   3667  N   GLN A 458      38.188 -25.902 -27.258  1.00 56.66           N  
ATOM   3668  CA  GLN A 458      37.892 -25.526 -28.637  1.00 56.66           C  
ATOM   3669  C   GLN A 458      39.174 -25.352 -29.447  1.00 56.66           C  
ATOM   3670  CB  GLN A 458      37.067 -24.238 -28.677  1.00 56.66           C  
ATOM   3671  O   GLN A 458      40.065 -24.597 -29.054  1.00 56.66           O  
ATOM   3672  CG  GLN A 458      35.645 -24.435 -29.183  1.00 56.66           C  
ATOM   3673  CD  GLN A 458      34.865 -23.136 -29.261  1.00 56.66           C  
ATOM   3674  NE2 GLN A 458      33.588 -23.232 -29.618  1.00 56.66           N  
ATOM   3675  OE1 GLN A 458      35.404 -22.056 -29.002  1.00 56.66           O  
ATOM   3676  N   ARG A 459      39.494 -26.348 -30.445  1.00 57.03           N  
ATOM   3677  CA  ARG A 459      40.630 -26.427 -31.358  1.00 57.03           C  
ATOM   3678  C   ARG A 459      40.310 -25.757 -32.690  1.00 57.03           C  
ATOM   3679  CB  ARG A 459      41.034 -27.884 -31.589  1.00 57.03           C  
ATOM   3680  O   ARG A 459      39.281 -26.046 -33.305  1.00 57.03           O  
ATOM   3681  CG  ARG A 459      41.828 -28.492 -30.443  1.00 57.03           C  
ATOM   3682  CD  ARG A 459      42.192 -29.944 -30.718  1.00 57.03           C  
ATOM   3683  NE  ARG A 459      42.935 -30.533 -29.607  1.00 57.03           N  
ATOM   3684  NH1 ARG A 459      43.396 -32.518 -30.696  1.00 57.03           N  
ATOM   3685  NH2 ARG A 459      44.142 -32.179 -28.555  1.00 57.03           N  
ATOM   3686  CZ  ARG A 459      43.489 -31.742 -29.622  1.00 57.03           C  
ATOM   3687  N   SER A 460      40.540 -24.458 -32.968  1.00 54.64           N  
ATOM   3688  CA  SER A 460      40.305 -23.756 -34.225  1.00 54.64           C  
ATOM   3689  C   SER A 460      41.220 -24.276 -35.328  1.00 54.64           C  
ATOM   3690  CB  SER A 460      40.514 -22.251 -34.045  1.00 54.64           C  
ATOM   3691  O   SER A 460      42.435 -24.370 -35.142  1.00 54.64           O  
ATOM   3692  OG  SER A 460      41.794 -21.862 -34.512  1.00 54.64           O  
ATOM   3693  N   GLU A 461      40.906 -25.245 -36.269  1.00 46.97           N  
ATOM   3694  CA  GLU A 461      41.456 -25.848 -37.480  1.00 46.97           C  
ATOM   3695  C   GLU A 461      41.572 -24.822 -38.603  1.00 46.97           C  
ATOM   3696  CB  GLU A 461      40.593 -27.028 -37.933  1.00 46.97           C  
ATOM   3697  O   GLU A 461      40.584 -24.185 -38.974  1.00 46.97           O  
ATOM   3698  CG  GLU A 461      40.882 -28.323 -37.187  1.00 46.97           C  
ATOM   3699  CD  GLU A 461      40.184 -29.532 -37.791  1.00 46.97           C  
ATOM   3700  OE1 GLU A 461      40.396 -30.663 -37.300  1.00 46.97           O  
ATOM   3701  OE2 GLU A 461      39.420 -29.345 -38.764  1.00 46.97           O  
ATOM   3702  N   LEU A 462      42.501 -23.863 -38.687  1.00 44.61           N  
ATOM   3703  CA  LEU A 462      42.750 -23.061 -39.879  1.00 44.61           C  
ATOM   3704  C   LEU A 462      43.367 -23.909 -40.986  1.00 44.61           C  
ATOM   3705  CB  LEU A 462      43.671 -21.883 -39.549  1.00 44.61           C  
ATOM   3706  O   LEU A 462      44.389 -24.566 -40.774  1.00 44.61           O  
ATOM   3707  CG  LEU A 462      42.990 -20.612 -39.039  1.00 44.61           C  
ATOM   3708  CD1 LEU A 462      44.007 -19.704 -38.356  1.00 44.61           C  
ATOM   3709  CD2 LEU A 462      42.297 -19.881 -40.184  1.00 44.61           C  
ATOM   3710  N   ASP A 463      42.638 -24.667 -41.844  1.00 40.10           N  
ATOM   3711  CA  ASP A 463      42.772 -25.244 -43.178  1.00 40.10           C  
ATOM   3712  C   ASP A 463      43.590 -24.334 -44.091  1.00 40.10           C  
ATOM   3713  CB  ASP A 463      41.395 -25.505 -43.792  1.00 40.10           C  
ATOM   3714  O   ASP A 463      43.306 -23.139 -44.201  1.00 40.10           O  
ATOM   3715  CG  ASP A 463      40.889 -26.913 -43.536  1.00 40.10           C  
ATOM   3716  OD1 ASP A 463      41.667 -27.763 -43.051  1.00 40.10           O  
ATOM   3717  OD2 ASP A 463      39.702 -27.177 -43.825  1.00 40.10           O  
ATOM   3718  N   LYS A 464      44.927 -24.402 -44.253  1.00 36.72           N  
ATOM   3719  CA  LYS A 464      45.981 -24.336 -45.261  1.00 36.72           C  
ATOM   3720  C   LYS A 464      45.437 -24.667 -46.648  1.00 36.72           C  
ATOM   3721  CB  LYS A 464      47.124 -25.288 -44.906  1.00 36.72           C  
ATOM   3722  O   LYS A 464      45.001 -25.793 -46.897  1.00 36.72           O  
ATOM   3723  CG  LYS A 464      48.122 -24.713 -43.911  1.00 36.72           C  
ATOM   3724  CD  LYS A 464      49.291 -25.662 -43.680  1.00 36.72           C  
ATOM   3725  CE  LYS A 464      50.285 -25.092 -42.678  1.00 36.72           C  
ATOM   3726  NZ  LYS A 464      51.412 -26.037 -42.417  1.00 36.72           N  
ATOM   3727  N   SER A 465      44.765 -23.751 -47.414  1.00 40.04           N  
ATOM   3728  CA  SER A 465      44.933 -23.731 -48.864  1.00 40.04           C  
ATOM   3729  C   SER A 465      45.150 -22.311 -49.375  1.00 40.04           C  
ATOM   3730  CB  SER A 465      43.716 -24.349 -49.553  1.00 40.04           C  
ATOM   3731  O   SER A 465      44.453 -21.383 -48.960  1.00 40.04           O  
ATOM   3732  OG  SER A 465      42.522 -23.708 -49.138  1.00 40.04           O  
ATOM   3733  N   SER A 466      46.497 -21.797 -49.454  1.00 36.94           N  
ATOM   3734  CA  SER A 466      47.251 -21.348 -50.620  1.00 36.94           C  
ATOM   3735  C   SER A 466      47.404 -19.831 -50.628  1.00 36.94           C  
ATOM   3736  CB  SER A 466      46.568 -21.807 -51.909  1.00 36.94           C  
ATOM   3737  O   SER A 466      46.411 -19.101 -50.664  1.00 36.94           O  
ATOM   3738  OG  SER A 466      47.527 -22.085 -52.915  1.00 36.94           O  
ATOM   3739  N   ALA A 467      48.291 -19.354 -49.938  1.00 34.61           N  
ATOM   3740  CA  ALA A 467      49.395 -18.400 -50.002  1.00 34.61           C  
ATOM   3741  C   ALA A 467      50.056 -18.417 -51.378  1.00 34.61           C  
ATOM   3742  CB  ALA A 467      50.426 -18.705 -48.917  1.00 34.61           C  
ATOM   3743  O   ALA A 467      50.346 -19.486 -51.920  1.00 34.61           O  
ATOM   3744  N   HIS A 468      49.833 -17.372 -52.346  1.00 34.89           N  
ATOM   3745  CA  HIS A 468      50.792 -16.398 -52.853  1.00 34.89           C  
ATOM   3746  C   HIS A 468      50.303 -15.770 -54.154  1.00 34.89           C  
ATOM   3747  CB  HIS A 468      52.158 -17.051 -53.067  1.00 34.89           C  
ATOM   3748  O   HIS A 468      50.130 -16.465 -55.158  1.00 34.89           O  
ATOM   3749  CG  HIS A 468      53.129 -16.787 -51.961  1.00 34.89           C  
ATOM   3750  CD2 HIS A 468      54.378 -16.264 -51.980  1.00 34.89           C  
ATOM   3751  ND1 HIS A 468      52.851 -17.075 -50.642  1.00 34.89           N  
ATOM   3752  CE1 HIS A 468      53.890 -16.737 -49.896  1.00 34.89           C  
ATOM   3753  NE2 HIS A 468      54.829 -16.243 -50.683  1.00 34.89           N  
ATOM   3754  N   SER A 469      49.480 -14.695 -54.159  1.00 31.68           N  
ATOM   3755  CA  SER A 469      49.758 -13.618 -55.104  1.00 31.68           C  
ATOM   3756  C   SER A 469      49.116 -12.310 -54.654  1.00 31.68           C  
ATOM   3757  CB  SER A 469      49.258 -13.987 -56.501  1.00 31.68           C  
ATOM   3758  O   SER A 469      47.919 -12.267 -54.364  1.00 31.68           O  
ATOM   3759  OG  SER A 469      49.721 -13.055 -57.463  1.00 31.68           O  
ATOM   3760  N   TYR A 470      49.497 -11.663 -53.777  1.00 38.20           N  
ATOM   3761  CA  TYR A 470      49.672 -10.228 -53.971  1.00 38.20           C  
ATOM   3762  C   TYR A 470      51.133  -9.829 -53.799  1.00 38.20           C  
ATOM   3763  CB  TYR A 470      48.798  -9.442 -52.989  1.00 38.20           C  
ATOM   3764  O   TYR A 470      51.798 -10.270 -52.859  1.00 38.20           O  
ATOM   3765  CG  TYR A 470      47.411  -9.152 -53.510  1.00 38.20           C  
ATOM   3766  CD1 TYR A 470      47.173  -8.062 -54.343  1.00 38.20           C  
ATOM   3767  CD2 TYR A 470      46.337  -9.967 -53.169  1.00 38.20           C  
ATOM   3768  CE1 TYR A 470      45.896  -7.789 -54.824  1.00 38.20           C  
ATOM   3769  CE2 TYR A 470      45.056  -9.704 -53.644  1.00 38.20           C  
ATOM   3770  OH  TYR A 470      43.580  -8.350 -54.943  1.00 38.20           O  
ATOM   3771  CZ  TYR A 470      44.846  -8.615 -54.470  1.00 38.20           C  
TER    3772      TYR A 470                                                      
ENDMDL                                                                          
END                                                                             
