# Supplementary material for: The 2022 Lady Estelle Wolfson lectureship on neurofilaments
Source: J Neurochem. 2022 Sep 19;163(3):179–219. doi: 10.1111/jnc.15682 (PMC9826399; doi:10.1111/jnc.15682)
Supplement: Supplementary file 1 — Supplementary material S1 [file JNC-163-179-s001.gz › PRPH_5436c_unrelaxed_rank_2_model_5.pdb]

MODEL     1                                                                     
ATOM      1  N   MET A   1       0.691 -39.403  22.635  1.00 40.44           N  
ATOM      2  CA  MET A   1       0.121 -39.242  21.300  1.00 40.44           C  
ATOM      3  C   MET A   1       0.608 -37.950  20.654  1.00 40.44           C  
ATOM      4  CB  MET A   1      -1.407 -39.252  21.363  1.00 40.44           C  
ATOM      5  O   MET A   1       0.273 -36.856  21.112  1.00 40.44           O  
ATOM      6  CG  MET A   1      -1.993 -40.579  21.816  1.00 40.44           C  
ATOM      7  SD  MET A   1      -3.631 -40.919  21.062  1.00 40.44           S  
ATOM      8  CE  MET A   1      -3.137 -42.013  19.702  1.00 40.44           C  
ATOM      9  N   SER A   2       1.854 -37.870  20.307  1.00 39.39           N  
ATOM     10  CA  SER A   2       2.883 -37.299  19.444  1.00 39.39           C  
ATOM     11  C   SER A   2       2.265 -36.522  18.286  1.00 39.39           C  
ATOM     12  CB  SER A   2       3.798 -38.398  18.901  1.00 39.39           C  
ATOM     13  O   SER A   2       1.565 -37.097  17.450  1.00 39.39           O  
ATOM     14  OG  SER A   2       3.085 -39.613  18.741  1.00 39.39           O  
ATOM     15  N   HIS A   3       2.068 -35.197  18.415  1.00 40.92           N  
ATOM     16  CA  HIS A   3       1.722 -34.267  17.345  1.00 40.92           C  
ATOM     17  C   HIS A   3       2.965 -33.582  16.787  1.00 40.92           C  
ATOM     18  CB  HIS A   3       0.726 -33.221  17.847  1.00 40.92           C  
ATOM     19  O   HIS A   3       3.791 -33.070  17.546  1.00 40.92           O  
ATOM     20  CG  HIS A   3      -0.674 -33.733  17.967  1.00 40.92           C  
ATOM     21  CD2 HIS A   3      -1.413 -34.056  19.054  1.00 40.92           C  
ATOM     22  ND1 HIS A   3      -1.475 -33.971  16.871  1.00 40.92           N  
ATOM     23  CE1 HIS A   3      -2.650 -34.418  17.281  1.00 40.92           C  
ATOM     24  NE2 HIS A   3      -2.638 -34.479  18.602  1.00 40.92           N  
ATOM     25  N   HIS A   4       3.598 -34.152  15.773  1.00 43.47           N  
ATOM     26  CA  HIS A   4       4.309 -33.764  14.560  1.00 43.47           C  
ATOM     27  C   HIS A   4       3.986 -32.326  14.168  1.00 43.47           C  
ATOM     28  CB  HIS A   4       3.963 -34.712  13.410  1.00 43.47           C  
ATOM     29  O   HIS A   4       2.815 -31.966  14.024  1.00 43.47           O  
ATOM     30  CG  HIS A   4       4.901 -35.870  13.285  1.00 43.47           C  
ATOM     31  CD2 HIS A   4       4.690 -37.202  13.404  1.00 43.47           C  
ATOM     32  ND1 HIS A   4       6.242 -35.715  13.005  1.00 43.47           N  
ATOM     33  CE1 HIS A   4       6.816 -36.906  12.957  1.00 43.47           C  
ATOM     34  NE2 HIS A   4       5.896 -37.825  13.196  1.00 43.47           N  
ATOM     35  N   PRO A   5       4.959 -31.376  14.215  1.00 47.74           N  
ATOM     36  CA  PRO A   5       4.931 -30.012  13.682  1.00 47.74           C  
ATOM     37  C   PRO A   5       5.306 -29.949  12.203  1.00 47.74           C  
ATOM     38  CB  PRO A   5       5.964 -29.276  14.539  1.00 47.74           C  
ATOM     39  O   PRO A   5       6.243 -30.625  11.771  1.00 47.74           O  
ATOM     40  CG  PRO A   5       6.849 -30.353  15.079  1.00 47.74           C  
ATOM     41  CD  PRO A   5       6.230 -31.684  14.758  1.00 47.74           C  
ATOM     42  N   SER A   6       4.376 -30.128  11.245  1.00 41.91           N  
ATOM     43  CA  SER A   6       4.229 -29.693   9.860  1.00 41.91           C  
ATOM     44  C   SER A   6       4.670 -28.244   9.686  1.00 41.91           C  
ATOM     45  CB  SER A   6       2.779 -29.853   9.399  1.00 41.91           C  
ATOM     46  O   SER A   6       4.276 -27.372  10.463  1.00 41.91           O  
ATOM     47  OG  SER A   6       1.970 -30.353  10.449  1.00 41.91           O  
ATOM     48  N   GLY A   7       5.959 -27.986   9.395  1.00 36.36           N  
ATOM     49  CA  GLY A   7       6.746 -27.380   8.333  1.00 36.36           C  
ATOM     50  C   GLY A   7       5.976 -26.343   7.536  1.00 36.36           C  
ATOM     51  O   GLY A   7       4.943 -26.654   6.938  1.00 36.36           O  
ATOM     52  N   LEU A   8       5.732 -25.144   8.026  1.00 38.82           N  
ATOM     53  CA  LEU A   8       5.283 -23.905   7.401  1.00 38.82           C  
ATOM     54  C   LEU A   8       6.428 -23.226   6.658  1.00 38.82           C  
ATOM     55  CB  LEU A   8       4.705 -22.953   8.451  1.00 38.82           C  
ATOM     56  O   LEU A   8       7.456 -22.900   7.256  1.00 38.82           O  
ATOM     57  CG  LEU A   8       3.290 -23.264   8.943  1.00 38.82           C  
ATOM     58  CD1 LEU A   8       3.064 -22.660  10.324  1.00 38.82           C  
ATOM     59  CD2 LEU A   8       2.254 -22.747   7.951  1.00 38.82           C  
ATOM     60  N   ARG A   9       6.863 -23.770   5.547  1.00 37.87           N  
ATOM     61  CA  ARG A   9       7.372 -23.282   4.269  1.00 37.87           C  
ATOM     62  C   ARG A   9       6.853 -21.879   3.974  1.00 37.87           C  
ATOM     63  CB  ARG A   9       6.983 -24.234   3.136  1.00 37.87           C  
ATOM     64  O   ARG A   9       5.641 -21.662   3.899  1.00 37.87           O  
ATOM     65  CG  ARG A   9       7.956 -24.230   1.968  1.00 37.87           C  
ATOM     66  CD  ARG A   9       7.563 -25.247   0.904  1.00 37.87           C  
ATOM     67  NE  ARG A   9       8.523 -25.273  -0.196  1.00 37.87           N  
ATOM     68  NH1 ARG A   9       6.926 -25.180  -1.864  1.00 37.87           N  
ATOM     69  NH2 ARG A   9       9.152 -25.269  -2.405  1.00 37.87           N  
ATOM     70  CZ  ARG A   9       8.198 -25.241  -1.486  1.00 37.87           C  
ATOM     71  N   ALA A  10       7.244 -20.830   4.644  1.00 40.84           N  
ATOM     72  CA  ALA A  10       7.241 -19.397   4.358  1.00 40.84           C  
ATOM     73  C   ALA A  10       7.668 -19.124   2.918  1.00 40.84           C  
ATOM     74  CB  ALA A  10       8.157 -18.659   5.331  1.00 40.84           C  
ATOM     75  O   ALA A  10       8.759 -19.523   2.502  1.00 40.84           O  
ATOM     76  N   GLY A  11       6.811 -19.443   1.987  1.00 36.97           N  
ATOM     77  CA  GLY A  11       6.305 -18.927   0.725  1.00 36.97           C  
ATOM     78  C   GLY A  11       6.649 -17.468   0.495  1.00 36.97           C  
ATOM     79  O   GLY A  11       6.408 -16.624   1.362  1.00 36.97           O  
ATOM     80  N   PHE A  12       7.901 -17.124   0.170  1.00 45.40           N  
ATOM     81  CA  PHE A  12       8.382 -15.934  -0.522  1.00 45.40           C  
ATOM     82  C   PHE A  12       7.404 -15.509  -1.611  1.00 45.40           C  
ATOM     83  CB  PHE A  12       9.766 -16.186  -1.129  1.00 45.40           C  
ATOM     84  O   PHE A  12       7.032 -16.314  -2.468  1.00 45.40           O  
ATOM     85  CG  PHE A  12      10.783 -16.680  -0.136  1.00 45.40           C  
ATOM     86  CD1 PHE A  12      11.437 -15.792   0.710  1.00 45.40           C  
ATOM     87  CD2 PHE A  12      11.085 -18.033  -0.048  1.00 45.40           C  
ATOM     88  CE1 PHE A  12      12.379 -16.246   1.630  1.00 45.40           C  
ATOM     89  CE2 PHE A  12      12.025 -18.494   0.869  1.00 45.40           C  
ATOM     90  CZ  PHE A  12      12.672 -17.599   1.707  1.00 45.40           C  
ATOM     91  N   SER A  13       6.296 -14.954  -1.254  1.00 41.37           N  
ATOM     92  CA  SER A  13       5.415 -14.158  -2.102  1.00 41.37           C  
ATOM     93  C   SER A  13       6.215 -13.271  -3.051  1.00 41.37           C  
ATOM     94  CB  SER A  13       4.484 -13.295  -1.249  1.00 41.37           C  
ATOM     95  O   SER A  13       6.962 -12.395  -2.610  1.00 41.37           O  
ATOM     96  OG  SER A  13       3.637 -14.106  -0.453  1.00 41.37           O  
ATOM     97  N   SER A  14       6.910 -13.837  -4.000  1.00 42.15           N  
ATOM     98  CA  SER A  14       7.494 -13.340  -5.242  1.00 42.15           C  
ATOM     99  C   SER A  14       6.418 -12.813  -6.186  1.00 42.15           C  
ATOM    100  CB  SER A  14       8.298 -14.440  -5.935  1.00 42.15           C  
ATOM    101  O   SER A  14       5.450 -13.514  -6.485  1.00 42.15           O  
ATOM    102  OG  SER A  14       9.071 -13.906  -6.996  1.00 42.15           O  
ATOM    103  N   THR A  15       5.937 -11.560  -5.990  1.00 53.42           N  
ATOM    104  CA  THR A  15       5.090 -10.731  -6.841  1.00 53.42           C  
ATOM    105  C   THR A  15       5.670 -10.633  -8.249  1.00 53.42           C  
ATOM    106  CB  THR A  15       4.921  -9.317  -6.254  1.00 53.42           C  
ATOM    107  O   THR A  15       6.888 -10.702  -8.431  1.00 53.42           O  
ATOM    108  CG2 THR A  15       5.249  -9.298  -4.764  1.00 53.42           C  
ATOM    109  OG1 THR A  15       5.798  -8.414  -6.937  1.00 53.42           O  
ATOM    110  N   SER A  16       4.968 -11.171  -9.271  1.00 55.69           N  
ATOM    111  CA  SER A  16       4.985 -11.254 -10.728  1.00 55.69           C  
ATOM    112  C   SER A  16       5.541  -9.977 -11.348  1.00 55.69           C  
ATOM    113  CB  SER A  16       3.579 -11.522 -11.266  1.00 55.69           C  
ATOM    114  O   SER A  16       5.994  -9.983 -12.495  1.00 55.69           O  
ATOM    115  OG  SER A  16       2.615 -10.768 -10.552  1.00 55.69           O  
ATOM    116  N   TYR A  17       5.921  -9.005 -10.646  1.00 55.81           N  
ATOM    117  CA  TYR A  17       6.459  -7.795 -11.258  1.00 55.81           C  
ATOM    118  C   TYR A  17       7.982  -7.844 -11.315  1.00 55.81           C  
ATOM    119  CB  TYR A  17       6.005  -6.553 -10.485  1.00 55.81           C  
ATOM    120  O   TYR A  17       8.587  -7.403 -12.294  1.00 55.81           O  
ATOM    121  CG  TYR A  17       5.948  -5.302 -11.327  1.00 55.81           C  
ATOM    122  CD1 TYR A  17       7.003  -4.392 -11.329  1.00 55.81           C  
ATOM    123  CD2 TYR A  17       4.840  -5.026 -12.120  1.00 55.81           C  
ATOM    124  CE1 TYR A  17       6.955  -3.236 -12.102  1.00 55.81           C  
ATOM    125  CE2 TYR A  17       4.781  -3.873 -12.897  1.00 55.81           C  
ATOM    126  OH  TYR A  17       5.788  -1.844 -13.648  1.00 55.81           O  
ATOM    127  CZ  TYR A  17       5.841  -2.986 -12.882  1.00 55.81           C  
ATOM    128  N   ARG A  18       8.672  -8.676 -10.563  1.00 55.64           N  
ATOM    129  CA  ARG A  18      10.131  -8.697 -10.575  1.00 55.64           C  
ATOM    130  C   ARG A  18      10.656  -9.724 -11.572  1.00 55.64           C  
ATOM    131  CB  ARG A  18      10.676  -8.998  -9.177  1.00 55.64           C  
ATOM    132  O   ARG A  18      11.759  -9.575 -12.103  1.00 55.64           O  
ATOM    133  CG  ARG A  18      11.454  -7.847  -8.558  1.00 55.64           C  
ATOM    134  CD  ARG A  18      12.662  -8.340  -7.775  1.00 55.64           C  
ATOM    135  NE  ARG A  18      13.327  -7.250  -7.067  1.00 55.64           N  
ATOM    136  NH1 ARG A  18      15.457  -7.831  -7.745  1.00 55.64           N  
ATOM    137  NH2 ARG A  18      15.138  -6.011  -6.390  1.00 55.64           N  
ATOM    138  CZ  ARG A  18      14.639  -7.033  -7.069  1.00 55.64           C  
ATOM    139  N   ARG A  19       9.865 -10.671 -12.034  1.00 62.73           N  
ATOM    140  CA  ARG A  19      10.303 -11.621 -13.052  1.00 62.73           C  
ATOM    141  C   ARG A  19      10.193 -11.017 -14.448  1.00 62.73           C  
ATOM    142  CB  ARG A  19       9.483 -12.910 -12.973  1.00 62.73           C  
ATOM    143  O   ARG A  19      11.017 -11.301 -15.320  1.00 62.73           O  
ATOM    144  CG  ARG A  19      10.017 -13.919 -11.969  1.00 62.73           C  
ATOM    145  CD  ARG A  19       9.209 -15.209 -11.981  1.00 62.73           C  
ATOM    146  NE  ARG A  19       9.574 -16.085 -10.872  1.00 62.73           N  
ATOM    147  NH1 ARG A  19       8.921 -18.035 -11.925  1.00 62.73           N  
ATOM    148  NH2 ARG A  19       9.795 -18.107  -9.806  1.00 62.73           N  
ATOM    149  CZ  ARG A  19       9.429 -17.407 -10.870  1.00 62.73           C  
ATOM    150  N   THR A  20       9.509  -9.960 -14.611  1.00 64.44           N  
ATOM    151  CA  THR A  20       9.431  -9.467 -15.982  1.00 64.44           C  
ATOM    152  C   THR A  20      10.229  -8.176 -16.138  1.00 64.44           C  
ATOM    153  CB  THR A  20       7.971  -9.226 -16.407  1.00 64.44           C  
ATOM    154  O   THR A  20      10.818  -7.927 -17.193  1.00 64.44           O  
ATOM    155  CG2 THR A  20       7.166 -10.520 -16.365  1.00 64.44           C  
ATOM    156  OG1 THR A  20       7.372  -8.275 -15.518  1.00 64.44           O  
ATOM    157  N   PHE A  21      10.649  -7.564 -15.094  1.00 60.18           N  
ATOM    158  CA  PHE A  21      11.366  -6.341 -15.435  1.00 60.18           C  
ATOM    159  C   PHE A  21      12.564  -6.142 -14.514  1.00 60.18           C  
ATOM    160  CB  PHE A  21      10.433  -5.129 -15.352  1.00 60.18           C  
ATOM    161  O   PHE A  21      13.259  -5.127 -14.601  1.00 60.18           O  
ATOM    162  CG  PHE A  21       9.408  -5.076 -16.453  1.00 60.18           C  
ATOM    163  CD1 PHE A  21       9.771  -4.704 -17.742  1.00 60.18           C  
ATOM    164  CD2 PHE A  21       8.082  -5.399 -16.198  1.00 60.18           C  
ATOM    165  CE1 PHE A  21       8.824  -4.654 -18.762  1.00 60.18           C  
ATOM    166  CE2 PHE A  21       7.130  -5.351 -17.213  1.00 60.18           C  
ATOM    167  CZ  PHE A  21       7.503  -4.977 -18.494  1.00 60.18           C  
ATOM    168  N   GLY A  22      13.227  -7.206 -14.163  1.00 57.27           N  
ATOM    169  CA  GLY A  22      14.559  -7.121 -13.586  1.00 57.27           C  
ATOM    170  C   GLY A  22      14.835  -5.789 -12.914  1.00 57.27           C  
ATOM    171  O   GLY A  22      14.160  -4.796 -13.194  1.00 57.27           O  
ATOM    172  N   PRO A  23      15.569  -5.772 -11.680  1.00 57.13           N  
ATOM    173  CA  PRO A  23      15.854  -4.614 -10.831  1.00 57.13           C  
ATOM    174  C   PRO A  23      16.497  -3.462 -11.601  1.00 57.13           C  
ATOM    175  CB  PRO A  23      16.818  -5.174  -9.782  1.00 57.13           C  
ATOM    176  O   PRO A  23      17.262  -3.694 -12.541  1.00 57.13           O  
ATOM    177  CG  PRO A  23      17.180  -6.535 -10.285  1.00 57.13           C  
ATOM    178  CD  PRO A  23      16.358  -6.826 -11.507  1.00 57.13           C  
ATOM    179  N   PRO A  24      15.951  -2.167 -11.434  1.00 47.51           N  
ATOM    180  CA  PRO A  24      16.415  -0.980 -12.157  1.00 47.51           C  
ATOM    181  C   PRO A  24      17.901  -0.702 -11.943  1.00 47.51           C  
ATOM    182  CB  PRO A  24      15.558   0.146 -11.572  1.00 47.51           C  
ATOM    183  O   PRO A  24      18.432  -0.965 -10.861  1.00 47.51           O  
ATOM    184  CG  PRO A  24      15.101  -0.371 -10.246  1.00 47.51           C  
ATOM    185  CD  PRO A  24      15.217  -1.869 -10.253  1.00 47.51           C  
ATOM    186  N   PRO A  25      18.718  -0.485 -13.080  1.00 52.06           N  
ATOM    187  CA  PRO A  25      20.117  -0.064 -12.969  1.00 52.06           C  
ATOM    188  C   PRO A  25      20.270   1.306 -12.313  1.00 52.06           C  
ATOM    189  CB  PRO A  25      20.591  -0.030 -14.424  1.00 52.06           C  
ATOM    190  O   PRO A  25      19.427   2.186 -12.508  1.00 52.06           O  
ATOM    191  CG  PRO A  25      19.339   0.095 -15.231  1.00 52.06           C  
ATOM    192  CD  PRO A  25      18.181  -0.353 -14.387  1.00 52.06           C  
ATOM    193  N   SER A  26      20.764   1.340 -11.060  1.00 37.89           N  
ATOM    194  CA  SER A  26      21.470   2.318 -10.238  1.00 37.89           C  
ATOM    195  C   SER A  26      22.437   3.148 -11.075  1.00 37.89           C  
ATOM    196  CB  SER A  26      22.229   1.621  -9.108  1.00 37.89           C  
ATOM    197  O   SER A  26      23.361   2.606 -11.685  1.00 37.89           O  
ATOM    198  OG  SER A  26      23.439   1.059  -9.587  1.00 37.89           O  
ATOM    199  N   LEU A  27      21.947   4.132 -11.829  1.00 35.19           N  
ATOM    200  CA  LEU A  27      22.748   5.157 -12.489  1.00 35.19           C  
ATOM    201  C   LEU A  27      22.996   6.338 -11.556  1.00 35.19           C  
ATOM    202  CB  LEU A  27      22.056   5.638 -13.767  1.00 35.19           C  
ATOM    203  O   LEU A  27      22.056   6.876 -10.967  1.00 35.19           O  
ATOM    204  CG  LEU A  27      22.220   4.751 -15.003  1.00 35.19           C  
ATOM    205  CD1 LEU A  27      20.857   4.409 -15.595  1.00 35.19           C  
ATOM    206  CD2 LEU A  27      23.103   5.437 -16.040  1.00 35.19           C  
ATOM    207  N   SER A  28      24.077   6.275 -10.885  1.00 36.45           N  
ATOM    208  CA  SER A  28      25.060   7.214 -10.355  1.00 36.45           C  
ATOM    209  C   SER A  28      25.226   8.419 -11.276  1.00 36.45           C  
ATOM    210  CB  SER A  28      26.410   6.524 -10.157  1.00 36.45           C  
ATOM    211  O   SER A  28      25.327   8.265 -12.495  1.00 36.45           O  
ATOM    212  OG  SER A  28      26.315   5.507  -9.174  1.00 36.45           O  
ATOM    213  N   PRO A  29      24.984   9.658 -10.783  1.00 37.20           N  
ATOM    214  CA  PRO A  29      25.002  11.027 -11.304  1.00 37.20           C  
ATOM    215  C   PRO A  29      26.402  11.488 -11.703  1.00 37.20           C  
ATOM    216  CB  PRO A  29      24.466  11.857 -10.134  1.00 37.20           C  
ATOM    217  O   PRO A  29      27.343  11.372 -10.913  1.00 37.20           O  
ATOM    218  CG  PRO A  29      24.727  11.021  -8.922  1.00 37.20           C  
ATOM    219  CD  PRO A  29      25.480   9.792  -9.343  1.00 37.20           C  
ATOM    220  N   GLY A  30      26.938  11.089 -12.891  1.00 35.41           N  
ATOM    221  CA  GLY A  30      28.107  11.796 -13.390  1.00 35.41           C  
ATOM    222  C   GLY A  30      27.784  12.766 -14.511  1.00 35.41           C  
ATOM    223  O   GLY A  30      26.967  12.464 -15.383  1.00 35.41           O  
ATOM    224  N   ALA A  31      27.556  13.979 -14.237  1.00 33.49           N  
ATOM    225  CA  ALA A  31      28.145  15.269 -14.588  1.00 33.49           C  
ATOM    226  C   ALA A  31      28.036  15.531 -16.087  1.00 33.49           C  
ATOM    227  CB  ALA A  31      29.605  15.325 -14.146  1.00 33.49           C  
ATOM    228  O   ALA A  31      28.618  14.804 -16.895  1.00 33.49           O  
ATOM    229  N   PHE A  32      26.842  15.978 -16.620  1.00 34.21           N  
ATOM    230  CA  PHE A  32      26.826  16.656 -17.911  1.00 34.21           C  
ATOM    231  C   PHE A  32      26.423  18.117 -17.750  1.00 34.21           C  
ATOM    232  CB  PHE A  32      25.869  15.951 -18.877  1.00 34.21           C  
ATOM    233  O   PHE A  32      25.447  18.426 -17.063  1.00 34.21           O  
ATOM    234  CG  PHE A  32      26.238  14.520 -19.161  1.00 34.21           C  
ATOM    235  CD1 PHE A  32      27.306  14.217 -19.997  1.00 34.21           C  
ATOM    236  CD2 PHE A  32      25.517  13.478 -18.593  1.00 34.21           C  
ATOM    237  CE1 PHE A  32      27.650  12.893 -20.262  1.00 34.21           C  
ATOM    238  CE2 PHE A  32      25.856  12.153 -18.853  1.00 34.21           C  
ATOM    239  CZ  PHE A  32      26.922  11.863 -19.689  1.00 34.21           C  
ATOM    240  N   SER A  33      27.362  18.977 -17.524  1.00 28.87           N  
ATOM    241  CA  SER A  33      27.484  20.360 -17.975  1.00 28.87           C  
ATOM    242  C   SER A  33      26.791  20.567 -19.318  1.00 28.87           C  
ATOM    243  CB  SER A  33      28.955  20.761 -18.084  1.00 28.87           C  
ATOM    244  O   SER A  33      26.998  19.792 -20.254  1.00 28.87           O  
ATOM    245  OG  SER A  33      29.582  20.727 -16.814  1.00 28.87           O  
ATOM    246  N   TYR A  34      25.528  21.032 -19.262  1.00 31.15           N  
ATOM    247  CA  TYR A  34      24.561  21.961 -19.835  1.00 31.15           C  
ATOM    248  C   TYR A  34      25.247  23.233 -20.317  1.00 31.15           C  
ATOM    249  CB  TYR A  34      23.477  22.308 -18.811  1.00 31.15           C  
ATOM    250  O   TYR A  34      26.120  23.773 -19.633  1.00 31.15           O  
ATOM    251  CG  TYR A  34      24.000  23.037 -17.597  1.00 31.15           C  
ATOM    252  CD1 TYR A  34      25.128  23.850 -17.681  1.00 31.15           C  
ATOM    253  CD2 TYR A  34      23.368  22.914 -16.364  1.00 31.15           C  
ATOM    254  CE1 TYR A  34      25.614  24.522 -16.565  1.00 31.15           C  
ATOM    255  CE2 TYR A  34      23.846  23.581 -15.241  1.00 31.15           C  
ATOM    256  OH  TYR A  34      25.445  25.046 -14.243  1.00 31.15           O  
ATOM    257  CZ  TYR A  34      24.967  24.382 -15.351  1.00 31.15           C  
ATOM    258  N   SER A  35      25.274  23.368 -21.634  1.00 28.75           N  
ATOM    259  CA  SER A  35      24.549  24.424 -22.333  1.00 28.75           C  
ATOM    260  C   SER A  35      25.499  25.500 -22.849  1.00 28.75           C  
ATOM    261  CB  SER A  35      23.502  25.055 -21.413  1.00 28.75           C  
ATOM    262  O   SER A  35      26.409  25.926 -22.135  1.00 28.75           O  
ATOM    263  OG  SER A  35      23.979  25.121 -20.080  1.00 28.75           O  
ATOM    264  N   SER A  36      25.591  25.597 -24.144  1.00 30.16           N  
ATOM    265  CA  SER A  36      24.882  26.644 -24.873  1.00 30.16           C  
ATOM    266  C   SER A  36      25.554  26.939 -26.210  1.00 30.16           C  
ATOM    267  CB  SER A  36      24.805  27.922 -24.038  1.00 30.16           C  
ATOM    268  O   SER A  36      26.770  27.135 -26.269  1.00 30.16           O  
ATOM    269  OG  SER A  36      24.405  27.632 -22.710  1.00 30.16           O  
ATOM    270  N   SER A  37      25.051  26.334 -27.243  1.00 26.95           N  
ATOM    271  CA  SER A  37      24.229  26.846 -28.335  1.00 26.95           C  
ATOM    272  C   SER A  37      24.468  28.336 -28.556  1.00 26.95           C  
ATOM    273  CB  SER A  37      22.747  26.595 -28.053  1.00 26.95           C  
ATOM    274  O   SER A  37      24.560  29.104 -27.596  1.00 26.95           O  
ATOM    275  OG  SER A  37      22.448  26.827 -26.687  1.00 26.95           O  
ATOM    276  N   SER A  38      24.961  28.649 -29.718  1.00 28.06           N  
ATOM    277  CA  SER A  38      24.215  29.326 -30.774  1.00 28.06           C  
ATOM    278  C   SER A  38      24.938  30.585 -31.242  1.00 28.06           C  
ATOM    279  CB  SER A  38      22.809  29.686 -30.291  1.00 28.06           C  
ATOM    280  O   SER A  38      25.166  31.505 -30.454  1.00 28.06           O  
ATOM    281  OG  SER A  38      22.868  30.481 -29.120  1.00 28.06           O  
ATOM    282  N   ARG A  39      25.729  30.438 -32.247  1.00 30.68           N  
ATOM    283  CA  ARG A  39      25.801  31.574 -33.160  1.00 30.68           C  
ATOM    284  C   ARG A  39      25.509  31.144 -34.594  1.00 30.68           C  
ATOM    285  CB  ARG A  39      27.177  32.240 -33.083  1.00 30.68           C  
ATOM    286  O   ARG A  39      26.115  30.197 -35.099  1.00 30.68           O  
ATOM    287  CG  ARG A  39      27.391  33.068 -31.826  1.00 30.68           C  
ATOM    288  CD  ARG A  39      28.736  33.781 -31.842  1.00 30.68           C  
ATOM    289  NE  ARG A  39      29.024  34.418 -30.561  1.00 30.68           N  
ATOM    290  NH1 ARG A  39      30.215  36.177 -31.469  1.00 30.68           N  
ATOM    291  NH2 ARG A  39      29.922  36.035 -29.199  1.00 30.68           N  
ATOM    292  CZ  ARG A  39      29.720  35.542 -30.412  1.00 30.68           C  
ATOM    293  N   PHE A  40      24.260  31.127 -34.972  1.00 28.95           N  
ATOM    294  CA  PHE A  40      23.449  31.608 -36.084  1.00 28.95           C  
ATOM    295  C   PHE A  40      23.986  32.932 -36.614  1.00 28.95           C  
ATOM    296  CB  PHE A  40      21.987  31.768 -35.656  1.00 28.95           C  
ATOM    297  O   PHE A  40      24.226  33.863 -35.843  1.00 28.95           O  
ATOM    298  CG  PHE A  40      21.151  30.536 -35.876  1.00 28.95           C  
ATOM    299  CD1 PHE A  40      20.607  30.263 -37.125  1.00 28.95           C  
ATOM    300  CD2 PHE A  40      20.909  29.652 -34.833  1.00 28.95           C  
ATOM    301  CE1 PHE A  40      19.832  29.124 -37.332  1.00 28.95           C  
ATOM    302  CE2 PHE A  40      20.137  28.511 -35.032  1.00 28.95           C  
ATOM    303  CZ  PHE A  40      19.598  28.249 -36.282  1.00 28.95           C  
ATOM    304  N   SER A  41      24.656  32.885 -37.777  1.00 29.85           N  
ATOM    305  CA  SER A  41      24.385  33.875 -38.814  1.00 29.85           C  
ATOM    306  C   SER A  41      24.854  33.387 -40.180  1.00 29.85           C  
ATOM    307  CB  SER A  41      25.064  35.204 -38.478  1.00 29.85           C  
ATOM    308  O   SER A  41      25.970  32.881 -40.316  1.00 29.85           O  
ATOM    309  OG  SER A  41      24.400  35.851 -37.406  1.00 29.85           O  
ATOM    310  N   SER A  42      24.010  32.820 -40.979  1.00 29.03           N  
ATOM    311  CA  SER A  42      23.296  33.238 -42.181  1.00 29.03           C  
ATOM    312  C   SER A  42      24.225  33.957 -43.153  1.00 29.03           C  
ATOM    313  CB  SER A  42      22.121  34.147 -41.818  1.00 29.03           C  
ATOM    314  O   SER A  42      25.034  34.792 -42.744  1.00 29.03           O  
ATOM    315  OG  SER A  42      21.127  33.426 -41.110  1.00 29.03           O  
ATOM    316  N   SER A  43      24.464  33.375 -44.350  1.00 28.37           N  
ATOM    317  CA  SER A  43      24.085  33.617 -45.738  1.00 28.37           C  
ATOM    318  C   SER A  43      24.727  34.893 -46.272  1.00 28.37           C  
ATOM    319  CB  SER A  43      22.564  33.708 -45.870  1.00 28.37           C  
ATOM    320  O   SER A  43      24.779  35.908 -45.573  1.00 28.37           O  
ATOM    321  OG  SER A  43      22.057  34.794 -45.113  1.00 28.37           O  
ATOM    322  N   ARG A  44      25.521  34.705 -47.373  1.00 32.46           N  
ATOM    323  CA  ARG A  44      25.302  35.394 -48.641  1.00 32.46           C  
ATOM    324  C   ARG A  44      26.540  35.319 -49.527  1.00 32.46           C  
ATOM    325  CB  ARG A  44      24.918  36.856 -48.399  1.00 32.46           C  
ATOM    326  O   ARG A  44      27.658  35.556 -49.062  1.00 32.46           O  
ATOM    327  CG  ARG A  44      23.431  37.073 -48.170  1.00 32.46           C  
ATOM    328  CD  ARG A  44      23.083  38.552 -48.085  1.00 32.46           C  
ATOM    329  NE  ARG A  44      22.087  38.813 -47.049  1.00 32.46           N  
ATOM    330  NH1 ARG A  44      20.484  39.620 -48.504  1.00 32.46           N  
ATOM    331  NH2 ARG A  44      20.048  39.512 -46.256  1.00 32.46           N  
ATOM    332  CZ  ARG A  44      20.875  39.314 -47.272  1.00 32.46           C  
ATOM    333  N   LEU A  45      26.570  34.550 -50.622  1.00 29.09           N  
ATOM    334  CA  LEU A  45      26.537  34.667 -52.075  1.00 29.09           C  
ATOM    335  C   LEU A  45      27.128  35.998 -52.528  1.00 29.09           C  
ATOM    336  CB  LEU A  45      25.102  34.531 -52.592  1.00 29.09           C  
ATOM    337  O   LEU A  45      26.772  37.052 -51.997  1.00 29.09           O  
ATOM    338  CG  LEU A  45      24.424  33.180 -52.361  1.00 29.09           C  
ATOM    339  CD1 LEU A  45      22.967  33.234 -52.811  1.00 29.09           C  
ATOM    340  CD2 LEU A  45      25.174  32.072 -53.092  1.00 29.09           C  
ATOM    341  N   LEU A  46      28.225  35.924 -53.285  1.00 32.38           N  
ATOM    342  CA  LEU A  46      28.372  36.610 -54.564  1.00 32.38           C  
ATOM    343  C   LEU A  46      29.812  36.534 -55.059  1.00 32.38           C  
ATOM    344  CB  LEU A  46      27.939  38.073 -54.440  1.00 32.38           C  
ATOM    345  O   LEU A  46      30.748  36.812 -54.306  1.00 32.38           O  
ATOM    346  CG  LEU A  46      26.469  38.372 -54.736  1.00 32.38           C  
ATOM    347  CD1 LEU A  46      25.969  39.506 -53.846  1.00 32.38           C  
ATOM    348  CD2 LEU A  46      26.279  38.718 -56.208  1.00 32.38           C  
ATOM    349  N   GLY A  47      30.074  35.674 -56.054  1.00 26.37           N  
ATOM    350  CA  GLY A  47      30.242  36.194 -57.402  1.00 26.37           C  
ATOM    351  C   GLY A  47      31.696  36.300 -57.823  1.00 26.37           C  
ATOM    352  O   GLY A  47      32.544  36.732 -57.041  1.00 26.37           O  
ATOM    353  N   SER A  48      32.122  35.420 -58.762  1.00 26.48           N  
ATOM    354  CA  SER A  48      32.451  35.522 -60.180  1.00 26.48           C  
ATOM    355  C   SER A  48      33.812  36.178 -60.385  1.00 26.48           C  
ATOM    356  CB  SER A  48      31.376  36.314 -60.925  1.00 26.48           C  
ATOM    357  O   SER A  48      34.147  37.151 -59.707  1.00 26.48           O  
ATOM    358  OG  SER A  48      31.623  37.706 -60.832  1.00 26.48           O  
ATOM    359  N   ALA A  49      34.681  35.404 -61.127  1.00 26.90           N  
ATOM    360  CA  ALA A  49      35.231  35.479 -62.479  1.00 26.90           C  
ATOM    361  C   ALA A  49      36.572  36.207 -62.485  1.00 26.90           C  
ATOM    362  CB  ALA A  49      34.247  36.175 -63.416  1.00 26.90           C  
ATOM    363  O   ALA A  49      36.715  37.264 -61.865  1.00 26.90           O  
ATOM    364  N   SER A  50      37.606  35.438 -62.882  1.00 34.74           N  
ATOM    365  CA  SER A  50      38.465  35.621 -64.047  1.00 34.74           C  
ATOM    366  C   SER A  50      39.869  35.084 -63.789  1.00 34.74           C  
ATOM    367  CB  SER A  50      38.539  37.100 -64.432  1.00 34.74           C  
ATOM    368  O   SER A  50      40.412  35.251 -62.695  1.00 34.74           O  
ATOM    369  OG  SER A  50      37.294  37.740 -64.210  1.00 34.74           O  
ATOM    370  N   PRO A  51      40.451  34.430 -64.767  1.00 38.08           N  
ATOM    371  CA  PRO A  51      41.725  33.802 -65.124  1.00 38.08           C  
ATOM    372  C   PRO A  51      42.712  34.784 -65.750  1.00 38.08           C  
ATOM    373  CB  PRO A  51      41.316  32.723 -66.131  1.00 38.08           C  
ATOM    374  O   PRO A  51      42.303  35.726 -66.433  1.00 38.08           O  
ATOM    375  CG  PRO A  51      40.124  33.289 -66.833  1.00 38.08           C  
ATOM    376  CD  PRO A  51      39.744  34.579 -66.166  1.00 38.08           C  
ATOM    377  N   SER A  52      43.772  35.129 -65.091  1.00 35.64           N  
ATOM    378  CA  SER A  52      44.938  35.945 -65.415  1.00 35.64           C  
ATOM    379  C   SER A  52      46.119  35.079 -65.838  1.00 35.64           C  
ATOM    380  CB  SER A  52      45.334  36.813 -64.220  1.00 35.64           C  
ATOM    381  O   SER A  52      46.390  34.046 -65.223  1.00 35.64           O  
ATOM    382  OG  SER A  52      45.182  36.097 -63.006  1.00 35.64           O  
ATOM    383  N   SER A  53      46.351  34.978 -67.172  1.00 30.51           N  
ATOM    384  CA  SER A  53      47.327  35.552 -68.093  1.00 30.51           C  
ATOM    385  C   SER A  53      48.753  35.303 -67.612  1.00 30.51           C  
ATOM    386  CB  SER A  53      47.091  37.054 -68.257  1.00 30.51           C  
ATOM    387  O   SER A  53      49.065  35.520 -66.439  1.00 30.51           O  
ATOM    388  OG  SER A  53      47.168  37.715 -67.006  1.00 30.51           O  
ATOM    389  N   SER A  54      49.482  34.388 -68.292  1.00 33.41           N  
ATOM    390  CA  SER A  54      50.833  34.812 -68.644  1.00 33.41           C  
ATOM    391  C   SER A  54      51.424  33.928 -69.737  1.00 33.41           C  
ATOM    392  CB  SER A  54      51.740  34.788 -67.413  1.00 33.41           C  
ATOM    393  O   SER A  54      51.293  32.703 -69.691  1.00 33.41           O  
ATOM    394  OG  SER A  54      51.488  35.906 -66.579  1.00 33.41           O  
ATOM    395  N   VAL A  55      51.369  34.278 -71.009  1.00 31.04           N  
ATOM    396  CA  VAL A  55      52.208  34.821 -72.072  1.00 31.04           C  
ATOM    397  C   VAL A  55      53.450  33.950 -72.246  1.00 31.04           C  
ATOM    398  CB  VAL A  55      52.618  36.282 -71.782  1.00 31.04           C  
ATOM    399  O   VAL A  55      54.103  33.586 -71.264  1.00 31.04           O  
ATOM    400  CG1 VAL A  55      52.017  37.228 -72.821  1.00 31.04           C  
ATOM    401  CG2 VAL A  55      52.187  36.687 -70.374  1.00 31.04           C  
ATOM    402  N   ARG A  56      53.562  33.318 -73.431  1.00 28.39           N  
ATOM    403  CA  ARG A  56      54.254  33.458 -74.709  1.00 28.39           C  
ATOM    404  C   ARG A  56      55.745  33.700 -74.501  1.00 28.39           C  
ATOM    405  CB  ARG A  56      53.647  34.601 -75.526  1.00 28.39           C  
ATOM    406  O   ARG A  56      56.136  34.543 -73.691  1.00 28.39           O  
ATOM    407  CG  ARG A  56      52.261  34.298 -76.073  1.00 28.39           C  
ATOM    408  CD  ARG A  56      51.879  35.248 -77.200  1.00 28.39           C  
ATOM    409  NE  ARG A  56      50.512  35.020 -77.657  1.00 28.39           N  
ATOM    410  NH1 ARG A  56      51.081  34.752 -79.880  1.00 28.39           N  
ATOM    411  NH2 ARG A  56      48.889  34.594 -79.226  1.00 28.39           N  
ATOM    412  CZ  ARG A  56      50.164  34.789 -78.920  1.00 28.39           C  
ATOM    413  N   LEU A  57      56.600  32.721 -74.933  1.00 32.23           N  
ATOM    414  CA  LEU A  57      57.753  33.149 -75.718  1.00 32.23           C  
ATOM    415  C   LEU A  57      58.532  31.946 -76.240  1.00 32.23           C  
ATOM    416  CB  LEU A  57      58.671  34.043 -74.881  1.00 32.23           C  
ATOM    417  O   LEU A  57      58.907  31.062 -75.466  1.00 32.23           O  
ATOM    418  CG  LEU A  57      58.892  35.464 -75.400  1.00 32.23           C  
ATOM    419  CD1 LEU A  57      58.014  36.450 -74.636  1.00 32.23           C  
ATOM    420  CD2 LEU A  57      60.362  35.852 -75.289  1.00 32.23           C  
ATOM    421  N   GLY A  58      58.324  31.404 -77.438  1.00 28.71           N  
ATOM    422  CA  GLY A  58      58.992  31.533 -78.723  1.00 28.71           C  
ATOM    423  C   GLY A  58      60.399  30.966 -78.724  1.00 28.71           C  
ATOM    424  O   GLY A  58      61.160  31.178 -77.778  1.00 28.71           O  
ATOM    425  N   SER A  59      60.596  29.838 -79.501  1.00 29.90           N  
ATOM    426  CA  SER A  59      61.172  29.459 -80.787  1.00 29.90           C  
ATOM    427  C   SER A  59      62.431  30.265 -81.088  1.00 29.90           C  
ATOM    428  CB  SER A  59      60.152  29.653 -81.909  1.00 29.90           C  
ATOM    429  O   SER A  59      62.412  31.497 -81.038  1.00 29.90           O  
ATOM    430  OG  SER A  59      60.611  29.063 -83.114  1.00 29.90           O  
ATOM    431  N   PHE A  60      63.680  29.716 -80.875  1.00 33.10           N  
ATOM    432  CA  PHE A  60      64.851  30.110 -81.651  1.00 33.10           C  
ATOM    433  C   PHE A  60      65.562  28.886 -82.215  1.00 33.10           C  
ATOM    434  CB  PHE A  60      65.817  30.929 -80.790  1.00 33.10           C  
ATOM    435  O   PHE A  60      65.906  27.964 -81.472  1.00 33.10           O  
ATOM    436  CG  PHE A  60      65.323  32.315 -80.473  1.00 33.10           C  
ATOM    437  CD1 PHE A  60      65.352  33.315 -81.437  1.00 33.10           C  
ATOM    438  CD2 PHE A  60      64.829  32.617 -79.211  1.00 33.10           C  
ATOM    439  CE1 PHE A  60      64.895  34.599 -81.147  1.00 33.10           C  
ATOM    440  CE2 PHE A  60      64.371  33.898 -78.914  1.00 33.10           C  
ATOM    441  CZ  PHE A  60      64.406  34.887 -79.883  1.00 33.10           C  
ATOM    442  N   ARG A  61      65.144  28.313 -83.272  1.00 29.44           N  
ATOM    443  CA  ARG A  61      65.653  27.794 -84.537  1.00 29.44           C  
ATOM    444  C   ARG A  61      66.485  28.844 -85.266  1.00 29.44           C  
ATOM    445  CB  ARG A  61      64.500  27.327 -85.429  1.00 29.44           C  
ATOM    446  O   ARG A  61      66.023  29.965 -85.488  1.00 29.44           O  
ATOM    447  CG  ARG A  61      64.780  26.029 -86.169  1.00 29.44           C  
ATOM    448  CD  ARG A  61      63.604  25.613 -87.042  1.00 29.44           C  
ATOM    449  NE  ARG A  61      63.862  24.349 -87.727  1.00 29.44           N  
ATOM    450  NH1 ARG A  61      62.202  24.629 -89.309  1.00 29.44           N  
ATOM    451  NH2 ARG A  61      63.508  22.746 -89.333  1.00 29.44           N  
ATOM    452  CZ  ARG A  61      63.190  23.911 -88.788  1.00 29.44           C  
ATOM    453  N   SER A  62      67.832  28.855 -85.099  1.00 31.09           N  
ATOM    454  CA  SER A  62      68.744  29.462 -86.063  1.00 31.09           C  
ATOM    455  C   SER A  62      69.818  28.475 -86.506  1.00 31.09           C  
ATOM    456  CB  SER A  62      69.399  30.710 -85.469  1.00 31.09           C  
ATOM    457  O   SER A  62      70.534  27.914 -85.674  1.00 31.09           O  
ATOM    458  OG  SER A  62      68.583  31.851 -85.670  1.00 31.09           O  
ATOM    459  N   PRO A  63      69.851  27.997 -87.699  1.00 35.97           N  
ATOM    460  CA  PRO A  63      70.966  27.481 -88.498  1.00 35.97           C  
ATOM    461  C   PRO A  63      71.491  28.501 -89.505  1.00 35.97           C  
ATOM    462  CB  PRO A  63      70.358  26.271 -89.212  1.00 35.97           C  
ATOM    463  O   PRO A  63      70.738  29.362 -89.968  1.00 35.97           O  
ATOM    464  CG  PRO A  63      68.940  26.660 -89.482  1.00 35.97           C  
ATOM    465  CD  PRO A  63      68.671  27.978 -88.815  1.00 35.97           C  
ATOM    466  N   ARG A  64      72.618  29.201 -89.224  1.00 30.74           N  
ATOM    467  CA  ARG A  64      73.268  30.094 -90.178  1.00 30.74           C  
ATOM    468  C   ARG A  64      74.782  29.912 -90.155  1.00 30.74           C  
ATOM    469  CB  ARG A  64      72.910  31.552 -89.881  1.00 30.74           C  
ATOM    470  O   ARG A  64      75.397  29.926 -89.087  1.00 30.74           O  
ATOM    471  CG  ARG A  64      73.174  32.499 -91.040  1.00 30.74           C  
ATOM    472  CD  ARG A  64      72.612  33.889 -90.772  1.00 30.74           C  
ATOM    473  NE  ARG A  64      73.002  34.838 -91.811  1.00 30.74           N  
ATOM    474  NH1 ARG A  64      71.406  36.414 -91.259  1.00 30.74           N  
ATOM    475  NH2 ARG A  64      72.855  36.801 -92.993  1.00 30.74           N  
ATOM    476  CZ  ARG A  64      72.420  36.016 -92.018  1.00 30.74           C  
ATOM    477  N   ALA A  65      75.377  29.250 -91.176  1.00 29.80           N  
ATOM    478  CA  ALA A  65      76.139  29.704 -92.337  1.00 29.80           C  
ATOM    479  C   ALA A  65      77.406  30.438 -91.908  1.00 29.80           C  
ATOM    480  CB  ALA A  65      75.279  30.604 -93.220  1.00 29.80           C  
ATOM    481  O   ALA A  65      77.375  31.253 -90.983  1.00 29.80           O  
ATOM    482  N   GLY A  66      78.573  29.937 -92.360  1.00 28.18           N  
ATOM    483  CA  GLY A  66      79.445  30.743 -93.199  1.00 28.18           C  
ATOM    484  C   GLY A  66      80.916  30.563 -92.877  1.00 28.18           C  
ATOM    485  O   GLY A  66      81.300  30.520 -91.706  1.00 28.18           O  
ATOM    486  N   ALA A  67      81.619  29.859 -93.730  1.00 29.71           N  
ATOM    487  CA  ALA A  67      82.571  30.364 -94.716  1.00 29.71           C  
ATOM    488  C   ALA A  67      83.657  31.203 -94.049  1.00 29.71           C  
ATOM    489  CB  ALA A  67      81.848  31.184 -95.782  1.00 29.71           C  
ATOM    490  O   ALA A  67      83.361  32.072 -93.225  1.00 29.71           O  
ATOM    491  N   GLY A  68      84.914  30.744 -94.038  1.00 28.48           N  
ATOM    492  CA  GLY A  68      85.951  31.632 -94.537  1.00 28.48           C  
ATOM    493  C   GLY A  68      87.308  31.378 -93.907  1.00 28.48           C  
ATOM    494  O   GLY A  68      87.406  31.171 -92.695  1.00 28.48           O  
ATOM    495  N   ALA A  69      88.186  30.793 -94.683  1.00 29.56           N  
ATOM    496  CA  ALA A  69      89.331  31.387 -95.368  1.00 29.56           C  
ATOM    497  C   ALA A  69      90.449  31.717 -94.382  1.00 29.56           C  
ATOM    498  CB  ALA A  69      88.905  32.643 -96.124  1.00 29.56           C  
ATOM    499  O   ALA A  69      90.192  32.238 -93.294  1.00 29.56           O  
ATOM    500  N   LEU A  70      91.597  31.068 -94.571  1.00 28.22           N  
ATOM    501  CA  LEU A  70      92.940  31.373 -95.053  1.00 28.22           C  
ATOM    502  C   LEU A  70      93.611  32.418 -94.169  1.00 28.22           C  
ATOM    503  CB  LEU A  70      92.890  31.868 -96.501  1.00 28.22           C  
ATOM    504  O   LEU A  70      93.058  33.498 -93.948  1.00 28.22           O  
ATOM    505  CG  LEU A  70      92.538  30.825 -97.563  1.00 28.22           C  
ATOM    506  CD1 LEU A  70      92.299  31.499 -98.910  1.00 28.22           C  
ATOM    507  CD2 LEU A  70      93.642  29.779 -97.671  1.00 28.22           C  
ATOM    508  N   LEU A  71      94.371  32.071 -93.177  1.00 34.01           N  
ATOM    509  CA  LEU A  71      95.600  32.822 -92.942  1.00 34.01           C  
ATOM    510  C   LEU A  71      96.683  31.922 -92.355  1.00 34.01           C  
ATOM    511  CB  LEU A  71      95.336  34.002 -92.003  1.00 34.01           C  
ATOM    512  O   LEU A  71      96.467  31.272 -91.330  1.00 34.01           O  
ATOM    513  CG  LEU A  71      94.449  35.120 -92.553  1.00 34.01           C  
ATOM    514  CD1 LEU A  71      94.156  36.148 -91.465  1.00 34.01           C  
ATOM    515  CD2 LEU A  71      95.109  35.783 -93.757  1.00 34.01           C  
ATOM    516  N   ARG A  72      97.453  31.226 -93.222  1.00 27.22           N  
ATOM    517  CA  ARG A  72      98.851  31.056 -93.605  1.00 27.22           C  
ATOM    518  C   ARG A  72      99.735  32.097 -92.926  1.00 27.22           C  
ATOM    519  CB  ARG A  72      99.007  31.147 -95.124  1.00 27.22           C  
ATOM    520  O   ARG A  72      99.522  33.301 -93.087  1.00 27.22           O  
ATOM    521  CG  ARG A  72     100.360  30.675 -95.633  1.00 27.22           C  
ATOM    522  CD  ARG A  72     100.311  30.312 -97.111  1.00 27.22           C  
ATOM    523  NE  ARG A  72     101.648  30.100 -97.659  1.00 27.22           N  
ATOM    524  NH1 ARG A  72     100.940  28.808 -99.438  1.00 27.22           N  
ATOM    525  NH2 ARG A  72     103.170  29.263 -99.161  1.00 27.22           N  
ATOM    526  CZ  ARG A  72     101.916  29.391 -98.751  1.00 27.22           C  
ATOM    527  N   LEU A  73     100.109  31.870 -91.669  1.00 33.31           N  
ATOM    528  CA  LEU A  73     101.267  32.531 -91.076  1.00 33.31           C  
ATOM    529  C   LEU A  73     102.351  31.518 -90.725  1.00 33.31           C  
ATOM    530  CB  LEU A  73     100.855  33.309 -89.823  1.00 33.31           C  
ATOM    531  O   LEU A  73     102.060  30.461 -90.160  1.00 33.31           O  
ATOM    532  CG  LEU A  73     101.330  34.761 -89.740  1.00 33.31           C  
ATOM    533  CD1 LEU A  73     100.567  35.626 -90.739  1.00 33.31           C  
ATOM    534  CD2 LEU A  73     101.163  35.298 -88.323  1.00 33.31           C  
ATOM    535  N   PRO A  74     103.650  31.706 -91.272  1.00 34.54           N  
ATOM    536  CA  PRO A  74     104.968  31.066 -91.281  1.00 34.54           C  
ATOM    537  C   PRO A  74     105.572  30.942 -89.884  1.00 34.54           C  
ATOM    538  CB  PRO A  74     105.807  31.999 -92.158  1.00 34.54           C  
ATOM    539  O   PRO A  74     105.344  31.802 -89.030  1.00 34.54           O  
ATOM    540  CG  PRO A  74     105.286  33.369 -91.865  1.00 34.54           C  
ATOM    541  CD  PRO A  74     104.094  33.244 -90.961  1.00 34.54           C  
ATOM    542  N   SER A  75     105.781  29.682 -89.508  1.00 31.10           N  
ATOM    543  CA  SER A  75     106.844  28.722 -89.229  1.00 31.10           C  
ATOM    544  C   SER A  75     108.046  29.400 -88.581  1.00 31.10           C  
ATOM    545  CB  SER A  75     107.279  28.015 -90.514  1.00 31.10           C  
ATOM    546  O   SER A  75     108.666  30.281 -89.180  1.00 31.10           O  
ATOM    547  OG  SER A  75     108.168  26.950 -90.226  1.00 31.10           O  
ATOM    548  N   GLU A  76     107.967  29.575 -87.222  1.00 34.38           N  
ATOM    549  CA  GLU A  76     109.210  29.665 -86.462  1.00 34.38           C  
ATOM    550  C   GLU A  76     109.274  28.594 -85.377  1.00 34.38           C  
ATOM    551  CB  GLU A  76     109.360  31.055 -85.838  1.00 34.38           C  
ATOM    552  O   GLU A  76     108.286  28.350 -84.680  1.00 34.38           O  
ATOM    553  CG  GLU A  76     109.830  32.121 -86.817  1.00 34.38           C  
ATOM    554  CD  GLU A  76     110.111  33.461 -86.155  1.00 34.38           C  
ATOM    555  OE1 GLU A  76     110.576  34.395 -86.848  1.00 34.38           O  
ATOM    556  OE2 GLU A  76     109.865  33.578 -84.934  1.00 34.38           O  
ATOM    557  N   ARG A  77     109.902  27.500 -85.720  1.00 34.99           N  
ATOM    558  CA  ARG A  77     110.862  26.495 -85.274  1.00 34.99           C  
ATOM    559  C   ARG A  77     111.135  26.625 -83.779  1.00 34.99           C  
ATOM    560  CB  ARG A  77     112.170  26.615 -86.058  1.00 34.99           C  
ATOM    561  O   ARG A  77     111.809  27.562 -83.345  1.00 34.99           O  
ATOM    562  CG  ARG A  77     112.057  26.187 -87.513  1.00 34.99           C  
ATOM    563  CD  ARG A  77     113.143  25.190 -87.893  1.00 34.99           C  
ATOM    564  NE  ARG A  77     113.117  24.884 -89.320  1.00 34.99           N  
ATOM    565  NH1 ARG A  77     115.264  24.033 -89.387  1.00 34.99           N  
ATOM    566  NH2 ARG A  77     113.995  24.104 -91.294  1.00 34.99           N  
ATOM    567  CZ  ARG A  77     114.125  24.341 -89.997  1.00 34.99           C  
ATOM    568  N   LEU A  78     110.116  26.464 -82.868  1.00 42.09           N  
ATOM    569  CA  LEU A  78     110.380  26.368 -81.437  1.00 42.09           C  
ATOM    570  C   LEU A  78     110.075  24.965 -80.921  1.00 42.09           C  
ATOM    571  CB  LEU A  78     109.550  27.399 -80.668  1.00 42.09           C  
ATOM    572  O   LEU A  78     109.115  24.331 -81.365  1.00 42.09           O  
ATOM    573  CG  LEU A  78     109.929  28.866 -80.876  1.00 42.09           C  
ATOM    574  CD1 LEU A  78     108.900  29.778 -80.217  1.00 42.09           C  
ATOM    575  CD2 LEU A  78     111.325  29.141 -80.326  1.00 42.09           C  
ATOM    576  N   ASP A  79     111.050  24.106 -80.737  1.00 44.99           N  
ATOM    577  CA  ASP A  79     111.505  22.960 -79.956  1.00 44.99           C  
ATOM    578  C   ASP A  79     110.334  22.058 -79.571  1.00 44.99           C  
ATOM    579  CB  ASP A  79     112.245  23.426 -78.700  1.00 44.99           C  
ATOM    580  O   ASP A  79     109.526  22.414 -78.711  1.00 44.99           O  
ATOM    581  CG  ASP A  79     113.727  23.655 -78.936  1.00 44.99           C  
ATOM    582  OD1 ASP A  79     114.244  23.258 -80.002  1.00 44.99           O  
ATOM    583  OD2 ASP A  79     114.386  24.235 -78.045  1.00 44.99           O  
ATOM    584  N   PHE A  80     109.610  21.244 -80.494  1.00 42.76           N  
ATOM    585  CA  PHE A  80     108.546  20.285 -80.766  1.00 42.76           C  
ATOM    586  C   PHE A  80     108.637  19.092 -79.821  1.00 42.76           C  
ATOM    587  CB  PHE A  80     108.608  19.808 -82.220  1.00 42.76           C  
ATOM    588  O   PHE A  80     107.632  18.435 -79.544  1.00 42.76           O  
ATOM    589  CG  PHE A  80     107.822  20.666 -83.174  1.00 42.76           C  
ATOM    590  CD1 PHE A  80     106.454  20.483 -83.330  1.00 42.76           C  
ATOM    591  CD2 PHE A  80     108.453  21.657 -83.916  1.00 42.76           C  
ATOM    592  CE1 PHE A  80     105.724  21.276 -84.213  1.00 42.76           C  
ATOM    593  CE2 PHE A  80     107.730  22.453 -84.800  1.00 42.76           C  
ATOM    594  CZ  PHE A  80     106.366  22.261 -84.947  1.00 42.76           C  
ATOM    595  N   SER A  81     109.628  18.990 -79.021  1.00 58.35           N  
ATOM    596  CA  SER A  81     109.533  17.783 -78.205  1.00 58.35           C  
ATOM    597  C   SER A  81     108.960  18.091 -76.826  1.00 58.35           C  
ATOM    598  CB  SER A  81     110.906  17.125 -78.060  1.00 58.35           C  
ATOM    599  O   SER A  81     108.154  17.323 -76.297  1.00 58.35           O  
ATOM    600  OG  SER A  81     111.756  17.910 -77.241  1.00 58.35           O  
ATOM    601  N   MET A  82     109.017  19.323 -76.396  1.00 57.43           N  
ATOM    602  CA  MET A  82     108.352  19.689 -75.150  1.00 57.43           C  
ATOM    603  C   MET A  82     106.947  20.218 -75.418  1.00 57.43           C  
ATOM    604  CB  MET A  82     109.169  20.736 -74.391  1.00 57.43           C  
ATOM    605  O   MET A  82     106.019  19.942 -74.656  1.00 57.43           O  
ATOM    606  CG  MET A  82     108.633  21.042 -73.001  1.00 57.43           C  
ATOM    607  SD  MET A  82     109.692  22.228 -72.085  1.00 57.43           S  
ATOM    608  CE  MET A  82     109.054  21.994 -70.403  1.00 57.43           C  
ATOM    609  N   ALA A  83     106.625  20.766 -76.613  1.00 57.97           N  
ATOM    610  CA  ALA A  83     105.282  21.180 -77.011  1.00 57.97           C  
ATOM    611  C   ALA A  83     104.440  19.978 -77.429  1.00 57.97           C  
ATOM    612  CB  ALA A  83     105.354  22.196 -78.148  1.00 57.97           C  
ATOM    613  O   ALA A  83     103.242  19.922 -77.142  1.00 57.97           O  
ATOM    614  N   GLU A  84     105.022  18.865 -78.005  1.00 61.28           N  
ATOM    615  CA  GLU A  84     104.286  17.644 -78.319  1.00 61.28           C  
ATOM    616  C   GLU A  84     103.928  16.875 -77.051  1.00 61.28           C  
ATOM    617  CB  GLU A  84     105.098  16.754 -79.263  1.00 61.28           C  
ATOM    618  O   GLU A  84     102.848  16.288 -76.959  1.00 61.28           O  
ATOM    619  CG  GLU A  84     104.245  15.843 -80.134  1.00 61.28           C  
ATOM    620  CD  GLU A  84     104.040  16.378 -81.542  1.00 61.28           C  
ATOM    621  OE1 GLU A  84     103.049  15.991 -82.201  1.00 61.28           O  
ATOM    622  OE2 GLU A  84     104.879  17.191 -81.991  1.00 61.28           O  
ATOM    623  N   ALA A  85     104.879  16.946 -76.029  1.00 64.18           N  
ATOM    624  CA  ALA A  85     104.535  16.282 -74.775  1.00 64.18           C  
ATOM    625  C   ALA A  85     103.469  17.066 -74.014  1.00 64.18           C  
ATOM    626  CB  ALA A  85     105.779  16.102 -73.908  1.00 64.18           C  
ATOM    627  O   ALA A  85     102.560  16.478 -73.424  1.00 64.18           O  
ATOM    628  N   LEU A  86     103.560  18.437 -74.136  1.00 65.14           N  
ATOM    629  CA  LEU A  86     102.544  19.274 -73.508  1.00 65.14           C  
ATOM    630  C   LEU A  86     101.221  19.179 -74.261  1.00 65.14           C  
ATOM    631  CB  LEU A  86     103.009  20.731 -73.453  1.00 65.14           C  
ATOM    632  O   LEU A  86     100.152  19.167 -73.646  1.00 65.14           O  
ATOM    633  CG  LEU A  86     103.875  21.121 -72.253  1.00 65.14           C  
ATOM    634  CD1 LEU A  86     104.513  22.487 -72.482  1.00 65.14           C  
ATOM    635  CD2 LEU A  86     103.046  21.121 -70.973  1.00 65.14           C  
ATOM    636  N   ASN A  87     101.231  19.055 -75.607  1.00 71.30           N  
ATOM    637  CA  ASN A  87     100.059  18.880 -76.458  1.00 71.30           C  
ATOM    638  C   ASN A  87      99.409  17.516 -76.244  1.00 71.30           C  
ATOM    639  CB  ASN A  87     100.432  19.066 -77.930  1.00 71.30           C  
ATOM    640  O   ASN A  87      98.185  17.415 -76.152  1.00 71.30           O  
ATOM    641  CG  ASN A  87      99.219  19.256 -78.820  1.00 71.30           C  
ATOM    642  ND2 ASN A  87      99.223  18.600 -79.974  1.00 71.30           N  
ATOM    643  OD1 ASN A  87      98.288  19.987 -78.473  1.00 71.30           O  
ATOM    644  N   GLN A  88     100.310  16.513 -76.060  1.00 70.99           N  
ATOM    645  CA  GLN A  88      99.792  15.174 -75.799  1.00 70.99           C  
ATOM    646  C   GLN A  88      99.139  15.096 -74.421  1.00 70.99           C  
ATOM    647  CB  GLN A  88     100.909  14.135 -75.910  1.00 70.99           C  
ATOM    648  O   GLN A  88      98.097  14.458 -74.258  1.00 70.99           O  
ATOM    649  CG  GLN A  88     100.808  13.254 -77.148  1.00 70.99           C  
ATOM    650  CD  GLN A  88     101.906  12.209 -77.216  1.00 70.99           C  
ATOM    651  NE2 GLN A  88     102.361  11.905 -78.427  1.00 70.99           N  
ATOM    652  OE1 GLN A  88     102.342  11.680 -76.189  1.00 70.99           O  
ATOM    653  N   GLU A  89      99.857  15.776 -73.451  1.00 73.18           N  
ATOM    654  CA  GLU A  89      99.291  15.837 -72.107  1.00 73.18           C  
ATOM    655  C   GLU A  89      97.993  16.640 -72.092  1.00 73.18           C  
ATOM    656  CB  GLU A  89     100.297  16.445 -71.126  1.00 73.18           C  
ATOM    657  O   GLU A  89      97.050  16.292 -71.378  1.00 73.18           O  
ATOM    658  CG  GLU A  89     101.317  15.449 -70.596  1.00 73.18           C  
ATOM    659  CD  GLU A  89     102.001  15.912 -69.319  1.00 73.18           C  
ATOM    660  OE1 GLU A  89     102.749  15.116 -68.708  1.00 73.18           O  
ATOM    661  OE2 GLU A  89     101.785  17.081 -68.926  1.00 73.18           O  
ATOM    662  N   PHE A  90      97.904  17.690 -72.895  1.00 77.53           N  
ATOM    663  CA  PHE A  90      96.730  18.545 -73.016  1.00 77.53           C  
ATOM    664  C   PHE A  90      95.589  17.804 -73.704  1.00 77.53           C  
ATOM    665  CB  PHE A  90      97.070  19.821 -73.792  1.00 77.53           C  
ATOM    666  O   PHE A  90      94.437  17.892 -73.274  1.00 77.53           O  
ATOM    667  CG  PHE A  90      96.084  20.939 -73.585  1.00 77.53           C  
ATOM    668  CD1 PHE A  90      95.047  21.146 -74.487  1.00 77.53           C  
ATOM    669  CD2 PHE A  90      96.194  21.783 -72.488  1.00 77.53           C  
ATOM    670  CE1 PHE A  90      94.133  22.180 -74.297  1.00 77.53           C  
ATOM    671  CE2 PHE A  90      95.284  22.819 -72.292  1.00 77.53           C  
ATOM    672  CZ  PHE A  90      94.255  23.016 -73.198  1.00 77.53           C  
ATOM    673  N   LEU A  91      95.858  17.061 -74.800  1.00 77.59           N  
ATOM    674  CA  LEU A  91      94.848  16.261 -75.484  1.00 77.59           C  
ATOM    675  C   LEU A  91      94.349  15.133 -74.587  1.00 77.59           C  
ATOM    676  CB  LEU A  91      95.411  15.684 -76.785  1.00 77.59           C  
ATOM    677  O   LEU A  91      93.162  14.799 -74.605  1.00 77.59           O  
ATOM    678  CG  LEU A  91      95.649  16.680 -77.921  1.00 77.59           C  
ATOM    679  CD1 LEU A  91      96.382  16.003 -79.075  1.00 77.59           C  
ATOM    680  CD2 LEU A  91      94.328  17.275 -78.397  1.00 77.59           C  
ATOM    681  N   ALA A  92      95.353  14.577 -73.828  1.00 78.67           N  
ATOM    682  CA  ALA A  92      94.984  13.516 -72.895  1.00 78.67           C  
ATOM    683  C   ALA A  92      94.079  14.049 -71.788  1.00 78.67           C  
ATOM    684  CB  ALA A  92      96.234  12.877 -72.294  1.00 78.67           C  
ATOM    685  O   ALA A  92      93.112  13.392 -71.397  1.00 78.67           O  
ATOM    686  N   THR A  93      94.397  15.239 -71.278  1.00 81.87           N  
ATOM    687  CA  THR A  93      93.591  15.857 -70.230  1.00 81.87           C  
ATOM    688  C   THR A  93      92.214  16.243 -70.764  1.00 81.87           C  
ATOM    689  CB  THR A  93      94.287  17.103 -69.651  1.00 81.87           C  
ATOM    690  O   THR A  93      91.207  16.085 -70.071  1.00 81.87           O  
ATOM    691  CG2 THR A  93      95.561  16.723 -68.903  1.00 81.87           C  
ATOM    692  OG1 THR A  93      94.623  17.996 -70.721  1.00 81.87           O  
ATOM    693  N   ARG A  94      92.095  16.738 -72.010  1.00 81.59           N  
ATOM    694  CA  ARG A  94      90.838  17.118 -72.646  1.00 81.59           C  
ATOM    695  C   ARG A  94      89.981  15.892 -72.942  1.00 81.59           C  
ATOM    696  CB  ARG A  94      91.102  17.897 -73.936  1.00 81.59           C  
ATOM    697  O   ARG A  94      88.758  15.933 -72.797  1.00 81.59           O  
ATOM    698  CG  ARG A  94      91.229  19.399 -73.734  1.00 81.59           C  
ATOM    699  CD  ARG A  94      89.877  20.095 -73.815  1.00 81.59           C  
ATOM    700  NE  ARG A  94      90.023  21.545 -73.900  1.00 81.59           N  
ATOM    701  NH1 ARG A  94      87.754  21.977 -73.946  1.00 81.59           N  
ATOM    702  NH2 ARG A  94      89.256  23.706 -74.036  1.00 81.59           N  
ATOM    703  CZ  ARG A  94      89.011  22.406 -73.961  1.00 81.59           C  
ATOM    704  N   SER A  95      90.704  14.887 -73.440  1.00 82.86           N  
ATOM    705  CA  SER A  95      90.014  13.631 -73.716  1.00 82.86           C  
ATOM    706  C   SER A  95      89.468  13.008 -72.435  1.00 82.86           C  
ATOM    707  CB  SER A  95      90.953  12.645 -74.412  1.00 82.86           C  
ATOM    708  O   SER A  95      88.356  12.476 -72.423  1.00 82.86           O  
ATOM    709  OG  SER A  95      90.481  11.316 -74.271  1.00 82.86           O  
ATOM    710  N   ASN A  96      90.286  13.162 -71.434  1.00 85.04           N  
ATOM    711  CA  ASN A  96      89.856  12.667 -70.131  1.00 85.04           C  
ATOM    712  C   ASN A  96      88.684  13.476 -69.583  1.00 85.04           C  
ATOM    713  CB  ASN A  96      91.022  12.683 -69.139  1.00 85.04           C  
ATOM    714  O   ASN A  96      87.735  12.911 -69.037  1.00 85.04           O  
ATOM    715  CG  ASN A  96      91.463  11.290 -68.735  1.00 85.04           C  
ATOM    716  ND2 ASN A  96      92.664  11.186 -68.178  1.00 85.04           N  
ATOM    717  OD1 ASN A  96      90.731  10.315 -68.922  1.00 85.04           O  
ATOM    718  N   GLU A  97      88.688  14.761 -69.701  1.00 85.18           N  
ATOM    719  CA  GLU A  97      87.620  15.650 -69.255  1.00 85.18           C  
ATOM    720  C   GLU A  97      86.337  15.412 -70.046  1.00 85.18           C  
ATOM    721  CB  GLU A  97      88.051  17.114 -69.380  1.00 85.18           C  
ATOM    722  O   GLU A  97      85.243  15.409 -69.479  1.00 85.18           O  
ATOM    723  CG  GLU A  97      88.546  17.723 -68.076  1.00 85.18           C  
ATOM    724  CD  GLU A  97      88.977  19.174 -68.217  1.00 85.18           C  
ATOM    725  OE1 GLU A  97      89.378  19.789 -67.203  1.00 85.18           O  
ATOM    726  OE2 GLU A  97      88.914  19.700 -69.351  1.00 85.18           O  
ATOM    727  N   LYS A  98      86.472  15.146 -71.321  1.00 86.40           N  
ATOM    728  CA  LYS A  98      85.328  14.852 -72.180  1.00 86.40           C  
ATOM    729  C   LYS A  98      84.661  13.540 -71.777  1.00 86.40           C  
ATOM    730  CB  LYS A  98      85.760  14.791 -73.646  1.00 86.40           C  
ATOM    731  O   LYS A  98      83.432  13.443 -71.758  1.00 86.40           O  
ATOM    732  CG  LYS A  98      84.602  14.802 -74.633  1.00 86.40           C  
ATOM    733  CD  LYS A  98      85.095  14.774 -76.074  1.00 86.40           C  
ATOM    734  CE  LYS A  98      83.946  14.592 -77.056  1.00 86.40           C  
ATOM    735  NZ  LYS A  98      84.422  14.588 -78.472  1.00 86.40           N  
ATOM    736  N   GLN A  99      85.573  12.626 -71.494  1.00 87.63           N  
ATOM    737  CA  GLN A  99      85.066  11.333 -71.049  1.00 87.63           C  
ATOM    738  C   GLN A  99      84.346  11.456 -69.708  1.00 87.63           C  
ATOM    739  CB  GLN A  99      86.204  10.317 -70.942  1.00 87.63           C  
ATOM    740  O   GLN A  99      83.293  10.848 -69.505  1.00 87.63           O  
ATOM    741  CG  GLN A  99      86.280   9.353 -72.119  1.00 87.63           C  
ATOM    742  CD  GLN A  99      87.443   8.385 -72.010  1.00 87.63           C  
ATOM    743  NE2 GLN A  99      87.305   7.220 -72.635  1.00 87.63           N  
ATOM    744  OE1 GLN A  99      88.457   8.682 -71.371  1.00 87.63           O  
ATOM    745  N   GLU A 100      84.945  12.303 -68.856  1.00 88.31           N  
ATOM    746  CA  GLU A 100      84.315  12.539 -67.560  1.00 88.31           C  
ATOM    747  C   GLU A 100      82.983  13.267 -67.719  1.00 88.31           C  
ATOM    748  CB  GLU A 100      85.246  13.339 -66.647  1.00 88.31           C  
ATOM    749  O   GLU A 100      82.008  12.945 -67.037  1.00 88.31           O  
ATOM    750  CG  GLU A 100      86.421  12.534 -66.109  1.00 88.31           C  
ATOM    751  CD  GLU A 100      87.334  13.341 -65.199  1.00 88.31           C  
ATOM    752  OE1 GLU A 100      88.336  12.783 -64.697  1.00 88.31           O  
ATOM    753  OE2 GLU A 100      87.044  14.539 -64.986  1.00 88.31           O  
ATOM    754  N   LEU A 101      82.915  14.164 -68.634  1.00 84.48           N  
ATOM    755  CA  LEU A 101      81.701  14.933 -68.888  1.00 84.48           C  
ATOM    756  C   LEU A 101      80.626  14.057 -69.521  1.00 84.48           C  
ATOM    757  CB  LEU A 101      82.003  16.128 -69.796  1.00 84.48           C  
ATOM    758  O   LEU A 101      79.440  14.205 -69.217  1.00 84.48           O  
ATOM    759  CG  LEU A 101      82.587  17.367 -69.115  1.00 84.48           C  
ATOM    760  CD1 LEU A 101      83.232  18.285 -70.147  1.00 84.48           C  
ATOM    761  CD2 LEU A 101      81.506  18.107 -68.334  1.00 84.48           C  
ATOM    762  N   GLN A 102      81.183  13.124 -70.326  1.00 89.00           N  
ATOM    763  CA  GLN A 102      80.252  12.176 -70.928  1.00 89.00           C  
ATOM    764  C   GLN A 102      79.659  11.243 -69.876  1.00 89.00           C  
ATOM    765  CB  GLN A 102      80.946  11.361 -72.021  1.00 89.00           C  
ATOM    766  O   GLN A 102      78.466  10.936 -69.912  1.00 89.00           O  
ATOM    767  CG  GLN A 102      81.125  12.116 -73.331  1.00 89.00           C  
ATOM    768  CD  GLN A 102      81.905  11.324 -74.363  1.00 89.00           C  
ATOM    769  NE2 GLN A 102      82.005  11.864 -75.573  1.00 89.00           N  
ATOM    770  OE1 GLN A 102      82.414  10.237 -74.075  1.00 89.00           O  
ATOM    771  N   GLU A 103      80.532  10.883 -69.006  1.00 89.13           N  
ATOM    772  CA  GLU A 103      80.069  10.019 -67.924  1.00 89.13           C  
ATOM    773  C   GLU A 103      79.082  10.750 -67.018  1.00 89.13           C  
ATOM    774  CB  GLU A 103      81.254   9.504 -67.103  1.00 89.13           C  
ATOM    775  O   GLU A 103      78.073  10.177 -66.601  1.00 89.13           O  
ATOM    776  CG  GLU A 103      81.926   8.275 -67.698  1.00 89.13           C  
ATOM    777  CD  GLU A 103      83.121   7.794 -66.889  1.00 89.13           C  
ATOM    778  OE1 GLU A 103      83.825   6.863 -67.342  1.00 89.13           O  
ATOM    779  OE2 GLU A 103      83.354   8.353 -65.794  1.00 89.13           O  
ATOM    780  N   LEU A 104      79.447  11.957 -66.733  1.00 90.40           N  
ATOM    781  CA  LEU A 104      78.568  12.775 -65.904  1.00 90.40           C  
ATOM    782  C   LEU A 104      77.239  13.029 -66.606  1.00 90.40           C  
ATOM    783  CB  LEU A 104      79.241  14.107 -65.561  1.00 90.40           C  
ATOM    784  O   LEU A 104      76.178  12.951 -65.983  1.00 90.40           O  
ATOM    785  CG  LEU A 104      79.263  14.495 -64.082  1.00 90.40           C  
ATOM    786  CD1 LEU A 104      80.597  15.139 -63.723  1.00 90.40           C  
ATOM    787  CD2 LEU A 104      78.105  15.433 -63.758  1.00 90.40           C  
ATOM    788  N   ASN A 105      77.284  13.260 -67.794  1.00 89.84           N  
ATOM    789  CA  ASN A 105      76.082  13.458 -68.596  1.00 89.84           C  
ATOM    790  C   ASN A 105      75.225  12.197 -68.644  1.00 89.84           C  
ATOM    791  CB  ASN A 105      76.449  13.905 -70.013  1.00 89.84           C  
ATOM    792  O   ASN A 105      73.996  12.274 -68.601  1.00 89.84           O  
ATOM    793  CG  ASN A 105      75.801  15.220 -70.398  1.00 89.84           C  
ATOM    794  ND2 ASN A 105      76.276  15.821 -71.482  1.00 89.84           N  
ATOM    795  OD1 ASN A 105      74.880  15.692 -69.725  1.00 89.84           O  
ATOM    796  N   ASP A 106      75.908  11.094 -68.743  1.00 88.80           N  
ATOM    797  CA  ASP A 106      75.169   9.835 -68.741  1.00 88.80           C  
ATOM    798  C   ASP A 106      74.492   9.598 -67.393  1.00 88.80           C  
ATOM    799  CB  ASP A 106      76.099   8.667 -69.075  1.00 88.80           C  
ATOM    800  O   ASP A 106      73.350   9.136 -67.338  1.00 88.80           O  
ATOM    801  CG  ASP A 106      76.544   8.660 -70.527  1.00 88.80           C  
ATOM    802  OD1 ASP A 106      75.846   9.247 -71.382  1.00 88.80           O  
ATOM    803  OD2 ASP A 106      77.600   8.059 -70.820  1.00 88.80           O  
ATOM    804  N   ARG A 107      75.122   9.949 -66.352  1.00 92.26           N  
ATOM    805  CA  ARG A 107      74.560   9.809 -65.013  1.00 92.26           C  
ATOM    806  C   ARG A 107      73.396  10.772 -64.804  1.00 92.26           C  
ATOM    807  CB  ARG A 107      75.635  10.049 -63.951  1.00 92.26           C  
ATOM    808  O   ARG A 107      72.380  10.407 -64.208  1.00 92.26           O  
ATOM    809  CG  ARG A 107      76.699   8.964 -63.895  1.00 92.26           C  
ATOM    810  CD  ARG A 107      77.646   9.163 -62.719  1.00 92.26           C  
ATOM    811  NE  ARG A 107      78.731   8.187 -62.731  1.00 92.26           N  
ATOM    812  NH1 ARG A 107      79.065   8.221 -60.446  1.00 92.26           N  
ATOM    813  NH2 ARG A 107      80.353   6.871 -61.776  1.00 92.26           N  
ATOM    814  CZ  ARG A 107      79.381   7.762 -61.651  1.00 92.26           C  
ATOM    815  N   PHE A 108      73.637  11.992 -65.309  1.00 90.76           N  
ATOM    816  CA  PHE A 108      72.571  12.984 -65.235  1.00 90.76           C  
ATOM    817  C   PHE A 108      71.357  12.536 -66.040  1.00 90.76           C  
ATOM    818  CB  PHE A 108      73.065  14.343 -65.741  1.00 90.76           C  
ATOM    819  O   PHE A 108      70.217  12.726 -65.611  1.00 90.76           O  
ATOM    820  CG  PHE A 108      73.646  15.218 -64.664  1.00 90.76           C  
ATOM    821  CD1 PHE A 108      72.907  15.531 -63.529  1.00 90.76           C  
ATOM    822  CD2 PHE A 108      74.933  15.727 -64.785  1.00 90.76           C  
ATOM    823  CE1 PHE A 108      73.443  16.341 -62.530  1.00 90.76           C  
ATOM    824  CE2 PHE A 108      75.475  16.536 -63.791  1.00 90.76           C  
ATOM    825  CZ  PHE A 108      74.728  16.843 -62.665  1.00 90.76           C  
ATOM    826  N   ALA A 109      71.580  11.928 -67.129  1.00 94.08           N  
ATOM    827  CA  ALA A 109      70.496  11.413 -67.961  1.00 94.08           C  
ATOM    828  C   ALA A 109      69.713  10.325 -67.231  1.00 94.08           C  
ATOM    829  CB  ALA A 109      71.047  10.874 -69.279  1.00 94.08           C  
ATOM    830  O   ALA A 109      68.481  10.304 -67.274  1.00 94.08           O  
ATOM    831  N   ASN A 110      70.464   9.503 -66.555  1.00 94.14           N  
ATOM    832  CA  ASN A 110      69.817   8.457 -65.769  1.00 94.14           C  
ATOM    833  C   ASN A 110      69.034   9.041 -64.597  1.00 94.14           C  
ATOM    834  CB  ASN A 110      70.850   7.446 -65.268  1.00 94.14           C  
ATOM    835  O   ASN A 110      67.963   8.540 -64.249  1.00 94.14           O  
ATOM    836  CG  ASN A 110      71.429   6.600 -66.384  1.00 94.14           C  
ATOM    837  ND2 ASN A 110      72.607   6.034 -66.150  1.00 94.14           N  
ATOM    838  OD1 ASN A 110      70.823   6.456 -67.449  1.00 94.14           O  
ATOM    839  N   PHE A 111      69.619  10.062 -64.015  1.00 95.20           N  
ATOM    840  CA  PHE A 111      68.960  10.728 -62.898  1.00 95.20           C  
ATOM    841  C   PHE A 111      67.670  11.399 -63.353  1.00 95.20           C  
ATOM    842  CB  PHE A 111      69.893  11.761 -62.259  1.00 95.20           C  
ATOM    843  O   PHE A 111      66.649  11.325 -62.665  1.00 95.20           O  
ATOM    844  CG  PHE A 111      69.447  12.222 -60.897  1.00 95.20           C  
ATOM    845  CD1 PHE A 111      68.754  13.416 -60.744  1.00 95.20           C  
ATOM    846  CD2 PHE A 111      69.722  11.459 -59.769  1.00 95.20           C  
ATOM    847  CE1 PHE A 111      68.340  13.845 -59.485  1.00 95.20           C  
ATOM    848  CE2 PHE A 111      69.312  11.881 -58.508  1.00 95.20           C  
ATOM    849  CZ  PHE A 111      68.622  13.074 -58.368  1.00 95.20           C  
ATOM    850  N   ILE A 112      67.672  11.968 -64.463  1.00 94.41           N  
ATOM    851  CA  ILE A 112      66.491  12.631 -65.005  1.00 94.41           C  
ATOM    852  C   ILE A 112      65.414  11.593 -65.314  1.00 94.41           C  
ATOM    853  CB  ILE A 112      66.831  13.445 -66.273  1.00 94.41           C  
ATOM    854  O   ILE A 112      64.231  11.818 -65.047  1.00 94.41           O  
ATOM    855  CG1 ILE A 112      67.670  14.675 -65.909  1.00 94.41           C  
ATOM    856  CG2 ILE A 112      65.553  13.853 -67.012  1.00 94.41           C  
ATOM    857  CD1 ILE A 112      68.146  15.478 -67.112  1.00 94.41           C  
ATOM    858  N   GLU A 113      65.913  10.534 -65.894  1.00 94.28           N  
ATOM    859  CA  GLU A 113      64.963   9.468 -66.195  1.00 94.28           C  
ATOM    860  C   GLU A 113      64.338   8.909 -64.920  1.00 94.28           C  
ATOM    861  CB  GLU A 113      65.645   8.346 -66.982  1.00 94.28           C  
ATOM    862  O   GLU A 113      63.143   8.609 -64.888  1.00 94.28           O  
ATOM    863  CG  GLU A 113      65.914   8.692 -68.439  1.00 94.28           C  
ATOM    864  CD  GLU A 113      66.680   7.609 -69.181  1.00 94.28           C  
ATOM    865  OE1 GLU A 113      67.021   7.811 -70.369  1.00 94.28           O  
ATOM    866  OE2 GLU A 113      66.942   6.548 -68.571  1.00 94.28           O  
ATOM    867  N   LYS A 114      65.122   8.774 -63.897  1.00 95.28           N  
ATOM    868  CA  LYS A 114      64.623   8.297 -62.610  1.00 95.28           C  
ATOM    869  C   LYS A 114      63.627   9.283 -62.008  1.00 95.28           C  
ATOM    870  CB  LYS A 114      65.781   8.063 -61.639  1.00 95.28           C  
ATOM    871  O   LYS A 114      62.586   8.880 -61.484  1.00 95.28           O  
ATOM    872  CG  LYS A 114      65.353   7.520 -60.284  1.00 95.28           C  
ATOM    873  CD  LYS A 114      64.809   6.101 -60.397  1.00 95.28           C  
ATOM    874  CE  LYS A 114      64.412   5.543 -59.037  1.00 95.28           C  
ATOM    875  NZ  LYS A 114      64.127   4.079 -59.101  1.00 95.28           N  
ATOM    876  N   VAL A 115      63.976  10.560 -62.038  1.00 95.75           N  
ATOM    877  CA  VAL A 115      63.087  11.587 -61.506  1.00 95.75           C  
ATOM    878  C   VAL A 115      61.773  11.586 -62.284  1.00 95.75           C  
ATOM    879  CB  VAL A 115      63.738  12.987 -61.562  1.00 95.75           C  
ATOM    880  O   VAL A 115      60.696  11.707 -61.695  1.00 95.75           O  
ATOM    881  CG1 VAL A 115      62.726  14.069 -61.192  1.00 95.75           C  
ATOM    882  CG2 VAL A 115      64.952  13.047 -60.636  1.00 95.75           C  
ATOM    883  N   ARG A 116      61.928  11.382 -63.595  1.00 95.45           N  
ATOM    884  CA  ARG A 116      60.723  11.320 -64.416  1.00 95.45           C  
ATOM    885  C   ARG A 116      59.877  10.104 -64.055  1.00 95.45           C  
ATOM    886  CB  ARG A 116      61.086  11.284 -65.902  1.00 95.45           C  
ATOM    887  O   ARG A 116      58.650  10.197 -63.973  1.00 95.45           O  
ATOM    888  CG  ARG A 116      61.205  12.658 -66.540  1.00 95.45           C  
ATOM    889  CD  ARG A 116      61.362  12.566 -68.052  1.00 95.45           C  
ATOM    890  NE  ARG A 116      61.489  13.887 -68.662  1.00 95.45           N  
ATOM    891  NH1 ARG A 116      61.636  13.099 -70.829  1.00 95.45           N  
ATOM    892  NH2 ARG A 116      61.724  15.352 -70.415  1.00 95.45           N  
ATOM    893  CZ  ARG A 116      61.616  14.109 -69.967  1.00 95.45           C  
ATOM    894  N   PHE A 117      60.630   9.056 -63.930  1.00 96.02           N  
ATOM    895  CA  PHE A 117      59.954   7.826 -63.535  1.00 96.02           C  
ATOM    896  C   PHE A 117      59.267   7.995 -62.185  1.00 96.02           C  
ATOM    897  CB  PHE A 117      60.948   6.661 -63.477  1.00 96.02           C  
ATOM    898  O   PHE A 117      58.116   7.589 -62.014  1.00 96.02           O  
ATOM    899  CG  PHE A 117      60.332   5.360 -63.037  1.00 96.02           C  
ATOM    900  CD1 PHE A 117      60.513   4.893 -61.740  1.00 96.02           C  
ATOM    901  CD2 PHE A 117      59.573   4.604 -63.920  1.00 96.02           C  
ATOM    902  CE1 PHE A 117      59.944   3.689 -61.330  1.00 96.02           C  
ATOM    903  CE2 PHE A 117      59.002   3.400 -63.518  1.00 96.02           C  
ATOM    904  CZ  PHE A 117      59.189   2.944 -62.223  1.00 96.02           C  
ATOM    905  N   LEU A 118      59.951   8.591 -61.256  1.00 96.13           N  
ATOM    906  CA  LEU A 118      59.393   8.800 -59.924  1.00 96.13           C  
ATOM    907  C   LEU A 118      58.231   9.786 -59.971  1.00 96.13           C  
ATOM    908  CB  LEU A 118      60.472   9.310 -58.965  1.00 96.13           C  
ATOM    909  O   LEU A 118      57.233   9.609 -59.268  1.00 96.13           O  
ATOM    910  CG  LEU A 118      61.430   8.259 -58.402  1.00 96.13           C  
ATOM    911  CD1 LEU A 118      62.603   8.934 -57.699  1.00 96.13           C  
ATOM    912  CD2 LEU A 118      60.696   7.322 -57.449  1.00 96.13           C  
ATOM    913  N   GLU A 119      58.375  10.768 -60.765  1.00 95.82           N  
ATOM    914  CA  GLU A 119      57.298  11.742 -60.915  1.00 95.82           C  
ATOM    915  C   GLU A 119      56.044  11.094 -61.496  1.00 95.82           C  
ATOM    916  CB  GLU A 119      57.746  12.907 -61.800  1.00 95.82           C  
ATOM    917  O   GLU A 119      54.929  11.382 -61.056  1.00 95.82           O  
ATOM    918  CG  GLU A 119      58.626  13.921 -61.083  1.00 95.82           C  
ATOM    919  CD  GLU A 119      59.110  15.042 -61.989  1.00 95.82           C  
ATOM    920  OE1 GLU A 119      59.729  16.006 -61.484  1.00 95.82           O  
ATOM    921  OE2 GLU A 119      58.867  14.957 -63.213  1.00 95.82           O  
ATOM    922  N   GLN A 120      56.301  10.273 -62.477  1.00 96.33           N  
ATOM    923  CA  GLN A 120      55.179   9.564 -63.083  1.00 96.33           C  
ATOM    924  C   GLN A 120      54.527   8.611 -62.085  1.00 96.33           C  
ATOM    925  CB  GLN A 120      55.637   8.794 -64.323  1.00 96.33           C  
ATOM    926  O   GLN A 120      53.300   8.531 -62.007  1.00 96.33           O  
ATOM    927  CG  GLN A 120      54.498   8.378 -65.244  1.00 96.33           C  
ATOM    928  CD  GLN A 120      54.987   7.822 -66.568  1.00 96.33           C  
ATOM    929  NE2 GLN A 120      54.093   7.755 -67.549  1.00 96.33           N  
ATOM    930  OE1 GLN A 120      56.158   7.457 -66.709  1.00 96.33           O  
ATOM    931  N   GLN A 121      55.370   7.957 -61.357  1.00 96.04           N  
ATOM    932  CA  GLN A 121      54.853   7.045 -60.342  1.00 96.04           C  
ATOM    933  C   GLN A 121      54.106   7.805 -59.249  1.00 96.04           C  
ATOM    934  CB  GLN A 121      55.989   6.225 -59.728  1.00 96.04           C  
ATOM    935  O   GLN A 121      53.061   7.353 -58.776  1.00 96.04           O  
ATOM    936  CG  GLN A 121      56.254   4.908 -60.446  1.00 96.04           C  
ATOM    937  CD  GLN A 121      57.288   4.052 -59.738  1.00 96.04           C  
ATOM    938  NE2 GLN A 121      57.368   2.782 -60.121  1.00 96.04           N  
ATOM    939  OE1 GLN A 121      58.009   4.528 -58.856  1.00 96.04           O  
ATOM    940  N   ASN A 122      54.735   8.914 -58.849  1.00 95.40           N  
ATOM    941  CA  ASN A 122      54.069   9.724 -57.834  1.00 95.40           C  
ATOM    942  C   ASN A 122      52.724  10.248 -58.329  1.00 95.40           C  
ATOM    943  CB  ASN A 122      54.966  10.887 -57.402  1.00 95.40           C  
ATOM    944  O   ASN A 122      51.760  10.314 -57.564  1.00 95.40           O  
ATOM    945  CG  ASN A 122      55.952  10.493 -56.320  1.00 95.40           C  
ATOM    946  ND2 ASN A 122      57.107  11.147 -56.304  1.00 95.40           N  
ATOM    947  OD1 ASN A 122      55.677   9.608 -55.506  1.00 95.40           O  
ATOM    948  N   ALA A 123      52.696  10.593 -59.567  1.00 96.33           N  
ATOM    949  CA  ALA A 123      51.444  11.060 -60.156  1.00 96.33           C  
ATOM    950  C   ALA A 123      50.400   9.947 -60.179  1.00 96.33           C  
ATOM    951  CB  ALA A 123      51.684  11.590 -61.567  1.00 96.33           C  
ATOM    952  O   ALA A 123      49.226  10.182 -59.884  1.00 96.33           O  
ATOM    953  N   ALA A 124      50.867   8.800 -60.529  1.00 96.06           N  
ATOM    954  CA  ALA A 124      49.978   7.641 -60.542  1.00 96.06           C  
ATOM    955  C   ALA A 124      49.480   7.316 -59.137  1.00 96.06           C  
ATOM    956  CB  ALA A 124      50.688   6.432 -61.145  1.00 96.06           C  
ATOM    957  O   ALA A 124      48.295   7.039 -58.940  1.00 96.06           O  
ATOM    958  N   LEU A 125      50.417   7.381 -58.132  1.00 93.12           N  
ATOM    959  CA  LEU A 125      50.054   7.079 -56.751  1.00 93.12           C  
ATOM    960  C   LEU A 125      49.091   8.125 -56.201  1.00 93.12           C  
ATOM    961  CB  LEU A 125      51.305   7.006 -55.872  1.00 93.12           C  
ATOM    962  O   LEU A 125      48.154   7.790 -55.473  1.00 93.12           O  
ATOM    963  CG  LEU A 125      52.158   5.744 -56.009  1.00 93.12           C  
ATOM    964  CD1 LEU A 125      53.432   5.872 -55.180  1.00 93.12           C  
ATOM    965  CD2 LEU A 125      51.362   4.512 -55.588  1.00 93.12           C  
ATOM    966  N   ARG A 126      49.369   9.371 -56.537  1.00 92.10           N  
ATOM    967  CA  ARG A 126      48.476  10.439 -56.101  1.00 92.10           C  
ATOM    968  C   ARG A 126      47.082  10.263 -56.693  1.00 92.10           C  
ATOM    969  CB  ARG A 126      49.042  11.806 -56.490  1.00 92.10           C  
ATOM    970  O   ARG A 126      46.080  10.525 -56.024  1.00 92.10           O  
ATOM    971  CG  ARG A 126      50.235  12.240 -55.653  1.00 92.10           C  
ATOM    972  CD  ARG A 126      50.670  13.661 -55.985  1.00 92.10           C  
ATOM    973  NE  ARG A 126      51.754  14.109 -55.115  1.00 92.10           N  
ATOM    974  NH1 ARG A 126      53.350  14.160 -56.785  1.00 92.10           N  
ATOM    975  NH2 ARG A 126      53.910  14.743 -54.639  1.00 92.10           N  
ATOM    976  CZ  ARG A 126      53.002  14.336 -55.515  1.00 92.10           C  
ATOM    977  N   GLY A 127      47.093   9.797 -57.976  1.00 91.09           N  
ATOM    978  CA  GLY A 127      45.811   9.509 -58.599  1.00 91.09           C  
ATOM    979  C   GLY A 127      45.068   8.366 -57.934  1.00 91.09           C  
ATOM    980  O   GLY A 127      43.859   8.450 -57.712  1.00 91.09           O  
ATOM    981  N   GLU A 128      45.820   7.314 -57.573  1.00 88.17           N  
ATOM    982  CA  GLU A 128      45.226   6.164 -56.899  1.00 88.17           C  
ATOM    983  C   GLU A 128      44.728   6.539 -55.505  1.00 88.17           C  
ATOM    984  CB  GLU A 128      46.233   5.015 -56.806  1.00 88.17           C  
ATOM    985  O   GLU A 128      43.684   6.055 -55.063  1.00 88.17           O  
ATOM    986  CG  GLU A 128      46.510   4.332 -58.137  1.00 88.17           C  
ATOM    987  CD  GLU A 128      47.476   3.163 -58.022  1.00 88.17           C  
ATOM    988  OE1 GLU A 128      47.802   2.540 -59.058  1.00 88.17           O  
ATOM    989  OE2 GLU A 128      47.909   2.867 -56.886  1.00 88.17           O  
ATOM    990  N   LEU A 129      45.429   7.348 -54.872  1.00 83.22           N  
ATOM    991  CA  LEU A 129      45.043   7.796 -53.539  1.00 83.22           C  
ATOM    992  C   LEU A 129      43.793   8.666 -53.598  1.00 83.22           C  
ATOM    993  CB  LEU A 129      46.188   8.571 -52.881  1.00 83.22           C  
ATOM    994  O   LEU A 129      42.913   8.556 -52.741  1.00 83.22           O  
ATOM    995  CG  LEU A 129      47.129   7.762 -51.987  1.00 83.22           C  
ATOM    996  CD1 LEU A 129      48.381   8.572 -51.665  1.00 83.22           C  
ATOM    997  CD2 LEU A 129      46.417   7.337 -50.707  1.00 83.22           C  
ATOM    998  N   SER A 130      43.793   9.538 -54.567  1.00 84.46           N  
ATOM    999  CA  SER A 130      42.609  10.376 -54.726  1.00 84.46           C  
ATOM   1000  C   SER A 130      41.383   9.539 -55.076  1.00 84.46           C  
ATOM   1001  CB  SER A 130      42.840  11.433 -55.806  1.00 84.46           C  
ATOM   1002  O   SER A 130      40.279   9.818 -54.604  1.00 84.46           O  
ATOM   1003  OG  SER A 130      43.105  10.824 -57.058  1.00 84.46           O  
ATOM   1004  N   GLN A 131      41.563   8.575 -55.925  1.00 84.37           N  
ATOM   1005  CA  GLN A 131      40.482   7.669 -56.298  1.00 84.37           C  
ATOM   1006  C   GLN A 131      40.013   6.849 -55.099  1.00 84.37           C  
ATOM   1007  CB  GLN A 131      40.925   6.740 -57.429  1.00 84.37           C  
ATOM   1008  O   GLN A 131      38.812   6.647 -54.910  1.00 84.37           O  
ATOM   1009  CG  GLN A 131      39.807   5.864 -57.979  1.00 84.37           C  
ATOM   1010  CD  GLN A 131      40.263   4.983 -59.127  1.00 84.37           C  
ATOM   1011  NE2 GLN A 131      39.522   5.017 -60.230  1.00 84.37           N  
ATOM   1012  OE1 GLN A 131      41.272   4.279 -59.025  1.00 84.37           O  
ATOM   1013  N   ALA A 132      41.030   6.363 -54.295  1.00 78.82           N  
ATOM   1014  CA  ALA A 132      40.705   5.575 -53.109  1.00 78.82           C  
ATOM   1015  C   ALA A 132      40.007   6.431 -52.056  1.00 78.82           C  
ATOM   1016  CB  ALA A 132      41.969   4.946 -52.526  1.00 78.82           C  
ATOM   1017  O   ALA A 132      39.091   5.965 -51.375  1.00 78.82           O  
ATOM   1018  N   ARG A 133      40.393   7.630 -51.895  1.00 78.22           N  
ATOM   1019  CA  ARG A 133      39.827   8.515 -50.882  1.00 78.22           C  
ATOM   1020  C   ARG A 133      38.431   8.983 -51.282  1.00 78.22           C  
ATOM   1021  CB  ARG A 133      40.738   9.722 -50.652  1.00 78.22           C  
ATOM   1022  O   ARG A 133      37.571   9.191 -50.424  1.00 78.22           O  
ATOM   1023  CG  ARG A 133      41.939   9.428 -49.766  1.00 78.22           C  
ATOM   1024  CD  ARG A 133      42.739  10.687 -49.465  1.00 78.22           C  
ATOM   1025  NE  ARG A 133      43.911  10.396 -48.643  1.00 78.22           N  
ATOM   1026  NH1 ARG A 133      44.746  12.550 -48.707  1.00 78.22           N  
ATOM   1027  NH2 ARG A 133      45.863  10.916 -47.551  1.00 78.22           N  
ATOM   1028  CZ  ARG A 133      44.838  11.288 -48.302  1.00 78.22           C  
ATOM   1029  N   GLY A 134      38.181   9.245 -52.540  1.00 73.07           N  
ATOM   1030  CA  GLY A 134      36.886   9.726 -52.993  1.00 73.07           C  
ATOM   1031  C   GLY A 134      35.806   8.661 -52.947  1.00 73.07           C  
ATOM   1032  O   GLY A 134      34.646   8.959 -52.656  1.00 73.07           O  
ATOM   1033  N   GLN A 135      36.159   7.403 -53.125  1.00 70.36           N  
ATOM   1034  CA  GLN A 135      35.131   6.381 -53.296  1.00 70.36           C  
ATOM   1035  C   GLN A 135      34.734   5.770 -51.955  1.00 70.36           C  
ATOM   1036  CB  GLN A 135      35.614   5.287 -54.249  1.00 70.36           C  
ATOM   1037  O   GLN A 135      33.546   5.617 -51.664  1.00 70.36           O  
ATOM   1038  CG  GLN A 135      35.565   5.685 -55.718  1.00 70.36           C  
ATOM   1039  CD  GLN A 135      35.967   4.555 -56.646  1.00 70.36           C  
ATOM   1040  NE2 GLN A 135      35.719   4.733 -57.939  1.00 70.36           N  
ATOM   1041  OE1 GLN A 135      36.497   3.530 -56.205  1.00 70.36           O  
ATOM   1042  N   GLU A 136      35.613   5.539 -51.074  1.00 67.67           N  
ATOM   1043  CA  GLU A 136      35.289   4.571 -50.031  1.00 67.67           C  
ATOM   1044  C   GLU A 136      35.053   5.261 -48.691  1.00 67.67           C  
ATOM   1045  CB  GLU A 136      36.404   3.530 -49.898  1.00 67.67           C  
ATOM   1046  O   GLU A 136      34.112   4.923 -47.970  1.00 67.67           O  
ATOM   1047  CG  GLU A 136      36.402   2.482 -51.001  1.00 67.67           C  
ATOM   1048  CD  GLU A 136      37.212   1.243 -50.653  1.00 67.67           C  
ATOM   1049  OE1 GLU A 136      37.051   0.203 -51.331  1.00 67.67           O  
ATOM   1050  OE2 GLU A 136      38.013   1.313 -49.694  1.00 67.67           O  
ATOM   1051  N   PRO A 137      35.892   6.286 -48.326  1.00 68.27           N  
ATOM   1052  CA  PRO A 137      35.629   6.897 -47.021  1.00 68.27           C  
ATOM   1053  C   PRO A 137      34.386   7.785 -47.025  1.00 68.27           C  
ATOM   1054  CB  PRO A 137      36.890   7.724 -46.758  1.00 68.27           C  
ATOM   1055  O   PRO A 137      33.674   7.861 -46.021  1.00 68.27           O  
ATOM   1056  CG  PRO A 137      37.578   7.804 -48.082  1.00 68.27           C  
ATOM   1057  CD  PRO A 137      37.052   6.705 -48.960  1.00 68.27           C  
ATOM   1058  N   ALA A 138      34.007   8.227 -48.191  1.00 77.18           N  
ATOM   1059  CA  ALA A 138      32.871   9.143 -48.257  1.00 77.18           C  
ATOM   1060  C   ALA A 138      31.549   8.384 -48.192  1.00 77.18           C  
ATOM   1061  CB  ALA A 138      32.937   9.982 -49.531  1.00 77.18           C  
ATOM   1062  O   ALA A 138      30.608   8.820 -47.525  1.00 77.18           O  
ATOM   1063  N   ARG A 139      31.536   7.179 -48.859  1.00 81.43           N  
ATOM   1064  CA  ARG A 139      30.315   6.380 -48.860  1.00 81.43           C  
ATOM   1065  C   ARG A 139      30.033   5.808 -47.474  1.00 81.43           C  
ATOM   1066  CB  ARG A 139      30.413   5.248 -49.884  1.00 81.43           C  
ATOM   1067  O   ARG A 139      28.893   5.835 -47.005  1.00 81.43           O  
ATOM   1068  CG  ARG A 139      29.113   4.486 -50.087  1.00 81.43           C  
ATOM   1069  CD  ARG A 139      29.266   3.373 -51.114  1.00 81.43           C  
ATOM   1070  NE  ARG A 139      28.081   2.521 -51.166  1.00 81.43           N  
ATOM   1071  NH1 ARG A 139      28.615   1.550 -53.194  1.00 81.43           N  
ATOM   1072  NH2 ARG A 139      26.693   0.947 -52.099  1.00 81.43           N  
ATOM   1073  CZ  ARG A 139      27.799   1.675 -52.153  1.00 81.43           C  
ATOM   1074  N   ALA A 140      31.048   5.151 -46.860  1.00 82.80           N  
ATOM   1075  CA  ALA A 140      30.914   4.601 -45.514  1.00 82.80           C  
ATOM   1076  C   ALA A 140      30.528   5.688 -44.514  1.00 82.80           C  
ATOM   1077  CB  ALA A 140      32.212   3.923 -45.084  1.00 82.80           C  
ATOM   1078  O   ALA A 140      29.690   5.464 -43.637  1.00 82.80           O  
ATOM   1079  N   ASP A 141      31.202   6.847 -44.622  1.00 86.17           N  
ATOM   1080  CA  ASP A 141      30.885   7.991 -43.773  1.00 86.17           C  
ATOM   1081  C   ASP A 141      29.426   8.410 -43.938  1.00 86.17           C  
ATOM   1082  CB  ASP A 141      31.809   9.168 -44.091  1.00 86.17           C  
ATOM   1083  O   ASP A 141      28.739   8.687 -42.952  1.00 86.17           O  
ATOM   1084  CG  ASP A 141      31.749  10.269 -43.046  1.00 86.17           C  
ATOM   1085  OD1 ASP A 141      31.663   9.959 -41.838  1.00 86.17           O  
ATOM   1086  OD2 ASP A 141      31.784  11.456 -43.435  1.00 86.17           O  
ATOM   1087  N   GLN A 142      28.923   8.434 -45.152  1.00 88.74           N  
ATOM   1088  CA  GLN A 142      27.541   8.809 -45.429  1.00 88.74           C  
ATOM   1089  C   GLN A 142      26.566   7.802 -44.827  1.00 88.74           C  
ATOM   1090  CB  GLN A 142      27.308   8.928 -46.936  1.00 88.74           C  
ATOM   1091  O   GLN A 142      25.542   8.185 -44.257  1.00 88.74           O  
ATOM   1092  CG  GLN A 142      27.984  10.137 -47.569  1.00 88.74           C  
ATOM   1093  CD  GLN A 142      27.802  10.190 -49.074  1.00 88.74           C  
ATOM   1094  NE2 GLN A 142      28.266  11.272 -49.690  1.00 88.74           N  
ATOM   1095  OE1 GLN A 142      27.249   9.266 -49.679  1.00 88.74           O  
ATOM   1096  N   LEU A 143      26.912   6.498 -44.930  1.00 90.96           N  
ATOM   1097  CA  LEU A 143      26.065   5.450 -44.374  1.00 90.96           C  
ATOM   1098  C   LEU A 143      26.014   5.542 -42.852  1.00 90.96           C  
ATOM   1099  CB  LEU A 143      26.572   4.069 -44.797  1.00 90.96           C  
ATOM   1100  O   LEU A 143      24.950   5.382 -42.251  1.00 90.96           O  
ATOM   1101  CG  LEU A 143      26.434   3.721 -46.280  1.00 90.96           C  
ATOM   1102  CD1 LEU A 143      27.079   2.369 -46.569  1.00 90.96           C  
ATOM   1103  CD2 LEU A 143      24.966   3.718 -46.694  1.00 90.96           C  
ATOM   1104  N   CYS A 144      27.220   5.775 -42.280  1.00 90.87           N  
ATOM   1105  CA  CYS A 144      27.281   5.940 -40.832  1.00 90.87           C  
ATOM   1106  C   CYS A 144      26.486   7.162 -40.388  1.00 90.87           C  
ATOM   1107  CB  CYS A 144      28.732   6.069 -40.368  1.00 90.87           C  
ATOM   1108  O   CYS A 144      25.765   7.110 -39.391  1.00 90.87           O  
ATOM   1109  SG  CYS A 144      29.694   4.552 -40.557  1.00 90.87           S  
ATOM   1110  N   GLN A 145      26.576   8.226 -41.076  1.00 94.37           N  
ATOM   1111  CA  GLN A 145      25.841   9.444 -40.751  1.00 94.37           C  
ATOM   1112  C   GLN A 145      24.336   9.232 -40.888  1.00 94.37           C  
ATOM   1113  CB  GLN A 145      26.292  10.599 -41.647  1.00 94.37           C  
ATOM   1114  O   GLN A 145      23.556   9.738 -40.079  1.00 94.37           O  
ATOM   1115  CG  GLN A 145      27.678  11.132 -41.313  1.00 94.37           C  
ATOM   1116  CD  GLN A 145      28.104  12.270 -42.220  1.00 94.37           C  
ATOM   1117  NE2 GLN A 145      29.338  12.734 -42.051  1.00 94.37           N  
ATOM   1118  OE1 GLN A 145      27.331  12.730 -43.067  1.00 94.37           O  
ATOM   1119  N   GLN A 146      23.968   8.512 -41.913  1.00 95.65           N  
ATOM   1120  CA  GLN A 146      22.556   8.190 -42.088  1.00 95.65           C  
ATOM   1121  C   GLN A 146      22.037   7.342 -40.931  1.00 95.65           C  
ATOM   1122  CB  GLN A 146      22.331   7.462 -43.415  1.00 95.65           C  
ATOM   1123  O   GLN A 146      20.939   7.580 -40.423  1.00 95.65           O  
ATOM   1124  CG  GLN A 146      22.463   8.359 -44.638  1.00 95.65           C  
ATOM   1125  CD  GLN A 146      22.329   7.596 -45.942  1.00 95.65           C  
ATOM   1126  NE2 GLN A 146      22.307   8.322 -47.055  1.00 95.65           N  
ATOM   1127  OE1 GLN A 146      22.246   6.364 -45.950  1.00 95.65           O  
ATOM   1128  N   GLU A 147      22.786   6.332 -40.528  1.00 96.02           N  
ATOM   1129  CA  GLU A 147      22.410   5.475 -39.408  1.00 96.02           C  
ATOM   1130  C   GLU A 147      22.328   6.270 -38.108  1.00 96.02           C  
ATOM   1131  CB  GLU A 147      23.403   4.320 -39.256  1.00 96.02           C  
ATOM   1132  O   GLU A 147      21.439   6.037 -37.286  1.00 96.02           O  
ATOM   1133  CG  GLU A 147      23.406   3.353 -40.431  1.00 96.02           C  
ATOM   1134  CD  GLU A 147      22.094   2.600 -40.591  1.00 96.02           C  
ATOM   1135  OE1 GLU A 147      21.695   2.316 -41.743  1.00 96.02           O  
ATOM   1136  OE2 GLU A 147      21.461   2.294 -39.557  1.00 96.02           O  
ATOM   1137  N   LEU A 148      23.296   7.131 -37.951  1.00 95.61           N  
ATOM   1138  CA  LEU A 148      23.285   7.982 -36.766  1.00 95.61           C  
ATOM   1139  C   LEU A 148      22.040   8.863 -36.742  1.00 95.61           C  
ATOM   1140  CB  LEU A 148      24.543   8.853 -36.719  1.00 95.61           C  
ATOM   1141  O   LEU A 148      21.417   9.035 -35.692  1.00 95.61           O  
ATOM   1142  CG  LEU A 148      24.767   9.651 -35.434  1.00 95.61           C  
ATOM   1143  CD1 LEU A 148      25.013   8.708 -34.261  1.00 95.61           C  
ATOM   1144  CD2 LEU A 148      25.933  10.619 -35.603  1.00 95.61           C  
ATOM   1145  N   ARG A 149      21.650   9.389 -37.903  1.00 96.88           N  
ATOM   1146  CA  ARG A 149      20.447  10.210 -38.001  1.00 96.88           C  
ATOM   1147  C   ARG A 149      19.200   9.396 -37.673  1.00 96.88           C  
ATOM   1148  CB  ARG A 149      20.324  10.817 -39.400  1.00 96.88           C  
ATOM   1149  O   ARG A 149      18.318   9.865 -36.951  1.00 96.88           O  
ATOM   1150  CG  ARG A 149      21.366  11.882 -39.704  1.00 96.88           C  
ATOM   1151  CD  ARG A 149      21.147  12.510 -41.073  1.00 96.88           C  
ATOM   1152  NE  ARG A 149      22.263  13.371 -41.455  1.00 96.88           N  
ATOM   1153  NH1 ARG A 149      23.106  11.924 -43.046  1.00 96.88           N  
ATOM   1154  NH2 ARG A 149      24.142  13.930 -42.652  1.00 96.88           N  
ATOM   1155  CZ  ARG A 149      23.168  13.073 -42.383  1.00 96.88           C  
ATOM   1156  N   GLU A 150      19.156   8.211 -38.190  1.00 97.41           N  
ATOM   1157  CA  GLU A 150      18.018   7.332 -37.937  1.00 97.41           C  
ATOM   1158  C   GLU A 150      17.922   6.964 -36.459  1.00 97.41           C  
ATOM   1159  CB  GLU A 150      18.117   6.065 -38.789  1.00 97.41           C  
ATOM   1160  O   GLU A 150      16.829   6.933 -35.891  1.00 97.41           O  
ATOM   1161  CG  GLU A 150      17.909   6.306 -40.277  1.00 97.41           C  
ATOM   1162  CD  GLU A 150      18.113   5.059 -41.122  1.00 97.41           C  
ATOM   1163  OE1 GLU A 150      17.937   5.128 -42.360  1.00 97.41           O  
ATOM   1164  OE2 GLU A 150      18.451   4.003 -40.541  1.00 97.41           O  
ATOM   1165  N   LEU A 151      19.046   6.648 -35.908  1.00 96.93           N  
ATOM   1166  CA  LEU A 151      19.062   6.308 -34.489  1.00 96.93           C  
ATOM   1167  C   LEU A 151      18.629   7.498 -33.640  1.00 96.93           C  
ATOM   1168  CB  LEU A 151      20.459   5.845 -34.065  1.00 96.93           C  
ATOM   1169  O   LEU A 151      17.891   7.334 -32.665  1.00 96.93           O  
ATOM   1170  CG  LEU A 151      20.806   4.384 -34.356  1.00 96.93           C  
ATOM   1171  CD1 LEU A 151      22.317   4.181 -34.317  1.00 96.93           C  
ATOM   1172  CD2 LEU A 151      20.112   3.460 -33.360  1.00 96.93           C  
ATOM   1173  N   ARG A 152      19.083   8.649 -34.052  1.00 97.52           N  
ATOM   1174  CA  ARG A 152      18.682   9.855 -33.336  1.00 97.52           C  
ATOM   1175  C   ARG A 152      17.179  10.087 -33.453  1.00 97.52           C  
ATOM   1176  CB  ARG A 152      19.443  11.073 -33.865  1.00 97.52           C  
ATOM   1177  O   ARG A 152      16.532  10.493 -32.486  1.00 97.52           O  
ATOM   1178  CG  ARG A 152      20.898  11.129 -33.427  1.00 97.52           C  
ATOM   1179  CD  ARG A 152      21.590  12.388 -33.930  1.00 97.52           C  
ATOM   1180  NE  ARG A 152      22.985  12.444 -33.501  1.00 97.52           N  
ATOM   1181  NH1 ARG A 152      23.638  13.958 -35.119  1.00 97.52           N  
ATOM   1182  NH2 ARG A 152      25.163  13.163 -33.604  1.00 97.52           N  
ATOM   1183  CZ  ARG A 152      23.925  13.188 -34.075  1.00 97.52           C  
ATOM   1184  N   ARG A 153      16.655   9.876 -34.588  1.00 97.61           N  
ATOM   1185  CA  ARG A 153      15.217  10.010 -34.796  1.00 97.61           C  
ATOM   1186  C   ARG A 153      14.443   9.020 -33.933  1.00 97.61           C  
ATOM   1187  CB  ARG A 153      14.866   9.806 -36.272  1.00 97.61           C  
ATOM   1188  O   ARG A 153      13.428   9.375 -33.330  1.00 97.61           O  
ATOM   1189  CG  ARG A 153      15.308  10.946 -37.174  1.00 97.61           C  
ATOM   1190  CD  ARG A 153      14.873  10.726 -38.616  1.00 97.61           C  
ATOM   1191  NE  ARG A 153      15.508  11.679 -39.522  1.00 97.61           N  
ATOM   1192  NH1 ARG A 153      16.079  10.103 -41.112  1.00 97.61           N  
ATOM   1193  NH2 ARG A 153      16.616  12.308 -41.433  1.00 97.61           N  
ATOM   1194  CZ  ARG A 153      16.066  11.361 -40.687  1.00 97.61           C  
ATOM   1195  N   GLU A 154      14.918   7.791 -33.877  1.00 98.17           N  
ATOM   1196  CA  GLU A 154      14.277   6.763 -33.063  1.00 98.17           C  
ATOM   1197  C   GLU A 154      14.348   7.111 -31.579  1.00 98.17           C  
ATOM   1198  CB  GLU A 154      14.923   5.398 -33.314  1.00 98.17           C  
ATOM   1199  O   GLU A 154      13.390   6.884 -30.836  1.00 98.17           O  
ATOM   1200  CG  GLU A 154      14.569   4.789 -34.664  1.00 98.17           C  
ATOM   1201  CD  GLU A 154      15.275   3.469 -34.930  1.00 98.17           C  
ATOM   1202  OE1 GLU A 154      15.140   2.923 -36.048  1.00 98.17           O  
ATOM   1203  OE2 GLU A 154      15.967   2.976 -34.012  1.00 98.17           O  
ATOM   1204  N   LEU A 155      15.471   7.607 -31.186  1.00 97.70           N  
ATOM   1205  CA  LEU A 155      15.627   8.013 -29.794  1.00 97.70           C  
ATOM   1206  C   LEU A 155      14.666   9.146 -29.448  1.00 97.70           C  
ATOM   1207  CB  LEU A 155      17.068   8.450 -29.520  1.00 97.70           C  
ATOM   1208  O   LEU A 155      14.085   9.162 -28.360  1.00 97.70           O  
ATOM   1209  CG  LEU A 155      18.091   7.330 -29.323  1.00 97.70           C  
ATOM   1210  CD1 LEU A 155      19.491   7.912 -29.163  1.00 97.70           C  
ATOM   1211  CD2 LEU A 155      17.720   6.474 -28.116  1.00 97.70           C  
ATOM   1212  N   GLU A 156      14.504  10.035 -30.352  1.00 97.44           N  
ATOM   1213  CA  GLU A 156      13.570  11.135 -30.133  1.00 97.44           C  
ATOM   1214  C   GLU A 156      12.134  10.629 -30.039  1.00 97.44           C  
ATOM   1215  CB  GLU A 156      13.689  12.173 -31.253  1.00 97.44           C  
ATOM   1216  O   GLU A 156      11.370  11.069 -29.177  1.00 97.44           O  
ATOM   1217  CG  GLU A 156      14.979  12.978 -31.210  1.00 97.44           C  
ATOM   1218  CD  GLU A 156      15.124  13.943 -32.377  1.00 97.44           C  
ATOM   1219  OE1 GLU A 156      16.159  14.641 -32.462  1.00 97.44           O  
ATOM   1220  OE2 GLU A 156      14.194  14.000 -33.212  1.00 97.44           O  
ATOM   1221  N   LEU A 157      11.737   9.709 -30.884  1.00 98.04           N  
ATOM   1222  CA  LEU A 157      10.395   9.138 -30.859  1.00 98.04           C  
ATOM   1223  C   LEU A 157      10.149   8.382 -29.558  1.00 98.04           C  
ATOM   1224  CB  LEU A 157      10.188   8.203 -32.054  1.00 98.04           C  
ATOM   1225  O   LEU A 157       9.085   8.515 -28.949  1.00 98.04           O  
ATOM   1226  CG  LEU A 157      10.084   8.869 -33.427  1.00 98.04           C  
ATOM   1227  CD1 LEU A 157      10.045   7.813 -34.526  1.00 98.04           C  
ATOM   1228  CD2 LEU A 157       8.852   9.765 -33.494  1.00 98.04           C  
ATOM   1229  N   LEU A 158      11.173   7.589 -29.233  1.00 97.88           N  
ATOM   1230  CA  LEU A 158      11.069   6.855 -27.977  1.00 97.88           C  
ATOM   1231  C   LEU A 158      10.990   7.812 -26.793  1.00 97.88           C  
ATOM   1232  CB  LEU A 158      12.263   5.912 -27.807  1.00 97.88           C  
ATOM   1233  O   LEU A 158      10.269   7.553 -25.826  1.00 97.88           O  
ATOM   1234  CG  LEU A 158      12.247   4.638 -28.653  1.00 97.88           C  
ATOM   1235  CD1 LEU A 158      13.577   3.902 -28.528  1.00 97.88           C  
ATOM   1236  CD2 LEU A 158      11.090   3.735 -28.238  1.00 97.88           C  
ATOM   1237  N   GLY A 159      11.768   8.869 -26.868  1.00 98.27           N  
ATOM   1238  CA  GLY A 159      11.699   9.880 -25.825  1.00 98.27           C  
ATOM   1239  C   GLY A 159      10.328  10.519 -25.705  1.00 98.27           C  
ATOM   1240  O   GLY A 159       9.819  10.705 -24.597  1.00 98.27           O  
ATOM   1241  N   ARG A 160       9.674  10.831 -26.734  1.00 98.30           N  
ATOM   1242  CA  ARG A 160       8.332  11.403 -26.737  1.00 98.30           C  
ATOM   1243  C   ARG A 160       7.316  10.419 -26.167  1.00 98.30           C  
ATOM   1244  CB  ARG A 160       7.925  11.814 -28.154  1.00 98.30           C  
ATOM   1245  O   ARG A 160       6.427  10.807 -25.405  1.00 98.30           O  
ATOM   1246  CG  ARG A 160       8.697  13.006 -28.695  1.00 98.30           C  
ATOM   1247  CD  ARG A 160       8.246  13.380 -30.100  1.00 98.30           C  
ATOM   1248  NE  ARG A 160       9.078  14.436 -30.671  1.00 98.30           N  
ATOM   1249  NH1 ARG A 160       8.831  13.733 -32.858  1.00 98.30           N  
ATOM   1250  NH2 ARG A 160      10.106  15.577 -32.378  1.00 98.30           N  
ATOM   1251  CZ  ARG A 160       9.336  14.579 -31.968  1.00 98.30           C  
ATOM   1252  N   GLU A 161       7.458   9.179 -26.600  1.00 98.09           N  
ATOM   1253  CA  GLU A 161       6.565   8.147 -26.081  1.00 98.09           C  
ATOM   1254  C   GLU A 161       6.736   7.978 -24.574  1.00 98.09           C  
ATOM   1255  CB  GLU A 161       6.813   6.814 -26.791  1.00 98.09           C  
ATOM   1256  O   GLU A 161       5.754   7.815 -23.847  1.00 98.09           O  
ATOM   1257  CG  GLU A 161       6.355   6.796 -28.242  1.00 98.09           C  
ATOM   1258  CD  GLU A 161       6.692   5.500 -28.962  1.00 98.09           C  
ATOM   1259  OE1 GLU A 161       6.329   5.354 -30.151  1.00 98.09           O  
ATOM   1260  OE2 GLU A 161       7.325   4.624 -28.332  1.00 98.09           O  
ATOM   1261  N   ARG A 162       8.023   7.960 -24.190  1.00 97.67           N  
ATOM   1262  CA  ARG A 162       8.295   7.869 -22.759  1.00 97.67           C  
ATOM   1263  C   ARG A 162       7.650   9.026 -22.004  1.00 97.67           C  
ATOM   1264  CB  ARG A 162       9.803   7.849 -22.498  1.00 97.67           C  
ATOM   1265  O   ARG A 162       7.000   8.820 -20.977  1.00 97.67           O  
ATOM   1266  CG  ARG A 162      10.173   7.687 -21.033  1.00 97.67           C  
ATOM   1267  CD  ARG A 162      10.357   9.033 -20.345  1.00 97.67           C  
ATOM   1268  NE  ARG A 162      11.227   9.917 -21.115  1.00 97.67           N  
ATOM   1269  NH1 ARG A 162      12.468  10.618 -19.296  1.00 97.67           N  
ATOM   1270  NH2 ARG A 162      12.942  11.420 -21.391  1.00 97.67           N  
ATOM   1271  CZ  ARG A 162      12.210  10.649 -20.599  1.00 97.67           C  
ATOM   1272  N   ASP A 163       7.789  10.206 -22.465  1.00 97.45           N  
ATOM   1273  CA  ASP A 163       7.200  11.383 -21.833  1.00 97.45           C  
ATOM   1274  C   ASP A 163       5.676  11.293 -21.817  1.00 97.45           C  
ATOM   1275  CB  ASP A 163       7.644  12.658 -22.553  1.00 97.45           C  
ATOM   1276  O   ASP A 163       5.037  11.663 -20.830  1.00 97.45           O  
ATOM   1277  CG  ASP A 163       9.130  12.935 -22.406  1.00 97.45           C  
ATOM   1278  OD1 ASP A 163       9.750  12.441 -21.440  1.00 97.45           O  
ATOM   1279  OD2 ASP A 163       9.685  13.656 -23.263  1.00 97.45           O  
ATOM   1280  N   ARG A 164       5.115  10.827 -22.863  1.00 98.20           N  
ATOM   1281  CA  ARG A 164       3.669  10.650 -22.950  1.00 98.20           C  
ATOM   1282  C   ARG A 164       3.171   9.677 -21.887  1.00 98.20           C  
ATOM   1283  CB  ARG A 164       3.271  10.155 -24.342  1.00 98.20           C  
ATOM   1284  O   ARG A 164       2.186   9.952 -21.199  1.00 98.20           O  
ATOM   1285  CG  ARG A 164       3.308  11.233 -25.414  1.00 98.20           C  
ATOM   1286  CD  ARG A 164       2.810  10.712 -26.755  1.00 98.20           C  
ATOM   1287  NE  ARG A 164       2.981  11.702 -27.814  1.00 98.20           N  
ATOM   1288  NH1 ARG A 164       2.524  10.237 -29.541  1.00 98.20           N  
ATOM   1289  NH2 ARG A 164       3.020  12.429 -29.993  1.00 98.20           N  
ATOM   1290  CZ  ARG A 164       2.841  11.454 -29.114  1.00 98.20           C  
ATOM   1291  N   VAL A 165       3.839   8.544 -21.833  1.00 97.10           N  
ATOM   1292  CA  VAL A 165       3.445   7.533 -20.857  1.00 97.10           C  
ATOM   1293  C   VAL A 165       3.647   8.073 -19.443  1.00 97.10           C  
ATOM   1294  CB  VAL A 165       4.240   6.222 -21.045  1.00 97.10           C  
ATOM   1295  O   VAL A 165       2.829   7.824 -18.554  1.00 97.10           O  
ATOM   1296  CG1 VAL A 165       3.987   5.265 -19.882  1.00 97.10           C  
ATOM   1297  CG2 VAL A 165       3.874   5.562 -22.374  1.00 97.10           C  
ATOM   1298  N   GLN A 166       4.670   8.797 -19.224  1.00 98.39           N  
ATOM   1299  CA  GLN A 166       4.943   9.377 -17.913  1.00 98.39           C  
ATOM   1300  C   GLN A 166       3.852  10.365 -17.511  1.00 98.39           C  
ATOM   1301  CB  GLN A 166       6.307  10.069 -17.906  1.00 98.39           C  
ATOM   1302  O   GLN A 166       3.415  10.379 -16.358  1.00 98.39           O  
ATOM   1303  CG  GLN A 166       6.846  10.351 -16.510  1.00 98.39           C  
ATOM   1304  CD  GLN A 166       8.351  10.186 -16.417  1.00 98.39           C  
ATOM   1305  NE2 GLN A 166       8.902  10.429 -15.233  1.00 98.39           N  
ATOM   1306  OE1 GLN A 166       9.013   9.840 -17.401  1.00 98.39           O  
ATOM   1307  N   VAL A 167       3.386  11.174 -18.373  1.00 98.02           N  
ATOM   1308  CA  VAL A 167       2.311  12.121 -18.098  1.00 98.02           C  
ATOM   1309  C   VAL A 167       1.030  11.364 -17.755  1.00 98.02           C  
ATOM   1310  CB  VAL A 167       2.067  13.066 -19.296  1.00 98.02           C  
ATOM   1311  O   VAL A 167       0.316  11.733 -16.820  1.00 98.02           O  
ATOM   1312  CG1 VAL A 167       0.800  13.892 -19.083  1.00 98.02           C  
ATOM   1313  CG2 VAL A 167       3.274  13.979 -19.509  1.00 98.02           C  
ATOM   1314  N   GLU A 168       0.746  10.326 -18.482  1.00 98.20           N  
ATOM   1315  CA  GLU A 168      -0.426   9.502 -18.201  1.00 98.20           C  
ATOM   1316  C   GLU A 168      -0.331   8.860 -16.820  1.00 98.20           C  
ATOM   1317  CB  GLU A 168      -0.594   8.421 -19.272  1.00 98.20           C  
ATOM   1318  O   GLU A 168      -1.317   8.811 -16.082  1.00 98.20           O  
ATOM   1319  CG  GLU A 168      -0.988   8.965 -20.638  1.00 98.20           C  
ATOM   1320  CD  GLU A 168      -1.103   7.887 -21.703  1.00 98.20           C  
ATOM   1321  OE1 GLU A 168      -1.466   8.210 -22.857  1.00 98.20           O  
ATOM   1322  OE2 GLU A 168      -0.829   6.709 -21.381  1.00 98.20           O  
ATOM   1323  N   ARG A 169       0.841   8.340 -16.525  1.00 97.23           N  
ATOM   1324  CA  ARG A 169       1.061   7.752 -15.207  1.00 97.23           C  
ATOM   1325  C   ARG A 169       0.828   8.778 -14.104  1.00 97.23           C  
ATOM   1326  CB  ARG A 169       2.478   7.183 -15.102  1.00 97.23           C  
ATOM   1327  O   ARG A 169       0.146   8.492 -13.118  1.00 97.23           O  
ATOM   1328  CG  ARG A 169       2.754   6.456 -13.796  1.00 97.23           C  
ATOM   1329  CD  ARG A 169       4.223   6.535 -13.406  1.00 97.23           C  
ATOM   1330  NE  ARG A 169       4.609   7.893 -13.034  1.00 97.23           N  
ATOM   1331  NH1 ARG A 169       6.699   7.304 -12.243  1.00 97.23           N  
ATOM   1332  NH2 ARG A 169       6.024   9.494 -12.191  1.00 97.23           N  
ATOM   1333  CZ  ARG A 169       5.776   8.228 -12.490  1.00 97.23           C  
ATOM   1334  N   ASP A 170       1.344   9.950 -14.326  1.00 97.66           N  
ATOM   1335  CA  ASP A 170       1.166  11.013 -13.342  1.00 97.66           C  
ATOM   1336  C   ASP A 170      -0.301  11.422 -13.234  1.00 97.66           C  
ATOM   1337  CB  ASP A 170       2.026  12.227 -13.701  1.00 97.66           C  
ATOM   1338  O   ASP A 170      -0.797  11.691 -12.138  1.00 97.66           O  
ATOM   1339  CG  ASP A 170       3.514  11.964 -13.554  1.00 97.66           C  
ATOM   1340  OD1 ASP A 170       3.898  11.007 -12.847  1.00 97.66           O  
ATOM   1341  OD2 ASP A 170       4.311  12.722 -14.148  1.00 97.66           O  
ATOM   1342  N   GLY A 171      -0.917  11.474 -14.372  1.00 97.57           N  
ATOM   1343  CA  GLY A 171      -2.345  11.747 -14.362  1.00 97.57           C  
ATOM   1344  C   GLY A 171      -3.144  10.715 -13.588  1.00 97.57           C  
ATOM   1345  O   GLY A 171      -4.021  11.067 -12.796  1.00 97.57           O  
ATOM   1346  N   LEU A 172      -2.828   9.449 -13.831  1.00 97.32           N  
ATOM   1347  CA  LEU A 172      -3.506   8.361 -13.135  1.00 97.32           C  
ATOM   1348  C   LEU A 172      -3.186   8.385 -11.645  1.00 97.32           C  
ATOM   1349  CB  LEU A 172      -3.105   7.010 -13.734  1.00 97.32           C  
ATOM   1350  O   LEU A 172      -4.052   8.101 -10.814  1.00 97.32           O  
ATOM   1351  CG  LEU A 172      -3.651   6.697 -15.128  1.00 97.32           C  
ATOM   1352  CD1 LEU A 172      -3.047   5.399 -15.654  1.00 97.32           C  
ATOM   1353  CD2 LEU A 172      -5.173   6.612 -15.100  1.00 97.32           C  
ATOM   1354  N   ALA A 173      -1.980   8.711 -11.332  1.00 96.63           N  
ATOM   1355  CA  ALA A 173      -1.587   8.822  -9.930  1.00 96.63           C  
ATOM   1356  C   ALA A 173      -2.372   9.925  -9.226  1.00 96.63           C  
ATOM   1357  CB  ALA A 173      -0.087   9.085  -9.817  1.00 96.63           C  
ATOM   1358  O   ALA A 173      -2.812   9.752  -8.087  1.00 96.63           O  
ATOM   1359  N   GLU A 174      -2.547  11.039  -9.824  1.00 97.27           N  
ATOM   1360  CA  GLU A 174      -3.345  12.131  -9.275  1.00 97.27           C  
ATOM   1361  C   GLU A 174      -4.806  11.720  -9.115  1.00 97.27           C  
ATOM   1362  CB  GLU A 174      -3.242  13.373 -10.164  1.00 97.27           C  
ATOM   1363  O   GLU A 174      -5.441  12.046  -8.109  1.00 97.27           O  
ATOM   1364  CG  GLU A 174      -1.876  14.042 -10.130  1.00 97.27           C  
ATOM   1365  CD  GLU A 174      -1.744  15.188 -11.121  1.00 97.27           C  
ATOM   1366  OE1 GLU A 174      -0.636  15.757 -11.246  1.00 97.27           O  
ATOM   1367  OE2 GLU A 174      -2.757  15.519 -11.776  1.00 97.27           O  
ATOM   1368  N   ASP A 175      -5.335  11.021 -10.093  1.00 97.71           N  
ATOM   1369  CA  ASP A 175      -6.705  10.523 -10.013  1.00 97.71           C  
ATOM   1370  C   ASP A 175      -6.867   9.547  -8.850  1.00 97.71           C  
ATOM   1371  CB  ASP A 175      -7.109   9.849 -11.326  1.00 97.71           C  
ATOM   1372  O   ASP A 175      -7.870   9.587  -8.134  1.00 97.71           O  
ATOM   1373  CG  ASP A 175      -7.228  10.826 -12.482  1.00 97.71           C  
ATOM   1374  OD1 ASP A 175      -7.343  12.047 -12.239  1.00 97.71           O  
ATOM   1375  OD2 ASP A 175      -7.210  10.371 -13.646  1.00 97.71           O  
ATOM   1376  N   LEU A 176      -5.875   8.695  -8.710  1.00 95.36           N  
ATOM   1377  CA  LEU A 176      -5.912   7.747  -7.601  1.00 95.36           C  
ATOM   1378  C   LEU A 176      -5.886   8.475  -6.262  1.00 95.36           C  
ATOM   1379  CB  LEU A 176      -4.733   6.774  -7.689  1.00 95.36           C  
ATOM   1380  O   LEU A 176      -6.611   8.105  -5.335  1.00 95.36           O  
ATOM   1381  CG  LEU A 176      -4.842   5.670  -8.742  1.00 95.36           C  
ATOM   1382  CD1 LEU A 176      -3.584   4.809  -8.740  1.00 95.36           C  
ATOM   1383  CD2 LEU A 176      -6.081   4.815  -8.496  1.00 95.36           C  
ATOM   1384  N   ALA A 177      -5.051   9.444  -6.185  1.00 96.13           N  
ATOM   1385  CA  ALA A 177      -4.971  10.235  -4.960  1.00 96.13           C  
ATOM   1386  C   ALA A 177      -6.287  10.957  -4.687  1.00 96.13           C  
ATOM   1387  CB  ALA A 177      -3.825  11.240  -5.051  1.00 96.13           C  
ATOM   1388  O   ALA A 177      -6.746  11.013  -3.543  1.00 96.13           O  
ATOM   1389  N   ALA A 178      -6.904  11.522  -5.685  1.00 96.33           N  
ATOM   1390  CA  ALA A 178      -8.191  12.201  -5.559  1.00 96.33           C  
ATOM   1391  C   ALA A 178      -9.281  11.233  -5.109  1.00 96.33           C  
ATOM   1392  CB  ALA A 178      -8.579  12.856  -6.883  1.00 96.33           C  
ATOM   1393  O   ALA A 178     -10.102  11.567  -4.251  1.00 96.33           O  
ATOM   1394  N   LEU A 179      -9.293  10.039  -5.662  1.00 95.82           N  
ATOM   1395  CA  LEU A 179     -10.279   9.029  -5.293  1.00 95.82           C  
ATOM   1396  C   LEU A 179     -10.078   8.574  -3.851  1.00 95.82           C  
ATOM   1397  CB  LEU A 179     -10.194   7.826  -6.236  1.00 95.82           C  
ATOM   1398  O   LEU A 179     -11.049   8.364  -3.121  1.00 95.82           O  
ATOM   1399  CG  LEU A 179     -10.799   8.013  -7.629  1.00 95.82           C  
ATOM   1400  CD1 LEU A 179     -10.521   6.789  -8.496  1.00 95.82           C  
ATOM   1401  CD2 LEU A 179     -12.298   8.274  -7.530  1.00 95.82           C  
ATOM   1402  N   LYS A 180      -8.882   8.415  -3.475  1.00 96.14           N  
ATOM   1403  CA  LYS A 180      -8.580   8.053  -2.093  1.00 96.14           C  
ATOM   1404  C   LYS A 180      -9.055   9.133  -1.125  1.00 96.14           C  
ATOM   1405  CB  LYS A 180      -7.080   7.814  -1.915  1.00 96.14           C  
ATOM   1406  O   LYS A 180      -9.593   8.827  -0.059  1.00 96.14           O  
ATOM   1407  CG  LYS A 180      -6.581   6.521  -2.544  1.00 96.14           C  
ATOM   1408  CD  LYS A 180      -5.100   6.299  -2.266  1.00 96.14           C  
ATOM   1409  CE  LYS A 180      -4.607   4.991  -2.868  1.00 96.14           C  
ATOM   1410  NZ  LYS A 180      -3.128   4.839  -2.727  1.00 96.14           N  
ATOM   1411  N   GLN A 181      -8.796  10.340  -1.464  1.00 95.87           N  
ATOM   1412  CA  GLN A 181      -9.249  11.454  -0.639  1.00 95.87           C  
ATOM   1413  C   GLN A 181     -10.771  11.480  -0.537  1.00 95.87           C  
ATOM   1414  CB  GLN A 181      -8.738  12.782  -1.200  1.00 95.87           C  
ATOM   1415  O   GLN A 181     -11.323  11.690   0.545  1.00 95.87           O  
ATOM   1416  CG  GLN A 181      -9.061  13.985  -0.325  1.00 95.87           C  
ATOM   1417  CD  GLN A 181      -8.541  15.288  -0.902  1.00 95.87           C  
ATOM   1418  NE2 GLN A 181      -8.798  16.390  -0.206  1.00 95.87           N  
ATOM   1419  OE1 GLN A 181      -7.914  15.304  -1.966  1.00 95.87           O  
ATOM   1420  N   ARG A 182     -11.423  11.254  -1.620  1.00 96.76           N  
ATOM   1421  CA  ARG A 182     -12.881  11.208  -1.634  1.00 96.76           C  
ATOM   1422  C   ARG A 182     -13.400  10.048  -0.791  1.00 96.76           C  
ATOM   1423  CB  ARG A 182     -13.401  11.087  -3.068  1.00 96.76           C  
ATOM   1424  O   ARG A 182     -14.402  10.186  -0.086  1.00 96.76           O  
ATOM   1425  CG  ARG A 182     -13.291  12.372  -3.874  1.00 96.76           C  
ATOM   1426  CD  ARG A 182     -13.889  12.218  -5.266  1.00 96.76           C  
ATOM   1427  NE  ARG A 182     -13.646  13.399  -6.090  1.00 96.76           N  
ATOM   1428  NH1 ARG A 182     -14.172  12.366  -8.088  1.00 96.76           N  
ATOM   1429  NH2 ARG A 182     -13.539  14.569  -8.063  1.00 96.76           N  
ATOM   1430  CZ  ARG A 182     -13.786  13.442  -7.412  1.00 96.76           C  
ATOM   1431  N   LEU A 183     -12.776   8.961  -0.891  1.00 95.36           N  
ATOM   1432  CA  LEU A 183     -13.160   7.805  -0.089  1.00 95.36           C  
ATOM   1433  C   LEU A 183     -13.003   8.100   1.399  1.00 95.36           C  
ATOM   1434  CB  LEU A 183     -12.318   6.584  -0.470  1.00 95.36           C  
ATOM   1435  O   LEU A 183     -13.877   7.758   2.200  1.00 95.36           O  
ATOM   1436  CG  LEU A 183     -12.628   5.286   0.278  1.00 95.36           C  
ATOM   1437  CD1 LEU A 183     -13.942   4.691  -0.215  1.00 95.36           C  
ATOM   1438  CD2 LEU A 183     -11.487   4.288   0.112  1.00 95.36           C  
ATOM   1439  N   GLU A 184     -11.983   8.747   1.759  1.00 95.17           N  
ATOM   1440  CA  GLU A 184     -11.750   9.118   3.151  1.00 95.17           C  
ATOM   1441  C   GLU A 184     -12.797  10.115   3.640  1.00 95.17           C  
ATOM   1442  CB  GLU A 184     -10.346   9.704   3.324  1.00 95.17           C  
ATOM   1443  O   GLU A 184     -13.299   9.998   4.759  1.00 95.17           O  
ATOM   1444  CG  GLU A 184      -9.230   8.679   3.177  1.00 95.17           C  
ATOM   1445  CD  GLU A 184      -7.843   9.301   3.158  1.00 95.17           C  
ATOM   1446  OE1 GLU A 184      -6.844   8.555   3.045  1.00 95.17           O  
ATOM   1447  OE2 GLU A 184      -7.754  10.546   3.257  1.00 95.17           O  
ATOM   1448  N   GLU A 185     -13.096  11.062   2.816  1.00 94.88           N  
ATOM   1449  CA  GLU A 185     -14.123  12.039   3.166  1.00 94.88           C  
ATOM   1450  C   GLU A 185     -15.481  11.369   3.351  1.00 94.88           C  
ATOM   1451  CB  GLU A 185     -14.215  13.130   2.096  1.00 94.88           C  
ATOM   1452  O   GLU A 185     -16.209  11.679   4.297  1.00 94.88           O  
ATOM   1453  CG  GLU A 185     -13.004  14.050   2.050  1.00 94.88           C  
ATOM   1454  CD  GLU A 185     -13.005  14.983   0.850  1.00 94.88           C  
ATOM   1455  OE1 GLU A 185     -12.026  15.742   0.669  1.00 94.88           O  
ATOM   1456  OE2 GLU A 185     -13.995  14.956   0.084  1.00 94.88           O  
ATOM   1457  N   GLU A 186     -15.784  10.457   2.438  1.00 94.76           N  
ATOM   1458  CA  GLU A 186     -17.044   9.727   2.546  1.00 94.76           C  
ATOM   1459  C   GLU A 186     -17.072   8.857   3.800  1.00 94.76           C  
ATOM   1460  CB  GLU A 186     -17.273   8.864   1.302  1.00 94.76           C  
ATOM   1461  O   GLU A 186     -18.110   8.733   4.452  1.00 94.76           O  
ATOM   1462  CG  GLU A 186     -17.585   9.665   0.047  1.00 94.76           C  
ATOM   1463  CD  GLU A 186     -18.902  10.421   0.129  1.00 94.76           C  
ATOM   1464  OE1 GLU A 186     -19.013  11.514  -0.470  1.00 94.76           O  
ATOM   1465  OE2 GLU A 186     -19.830   9.915   0.799  1.00 94.76           O  
ATOM   1466  N   THR A 187     -16.057   8.241   4.053  1.00 94.15           N  
ATOM   1467  CA  THR A 187     -15.962   7.428   5.261  1.00 94.15           C  
ATOM   1468  C   THR A 187     -16.144   8.288   6.508  1.00 94.15           C  
ATOM   1469  CB  THR A 187     -14.611   6.692   5.334  1.00 94.15           C  
ATOM   1470  O   THR A 187     -16.803   7.874   7.463  1.00 94.15           O  
ATOM   1471  CG2 THR A 187     -14.471   5.686   4.196  1.00 94.15           C  
ATOM   1472  OG1 THR A 187     -13.547   7.647   5.246  1.00 94.15           O  
ATOM   1473  N   ARG A 188     -15.548   9.453   6.524  1.00 93.62           N  
ATOM   1474  CA  ARG A 188     -15.707  10.372   7.647  1.00 93.62           C  
ATOM   1475  C   ARG A 188     -17.158  10.820   7.786  1.00 93.62           C  
ATOM   1476  CB  ARG A 188     -14.797  11.590   7.478  1.00 93.62           C  
ATOM   1477  O   ARG A 188     -17.695  10.868   8.895  1.00 93.62           O  
ATOM   1478  CG  ARG A 188     -13.321  11.291   7.692  1.00 93.62           C  
ATOM   1479  CD  ARG A 188     -12.464  12.540   7.538  1.00 93.62           C  
ATOM   1480  NE  ARG A 188     -11.040  12.226   7.595  1.00 93.62           N  
ATOM   1481  NH1 ARG A 188     -10.362  14.152   6.513  1.00 93.62           N  
ATOM   1482  NH2 ARG A 188      -8.809  12.617   7.213  1.00 93.62           N  
ATOM   1483  CZ  ARG A 188     -10.073  12.999   7.107  1.00 93.62           C  
ATOM   1484  N   LYS A 189     -17.754  11.181   6.692  1.00 94.17           N  
ATOM   1485  CA  LYS A 189     -19.160  11.575   6.712  1.00 94.17           C  
ATOM   1486  C   LYS A 189     -20.045  10.429   7.195  1.00 94.17           C  
ATOM   1487  CB  LYS A 189     -19.609  12.035   5.324  1.00 94.17           C  
ATOM   1488  O   LYS A 189     -20.990  10.645   7.955  1.00 94.17           O  
ATOM   1489  CG  LYS A 189     -19.019  13.369   4.894  1.00 94.17           C  
ATOM   1490  CD  LYS A 189     -19.509  13.777   3.510  1.00 94.17           C  
ATOM   1491  CE  LYS A 189     -18.845  15.063   3.037  1.00 94.17           C  
ATOM   1492  NZ  LYS A 189     -19.162  15.357   1.608  1.00 94.17           N  
ATOM   1493  N   ARG A 190     -19.779   9.243   6.717  1.00 93.56           N  
ATOM   1494  CA  ARG A 190     -20.524   8.076   7.179  1.00 93.56           C  
ATOM   1495  C   ARG A 190     -20.375   7.892   8.685  1.00 93.56           C  
ATOM   1496  CB  ARG A 190     -20.056   6.816   6.447  1.00 93.56           C  
ATOM   1497  O   ARG A 190     -21.356   7.632   9.384  1.00 93.56           O  
ATOM   1498  CG  ARG A 190     -20.945   5.604   6.678  1.00 93.56           C  
ATOM   1499  CD  ARG A 190     -20.313   4.330   6.137  1.00 93.56           C  
ATOM   1500  NE  ARG A 190     -19.813   3.477   7.211  1.00 93.56           N  
ATOM   1501  NH1 ARG A 190     -21.892   2.672   7.819  1.00 93.56           N  
ATOM   1502  NH2 ARG A 190     -20.015   1.973   8.935  1.00 93.56           N  
ATOM   1503  CZ  ARG A 190     -20.575   2.709   7.986  1.00 93.56           C  
ATOM   1504  N   GLU A 191     -19.160   7.957   9.149  1.00 93.47           N  
ATOM   1505  CA  GLU A 191     -18.905   7.814  10.579  1.00 93.47           C  
ATOM   1506  C   GLU A 191     -19.646   8.879  11.382  1.00 93.47           C  
ATOM   1507  CB  GLU A 191     -17.403   7.887  10.867  1.00 93.47           C  
ATOM   1508  O   GLU A 191     -20.210   8.588  12.438  1.00 93.47           O  
ATOM   1509  CG  GLU A 191     -16.617   6.694  10.342  1.00 93.47           C  
ATOM   1510  CD  GLU A 191     -15.112   6.863  10.475  1.00 93.47           C  
ATOM   1511  OE1 GLU A 191     -14.364   5.917  10.139  1.00 93.47           O  
ATOM   1512  OE2 GLU A 191     -14.678   7.949  10.919  1.00 93.47           O  
ATOM   1513  N   ASP A 192     -19.644  10.088  10.911  1.00 93.86           N  
ATOM   1514  CA  ASP A 192     -20.362  11.177  11.566  1.00 93.86           C  
ATOM   1515  C   ASP A 192     -21.866  10.916  11.577  1.00 93.86           C  
ATOM   1516  CB  ASP A 192     -20.064  12.509  10.874  1.00 93.86           C  
ATOM   1517  O   ASP A 192     -22.536  11.154  12.584  1.00 93.86           O  
ATOM   1518  CG  ASP A 192     -18.644  12.994  11.106  1.00 93.86           C  
ATOM   1519  OD1 ASP A 192     -17.984  12.517  12.054  1.00 93.86           O  
ATOM   1520  OD2 ASP A 192     -18.182  13.863  10.335  1.00 93.86           O  
ATOM   1521  N   ALA A 193     -22.367  10.467  10.457  1.00 91.84           N  
ATOM   1522  CA  ALA A 193     -23.787  10.137  10.369  1.00 91.84           C  
ATOM   1523  C   ALA A 193     -24.142   8.986  11.305  1.00 91.84           C  
ATOM   1524  CB  ALA A 193     -24.163   9.785   8.931  1.00 91.84           C  
ATOM   1525  O   ALA A 193     -25.186   9.012  11.963  1.00 91.84           O  
ATOM   1526  N   GLU A 194     -23.298   7.972  11.345  1.00 93.48           N  
ATOM   1527  CA  GLU A 194     -23.519   6.843  12.243  1.00 93.48           C  
ATOM   1528  C   GLU A 194     -23.493   7.286  13.703  1.00 93.48           C  
ATOM   1529  CB  GLU A 194     -22.471   5.753  12.005  1.00 93.48           C  
ATOM   1530  O   GLU A 194     -24.299   6.822  14.512  1.00 93.48           O  
ATOM   1531  CG  GLU A 194     -22.656   4.997  10.697  1.00 93.48           C  
ATOM   1532  CD  GLU A 194     -21.564   3.972  10.437  1.00 93.48           C  
ATOM   1533  OE1 GLU A 194     -21.652   3.233   9.430  1.00 93.48           O  
ATOM   1534  OE2 GLU A 194     -20.613   3.906  11.247  1.00 93.48           O  
ATOM   1535  N   HIS A 195     -22.580   8.092  14.039  1.00 92.15           N  
ATOM   1536  CA  HIS A 195     -22.502   8.657  15.381  1.00 92.15           C  
ATOM   1537  C   HIS A 195     -23.774   9.423  15.730  1.00 92.15           C  
ATOM   1538  CB  HIS A 195     -21.285   9.575  15.507  1.00 92.15           C  
ATOM   1539  O   HIS A 195     -24.320   9.263  16.824  1.00 92.15           O  
ATOM   1540  CG  HIS A 195     -21.133  10.188  16.862  1.00 92.15           C  
ATOM   1541  CD2 HIS A 195     -21.246  11.472  17.275  1.00 92.15           C  
ATOM   1542  ND1 HIS A 195     -20.824   9.447  17.983  1.00 92.15           N  
ATOM   1543  CE1 HIS A 195     -20.753  10.253  19.030  1.00 92.15           C  
ATOM   1544  NE2 HIS A 195     -21.005  11.487  18.627  1.00 92.15           N  
ATOM   1545  N   ASN A 196     -24.265  10.240  14.854  1.00 94.04           N  
ATOM   1546  CA  ASN A 196     -25.502  10.983  15.069  1.00 94.04           C  
ATOM   1547  C   ASN A 196     -26.700  10.050  15.210  1.00 94.04           C  
ATOM   1548  CB  ASN A 196     -25.735  11.979  13.931  1.00 94.04           C  
ATOM   1549  O   ASN A 196     -27.597  10.302  16.017  1.00 94.04           O  
ATOM   1550  CG  ASN A 196     -24.741  13.124  13.943  1.00 94.04           C  
ATOM   1551  ND2 ASN A 196     -24.445  13.665  12.768  1.00 94.04           N  
ATOM   1552  OD1 ASN A 196     -24.243  13.518  15.001  1.00 94.04           O  
ATOM   1553  N   LEU A 197     -26.725   9.028  14.446  1.00 92.67           N  
ATOM   1554  CA  LEU A 197     -27.811   8.058  14.535  1.00 92.67           C  
ATOM   1555  C   LEU A 197     -27.860   7.422  15.921  1.00 92.67           C  
ATOM   1556  CB  LEU A 197     -27.649   6.972  13.468  1.00 92.67           C  
ATOM   1557  O   LEU A 197     -28.941   7.230  16.482  1.00 92.67           O  
ATOM   1558  CG  LEU A 197     -28.117   7.332  12.058  1.00 92.67           C  
ATOM   1559  CD1 LEU A 197     -27.739   6.228  11.076  1.00 92.67           C  
ATOM   1560  CD2 LEU A 197     -29.622   7.579  12.040  1.00 92.67           C  
ATOM   1561  N   VAL A 198     -26.727   7.128  16.411  1.00 94.10           N  
ATOM   1562  CA  VAL A 198     -26.651   6.529  17.740  1.00 94.10           C  
ATOM   1563  C   VAL A 198     -27.177   7.515  18.781  1.00 94.10           C  
ATOM   1564  CB  VAL A 198     -25.207   6.104  18.089  1.00 94.10           C  
ATOM   1565  O   VAL A 198     -27.928   7.134  19.682  1.00 94.10           O  
ATOM   1566  CG1 VAL A 198     -25.105   5.695  19.557  1.00 94.10           C  
ATOM   1567  CG2 VAL A 198     -24.753   4.964  17.180  1.00 94.10           C  
ATOM   1568  N   LEU A 199     -26.865   8.742  18.654  1.00 94.20           N  
ATOM   1569  CA  LEU A 199     -27.334   9.775  19.571  1.00 94.20           C  
ATOM   1570  C   LEU A 199     -28.845   9.949  19.466  1.00 94.20           C  
ATOM   1571  CB  LEU A 199     -26.634  11.106  19.284  1.00 94.20           C  
ATOM   1572  O   LEU A 199     -29.532  10.075  20.483  1.00 94.20           O  
ATOM   1573  CG  LEU A 199     -25.131  11.156  19.565  1.00 94.20           C  
ATOM   1574  CD1 LEU A 199     -24.563  12.513  19.167  1.00 94.20           C  
ATOM   1575  CD2 LEU A 199     -24.852  10.863  21.036  1.00 94.20           C  
ATOM   1576  N   PHE A 200     -29.289  10.015  18.263  1.00 95.17           N  
ATOM   1577  CA  PHE A 200     -30.726  10.162  18.059  1.00 95.17           C  
ATOM   1578  C   PHE A 200     -31.479   8.969  18.635  1.00 95.17           C  
ATOM   1579  CB  PHE A 200     -31.045  10.314  16.569  1.00 95.17           C  
ATOM   1580  O   PHE A 200     -32.566   9.127  19.196  1.00 95.17           O  
ATOM   1581  CG  PHE A 200     -30.655  11.651  15.998  1.00 95.17           C  
ATOM   1582  CD1 PHE A 200     -30.800  12.812  16.747  1.00 95.17           C  
ATOM   1583  CD2 PHE A 200     -30.141  11.746  14.711  1.00 95.17           C  
ATOM   1584  CE1 PHE A 200     -30.439  14.050  16.222  1.00 95.17           C  
ATOM   1585  CE2 PHE A 200     -29.779  12.980  14.179  1.00 95.17           C  
ATOM   1586  CZ  PHE A 200     -29.929  14.131  14.935  1.00 95.17           C  
ATOM   1587  N   ARG A 201     -30.953   7.818  18.522  1.00 95.09           N  
ATOM   1588  CA  ARG A 201     -31.572   6.631  19.102  1.00 95.09           C  
ATOM   1589  C   ARG A 201     -31.676   6.754  20.619  1.00 95.09           C  
ATOM   1590  CB  ARG A 201     -30.779   5.376  18.732  1.00 95.09           C  
ATOM   1591  O   ARG A 201     -32.704   6.410  21.205  1.00 95.09           O  
ATOM   1592  CG  ARG A 201     -31.051   4.868  17.325  1.00 95.09           C  
ATOM   1593  CD  ARG A 201     -30.386   3.522  17.072  1.00 95.09           C  
ATOM   1594  NE  ARG A 201     -30.691   3.012  15.738  1.00 95.09           N  
ATOM   1595  NH1 ARG A 201     -28.630   2.018  15.422  1.00 95.09           N  
ATOM   1596  NH2 ARG A 201     -30.230   1.895  13.786  1.00 95.09           N  
ATOM   1597  CZ  ARG A 201     -29.850   2.310  14.985  1.00 95.09           C  
ATOM   1598  N   LYS A 202     -30.601   7.175  21.167  1.00 95.70           N  
ATOM   1599  CA  LYS A 202     -30.623   7.395  22.610  1.00 95.70           C  
ATOM   1600  C   LYS A 202     -31.647   8.460  22.988  1.00 95.70           C  
ATOM   1601  CB  LYS A 202     -29.236   7.800  23.112  1.00 95.70           C  
ATOM   1602  O   LYS A 202     -32.376   8.307  23.971  1.00 95.70           O  
ATOM   1603  CG  LYS A 202     -28.215   6.671  23.088  1.00 95.70           C  
ATOM   1604  CD  LYS A 202     -26.878   7.115  23.668  1.00 95.70           C  
ATOM   1605  CE  LYS A 202     -25.872   5.972  23.695  1.00 95.70           C  
ATOM   1606  NZ  LYS A 202     -24.549   6.410  24.231  1.00 95.70           N  
ATOM   1607  N   ASP A 203     -31.718   9.500  22.293  1.00 94.95           N  
ATOM   1608  CA  ASP A 203     -32.669  10.581  22.536  1.00 94.95           C  
ATOM   1609  C   ASP A 203     -34.108  10.086  22.403  1.00 94.95           C  
ATOM   1610  CB  ASP A 203     -32.420  11.741  21.570  1.00 94.95           C  
ATOM   1611  O   ASP A 203     -34.970  10.447  23.206  1.00 94.95           O  
ATOM   1612  CG  ASP A 203     -31.186  12.552  21.923  1.00 94.95           C  
ATOM   1613  OD1 ASP A 203     -30.608  12.340  23.011  1.00 94.95           O  
ATOM   1614  OD2 ASP A 203     -30.791  13.414  21.108  1.00 94.95           O  
ATOM   1615  N   VAL A 204     -34.366   9.308  21.413  1.00 96.23           N  
ATOM   1616  CA  VAL A 204     -35.700   8.758  21.199  1.00 96.23           C  
ATOM   1617  C   VAL A 204     -36.077   7.847  22.366  1.00 96.23           C  
ATOM   1618  CB  VAL A 204     -35.787   7.980  19.867  1.00 96.23           C  
ATOM   1619  O   VAL A 204     -37.202   7.904  22.868  1.00 96.23           O  
ATOM   1620  CG1 VAL A 204     -37.102   7.208  19.776  1.00 96.23           C  
ATOM   1621  CG2 VAL A 204     -35.640   8.934  18.683  1.00 96.23           C  
ATOM   1622  N   ASP A 205     -35.140   7.082  22.767  1.00 94.34           N  
ATOM   1623  CA  ASP A 205     -35.392   6.205  23.906  1.00 94.34           C  
ATOM   1624  C   ASP A 205     -35.691   7.013  25.166  1.00 94.34           C  
ATOM   1625  CB  ASP A 205     -34.196   5.280  24.145  1.00 94.34           C  
ATOM   1626  O   ASP A 205     -36.600   6.672  25.927  1.00 94.34           O  
ATOM   1627  CG  ASP A 205     -34.025   4.237  23.054  1.00 94.34           C  
ATOM   1628  OD1 ASP A 205     -34.995   3.963  22.316  1.00 94.34           O  
ATOM   1629  OD2 ASP A 205     -32.911   3.683  22.935  1.00 94.34           O  
ATOM   1630  N   ASP A 206     -34.939   8.012  25.378  1.00 94.16           N  
ATOM   1631  CA  ASP A 206     -35.162   8.876  26.534  1.00 94.16           C  
ATOM   1632  C   ASP A 206     -36.531   9.547  26.462  1.00 94.16           C  
ATOM   1633  CB  ASP A 206     -34.061   9.934  26.632  1.00 94.16           C  
ATOM   1634  O   ASP A 206     -37.229   9.655  27.472  1.00 94.16           O  
ATOM   1635  CG  ASP A 206     -32.713   9.354  27.024  1.00 94.16           C  
ATOM   1636  OD1 ASP A 206     -32.662   8.200  27.502  1.00 94.16           O  
ATOM   1637  OD2 ASP A 206     -31.694  10.058  26.855  1.00 94.16           O  
ATOM   1638  N   ALA A 207     -36.853  10.065  25.270  1.00 95.47           N  
ATOM   1639  CA  ALA A 207     -38.160  10.686  25.070  1.00 95.47           C  
ATOM   1640  C   ALA A 207     -39.285   9.681  25.304  1.00 95.47           C  
ATOM   1641  CB  ALA A 207     -38.261  11.275  23.666  1.00 95.47           C  
ATOM   1642  O   ALA A 207     -40.308  10.015  25.907  1.00 95.47           O  
ATOM   1643  N   THR A 208     -39.139   8.483  24.840  1.00 94.92           N  
ATOM   1644  CA  THR A 208     -40.140   7.443  25.051  1.00 94.92           C  
ATOM   1645  C   THR A 208     -40.296   7.135  26.537  1.00 94.92           C  
ATOM   1646  CB  THR A 208     -39.774   6.154  24.292  1.00 94.92           C  
ATOM   1647  O   THR A 208     -41.413   6.944  27.023  1.00 94.92           O  
ATOM   1648  CG2 THR A 208     -39.749   6.390  22.786  1.00 94.92           C  
ATOM   1649  OG1 THR A 208     -38.480   5.708  24.716  1.00 94.92           O  
ATOM   1650  N   LEU A 209     -39.218   7.091  27.234  1.00 95.08           N  
ATOM   1651  CA  LEU A 209     -39.279   6.848  28.672  1.00 95.08           C  
ATOM   1652  C   LEU A 209     -40.028   7.971  29.381  1.00 95.08           C  
ATOM   1653  CB  LEU A 209     -37.869   6.712  29.253  1.00 95.08           C  
ATOM   1654  O   LEU A 209     -40.843   7.715  30.270  1.00 95.08           O  
ATOM   1655  CG  LEU A 209     -37.118   5.424  28.914  1.00 95.08           C  
ATOM   1656  CD1 LEU A 209     -35.703   5.471  29.480  1.00 95.08           C  
ATOM   1657  CD2 LEU A 209     -37.871   4.209  29.445  1.00 95.08           C  
ATOM   1658  N   SER A 210     -39.686   9.174  29.023  1.00 95.34           N  
ATOM   1659  CA  SER A 210     -40.373  10.325  29.599  1.00 95.34           C  
ATOM   1660  C   SER A 210     -41.860  10.306  29.263  1.00 95.34           C  
ATOM   1661  CB  SER A 210     -39.746  11.628  29.102  1.00 95.34           C  
ATOM   1662  O   SER A 210     -42.696  10.655  30.100  1.00 95.34           O  
ATOM   1663  OG  SER A 210     -39.972  11.797  27.713  1.00 95.34           O  
ATOM   1664  N   ARG A 211     -42.221  10.041  28.039  1.00 95.25           N  
ATOM   1665  CA  ARG A 211     -43.621   9.917  27.646  1.00 95.25           C  
ATOM   1666  C   ARG A 211     -44.340   8.881  28.503  1.00 95.25           C  
ATOM   1667  CB  ARG A 211     -43.732   9.542  26.167  1.00 95.25           C  
ATOM   1668  O   ARG A 211     -45.439   9.134  29.000  1.00 95.25           O  
ATOM   1669  CG  ARG A 211     -45.164   9.398  25.674  1.00 95.25           C  
ATOM   1670  CD  ARG A 211     -45.224   8.759  24.294  1.00 95.25           C  
ATOM   1671  NE  ARG A 211     -44.965   7.323  24.353  1.00 95.25           N  
ATOM   1672  NH1 ARG A 211     -45.406   6.943  22.117  1.00 95.25           N  
ATOM   1673  NH2 ARG A 211     -44.799   5.204  23.482  1.00 95.25           N  
ATOM   1674  CZ  ARG A 211     -45.057   6.493  23.317  1.00 95.25           C  
ATOM   1675  N   LEU A 212     -43.711   7.698  28.626  1.00 96.45           N  
ATOM   1676  CA  LEU A 212     -44.311   6.631  29.421  1.00 96.45           C  
ATOM   1677  C   LEU A 212     -44.524   7.081  30.862  1.00 96.45           C  
ATOM   1678  CB  LEU A 212     -43.429   5.380  29.389  1.00 96.45           C  
ATOM   1679  O   LEU A 212     -45.550   6.768  31.469  1.00 96.45           O  
ATOM   1680  CG  LEU A 212     -43.394   4.608  28.069  1.00 96.45           C  
ATOM   1681  CD1 LEU A 212     -42.384   3.468  28.148  1.00 96.45           C  
ATOM   1682  CD2 LEU A 212     -44.781   4.078  27.722  1.00 96.45           C  
ATOM   1683  N   GLU A 213     -43.590   7.778  31.446  1.00 95.37           N  
ATOM   1684  CA  GLU A 213     -43.701   8.297  32.806  1.00 95.37           C  
ATOM   1685  C   GLU A 213     -44.871   9.268  32.932  1.00 95.37           C  
ATOM   1686  CB  GLU A 213     -42.399   8.984  33.228  1.00 95.37           C  
ATOM   1687  O   GLU A 213     -45.626   9.216  33.905  1.00 95.37           O  
ATOM   1688  CG  GLU A 213     -41.250   8.019  33.484  1.00 95.37           C  
ATOM   1689  CD  GLU A 213     -39.927   8.720  33.749  1.00 95.37           C  
ATOM   1690  OE1 GLU A 213     -38.896   8.028  33.910  1.00 95.37           O  
ATOM   1691  OE2 GLU A 213     -39.921   9.970  33.796  1.00 95.37           O  
ATOM   1692  N   LEU A 214     -44.975  10.130  31.997  1.00 96.66           N  
ATOM   1693  CA  LEU A 214     -46.066  11.098  32.005  1.00 96.66           C  
ATOM   1694  C   LEU A 214     -47.410  10.404  31.815  1.00 96.66           C  
ATOM   1695  CB  LEU A 214     -45.859  12.146  30.908  1.00 96.66           C  
ATOM   1696  O   LEU A 214     -48.407  10.796  32.425  1.00 96.66           O  
ATOM   1697  CG  LEU A 214     -44.773  13.192  31.164  1.00 96.66           C  
ATOM   1698  CD1 LEU A 214     -44.575  14.064  29.929  1.00 96.66           C  
ATOM   1699  CD2 LEU A 214     -45.128  14.045  32.377  1.00 96.66           C  
ATOM   1700  N   GLU A 215     -47.463   9.423  30.956  1.00 96.76           N  
ATOM   1701  CA  GLU A 215     -48.689   8.653  30.768  1.00 96.76           C  
ATOM   1702  C   GLU A 215     -49.113   7.965  32.062  1.00 96.76           C  
ATOM   1703  CB  GLU A 215     -48.509   7.617  29.656  1.00 96.76           C  
ATOM   1704  O   GLU A 215     -50.303   7.912  32.382  1.00 96.76           O  
ATOM   1705  CG  GLU A 215     -48.491   8.213  28.256  1.00 96.76           C  
ATOM   1706  CD  GLU A 215     -48.216   7.186  27.169  1.00 96.76           C  
ATOM   1707  OE1 GLU A 215     -48.290   7.536  25.970  1.00 96.76           O  
ATOM   1708  OE2 GLU A 215     -47.926   6.020  27.521  1.00 96.76           O  
ATOM   1709  N   ARG A 216     -48.193   7.453  32.737  1.00 95.56           N  
ATOM   1710  CA  ARG A 216     -48.492   6.823  34.019  1.00 95.56           C  
ATOM   1711  C   ARG A 216     -49.032   7.842  35.017  1.00 95.56           C  
ATOM   1712  CB  ARG A 216     -47.245   6.143  34.588  1.00 95.56           C  
ATOM   1713  O   ARG A 216     -49.967   7.550  35.766  1.00 95.56           O  
ATOM   1714  CG  ARG A 216     -46.891   4.833  33.902  1.00 95.56           C  
ATOM   1715  CD  ARG A 216     -45.747   4.118  34.607  1.00 95.56           C  
ATOM   1716  NE  ARG A 216     -45.406   2.862  33.944  1.00 95.56           N  
ATOM   1717  NH1 ARG A 216     -43.179   2.903  34.559  1.00 95.56           N  
ATOM   1718  NH2 ARG A 216     -43.994   1.168  33.302  1.00 95.56           N  
ATOM   1719  CZ  ARG A 216     -44.194   2.314  33.937  1.00 95.56           C  
ATOM   1720  N   LYS A 217     -48.418   8.985  35.045  1.00 96.92           N  
ATOM   1721  CA  LYS A 217     -48.876  10.050  35.932  1.00 96.92           C  
ATOM   1722  C   LYS A 217     -50.295  10.486  35.581  1.00 96.92           C  
ATOM   1723  CB  LYS A 217     -47.928  11.249  35.866  1.00 96.92           C  
ATOM   1724  O   LYS A 217     -51.116  10.721  36.470  1.00 96.92           O  
ATOM   1725  CG  LYS A 217     -46.600  11.027  36.575  1.00 96.92           C  
ATOM   1726  CD  LYS A 217     -45.704  12.255  36.478  1.00 96.92           C  
ATOM   1727  CE  LYS A 217     -44.340  12.004  37.108  1.00 96.92           C  
ATOM   1728  NZ  LYS A 217     -43.432  13.179  36.950  1.00 96.92           N  
ATOM   1729  N   ILE A 218     -50.546  10.594  34.276  1.00 96.76           N  
ATOM   1730  CA  ILE A 218     -51.880  10.972  33.822  1.00 96.76           C  
ATOM   1731  C   ILE A 218     -52.894   9.919  34.266  1.00 96.76           C  
ATOM   1732  CB  ILE A 218     -51.927  11.147  32.288  1.00 96.76           C  
ATOM   1733  O   ILE A 218     -53.976  10.256  34.753  1.00 96.76           O  
ATOM   1734  CG1 ILE A 218     -51.165  12.410  31.871  1.00 96.76           C  
ATOM   1735  CG2 ILE A 218     -53.376  11.195  31.794  1.00 96.76           C  
ATOM   1736  CD1 ILE A 218     -51.009  12.571  30.365  1.00 96.76           C  
ATOM   1737  N   GLU A 219     -52.508   8.671  34.085  1.00 96.52           N  
ATOM   1738  CA  GLU A 219     -53.399   7.592  34.503  1.00 96.52           C  
ATOM   1739  C   GLU A 219     -53.657   7.641  36.006  1.00 96.52           C  
ATOM   1740  CB  GLU A 219     -52.815   6.231  34.114  1.00 96.52           C  
ATOM   1741  O   GLU A 219     -54.791   7.451  36.453  1.00 96.52           O  
ATOM   1742  CG  GLU A 219     -52.889   5.934  32.623  1.00 96.52           C  
ATOM   1743  CD  GLU A 219     -52.115   4.688  32.221  1.00 96.52           C  
ATOM   1744  OE1 GLU A 219     -51.990   4.418  31.005  1.00 96.52           O  
ATOM   1745  OE2 GLU A 219     -51.632   3.977  33.129  1.00 96.52           O  
ATOM   1746  N   SER A 220     -52.630   7.871  36.752  1.00 96.08           N  
ATOM   1747  CA  SER A 220     -52.765   7.971  38.202  1.00 96.08           C  
ATOM   1748  C   SER A 220     -53.655   9.146  38.595  1.00 96.08           C  
ATOM   1749  CB  SER A 220     -51.392   8.118  38.859  1.00 96.08           C  
ATOM   1750  O   SER A 220     -54.467   9.035  39.515  1.00 96.08           O  
ATOM   1751  OG  SER A 220     -50.837   9.393  38.586  1.00 96.08           O  
ATOM   1752  N   LEU A 221     -53.491  10.247  37.977  1.00 97.19           N  
ATOM   1753  CA  LEU A 221     -54.304  11.427  38.255  1.00 97.19           C  
ATOM   1754  C   LEU A 221     -55.753  11.199  37.841  1.00 97.19           C  
ATOM   1755  CB  LEU A 221     -53.740  12.650  37.526  1.00 97.19           C  
ATOM   1756  O   LEU A 221     -56.677  11.639  38.530  1.00 97.19           O  
ATOM   1757  CG  LEU A 221     -52.464  13.259  38.111  1.00 97.19           C  
ATOM   1758  CD1 LEU A 221     -51.950  14.377  37.211  1.00 97.19           C  
ATOM   1759  CD2 LEU A 221     -52.717  13.775  39.523  1.00 97.19           C  
ATOM   1760  N   MET A 222     -55.923  10.538  36.740  1.00 97.28           N  
ATOM   1761  CA  MET A 222     -57.274  10.193  36.308  1.00 97.28           C  
ATOM   1762  C   MET A 222     -57.963   9.301  37.336  1.00 97.28           C  
ATOM   1763  CB  MET A 222     -57.243   9.495  34.947  1.00 97.28           C  
ATOM   1764  O   MET A 222     -59.145   9.486  37.631  1.00 97.28           O  
ATOM   1765  CG  MET A 222     -56.948  10.430  33.785  1.00 97.28           C  
ATOM   1766  SD  MET A 222     -57.032   9.580  32.161  1.00 97.28           S  
ATOM   1767  CE  MET A 222     -58.787   9.121  32.130  1.00 97.28           C  
ATOM   1768  N   ASP A 223     -57.244   8.305  37.810  1.00 96.52           N  
ATOM   1769  CA  ASP A 223     -57.775   7.435  38.856  1.00 96.52           C  
ATOM   1770  C   ASP A 223     -58.111   8.232  40.114  1.00 96.52           C  
ATOM   1771  CB  ASP A 223     -56.776   6.324  39.187  1.00 96.52           C  
ATOM   1772  O   ASP A 223     -59.129   7.977  40.762  1.00 96.52           O  
ATOM   1773  CG  ASP A 223     -56.617   5.315  38.064  1.00 96.52           C  
ATOM   1774  OD1 ASP A 223     -57.481   5.264  37.163  1.00 96.52           O  
ATOM   1775  OD2 ASP A 223     -55.619   4.562  38.081  1.00 96.52           O  
ATOM   1776  N   GLU A 224     -57.312   9.187  40.465  1.00 97.05           N  
ATOM   1777  CA  GLU A 224     -57.534  10.038  41.631  1.00 97.05           C  
ATOM   1778  C   GLU A 224     -58.791  10.887  41.463  1.00 97.05           C  
ATOM   1779  CB  GLU A 224     -56.321  10.938  41.879  1.00 97.05           C  
ATOM   1780  O   GLU A 224     -59.569  11.046  42.406  1.00 97.05           O  
ATOM   1781  CG  GLU A 224     -56.389  11.716  43.185  1.00 97.05           C  
ATOM   1782  CD  GLU A 224     -55.103  12.459  43.509  1.00 97.05           C  
ATOM   1783  OE1 GLU A 224     -55.028  13.107  44.577  1.00 97.05           O  
ATOM   1784  OE2 GLU A 224     -54.162  12.394  42.686  1.00 97.05           O  
ATOM   1785  N   ILE A 225     -58.987  11.417  40.315  1.00 95.15           N  
ATOM   1786  CA  ILE A 225     -60.165  12.229  40.031  1.00 95.15           C  
ATOM   1787  C   ILE A 225     -61.423  11.373  40.156  1.00 95.15           C  
ATOM   1788  CB  ILE A 225     -60.088  12.867  38.626  1.00 95.15           C  
ATOM   1789  O   ILE A 225     -62.418  11.802  40.745  1.00 95.15           O  
ATOM   1790  CG1 ILE A 225     -58.999  13.946  38.589  1.00 95.15           C  
ATOM   1791  CG2 ILE A 225     -61.446  13.445  38.220  1.00 95.15           C  
ATOM   1792  CD1 ILE A 225     -58.707  14.482  37.194  1.00 95.15           C  
ATOM   1793  N   GLU A 226     -61.320  10.194  39.529  1.00 97.08           N  
ATOM   1794  CA  GLU A 226     -62.470   9.300  39.625  1.00 97.08           C  
ATOM   1795  C   GLU A 226     -62.770   8.941  41.078  1.00 97.08           C  
ATOM   1796  CB  GLU A 226     -62.231   8.028  38.808  1.00 97.08           C  
ATOM   1797  O   GLU A 226     -63.934   8.863  41.476  1.00 97.08           O  
ATOM   1798  CG  GLU A 226     -62.327   8.237  37.303  1.00 97.08           C  
ATOM   1799  CD  GLU A 226     -62.085   6.966  36.505  1.00 97.08           C  
ATOM   1800  OE1 GLU A 226     -62.136   7.015  35.255  1.00 97.08           O  
ATOM   1801  OE2 GLU A 226     -61.844   5.911  37.134  1.00 97.08           O  
ATOM   1802  N   PHE A 227     -61.768   8.730  41.762  1.00 96.16           N  
ATOM   1803  CA  PHE A 227     -61.910   8.422  43.180  1.00 96.16           C  
ATOM   1804  C   PHE A 227     -62.550   9.588  43.925  1.00 96.16           C  
ATOM   1805  CB  PHE A 227     -60.549   8.088  43.798  1.00 96.16           C  
ATOM   1806  O   PHE A 227     -63.447   9.389  44.747  1.00 96.16           O  
ATOM   1807  CG  PHE A 227     -60.602   7.834  45.280  1.00 96.16           C  
ATOM   1808  CD1 PHE A 227     -60.198   8.811  46.182  1.00 96.16           C  
ATOM   1809  CD2 PHE A 227     -61.055   6.617  45.773  1.00 96.16           C  
ATOM   1810  CE1 PHE A 227     -60.246   8.579  47.555  1.00 96.16           C  
ATOM   1811  CE2 PHE A 227     -61.105   6.378  47.143  1.00 96.16           C  
ATOM   1812  CZ  PHE A 227     -60.699   7.360  48.032  1.00 96.16           C  
ATOM   1813  N   LEU A 228     -62.085  10.722  43.731  1.00 97.10           N  
ATOM   1814  CA  LEU A 228     -62.609  11.919  44.379  1.00 97.10           C  
ATOM   1815  C   LEU A 228     -64.065  12.153  43.992  1.00 97.10           C  
ATOM   1816  CB  LEU A 228     -61.766  13.142  44.007  1.00 97.10           C  
ATOM   1817  O   LEU A 228     -64.875  12.564  44.826  1.00 97.10           O  
ATOM   1818  CG  LEU A 228     -60.425  13.286  44.727  1.00 97.10           C  
ATOM   1819  CD1 LEU A 228     -59.611  14.419  44.111  1.00 97.10           C  
ATOM   1820  CD2 LEU A 228     -60.640  13.523  46.218  1.00 97.10           C  
ATOM   1821  N   LYS A 229     -64.425  11.923  42.761  1.00 95.65           N  
ATOM   1822  CA  LYS A 229     -65.809  12.040  42.311  1.00 95.65           C  
ATOM   1823  C   LYS A 229     -66.716  11.075  43.068  1.00 95.65           C  
ATOM   1824  CB  LYS A 229     -65.908  11.783  40.807  1.00 95.65           C  
ATOM   1825  O   LYS A 229     -67.815  11.446  43.486  1.00 95.65           O  
ATOM   1826  CG  LYS A 229     -65.423  12.942  39.947  1.00 95.65           C  
ATOM   1827  CD  LYS A 229     -65.621  12.658  38.464  1.00 95.65           C  
ATOM   1828  CE  LYS A 229     -65.195  13.842  37.606  1.00 95.65           C  
ATOM   1829  NZ  LYS A 229     -65.351  13.554  36.149  1.00 95.65           N  
ATOM   1830  N   LYS A 230     -66.224   9.818  43.168  1.00 96.25           N  
ATOM   1831  CA  LYS A 230     -66.999   8.819  43.898  1.00 96.25           C  
ATOM   1832  C   LYS A 230     -67.143   9.203  45.368  1.00 96.25           C  
ATOM   1833  CB  LYS A 230     -66.349   7.440  43.777  1.00 96.25           C  
ATOM   1834  O   LYS A 230     -68.207   9.016  45.963  1.00 96.25           O  
ATOM   1835  CG  LYS A 230     -66.474   6.815  42.396  1.00 96.25           C  
ATOM   1836  CD  LYS A 230     -65.829   5.437  42.345  1.00 96.25           C  
ATOM   1837  CE  LYS A 230     -65.877   4.847  40.942  1.00 96.25           C  
ATOM   1838  NZ  LYS A 230     -65.116   3.565  40.853  1.00 96.25           N  
ATOM   1839  N   LEU A 231     -66.094   9.736  45.925  1.00 96.65           N  
ATOM   1840  CA  LEU A 231     -66.106  10.155  47.322  1.00 96.65           C  
ATOM   1841  C   LEU A 231     -67.090  11.300  47.539  1.00 96.65           C  
ATOM   1842  CB  LEU A 231     -64.704  10.581  47.766  1.00 96.65           C  
ATOM   1843  O   LEU A 231     -67.856  11.292  48.505  1.00 96.65           O  
ATOM   1844  CG  LEU A 231     -64.514  10.837  49.262  1.00 96.65           C  
ATOM   1845  CD1 LEU A 231     -63.245  10.154  49.760  1.00 96.65           C  
ATOM   1846  CD2 LEU A 231     -64.469  12.334  49.548  1.00 96.65           C  
ATOM   1847  N   HIS A 232     -67.082  12.226  46.649  1.00 92.65           N  
ATOM   1848  CA  HIS A 232     -67.997  13.357  46.757  1.00 92.65           C  
ATOM   1849  C   HIS A 232     -69.445  12.913  46.582  1.00 92.65           C  
ATOM   1850  CB  HIS A 232     -67.648  14.430  45.724  1.00 92.65           C  
ATOM   1851  O   HIS A 232     -70.338  13.406  47.276  1.00 92.65           O  
ATOM   1852  CG  HIS A 232     -66.463  15.262  46.099  1.00 92.65           C  
ATOM   1853  CD2 HIS A 232     -65.721  15.293  47.231  1.00 92.65           C  
ATOM   1854  ND1 HIS A 232     -65.919  16.205  45.254  1.00 92.65           N  
ATOM   1855  CE1 HIS A 232     -64.889  16.781  45.853  1.00 92.65           C  
ATOM   1856  NE2 HIS A 232     -64.749  16.246  47.053  1.00 92.65           N  
ATOM   1857  N   GLU A 233     -69.647  12.071  45.673  1.00 95.23           N  
ATOM   1858  CA  GLU A 233     -70.988  11.529  45.476  1.00 95.23           C  
ATOM   1859  C   GLU A 233     -71.493  10.834  46.737  1.00 95.23           C  
ATOM   1860  CB  GLU A 233     -71.006  10.554  44.295  1.00 95.23           C  
ATOM   1861  O   GLU A 233     -72.662  10.974  47.103  1.00 95.23           O  
ATOM   1862  CG  GLU A 233     -70.892  11.231  42.937  1.00 95.23           C  
ATOM   1863  CD  GLU A 233     -70.769  10.247  41.785  1.00 95.23           C  
ATOM   1864  OE1 GLU A 233     -70.623  10.688  40.622  1.00 95.23           O  
ATOM   1865  OE2 GLU A 233     -70.819   9.024  42.046  1.00 95.23           O  
ATOM   1866  N   GLU A 234     -70.627  10.175  47.297  1.00 93.75           N  
ATOM   1867  CA  GLU A 234     -70.989   9.488  48.533  1.00 93.75           C  
ATOM   1868  C   GLU A 234     -71.247  10.483  49.661  1.00 93.75           C  
ATOM   1869  CB  GLU A 234     -69.891   8.503  48.942  1.00 93.75           C  
ATOM   1870  O   GLU A 234     -72.160  10.292  50.467  1.00 93.75           O  
ATOM   1871  CG  GLU A 234     -69.832   7.254  48.074  1.00 93.75           C  
ATOM   1872  CD  GLU A 234     -68.721   6.297  48.475  1.00 93.75           C  
ATOM   1873  OE1 GLU A 234     -68.623   5.198  47.884  1.00 93.75           O  
ATOM   1874  OE2 GLU A 234     -67.942   6.649  49.389  1.00 93.75           O  
ATOM   1875  N   GLU A 235     -70.444  11.482  49.753  1.00 92.29           N  
ATOM   1876  CA  GLU A 235     -70.635  12.517  50.764  1.00 92.29           C  
ATOM   1877  C   GLU A 235     -71.946  13.267  50.546  1.00 92.29           C  
ATOM   1878  CB  GLU A 235     -69.460  13.499  50.757  1.00 92.29           C  
ATOM   1879  O   GLU A 235     -72.633  13.619  51.507  1.00 92.29           O  
ATOM   1880  CG  GLU A 235     -68.165  12.913  51.301  1.00 92.29           C  
ATOM   1881  CD  GLU A 235     -67.003  13.892  51.270  1.00 92.29           C  
ATOM   1882  OE1 GLU A 235     -65.945  13.598  51.871  1.00 92.29           O  
ATOM   1883  OE2 GLU A 235     -67.152  14.962  50.639  1.00 92.29           O  
ATOM   1884  N   LEU A 236     -72.284  13.560  49.309  1.00 90.35           N  
ATOM   1885  CA  LEU A 236     -73.541  14.224  48.982  1.00 90.35           C  
ATOM   1886  C   LEU A 236     -74.731  13.342  49.345  1.00 90.35           C  
ATOM   1887  CB  LEU A 236     -73.589  14.577  47.493  1.00 90.35           C  
ATOM   1888  O   LEU A 236     -75.751  13.838  49.830  1.00 90.35           O  
ATOM   1889  CG  LEU A 236     -72.721  15.755  47.048  1.00 90.35           C  
ATOM   1890  CD1 LEU A 236     -72.730  15.875  45.527  1.00 90.35           C  
ATOM   1891  CD2 LEU A 236     -73.202  17.049  47.694  1.00 90.35           C  
ATOM   1892  N   ARG A 237     -74.593  12.026  49.041  1.00 92.11           N  
ATOM   1893  CA  ARG A 237     -75.640  11.082  49.418  1.00 92.11           C  
ATOM   1894  C   ARG A 237     -75.841  11.062  50.929  1.00 92.11           C  
ATOM   1895  CB  ARG A 237     -75.305   9.677  48.914  1.00 92.11           C  
ATOM   1896  O   ARG A 237     -76.976  11.003  51.409  1.00 92.11           O  
ATOM   1897  CG  ARG A 237     -75.515   9.491  47.420  1.00 92.11           C  
ATOM   1898  CD  ARG A 237     -75.382   8.031  47.009  1.00 92.11           C  
ATOM   1899  NE  ARG A 237     -74.696   7.893  45.727  1.00 92.11           N  
ATOM   1900  NH1 ARG A 237     -72.636   7.395  46.647  1.00 92.11           N  
ATOM   1901  NH2 ARG A 237     -72.887   7.492  44.371  1.00 92.11           N  
ATOM   1902  CZ  ARG A 237     -73.408   7.594  45.585  1.00 92.11           C  
ATOM   1903  N   ASP A 238     -74.724  11.074  51.662  1.00 90.11           N  
ATOM   1904  CA  ASP A 238     -74.777  11.092  53.121  1.00 90.11           C  
ATOM   1905  C   ASP A 238     -75.447  12.366  53.630  1.00 90.11           C  
ATOM   1906  CB  ASP A 238     -73.372  10.964  53.711  1.00 90.11           C  
ATOM   1907  O   ASP A 238     -76.218  12.326  54.591  1.00 90.11           O  
ATOM   1908  CG  ASP A 238     -72.776   9.579  53.530  1.00 90.11           C  
ATOM   1909  OD1 ASP A 238     -73.532   8.619  53.267  1.00 90.11           O  
ATOM   1910  OD2 ASP A 238     -71.539   9.446  53.655  1.00 90.11           O  
ATOM   1911  N   LEU A 239     -75.114  13.493  53.028  1.00 84.80           N  
ATOM   1912  CA  LEU A 239     -75.723  14.759  53.423  1.00 84.80           C  
ATOM   1913  C   LEU A 239     -77.209  14.777  53.080  1.00 84.80           C  
ATOM   1914  CB  LEU A 239     -75.015  15.931  52.739  1.00 84.80           C  
ATOM   1915  O   LEU A 239     -78.018  15.316  53.838  1.00 84.80           O  
ATOM   1916  CG  LEU A 239     -73.623  16.283  53.265  1.00 84.80           C  
ATOM   1917  CD1 LEU A 239     -72.983  17.360  52.395  1.00 84.80           C  
ATOM   1918  CD2 LEU A 239     -73.699  16.738  54.719  1.00 84.80           C  
ATOM   1919  N   GLN A 240     -77.609  14.247  51.899  1.00 86.62           N  
ATOM   1920  CA  GLN A 240     -79.013  14.155  51.511  1.00 86.62           C  
ATOM   1921  C   GLN A 240     -79.803  13.304  52.502  1.00 86.62           C  
ATOM   1922  CB  GLN A 240     -79.144  13.577  50.101  1.00 86.62           C  
ATOM   1923  O   GLN A 240     -80.935  13.642  52.854  1.00 86.62           O  
ATOM   1924  CG  GLN A 240     -79.042  14.620  48.997  1.00 86.62           C  
ATOM   1925  CD  GLN A 240     -79.079  14.011  47.608  1.00 86.62           C  
ATOM   1926  NE2 GLN A 240     -78.703  14.797  46.605  1.00 86.62           N  
ATOM   1927  OE1 GLN A 240     -79.443  12.842  47.438  1.00 86.62           O  
ATOM   1928  N   VAL A 241     -79.255  12.129  52.888  1.00 85.65           N  
ATOM   1929  CA  VAL A 241     -79.880  11.245  53.866  1.00 85.65           C  
ATOM   1930  C   VAL A 241     -79.990  11.959  55.212  1.00 85.65           C  
ATOM   1931  CB  VAL A 241     -79.092   9.926  54.025  1.00 85.65           C  
ATOM   1932  O   VAL A 241     -81.002  11.838  55.906  1.00 85.65           O  
ATOM   1933  CG1 VAL A 241     -79.619   9.122  55.213  1.00 85.65           C  
ATOM   1934  CG2 VAL A 241     -79.168   9.101  52.742  1.00 85.65           C  
ATOM   1935  N   SER A 242     -78.837  12.656  55.565  1.00 80.76           N  
ATOM   1936  CA  SER A 242     -78.827  13.420  56.808  1.00 80.76           C  
ATOM   1937  C   SER A 242     -79.881  14.522  56.789  1.00 80.76           C  
ATOM   1938  CB  SER A 242     -77.445  14.028  57.053  1.00 80.76           C  
ATOM   1939  O   SER A 242     -80.565  14.752  57.788  1.00 80.76           O  
ATOM   1940  OG  SER A 242     -77.363  14.582  58.355  1.00 80.76           O  
ATOM   1941  N   VAL A 243     -80.119  15.197  55.697  1.00 80.53           N  
ATOM   1942  CA  VAL A 243     -81.119  16.253  55.574  1.00 80.53           C  
ATOM   1943  C   VAL A 243     -82.519  15.644  55.585  1.00 80.53           C  
ATOM   1944  CB  VAL A 243     -80.909  17.085  54.289  1.00 80.53           C  
ATOM   1945  O   VAL A 243     -83.434  16.188  56.206  1.00 80.53           O  
ATOM   1946  CG1 VAL A 243     -82.081  18.040  54.067  1.00 80.53           C  
ATOM   1947  CG2 VAL A 243     -79.594  17.858  54.363  1.00 80.53           C  
ATOM   1948  N   GLU A 244     -82.793  14.486  54.822  1.00 79.29           N  
ATOM   1949  CA  GLU A 244     -84.087  13.809  54.818  1.00 79.29           C  
ATOM   1950  C   GLU A 244     -84.431  13.268  56.203  1.00 79.29           C  
ATOM   1951  CB  GLU A 244     -84.096  12.672  53.793  1.00 79.29           C  
ATOM   1952  O   GLU A 244     -85.599  13.256  56.597  1.00 79.29           O  
ATOM   1953  CG  GLU A 244     -84.025  13.147  52.348  1.00 79.29           C  
ATOM   1954  CD  GLU A 244     -83.930  12.007  51.346  1.00 79.29           C  
ATOM   1955  OE1 GLU A 244     -83.931  12.273  50.123  1.00 79.29           O  
ATOM   1956  OE2 GLU A 244     -83.855  10.839  51.789  1.00 79.29           O  
ATOM   1957  N   SER A 245     -83.418  12.682  56.822  1.00 72.78           N  
ATOM   1958  CA  SER A 245     -83.633  12.202  58.183  1.00 72.78           C  
ATOM   1959  C   SER A 245     -83.954  13.352  59.132  1.00 72.78           C  
ATOM   1960  CB  SER A 245     -82.402  11.445  58.685  1.00 72.78           C  
ATOM   1961  O   SER A 245     -84.775  13.204  60.039  1.00 72.78           O  
ATOM   1962  OG  SER A 245     -82.339  10.151  58.111  1.00 72.78           O  
ATOM   1963  N   GLN A 246     -83.218  14.471  58.962  1.00 63.07           N  
ATOM   1964  CA  GLN A 246     -83.587  15.594  59.818  1.00 63.07           C  
ATOM   1965  C   GLN A 246     -84.944  16.167  59.421  1.00 63.07           C  
ATOM   1966  CB  GLN A 246     -82.518  16.687  59.760  1.00 63.07           C  
ATOM   1967  O   GLN A 246     -85.707  16.619  60.277  1.00 63.07           O  
ATOM   1968  CG  GLN A 246     -81.253  16.352  60.538  1.00 63.07           C  
ATOM   1969  CD  GLN A 246     -80.210  17.451  60.463  1.00 63.07           C  
ATOM   1970  NE2 GLN A 246     -79.250  17.421  61.381  1.00 63.07           N  
ATOM   1971  OE1 GLN A 246     -80.266  18.320  59.587  1.00 63.07           O  
ATOM   1972  N   GLN A 247     -85.452  16.129  58.189  1.00 55.68           N  
ATOM   1973  CA  GLN A 247     -86.777  16.623  57.831  1.00 55.68           C  
ATOM   1974  C   GLN A 247     -87.857  15.600  58.174  1.00 55.68           C  
ATOM   1975  CB  GLN A 247     -86.837  16.971  56.343  1.00 55.68           C  
ATOM   1976  O   GLN A 247     -88.965  15.968  58.570  1.00 55.68           O  
ATOM   1977  CG  GLN A 247     -87.688  18.194  56.031  1.00 55.68           C  
ATOM   1978  CD  GLN A 247     -86.860  19.391  55.602  1.00 55.68           C  
ATOM   1979  NE2 GLN A 247     -87.423  20.586  55.752  1.00 55.68           N  
ATOM   1980  OE1 GLN A 247     -85.724  19.244  55.141  1.00 55.68           O  
ATOM   1981  N   VAL A 248     -87.573  14.288  58.177  1.00 57.51           N  
ATOM   1982  CA  VAL A 248     -88.613  13.313  58.487  1.00 57.51           C  
ATOM   1983  C   VAL A 248     -88.628  13.032  59.988  1.00 57.51           C  
ATOM   1984  CB  VAL A 248     -88.410  11.998  57.701  1.00 57.51           C  
ATOM   1985  O   VAL A 248     -89.675  12.715  60.556  1.00 57.51           O  
ATOM   1986  CG1 VAL A 248     -89.450  10.957  58.112  1.00 57.51           C  
ATOM   1987  CG2 VAL A 248     -88.478  12.260  56.198  1.00 57.51           C  
ATOM   1988  N   GLN A 249     -87.606  13.339  60.725  1.00 48.70           N  
ATOM   1989  CA  GLN A 249     -87.687  13.218  62.177  1.00 48.70           C  
ATOM   1990  C   GLN A 249     -88.368  14.436  62.794  1.00 48.70           C  
ATOM   1991  CB  GLN A 249     -86.294  13.034  62.779  1.00 48.70           C  
ATOM   1992  O   GLN A 249     -88.855  14.375  63.925  1.00 48.70           O  
ATOM   1993  CG  GLN A 249     -85.906  11.578  62.999  1.00 48.70           C  
ATOM   1994  CD  GLN A 249     -84.427  11.402  63.287  1.00 48.70           C  
ATOM   1995  NE2 GLN A 249     -83.993  10.153  63.418  1.00 48.70           N  
ATOM   1996  OE1 GLN A 249     -83.680  12.380  63.391  1.00 48.70           O  
ATOM   1997  N   GLN A 250     -88.864  15.344  61.977  1.00 42.06           N  
ATOM   1998  CA  GLN A 250     -89.805  16.242  62.637  1.00 42.06           C  
ATOM   1999  C   GLN A 250     -91.240  15.945  62.213  1.00 42.06           C  
ATOM   2000  CB  GLN A 250     -89.460  17.701  62.333  1.00 42.06           C  
ATOM   2001  O   GLN A 250     -92.190  16.389  62.861  1.00 42.06           O  
ATOM   2002  CG  GLN A 250     -88.210  18.199  63.047  1.00 42.06           C  
ATOM   2003  CD  GLN A 250     -87.857  19.629  62.684  1.00 42.06           C  
ATOM   2004  NE2 GLN A 250     -86.773  20.136  63.259  1.00 42.06           N  
ATOM   2005  OE1 GLN A 250     -88.553  20.272  61.892  1.00 42.06           O  
ATOM   2006  N   VAL A 251     -91.657  14.650  61.872  1.00 41.14           N  
ATOM   2007  CA  VAL A 251     -93.108  14.516  61.785  1.00 41.14           C  
ATOM   2008  C   VAL A 251     -93.504  13.054  61.984  1.00 41.14           C  
ATOM   2009  CB  VAL A 251     -93.645  15.034  60.432  1.00 41.14           C  
ATOM   2010  O   VAL A 251     -92.995  12.167  61.295  1.00 41.14           O  
ATOM   2011  CG1 VAL A 251     -95.146  14.777  60.313  1.00 41.14           C  
ATOM   2012  CG2 VAL A 251     -93.340  16.523  60.273  1.00 41.14           C  
ATOM   2013  N   GLU A 252     -93.172  12.372  63.109  1.00 34.13           N  
ATOM   2014  CA  GLU A 252     -94.126  11.422  63.674  1.00 34.13           C  
ATOM   2015  C   GLU A 252     -93.500  10.040  63.832  1.00 34.13           C  
ATOM   2016  CB  GLU A 252     -95.380  11.335  62.801  1.00 34.13           C  
ATOM   2017  O   GLU A 252     -92.974   9.477  62.870  1.00 34.13           O  
ATOM   2018  CG  GLU A 252     -96.607  11.988  63.421  1.00 34.13           C  
ATOM   2019  CD  GLU A 252     -97.838  11.918  62.531  1.00 34.13           C  
ATOM   2020  OE1 GLU A 252     -98.921  12.380  62.956  1.00 34.13           O  
ATOM   2021  OE2 GLU A 252     -97.718  11.397  61.400  1.00 34.13           O  
ATOM   2022  N   VAL A 253     -93.306   9.574  65.146  1.00 41.33           N  
ATOM   2023  CA  VAL A 253     -94.166   8.728  65.966  1.00 41.33           C  
ATOM   2024  C   VAL A 253     -93.532   7.349  66.129  1.00 41.33           C  
ATOM   2025  CB  VAL A 253     -95.580   8.596  65.357  1.00 41.33           C  
ATOM   2026  O   VAL A 253     -93.162   6.709  65.142  1.00 41.33           O  
ATOM   2027  CG1 VAL A 253     -96.444   7.656  66.195  1.00 41.33           C  
ATOM   2028  CG2 VAL A 253     -96.240   9.969  65.238  1.00 41.33           C  
ATOM   2029  N   GLU A 254     -92.952   7.087  67.329  1.00 31.57           N  
ATOM   2030  CA  GLU A 254     -93.291   6.378  68.559  1.00 31.57           C  
ATOM   2031  C   GLU A 254     -93.921   5.021  68.258  1.00 31.57           C  
ATOM   2032  CB  GLU A 254     -94.237   7.218  69.421  1.00 31.57           C  
ATOM   2033  O   GLU A 254     -94.866   4.930  67.471  1.00 31.57           O  
ATOM   2034  CG  GLU A 254     -93.569   8.415  70.080  1.00 31.57           C  
ATOM   2035  CD  GLU A 254     -94.385   9.006  71.219  1.00 31.57           C  
ATOM   2036  OE1 GLU A 254     -93.850   9.848  71.976  1.00 31.57           O  
ATOM   2037  OE2 GLU A 254     -95.568   8.624  71.356  1.00 31.57           O  
ATOM   2038  N   ALA A 255     -93.180   3.896  68.304  1.00 36.74           N  
ATOM   2039  CA  ALA A 255     -93.409   2.889  69.337  1.00 36.74           C  
ATOM   2040  C   ALA A 255     -93.914   1.584  68.727  1.00 36.74           C  
ATOM   2041  CB  ALA A 255     -94.402   3.406  70.375  1.00 36.74           C  
ATOM   2042  O   ALA A 255     -94.879   1.582  67.960  1.00 36.74           O  
ATOM   2043  N   THR A 256     -93.007   0.624  68.268  1.00 38.98           N  
ATOM   2044  CA  THR A 256     -93.243  -0.707  68.816  1.00 38.98           C  
ATOM   2045  C   THR A 256     -92.774  -1.784  67.842  1.00 38.98           C  
ATOM   2046  CB  THR A 256     -94.733  -0.921  69.142  1.00 38.98           C  
ATOM   2047  O   THR A 256     -93.343  -1.941  66.760  1.00 38.98           O  
ATOM   2048  CG2 THR A 256     -95.202   0.042  70.227  1.00 38.98           C  
ATOM   2049  OG1 THR A 256     -95.511  -0.705  67.958  1.00 38.98           O  
ATOM   2050  N   VAL A 257     -91.323  -1.956  67.564  1.00 45.20           N  
ATOM   2051  CA  VAL A 257     -90.842  -3.263  67.130  1.00 45.20           C  
ATOM   2052  C   VAL A 257     -89.362  -3.410  67.478  1.00 45.20           C  
ATOM   2053  CB  VAL A 257     -91.057  -3.474  65.615  1.00 45.20           C  
ATOM   2054  O   VAL A 257     -88.514  -2.711  66.919  1.00 45.20           O  
ATOM   2055  CG1 VAL A 257     -90.621  -4.877  65.197  1.00 45.20           C  
ATOM   2056  CG2 VAL A 257     -92.520  -3.233  65.246  1.00 45.20           C  
ATOM   2057  N   LYS A 258     -88.849  -3.388  68.740  1.00 44.27           N  
ATOM   2058  CA  LYS A 258     -87.548  -3.262  69.390  1.00 44.27           C  
ATOM   2059  C   LYS A 258     -87.058  -4.612  69.906  1.00 44.27           C  
ATOM   2060  CB  LYS A 258     -87.616  -2.255  70.539  1.00 44.27           C  
ATOM   2061  O   LYS A 258     -85.857  -4.810  70.098  1.00 44.27           O  
ATOM   2062  CG  LYS A 258     -87.575  -0.801  70.092  1.00 44.27           C  
ATOM   2063  CD  LYS A 258     -87.581   0.150  71.282  1.00 44.27           C  
ATOM   2064  CE  LYS A 258     -87.434   1.600  70.840  1.00 44.27           C  
ATOM   2065  NZ  LYS A 258     -87.765   2.551  71.943  1.00 44.27           N  
ATOM   2066  N   PRO A 259     -87.105  -5.853  69.114  1.00 51.58           N  
ATOM   2067  CA  PRO A 259     -85.855  -6.598  69.278  1.00 51.58           C  
ATOM   2068  C   PRO A 259     -85.489  -7.416  68.041  1.00 51.58           C  
ATOM   2069  CB  PRO A 259     -86.142  -7.511  70.472  1.00 51.58           C  
ATOM   2070  O   PRO A 259     -84.349  -7.869  67.911  1.00 51.58           O  
ATOM   2071  CG  PRO A 259     -87.602  -7.817  70.376  1.00 51.58           C  
ATOM   2072  CD  PRO A 259     -88.191  -6.990  69.270  1.00 51.58           C  
ATOM   2073  N   GLU A 260     -86.143  -7.275  66.821  1.00 56.55           N  
ATOM   2074  CA  GLU A 260     -85.633  -7.822  65.568  1.00 56.55           C  
ATOM   2075  C   GLU A 260     -84.761  -6.805  64.836  1.00 56.55           C  
ATOM   2076  CB  GLU A 260     -86.787  -8.270  64.667  1.00 56.55           C  
ATOM   2077  O   GLU A 260     -83.784  -7.174  64.182  1.00 56.55           O  
ATOM   2078  CG  GLU A 260     -87.408  -9.597  65.077  1.00 56.55           C  
ATOM   2079  CD  GLU A 260     -87.384 -10.638  63.970  1.00 56.55           C  
ATOM   2080  OE1 GLU A 260     -87.436 -11.851  64.275  1.00 56.55           O  
ATOM   2081  OE2 GLU A 260     -87.311 -10.238  62.786  1.00 56.55           O  
ATOM   2082  N   LEU A 261     -84.763  -5.683  65.308  1.00 68.59           N  
ATOM   2083  CA  LEU A 261     -83.931  -4.641  64.716  1.00 68.59           C  
ATOM   2084  C   LEU A 261     -82.550  -4.615  65.362  1.00 68.59           C  
ATOM   2085  CB  LEU A 261     -84.601  -3.272  64.861  1.00 68.59           C  
ATOM   2086  O   LEU A 261     -81.540  -4.454  64.673  1.00 68.59           O  
ATOM   2087  CG  LEU A 261     -83.925  -2.106  64.139  1.00 68.59           C  
ATOM   2088  CD1 LEU A 261     -84.078  -2.256  62.630  1.00 68.59           C  
ATOM   2089  CD2 LEU A 261     -84.505  -0.777  64.611  1.00 68.59           C  
ATOM   2090  N   THR A 262     -82.594  -4.988  66.660  1.00 77.94           N  
ATOM   2091  CA  THR A 262     -81.296  -4.948  67.324  1.00 77.94           C  
ATOM   2092  C   THR A 262     -80.402  -6.082  66.832  1.00 77.94           C  
ATOM   2093  CB  THR A 262     -81.448  -5.038  68.854  1.00 77.94           C  
ATOM   2094  O   THR A 262     -79.206  -5.885  66.609  1.00 77.94           O  
ATOM   2095  CG2 THR A 262     -80.115  -4.798  69.555  1.00 77.94           C  
ATOM   2096  OG1 THR A 262     -82.390  -4.051  69.293  1.00 77.94           O  
ATOM   2097  N   ALA A 263     -80.946  -7.347  66.681  1.00 79.60           N  
ATOM   2098  CA  ALA A 263     -80.201  -8.494  66.168  1.00 79.60           C  
ATOM   2099  C   ALA A 263     -79.740  -8.251  64.734  1.00 79.60           C  
ATOM   2100  CB  ALA A 263     -81.052  -9.759  66.243  1.00 79.60           C  
ATOM   2101  O   ALA A 263     -78.610  -8.589  64.372  1.00 79.60           O  
ATOM   2102  N   ALA A 264     -80.606  -7.772  63.890  1.00 82.32           N  
ATOM   2103  CA  ALA A 264     -80.258  -7.412  62.518  1.00 82.32           C  
ATOM   2104  C   ALA A 264     -79.177  -6.335  62.491  1.00 82.32           C  
ATOM   2105  CB  ALA A 264     -81.497  -6.936  61.762  1.00 82.32           C  
ATOM   2106  O   ALA A 264     -78.253  -6.395  61.677  1.00 82.32           O  
ATOM   2107  N   LEU A 265     -79.188  -5.386  63.420  1.00 81.37           N  
ATOM   2108  CA  LEU A 265     -78.187  -4.328  63.496  1.00 81.37           C  
ATOM   2109  C   LEU A 265     -76.839  -4.886  63.939  1.00 81.37           C  
ATOM   2110  CB  LEU A 265     -78.640  -3.228  64.460  1.00 81.37           C  
ATOM   2111  O   LEU A 265     -75.794  -4.477  63.428  1.00 81.37           O  
ATOM   2112  CG  LEU A 265     -79.644  -2.214  63.909  1.00 81.37           C  
ATOM   2113  CD1 LEU A 265     -80.267  -1.413  65.047  1.00 81.37           C  
ATOM   2114  CD2 LEU A 265     -78.970  -1.288  62.902  1.00 81.37           C  
ATOM   2115  N   ARG A 266     -76.885  -5.831  64.944  1.00 85.45           N  
ATOM   2116  CA  ARG A 266     -75.650  -6.461  65.402  1.00 85.45           C  
ATOM   2117  C   ARG A 266     -75.011  -7.286  64.290  1.00 85.45           C  
ATOM   2118  CB  ARG A 266     -75.918  -7.344  66.623  1.00 85.45           C  
ATOM   2119  O   ARG A 266     -73.787  -7.289  64.138  1.00 85.45           O  
ATOM   2120  CG  ARG A 266     -76.099  -6.567  67.917  1.00 85.45           C  
ATOM   2121  CD  ARG A 266     -76.162  -7.492  69.125  1.00 85.45           C  
ATOM   2122  NE  ARG A 266     -76.759  -6.828  70.281  1.00 85.45           N  
ATOM   2123  NH1 ARG A 266     -78.923  -7.478  69.797  1.00 85.45           N  
ATOM   2124  NH2 ARG A 266     -78.492  -6.200  71.651  1.00 85.45           N  
ATOM   2125  CZ  ARG A 266     -78.057  -6.837  70.574  1.00 85.45           C  
ATOM   2126  N   ASP A 267     -75.817  -8.044  63.510  1.00 87.03           N  
ATOM   2127  CA  ASP A 267     -75.358  -8.833  62.371  1.00 87.03           C  
ATOM   2128  C   ASP A 267     -74.748  -7.939  61.293  1.00 87.03           C  
ATOM   2129  CB  ASP A 267     -76.510  -9.652  61.785  1.00 87.03           C  
ATOM   2130  O   ASP A 267     -73.700  -8.262  60.731  1.00 87.03           O  
ATOM   2131  CG  ASP A 267     -76.037 -10.849  60.979  1.00 87.03           C  
ATOM   2132  OD1 ASP A 267     -74.918 -11.348  61.228  1.00 87.03           O  
ATOM   2133  OD2 ASP A 267     -76.788 -11.295  60.085  1.00 87.03           O  
ATOM   2134  N   ILE A 268     -75.364  -6.862  60.965  1.00 88.02           N  
ATOM   2135  CA  ILE A 268     -74.860  -5.926  59.966  1.00 88.02           C  
ATOM   2136  C   ILE A 268     -73.553  -5.305  60.454  1.00 88.02           C  
ATOM   2137  CB  ILE A 268     -75.895  -4.822  59.653  1.00 88.02           C  
ATOM   2138  O   ILE A 268     -72.612  -5.134  59.675  1.00 88.02           O  
ATOM   2139  CG1 ILE A 268     -77.119  -5.421  58.952  1.00 88.02           C  
ATOM   2140  CG2 ILE A 268     -75.263  -3.715  58.804  1.00 88.02           C  
ATOM   2141  CD1 ILE A 268     -78.274  -4.443  58.781  1.00 88.02           C  
ATOM   2142  N   ARG A 269     -73.499  -5.042  61.762  1.00 90.58           N  
ATOM   2143  CA  ARG A 269     -72.271  -4.492  62.326  1.00 90.58           C  
ATOM   2144  C   ARG A 269     -71.125  -5.494  62.225  1.00 90.58           C  
ATOM   2145  CB  ARG A 269     -72.484  -4.085  63.786  1.00 90.58           C  
ATOM   2146  O   ARG A 269     -70.004  -5.129  61.865  1.00 90.58           O  
ATOM   2147  CG  ARG A 269     -71.381  -3.202  64.347  1.00 90.58           C  
ATOM   2148  CD  ARG A 269     -71.692  -2.743  65.764  1.00 90.58           C  
ATOM   2149  NE  ARG A 269     -70.623  -1.910  66.308  1.00 90.58           N  
ATOM   2150  NH1 ARG A 269     -71.802  -1.262  68.186  1.00 90.58           N  
ATOM   2151  NH2 ARG A 269     -69.666  -0.500  67.848  1.00 90.58           N  
ATOM   2152  CZ  ARG A 269     -70.699  -1.226  67.446  1.00 90.58           C  
ATOM   2153  N   ALA A 270     -71.412  -6.773  62.591  1.00 91.13           N  
ATOM   2154  CA  ALA A 270     -70.409  -7.831  62.514  1.00 91.13           C  
ATOM   2155  C   ALA A 270     -69.926  -8.026  61.079  1.00 91.13           C  
ATOM   2156  CB  ALA A 270     -70.972  -9.140  63.064  1.00 91.13           C  
ATOM   2157  O   ALA A 270     -68.730  -8.207  60.840  1.00 91.13           O  
ATOM   2158  N   GLN A 271     -70.805  -7.988  60.050  1.00 91.57           N  
ATOM   2159  CA  GLN A 271     -70.455  -8.109  58.639  1.00 91.57           C  
ATOM   2160  C   GLN A 271     -69.578  -6.944  58.187  1.00 91.57           C  
ATOM   2161  CB  GLN A 271     -71.716  -8.182  57.777  1.00 91.57           C  
ATOM   2162  O   GLN A 271     -68.618  -7.137  57.438  1.00 91.57           O  
ATOM   2163  CG  GLN A 271     -72.450  -9.513  57.873  1.00 91.57           C  
ATOM   2164  CD  GLN A 271     -73.689  -9.564  56.999  1.00 91.57           C  
ATOM   2165  NE2 GLN A 271     -74.604 -10.473  57.319  1.00 91.57           N  
ATOM   2166  OE1 GLN A 271     -73.824  -8.792  56.044  1.00 91.57           O  
ATOM   2167  N   TYR A 272     -69.895  -5.758  58.649  1.00 87.25           N  
ATOM   2168  CA  TYR A 272     -69.114  -4.583  58.280  1.00 87.25           C  
ATOM   2169  C   TYR A 272     -67.731  -4.623  58.919  1.00 87.25           C  
ATOM   2170  CB  TYR A 272     -69.843  -3.300  58.693  1.00 87.25           C  
ATOM   2171  O   TYR A 272     -66.737  -4.259  58.288  1.00 87.25           O  
ATOM   2172  CG  TYR A 272     -70.793  -2.777  57.643  1.00 87.25           C  
ATOM   2173  CD1 TYR A 272     -70.315  -2.162  56.488  1.00 87.25           C  
ATOM   2174  CD2 TYR A 272     -72.169  -2.895  57.804  1.00 87.25           C  
ATOM   2175  CE1 TYR A 272     -71.187  -1.676  55.519  1.00 87.25           C  
ATOM   2176  CE2 TYR A 272     -73.050  -2.413  56.842  1.00 87.25           C  
ATOM   2177  OH  TYR A 272     -73.417  -1.327  54.748  1.00 87.25           O  
ATOM   2178  CZ  TYR A 272     -72.550  -1.806  55.704  1.00 87.25           C  
ATOM   2179  N   GLU A 273     -67.790  -5.095  60.111  1.00 92.91           N  
ATOM   2180  CA  GLU A 273     -66.505  -5.228  60.791  1.00 92.91           C  
ATOM   2181  C   GLU A 273     -65.620  -6.262  60.101  1.00 92.91           C  
ATOM   2182  CB  GLU A 273     -66.711  -5.606  62.260  1.00 92.91           C  
ATOM   2183  O   GLU A 273     -64.414  -6.057  59.957  1.00 92.91           O  
ATOM   2184  CG  GLU A 273     -67.145  -4.443  63.140  1.00 92.91           C  
ATOM   2185  CD  GLU A 273     -67.382  -4.842  64.588  1.00 92.91           C  
ATOM   2186  OE1 GLU A 273     -67.731  -3.964  65.410  1.00 92.91           O  
ATOM   2187  OE2 GLU A 273     -67.216  -6.041  64.903  1.00 92.91           O  
ATOM   2188  N   SER A 274     -66.184  -7.365  59.742  1.00 94.67           N  
ATOM   2189  CA  SER A 274     -65.460  -8.411  59.028  1.00 94.67           C  
ATOM   2190  C   SER A 274     -64.946  -7.908  57.683  1.00 94.67           C  
ATOM   2191  CB  SER A 274     -66.354  -9.634  58.817  1.00 94.67           C  
ATOM   2192  O   SER A 274     -63.802  -8.174  57.311  1.00 94.67           O  
ATOM   2193  OG  SER A 274     -65.708 -10.594  57.999  1.00 94.67           O  
ATOM   2194  N   ILE A 275     -65.767  -7.171  56.935  1.00 94.39           N  
ATOM   2195  CA  ILE A 275     -65.391  -6.620  55.638  1.00 94.39           C  
ATOM   2196  C   ILE A 275     -64.271  -5.598  55.817  1.00 94.39           C  
ATOM   2197  CB  ILE A 275     -66.600  -5.973  54.926  1.00 94.39           C  
ATOM   2198  O   ILE A 275     -63.319  -5.566  55.033  1.00 94.39           O  
ATOM   2199  CG1 ILE A 275     -67.650  -7.036  54.584  1.00 94.39           C  
ATOM   2200  CG2 ILE A 275     -66.148  -5.224  53.669  1.00 94.39           C  
ATOM   2201  CD1 ILE A 275     -68.981  -6.463  54.116  1.00 94.39           C  
ATOM   2202  N   ALA A 276     -64.411  -4.788  56.837  1.00 93.06           N  
ATOM   2203  CA  ALA A 276     -63.397  -3.771  57.108  1.00 93.06           C  
ATOM   2204  C   ALA A 276     -62.052  -4.412  57.435  1.00 93.06           C  
ATOM   2205  CB  ALA A 276     -63.844  -2.866  58.253  1.00 93.06           C  
ATOM   2206  O   ALA A 276     -61.009  -3.959  56.957  1.00 93.06           O  
ATOM   2207  N   ALA A 277     -62.136  -5.479  58.318  1.00 94.30           N  
ATOM   2208  CA  ALA A 277     -60.916  -6.201  58.670  1.00 94.30           C  
ATOM   2209  C   ALA A 277     -60.297  -6.861  57.441  1.00 94.30           C  
ATOM   2210  CB  ALA A 277     -61.208  -7.248  59.742  1.00 94.30           C  
ATOM   2211  O   ALA A 277     -59.080  -6.811  57.249  1.00 94.30           O  
ATOM   2212  N   LYS A 278     -61.130  -7.522  56.578  1.00 95.59           N  
ATOM   2213  CA  LYS A 278     -60.657  -8.141  55.343  1.00 95.59           C  
ATOM   2214  C   LYS A 278     -60.075  -7.098  54.392  1.00 95.59           C  
ATOM   2215  CB  LYS A 278     -61.791  -8.903  54.655  1.00 95.59           C  
ATOM   2216  O   LYS A 278     -59.049  -7.337  53.753  1.00 95.59           O  
ATOM   2217  CG  LYS A 278     -62.196 -10.186  55.366  1.00 95.59           C  
ATOM   2218  CD  LYS A 278     -63.321 -10.902  54.630  1.00 95.59           C  
ATOM   2219  CE  LYS A 278     -63.811 -12.118  55.404  1.00 95.59           C  
ATOM   2220  NZ  LYS A 278     -65.027 -12.719  54.778  1.00 95.59           N  
ATOM   2221  N   ASN A 279     -60.682  -5.990  54.245  1.00 93.26           N  
ATOM   2222  CA  ASN A 279     -60.215  -4.904  53.390  1.00 93.26           C  
ATOM   2223  C   ASN A 279     -58.862  -4.370  53.851  1.00 93.26           C  
ATOM   2224  CB  ASN A 279     -61.246  -3.774  53.346  1.00 93.26           C  
ATOM   2225  O   ASN A 279     -57.979  -4.112  53.031  1.00 93.26           O  
ATOM   2226  CG  ASN A 279     -60.985  -2.789  52.223  1.00 93.26           C  
ATOM   2227  ND2 ASN A 279     -61.481  -1.568  52.379  1.00 93.26           N  
ATOM   2228  OD1 ASN A 279     -60.343  -3.124  51.224  1.00 93.26           O  
ATOM   2229  N   LEU A 280     -58.793  -4.226  55.176  1.00 94.52           N  
ATOM   2230  CA  LEU A 280     -57.527  -3.752  55.724  1.00 94.52           C  
ATOM   2231  C   LEU A 280     -56.407  -4.749  55.445  1.00 94.52           C  
ATOM   2232  CB  LEU A 280     -57.650  -3.514  57.231  1.00 94.52           C  
ATOM   2233  O   LEU A 280     -55.304  -4.357  55.056  1.00 94.52           O  
ATOM   2234  CG  LEU A 280     -56.425  -2.920  57.927  1.00 94.52           C  
ATOM   2235  CD1 LEU A 280     -56.133  -1.524  57.386  1.00 94.52           C  
ATOM   2236  CD2 LEU A 280     -56.633  -2.881  59.437  1.00 94.52           C  
ATOM   2237  N   GLN A 281     -56.686  -6.022  55.631  1.00 95.38           N  
ATOM   2238  CA  GLN A 281     -55.705  -7.070  55.366  1.00 95.38           C  
ATOM   2239  C   GLN A 281     -55.333  -7.115  53.887  1.00 95.38           C  
ATOM   2240  CB  GLN A 281     -56.240  -8.431  55.814  1.00 95.38           C  
ATOM   2241  O   GLN A 281     -54.155  -7.234  53.542  1.00 95.38           O  
ATOM   2242  CG  GLN A 281     -56.249  -8.622  57.325  1.00 95.38           C  
ATOM   2243  CD  GLN A 281     -56.767  -9.985  57.742  1.00 95.38           C  
ATOM   2244  NE2 GLN A 281     -56.561 -10.337  59.007  1.00 95.38           N  
ATOM   2245  OE1 GLN A 281     -57.348 -10.717  56.934  1.00 95.38           O  
ATOM   2246  N   GLU A 282     -56.285  -7.013  53.000  1.00 93.80           N  
ATOM   2247  CA  GLU A 282     -56.049  -7.007  51.559  1.00 93.80           C  
ATOM   2248  C   GLU A 282     -55.221  -5.796  51.141  1.00 93.80           C  
ATOM   2249  CB  GLU A 282     -57.377  -7.025  50.797  1.00 93.80           C  
ATOM   2250  O   GLU A 282     -54.333  -5.907  50.293  1.00 93.80           O  
ATOM   2251  CG  GLU A 282     -58.118  -8.352  50.884  1.00 93.80           C  
ATOM   2252  CD  GLU A 282     -59.470  -8.330  50.189  1.00 93.80           C  
ATOM   2253  OE1 GLU A 282     -60.172  -9.367  50.196  1.00 93.80           O  
ATOM   2254  OE2 GLU A 282     -59.829  -7.269  49.631  1.00 93.80           O  
ATOM   2255  N   ALA A 283     -55.526  -4.671  51.750  1.00 94.41           N  
ATOM   2256  CA  ALA A 283     -54.767  -3.464  51.434  1.00 94.41           C  
ATOM   2257  C   ALA A 283     -53.317  -3.591  51.895  1.00 94.41           C  
ATOM   2258  CB  ALA A 283     -55.420  -2.241  52.075  1.00 94.41           C  
ATOM   2259  O   ALA A 283     -52.394  -3.200  51.176  1.00 94.41           O  
ATOM   2260  N   GLU A 284     -53.184  -4.173  53.096  1.00 93.85           N  
ATOM   2261  CA  GLU A 284     -51.832  -4.384  53.604  1.00 93.85           C  
ATOM   2262  C   GLU A 284     -51.057  -5.359  52.722  1.00 93.85           C  
ATOM   2263  CB  GLU A 284     -51.872  -4.897  55.046  1.00 93.85           C  
ATOM   2264  O   GLU A 284     -49.880  -5.139  52.428  1.00 93.85           O  
ATOM   2265  CG  GLU A 284     -52.348  -3.861  56.054  1.00 93.85           C  
ATOM   2266  CD  GLU A 284     -52.399  -4.389  57.478  1.00 93.85           C  
ATOM   2267  OE1 GLU A 284     -52.596  -3.585  58.417  1.00 93.85           O  
ATOM   2268  OE2 GLU A 284     -52.238  -5.617  57.657  1.00 93.85           O  
ATOM   2269  N   GLU A 285     -51.673  -6.453  52.385  1.00 95.33           N  
ATOM   2270  CA  GLU A 285     -51.042  -7.429  51.500  1.00 95.33           C  
ATOM   2271  C   GLU A 285     -50.711  -6.811  50.145  1.00 95.33           C  
ATOM   2272  CB  GLU A 285     -51.946  -8.650  51.316  1.00 95.33           C  
ATOM   2273  O   GLU A 285     -49.658  -7.092  49.569  1.00 95.33           O  
ATOM   2274  CG  GLU A 285     -52.051  -9.530  52.553  1.00 95.33           C  
ATOM   2275  CD  GLU A 285     -53.104 -10.620  52.427  1.00 95.33           C  
ATOM   2276  OE1 GLU A 285     -53.319 -11.372  53.404  1.00 95.33           O  
ATOM   2277  OE2 GLU A 285     -53.718 -10.722  51.341  1.00 95.33           O  
ATOM   2278  N   TRP A 286     -51.654  -5.944  49.694  1.00 93.91           N  
ATOM   2279  CA  TRP A 286     -51.445  -5.263  48.420  1.00 93.91           C  
ATOM   2280  C   TRP A 286     -50.225  -4.349  48.485  1.00 93.91           C  
ATOM   2281  CB  TRP A 286     -52.685  -4.453  48.033  1.00 93.91           C  
ATOM   2282  O   TRP A 286     -49.387  -4.357  47.581  1.00 93.91           O  
ATOM   2283  CG  TRP A 286     -52.610  -3.840  46.667  1.00 93.91           C  
ATOM   2284  CD1 TRP A 286     -52.798  -4.472  45.469  1.00 93.91           C  
ATOM   2285  CD2 TRP A 286     -52.321  -2.473  46.359  1.00 93.91           C  
ATOM   2286  CE2 TRP A 286     -52.351  -2.346  44.952  1.00 93.91           C  
ATOM   2287  CE3 TRP A 286     -52.041  -1.341  47.136  1.00 93.91           C  
ATOM   2288  NE1 TRP A 286     -52.644  -3.579  44.434  1.00 93.91           N  
ATOM   2289  CH2 TRP A 286     -51.839  -0.040  45.091  1.00 93.91           C  
ATOM   2290  CZ2 TRP A 286     -52.111  -1.131  44.307  1.00 93.91           C  
ATOM   2291  CZ3 TRP A 286     -51.802  -0.133  46.492  1.00 93.91           C  
ATOM   2292  N   TYR A 287     -50.086  -3.597  49.540  1.00 92.30           N  
ATOM   2293  CA  TYR A 287     -48.957  -2.693  49.722  1.00 92.30           C  
ATOM   2294  C   TYR A 287     -47.658  -3.471  49.897  1.00 92.30           C  
ATOM   2295  CB  TYR A 287     -49.187  -1.782  50.931  1.00 92.30           C  
ATOM   2296  O   TYR A 287     -46.624  -3.099  49.336  1.00 92.30           O  
ATOM   2297  CG  TYR A 287     -50.063  -0.589  50.635  1.00 92.30           C  
ATOM   2298  CD1 TYR A 287     -49.653   0.395  49.738  1.00 92.30           C  
ATOM   2299  CD2 TYR A 287     -51.301  -0.443  51.250  1.00 92.30           C  
ATOM   2300  CE1 TYR A 287     -50.456   1.497  49.463  1.00 92.30           C  
ATOM   2301  CE2 TYR A 287     -52.113   0.655  50.983  1.00 92.30           C  
ATOM   2302  OH  TYR A 287     -52.481   2.707  49.820  1.00 92.30           O  
ATOM   2303  CZ  TYR A 287     -51.682   1.618  50.089  1.00 92.30           C  
ATOM   2304  N   LYS A 288     -47.654  -4.504  50.635  1.00 95.89           N  
ATOM   2305  CA  LYS A 288     -46.475  -5.342  50.831  1.00 95.89           C  
ATOM   2306  C   LYS A 288     -45.996  -5.935  49.509  1.00 95.89           C  
ATOM   2307  CB  LYS A 288     -46.772  -6.461  51.830  1.00 95.89           C  
ATOM   2308  O   LYS A 288     -44.793  -5.980  49.243  1.00 95.89           O  
ATOM   2309  CG  LYS A 288     -46.867  -5.992  53.275  1.00 95.89           C  
ATOM   2310  CD  LYS A 288     -47.115  -7.156  54.225  1.00 95.89           C  
ATOM   2311  CE  LYS A 288     -47.281  -6.681  55.662  1.00 95.89           C  
ATOM   2312  NZ  LYS A 288     -47.678  -7.796  56.573  1.00 95.89           N  
ATOM   2313  N   SER A 289     -46.915  -6.442  48.739  1.00 95.08           N  
ATOM   2314  CA  SER A 289     -46.576  -7.003  47.435  1.00 95.08           C  
ATOM   2315  C   SER A 289     -45.969  -5.946  46.519  1.00 95.08           C  
ATOM   2316  CB  SER A 289     -47.814  -7.612  46.776  1.00 95.08           C  
ATOM   2317  O   SER A 289     -44.971  -6.203  45.842  1.00 95.08           O  
ATOM   2318  OG  SER A 289     -47.496  -8.140  45.500  1.00 95.08           O  
ATOM   2319  N   LYS A 290     -46.589  -4.735  46.520  1.00 95.16           N  
ATOM   2320  CA  LYS A 290     -46.081  -3.665  45.667  1.00 95.16           C  
ATOM   2321  C   LYS A 290     -44.691  -3.221  46.112  1.00 95.16           C  
ATOM   2322  CB  LYS A 290     -47.039  -2.473  45.673  1.00 95.16           C  
ATOM   2323  O   LYS A 290     -43.815  -2.978  45.279  1.00 95.16           O  
ATOM   2324  CG  LYS A 290     -48.280  -2.671  44.814  1.00 95.16           C  
ATOM   2325  CD  LYS A 290     -47.923  -2.809  43.340  1.00 95.16           C  
ATOM   2326  CE  LYS A 290     -49.164  -2.998  42.478  1.00 95.16           C  
ATOM   2327  NZ  LYS A 290     -48.813  -3.245  41.048  1.00 95.16           N  
ATOM   2328  N   TYR A 291     -44.556  -3.100  47.385  1.00 94.21           N  
ATOM   2329  CA  TYR A 291     -43.250  -2.744  47.927  1.00 94.21           C  
ATOM   2330  C   TYR A 291     -42.205  -3.792  47.563  1.00 94.21           C  
ATOM   2331  CB  TYR A 291     -43.324  -2.587  49.449  1.00 94.21           C  
ATOM   2332  O   TYR A 291     -41.077  -3.453  47.199  1.00 94.21           O  
ATOM   2333  CG  TYR A 291     -42.069  -2.013  50.062  1.00 94.21           C  
ATOM   2334  CD1 TYR A 291     -41.115  -2.841  50.649  1.00 94.21           C  
ATOM   2335  CD2 TYR A 291     -41.837  -0.642  50.056  1.00 94.21           C  
ATOM   2336  CE1 TYR A 291     -39.959  -2.316  51.216  1.00 94.21           C  
ATOM   2337  CE2 TYR A 291     -40.684  -0.106  50.621  1.00 94.21           C  
ATOM   2338  OH  TYR A 291     -38.609  -0.424  51.758  1.00 94.21           O  
ATOM   2339  CZ  TYR A 291     -39.752  -0.949  51.197  1.00 94.21           C  
ATOM   2340  N   ALA A 292     -42.571  -5.070  47.705  1.00 94.86           N  
ATOM   2341  CA  ALA A 292     -41.673  -6.165  47.347  1.00 94.86           C  
ATOM   2342  C   ALA A 292     -41.295  -6.104  45.870  1.00 94.86           C  
ATOM   2343  CB  ALA A 292     -42.318  -7.510  47.673  1.00 94.86           C  
ATOM   2344  O   ALA A 292     -40.132  -6.304  45.512  1.00 94.86           O  
ATOM   2345  N   ASP A 293     -42.214  -5.821  45.016  1.00 93.34           N  
ATOM   2346  CA  ASP A 293     -41.958  -5.705  43.584  1.00 93.34           C  
ATOM   2347  C   ASP A 293     -41.022  -4.535  43.287  1.00 93.34           C  
ATOM   2348  CB  ASP A 293     -43.271  -5.537  42.816  1.00 93.34           C  
ATOM   2349  O   ASP A 293     -40.100  -4.661  42.479  1.00 93.34           O  
ATOM   2350  CG  ASP A 293     -44.119  -6.796  42.810  1.00 93.34           C  
ATOM   2351  OD1 ASP A 293     -43.603  -7.881  43.152  1.00 93.34           O  
ATOM   2352  OD2 ASP A 293     -45.315  -6.702  42.457  1.00 93.34           O  
ATOM   2353  N   LEU A 294     -41.307  -3.377  43.882  1.00 92.52           N  
ATOM   2354  CA  LEU A 294     -40.458  -2.210  43.674  1.00 92.52           C  
ATOM   2355  C   LEU A 294     -39.043  -2.470  44.180  1.00 92.52           C  
ATOM   2356  CB  LEU A 294     -41.047  -0.985  44.379  1.00 92.52           C  
ATOM   2357  O   LEU A 294     -38.067  -2.080  43.534  1.00 92.52           O  
ATOM   2358  CG  LEU A 294     -42.290  -0.366  43.737  1.00 92.52           C  
ATOM   2359  CD1 LEU A 294     -42.809   0.786  44.591  1.00 92.52           C  
ATOM   2360  CD2 LEU A 294     -41.981   0.108  42.321  1.00 92.52           C  
ATOM   2361  N   SER A 295     -38.995  -3.070  45.357  1.00 94.31           N  
ATOM   2362  CA  SER A 295     -37.695  -3.405  45.929  1.00 94.31           C  
ATOM   2363  C   SER A 295     -36.929  -4.372  45.032  1.00 94.31           C  
ATOM   2364  CB  SER A 295     -37.862  -4.012  47.322  1.00 94.31           C  
ATOM   2365  O   SER A 295     -35.725  -4.209  44.820  1.00 94.31           O  
ATOM   2366  OG  SER A 295     -36.608  -4.396  47.858  1.00 94.31           O  
ATOM   2367  N   ASP A 296     -37.615  -5.405  44.505  1.00 93.87           N  
ATOM   2368  CA  ASP A 296     -37.014  -6.363  43.583  1.00 93.87           C  
ATOM   2369  C   ASP A 296     -36.549  -5.674  42.302  1.00 93.87           C  
ATOM   2370  CB  ASP A 296     -38.005  -7.480  43.249  1.00 93.87           C  
ATOM   2371  O   ASP A 296     -35.457  -5.953  41.802  1.00 93.87           O  
ATOM   2372  CG  ASP A 296     -38.182  -8.474  44.384  1.00 93.87           C  
ATOM   2373  OD1 ASP A 296     -37.378  -8.457  45.340  1.00 93.87           O  
ATOM   2374  OD2 ASP A 296     -39.133  -9.282  44.319  1.00 93.87           O  
ATOM   2375  N   ALA A 297     -37.376  -4.823  41.705  1.00 91.28           N  
ATOM   2376  CA  ALA A 297     -37.023  -4.087  40.494  1.00 91.28           C  
ATOM   2377  C   ALA A 297     -35.819  -3.180  40.735  1.00 91.28           C  
ATOM   2378  CB  ALA A 297     -38.214  -3.266  40.005  1.00 91.28           C  
ATOM   2379  O   ALA A 297     -34.930  -3.080  39.887  1.00 91.28           O  
ATOM   2380  N   ALA A 298     -35.808  -2.507  41.868  1.00 90.19           N  
ATOM   2381  CA  ALA A 298     -34.682  -1.646  42.223  1.00 90.19           C  
ATOM   2382  C   ALA A 298     -33.393  -2.452  42.347  1.00 90.19           C  
ATOM   2383  CB  ALA A 298     -34.970  -0.905  43.527  1.00 90.19           C  
ATOM   2384  O   ALA A 298     -32.339  -2.027  41.868  1.00 90.19           O  
ATOM   2385  N   ASN A 299     -33.481  -3.649  42.990  1.00 93.68           N  
ATOM   2386  CA  ASN A 299     -32.323  -4.526  43.128  1.00 93.68           C  
ATOM   2387  C   ASN A 299     -31.844  -5.040  41.774  1.00 93.68           C  
ATOM   2388  CB  ASN A 299     -32.645  -5.699  44.057  1.00 93.68           C  
ATOM   2389  O   ASN A 299     -30.640  -5.100  41.519  1.00 93.68           O  
ATOM   2390  CG  ASN A 299     -32.841  -5.266  45.497  1.00 93.68           C  
ATOM   2391  ND2 ASN A 299     -33.629  -6.032  46.244  1.00 93.68           N  
ATOM   2392  OD1 ASN A 299     -32.290  -4.253  45.934  1.00 93.68           O  
ATOM   2393  N   ARG A 300     -32.728  -5.367  40.865  1.00 92.73           N  
ATOM   2394  CA  ARG A 300     -32.375  -5.828  39.526  1.00 92.73           C  
ATOM   2395  C   ARG A 300     -31.674  -4.728  38.736  1.00 92.73           C  
ATOM   2396  CB  ARG A 300     -33.621  -6.300  38.774  1.00 92.73           C  
ATOM   2397  O   ARG A 300     -30.699  -4.990  38.028  1.00 92.73           O  
ATOM   2398  CG  ARG A 300     -34.223  -7.584  39.324  1.00 92.73           C  
ATOM   2399  CD  ARG A 300     -35.403  -8.057  38.487  1.00 92.73           C  
ATOM   2400  NE  ARG A 300     -36.111  -9.161  39.129  1.00 92.73           N  
ATOM   2401  NH1 ARG A 300     -37.604  -7.814  40.267  1.00 92.73           N  
ATOM   2402  NH2 ARG A 300     -37.710 -10.093  40.488  1.00 92.73           N  
ATOM   2403  CZ  ARG A 300     -37.140  -9.020  39.960  1.00 92.73           C  
ATOM   2404  N   ASN A 301     -32.178  -3.544  38.824  1.00 89.94           N  
ATOM   2405  CA  ASN A 301     -31.558  -2.408  38.151  1.00 89.94           C  
ATOM   2406  C   ASN A 301     -30.154  -2.138  38.684  1.00 89.94           C  
ATOM   2407  CB  ASN A 301     -32.430  -1.158  38.295  1.00 89.94           C  
ATOM   2408  O   ASN A 301     -29.233  -1.870  37.911  1.00 89.94           O  
ATOM   2409  CG  ASN A 301     -31.977  -0.024  37.397  1.00 89.94           C  
ATOM   2410  ND2 ASN A 301     -32.862   0.938  37.165  1.00 89.94           N  
ATOM   2411  OD1 ASN A 301     -30.842  -0.013  36.914  1.00 89.94           O  
ATOM   2412  N   HIS A 302     -30.039  -2.195  40.057  1.00 91.71           N  
ATOM   2413  CA  HIS A 302     -28.725  -2.002  40.661  1.00 91.71           C  
ATOM   2414  C   HIS A 302     -27.742  -3.071  40.195  1.00 91.71           C  
ATOM   2415  CB  HIS A 302     -28.831  -2.016  42.187  1.00 91.71           C  
ATOM   2416  O   HIS A 302     -26.584  -2.768  39.900  1.00 91.71           O  
ATOM   2417  CG  HIS A 302     -27.612  -1.493  42.878  1.00 91.71           C  
ATOM   2418  CD2 HIS A 302     -26.515  -0.865  42.392  1.00 91.71           C  
ATOM   2419  ND1 HIS A 302     -27.426  -1.597  44.239  1.00 91.71           N  
ATOM   2420  CE1 HIS A 302     -26.264  -1.052  44.562  1.00 91.71           C  
ATOM   2421  NE2 HIS A 302     -25.692  -0.601  43.459  1.00 91.71           N  
ATOM   2422  N   GLU A 303     -28.190  -4.287  40.101  1.00 92.81           N  
ATOM   2423  CA  GLU A 303     -27.353  -5.385  39.626  1.00 92.81           C  
ATOM   2424  C   GLU A 303     -26.985  -5.202  38.156  1.00 92.81           C  
ATOM   2425  CB  GLU A 303     -28.061  -6.727  39.827  1.00 92.81           C  
ATOM   2426  O   GLU A 303     -25.846  -5.456  37.760  1.00 92.81           O  
ATOM   2427  CG  GLU A 303     -27.194  -7.935  39.503  1.00 92.81           C  
ATOM   2428  CD  GLU A 303     -25.957  -8.039  40.382  1.00 92.81           C  
ATOM   2429  OE1 GLU A 303     -24.927  -8.580  39.919  1.00 92.81           O  
ATOM   2430  OE2 GLU A 303     -26.019  -7.577  41.543  1.00 92.81           O  
ATOM   2431  N   ALA A 304     -27.937  -4.810  37.353  1.00 89.66           N  
ATOM   2432  CA  ALA A 304     -27.693  -4.559  35.935  1.00 89.66           C  
ATOM   2433  C   ALA A 304     -26.669  -3.444  35.744  1.00 89.66           C  
ATOM   2434  CB  ALA A 304     -28.997  -4.207  35.225  1.00 89.66           C  
ATOM   2435  O   ALA A 304     -25.786  -3.543  34.888  1.00 89.66           O  
ATOM   2436  N   LEU A 305     -26.798  -2.403  36.516  1.00 90.38           N  
ATOM   2437  CA  LEU A 305     -25.845  -1.300  36.456  1.00 90.38           C  
ATOM   2438  C   LEU A 305     -24.453  -1.762  36.875  1.00 90.38           C  
ATOM   2439  CB  LEU A 305     -26.304  -0.147  37.352  1.00 90.38           C  
ATOM   2440  O   LEU A 305     -23.458  -1.398  36.245  1.00 90.38           O  
ATOM   2441  CG  LEU A 305     -25.439   1.115  37.329  1.00 90.38           C  
ATOM   2442  CD1 LEU A 305     -25.427   1.724  35.931  1.00 90.38           C  
ATOM   2443  CD2 LEU A 305     -25.941   2.126  38.354  1.00 90.38           C  
ATOM   2444  N   ARG A 306     -24.417  -2.557  37.936  1.00 92.91           N  
ATOM   2445  CA  ARG A 306     -23.141  -3.095  38.395  1.00 92.91           C  
ATOM   2446  C   ARG A 306     -22.492  -3.960  37.319  1.00 92.91           C  
ATOM   2447  CB  ARG A 306     -23.331  -3.909  39.677  1.00 92.91           C  
ATOM   2448  O   ARG A 306     -21.293  -3.841  37.060  1.00 92.91           O  
ATOM   2449  CG  ARG A 306     -22.041  -4.163  40.442  1.00 92.91           C  
ATOM   2450  CD  ARG A 306     -22.236  -5.189  41.550  1.00 92.91           C  
ATOM   2451  NE  ARG A 306     -21.755  -6.509  41.152  1.00 92.91           N  
ATOM   2452  NH1 ARG A 306     -19.516  -6.000  41.412  1.00 92.91           N  
ATOM   2453  NH2 ARG A 306     -20.148  -8.093  40.721  1.00 92.91           N  
ATOM   2454  CZ  ARG A 306     -20.474  -6.864  41.096  1.00 92.91           C  
ATOM   2455  N   GLN A 307     -23.281  -4.767  36.697  1.00 93.14           N  
ATOM   2456  CA  GLN A 307     -22.784  -5.620  35.623  1.00 93.14           C  
ATOM   2457  C   GLN A 307     -22.282  -4.787  34.447  1.00 93.14           C  
ATOM   2458  CB  GLN A 307     -23.874  -6.585  35.155  1.00 93.14           C  
ATOM   2459  O   GLN A 307     -21.236  -5.088  33.867  1.00 93.14           O  
ATOM   2460  CG  GLN A 307     -24.166  -7.708  36.141  1.00 93.14           C  
ATOM   2461  CD  GLN A 307     -25.328  -8.582  35.709  1.00 93.14           C  
ATOM   2462  NE2 GLN A 307     -25.670  -9.565  36.534  1.00 93.14           N  
ATOM   2463  OE1 GLN A 307     -25.915  -8.374  34.642  1.00 93.14           O  
ATOM   2464  N   ALA A 308     -23.033  -3.818  34.050  1.00 88.05           N  
ATOM   2465  CA  ALA A 308     -22.639  -2.943  32.949  1.00 88.05           C  
ATOM   2466  C   ALA A 308     -21.337  -2.214  33.267  1.00 88.05           C  
ATOM   2467  CB  ALA A 308     -23.747  -1.937  32.646  1.00 88.05           C  
ATOM   2468  O   ALA A 308     -20.465  -2.082  32.405  1.00 88.05           O  
ATOM   2469  N   LYS A 309     -21.203  -1.772  34.474  1.00 92.04           N  
ATOM   2470  CA  LYS A 309     -19.981  -1.098  34.901  1.00 92.04           C  
ATOM   2471  C   LYS A 309     -18.788  -2.050  34.871  1.00 92.04           C  
ATOM   2472  CB  LYS A 309     -20.151  -0.517  36.306  1.00 92.04           C  
ATOM   2473  O   LYS A 309     -17.689  -1.664  34.469  1.00 92.04           O  
ATOM   2474  CG  LYS A 309     -20.974   0.762  36.350  1.00 92.04           C  
ATOM   2475  CD  LYS A 309     -20.983   1.373  37.746  1.00 92.04           C  
ATOM   2476  CE  LYS A 309     -21.710   2.710  37.768  1.00 92.04           C  
ATOM   2477  NZ  LYS A 309     -21.776   3.283  39.145  1.00 92.04           N  
ATOM   2478  N   GLN A 310     -18.989  -3.287  35.321  1.00 92.93           N  
ATOM   2479  CA  GLN A 310     -17.933  -4.294  35.279  1.00 92.93           C  
ATOM   2480  C   GLN A 310     -17.513  -4.591  33.842  1.00 92.93           C  
ATOM   2481  CB  GLN A 310     -18.390  -5.580  35.969  1.00 92.93           C  
ATOM   2482  O   GLN A 310     -16.321  -4.706  33.550  1.00 92.93           O  
ATOM   2483  CG  GLN A 310     -18.480  -5.466  37.485  1.00 92.93           C  
ATOM   2484  CD  GLN A 310     -19.045  -6.715  38.135  1.00 92.93           C  
ATOM   2485  NE2 GLN A 310     -19.056  -6.739  39.464  1.00 92.93           N  
ATOM   2486  OE1 GLN A 310     -19.470  -7.650  37.449  1.00 92.93           O  
ATOM   2487  N   GLU A 311     -18.483  -4.673  32.939  1.00 91.29           N  
ATOM   2488  CA  GLU A 311     -18.193  -4.927  31.531  1.00 91.29           C  
ATOM   2489  C   GLU A 311     -17.445  -3.754  30.902  1.00 91.29           C  
ATOM   2490  CB  GLU A 311     -19.484  -5.203  30.756  1.00 91.29           C  
ATOM   2491  O   GLU A 311     -16.539  -3.953  30.090  1.00 91.29           O  
ATOM   2492  CG  GLU A 311     -20.142  -6.529  31.110  1.00 91.29           C  
ATOM   2493  CD  GLU A 311     -21.476  -6.742  30.413  1.00 91.29           C  
ATOM   2494  OE1 GLU A 311     -22.094  -7.815  30.599  1.00 91.29           O  
ATOM   2495  OE2 GLU A 311     -21.906  -5.830  29.673  1.00 91.29           O  
ATOM   2496  N   MET A 312     -17.879  -2.593  31.228  1.00 91.74           N  
ATOM   2497  CA  MET A 312     -17.180  -1.403  30.750  1.00 91.74           C  
ATOM   2498  C   MET A 312     -15.728  -1.401  31.215  1.00 91.74           C  
ATOM   2499  CB  MET A 312     -17.885  -0.135  31.234  1.00 91.74           C  
ATOM   2500  O   MET A 312     -14.820  -1.124  30.428  1.00 91.74           O  
ATOM   2501  CG  MET A 312     -17.235   1.151  30.748  1.00 91.74           C  
ATOM   2502  SD  MET A 312     -18.085   2.650  31.378  1.00 91.74           S  
ATOM   2503  CE  MET A 312     -17.839   2.431  33.163  1.00 91.74           C  
ATOM   2504  N   ASN A 313     -15.489  -1.686  32.459  1.00 93.98           N  
ATOM   2505  CA  ASN A 313     -14.135  -1.734  32.999  1.00 93.98           C  
ATOM   2506  C   ASN A 313     -13.312  -2.844  32.351  1.00 93.98           C  
ATOM   2507  CB  ASN A 313     -14.168  -1.916  34.518  1.00 93.98           C  
ATOM   2508  O   ASN A 313     -12.122  -2.666  32.087  1.00 93.98           O  
ATOM   2509  CG  ASN A 313     -14.668  -0.682  35.243  1.00 93.98           C  
ATOM   2510  ND2 ASN A 313     -15.495  -0.887  36.261  1.00 93.98           N  
ATOM   2511  OD1 ASN A 313     -14.314   0.446  34.891  1.00 93.98           O  
ATOM   2512  N   GLU A 314     -13.876  -3.957  32.116  1.00 94.53           N  
ATOM   2513  CA  GLU A 314     -13.201  -5.053  31.427  1.00 94.53           C  
ATOM   2514  C   GLU A 314     -12.785  -4.645  30.016  1.00 94.53           C  
ATOM   2515  CB  GLU A 314     -14.100  -6.290  31.374  1.00 94.53           C  
ATOM   2516  O   GLU A 314     -11.682  -4.966  29.571  1.00 94.53           O  
ATOM   2517  CG  GLU A 314     -14.279  -6.979  32.719  1.00 94.53           C  
ATOM   2518  CD  GLU A 314     -15.347  -8.061  32.702  1.00 94.53           C  
ATOM   2519  OE1 GLU A 314     -15.652  -8.630  33.774  1.00 94.53           O  
ATOM   2520  OE2 GLU A 314     -15.881  -8.343  31.606  1.00 94.53           O  
ATOM   2521  N   SER A 315     -13.755  -4.063  29.314  1.00 90.63           N  
ATOM   2522  CA  SER A 315     -13.429  -3.580  27.976  1.00 90.63           C  
ATOM   2523  C   SER A 315     -12.309  -2.545  28.020  1.00 90.63           C  
ATOM   2524  CB  SER A 315     -14.665  -2.977  27.307  1.00 90.63           C  
ATOM   2525  O   SER A 315     -11.437  -2.530  27.149  1.00 90.63           O  
ATOM   2526  OG  SER A 315     -15.116  -1.837  28.017  1.00 90.63           O  
ATOM   2527  N   ARG A 316     -12.339  -1.682  28.965  1.00 94.18           N  
ATOM   2528  CA  ARG A 316     -11.283  -0.689  29.139  1.00 94.18           C  
ATOM   2529  C   ARG A 316      -9.936  -1.360  29.384  1.00 94.18           C  
ATOM   2530  CB  ARG A 316     -11.617   0.254  30.296  1.00 94.18           C  
ATOM   2531  O   ARG A 316      -8.923  -0.960  28.806  1.00 94.18           O  
ATOM   2532  CG  ARG A 316     -10.679   1.444  30.411  1.00 94.18           C  
ATOM   2533  CD  ARG A 316     -11.143   2.428  31.476  1.00 94.18           C  
ATOM   2534  NE  ARG A 316     -10.146   3.465  31.724  1.00 94.18           N  
ATOM   2535  NH1 ARG A 316     -11.672   5.058  32.411  1.00 94.18           N  
ATOM   2536  NH2 ARG A 316      -9.435   5.556  32.353  1.00 94.18           N  
ATOM   2537  CZ  ARG A 316     -10.420   4.691  32.162  1.00 94.18           C  
ATOM   2538  N   ARG A 317      -9.885  -2.370  30.235  1.00 94.74           N  
ATOM   2539  CA  ARG A 317      -8.660  -3.120  30.492  1.00 94.74           C  
ATOM   2540  C   ARG A 317      -8.166  -3.813  29.227  1.00 94.74           C  
ATOM   2541  CB  ARG A 317      -8.883  -4.151  31.601  1.00 94.74           C  
ATOM   2542  O   ARG A 317      -6.965  -3.835  28.952  1.00 94.74           O  
ATOM   2543  CG  ARG A 317      -9.020  -3.543  32.988  1.00 94.74           C  
ATOM   2544  CD  ARG A 317      -9.230  -4.610  34.053  1.00 94.74           C  
ATOM   2545  NE  ARG A 317      -9.688  -4.032  35.313  1.00 94.74           N  
ATOM   2546  NH1 ARG A 317     -10.692  -5.968  36.076  1.00 94.74           N  
ATOM   2547  NH2 ARG A 317     -10.739  -4.066  37.355  1.00 94.74           N  
ATOM   2548  CZ  ARG A 317     -10.372  -4.690  36.245  1.00 94.74           C  
ATOM   2549  N   GLN A 318      -9.111  -4.347  28.471  1.00 95.67           N  
ATOM   2550  CA  GLN A 318      -8.754  -5.013  27.223  1.00 95.67           C  
ATOM   2551  C   GLN A 318      -8.133  -4.030  26.234  1.00 95.67           C  
ATOM   2552  CB  GLN A 318      -9.982  -5.679  26.600  1.00 95.67           C  
ATOM   2553  O   GLN A 318      -7.151  -4.354  25.562  1.00 95.67           O  
ATOM   2554  CG  GLN A 318     -10.435  -6.937  27.328  1.00 95.67           C  
ATOM   2555  CD  GLN A 318     -11.748  -7.482  26.798  1.00 95.67           C  
ATOM   2556  NE2 GLN A 318     -12.215  -8.578  27.385  1.00 95.67           N  
ATOM   2557  OE1 GLN A 318     -12.338  -6.921  25.869  1.00 95.67           O  
ATOM   2558  N   ILE A 319      -8.684  -2.895  26.172  1.00 92.47           N  
ATOM   2559  CA  ILE A 319      -8.171  -1.871  25.267  1.00 92.47           C  
ATOM   2560  C   ILE A 319      -6.757  -1.476  25.685  1.00 92.47           C  
ATOM   2561  CB  ILE A 319      -9.089  -0.629  25.241  1.00 92.47           C  
ATOM   2562  O   ILE A 319      -5.866  -1.350  24.841  1.00 92.47           O  
ATOM   2563  CG1 ILE A 319     -10.415  -0.959  24.546  1.00 92.47           C  
ATOM   2564  CG2 ILE A 319      -8.388   0.546  24.554  1.00 92.47           C  
ATOM   2565  CD1 ILE A 319     -11.467   0.136  24.668  1.00 92.47           C  
ATOM   2566  N   GLN A 320      -6.567  -1.295  26.973  1.00 94.66           N  
ATOM   2567  CA  GLN A 320      -5.242  -0.956  27.480  1.00 94.66           C  
ATOM   2568  C   GLN A 320      -4.241  -2.072  27.195  1.00 94.66           C  
ATOM   2569  CB  GLN A 320      -5.298  -0.671  28.982  1.00 94.66           C  
ATOM   2570  O   GLN A 320      -3.099  -1.807  26.814  1.00 94.66           O  
ATOM   2571  CG  GLN A 320      -5.976   0.646  29.334  1.00 94.66           C  
ATOM   2572  CD  GLN A 320      -6.119   0.851  30.830  1.00 94.66           C  
ATOM   2573  NE2 GLN A 320      -6.740   1.959  31.220  1.00 94.66           N  
ATOM   2574  OE1 GLN A 320      -5.677   0.020  31.629  1.00 94.66           O  
ATOM   2575  N   SER A 321      -4.641  -3.285  27.420  1.00 93.55           N  
ATOM   2576  CA  SER A 321      -3.784  -4.436  27.155  1.00 93.55           C  
ATOM   2577  C   SER A 321      -3.386  -4.502  25.685  1.00 93.55           C  
ATOM   2578  CB  SER A 321      -4.486  -5.733  27.561  1.00 93.55           C  
ATOM   2579  O   SER A 321      -2.212  -4.698  25.362  1.00 93.55           O  
ATOM   2580  OG  SER A 321      -3.729  -6.861  27.159  1.00 93.55           O  
ATOM   2581  N   LEU A 322      -4.389  -4.339  24.813  1.00 95.11           N  
ATOM   2582  CA  LEU A 322      -4.112  -4.373  23.382  1.00 95.11           C  
ATOM   2583  C   LEU A 322      -3.249  -3.186  22.967  1.00 95.11           C  
ATOM   2584  CB  LEU A 322      -5.417  -4.374  22.582  1.00 95.11           C  
ATOM   2585  O   LEU A 322      -2.367  -3.321  22.115  1.00 95.11           O  
ATOM   2586  CG  LEU A 322      -6.224  -5.673  22.604  1.00 95.11           C  
ATOM   2587  CD1 LEU A 322      -7.556  -5.482  21.886  1.00 95.11           C  
ATOM   2588  CD2 LEU A 322      -5.428  -6.808  21.970  1.00 95.11           C  
ATOM   2589  N   THR A 323      -3.478  -2.060  23.531  1.00 94.74           N  
ATOM   2590  CA  THR A 323      -2.666  -0.880  23.254  1.00 94.74           C  
ATOM   2591  C   THR A 323      -1.213  -1.118  23.651  1.00 94.74           C  
ATOM   2592  CB  THR A 323      -3.208   0.357  23.995  1.00 94.74           C  
ATOM   2593  O   THR A 323      -0.294  -0.759  22.911  1.00 94.74           O  
ATOM   2594  CG2 THR A 323      -2.401   1.604  23.646  1.00 94.74           C  
ATOM   2595  OG1 THR A 323      -4.576   0.568  23.624  1.00 94.74           O  
ATOM   2596  N   CYS A 324      -0.954  -1.702  24.818  1.00 95.11           N  
ATOM   2597  CA  CYS A 324       0.396  -2.047  25.250  1.00 95.11           C  
ATOM   2598  C   CYS A 324       1.039  -3.041  24.290  1.00 95.11           C  
ATOM   2599  CB  CYS A 324       0.375  -2.629  26.663  1.00 95.11           C  
ATOM   2600  O   CYS A 324       2.219  -2.916  23.959  1.00 95.11           O  
ATOM   2601  SG  CYS A 324      -0.036  -1.422  27.942  1.00 95.11           S  
ATOM   2602  N   GLU A 325       0.291  -4.003  23.834  1.00 95.48           N  
ATOM   2603  CA  GLU A 325       0.801  -4.989  22.887  1.00 95.48           C  
ATOM   2604  C   GLU A 325       1.193  -4.333  21.566  1.00 95.48           C  
ATOM   2605  CB  GLU A 325      -0.237  -6.087  22.641  1.00 95.48           C  
ATOM   2606  O   GLU A 325       2.244  -4.644  21.000  1.00 95.48           O  
ATOM   2607  CG  GLU A 325      -0.389  -7.061  23.801  1.00 95.48           C  
ATOM   2608  CD  GLU A 325      -1.416  -8.151  23.538  1.00 95.48           C  
ATOM   2609  OE1 GLU A 325      -1.817  -8.850  24.496  1.00 95.48           O  
ATOM   2610  OE2 GLU A 325      -1.821  -8.308  22.365  1.00 95.48           O  
ATOM   2611  N   VAL A 326       0.357  -3.468  21.068  1.00 93.11           N  
ATOM   2612  CA  VAL A 326       0.645  -2.767  19.821  1.00 93.11           C  
ATOM   2613  C   VAL A 326       1.914  -1.932  19.978  1.00 93.11           C  
ATOM   2614  CB  VAL A 326      -0.535  -1.867  19.390  1.00 93.11           C  
ATOM   2615  O   VAL A 326       2.782  -1.940  19.102  1.00 93.11           O  
ATOM   2616  CG1 VAL A 326      -0.128  -0.962  18.228  1.00 93.11           C  
ATOM   2617  CG2 VAL A 326      -1.744  -2.719  19.009  1.00 93.11           C  
ATOM   2618  N   ASP A 327       2.052  -1.277  21.084  1.00 95.36           N  
ATOM   2619  CA  ASP A 327       3.239  -0.469  21.347  1.00 95.36           C  
ATOM   2620  C   ASP A 327       4.485  -1.344  21.459  1.00 95.36           C  
ATOM   2621  CB  ASP A 327       3.056   0.353  22.625  1.00 95.36           C  
ATOM   2622  O   ASP A 327       5.558  -0.969  20.982  1.00 95.36           O  
ATOM   2623  CG  ASP A 327       2.058   1.486  22.464  1.00 95.36           C  
ATOM   2624  OD1 ASP A 327       1.770   1.886  21.316  1.00 95.36           O  
ATOM   2625  OD2 ASP A 327       1.558   1.985  23.496  1.00 95.36           O  
ATOM   2626  N   GLY A 328       4.320  -2.484  22.171  1.00 95.52           N  
ATOM   2627  CA  GLY A 328       5.417  -3.437  22.233  1.00 95.52           C  
ATOM   2628  C   GLY A 328       5.864  -3.923  20.867  1.00 95.52           C  
ATOM   2629  O   GLY A 328       7.062  -3.976  20.582  1.00 95.52           O  
ATOM   2630  N   LEU A 329       4.904  -4.280  20.002  1.00 94.25           N  
ATOM   2631  CA  LEU A 329       5.211  -4.762  18.659  1.00 94.25           C  
ATOM   2632  C   LEU A 329       5.824  -3.652  17.811  1.00 94.25           C  
ATOM   2633  CB  LEU A 329       3.949  -5.300  17.981  1.00 94.25           C  
ATOM   2634  O   LEU A 329       6.742  -3.900  17.026  1.00 94.25           O  
ATOM   2635  CG  LEU A 329       3.393  -6.616  18.529  1.00 94.25           C  
ATOM   2636  CD1 LEU A 329       2.074  -6.960  17.845  1.00 94.25           C  
ATOM   2637  CD2 LEU A 329       4.406  -7.741  18.347  1.00 94.25           C  
ATOM   2638  N   ARG A 330       5.303  -2.492  17.959  1.00 95.81           N  
ATOM   2639  CA  ARG A 330       5.880  -1.353  17.252  1.00 95.81           C  
ATOM   2640  C   ARG A 330       7.336  -1.141  17.653  1.00 95.81           C  
ATOM   2641  CB  ARG A 330       5.071  -0.083  17.526  1.00 95.81           C  
ATOM   2642  O   ARG A 330       8.183  -0.852  16.806  1.00 95.81           O  
ATOM   2643  CG  ARG A 330       3.755  -0.016  16.767  1.00 95.81           C  
ATOM   2644  CD  ARG A 330       3.032   1.302  17.009  1.00 95.81           C  
ATOM   2645  NE  ARG A 330       1.782   1.376  16.258  1.00 95.81           N  
ATOM   2646  NH1 ARG A 330       1.005   3.265  17.337  1.00 95.81           N  
ATOM   2647  NH2 ARG A 330      -0.252   2.280  15.693  1.00 95.81           N  
ATOM   2648  CZ  ARG A 330       0.848   2.307  16.431  1.00 95.81           C  
ATOM   2649  N   GLY A 331       7.603  -1.192  18.954  1.00 95.88           N  
ATOM   2650  CA  GLY A 331       8.971  -1.083  19.436  1.00 95.88           C  
ATOM   2651  C   GLY A 331       9.889  -2.151  18.873  1.00 95.88           C  
ATOM   2652  O   GLY A 331      11.011  -1.856  18.456  1.00 95.88           O  
ATOM   2653  N   THR A 332       9.453  -3.395  18.874  1.00 96.93           N  
ATOM   2654  CA  THR A 332      10.249  -4.487  18.324  1.00 96.93           C  
ATOM   2655  C   THR A 332      10.462  -4.300  16.825  1.00 96.93           C  
ATOM   2656  CB  THR A 332       9.582  -5.850  18.585  1.00 96.93           C  
ATOM   2657  O   THR A 332      11.547  -4.575  16.308  1.00 96.93           O  
ATOM   2658  CG2 THR A 332       9.460  -6.126  20.080  1.00 96.93           C  
ATOM   2659  OG1 THR A 332       8.274  -5.855  18.001  1.00 96.93           O  
ATOM   2660  N   ASN A 333       9.429  -3.917  16.116  1.00 95.10           N  
ATOM   2661  CA  ASN A 333       9.551  -3.651  14.687  1.00 95.10           C  
ATOM   2662  C   ASN A 333      10.607  -2.587  14.403  1.00 95.10           C  
ATOM   2663  CB  ASN A 333       8.202  -3.230  14.102  1.00 95.10           C  
ATOM   2664  O   ASN A 333      11.419  -2.740  13.489  1.00 95.10           O  
ATOM   2665  CG  ASN A 333       8.138  -3.401  12.597  1.00 95.10           C  
ATOM   2666  ND2 ASN A 333       6.969  -3.778  12.092  1.00 95.10           N  
ATOM   2667  OD1 ASN A 333       9.131  -3.198  11.894  1.00 95.10           O  
ATOM   2668  N   GLU A 334      10.521  -1.504  15.163  1.00 96.80           N  
ATOM   2669  CA  GLU A 334      11.512  -0.442  15.019  1.00 96.80           C  
ATOM   2670  C   GLU A 334      12.920  -0.958  15.302  1.00 96.80           C  
ATOM   2671  CB  GLU A 334      11.184   0.729  15.949  1.00 96.80           C  
ATOM   2672  O   GLU A 334      13.869  -0.606  14.598  1.00 96.80           O  
ATOM   2673  CG  GLU A 334       9.991   1.559  15.497  1.00 96.80           C  
ATOM   2674  CD  GLU A 334       9.630   2.670  16.469  1.00 96.80           C  
ATOM   2675  OE1 GLU A 334       8.626   3.380  16.234  1.00 96.80           O  
ATOM   2676  OE2 GLU A 334      10.358   2.833  17.474  1.00 96.80           O  
ATOM   2677  N   ALA A 335      13.079  -1.775  16.345  1.00 96.46           N  
ATOM   2678  CA  ALA A 335      14.370  -2.362  16.691  1.00 96.46           C  
ATOM   2679  C   ALA A 335      14.884  -3.258  15.568  1.00 96.46           C  
ATOM   2680  CB  ALA A 335      14.263  -3.154  17.992  1.00 96.46           C  
ATOM   2681  O   ALA A 335      16.071  -3.225  15.232  1.00 96.46           O  
ATOM   2682  N   LEU A 336      13.983  -4.063  14.960  1.00 97.04           N  
ATOM   2683  CA  LEU A 336      14.356  -4.950  13.863  1.00 97.04           C  
ATOM   2684  C   LEU A 336      14.762  -4.148  12.630  1.00 97.04           C  
ATOM   2685  CB  LEU A 336      13.198  -5.890  13.516  1.00 97.04           C  
ATOM   2686  O   LEU A 336      15.726  -4.499  11.947  1.00 97.04           O  
ATOM   2687  CG  LEU A 336      12.949  -7.046  14.486  1.00 97.04           C  
ATOM   2688  CD1 LEU A 336      11.681  -7.798  14.100  1.00 97.04           C  
ATOM   2689  CD2 LEU A 336      14.148  -7.987  14.515  1.00 97.04           C  
ATOM   2690  N   LEU A 337      14.026  -3.098  12.365  1.00 97.68           N  
ATOM   2691  CA  LEU A 337      14.370  -2.238  11.238  1.00 97.68           C  
ATOM   2692  C   LEU A 337      15.731  -1.584  11.449  1.00 97.68           C  
ATOM   2693  CB  LEU A 337      13.299  -1.162  11.038  1.00 97.68           C  
ATOM   2694  O   LEU A 337      16.518  -1.459  10.507  1.00 97.68           O  
ATOM   2695  CG  LEU A 337      11.968  -1.632  10.448  1.00 97.68           C  
ATOM   2696  CD1 LEU A 337      10.961  -0.487  10.436  1.00 97.68           C  
ATOM   2697  CD2 LEU A 337      12.172  -2.186   9.043  1.00 97.68           C  
ATOM   2698  N   ARG A 338      15.958  -1.137  12.674  1.00 96.94           N  
ATOM   2699  CA  ARG A 338      17.262  -0.572  13.005  1.00 96.94           C  
ATOM   2700  C   ARG A 338      18.370  -1.602  12.813  1.00 96.94           C  
ATOM   2701  CB  ARG A 338      17.274  -0.053  14.444  1.00 96.94           C  
ATOM   2702  O   ARG A 338      19.429  -1.288  12.265  1.00 96.94           O  
ATOM   2703  CG  ARG A 338      16.512   1.249  14.636  1.00 96.94           C  
ATOM   2704  CD  ARG A 338      16.733   1.834  16.024  1.00 96.94           C  
ATOM   2705  NE  ARG A 338      15.482   1.948  16.767  1.00 96.94           N  
ATOM   2706  NH1 ARG A 338      15.575  -0.183  17.656  1.00 96.94           N  
ATOM   2707  NH2 ARG A 338      13.815   1.197  18.157  1.00 96.94           N  
ATOM   2708  CZ  ARG A 338      14.960   0.987  17.525  1.00 96.94           C  
ATOM   2709  N   GLN A 339      18.134  -2.827  13.280  1.00 96.99           N  
ATOM   2710  CA  GLN A 339      19.092  -3.914  13.107  1.00 96.99           C  
ATOM   2711  C   GLN A 339      19.335  -4.202  11.628  1.00 96.99           C  
ATOM   2712  CB  GLN A 339      18.604  -5.178  13.815  1.00 96.99           C  
ATOM   2713  O   GLN A 339      20.471  -4.448  11.217  1.00 96.99           O  
ATOM   2714  CG  GLN A 339      18.705  -5.111  15.333  1.00 96.99           C  
ATOM   2715  CD  GLN A 339      18.199  -6.370  16.012  1.00 96.99           C  
ATOM   2716  NE2 GLN A 339      18.827  -6.738  17.123  1.00 96.99           N  
ATOM   2717  OE1 GLN A 339      17.251  -7.006  15.541  1.00 96.99           O  
ATOM   2718  N   LEU A 340      18.330  -4.164  10.835  1.00 97.09           N  
ATOM   2719  CA  LEU A 340      18.460  -4.400   9.401  1.00 97.09           C  
ATOM   2720  C   LEU A 340      19.306  -3.314   8.746  1.00 97.09           C  
ATOM   2721  CB  LEU A 340      17.080  -4.456   8.740  1.00 97.09           C  
ATOM   2722  O   LEU A 340      20.159  -3.608   7.906  1.00 97.09           O  
ATOM   2723  CG  LEU A 340      16.319  -5.776   8.871  1.00 97.09           C  
ATOM   2724  CD1 LEU A 340      14.888  -5.615   8.366  1.00 97.09           C  
ATOM   2725  CD2 LEU A 340      17.037  -6.885   8.111  1.00 97.09           C  
ATOM   2726  N   ARG A 341      19.031  -2.128   9.152  1.00 97.75           N  
ATOM   2727  CA  ARG A 341      19.819  -1.022   8.618  1.00 97.75           C  
ATOM   2728  C   ARG A 341      21.289  -1.164   8.998  1.00 97.75           C  
ATOM   2729  CB  ARG A 341      19.276   0.318   9.118  1.00 97.75           C  
ATOM   2730  O   ARG A 341      22.175  -0.924   8.175  1.00 97.75           O  
ATOM   2731  CG  ARG A 341      17.930   0.698   8.522  1.00 97.75           C  
ATOM   2732  CD  ARG A 341      17.415   2.015   9.085  1.00 97.75           C  
ATOM   2733  NE  ARG A 341      16.021   2.249   8.721  1.00 97.75           N  
ATOM   2734  NH1 ARG A 341      15.416   3.119  10.774  1.00 97.75           N  
ATOM   2735  NH2 ARG A 341      13.862   2.937   9.099  1.00 97.75           N  
ATOM   2736  CZ  ARG A 341      15.103   2.768   9.532  1.00 97.75           C  
ATOM   2737  N   GLU A 342      21.555  -1.485  10.220  1.00 97.47           N  
ATOM   2738  CA  GLU A 342      22.922  -1.688  10.693  1.00 97.47           C  
ATOM   2739  C   GLU A 342      23.610  -2.811   9.922  1.00 97.47           C  
ATOM   2740  CB  GLU A 342      22.932  -1.996  12.192  1.00 97.47           C  
ATOM   2741  O   GLU A 342      24.778  -2.689   9.548  1.00 97.47           O  
ATOM   2742  CG  GLU A 342      22.563  -0.806  13.067  1.00 97.47           C  
ATOM   2743  CD  GLU A 342      22.415  -1.165  14.536  1.00 97.47           C  
ATOM   2744  OE1 GLU A 342      22.013  -0.290  15.337  1.00 97.47           O  
ATOM   2745  OE2 GLU A 342      22.703  -2.330  14.891  1.00 97.47           O  
ATOM   2746  N   LEU A 343      22.852  -3.888   9.695  1.00 96.77           N  
ATOM   2747  CA  LEU A 343      23.401  -5.009   8.941  1.00 96.77           C  
ATOM   2748  C   LEU A 343      23.680  -4.608   7.497  1.00 96.77           C  
ATOM   2749  CB  LEU A 343      22.440  -6.200   8.975  1.00 96.77           C  
ATOM   2750  O   LEU A 343      24.712  -4.980   6.933  1.00 96.77           O  
ATOM   2751  CG  LEU A 343      22.399  -7.002  10.277  1.00 96.77           C  
ATOM   2752  CD1 LEU A 343      21.336  -8.092  10.196  1.00 96.77           C  
ATOM   2753  CD2 LEU A 343      23.768  -7.604  10.577  1.00 96.77           C  
ATOM   2754  N   GLU A 344      22.785  -3.895   6.920  1.00 97.41           N  
ATOM   2755  CA  GLU A 344      22.987  -3.406   5.560  1.00 97.41           C  
ATOM   2756  C   GLU A 344      24.217  -2.506   5.474  1.00 97.41           C  
ATOM   2757  CB  GLU A 344      21.748  -2.652   5.070  1.00 97.41           C  
ATOM   2758  O   GLU A 344      24.994  -2.597   4.521  1.00 97.41           O  
ATOM   2759  CG  GLU A 344      20.562  -3.553   4.759  1.00 97.41           C  
ATOM   2760  CD  GLU A 344      19.304  -2.784   4.391  1.00 97.41           C  
ATOM   2761  OE1 GLU A 344      18.298  -3.417   3.997  1.00 97.41           O  
ATOM   2762  OE2 GLU A 344      19.324  -1.537   4.497  1.00 97.41           O  
ATOM   2763  N   GLU A 345      24.366  -1.619   6.420  1.00 97.28           N  
ATOM   2764  CA  GLU A 345      25.538  -0.749   6.458  1.00 97.28           C  
ATOM   2765  C   GLU A 345      26.822  -1.560   6.608  1.00 97.28           C  
ATOM   2766  CB  GLU A 345      25.418   0.264   7.599  1.00 97.28           C  
ATOM   2767  O   GLU A 345      27.823  -1.275   5.947  1.00 97.28           O  
ATOM   2768  CG  GLU A 345      24.385   1.352   7.349  1.00 97.28           C  
ATOM   2769  CD  GLU A 345      24.235   2.317   8.515  1.00 97.28           C  
ATOM   2770  OE1 GLU A 345      23.397   3.244   8.432  1.00 97.28           O  
ATOM   2771  OE2 GLU A 345      24.962   2.145   9.518  1.00 97.28           O  
ATOM   2772  N   GLN A 346      26.777  -2.529   7.495  1.00 98.09           N  
ATOM   2773  CA  GLN A 346      27.933  -3.399   7.685  1.00 98.09           C  
ATOM   2774  C   GLN A 346      28.288  -4.131   6.393  1.00 98.09           C  
ATOM   2775  CB  GLN A 346      27.668  -4.408   8.804  1.00 98.09           C  
ATOM   2776  O   GLN A 346      29.463  -4.232   6.034  1.00 98.09           O  
ATOM   2777  CG  GLN A 346      27.644  -3.790  10.195  1.00 98.09           C  
ATOM   2778  CD  GLN A 346      27.229  -4.778  11.269  1.00 98.09           C  
ATOM   2779  NE2 GLN A 346      27.084  -4.293  12.497  1.00 98.09           N  
ATOM   2780  OE1 GLN A 346      27.039  -5.968  10.996  1.00 98.09           O  
ATOM   2781  N   PHE A 347      27.277  -4.643   5.755  1.00 96.70           N  
ATOM   2782  CA  PHE A 347      27.500  -5.356   4.503  1.00 96.70           C  
ATOM   2783  C   PHE A 347      28.023  -4.411   3.428  1.00 96.70           C  
ATOM   2784  CB  PHE A 347      26.209  -6.029   4.028  1.00 96.70           C  
ATOM   2785  O   PHE A 347      28.884  -4.786   2.629  1.00 96.70           O  
ATOM   2786  CG  PHE A 347      25.920  -7.339   4.711  1.00 96.70           C  
ATOM   2787  CD1 PHE A 347      26.746  -8.438   4.513  1.00 96.70           C  
ATOM   2788  CD2 PHE A 347      24.822  -7.470   5.550  1.00 96.70           C  
ATOM   2789  CE1 PHE A 347      26.481  -9.652   5.144  1.00 96.70           C  
ATOM   2790  CE2 PHE A 347      24.550  -8.679   6.184  1.00 96.70           C  
ATOM   2791  CZ  PHE A 347      25.381  -9.769   5.979  1.00 96.70           C  
ATOM   2792  N   ALA A 348      27.489  -3.246   3.402  1.00 96.29           N  
ATOM   2793  CA  ALA A 348      27.963  -2.249   2.446  1.00 96.29           C  
ATOM   2794  C   ALA A 348      29.439  -1.933   2.669  1.00 96.29           C  
ATOM   2795  CB  ALA A 348      27.128  -0.974   2.548  1.00 96.29           C  
ATOM   2796  O   ALA A 348      30.209  -1.826   1.711  1.00 96.29           O  
ATOM   2797  N   LEU A 349      29.839  -1.817   3.900  1.00 97.24           N  
ATOM   2798  CA  LEU A 349      31.237  -1.560   4.226  1.00 97.24           C  
ATOM   2799  C   LEU A 349      32.115  -2.740   3.823  1.00 97.24           C  
ATOM   2800  CB  LEU A 349      31.395  -1.279   5.723  1.00 97.24           C  
ATOM   2801  O   LEU A 349      33.197  -2.551   3.263  1.00 97.24           O  
ATOM   2802  CG  LEU A 349      30.846   0.057   6.224  1.00 97.24           C  
ATOM   2803  CD1 LEU A 349      30.935   0.131   7.745  1.00 97.24           C  
ATOM   2804  CD2 LEU A 349      31.597   1.219   5.582  1.00 97.24           C  
ATOM   2805  N   GLU A 350      31.688  -3.941   4.114  1.00 97.53           N  
ATOM   2806  CA  GLU A 350      32.434  -5.143   3.754  1.00 97.53           C  
ATOM   2807  C   GLU A 350      32.558  -5.282   2.239  1.00 97.53           C  
ATOM   2808  CB  GLU A 350      31.765  -6.387   4.343  1.00 97.53           C  
ATOM   2809  O   GLU A 350      33.625  -5.630   1.728  1.00 97.53           O  
ATOM   2810  CG  GLU A 350      31.886  -6.492   5.857  1.00 97.53           C  
ATOM   2811  CD  GLU A 350      31.187  -7.713   6.431  1.00 97.53           C  
ATOM   2812  OE1 GLU A 350      31.162  -7.870   7.673  1.00 97.53           O  
ATOM   2813  OE2 GLU A 350      30.661  -8.521   5.633  1.00 97.53           O  
ATOM   2814  N   ALA A 351      31.467  -5.071   1.571  1.00 96.30           N  
ATOM   2815  CA  ALA A 351      31.488  -5.115   0.111  1.00 96.30           C  
ATOM   2816  C   ALA A 351      32.449  -4.075  -0.456  1.00 96.30           C  
ATOM   2817  CB  ALA A 351      30.084  -4.897  -0.448  1.00 96.30           C  
ATOM   2818  O   ALA A 351      33.187  -4.353  -1.404  1.00 96.30           O  
ATOM   2819  N   GLY A 352      32.372  -2.876   0.141  1.00 97.64           N  
ATOM   2820  CA  GLY A 352      33.327  -1.854  -0.254  1.00 97.64           C  
ATOM   2821  C   GLY A 352      34.769  -2.262  -0.020  1.00 97.64           C  
ATOM   2822  O   GLY A 352      35.639  -1.996  -0.852  1.00 97.64           O  
ATOM   2823  N   GLY A 353      35.052  -2.932   1.113  1.00 97.83           N  
ATOM   2824  CA  GLY A 353      36.376  -3.466   1.393  1.00 97.83           C  
ATOM   2825  C   GLY A 353      36.844  -4.473   0.359  1.00 97.83           C  
ATOM   2826  O   GLY A 353      37.993  -4.427  -0.084  1.00 97.83           O  
ATOM   2827  N   TYR A 354      35.972  -5.428  -0.061  1.00 96.50           N  
ATOM   2828  CA  TYR A 354      36.290  -6.417  -1.084  1.00 96.50           C  
ATOM   2829  C   TYR A 354      36.534  -5.748  -2.432  1.00 96.50           C  
ATOM   2830  CB  TYR A 354      35.161  -7.444  -1.208  1.00 96.50           C  
ATOM   2831  O   TYR A 354      37.459  -6.120  -3.158  1.00 96.50           O  
ATOM   2832  CG  TYR A 354      35.037  -8.357  -0.012  1.00 96.50           C  
ATOM   2833  CD1 TYR A 354      36.121  -9.114   0.426  1.00 96.50           C  
ATOM   2834  CD2 TYR A 354      33.836  -8.464   0.681  1.00 96.50           C  
ATOM   2835  CE1 TYR A 354      36.011  -9.958   1.526  1.00 96.50           C  
ATOM   2836  CE2 TYR A 354      33.714  -9.305   1.783  1.00 96.50           C  
ATOM   2837  OH  TYR A 354      34.691 -10.880   3.287  1.00 96.50           O  
ATOM   2838  CZ  TYR A 354      34.806 -10.046   2.197  1.00 96.50           C  
ATOM   2839  N   GLN A 355      35.750  -4.754  -2.772  1.00 97.19           N  
ATOM   2840  CA  GLN A 355      35.912  -4.041  -4.035  1.00 97.19           C  
ATOM   2841  C   GLN A 355      37.238  -3.288  -4.076  1.00 97.19           C  
ATOM   2842  CB  GLN A 355      34.750  -3.071  -4.258  1.00 97.19           C  
ATOM   2843  O   GLN A 355      37.917  -3.272  -5.104  1.00 97.19           O  
ATOM   2844  CG  GLN A 355      33.437  -3.756  -4.612  1.00 97.19           C  
ATOM   2845  CD  GLN A 355      32.320  -2.770  -4.899  1.00 97.19           C  
ATOM   2846  NE2 GLN A 355      31.182  -3.280  -5.357  1.00 97.19           N  
ATOM   2847  OE1 GLN A 355      32.478  -1.559  -4.709  1.00 97.19           O  
ATOM   2848  N   ALA A 356      37.544  -2.684  -2.994  1.00 97.09           N  
ATOM   2849  CA  ALA A 356      38.823  -1.986  -2.895  1.00 97.09           C  
ATOM   2850  C   ALA A 356      39.991  -2.961  -3.014  1.00 97.09           C  
ATOM   2851  CB  ALA A 356      38.908  -1.217  -1.579  1.00 97.09           C  
ATOM   2852  O   ALA A 356      40.981  -2.674  -3.690  1.00 97.09           O  
ATOM   2853  N   GLY A 357      39.853  -4.099  -2.297  1.00 97.68           N  
ATOM   2854  CA  GLY A 357      40.875  -5.127  -2.407  1.00 97.68           C  
ATOM   2855  C   GLY A 357      41.028  -5.669  -3.816  1.00 97.68           C  
ATOM   2856  O   GLY A 357      42.147  -5.870  -4.292  1.00 97.68           O  
ATOM   2857  N   ALA A 358      39.944  -5.935  -4.472  1.00 95.87           N  
ATOM   2858  CA  ALA A 358      39.962  -6.402  -5.856  1.00 95.87           C  
ATOM   2859  C   ALA A 358      40.614  -5.371  -6.774  1.00 95.87           C  
ATOM   2860  CB  ALA A 358      38.545  -6.712  -6.332  1.00 95.87           C  
ATOM   2861  O   ALA A 358      41.400  -5.725  -7.656  1.00 95.87           O  
ATOM   2862  N   ALA A 359      40.289  -4.110  -6.529  1.00 96.95           N  
ATOM   2863  CA  ALA A 359      40.873  -3.034  -7.325  1.00 96.95           C  
ATOM   2864  C   ALA A 359      42.383  -2.957  -7.121  1.00 96.95           C  
ATOM   2865  CB  ALA A 359      40.223  -1.698  -6.971  1.00 96.95           C  
ATOM   2866  O   ALA A 359      43.136  -2.759  -8.077  1.00 96.95           O  
ATOM   2867  N   ARG A 360      42.806  -3.041  -5.893  1.00 97.84           N  
ATOM   2868  CA  ARG A 360      44.230  -3.033  -5.575  1.00 97.84           C  
ATOM   2869  C   ARG A 360      44.950  -4.188  -6.263  1.00 97.84           C  
ATOM   2870  CB  ARG A 360      44.444  -3.109  -4.062  1.00 97.84           C  
ATOM   2871  O   ARG A 360      46.034  -4.006  -6.822  1.00 97.84           O  
ATOM   2872  CG  ARG A 360      45.893  -2.936  -3.635  1.00 97.84           C  
ATOM   2873  CD  ARG A 360      46.055  -3.063  -2.126  1.00 97.84           C  
ATOM   2874  NE  ARG A 360      47.460  -3.171  -1.743  1.00 97.84           N  
ATOM   2875  NH1 ARG A 360      47.058  -3.108   0.531  1.00 97.84           N  
ATOM   2876  NH2 ARG A 360      49.204  -3.292  -0.253  1.00 97.84           N  
ATOM   2877  CZ  ARG A 360      47.904  -3.190  -0.489  1.00 97.84           C  
ATOM   2878  N   LEU A 361      44.416  -5.410  -6.186  1.00 97.74           N  
ATOM   2879  CA  LEU A 361      45.004  -6.584  -6.821  1.00 97.74           C  
ATOM   2880  C   LEU A 361      45.053  -6.416  -8.336  1.00 97.74           C  
ATOM   2881  CB  LEU A 361      44.211  -7.843  -6.460  1.00 97.74           C  
ATOM   2882  O   LEU A 361      46.040  -6.787  -8.974  1.00 97.74           O  
ATOM   2883  CG  LEU A 361      44.504  -8.461  -5.093  1.00 97.74           C  
ATOM   2884  CD1 LEU A 361      43.431  -9.482  -4.731  1.00 97.74           C  
ATOM   2885  CD2 LEU A 361      45.887  -9.104  -5.082  1.00 97.74           C  
ATOM   2886  N   GLU A 362      43.975  -5.856  -8.894  1.00 97.65           N  
ATOM   2887  CA  GLU A 362      43.950  -5.592 -10.330  1.00 97.65           C  
ATOM   2888  C   GLU A 362      45.036  -4.595 -10.726  1.00 97.65           C  
ATOM   2889  CB  GLU A 362      42.576  -5.069 -10.756  1.00 97.65           C  
ATOM   2890  O   GLU A 362      45.669  -4.744 -11.773  1.00 97.65           O  
ATOM   2891  CG  GLU A 362      41.491  -6.137 -10.775  1.00 97.65           C  
ATOM   2892  CD  GLU A 362      40.116  -5.588 -11.121  1.00 97.65           C  
ATOM   2893  OE1 GLU A 362      39.151  -6.381 -11.209  1.00 97.65           O  
ATOM   2894  OE2 GLU A 362      40.002  -4.356 -11.305  1.00 97.65           O  
ATOM   2895  N   GLU A 363      45.236  -3.640  -9.892  1.00 97.74           N  
ATOM   2896  CA  GLU A 363      46.284  -2.657 -10.151  1.00 97.74           C  
ATOM   2897  C   GLU A 363      47.669  -3.295 -10.077  1.00 97.74           C  
ATOM   2898  CB  GLU A 363      46.187  -1.493  -9.162  1.00 97.74           C  
ATOM   2899  O   GLU A 363      48.532  -3.016 -10.912  1.00 97.74           O  
ATOM   2900  CG  GLU A 363      47.162  -0.361  -9.448  1.00 97.74           C  
ATOM   2901  CD  GLU A 363      46.924   0.312 -10.790  1.00 97.74           C  
ATOM   2902  OE1 GLU A 363      47.866   0.933 -11.334  1.00 97.74           O  
ATOM   2903  OE2 GLU A 363      45.786   0.219 -11.302  1.00 97.74           O  
ATOM   2904  N   GLU A 364      47.906  -4.105  -9.078  1.00 97.86           N  
ATOM   2905  CA  GLU A 364      49.172  -4.822  -8.951  1.00 97.86           C  
ATOM   2906  C   GLU A 364      49.417  -5.725 -10.157  1.00 97.86           C  
ATOM   2907  CB  GLU A 364      49.196  -5.647  -7.662  1.00 97.86           C  
ATOM   2908  O   GLU A 364      50.546  -5.829 -10.642  1.00 97.86           O  
ATOM   2909  CG  GLU A 364      49.247  -4.806  -6.395  1.00 97.86           C  
ATOM   2910  CD  GLU A 364      49.170  -5.634  -5.122  1.00 97.86           C  
ATOM   2911  OE1 GLU A 364      49.254  -5.055  -4.015  1.00 97.86           O  
ATOM   2912  OE2 GLU A 364      49.027  -6.872  -5.232  1.00 97.86           O  
ATOM   2913  N   LEU A 365      48.384  -6.413 -10.557  1.00 97.14           N  
ATOM   2914  CA  LEU A 365      48.494  -7.272 -11.731  1.00 97.14           C  
ATOM   2915  C   LEU A 365      48.874  -6.459 -12.964  1.00 97.14           C  
ATOM   2916  CB  LEU A 365      47.178  -8.013 -11.979  1.00 97.14           C  
ATOM   2917  O   LEU A 365      49.723  -6.881 -13.753  1.00 97.14           O  
ATOM   2918  CG  LEU A 365      47.179  -9.034 -13.118  1.00 97.14           C  
ATOM   2919  CD1 LEU A 365      48.001 -10.259 -12.731  1.00 97.14           C  
ATOM   2920  CD2 LEU A 365      45.753  -9.433 -13.480  1.00 97.14           C  
ATOM   2921  N   ARG A 366      48.242  -5.360 -13.125  1.00 97.50           N  
ATOM   2922  CA  ARG A 366      48.568  -4.484 -14.245  1.00 97.50           C  
ATOM   2923  C   ARG A 366      50.018  -4.019 -14.173  1.00 97.50           C  
ATOM   2924  CB  ARG A 366      47.631  -3.274 -14.272  1.00 97.50           C  
ATOM   2925  O   ARG A 366      50.720  -3.996 -15.186  1.00 97.50           O  
ATOM   2926  CG  ARG A 366      46.267  -3.564 -14.879  1.00 97.50           C  
ATOM   2927  CD  ARG A 366      45.496  -2.285 -15.170  1.00 97.50           C  
ATOM   2928  NE  ARG A 366      44.749  -2.379 -16.421  1.00 97.50           N  
ATOM   2929  NH1 ARG A 366      42.808  -3.164 -15.444  1.00 97.50           N  
ATOM   2930  NH2 ARG A 366      42.906  -2.840 -17.711  1.00 97.50           N  
ATOM   2931  CZ  ARG A 366      43.489  -2.794 -16.523  1.00 97.50           C  
ATOM   2932  N   GLN A 367      50.381  -3.606 -12.995  1.00 97.57           N  
ATOM   2933  CA  GLN A 367      51.759  -3.170 -12.797  1.00 97.57           C  
ATOM   2934  C   GLN A 367      52.743  -4.288 -13.129  1.00 97.57           C  
ATOM   2935  CB  GLN A 367      51.971  -2.694 -11.359  1.00 97.57           C  
ATOM   2936  O   GLN A 367      53.765  -4.051 -13.778  1.00 97.57           O  
ATOM   2937  CG  GLN A 367      51.296  -1.366 -11.045  1.00 97.57           C  
ATOM   2938  CD  GLN A 367      51.387  -0.994  -9.577  1.00 97.57           C  
ATOM   2939  NE2 GLN A 367      50.836   0.162  -9.222  1.00 97.57           N  
ATOM   2940  OE1 GLN A 367      51.948  -1.739  -8.767  1.00 97.57           O  
ATOM   2941  N   LEU A 368      52.535  -5.502 -12.678  1.00 97.34           N  
ATOM   2942  CA  LEU A 368      53.397  -6.650 -12.938  1.00 97.34           C  
ATOM   2943  C   LEU A 368      53.437  -6.974 -14.428  1.00 97.34           C  
ATOM   2944  CB  LEU A 368      52.915  -7.871 -12.151  1.00 97.34           C  
ATOM   2945  O   LEU A 368      54.496  -7.301 -14.968  1.00 97.34           O  
ATOM   2946  CG  LEU A 368      53.829  -9.098 -12.176  1.00 97.34           C  
ATOM   2947  CD1 LEU A 368      55.181  -8.765 -11.553  1.00 97.34           C  
ATOM   2948  CD2 LEU A 368      53.174 -10.268 -11.450  1.00 97.34           C  
ATOM   2949  N   LYS A 369      52.288  -6.889 -15.038  1.00 96.94           N  
ATOM   2950  CA  LYS A 369      52.243  -7.110 -16.480  1.00 96.94           C  
ATOM   2951  C   LYS A 369      53.112  -6.097 -17.219  1.00 96.94           C  
ATOM   2952  CB  LYS A 369      50.803  -7.036 -16.990  1.00 96.94           C  
ATOM   2953  O   LYS A 369      53.813  -6.449 -18.170  1.00 96.94           O  
ATOM   2954  CG  LYS A 369      49.967  -8.265 -16.664  1.00 96.94           C  
ATOM   2955  CD  LYS A 369      48.576  -8.173 -17.278  1.00 96.94           C  
ATOM   2956  CE  LYS A 369      47.750  -9.417 -16.981  1.00 96.94           C  
ATOM   2957  NZ  LYS A 369      46.345  -9.280 -17.470  1.00 96.94           N  
ATOM   2958  N   GLU A 370      53.013  -4.859 -16.817  1.00 97.29           N  
ATOM   2959  CA  GLU A 370      53.838  -3.818 -17.424  1.00 97.29           C  
ATOM   2960  C   GLU A 370      55.322  -4.088 -17.195  1.00 97.29           C  
ATOM   2961  CB  GLU A 370      53.462  -2.442 -16.870  1.00 97.29           C  
ATOM   2962  O   GLU A 370      56.139  -3.902 -18.099  1.00 97.29           O  
ATOM   2963  CG  GLU A 370      52.111  -1.933 -17.352  1.00 97.29           C  
ATOM   2964  CD  GLU A 370      51.673  -0.650 -16.664  1.00 97.29           C  
ATOM   2965  OE1 GLU A 370      50.536  -0.188 -16.909  1.00 97.29           O  
ATOM   2966  OE2 GLU A 370      52.474  -0.102 -15.874  1.00 97.29           O  
ATOM   2967  N   GLU A 371      55.628  -4.500 -15.999  1.00 97.47           N  
ATOM   2968  CA  GLU A 371      57.012  -4.843 -15.683  1.00 97.47           C  
ATOM   2969  C   GLU A 371      57.493  -6.024 -16.521  1.00 97.47           C  
ATOM   2970  CB  GLU A 371      57.161  -5.160 -14.193  1.00 97.47           C  
ATOM   2971  O   GLU A 371      58.621  -6.022 -17.017  1.00 97.47           O  
ATOM   2972  CG  GLU A 371      57.010  -3.945 -13.288  1.00 97.47           C  
ATOM   2973  CD  GLU A 371      57.102  -4.284 -11.809  1.00 97.47           C  
ATOM   2974  OE1 GLU A 371      56.996  -3.363 -10.967  1.00 97.47           O  
ATOM   2975  OE2 GLU A 371      57.282  -5.481 -11.489  1.00 97.47           O  
ATOM   2976  N   MET A 372      56.654  -6.989 -16.593  1.00 97.19           N  
ATOM   2977  CA  MET A 372      57.004  -8.153 -17.402  1.00 97.19           C  
ATOM   2978  C   MET A 372      57.249  -7.753 -18.853  1.00 97.19           C  
ATOM   2979  CB  MET A 372      55.900  -9.210 -17.330  1.00 97.19           C  
ATOM   2980  O   MET A 372      58.203  -8.221 -19.478  1.00 97.19           O  
ATOM   2981  CG  MET A 372      56.230 -10.492 -18.077  1.00 97.19           C  
ATOM   2982  SD  MET A 372      54.808 -11.650 -18.146  1.00 97.19           S  
ATOM   2983  CE  MET A 372      54.404 -11.767 -16.381  1.00 97.19           C  
ATOM   2984  N   ALA A 373      56.400  -6.950 -19.379  1.00 96.49           N  
ATOM   2985  CA  ALA A 373      56.557  -6.466 -20.748  1.00 96.49           C  
ATOM   2986  C   ALA A 373      57.875  -5.715 -20.916  1.00 96.49           C  
ATOM   2987  CB  ALA A 373      55.384  -5.568 -21.132  1.00 96.49           C  
ATOM   2988  O   ALA A 373      58.563  -5.875 -21.927  1.00 96.49           O  
ATOM   2989  N   ARG A 374      58.179  -4.896 -19.957  1.00 97.07           N  
ATOM   2990  CA  ARG A 374      59.446  -4.172 -19.976  1.00 97.07           C  
ATOM   2991  C   ARG A 374      60.627  -5.136 -19.982  1.00 97.07           C  
ATOM   2992  CB  ARG A 374      59.545  -3.230 -18.774  1.00 97.07           C  
ATOM   2993  O   ARG A 374      61.574  -4.961 -20.752  1.00 97.07           O  
ATOM   2994  CG  ARG A 374      58.814  -1.910 -18.964  1.00 97.07           C  
ATOM   2995  CD  ARG A 374      59.211  -0.888 -17.909  1.00 97.07           C  
ATOM   2996  NE  ARG A 374      58.093  -0.018 -17.553  1.00 97.07           N  
ATOM   2997  NH1 ARG A 374      57.479  -1.228 -15.683  1.00 97.07           N  
ATOM   2998  NH2 ARG A 374      56.309   0.653 -16.273  1.00 97.07           N  
ATOM   2999  CZ  ARG A 374      57.296  -0.200 -16.504  1.00 97.07           C  
ATOM   3000  N   HIS A 375      60.643  -6.120 -19.094  1.00 96.52           N  
ATOM   3001  CA  HIS A 375      61.706  -7.117 -19.031  1.00 96.52           C  
ATOM   3002  C   HIS A 375      61.831  -7.874 -20.349  1.00 96.52           C  
ATOM   3003  CB  HIS A 375      61.453  -8.098 -17.884  1.00 96.52           C  
ATOM   3004  O   HIS A 375      62.942  -8.160 -20.802  1.00 96.52           O  
ATOM   3005  CG  HIS A 375      61.663  -7.503 -16.528  1.00 96.52           C  
ATOM   3006  CD2 HIS A 375      60.977  -7.662 -15.372  1.00 96.52           C  
ATOM   3007  ND1 HIS A 375      62.686  -6.623 -16.253  1.00 96.52           N  
ATOM   3008  CE1 HIS A 375      62.621  -6.265 -14.981  1.00 96.52           C  
ATOM   3009  NE2 HIS A 375      61.593  -6.882 -14.424  1.00 96.52           N  
ATOM   3010  N   LEU A 376      60.759  -8.179 -20.999  1.00 97.15           N  
ATOM   3011  CA  LEU A 376      60.781  -8.884 -22.276  1.00 97.15           C  
ATOM   3012  C   LEU A 376      61.455  -8.038 -23.352  1.00 97.15           C  
ATOM   3013  CB  LEU A 376      59.360  -9.248 -22.713  1.00 97.15           C  
ATOM   3014  O   LEU A 376      62.227  -8.556 -24.162  1.00 97.15           O  
ATOM   3015  CG  LEU A 376      58.848 -10.622 -22.276  1.00 97.15           C  
ATOM   3016  CD1 LEU A 376      57.337 -10.584 -22.072  1.00 97.15           C  
ATOM   3017  CD2 LEU A 376      59.228 -11.685 -23.300  1.00 97.15           C  
ATOM   3018  N   ARG A 377      61.143  -6.746 -23.321  1.00 96.95           N  
ATOM   3019  CA  ARG A 377      61.774  -5.855 -24.289  1.00 96.95           C  
ATOM   3020  C   ARG A 377      63.276  -5.758 -24.047  1.00 96.95           C  
ATOM   3021  CB  ARG A 377      61.143  -4.462 -24.230  1.00 96.95           C  
ATOM   3022  O   ARG A 377      64.067  -5.804 -24.992  1.00 96.95           O  
ATOM   3023  CG  ARG A 377      59.754  -4.389 -24.844  1.00 96.95           C  
ATOM   3024  CD  ARG A 377      59.220  -2.963 -24.863  1.00 96.95           C  
ATOM   3025  NE  ARG A 377      58.004  -2.832 -24.065  1.00 96.95           N  
ATOM   3026  NH1 ARG A 377      58.864  -1.229 -22.640  1.00 96.95           N  
ATOM   3027  NH2 ARG A 377      56.712  -1.972 -22.372  1.00 96.95           N  
ATOM   3028  CZ  ARG A 377      57.863  -2.011 -23.028  1.00 96.95           C  
ATOM   3029  N   GLU A 378      63.652  -5.584 -22.834  1.00 97.16           N  
ATOM   3030  CA  GLU A 378      65.066  -5.504 -22.479  1.00 97.16           C  
ATOM   3031  C   GLU A 378      65.801  -6.790 -22.845  1.00 97.16           C  
ATOM   3032  CB  GLU A 378      65.229  -5.211 -20.985  1.00 97.16           C  
ATOM   3033  O   GLU A 378      66.943  -6.748 -23.308  1.00 97.16           O  
ATOM   3034  CG  GLU A 378      64.806  -3.805 -20.584  1.00 97.16           C  
ATOM   3035  CD  GLU A 378      64.830  -3.577 -19.081  1.00 97.16           C  
ATOM   3036  OE1 GLU A 378      64.482  -2.462 -18.631  1.00 97.16           O  
ATOM   3037  OE2 GLU A 378      65.201  -4.521 -18.348  1.00 97.16           O  
ATOM   3038  N   TYR A 379      65.169  -7.937 -22.523  1.00 97.16           N  
ATOM   3039  CA  TYR A 379      65.752  -9.225 -22.880  1.00 97.16           C  
ATOM   3040  C   TYR A 379      65.938  -9.340 -24.388  1.00 97.16           C  
ATOM   3041  CB  TYR A 379      64.871 -10.372 -22.374  1.00 97.16           C  
ATOM   3042  O   TYR A 379      66.970  -9.828 -24.857  1.00 97.16           O  
ATOM   3043  CG  TYR A 379      65.231 -10.847 -20.988  1.00 97.16           C  
ATOM   3044  CD1 TYR A 379      66.398 -11.572 -20.759  1.00 97.16           C  
ATOM   3045  CD2 TYR A 379      64.404 -10.573 -19.903  1.00 97.16           C  
ATOM   3046  CE1 TYR A 379      66.733 -12.014 -19.483  1.00 97.16           C  
ATOM   3047  CE2 TYR A 379      64.729 -11.009 -18.623  1.00 97.16           C  
ATOM   3048  OH  TYR A 379      66.219 -12.162 -17.158  1.00 97.16           O  
ATOM   3049  CZ  TYR A 379      65.893 -11.727 -18.423  1.00 97.16           C  
ATOM   3050  N   GLN A 380      64.992  -8.943 -25.131  1.00 96.99           N  
ATOM   3051  CA  GLN A 380      65.098  -8.965 -26.586  1.00 96.99           C  
ATOM   3052  C   GLN A 380      66.245  -8.081 -27.068  1.00 96.99           C  
ATOM   3053  CB  GLN A 380      63.784  -8.517 -27.227  1.00 96.99           C  
ATOM   3054  O   GLN A 380      66.988  -8.459 -27.975  1.00 96.99           O  
ATOM   3055  CG  GLN A 380      63.774  -8.622 -28.746  1.00 96.99           C  
ATOM   3056  CD  GLN A 380      63.955 -10.046 -29.237  1.00 96.99           C  
ATOM   3057  NE2 GLN A 380      65.045 -10.290 -29.958  1.00 96.99           N  
ATOM   3058  OE1 GLN A 380      63.124 -10.920 -28.971  1.00 96.99           O  
ATOM   3059  N   GLU A 381      66.358  -6.935 -26.538  1.00 96.35           N  
ATOM   3060  CA  GLU A 381      67.462  -6.040 -26.874  1.00 96.35           C  
ATOM   3061  C   GLU A 381      68.809  -6.679 -26.549  1.00 96.35           C  
ATOM   3062  CB  GLU A 381      67.318  -4.708 -26.133  1.00 96.35           C  
ATOM   3063  O   GLU A 381      69.758  -6.569 -27.328  1.00 96.35           O  
ATOM   3064  CG  GLU A 381      66.161  -3.852 -26.626  1.00 96.35           C  
ATOM   3065  CD  GLU A 381      65.946  -2.598 -25.794  1.00 96.35           C  
ATOM   3066  OE1 GLU A 381      64.968  -1.859 -26.051  1.00 96.35           O  
ATOM   3067  OE2 GLU A 381      66.761  -2.352 -24.877  1.00 96.35           O  
ATOM   3068  N   LEU A 382      68.862  -7.259 -25.395  1.00 96.92           N  
ATOM   3069  CA  LEU A 382      70.078  -7.946 -24.975  1.00 96.92           C  
ATOM   3070  C   LEU A 382      70.404  -9.100 -25.918  1.00 96.92           C  
ATOM   3071  CB  LEU A 382      69.932  -8.467 -23.543  1.00 96.92           C  
ATOM   3072  O   LEU A 382      71.569  -9.321 -26.256  1.00 96.92           O  
ATOM   3073  CG  LEU A 382      71.206  -8.994 -22.880  1.00 96.92           C  
ATOM   3074  CD1 LEU A 382      72.279  -7.910 -22.859  1.00 96.92           C  
ATOM   3075  CD2 LEU A 382      70.910  -9.487 -21.468  1.00 96.92           C  
ATOM   3076  N   LEU A 383      69.473  -9.858 -26.306  1.00 96.77           N  
ATOM   3077  CA  LEU A 383      69.664 -10.958 -27.244  1.00 96.77           C  
ATOM   3078  C   LEU A 383      70.189 -10.447 -28.582  1.00 96.77           C  
ATOM   3079  CB  LEU A 383      68.352 -11.718 -27.454  1.00 96.77           C  
ATOM   3080  O   LEU A 383      71.059 -11.071 -29.192  1.00 96.77           O  
ATOM   3081  CG  LEU A 383      68.452 -13.049 -28.203  1.00 96.77           C  
ATOM   3082  CD1 LEU A 383      67.852 -14.174 -27.366  1.00 96.77           C  
ATOM   3083  CD2 LEU A 383      67.757 -12.954 -29.557  1.00 96.77           C  
ATOM   3084  N   ASN A 384      69.613  -9.332 -29.054  1.00 96.10           N  
ATOM   3085  CA  ASN A 384      70.078  -8.730 -30.299  1.00 96.10           C  
ATOM   3086  C   ASN A 384      71.553  -8.347 -30.219  1.00 96.10           C  
ATOM   3087  CB  ASN A 384      69.230  -7.506 -30.653  1.00 96.10           C  
ATOM   3088  O   ASN A 384      72.310  -8.577 -31.164  1.00 96.10           O  
ATOM   3089  CG  ASN A 384      67.827  -7.875 -31.091  1.00 96.10           C  
ATOM   3090  ND2 ASN A 384      66.908  -6.920 -31.006  1.00 96.10           N  
ATOM   3091  OD1 ASN A 384      67.569  -9.010 -31.501  1.00 96.10           O  
ATOM   3092  N   VAL A 385      71.947  -7.696 -29.105  1.00 96.64           N  
ATOM   3093  CA  VAL A 385      73.340  -7.313 -28.904  1.00 96.64           C  
ATOM   3094  C   VAL A 385      74.219  -8.561 -28.862  1.00 96.64           C  
ATOM   3095  CB  VAL A 385      73.522  -6.491 -27.608  1.00 96.64           C  
ATOM   3096  O   VAL A 385      75.312  -8.578 -29.433  1.00 96.64           O  
ATOM   3097  CG1 VAL A 385      75.004  -6.283 -27.303  1.00 96.64           C  
ATOM   3098  CG2 VAL A 385      72.804  -5.147 -27.725  1.00 96.64           C  
ATOM   3099  N   LYS A 386      73.809  -9.602 -28.244  1.00 96.40           N  
ATOM   3100  CA  LYS A 386      74.562 -10.849 -28.152  1.00 96.40           C  
ATOM   3101  C   LYS A 386      74.795 -11.454 -29.533  1.00 96.40           C  
ATOM   3102  CB  LYS A 386      73.833 -11.852 -27.257  1.00 96.40           C  
ATOM   3103  O   LYS A 386      75.899 -11.911 -29.839  1.00 96.40           O  
ATOM   3104  CG  LYS A 386      74.601 -13.146 -27.023  1.00 96.40           C  
ATOM   3105  CD  LYS A 386      74.092 -14.267 -27.921  1.00 96.40           C  
ATOM   3106  CE  LYS A 386      74.776 -15.590 -27.604  1.00 96.40           C  
ATOM   3107  NZ  LYS A 386      74.317 -16.682 -28.515  1.00 96.40           N  
ATOM   3108  N   MET A 387      73.705 -11.482 -30.298  1.00 95.35           N  
ATOM   3109  CA  MET A 387      73.823 -12.018 -31.651  1.00 95.35           C  
ATOM   3110  C   MET A 387      74.830 -11.216 -32.468  1.00 95.35           C  
ATOM   3111  CB  MET A 387      72.462 -12.017 -32.350  1.00 95.35           C  
ATOM   3112  O   MET A 387      75.624 -11.788 -33.217  1.00 95.35           O  
ATOM   3113  CG  MET A 387      71.573 -13.187 -31.963  1.00 95.35           C  
ATOM   3114  SD  MET A 387      70.009 -13.229 -32.922  1.00 95.35           S  
ATOM   3115  CE  MET A 387      70.665 -13.491 -34.593  1.00 95.35           C  
ATOM   3116  N   ALA A 388      74.726  -9.864 -32.271  1.00 95.62           N  
ATOM   3117  CA  ALA A 388      75.662  -8.980 -32.960  1.00 95.62           C  
ATOM   3118  C   ALA A 388      77.102  -9.281 -32.553  1.00 95.62           C  
ATOM   3119  CB  ALA A 388      75.326  -7.519 -32.672  1.00 95.62           C  
ATOM   3120  O   ALA A 388      77.996  -9.329 -33.400  1.00 95.62           O  
ATOM   3121  N   LEU A 389      77.275  -9.477 -31.305  1.00 94.94           N  
ATOM   3122  CA  LEU A 389      78.608  -9.794 -30.805  1.00 94.94           C  
ATOM   3123  C   LEU A 389      79.064 -11.163 -31.300  1.00 94.94           C  
ATOM   3124  CB  LEU A 389      78.629  -9.760 -29.275  1.00 94.94           C  
ATOM   3125  O   LEU A 389      80.240 -11.353 -31.619  1.00 94.94           O  
ATOM   3126  CG  LEU A 389      78.572  -8.375 -28.627  1.00 94.94           C  
ATOM   3127  CD1 LEU A 389      78.441  -8.504 -27.113  1.00 94.94           C  
ATOM   3128  CD2 LEU A 389      79.809  -7.562 -28.994  1.00 94.94           C  
ATOM   3129  N   ASP A 390      78.179 -12.130 -31.371  1.00 95.52           N  
ATOM   3130  CA  ASP A 390      78.514 -13.462 -31.863  1.00 95.52           C  
ATOM   3131  C   ASP A 390      78.982 -13.409 -33.316  1.00 95.52           C  
ATOM   3132  CB  ASP A 390      77.313 -14.401 -31.731  1.00 95.52           C  
ATOM   3133  O   ASP A 390      79.907 -14.126 -33.702  1.00 95.52           O  
ATOM   3134  CG  ASP A 390      77.101 -14.897 -30.312  1.00 95.52           C  
ATOM   3135  OD1 ASP A 390      78.054 -14.858 -29.503  1.00 95.52           O  
ATOM   3136  OD2 ASP A 390      75.973 -15.335 -30.000  1.00 95.52           O  
ATOM   3137  N   ILE A 391      78.318 -12.591 -34.123  1.00 94.18           N  
ATOM   3138  CA  ILE A 391      78.710 -12.415 -35.517  1.00 94.18           C  
ATOM   3139  C   ILE A 391      80.097 -11.779 -35.586  1.00 94.18           C  
ATOM   3140  CB  ILE A 391      77.686 -11.553 -36.288  1.00 94.18           C  
ATOM   3141  O   ILE A 391      80.929 -12.177 -36.405  1.00 94.18           O  
ATOM   3142  CG1 ILE A 391      76.340 -12.281 -36.383  1.00 94.18           C  
ATOM   3143  CG2 ILE A 391      78.217 -11.199 -37.680  1.00 94.18           C  
ATOM   3144  CD1 ILE A 391      75.208 -11.420 -36.926  1.00 94.18           C  
ATOM   3145  N   GLU A 392      80.339 -10.726 -34.690  1.00 94.97           N  
ATOM   3146  CA  GLU A 392      81.627 -10.041 -34.649  1.00 94.97           C  
ATOM   3147  C   GLU A 392      82.751 -11.000 -34.266  1.00 94.97           C  
ATOM   3148  CB  GLU A 392      81.581  -8.867 -33.668  1.00 94.97           C  
ATOM   3149  O   GLU A 392      83.828 -10.973 -34.865  1.00 94.97           O  
ATOM   3150  CG  GLU A 392      80.761  -7.684 -34.162  1.00 94.97           C  
ATOM   3151  CD  GLU A 392      80.718  -6.528 -33.175  1.00 94.97           C  
ATOM   3152  OE1 GLU A 392      80.044  -5.512 -33.459  1.00 94.97           O  
ATOM   3153  OE2 GLU A 392      81.365  -6.640 -32.110  1.00 94.97           O  
ATOM   3154  N   ILE A 393      82.439 -11.792 -33.269  1.00 91.66           N  
ATOM   3155  CA  ILE A 393      83.418 -12.776 -32.819  1.00 91.66           C  
ATOM   3156  C   ILE A 393      83.680 -13.790 -33.931  1.00 91.66           C  
ATOM   3157  CB  ILE A 393      82.946 -13.497 -31.536  1.00 91.66           C  
ATOM   3158  O   ILE A 393      84.823 -14.196 -34.152  1.00 91.66           O  
ATOM   3159  CG1 ILE A 393      82.948 -12.528 -30.348  1.00 91.66           C  
ATOM   3160  CG2 ILE A 393      83.825 -14.718 -31.249  1.00 91.66           C  
ATOM   3161  CD1 ILE A 393      82.305 -13.092 -29.089  1.00 91.66           C  
ATOM   3162  N   ALA A 394      82.626 -14.248 -34.588  1.00 94.65           N  
ATOM   3163  CA  ALA A 394      82.772 -15.181 -35.703  1.00 94.65           C  
ATOM   3164  C   ALA A 394      83.643 -14.586 -36.806  1.00 94.65           C  
ATOM   3165  CB  ALA A 394      81.403 -15.564 -36.259  1.00 94.65           C  
ATOM   3166  O   ALA A 394      84.466 -15.286 -37.401  1.00 94.65           O  
ATOM   3167  N   THR A 395      83.470 -13.313 -37.037  1.00 92.17           N  
ATOM   3168  CA  THR A 395      84.279 -12.623 -38.036  1.00 92.17           C  
ATOM   3169  C   THR A 395      85.737 -12.546 -37.592  1.00 92.17           C  
ATOM   3170  CB  THR A 395      83.746 -11.203 -38.303  1.00 92.17           C  
ATOM   3171  O   THR A 395      86.648 -12.721 -38.403  1.00 92.17           O  
ATOM   3172  CG2 THR A 395      82.334 -11.245 -38.879  1.00 92.17           C  
ATOM   3173  OG1 THR A 395      83.726 -10.467 -37.074  1.00 92.17           O  
ATOM   3174  N   TYR A 396      85.890 -12.124 -36.300  1.00 91.46           N  
ATOM   3175  CA  TYR A 396      87.250 -12.082 -35.773  1.00 91.46           C  
ATOM   3176  C   TYR A 396      87.885 -13.467 -35.791  1.00 91.46           C  
ATOM   3177  CB  TYR A 396      87.257 -11.523 -34.347  1.00 91.46           C  
ATOM   3178  O   TYR A 396      89.072 -13.608 -36.093  1.00 91.46           O  
ATOM   3179  CG  TYR A 396      87.035 -10.032 -34.278  1.00 91.46           C  
ATOM   3180  CD1 TYR A 396      87.943  -9.145 -34.852  1.00 91.46           C  
ATOM   3181  CD2 TYR A 396      85.917  -9.506 -33.639  1.00 91.46           C  
ATOM   3182  CE1 TYR A 396      87.744  -7.770 -34.790  1.00 91.46           C  
ATOM   3183  CE2 TYR A 396      85.708  -8.132 -33.570  1.00 91.46           C  
ATOM   3184  OH  TYR A 396      86.423  -5.913 -34.083  1.00 91.46           O  
ATOM   3185  CZ  TYR A 396      86.625  -7.274 -34.148  1.00 91.46           C  
ATOM   3186  N   ARG A 397      87.211 -14.510 -35.339  1.00 91.82           N  
ATOM   3187  CA  ARG A 397      87.713 -15.879 -35.400  1.00 91.82           C  
ATOM   3188  C   ARG A 397      88.158 -16.236 -36.814  1.00 91.82           C  
ATOM   3189  CB  ARG A 397      86.645 -16.865 -34.922  1.00 91.82           C  
ATOM   3190  O   ARG A 397      89.195 -16.876 -37.001  1.00 91.82           O  
ATOM   3191  CG  ARG A 397      86.526 -16.958 -33.409  1.00 91.82           C  
ATOM   3192  CD  ARG A 397      85.494 -17.994 -32.987  1.00 91.82           C  
ATOM   3193  NE  ARG A 397      85.322 -18.025 -31.538  1.00 91.82           N  
ATOM   3194  NH1 ARG A 397      83.366 -19.253 -31.588  1.00 91.82           N  
ATOM   3195  NH2 ARG A 397      84.256 -18.588 -29.583  1.00 91.82           N  
ATOM   3196  CZ  ARG A 397      84.315 -18.622 -30.906  1.00 91.82           C  
ATOM   3197  N   LYS A 398      87.389 -15.901 -37.943  1.00 87.85           N  
ATOM   3198  CA  LYS A 398      87.734 -16.155 -39.339  1.00 87.85           C  
ATOM   3199  C   LYS A 398      89.003 -15.405 -39.736  1.00 87.85           C  
ATOM   3200  CB  LYS A 398      86.580 -15.756 -40.259  1.00 87.85           C  
ATOM   3201  O   LYS A 398      89.839 -15.935 -40.471  1.00 87.85           O  
ATOM   3202  CG  LYS A 398      85.481 -16.803 -40.363  1.00 87.85           C  
ATOM   3203  CD  LYS A 398      84.436 -16.416 -41.402  1.00 87.85           C  
ATOM   3204  CE  LYS A 398      83.269 -17.394 -41.414  1.00 87.85           C  
ATOM   3205  NZ  LYS A 398      82.190 -16.957 -42.349  1.00 87.85           N  
ATOM   3206  N   LEU A 399      89.117 -14.202 -39.297  1.00 86.04           N  
ATOM   3207  CA  LEU A 399      90.297 -13.402 -39.609  1.00 86.04           C  
ATOM   3208  C   LEU A 399      91.534 -13.968 -38.920  1.00 86.04           C  
ATOM   3209  CB  LEU A 399      90.084 -11.946 -39.187  1.00 86.04           C  
ATOM   3210  O   LEU A 399      92.624 -13.970 -39.497  1.00 86.04           O  
ATOM   3211  CG  LEU A 399      89.141 -11.118 -40.061  1.00 86.04           C  
ATOM   3212  CD1 LEU A 399      88.802  -9.799 -39.373  1.00 86.04           C  
ATOM   3213  CD2 LEU A 399      89.761 -10.868 -41.431  1.00 86.04           C  
ATOM   3214  N   LEU A 400      91.447 -14.390 -37.673  1.00 86.78           N  
ATOM   3215  CA  LEU A 400      92.586 -14.955 -36.958  1.00 86.78           C  
ATOM   3216  C   LEU A 400      92.953 -16.325 -37.517  1.00 86.78           C  
ATOM   3217  CB  LEU A 400      92.279 -15.066 -35.462  1.00 86.78           C  
ATOM   3218  O   LEU A 400      94.132 -16.686 -37.564  1.00 86.78           O  
ATOM   3219  CG  LEU A 400      92.361 -13.770 -34.655  1.00 86.78           C  
ATOM   3220  CD1 LEU A 400      91.668 -13.941 -33.307  1.00 86.78           C  
ATOM   3221  CD2 LEU A 400      93.815 -13.349 -34.465  1.00 86.78           C  
ATOM   3222  N   GLU A 401      92.065 -17.217 -37.922  1.00 79.42           N  
ATOM   3223  CA  GLU A 401      92.379 -18.497 -38.550  1.00 79.42           C  
ATOM   3224  C   GLU A 401      93.078 -18.297 -39.892  1.00 79.42           C  
ATOM   3225  CB  GLU A 401      91.108 -19.330 -38.738  1.00 79.42           C  
ATOM   3226  O   GLU A 401      93.915 -19.110 -40.289  1.00 79.42           O  
ATOM   3227  CG  GLU A 401      90.543 -19.890 -37.441  1.00 79.42           C  
ATOM   3228  CD  GLU A 401      89.207 -20.594 -37.623  1.00 79.42           C  
ATOM   3229  OE1 GLU A 401      88.640 -21.088 -36.622  1.00 79.42           O  
ATOM   3230  OE2 GLU A 401      88.725 -20.652 -38.776  1.00 79.42           O  
ATOM   3231  N   GLY A 402      92.706 -17.223 -40.650  1.00 74.21           N  
ATOM   3232  CA  GLY A 402      93.437 -16.920 -41.870  1.00 74.21           C  
ATOM   3233  C   GLY A 402      94.860 -16.461 -41.614  1.00 74.21           C  
ATOM   3234  O   GLY A 402      95.770 -16.783 -42.382  1.00 74.21           O  
ATOM   3235  N   GLU A 403      95.006 -15.738 -40.550  1.00 69.33           N  
ATOM   3236  CA  GLU A 403      96.360 -15.311 -40.211  1.00 69.33           C  
ATOM   3237  C   GLU A 403      97.166 -16.459 -39.609  1.00 69.33           C  
ATOM   3238  CB  GLU A 403      96.324 -14.128 -39.240  1.00 69.33           C  
ATOM   3239  O   GLU A 403      98.360 -16.597 -39.884  1.00 69.33           O  
ATOM   3240  CG  GLU A 403      95.981 -12.801 -39.901  1.00 69.33           C  
ATOM   3241  CD  GLU A 403      97.140 -12.201 -40.680  1.00 69.33           C  
ATOM   3242  OE1 GLU A 403      96.906 -11.614 -41.761  1.00 69.33           O  
ATOM   3243  OE2 GLU A 403      98.292 -12.321 -40.207  1.00 69.33           O  
ATOM   3244  N   GLU A 404      96.553 -17.275 -38.748  1.00 66.12           N  
ATOM   3245  CA  GLU A 404      97.340 -18.419 -38.295  1.00 66.12           C  
ATOM   3246  C   GLU A 404      97.633 -19.377 -39.445  1.00 66.12           C  
ATOM   3247  CB  GLU A 404      96.615 -19.157 -37.167  1.00 66.12           C  
ATOM   3248  O   GLU A 404      98.675 -20.036 -39.461  1.00 66.12           O  
ATOM   3249  CG  GLU A 404      96.634 -18.419 -35.836  1.00 66.12           C  
ATOM   3250  CD  GLU A 404      95.910 -19.164 -34.726  1.00 66.12           C  
ATOM   3251  OE1 GLU A 404      95.952 -18.708 -33.561  1.00 66.12           O  
ATOM   3252  OE2 GLU A 404      95.297 -20.214 -35.024  1.00 66.12           O  
ATOM   3253  N   SER A 405      96.835 -19.553 -40.565  1.00 62.51           N  
ATOM   3254  CA  SER A 405      97.236 -20.363 -41.711  1.00 62.51           C  
ATOM   3255  C   SER A 405      98.361 -19.694 -42.493  1.00 62.51           C  
ATOM   3256  CB  SER A 405      96.043 -20.616 -42.633  1.00 62.51           C  
ATOM   3257  O   SER A 405      99.212 -20.374 -43.072  1.00 62.51           O  
ATOM   3258  OG  SER A 405      94.823 -20.363 -41.958  1.00 62.51           O  
ATOM   3259  N   ARG A 406      98.496 -18.445 -42.414  1.00 64.44           N  
ATOM   3260  CA  ARG A 406      99.670 -17.875 -43.069  1.00 64.44           C  
ATOM   3261  C   ARG A 406     100.890 -17.940 -42.158  1.00 64.44           C  
ATOM   3262  CB  ARG A 406      99.404 -16.427 -43.486  1.00 64.44           C  
ATOM   3263  O   ARG A 406     102.013 -18.138 -42.628  1.00 64.44           O  
ATOM   3264  CG  ARG A 406      99.478 -16.195 -44.987  1.00 64.44           C  
ATOM   3265  CD  ARG A 406      99.172 -14.748 -45.349  1.00 64.44           C  
ATOM   3266  NE  ARG A 406     100.311 -13.874 -45.083  1.00 64.44           N  
ATOM   3267  NH1 ARG A 406      99.112 -11.909 -45.277  1.00 64.44           N  
ATOM   3268  NH2 ARG A 406     101.353 -11.847 -44.802  1.00 64.44           N  
ATOM   3269  CZ  ARG A 406     100.256 -12.545 -45.055  1.00 64.44           C  
ATOM   3270  N   ILE A 407     100.676 -17.926 -40.903  1.00 61.82           N  
ATOM   3271  CA  ILE A 407     101.892 -18.008 -40.102  1.00 61.82           C  
ATOM   3272  C   ILE A 407     102.212 -19.470 -39.798  1.00 61.82           C  
ATOM   3273  CB  ILE A 407     101.758 -17.205 -38.789  1.00 61.82           C  
ATOM   3274  O   ILE A 407     103.363 -19.814 -39.518  1.00 61.82           O  
ATOM   3275  CG1 ILE A 407     101.601 -15.710 -39.091  1.00 61.82           C  
ATOM   3276  CG2 ILE A 407     102.963 -17.456 -37.877  1.00 61.82           C  
ATOM   3277  CD1 ILE A 407     101.189 -14.875 -37.886  1.00 61.82           C  
ATOM   3278  N   SER A 408     101.347 -20.459 -40.107  1.00 47.18           N  
ATOM   3279  CA  SER A 408     101.846 -21.801 -39.824  1.00 47.18           C  
ATOM   3280  C   SER A 408     102.320 -22.494 -41.097  1.00 47.18           C  
ATOM   3281  CB  SER A 408     100.765 -22.644 -39.147  1.00 47.18           C  
ATOM   3282  O   SER A 408     101.506 -22.914 -41.922  1.00 47.18           O  
ATOM   3283  OG  SER A 408      99.734 -22.970 -40.064  1.00 47.18           O  
ATOM   3284  N   VAL A 409     102.967 -21.845 -42.052  1.00 45.78           N  
ATOM   3285  CA  VAL A 409     103.980 -22.574 -42.807  1.00 45.78           C  
ATOM   3286  C   VAL A 409     104.963 -23.239 -41.845  1.00 45.78           C  
ATOM   3287  CB  VAL A 409     104.737 -21.647 -43.785  1.00 45.78           C  
ATOM   3288  O   VAL A 409     105.444 -22.605 -40.903  1.00 45.78           O  
ATOM   3289  CG1 VAL A 409     105.705 -22.451 -44.651  1.00 45.78           C  
ATOM   3290  CG2 VAL A 409     103.750 -20.874 -44.657  1.00 45.78           C  
ATOM   3291  N   PRO A 410     105.059 -24.606 -41.814  1.00 43.45           N  
ATOM   3292  CA  PRO A 410     105.962 -25.411 -40.988  1.00 43.45           C  
ATOM   3293  C   PRO A 410     107.434 -25.098 -41.247  1.00 43.45           C  
ATOM   3294  CB  PRO A 410     105.629 -26.847 -41.397  1.00 43.45           C  
ATOM   3295  O   PRO A 410     107.897 -25.190 -42.387  1.00 43.45           O  
ATOM   3296  CG  PRO A 410     104.397 -26.729 -42.236  1.00 43.45           C  
ATOM   3297  CD  PRO A 410     104.350 -25.348 -42.823  1.00 43.45           C  
ATOM   3298  N   VAL A 411     108.114 -24.053 -40.625  1.00 40.06           N  
ATOM   3299  CA  VAL A 411     109.557 -24.227 -40.495  1.00 40.06           C  
ATOM   3300  C   VAL A 411     109.915 -24.511 -39.038  1.00 40.06           C  
ATOM   3301  CB  VAL A 411     110.326 -22.987 -41.002  1.00 40.06           C  
ATOM   3302  O   VAL A 411     109.417 -23.843 -38.129  1.00 40.06           O  
ATOM   3303  CG1 VAL A 411     111.834 -23.198 -40.878  1.00 40.06           C  
ATOM   3304  CG2 VAL A 411     109.944 -22.676 -42.448  1.00 40.06           C  
ATOM   3305  N   HIS A 412     109.759 -25.757 -38.520  1.00 36.80           N  
ATOM   3306  CA  HIS A 412     110.857 -26.526 -37.946  1.00 36.80           C  
ATOM   3307  C   HIS A 412     112.026 -25.622 -37.570  1.00 36.80           C  
ATOM   3308  CB  HIS A 412     111.322 -27.607 -38.924  1.00 36.80           C  
ATOM   3309  O   HIS A 412     112.523 -24.863 -38.405  1.00 36.80           O  
ATOM   3310  CG  HIS A 412     110.581 -28.899 -38.788  1.00 36.80           C  
ATOM   3311  CD2 HIS A 412     110.934 -30.070 -38.208  1.00 36.80           C  
ATOM   3312  ND1 HIS A 412     109.311 -29.084 -39.291  1.00 36.80           N  
ATOM   3313  CE1 HIS A 412     108.915 -30.318 -39.024  1.00 36.80           C  
ATOM   3314  NE2 HIS A 412     109.881 -30.936 -38.367  1.00 36.80           N  
ATOM   3315  N   SER A 413     112.121 -25.214 -36.343  1.00 32.99           N  
ATOM   3316  CA  SER A 413     113.300 -25.509 -35.535  1.00 32.99           C  
ATOM   3317  C   SER A 413     114.057 -24.236 -35.174  1.00 32.99           C  
ATOM   3318  CB  SER A 413     114.229 -26.473 -36.274  1.00 32.99           C  
ATOM   3319  O   SER A 413     114.446 -23.468 -36.056  1.00 32.99           O  
ATOM   3320  OG  SER A 413     113.685 -27.781 -36.293  1.00 32.99           O  
ATOM   3321  N   PHE A 414     113.836 -23.692 -33.940  1.00 33.80           N  
ATOM   3322  CA  PHE A 414     114.982 -23.538 -33.052  1.00 33.80           C  
ATOM   3323  C   PHE A 414     114.535 -23.099 -31.662  1.00 33.80           C  
ATOM   3324  CB  PHE A 414     115.977 -22.525 -33.627  1.00 33.80           C  
ATOM   3325  O   PHE A 414     113.771 -22.142 -31.523  1.00 33.80           O  
ATOM   3326  CG  PHE A 414     117.083 -23.151 -34.433  1.00 33.80           C  
ATOM   3327  CD1 PHE A 414     118.260 -23.563 -33.821  1.00 33.80           C  
ATOM   3328  CD2 PHE A 414     116.945 -23.328 -35.803  1.00 33.80           C  
ATOM   3329  CE1 PHE A 414     119.286 -24.143 -34.564  1.00 33.80           C  
ATOM   3330  CE2 PHE A 414     117.965 -23.906 -36.553  1.00 33.80           C  
ATOM   3331  CZ  PHE A 414     119.135 -24.312 -35.931  1.00 33.80           C  
ATOM   3332  N   ALA A 415     114.097 -23.960 -30.797  1.00 33.97           N  
ATOM   3333  CA  ALA A 415     114.794 -24.386 -29.586  1.00 33.97           C  
ATOM   3334  C   ALA A 415     115.738 -23.296 -29.085  1.00 33.97           C  
ATOM   3335  CB  ALA A 415     115.566 -25.678 -29.842  1.00 33.97           C  
ATOM   3336  O   ALA A 415     116.542 -22.761 -29.853  1.00 33.97           O  
ATOM   3337  N   SER A 416     115.315 -22.512 -28.171  1.00 31.00           N  
ATOM   3338  CA  SER A 416     116.030 -22.521 -26.899  1.00 31.00           C  
ATOM   3339  C   SER A 416     116.502 -21.121 -26.521  1.00 31.00           C  
ATOM   3340  CB  SER A 416     117.227 -23.471 -26.963  1.00 31.00           C  
ATOM   3341  O   SER A 416     117.350 -20.540 -27.202  1.00 31.00           O  
ATOM   3342  OG  SER A 416     117.389 -23.988 -28.272  1.00 31.00           O  
ATOM   3343  N   LEU A 417     115.650 -20.271 -25.905  1.00 32.28           N  
ATOM   3344  CA  LEU A 417     116.259 -19.498 -24.828  1.00 32.28           C  
ATOM   3345  C   LEU A 417     115.218 -19.105 -23.785  1.00 32.28           C  
ATOM   3346  CB  LEU A 417     116.938 -18.245 -25.385  1.00 32.28           C  
ATOM   3347  O   LEU A 417     114.187 -18.518 -24.121  1.00 32.28           O  
ATOM   3348  CG  LEU A 417     118.270 -18.459 -26.106  1.00 32.28           C  
ATOM   3349  CD1 LEU A 417     118.637 -17.223 -26.920  1.00 32.28           C  
ATOM   3350  CD2 LEU A 417     119.372 -18.793 -25.106  1.00 32.28           C  
ATOM   3351  N   ASN A 418     114.980 -19.956 -22.868  1.00 32.24           N  
ATOM   3352  CA  ASN A 418     115.244 -20.050 -21.436  1.00 32.24           C  
ATOM   3353  C   ASN A 418     115.461 -18.674 -20.814  1.00 32.24           C  
ATOM   3354  CB  ASN A 418     116.455 -20.949 -21.171  1.00 32.24           C  
ATOM   3355  O   ASN A 418     116.474 -18.023 -21.075  1.00 32.24           O  
ATOM   3356  CG  ASN A 418     116.062 -22.379 -20.856  1.00 32.24           C  
ATOM   3357  ND2 ASN A 418     116.932 -23.090 -20.148  1.00 32.24           N  
ATOM   3358  OD1 ASN A 418     114.988 -22.841 -21.248  1.00 32.24           O  
ATOM   3359  N   ILE A 419     114.363 -17.944 -20.449  1.00 36.20           N  
ATOM   3360  CA  ILE A 419     114.595 -17.103 -19.280  1.00 36.20           C  
ATOM   3361  C   ILE A 419     113.350 -17.094 -18.396  1.00 36.20           C  
ATOM   3362  CB  ILE A 419     114.974 -15.662 -19.686  1.00 36.20           C  
ATOM   3363  O   ILE A 419     112.246 -16.817 -18.871  1.00 36.20           O  
ATOM   3364  CG1 ILE A 419     116.394 -15.625 -20.263  1.00 36.20           C  
ATOM   3365  CG2 ILE A 419     114.843 -14.712 -18.492  1.00 36.20           C  
ATOM   3366  CD1 ILE A 419     116.800 -14.270 -20.825  1.00 36.20           C  
ATOM   3367  N   LYS A 420     113.210 -18.072 -17.559  1.00 30.49           N  
ATOM   3368  CA  LYS A 420     113.094 -18.247 -16.115  1.00 30.49           C  
ATOM   3369  C   LYS A 420     112.758 -16.927 -15.426  1.00 30.49           C  
ATOM   3370  CB  LYS A 420     114.388 -18.824 -15.538  1.00 30.49           C  
ATOM   3371  O   LYS A 420     113.518 -15.961 -15.519  1.00 30.49           O  
ATOM   3372  CG  LYS A 420     114.480 -20.341 -15.620  1.00 30.49           C  
ATOM   3373  CD  LYS A 420     115.837 -20.845 -15.147  1.00 30.49           C  
ATOM   3374  CE  LYS A 420     115.830 -22.353 -14.930  1.00 30.49           C  
ATOM   3375  NZ  LYS A 420     117.130 -22.839 -14.380  1.00 30.49           N  
ATOM   3376  N   THR A 421     111.472 -16.537 -15.284  1.00 33.19           N  
ATOM   3377  CA  THR A 421     111.097 -15.947 -14.004  1.00 33.19           C  
ATOM   3378  C   THR A 421     109.687 -16.373 -13.605  1.00 33.19           C  
ATOM   3379  CB  THR A 421     111.178 -14.410 -14.052  1.00 33.19           C  
ATOM   3380  O   THR A 421     108.765 -16.330 -14.422  1.00 33.19           O  
ATOM   3381  CG2 THR A 421     112.550 -13.918 -13.605  1.00 33.19           C  
ATOM   3382  OG1 THR A 421     110.936 -13.967 -15.393  1.00 33.19           O  
ATOM   3383  N   THR A 422     109.554 -17.501 -12.957  1.00 30.50           N  
ATOM   3384  CA  THR A 422     109.063 -18.044 -11.695  1.00 30.50           C  
ATOM   3385  C   THR A 422     108.036 -17.107 -11.067  1.00 30.50           C  
ATOM   3386  CB  THR A 422     110.217 -18.285 -10.704  1.00 30.50           C  
ATOM   3387  O   THR A 422     108.341 -15.948 -10.776  1.00 30.50           O  
ATOM   3388  CG2 THR A 422     111.227 -19.279 -11.268  1.00 30.50           C  
ATOM   3389  OG1 THR A 422     110.881 -17.042 -10.442  1.00 30.50           O  
ATOM   3390  N   VAL A 423     106.757 -17.209 -11.458  1.00 30.81           N  
ATOM   3391  CA  VAL A 423     105.784 -17.187 -10.371  1.00 30.81           C  
ATOM   3392  C   VAL A 423     104.464 -17.790 -10.846  1.00 30.81           C  
ATOM   3393  CB  VAL A 423     105.556 -15.753  -9.842  1.00 30.81           C  
ATOM   3394  O   VAL A 423     103.843 -17.281 -11.781  1.00 30.81           O  
ATOM   3395  CG1 VAL A 423     104.487 -15.744  -8.751  1.00 30.81           C  
ATOM   3396  CG2 VAL A 423     106.864 -15.163  -9.319  1.00 30.81           C  
ATOM   3397  N   PRO A 424     104.295 -19.178 -10.795  1.00 32.88           N  
ATOM   3398  CA  PRO A 424     103.115 -20.046 -10.831  1.00 32.88           C  
ATOM   3399  C   PRO A 424     102.333 -20.035  -9.519  1.00 32.88           C  
ATOM   3400  CB  PRO A 424     103.706 -21.432 -11.102  1.00 32.88           C  
ATOM   3401  O   PRO A 424     102.926 -19.911  -8.444  1.00 32.88           O  
ATOM   3402  CG  PRO A 424     105.072 -21.390 -10.498  1.00 32.88           C  
ATOM   3403  CD  PRO A 424     105.324 -20.001  -9.985  1.00 32.88           C  
ATOM   3404  N   GLU A 425     101.100 -19.508  -9.595  1.00 27.99           N  
ATOM   3405  CA  GLU A 425      99.993 -20.460  -9.591  1.00 27.99           C  
ATOM   3406  C   GLU A 425      99.082 -20.243  -8.386  1.00 27.99           C  
ATOM   3407  CB  GLU A 425     100.520 -21.898  -9.599  1.00 27.99           C  
ATOM   3408  O   GLU A 425      99.499 -20.439  -7.243  1.00 27.99           O  
ATOM   3409  CG  GLU A 425      99.470 -22.936  -9.968  1.00 27.99           C  
ATOM   3410  CD  GLU A 425     100.059 -24.304 -10.271  1.00 27.99           C  
ATOM   3411  OE1 GLU A 425      99.288 -25.245 -10.566  1.00 27.99           O  
ATOM   3412  OE2 GLU A 425     101.302 -24.436 -10.212  1.00 27.99           O  
ATOM   3413  N   VAL A 426      98.321 -19.214  -8.356  1.00 34.50           N  
ATOM   3414  CA  VAL A 426      97.136 -19.206  -7.504  1.00 34.50           C  
ATOM   3415  C   VAL A 426      95.987 -19.922  -8.211  1.00 34.50           C  
ATOM   3416  CB  VAL A 426      96.717 -17.768  -7.128  1.00 34.50           C  
ATOM   3417  O   VAL A 426      95.686 -19.631  -9.371  1.00 34.50           O  
ATOM   3418  CG1 VAL A 426      95.463 -17.781  -6.256  1.00 34.50           C  
ATOM   3419  CG2 VAL A 426      97.860 -17.049  -6.413  1.00 34.50           C  
ATOM   3420  N   GLU A 427      96.027 -21.277  -8.200  1.00 32.39           N  
ATOM   3421  CA  GLU A 427      95.005 -22.304  -8.026  1.00 32.39           C  
ATOM   3422  C   GLU A 427      93.603 -21.712  -8.136  1.00 32.39           C  
ATOM   3423  CB  GLU A 427      95.174 -23.009  -6.678  1.00 32.39           C  
ATOM   3424  O   GLU A 427      93.306 -20.687  -7.519  1.00 32.39           O  
ATOM   3425  CG  GLU A 427      96.380 -23.935  -6.615  1.00 32.39           C  
ATOM   3426  CD  GLU A 427      96.090 -25.333  -7.137  1.00 32.39           C  
ATOM   3427  OE1 GLU A 427      96.934 -25.894  -7.872  1.00 32.39           O  
ATOM   3428  OE2 GLU A 427      95.010 -25.872  -6.809  1.00 32.39           O  
ATOM   3429  N   PRO A 428      92.890 -22.057  -9.200  1.00 37.39           N  
ATOM   3430  CA  PRO A 428      91.473 -21.841  -9.504  1.00 37.39           C  
ATOM   3431  C   PRO A 428      90.545 -22.454  -8.458  1.00 37.39           C  
ATOM   3432  CB  PRO A 428      91.295 -22.527 -10.861  1.00 37.39           C  
ATOM   3433  O   PRO A 428      90.881 -23.474  -7.851  1.00 37.39           O  
ATOM   3434  CG  PRO A 428      92.470 -23.443 -10.982  1.00 37.39           C  
ATOM   3435  CD  PRO A 428      93.395 -23.189  -9.827  1.00 37.39           C  
ATOM   3436  N   PRO A 429      89.711 -21.610  -7.736  1.00 38.69           N  
ATOM   3437  CA  PRO A 429      88.687 -22.193  -6.866  1.00 38.69           C  
ATOM   3438  C   PRO A 429      87.615 -22.954  -7.643  1.00 38.69           C  
ATOM   3439  CB  PRO A 429      88.087 -20.974  -6.160  1.00 38.69           C  
ATOM   3440  O   PRO A 429      87.206 -22.520  -8.723  1.00 38.69           O  
ATOM   3441  CG  PRO A 429      88.259 -19.849  -7.129  1.00 38.69           C  
ATOM   3442  CD  PRO A 429      89.177 -20.302  -8.228  1.00 38.69           C  
ATOM   3443  N   GLN A 430      87.845 -24.195  -8.017  1.00 38.68           N  
ATOM   3444  CA  GLN A 430      86.886 -25.273  -8.232  1.00 38.68           C  
ATOM   3445  C   GLN A 430      85.620 -25.054  -7.408  1.00 38.68           C  
ATOM   3446  CB  GLN A 430      87.511 -26.625  -7.886  1.00 38.68           C  
ATOM   3447  O   GLN A 430      85.684 -24.927  -6.183  1.00 38.68           O  
ATOM   3448  CG  GLN A 430      88.298 -27.250  -9.030  1.00 38.68           C  
ATOM   3449  CD  GLN A 430      88.613 -28.715  -8.795  1.00 38.68           C  
ATOM   3450  NE2 GLN A 430      88.416 -29.536  -9.821  1.00 38.68           N  
ATOM   3451  OE1 GLN A 430      89.030 -29.106  -7.700  1.00 38.68           O  
ATOM   3452  N   ASP A 431      84.825 -24.035  -7.642  1.00 37.32           N  
ATOM   3453  CA  ASP A 431      83.425 -23.742  -7.353  1.00 37.32           C  
ATOM   3454  C   ASP A 431      82.567 -25.001  -7.462  1.00 37.32           C  
ATOM   3455  CB  ASP A 431      82.896 -22.662  -8.298  1.00 37.32           C  
ATOM   3456  O   ASP A 431      82.547 -25.656  -8.506  1.00 37.32           O  
ATOM   3457  CG  ASP A 431      83.109 -21.254  -7.768  1.00 37.32           C  
ATOM   3458  OD1 ASP A 431      83.387 -21.093  -6.560  1.00 37.32           O  
ATOM   3459  OD2 ASP A 431      82.995 -20.298  -8.565  1.00 37.32           O  
ATOM   3460  N   SER A 432      82.692 -25.908  -6.589  1.00 38.97           N  
ATOM   3461  CA  SER A 432      81.773 -26.899  -6.038  1.00 38.97           C  
ATOM   3462  C   SER A 432      80.321 -26.474  -6.230  1.00 38.97           C  
ATOM   3463  CB  SER A 432      82.055 -27.125  -4.552  1.00 38.97           C  
ATOM   3464  O   SER A 432      79.953 -25.342  -5.910  1.00 38.97           O  
ATOM   3465  OG  SER A 432      82.034 -25.898  -3.844  1.00 38.97           O  
ATOM   3466  N   HIS A 433      79.766 -26.544  -7.420  1.00 40.94           N  
ATOM   3467  CA  HIS A 433      78.363 -26.705  -7.784  1.00 40.94           C  
ATOM   3468  C   HIS A 433      77.546 -27.234  -6.609  1.00 40.94           C  
ATOM   3469  CB  HIS A 433      78.226 -27.645  -8.983  1.00 40.94           C  
ATOM   3470  O   HIS A 433      77.849 -28.299  -6.066  1.00 40.94           O  
ATOM   3471  CG  HIS A 433      78.886 -27.134 -10.224  1.00 40.94           C  
ATOM   3472  CD2 HIS A 433      79.903 -27.638 -10.962  1.00 40.94           C  
ATOM   3473  ND1 HIS A 433      78.509 -25.959 -10.838  1.00 40.94           N  
ATOM   3474  CE1 HIS A 433      79.266 -25.764 -11.905  1.00 40.94           C  
ATOM   3475  NE2 HIS A 433      80.120 -26.769 -12.002  1.00 40.94           N  
ATOM   3476  N   SER A 434      77.265 -26.416  -5.569  1.00 42.73           N  
ATOM   3477  CA  SER A 434      76.282 -26.599  -4.506  1.00 42.73           C  
ATOM   3478  C   SER A 434      74.921 -26.991  -5.073  1.00 42.73           C  
ATOM   3479  CB  SER A 434      76.148 -25.323  -3.674  1.00 42.73           C  
ATOM   3480  O   SER A 434      74.397 -26.319  -5.964  1.00 42.73           O  
ATOM   3481  OG  SER A 434      75.769 -24.228  -4.489  1.00 42.73           O  
ATOM   3482  N   ARG A 435      74.723 -28.176  -5.556  1.00 48.73           N  
ATOM   3483  CA  ARG A 435      73.532 -28.997  -5.750  1.00 48.73           C  
ATOM   3484  C   ARG A 435      72.474 -28.685  -4.698  1.00 48.73           C  
ATOM   3485  CB  ARG A 435      73.892 -30.484  -5.707  1.00 48.73           C  
ATOM   3486  O   ARG A 435      72.759 -28.704  -3.498  1.00 48.73           O  
ATOM   3487  CG  ARG A 435      74.418 -31.030  -7.025  1.00 48.73           C  
ATOM   3488  CD  ARG A 435      74.699 -32.523  -6.945  1.00 48.73           C  
ATOM   3489  NE  ARG A 435      75.188 -33.049  -8.217  1.00 48.73           N  
ATOM   3490  NH1 ARG A 435      76.690 -34.525  -7.267  1.00 48.73           N  
ATOM   3491  NH2 ARG A 435      76.492 -34.392  -9.547  1.00 48.73           N  
ATOM   3492  CZ  ARG A 435      76.122 -33.987  -8.340  1.00 48.73           C  
ATOM   3493  N   LYS A 436      71.637 -27.717  -4.904  1.00 52.30           N  
ATOM   3494  CA  LYS A 436      70.465 -27.303  -4.137  1.00 52.30           C  
ATOM   3495  C   LYS A 436      69.328 -28.311  -4.284  1.00 52.30           C  
ATOM   3496  CB  LYS A 436      69.996 -25.916  -4.580  1.00 52.30           C  
ATOM   3497  O   LYS A 436      68.949 -28.668  -5.401  1.00 52.30           O  
ATOM   3498  CG  LYS A 436      70.928 -24.787  -4.167  1.00 52.30           C  
ATOM   3499  CD  LYS A 436      70.399 -23.432  -4.620  1.00 52.30           C  
ATOM   3500  CE  LYS A 436      71.371 -22.310  -4.282  1.00 52.30           C  
ATOM   3501  NZ  LYS A 436      70.915 -20.997  -4.829  1.00 52.30           N  
ATOM   3502  N   THR A 437      69.190 -29.257  -3.424  1.00 61.18           N  
ATOM   3503  CA  THR A 437      68.086 -30.183  -3.198  1.00 61.18           C  
ATOM   3504  C   THR A 437      66.947 -29.494  -2.452  1.00 61.18           C  
ATOM   3505  CB  THR A 437      68.548 -31.420  -2.406  1.00 61.18           C  
ATOM   3506  O   THR A 437      67.183 -28.745  -1.502  1.00 61.18           O  
ATOM   3507  CG2 THR A 437      69.465 -32.301  -3.248  1.00 61.18           C  
ATOM   3508  OG1 THR A 437      69.256 -30.994  -1.235  1.00 61.18           O  
ATOM   3509  N   VAL A 438      65.887 -29.229  -3.077  1.00 66.40           N  
ATOM   3510  CA  VAL A 438      64.662 -28.709  -2.477  1.00 66.40           C  
ATOM   3511  C   VAL A 438      63.764 -29.868  -2.050  1.00 66.40           C  
ATOM   3512  CB  VAL A 438      63.905 -27.778  -3.450  1.00 66.40           C  
ATOM   3513  O   VAL A 438      63.453 -30.750  -2.854  1.00 66.40           O  
ATOM   3514  CG1 VAL A 438      62.624 -27.251  -2.806  1.00 66.40           C  
ATOM   3515  CG2 VAL A 438      64.802 -26.621  -3.887  1.00 66.40           C  
ATOM   3516  N   LEU A 439      63.468 -30.011  -0.747  1.00 67.78           N  
ATOM   3517  CA  LEU A 439      62.564 -30.926  -0.058  1.00 67.78           C  
ATOM   3518  C   LEU A 439      61.209 -30.270   0.187  1.00 67.78           C  
ATOM   3519  CB  LEU A 439      63.172 -31.380   1.272  1.00 67.78           C  
ATOM   3520  O   LEU A 439      61.134 -29.197   0.790  1.00 67.78           O  
ATOM   3521  CG  LEU A 439      63.229 -32.890   1.510  1.00 67.78           C  
ATOM   3522  CD1 LEU A 439      64.568 -33.450   1.041  1.00 67.78           C  
ATOM   3523  CD2 LEU A 439      62.997 -33.208   2.983  1.00 67.78           C  
ATOM   3524  N   ILE A 440      60.180 -30.625  -0.503  1.00 72.94           N  
ATOM   3525  CA  ILE A 440      58.817 -30.184  -0.227  1.00 72.94           C  
ATOM   3526  C   ILE A 440      58.087 -31.245   0.594  1.00 72.94           C  
ATOM   3527  CB  ILE A 440      58.043 -29.890  -1.532  1.00 72.94           C  
ATOM   3528  O   ILE A 440      57.971 -32.396   0.168  1.00 72.94           O  
ATOM   3529  CG1 ILE A 440      58.773 -28.823  -2.356  1.00 72.94           C  
ATOM   3530  CG2 ILE A 440      56.608 -29.455  -1.222  1.00 72.94           C  
ATOM   3531  CD1 ILE A 440      58.203 -28.624  -3.754  1.00 72.94           C  
ATOM   3532  N   LYS A 441      57.770 -30.909   1.801  1.00 71.94           N  
ATOM   3533  CA  LYS A 441      56.981 -31.673   2.763  1.00 71.94           C  
ATOM   3534  C   LYS A 441      55.551 -31.145   2.844  1.00 71.94           C  
ATOM   3535  CB  LYS A 441      57.634 -31.632   4.146  1.00 71.94           C  
ATOM   3536  O   LYS A 441      55.336 -29.957   3.095  1.00 71.94           O  
ATOM   3537  CG  LYS A 441      58.505 -32.841   4.455  1.00 71.94           C  
ATOM   3538  CD  LYS A 441      59.079 -32.770   5.864  1.00 71.94           C  
ATOM   3539  CE  LYS A 441      59.939 -33.987   6.179  1.00 71.94           C  
ATOM   3540  NZ  LYS A 441      60.449 -33.956   7.583  1.00 71.94           N  
ATOM   3541  N   THR A 442      54.624 -31.859   2.321  1.00 77.17           N  
ATOM   3542  CA  THR A 442      53.221 -31.494   2.483  1.00 77.17           C  
ATOM   3543  C   THR A 442      52.554 -32.369   3.541  1.00 77.17           C  
ATOM   3544  CB  THR A 442      52.455 -31.617   1.153  1.00 77.17           C  
ATOM   3545  O   THR A 442      52.719 -33.590   3.538  1.00 77.17           O  
ATOM   3546  CG2 THR A 442      52.900 -30.547   0.161  1.00 77.17           C  
ATOM   3547  OG1 THR A 442      52.699 -32.910   0.586  1.00 77.17           O  
ATOM   3548  N   ILE A 443      51.975 -31.696   4.655  1.00 75.20           N  
ATOM   3549  CA  ILE A 443      51.210 -32.315   5.732  1.00 75.20           C  
ATOM   3550  C   ILE A 443      49.741 -31.911   5.620  1.00 75.20           C  
ATOM   3551  CB  ILE A 443      51.768 -31.924   7.119  1.00 75.20           C  
ATOM   3552  O   ILE A 443      49.429 -30.744   5.370  1.00 75.20           O  
ATOM   3553  CG1 ILE A 443      52.530 -30.596   7.033  1.00 75.20           C  
ATOM   3554  CG2 ILE A 443      52.665 -33.035   7.673  1.00 75.20           C  
ATOM   3555  CD1 ILE A 443      52.843 -29.974   8.387  1.00 75.20           C  
ATOM   3556  N   GLU A 444      48.836 -32.888   5.357  1.00 72.76           N  
ATOM   3557  CA  GLU A 444      47.395 -32.682   5.465  1.00 72.76           C  
ATOM   3558  C   GLU A 444      46.874 -33.121   6.830  1.00 72.76           C  
ATOM   3559  CB  GLU A 444      46.659 -33.436   4.354  1.00 72.76           C  
ATOM   3560  O   GLU A 444      47.102 -34.257   7.251  1.00 72.76           O  
ATOM   3561  CG  GLU A 444      46.468 -32.623   3.081  1.00 72.76           C  
ATOM   3562  CD  GLU A 444      45.701 -33.370   2.002  1.00 72.76           C  
ATOM   3563  OE1 GLU A 444      45.413 -32.774   0.939  1.00 72.76           O  
ATOM   3564  OE2 GLU A 444      45.384 -34.560   2.221  1.00 72.76           O  
ATOM   3565  N   THR A 445      46.426 -32.031   7.583  1.00 76.51           N  
ATOM   3566  CA  THR A 445      45.854 -32.168   8.918  1.00 76.51           C  
ATOM   3567  C   THR A 445      44.331 -32.080   8.865  1.00 76.51           C  
ATOM   3568  CB  THR A 445      46.400 -31.090   9.872  1.00 76.51           C  
ATOM   3569  O   THR A 445      43.775 -31.317   8.072  1.00 76.51           O  
ATOM   3570  CG2 THR A 445      47.901 -31.257  10.089  1.00 76.51           C  
ATOM   3571  OG1 THR A 445      46.151 -29.794   9.314  1.00 76.51           O  
ATOM   3572  N   ARG A 446      43.628 -33.104   9.356  1.00 70.74           N  
ATOM   3573  CA  ARG A 446      42.212 -33.052   9.707  1.00 70.74           C  
ATOM   3574  C   ARG A 446      42.010 -33.271  11.202  1.00 70.74           C  
ATOM   3575  CB  ARG A 446      41.423 -34.095   8.913  1.00 70.74           C  
ATOM   3576  O   ARG A 446      42.392 -34.312  11.740  1.00 70.74           O  
ATOM   3577  CG  ARG A 446      39.983 -33.697   8.634  1.00 70.74           C  
ATOM   3578  CD  ARG A 446      39.218 -34.806   7.925  1.00 70.74           C  
ATOM   3579  NE  ARG A 446      37.815 -34.452   7.728  1.00 70.74           N  
ATOM   3580  NH1 ARG A 446      37.202 -36.510   6.875  1.00 70.74           N  
ATOM   3581  NH2 ARG A 446      35.642 -34.845   7.098  1.00 70.74           N  
ATOM   3582  CZ  ARG A 446      36.889 -35.270   7.234  1.00 70.74           C  
ATOM   3583  N   ASN A 447      41.567 -32.187  11.883  1.00 70.78           N  
ATOM   3584  CA  ASN A 447      41.128 -32.076  13.270  1.00 70.78           C  
ATOM   3585  C   ASN A 447      42.290 -32.259  14.242  1.00 70.78           C  
ATOM   3586  CB  ASN A 447      40.023 -33.093  13.565  1.00 70.78           C  
ATOM   3587  O   ASN A 447      42.124 -32.852  15.309  1.00 70.78           O  
ATOM   3588  CG  ASN A 447      38.738 -32.792  12.821  1.00 70.78           C  
ATOM   3589  ND2 ASN A 447      37.878 -33.795  12.692  1.00 70.78           N  
ATOM   3590  OD1 ASN A 447      38.519 -31.666  12.365  1.00 70.78           O  
ATOM   3591  N   GLY A 448      43.470 -31.829  13.866  1.00 75.77           N  
ATOM   3592  CA  GLY A 448      44.609 -31.780  14.769  1.00 75.77           C  
ATOM   3593  C   GLY A 448      45.423 -33.060  14.772  1.00 75.77           C  
ATOM   3594  O   GLY A 448      46.437 -33.155  15.467  1.00 75.77           O  
ATOM   3595  N   GLU A 449      45.074 -34.093  13.838  1.00 68.58           N  
ATOM   3596  CA  GLU A 449      45.871 -35.308  13.695  1.00 68.58           C  
ATOM   3597  C   GLU A 449      46.303 -35.517  12.246  1.00 68.58           C  
ATOM   3598  CB  GLU A 449      45.088 -36.526  14.192  1.00 68.58           C  
ATOM   3599  O   GLU A 449      45.517 -35.301  11.321  1.00 68.58           O  
ATOM   3600  CG  GLU A 449      44.981 -36.611  15.707  1.00 68.58           C  
ATOM   3601  CD  GLU A 449      44.356 -37.910  16.192  1.00 68.58           C  
ATOM   3602  OE1 GLU A 449      44.341 -38.155  17.420  1.00 68.58           O  
ATOM   3603  OE2 GLU A 449      43.879 -38.689  15.337  1.00 68.58           O  
ATOM   3604  N   VAL A 450      47.736 -35.896  11.977  1.00 71.11           N  
ATOM   3605  CA  VAL A 450      48.471 -36.066  10.728  1.00 71.11           C  
ATOM   3606  C   VAL A 450      48.008 -37.341  10.025  1.00 71.11           C  
ATOM   3607  CB  VAL A 450      49.996 -36.115  10.968  1.00 71.11           C  
ATOM   3608  O   VAL A 450      48.093 -38.434  10.589  1.00 71.11           O  
ATOM   3609  CG1 VAL A 450      50.746 -36.283   9.648  1.00 71.11           C  
ATOM   3610  CG2 VAL A 450      50.462 -34.853  11.694  1.00 71.11           C  
ATOM   3611  N   VAL A 451      47.090 -37.401   9.052  1.00 74.95           N  
ATOM   3612  CA  VAL A 451      46.417 -38.527   8.412  1.00 74.95           C  
ATOM   3613  C   VAL A 451      47.209 -38.972   7.185  1.00 74.95           C  
ATOM   3614  CB  VAL A 451      44.969 -38.168   8.011  1.00 74.95           C  
ATOM   3615  O   VAL A 451      47.398 -40.171   6.962  1.00 74.95           O  
ATOM   3616  CG1 VAL A 451      44.290 -39.352   7.325  1.00 74.95           C  
ATOM   3617  CG2 VAL A 451      44.170 -37.725   9.235  1.00 74.95           C  
ATOM   3618  N   THR A 452      48.211 -38.144   6.702  1.00 68.67           N  
ATOM   3619  CA  THR A 452      49.046 -38.629   5.609  1.00 68.67           C  
ATOM   3620  C   THR A 452      50.205 -37.670   5.347  1.00 68.67           C  
ATOM   3621  CB  THR A 452      48.227 -38.812   4.318  1.00 68.67           C  
ATOM   3622  O   THR A 452      50.026 -36.451   5.376  1.00 68.67           O  
ATOM   3623  CG2 THR A 452      47.178 -39.907   4.483  1.00 68.67           C  
ATOM   3624  OG1 THR A 452      47.569 -37.580   3.997  1.00 68.67           O  
ATOM   3625  N   GLU A 453      51.463 -38.191   5.369  1.00 72.06           N  
ATOM   3626  CA  GLU A 453      52.746 -37.544   5.109  1.00 72.06           C  
ATOM   3627  C   GLU A 453      53.348 -38.023   3.791  1.00 72.06           C  
ATOM   3628  CB  GLU A 453      53.722 -37.806   6.259  1.00 72.06           C  
ATOM   3629  O   GLU A 453      53.441 -39.227   3.546  1.00 72.06           O  
ATOM   3630  CG  GLU A 453      55.027 -37.031   6.146  1.00 72.06           C  
ATOM   3631  CD  GLU A 453      55.988 -37.305   7.292  1.00 72.06           C  
ATOM   3632  OE1 GLU A 453      57.066 -36.670   7.345  1.00 72.06           O  
ATOM   3633  OE2 GLU A 453      55.662 -38.163   8.142  1.00 72.06           O  
ATOM   3634  N   SER A 454      53.371 -37.076   2.795  1.00 69.70           N  
ATOM   3635  CA  SER A 454      54.039 -37.414   1.542  1.00 69.70           C  
ATOM   3636  C   SER A 454      55.254 -36.523   1.306  1.00 69.70           C  
ATOM   3637  CB  SER A 454      53.069 -37.290   0.367  1.00 69.70           C  
ATOM   3638  O   SER A 454      55.213 -35.322   1.581  1.00 69.70           O  
ATOM   3639  OG  SER A 454      53.659 -37.778  -0.826  1.00 69.70           O  
ATOM   3640  N   GLN A 455      56.458 -37.169   0.980  1.00 74.52           N  
ATOM   3641  CA  GLN A 455      57.783 -36.610   0.730  1.00 74.52           C  
ATOM   3642  C   GLN A 455      58.172 -36.753  -0.739  1.00 74.52           C  
ATOM   3643  CB  GLN A 455      58.828 -37.285   1.619  1.00 74.52           C  
ATOM   3644  O   GLN A 455      58.025 -37.829  -1.323  1.00 74.52           O  
ATOM   3645  CG  GLN A 455      58.657 -36.989   3.103  1.00 74.52           C  
ATOM   3646  CD  GLN A 455      59.725 -37.644   3.959  1.00 74.52           C  
ATOM   3647  NE2 GLN A 455      60.073 -37.001   5.068  1.00 74.52           N  
ATOM   3648  OE1 GLN A 455      60.233 -38.720   3.626  1.00 74.52           O  
ATOM   3649  N   LYS A 456      58.167 -35.625  -1.463  1.00 67.94           N  
ATOM   3650  CA  LYS A 456      58.688 -35.659  -2.827  1.00 67.94           C  
ATOM   3651  C   LYS A 456      59.991 -34.873  -2.938  1.00 67.94           C  
ATOM   3652  CB  LYS A 456      57.656 -35.104  -3.810  1.00 67.94           C  
ATOM   3653  O   LYS A 456      60.086 -33.747  -2.446  1.00 67.94           O  
ATOM   3654  CG  LYS A 456      57.044 -36.156  -4.724  1.00 67.94           C  
ATOM   3655  CD  LYS A 456      56.063 -35.536  -5.711  1.00 67.94           C  
ATOM   3656  CE  LYS A 456      55.417 -36.592  -6.597  1.00 67.94           C  
ATOM   3657  NZ  LYS A 456      54.458 -35.988  -7.570  1.00 67.94           N  
ATOM   3658  N   GLU A 457      61.064 -35.583  -3.316  1.00 64.61           N  
ATOM   3659  CA  GLU A 457      62.416 -35.126  -3.623  1.00 64.61           C  
ATOM   3660  C   GLU A 457      62.558 -34.778  -5.102  1.00 64.61           C  
ATOM   3661  CB  GLU A 457      63.446 -36.188  -3.232  1.00 64.61           C  
ATOM   3662  O   GLU A 457      62.227 -35.588  -5.971  1.00 64.61           O  
ATOM   3663  CG  GLU A 457      64.794 -35.616  -2.819  1.00 64.61           C  
ATOM   3664  CD  GLU A 457      65.776 -36.675  -2.344  1.00 64.61           C  
ATOM   3665  OE1 GLU A 457      66.960 -36.343  -2.109  1.00 64.61           O  
ATOM   3666  OE2 GLU A 457      65.358 -37.847  -2.209  1.00 64.61           O  
ATOM   3667  N   GLN A 458      62.478 -33.493  -5.480  1.00 60.44           N  
ATOM   3668  CA  GLN A 458      62.739 -33.107  -6.862  1.00 60.44           C  
ATOM   3669  C   GLN A 458      64.207 -32.742  -7.064  1.00 60.44           C  
ATOM   3670  CB  GLN A 458      61.846 -31.935  -7.271  1.00 60.44           C  
ATOM   3671  O   GLN A 458      64.745 -31.894  -6.349  1.00 60.44           O  
ATOM   3672  CG  GLN A 458      61.188 -32.109  -8.633  1.00 60.44           C  
ATOM   3673  CD  GLN A 458      60.190 -31.010  -8.948  1.00 60.44           C  
ATOM   3674  NE2 GLN A 458      59.612 -31.059 -10.143  1.00 60.44           N  
ATOM   3675  OE1 GLN A 458      59.940 -30.126  -8.123  1.00 60.44           O  
ATOM   3676  N   ARG A 459      64.965 -33.598  -7.735  1.00 58.51           N  
ATOM   3677  CA  ARG A 459      66.335 -33.482  -8.225  1.00 58.51           C  
ATOM   3678  C   ARG A 459      66.375 -32.777  -9.577  1.00 58.51           C  
ATOM   3679  CB  ARG A 459      66.987 -34.862  -8.334  1.00 58.51           C  
ATOM   3680  O   ARG A 459      65.685 -33.183 -10.515  1.00 58.51           O  
ATOM   3681  CG  ARG A 459      67.375 -35.468  -6.994  1.00 58.51           C  
ATOM   3682  CD  ARG A 459      68.045 -36.825  -7.162  1.00 58.51           C  
ATOM   3683  NE  ARG A 459      68.386 -37.419  -5.873  1.00 58.51           N  
ATOM   3684  NH1 ARG A 459      69.532 -39.213  -6.771  1.00 58.51           N  
ATOM   3685  NH2 ARG A 459      69.340 -38.993  -4.498  1.00 58.51           N  
ATOM   3686  CZ  ARG A 459      69.085 -38.540  -5.717  1.00 58.51           C  
ATOM   3687  N   SER A 460      66.427 -31.439  -9.641  1.00 49.93           N  
ATOM   3688  CA  SER A 460      66.600 -30.769 -10.926  1.00 49.93           C  
ATOM   3689  C   SER A 460      67.959 -31.090 -11.538  1.00 49.93           C  
ATOM   3690  CB  SER A 460      66.448 -29.256 -10.766  1.00 49.93           C  
ATOM   3691  O   SER A 460      68.991 -30.951 -10.879  1.00 49.93           O  
ATOM   3692  OG  SER A 460      67.634 -28.683 -10.243  1.00 49.93           O  
ATOM   3693  N   GLU A 461      68.170 -32.203 -12.227  1.00 50.41           N  
ATOM   3694  CA  GLU A 461      69.241 -32.536 -13.162  1.00 50.41           C  
ATOM   3695  C   GLU A 461      69.235 -31.598 -14.366  1.00 50.41           C  
ATOM   3696  CB  GLU A 461      69.117 -33.989 -13.627  1.00 50.41           C  
ATOM   3697  O   GLU A 461      68.215 -31.457 -15.044  1.00 50.41           O  
ATOM   3698  CG  GLU A 461      69.570 -35.007 -12.590  1.00 50.41           C  
ATOM   3699  CD  GLU A 461      69.753 -36.404 -13.162  1.00 50.41           C  
ATOM   3700  OE1 GLU A 461      70.209 -37.307 -12.424  1.00 50.41           O  
ATOM   3701  OE2 GLU A 461      69.439 -36.597 -14.358  1.00 50.41           O  
ATOM   3702  N   LEU A 462      69.660 -30.337 -14.290  1.00 43.57           N  
ATOM   3703  CA  LEU A 462      70.025 -29.538 -15.455  1.00 43.57           C  
ATOM   3704  C   LEU A 462      70.781 -30.381 -16.476  1.00 43.57           C  
ATOM   3705  CB  LEU A 462      70.877 -28.337 -15.036  1.00 43.57           C  
ATOM   3706  O   LEU A 462      71.849 -30.920 -16.175  1.00 43.57           O  
ATOM   3707  CG  LEU A 462      70.209 -26.965 -15.137  1.00 43.57           C  
ATOM   3708  CD1 LEU A 462      70.257 -26.252 -13.789  1.00 43.57           C  
ATOM   3709  CD2 LEU A 462      70.879 -26.122 -16.217  1.00 43.57           C  
ATOM   3710  N   ASP A 463      70.222 -31.375 -17.119  1.00 40.28           N  
ATOM   3711  CA  ASP A 463      70.633 -32.180 -18.265  1.00 40.28           C  
ATOM   3712  C   ASP A 463      70.796 -31.316 -19.513  1.00 40.28           C  
ATOM   3713  CB  ASP A 463      69.619 -33.297 -18.527  1.00 40.28           C  
ATOM   3714  O   ASP A 463      69.846 -30.666 -19.953  1.00 40.28           O  
ATOM   3715  CG  ASP A 463      69.960 -34.588 -17.804  1.00 40.28           C  
ATOM   3716  OD1 ASP A 463      71.080 -34.706 -17.261  1.00 40.28           O  
ATOM   3717  OD2 ASP A 463      69.102 -35.497 -17.779  1.00 40.28           O  
ATOM   3718  N   LYS A 464      71.854 -30.575 -19.681  1.00 41.15           N  
ATOM   3719  CA  LYS A 464      72.422 -30.041 -20.915  1.00 41.15           C  
ATOM   3720  C   LYS A 464      72.666 -31.152 -21.933  1.00 41.15           C  
ATOM   3721  CB  LYS A 464      73.727 -29.298 -20.628  1.00 41.15           C  
ATOM   3722  O   LYS A 464      73.621 -31.920 -21.805  1.00 41.15           O  
ATOM   3723  CG  LYS A 464      73.535 -27.951 -19.947  1.00 41.15           C  
ATOM   3724  CD  LYS A 464      74.847 -27.182 -19.850  1.00 41.15           C  
ATOM   3725  CE  LYS A 464      74.647 -25.813 -19.214  1.00 41.15           C  
ATOM   3726  NZ  LYS A 464      75.930 -25.055 -19.117  1.00 41.15           N  
ATOM   3727  N   SER A 465      71.743 -32.101 -22.147  1.00 39.28           N  
ATOM   3728  CA  SER A 465      72.006 -32.817 -23.391  1.00 39.28           C  
ATOM   3729  C   SER A 465      70.986 -32.452 -24.465  1.00 39.28           C  
ATOM   3730  CB  SER A 465      71.991 -34.327 -23.155  1.00 39.28           C  
ATOM   3731  O   SER A 465      69.794 -32.726 -24.315  1.00 39.28           O  
ATOM   3732  OG  SER A 465      70.749 -34.739 -22.610  1.00 39.28           O  
ATOM   3733  N   SER A 466      70.770 -31.149 -24.791  1.00 36.75           N  
ATOM   3734  CA  SER A 466      70.194 -31.024 -26.126  1.00 36.75           C  
ATOM   3735  C   SER A 466      70.658 -29.743 -26.810  1.00 36.75           C  
ATOM   3736  CB  SER A 466      68.667 -31.051 -26.056  1.00 36.75           C  
ATOM   3737  O   SER A 466      70.261 -28.644 -26.416  1.00 36.75           O  
ATOM   3738  OG  SER A 466      68.110 -31.331 -27.328  1.00 36.75           O  
ATOM   3739  N   ALA A 467      71.986 -29.502 -26.844  1.00 38.02           N  
ATOM   3740  CA  ALA A 467      72.341 -28.587 -27.926  1.00 38.02           C  
ATOM   3741  C   ALA A 467      73.277 -29.258 -28.927  1.00 38.02           C  
ATOM   3742  CB  ALA A 467      72.986 -27.323 -27.364  1.00 38.02           C  
ATOM   3743  O   ALA A 467      74.441 -29.521 -28.617  1.00 38.02           O  
ATOM   3744  N   HIS A 468      72.951 -30.423 -29.483  1.00 33.55           N  
ATOM   3745  CA  HIS A 468      73.590 -30.745 -30.754  1.00 33.55           C  
ATOM   3746  C   HIS A 468      72.562 -31.191 -31.789  1.00 33.55           C  
ATOM   3747  CB  HIS A 468      74.648 -31.833 -30.562  1.00 33.55           C  
ATOM   3748  O   HIS A 468      71.879 -32.200 -31.597  1.00 33.55           O  
ATOM   3749  CG  HIS A 468      76.023 -31.296 -30.321  1.00 33.55           C  
ATOM   3750  CD2 HIS A 468      77.191 -31.929 -30.061  1.00 33.55           C  
ATOM   3751  ND1 HIS A 468      76.308 -29.948 -30.332  1.00 33.55           N  
ATOM   3752  CE1 HIS A 468      77.596 -29.774 -30.088  1.00 33.55           C  
ATOM   3753  NE2 HIS A 468      78.155 -30.960 -29.920  1.00 33.55           N  
ATOM   3754  N   SER A 469      71.708 -30.370 -32.399  1.00 37.51           N  
ATOM   3755  CA  SER A 469      71.283 -30.599 -33.776  1.00 37.51           C  
ATOM   3756  C   SER A 469      70.635 -29.352 -34.369  1.00 37.51           C  
ATOM   3757  CB  SER A 469      70.306 -31.774 -33.847  1.00 37.51           C  
ATOM   3758  O   SER A 469      69.765 -28.741 -33.744  1.00 37.51           O  
ATOM   3759  OG  SER A 469      69.235 -31.593 -32.937  1.00 37.51           O  
ATOM   3760  N   TYR A 470      71.417 -28.491 -34.983  1.00 35.14           N  
ATOM   3761  CA  TYR A 470      71.401 -27.523 -36.074  1.00 35.14           C  
ATOM   3762  C   TYR A 470      70.715 -26.231 -35.648  1.00 35.14           C  
ATOM   3763  CB  TYR A 470      70.695 -28.109 -37.301  1.00 35.14           C  
ATOM   3764  O   TYR A 470      69.609 -26.259 -35.103  1.00 35.14           O  
ATOM   3765  CG  TYR A 470      71.595 -28.946 -38.178  1.00 35.14           C  
ATOM   3766  CD1 TYR A 470      72.438 -28.350 -39.114  1.00 35.14           C  
ATOM   3767  CD2 TYR A 470      71.604 -30.332 -38.073  1.00 35.14           C  
ATOM   3768  CE1 TYR A 470      73.267 -29.117 -39.925  1.00 35.14           C  
ATOM   3769  CE2 TYR A 470      72.430 -31.109 -38.879  1.00 35.14           C  
ATOM   3770  OH  TYR A 470      74.076 -31.257 -40.601  1.00 35.14           O  
ATOM   3771  CZ  TYR A 470      73.257 -30.493 -39.800  1.00 35.14           C  
TER    3772      TYR A 470                                                      
ENDMDL                                                                          
END                                                                             
