# Supplementary material for: The 2022 Lady Estelle Wolfson lectureship on neurofilaments
Source: J Neurochem. 2022 Sep 19;163(3):179–219. doi: 10.1111/jnc.15682 (PMC9826399; doi:10.1111/jnc.15682)
Supplement: Supplementary file 1 — Supplementary material S1 [file JNC-163-179-s001.gz › PRPH_5436c_unrelaxed_rank_3_model_2.pdb]

MODEL     1                                                                     
ATOM      1  N   MET A   1      -9.852  24.950  45.506  1.00 38.87           N  
ATOM      2  CA  MET A   1      -8.423  25.157  45.724  1.00 38.87           C  
ATOM      3  C   MET A   1      -7.597  24.214  44.856  1.00 38.87           C  
ATOM      4  CB  MET A   1      -8.069  24.955  47.199  1.00 38.87           C  
ATOM      5  O   MET A   1      -7.722  22.993  44.965  1.00 38.87           O  
ATOM      6  CG  MET A   1      -8.565  26.068  48.107  1.00 38.87           C  
ATOM      7  SD  MET A   1      -7.582  26.207  49.650  1.00 38.87           S  
ATOM      8  CE  MET A   1      -6.244  27.292  49.079  1.00 38.87           C  
ATOM      9  N   SER A   2      -7.561  24.571  43.649  1.00 37.10           N  
ATOM     10  CA  SER A   2      -6.470  24.959  42.762  1.00 37.10           C  
ATOM     11  C   SER A   2      -6.565  24.239  41.421  1.00 37.10           C  
ATOM     12  CB  SER A   2      -5.118  24.665  43.413  1.00 37.10           C  
ATOM     13  O   SER A   2      -6.612  23.008  41.373  1.00 37.10           O  
ATOM     14  OG  SER A   2      -5.239  23.634  44.378  1.00 37.10           O  
ATOM     15  N   HIS A   3      -7.015  24.969  40.449  1.00 40.02           N  
ATOM     16  CA  HIS A   3      -6.906  25.460  39.080  1.00 40.02           C  
ATOM     17  C   HIS A   3      -5.490  25.282  38.542  1.00 40.02           C  
ATOM     18  CB  HIS A   3      -7.314  26.933  39.005  1.00 40.02           C  
ATOM     19  O   HIS A   3      -4.517  25.628  39.216  1.00 40.02           O  
ATOM     20  CG  HIS A   3      -8.793  27.148  39.042  1.00 40.02           C  
ATOM     21  CD2 HIS A   3      -9.587  27.710  39.984  1.00 40.02           C  
ATOM     22  ND1 HIS A   3      -9.628  26.758  38.017  1.00 40.02           N  
ATOM     23  CE1 HIS A   3     -10.874  27.073  38.327  1.00 40.02           C  
ATOM     24  NE2 HIS A   3     -10.877  27.652  39.516  1.00 40.02           N  
ATOM     25  N   HIS A   4      -5.332  24.543  37.448  1.00 37.65           N  
ATOM     26  CA  HIS A   4      -4.703  24.871  36.174  1.00 37.65           C  
ATOM     27  C   HIS A   4      -4.734  23.680  35.221  1.00 37.65           C  
ATOM     28  CB  HIS A   4      -3.260  25.331  36.391  1.00 37.65           C  
ATOM     29  O   HIS A   4      -4.389  22.561  35.609  1.00 37.65           O  
ATOM     30  CG  HIS A   4      -3.147  26.747  36.860  1.00 37.65           C  
ATOM     31  CD2 HIS A   4      -2.672  27.264  38.018  1.00 37.65           C  
ATOM     32  ND1 HIS A   4      -3.557  27.819  36.098  1.00 37.65           N  
ATOM     33  CE1 HIS A   4      -3.337  28.938  36.767  1.00 37.65           C  
ATOM     34  NE2 HIS A   4      -2.800  28.629  37.936  1.00 37.65           N  
ATOM     35  N   PRO A   5      -4.970  24.037  33.962  1.00 51.62           N  
ATOM     36  CA  PRO A   5      -5.410  23.671  32.613  1.00 51.62           C  
ATOM     37  C   PRO A   5      -4.248  23.524  31.633  1.00 51.62           C  
ATOM     38  CB  PRO A   5      -6.318  24.836  32.211  1.00 51.62           C  
ATOM     39  O   PRO A   5      -3.095  23.770  31.996  1.00 51.62           O  
ATOM     40  CG  PRO A   5      -5.701  26.039  32.848  1.00 51.62           C  
ATOM     41  CD  PRO A   5      -4.560  25.588  33.714  1.00 51.62           C  
ATOM     42  N   SER A   6      -4.299  22.517  30.667  1.00 39.58           N  
ATOM     43  CA  SER A   6      -4.333  22.477  29.208  1.00 39.58           C  
ATOM     44  C   SER A   6      -3.024  22.982  28.611  1.00 39.58           C  
ATOM     45  CB  SER A   6      -5.501  23.308  28.676  1.00 39.58           C  
ATOM     46  O   SER A   6      -2.585  24.093  28.915  1.00 39.58           O  
ATOM     47  OG  SER A   6      -6.736  22.800  29.150  1.00 39.58           O  
ATOM     48  N   GLY A   7      -2.162  22.058  28.112  1.00 33.51           N  
ATOM     49  CA  GLY A   7      -1.205  22.384  27.067  1.00 33.51           C  
ATOM     50  C   GLY A   7      -1.106  21.314  25.995  1.00 33.51           C  
ATOM     51  O   GLY A   7      -1.060  20.122  26.303  1.00 33.51           O  
ATOM     52  N   LEU A   8      -1.817  21.427  24.841  1.00 44.55           N  
ATOM     53  CA  LEU A   8      -1.635  21.375  23.395  1.00 44.55           C  
ATOM     54  C   LEU A   8      -0.161  21.511  23.027  1.00 44.55           C  
ATOM     55  CB  LEU A   8      -2.447  22.478  22.712  1.00 44.55           C  
ATOM     56  O   LEU A   8       0.473  22.518  23.352  1.00 44.55           O  
ATOM     57  CG  LEU A   8      -3.968  22.316  22.738  1.00 44.55           C  
ATOM     58  CD1 LEU A   8      -4.648  23.631  22.374  1.00 44.55           C  
ATOM     59  CD2 LEU A   8      -4.403  21.203  21.791  1.00 44.55           C  
ATOM     60  N   ARG A   9       0.544  20.367  22.774  1.00 37.83           N  
ATOM     61  CA  ARG A   9       1.768  20.379  21.980  1.00 37.83           C  
ATOM     62  C   ARG A   9       1.707  19.342  20.864  1.00 37.83           C  
ATOM     63  CB  ARG A   9       2.987  20.122  22.868  1.00 37.83           C  
ATOM     64  O   ARG A   9       1.434  18.166  21.116  1.00 37.83           O  
ATOM     65  CG  ARG A   9       4.249  20.830  22.402  1.00 37.83           C  
ATOM     66  CD  ARG A   9       5.410  20.604  23.361  1.00 37.83           C  
ATOM     67  NE  ARG A   9       6.540  21.476  23.054  1.00 37.83           N  
ATOM     68  NH1 ARG A   9       8.145  20.030  23.871  1.00 37.83           N  
ATOM     69  NH2 ARG A   9       8.762  22.051  22.983  1.00 37.83           N  
ATOM     70  CZ  ARG A   9       7.813  21.184  23.303  1.00 37.83           C  
ATOM     71  N   ALA A  10       1.180  19.623  19.691  1.00 39.55           N  
ATOM     72  CA  ALA A  10       1.425  19.412  18.267  1.00 39.55           C  
ATOM     73  C   ALA A  10       2.921  19.373  17.968  1.00 39.55           C  
ATOM     74  CB  ALA A  10       0.748  20.505  17.443  1.00 39.55           C  
ATOM     75  O   ALA A  10       3.649  20.314  18.292  1.00 39.55           O  
ATOM     76  N   GLY A  11       3.628  18.255  18.065  1.00 33.81           N  
ATOM     77  CA  GLY A  11       4.939  17.942  17.521  1.00 33.81           C  
ATOM     78  C   GLY A  11       4.889  17.449  16.087  1.00 33.81           C  
ATOM     79  O   GLY A  11       4.098  16.563  15.757  1.00 33.81           O  
ATOM     80  N   PHE A  12       4.885  18.310  15.072  1.00 37.54           N  
ATOM     81  CA  PHE A  12       5.357  18.334  13.693  1.00 37.54           C  
ATOM     82  C   PHE A  12       6.816  17.902  13.612  1.00 37.54           C  
ATOM     83  CB  PHE A  12       5.190  19.733  13.091  1.00 37.54           C  
ATOM     84  O   PHE A  12       7.666  18.429  14.333  1.00 37.54           O  
ATOM     85  CG  PHE A  12       3.764  20.088  12.768  1.00 37.54           C  
ATOM     86  CD1 PHE A  12       3.143  19.570  11.638  1.00 37.54           C  
ATOM     87  CD2 PHE A  12       3.043  20.941  13.594  1.00 37.54           C  
ATOM     88  CE1 PHE A  12       1.823  19.897  11.336  1.00 37.54           C  
ATOM     89  CE2 PHE A  12       1.724  21.272  13.299  1.00 37.54           C  
ATOM     90  CZ  PHE A  12       1.116  20.750  12.169  1.00 37.54           C  
ATOM     91  N   SER A  13       7.191  16.659  13.445  1.00 36.17           N  
ATOM     92  CA  SER A  13       8.436  16.109  12.917  1.00 36.17           C  
ATOM     93  C   SER A  13       8.525  16.296  11.406  1.00 36.17           C  
ATOM     94  CB  SER A  13       8.555  14.624  13.263  1.00 36.17           C  
ATOM     95  O   SER A  13       7.649  15.844  10.666  1.00 36.17           O  
ATOM     96  OG  SER A  13       8.437  14.422  14.661  1.00 36.17           O  
ATOM     97  N   SER A  14       8.974  17.456  10.853  1.00 34.23           N  
ATOM     98  CA  SER A  14       9.578  17.898   9.600  1.00 34.23           C  
ATOM     99  C   SER A  14      10.968  17.297   9.415  1.00 34.23           C  
ATOM    100  CB  SER A  14       9.663  19.424   9.555  1.00 34.23           C  
ATOM    101  O   SER A  14      11.815  17.394  10.305  1.00 34.23           O  
ATOM    102  OG  SER A  14      10.332  19.856   8.383  1.00 34.23           O  
ATOM    103  N   THR A  15      11.155  16.133   8.816  1.00 31.81           N  
ATOM    104  CA  THR A  15      12.288  15.480   8.170  1.00 31.81           C  
ATOM    105  C   THR A  15      12.639  16.178   6.859  1.00 31.81           C  
ATOM    106  CB  THR A  15      11.996  13.992   7.901  1.00 31.81           C  
ATOM    107  O   THR A  15      11.759  16.447   6.039  1.00 31.81           O  
ATOM    108  CG2 THR A  15      13.032  13.391   6.956  1.00 31.81           C  
ATOM    109  OG1 THR A  15      12.024  13.274   9.141  1.00 31.81           O  
ATOM    110  N   SER A  16      13.660  17.040   6.813  1.00 38.68           N  
ATOM    111  CA  SER A  16      14.685  17.663   5.983  1.00 38.68           C  
ATOM    112  C   SER A  16      15.623  16.620   5.386  1.00 38.68           C  
ATOM    113  CB  SER A  16      15.489  18.679   6.796  1.00 38.68           C  
ATOM    114  O   SER A  16      16.368  15.959   6.112  1.00 38.68           O  
ATOM    115  OG  SER A  16      16.198  18.037   7.842  1.00 38.68           O  
ATOM    116  N   TYR A  17      15.335  16.031   4.186  1.00 36.40           N  
ATOM    117  CA  TYR A  17      16.319  15.411   3.306  1.00 36.40           C  
ATOM    118  C   TYR A  17      16.660  16.328   2.137  1.00 36.40           C  
ATOM    119  CB  TYR A  17      15.802  14.068   2.782  1.00 36.40           C  
ATOM    120  O   TYR A  17      15.771  16.759   1.399  1.00 36.40           O  
ATOM    121  CG  TYR A  17      16.877  13.018   2.638  1.00 36.40           C  
ATOM    122  CD1 TYR A  17      17.458  12.753   1.400  1.00 36.40           C  
ATOM    123  CD2 TYR A  17      17.314  12.289   3.739  1.00 36.40           C  
ATOM    124  CE1 TYR A  17      18.447  11.785   1.262  1.00 36.40           C  
ATOM    125  CE2 TYR A  17      18.303  11.319   3.613  1.00 36.40           C  
ATOM    126  OH  TYR A  17      19.842  10.116   2.241  1.00 36.40           O  
ATOM    127  CZ  TYR A  17      18.863  11.075   2.372  1.00 36.40           C  
ATOM    128  N   ARG A  18      17.570  17.258   2.280  1.00 39.35           N  
ATOM    129  CA  ARG A  18      18.716  17.885   1.631  1.00 39.35           C  
ATOM    130  C   ARG A  18      19.352  16.942   0.614  1.00 39.35           C  
ATOM    131  CB  ARG A  18      19.755  18.314   2.669  1.00 39.35           C  
ATOM    132  O   ARG A  18      19.654  15.790   0.932  1.00 39.35           O  
ATOM    133  CG  ARG A  18      19.511  19.698   3.248  1.00 39.35           C  
ATOM    134  CD  ARG A  18      20.759  20.568   3.175  1.00 39.35           C  
ATOM    135  NE  ARG A  18      20.671  21.714   4.075  1.00 39.35           N  
ATOM    136  NH1 ARG A  18      20.258  23.256   2.406  1.00 39.35           N  
ATOM    137  NH2 ARG A  18      20.375  23.932   4.593  1.00 39.35           N  
ATOM    138  CZ  ARG A  18      20.435  22.965   3.689  1.00 39.35           C  
ATOM    139  N   ARG A  19      19.040  17.011  -0.675  1.00 40.88           N  
ATOM    140  CA  ARG A  19      19.493  17.114  -2.058  1.00 40.88           C  
ATOM    141  C   ARG A  19      20.973  17.475  -2.124  1.00 40.88           C  
ATOM    142  CB  ARG A  19      18.666  18.151  -2.820  1.00 40.88           C  
ATOM    143  O   ARG A  19      21.396  18.487  -1.560  1.00 40.88           O  
ATOM    144  CG  ARG A  19      17.393  17.593  -3.435  1.00 40.88           C  
ATOM    145  CD  ARG A  19      16.722  18.602  -4.356  1.00 40.88           C  
ATOM    146  NE  ARG A  19      15.653  17.990  -5.139  1.00 40.88           N  
ATOM    147  NH1 ARG A  19      16.171  19.100  -7.098  1.00 40.88           N  
ATOM    148  NH2 ARG A  19      14.416  17.626  -7.040  1.00 40.88           N  
ATOM    149  CZ  ARG A  19      15.416  18.240  -6.424  1.00 40.88           C  
ATOM    150  N   THR A  20      21.982  16.540  -2.097  1.00 37.97           N  
ATOM    151  CA  THR A  20      23.360  16.757  -2.525  1.00 37.97           C  
ATOM    152  C   THR A  20      23.655  15.989  -3.810  1.00 37.97           C  
ATOM    153  CB  THR A  20      24.358  16.333  -1.430  1.00 37.97           C  
ATOM    154  O   THR A  20      23.578  14.759  -3.836  1.00 37.97           O  
ATOM    155  CG2 THR A  20      24.164  17.157  -0.161  1.00 37.97           C  
ATOM    156  OG1 THR A  20      24.160  14.948  -1.122  1.00 37.97           O  
ATOM    157  N   PHE A  21      23.312  16.449  -5.016  1.00 39.67           N  
ATOM    158  CA  PHE A  21      24.095  16.049  -6.180  1.00 39.67           C  
ATOM    159  C   PHE A  21      24.908  17.222  -6.715  1.00 39.67           C  
ATOM    160  CB  PHE A  21      23.181  15.499  -7.280  1.00 39.67           C  
ATOM    161  O   PHE A  21      24.377  18.319  -6.900  1.00 39.67           O  
ATOM    162  CG  PHE A  21      22.669  14.111  -7.006  1.00 39.67           C  
ATOM    163  CD1 PHE A  21      23.484  13.003  -7.202  1.00 39.67           C  
ATOM    164  CD2 PHE A  21      21.371  13.914  -6.552  1.00 39.67           C  
ATOM    165  CE1 PHE A  21      23.012  11.717  -6.949  1.00 39.67           C  
ATOM    166  CE2 PHE A  21      20.893  12.632  -6.297  1.00 39.67           C  
ATOM    167  CZ  PHE A  21      21.715  11.535  -6.497  1.00 39.67           C  
ATOM    168  N   GLY A  22      26.107  17.433  -6.318  1.00 41.24           N  
ATOM    169  CA  GLY A  22      27.266  18.136  -6.845  1.00 41.24           C  
ATOM    170  C   GLY A  22      27.646  17.695  -8.245  1.00 41.24           C  
ATOM    171  O   GLY A  22      27.330  16.577  -8.657  1.00 41.24           O  
ATOM    172  N   PRO A  23      28.009  18.751  -9.144  1.00 52.91           N  
ATOM    173  CA  PRO A  23      28.425  18.588 -10.539  1.00 52.91           C  
ATOM    174  C   PRO A  23      29.850  18.056 -10.672  1.00 52.91           C  
ATOM    175  CB  PRO A  23      28.316  20.005 -11.107  1.00 52.91           C  
ATOM    176  O   PRO A  23      30.638  18.148  -9.728  1.00 52.91           O  
ATOM    177  CG  PRO A  23      28.478  20.904  -9.924  1.00 52.91           C  
ATOM    178  CD  PRO A  23      28.487  20.061  -8.682  1.00 52.91           C  
ATOM    179  N   PRO A  24      30.217  17.291 -11.879  1.00 50.83           N  
ATOM    180  CA  PRO A  24      31.582  16.766 -11.967  1.00 50.83           C  
ATOM    181  C   PRO A  24      32.598  17.829 -12.378  1.00 50.83           C  
ATOM    182  CB  PRO A  24      31.471  15.675 -13.035  1.00 50.83           C  
ATOM    183  O   PRO A  24      32.224  18.859 -12.944  1.00 50.83           O  
ATOM    184  CG  PRO A  24      30.372  16.134 -13.938  1.00 50.83           C  
ATOM    185  CD  PRO A  24      29.552  17.159 -13.208  1.00 50.83           C  
ATOM    186  N   PRO A  25      33.956  17.673 -11.930  1.00 44.56           N  
ATOM    187  CA  PRO A  25      34.966  18.632 -12.384  1.00 44.56           C  
ATOM    188  C   PRO A  25      35.602  18.234 -13.714  1.00 44.56           C  
ATOM    189  CB  PRO A  25      36.001  18.615 -11.257  1.00 44.56           C  
ATOM    190  O   PRO A  25      35.565  17.060 -14.093  1.00 44.56           O  
ATOM    191  CG  PRO A  25      35.945  17.225 -10.709  1.00 44.56           C  
ATOM    192  CD  PRO A  25      34.696  16.563 -11.215  1.00 44.56           C  
ATOM    193  N   SER A  26      35.757  19.225 -14.670  1.00 44.47           N  
ATOM    194  CA  SER A  26      36.586  19.760 -15.745  1.00 44.47           C  
ATOM    195  C   SER A  26      38.070  19.629 -15.417  1.00 44.47           C  
ATOM    196  CB  SER A  26      36.242  21.227 -16.009  1.00 44.47           C  
ATOM    197  O   SER A  26      38.504  19.998 -14.323  1.00 44.47           O  
ATOM    198  OG  SER A  26      36.799  22.062 -15.010  1.00 44.47           O  
ATOM    199  N   LEU A  27      38.819  18.819 -16.225  1.00 35.29           N  
ATOM    200  CA  LEU A  27      40.254  19.071 -16.281  1.00 35.29           C  
ATOM    201  C   LEU A  27      40.793  18.843 -17.689  1.00 35.29           C  
ATOM    202  CB  LEU A  27      40.995  18.172 -15.287  1.00 35.29           C  
ATOM    203  O   LEU A  27      40.458  17.846 -18.333  1.00 35.29           O  
ATOM    204  CG  LEU A  27      40.806  18.499 -13.805  1.00 35.29           C  
ATOM    205  CD1 LEU A  27      41.244  17.320 -12.942  1.00 35.29           C  
ATOM    206  CD2 LEU A  27      41.581  19.758 -13.432  1.00 35.29           C  
ATOM    207  N   SER A  28      41.189  19.888 -18.418  1.00 35.24           N  
ATOM    208  CA  SER A  28      42.348  20.005 -19.296  1.00 35.24           C  
ATOM    209  C   SER A  28      43.640  20.124 -18.494  1.00 35.24           C  
ATOM    210  CB  SER A  28      42.200  21.213 -20.222  1.00 35.24           C  
ATOM    211  O   SER A  28      43.639  20.658 -17.382  1.00 35.24           O  
ATOM    212  OG  SER A  28      40.840  21.427 -20.556  1.00 35.24           O  
ATOM    213  N   PRO A  29      44.908  20.047 -19.275  1.00 51.66           N  
ATOM    214  CA  PRO A  29      46.104  19.269 -19.605  1.00 51.66           C  
ATOM    215  C   PRO A  29      47.388  19.913 -19.088  1.00 51.66           C  
ATOM    216  CB  PRO A  29      46.090  19.232 -21.135  1.00 51.66           C  
ATOM    217  O   PRO A  29      47.460  21.138 -18.959  1.00 51.66           O  
ATOM    218  CG  PRO A  29      45.501  20.544 -21.544  1.00 51.66           C  
ATOM    219  CD  PRO A  29      45.098  21.292 -20.305  1.00 51.66           C  
ATOM    220  N   GLY A  30      48.175  19.118 -18.392  1.00 32.82           N  
ATOM    221  CA  GLY A  30      49.555  19.546 -18.229  1.00 32.82           C  
ATOM    222  C   GLY A  30      50.544  18.396 -18.255  1.00 32.82           C  
ATOM    223  O   GLY A  30      50.271  17.323 -17.714  1.00 32.82           O  
ATOM    224  N   ALA A  31      51.465  18.380 -19.244  1.00 33.55           N  
ATOM    225  CA  ALA A  31      52.843  18.416 -19.726  1.00 33.55           C  
ATOM    226  C   ALA A  31      53.829  18.178 -18.586  1.00 33.55           C  
ATOM    227  CB  ALA A  31      53.134  19.750 -20.408  1.00 33.55           C  
ATOM    228  O   ALA A  31      53.649  18.699 -17.483  1.00 33.55           O  
ATOM    229  N   PHE A  32      54.828  17.309 -18.776  1.00 34.28           N  
ATOM    230  CA  PHE A  32      56.271  17.207 -18.961  1.00 34.28           C  
ATOM    231  C   PHE A  32      56.858  16.132 -18.054  1.00 34.28           C  
ATOM    232  CB  PHE A  32      56.946  18.553 -18.684  1.00 34.28           C  
ATOM    233  O   PHE A  32      56.461  16.006 -16.894  1.00 34.28           O  
ATOM    234  CG  PHE A  32      56.595  19.625 -19.681  1.00 34.28           C  
ATOM    235  CD1 PHE A  32      57.097  19.580 -20.976  1.00 34.28           C  
ATOM    236  CD2 PHE A  32      55.762  20.677 -19.323  1.00 34.28           C  
ATOM    237  CE1 PHE A  32      56.774  20.570 -21.901  1.00 34.28           C  
ATOM    238  CE2 PHE A  32      55.434  21.670 -20.242  1.00 34.28           C  
ATOM    239  CZ  PHE A  32      55.942  21.615 -21.530  1.00 34.28           C  
ATOM    240  N   SER A  33      57.736  15.280 -18.638  1.00 30.51           N  
ATOM    241  CA  SER A  33      59.135  15.015 -18.959  1.00 30.51           C  
ATOM    242  C   SER A  33      59.795  14.156 -17.885  1.00 30.51           C  
ATOM    243  CB  SER A  33      59.906  16.325 -19.121  1.00 30.51           C  
ATOM    244  O   SER A  33      59.523  14.323 -16.695  1.00 30.51           O  
ATOM    245  OG  SER A  33      59.432  17.053 -20.240  1.00 30.51           O  
ATOM    246  N   TYR A  34      60.607  13.196 -18.314  1.00 33.42           N  
ATOM    247  CA  TYR A  34      61.991  12.800 -18.551  1.00 33.42           C  
ATOM    248  C   TYR A  34      62.368  11.597 -17.694  1.00 33.42           C  
ATOM    249  CB  TYR A  34      62.941  13.966 -18.262  1.00 33.42           C  
ATOM    250  O   TYR A  34      61.980  11.513 -16.526  1.00 33.42           O  
ATOM    251  CG  TYR A  34      63.040  14.320 -16.798  1.00 33.42           C  
ATOM    252  CD1 TYR A  34      62.246  15.325 -16.249  1.00 33.42           C  
ATOM    253  CD2 TYR A  34      63.927  13.651 -15.961  1.00 33.42           C  
ATOM    254  CE1 TYR A  34      62.335  15.656 -14.901  1.00 33.42           C  
ATOM    255  CE2 TYR A  34      64.024  13.974 -14.611  1.00 33.42           C  
ATOM    256  OH  TYR A  34      63.317  15.300 -12.756  1.00 33.42           O  
ATOM    257  CZ  TYR A  34      63.225  14.976 -14.091  1.00 33.42           C  
ATOM    258  N   SER A  35      62.984  10.655 -18.358  1.00 31.23           N  
ATOM    259  CA  SER A  35      64.320  10.104 -18.558  1.00 31.23           C  
ATOM    260  C   SER A  35      64.511   8.815 -17.766  1.00 31.23           C  
ATOM    261  CB  SER A  35      65.387  11.123 -18.155  1.00 31.23           C  
ATOM    262  O   SER A  35      64.064   8.711 -16.622  1.00 31.23           O  
ATOM    263  OG  SER A  35      64.802  12.388 -17.899  1.00 31.23           O  
ATOM    264  N   SER A  36      64.981   7.822 -18.432  1.00 29.99           N  
ATOM    265  CA  SER A  36      66.220   7.109 -18.726  1.00 29.99           C  
ATOM    266  C   SER A  36      66.448   5.966 -17.743  1.00 29.99           C  
ATOM    267  CB  SER A  36      67.411   8.067 -18.692  1.00 29.99           C  
ATOM    268  O   SER A  36      66.174   6.104 -16.549  1.00 29.99           O  
ATOM    269  OG  SER A  36      67.035   9.354 -19.151  1.00 29.99           O  
ATOM    270  N   SER A  37      66.708   4.830 -18.300  1.00 28.84           N  
ATOM    271  CA  SER A  37      67.887   3.994 -18.106  1.00 28.84           C  
ATOM    272  C   SER A  37      67.577   2.527 -18.384  1.00 28.84           C  
ATOM    273  CB  SER A  37      68.426   4.148 -16.683  1.00 28.84           C  
ATOM    274  O   SER A  37      66.523   2.024 -17.989  1.00 28.84           O  
ATOM    275  OG  SER A  37      67.431   3.815 -15.729  1.00 28.84           O  
ATOM    276  N   SER A  38      68.297   1.967 -19.321  1.00 30.45           N  
ATOM    277  CA  SER A  38      69.393   1.064 -19.653  1.00 30.45           C  
ATOM    278  C   SER A  38      69.153  -0.330 -19.082  1.00 30.45           C  
ATOM    279  CB  SER A  38      70.720   1.616 -19.131  1.00 30.45           C  
ATOM    280  O   SER A  38      68.621  -0.471 -17.979  1.00 30.45           O  
ATOM    281  OG  SER A  38      70.691   1.747 -17.720  1.00 30.45           O  
ATOM    282  N   ARG A  39      69.362  -1.318 -19.887  1.00 31.95           N  
ATOM    283  CA  ARG A  39      70.360  -2.352 -20.141  1.00 31.95           C  
ATOM    284  C   ARG A  39      69.821  -3.733 -19.785  1.00 31.95           C  
ATOM    285  CB  ARG A  39      71.640  -2.069 -19.351  1.00 31.95           C  
ATOM    286  O   ARG A  39      69.133  -3.895 -18.776  1.00 31.95           O  
ATOM    287  CG  ARG A  39      72.444  -0.892 -19.881  1.00 31.95           C  
ATOM    288  CD  ARG A  39      73.818  -0.810 -19.232  1.00 31.95           C  
ATOM    289  NE  ARG A  39      74.322   0.560 -19.209  1.00 31.95           N  
ATOM    290  NH1 ARG A  39      76.321   0.027 -18.181  1.00 31.95           N  
ATOM    291  NH2 ARG A  39      75.859   2.201 -18.740  1.00 31.95           N  
ATOM    292  CZ  ARG A  39      75.500   0.926 -18.710  1.00 31.95           C  
ATOM    293  N   PHE A  40      69.998  -4.688 -20.659  1.00 30.63           N  
ATOM    294  CA  PHE A  40      70.783  -5.872 -20.986  1.00 30.63           C  
ATOM    295  C   PHE A  40      69.921  -7.127 -20.921  1.00 30.63           C  
ATOM    296  CB  PHE A  40      71.978  -6.006 -20.037  1.00 30.63           C  
ATOM    297  O   PHE A  40      69.047  -7.243 -20.059  1.00 30.63           O  
ATOM    298  CG  PHE A  40      73.216  -5.297 -20.516  1.00 30.63           C  
ATOM    299  CD1 PHE A  40      74.065  -5.896 -21.439  1.00 30.63           C  
ATOM    300  CD2 PHE A  40      73.530  -4.029 -20.044  1.00 30.63           C  
ATOM    301  CE1 PHE A  40      75.211  -5.242 -21.884  1.00 30.63           C  
ATOM    302  CE2 PHE A  40      74.674  -3.369 -20.484  1.00 30.63           C  
ATOM    303  CZ  PHE A  40      75.514  -3.978 -21.403  1.00 30.63           C  
ATOM    304  N   SER A  41      70.020  -7.929 -21.946  1.00 29.21           N  
ATOM    305  CA  SER A  41      70.629  -9.250 -22.069  1.00 29.21           C  
ATOM    306  C   SER A  41      69.728 -10.204 -22.846  1.00 29.21           C  
ATOM    307  CB  SER A  41      70.930  -9.832 -20.687  1.00 29.21           C  
ATOM    308  O   SER A  41      68.515 -10.237 -22.628  1.00 29.21           O  
ATOM    309  OG  SER A  41      71.688  -8.920 -19.912  1.00 29.21           O  
ATOM    310  N   SER A  42      70.280 -10.743 -23.903  1.00 30.93           N  
ATOM    311  CA  SER A  42      70.868 -11.957 -24.459  1.00 30.93           C  
ATOM    312  C   SER A  42      69.839 -13.079 -24.549  1.00 30.93           C  
ATOM    313  CB  SER A  42      72.058 -12.413 -23.613  1.00 30.93           C  
ATOM    314  O   SER A  42      68.997 -13.229 -23.662  1.00 30.93           O  
ATOM    315  OG  SER A  42      72.545 -11.348 -22.815  1.00 30.93           O  
ATOM    316  N   SER A  43      69.815 -13.701 -25.710  1.00 33.40           N  
ATOM    317  CA  SER A  43      70.220 -15.035 -26.142  1.00 33.40           C  
ATOM    318  C   SER A  43      69.176 -15.659 -27.063  1.00 33.40           C  
ATOM    319  CB  SER A  43      70.452 -15.943 -24.933  1.00 33.40           C  
ATOM    320  O   SER A  43      67.976 -15.577 -26.794  1.00 33.40           O  
ATOM    321  OG  SER A  43      69.331 -15.924 -24.067  1.00 33.40           O  
ATOM    322  N   ARG A  44      69.615 -16.075 -28.180  1.00 33.53           N  
ATOM    323  CA  ARG A  44      69.896 -17.102 -29.177  1.00 33.53           C  
ATOM    324  C   ARG A  44      69.082 -18.363 -28.909  1.00 33.53           C  
ATOM    325  CB  ARG A  44      71.389 -17.436 -29.199  1.00 33.53           C  
ATOM    326  O   ARG A  44      68.920 -18.771 -27.757  1.00 33.53           O  
ATOM    327  CG  ARG A  44      72.223 -16.476 -30.032  1.00 33.53           C  
ATOM    328  CD  ARG A  44      73.672 -16.932 -30.136  1.00 33.53           C  
ATOM    329  NE  ARG A  44      74.586 -15.800 -30.261  1.00 33.53           N  
ATOM    330  NH1 ARG A  44      76.117 -16.917 -31.582  1.00 33.53           N  
ATOM    331  NH2 ARG A  44      76.482 -14.732 -30.993  1.00 33.53           N  
ATOM    332  CZ  ARG A  44      75.726 -15.819 -30.945  1.00 33.53           C  
ATOM    333  N   LEU A  45      68.623 -19.031 -30.009  1.00 38.84           N  
ATOM    334  CA  LEU A  45      68.801 -20.374 -30.550  1.00 38.84           C  
ATOM    335  C   LEU A  45      68.000 -20.553 -31.835  1.00 38.84           C  
ATOM    336  CB  LEU A  45      68.380 -21.427 -29.522  1.00 38.84           C  
ATOM    337  O   LEU A  45      66.847 -20.123 -31.918  1.00 38.84           O  
ATOM    338  CG  LEU A  45      69.239 -21.525 -28.260  1.00 38.84           C  
ATOM    339  CD1 LEU A  45      68.584 -22.454 -27.244  1.00 38.84           C  
ATOM    340  CD2 LEU A  45      70.643 -22.008 -28.606  1.00 38.84           C  
ATOM    341  N   LEU A  46      68.663 -21.160 -32.919  1.00 36.13           N  
ATOM    342  CA  LEU A  46      69.100 -22.295 -33.724  1.00 36.13           C  
ATOM    343  C   LEU A  46      67.997 -22.742 -34.678  1.00 36.13           C  
ATOM    344  CB  LEU A  46      69.517 -23.462 -32.824  1.00 36.13           C  
ATOM    345  O   LEU A  46      66.835 -22.855 -34.281  1.00 36.13           O  
ATOM    346  CG  LEU A  46      70.883 -23.341 -32.146  1.00 36.13           C  
ATOM    347  CD1 LEU A  46      70.893 -24.118 -30.834  1.00 36.13           C  
ATOM    348  CD2 LEU A  46      71.987 -23.835 -33.075  1.00 36.13           C  
ATOM    349  N   GLY A  47      68.334 -22.896 -35.954  1.00 31.81           N  
ATOM    350  CA  GLY A  47      68.592 -24.083 -36.754  1.00 31.81           C  
ATOM    351  C   GLY A  47      67.807 -24.109 -38.052  1.00 31.81           C  
ATOM    352  O   GLY A  47      66.609 -23.821 -38.065  1.00 31.81           O  
ATOM    353  N   SER A  48      68.515 -24.162 -39.176  1.00 37.46           N  
ATOM    354  CA  SER A  48      69.127 -25.053 -40.157  1.00 37.46           C  
ATOM    355  C   SER A  48      68.391 -24.995 -41.491  1.00 37.46           C  
ATOM    356  CB  SER A  48      69.145 -26.491 -39.637  1.00 37.46           C  
ATOM    357  O   SER A  48      67.172 -24.814 -41.527  1.00 37.46           O  
ATOM    358  OG  SER A  48      68.396 -27.343 -40.487  1.00 37.46           O  
ATOM    359  N   ALA A  49      69.154 -25.017 -42.639  1.00 33.19           N  
ATOM    360  CA  ALA A  49      69.898 -25.779 -43.639  1.00 33.19           C  
ATOM    361  C   ALA A  49      69.331 -25.549 -45.037  1.00 33.19           C  
ATOM    362  CB  ALA A  49      69.877 -27.267 -43.298  1.00 33.19           C  
ATOM    363  O   ALA A  49      68.120 -25.650 -45.247  1.00 33.19           O  
ATOM    364  N   SER A  50      70.117 -25.110 -45.960  1.00 39.09           N  
ATOM    365  CA  SER A  50      70.741 -24.905 -47.264  1.00 39.09           C  
ATOM    366  C   SER A  50      70.383 -26.030 -48.230  1.00 39.09           C  
ATOM    367  CB  SER A  50      72.260 -24.807 -47.122  1.00 39.09           C  
ATOM    368  O   SER A  50      70.041 -27.135 -47.804  1.00 39.09           O  
ATOM    369  OG  SER A  50      72.612 -23.865 -46.123  1.00 39.09           O  
ATOM    370  N   PRO A  51      70.819 -26.042 -49.710  1.00 58.90           N  
ATOM    371  CA  PRO A  51      71.830 -25.463 -50.597  1.00 58.90           C  
ATOM    372  C   PRO A  51      71.580 -25.787 -52.068  1.00 58.90           C  
ATOM    373  CB  PRO A  51      73.134 -26.102 -50.111  1.00 58.90           C  
ATOM    374  O   PRO A  51      70.541 -26.358 -52.410  1.00 58.90           O  
ATOM    375  CG  PRO A  51      72.746 -27.479 -49.680  1.00 58.90           C  
ATOM    376  CD  PRO A  51      71.251 -27.600 -49.756  1.00 58.90           C  
ATOM    377  N   SER A  52      72.227 -24.947 -52.917  1.00 41.23           N  
ATOM    378  CA  SER A  52      73.341 -25.236 -53.814  1.00 41.23           C  
ATOM    379  C   SER A  52      73.328 -24.311 -55.027  1.00 41.23           C  
ATOM    380  CB  SER A  52      73.296 -26.694 -54.273  1.00 41.23           C  
ATOM    381  O   SER A  52      72.266 -24.024 -55.583  1.00 41.23           O  
ATOM    382  OG  SER A  52      71.958 -27.156 -54.349  1.00 41.23           O  
ATOM    383  N   SER A  53      74.506 -23.742 -55.370  1.00 41.42           N  
ATOM    384  CA  SER A  53      75.820 -23.797 -56.003  1.00 41.42           C  
ATOM    385  C   SER A  53      75.799 -23.135 -57.377  1.00 41.42           C  
ATOM    386  CB  SER A  53      76.291 -25.246 -56.134  1.00 41.42           C  
ATOM    387  O   SER A  53      74.820 -23.254 -58.115  1.00 41.42           O  
ATOM    388  OG  SER A  53      75.308 -26.039 -56.778  1.00 41.42           O  
ATOM    389  N   SER A  54      76.864 -22.365 -57.634  1.00 35.20           N  
ATOM    390  CA  SER A  54      78.098 -22.551 -58.390  1.00 35.20           C  
ATOM    391  C   SER A  54      78.707 -21.212 -58.792  1.00 35.20           C  
ATOM    392  CB  SER A  54      77.840 -23.398 -59.637  1.00 35.20           C  
ATOM    393  O   SER A  54      77.991 -20.297 -59.204  1.00 35.20           O  
ATOM    394  OG  SER A  54      76.464 -23.388 -59.976  1.00 35.20           O  
ATOM    395  N   VAL A  55      79.931 -20.961 -58.402  1.00 38.37           N  
ATOM    396  CA  VAL A  55      81.381 -20.808 -58.458  1.00 38.37           C  
ATOM    397  C   VAL A  55      81.788 -20.238 -59.815  1.00 38.37           C  
ATOM    398  CB  VAL A  55      82.103 -22.151 -58.206  1.00 38.37           C  
ATOM    399  O   VAL A  55      81.286 -20.673 -60.854  1.00 38.37           O  
ATOM    400  CG1 VAL A  55      83.114 -22.014 -57.069  1.00 38.37           C  
ATOM    401  CG2 VAL A  55      81.089 -23.251 -57.894  1.00 38.37           C  
ATOM    402  N   ARG A  56      82.674 -19.303 -59.870  1.00 38.89           N  
ATOM    403  CA  ARG A  56      84.092 -18.966 -59.800  1.00 38.89           C  
ATOM    404  C   ARG A  56      84.552 -18.265 -61.074  1.00 38.89           C  
ATOM    405  CB  ARG A  56      84.933 -20.222 -59.562  1.00 38.89           C  
ATOM    406  O   ARG A  56      84.106 -18.605 -62.172  1.00 38.89           O  
ATOM    407  CG  ARG A  56      84.807 -20.790 -58.157  1.00 38.89           C  
ATOM    408  CD  ARG A  56      85.938 -21.758 -57.837  1.00 38.89           C  
ATOM    409  NE  ARG A  56      85.645 -22.554 -56.648  1.00 38.89           N  
ATOM    410  NH1 ARG A  56      87.839 -22.672 -55.934  1.00 38.89           N  
ATOM    411  NH2 ARG A  56      86.179 -23.690 -54.725  1.00 38.89           N  
ATOM    412  CZ  ARG A  56      86.555 -22.970 -55.772  1.00 38.89           C  
ATOM    413  N   LEU A  57      85.534 -17.281 -61.004  1.00 37.65           N  
ATOM    414  CA  LEU A  57      86.888 -16.746 -60.915  1.00 37.65           C  
ATOM    415  C   LEU A  57      87.537 -16.676 -62.293  1.00 37.65           C  
ATOM    416  CB  LEU A  57      87.743 -17.605 -59.979  1.00 37.65           C  
ATOM    417  O   LEU A  57      87.442 -17.623 -63.078  1.00 37.65           O  
ATOM    418  CG  LEU A  57      88.511 -16.859 -58.887  1.00 37.65           C  
ATOM    419  CD1 LEU A  57      87.691 -16.809 -57.602  1.00 37.65           C  
ATOM    420  CD2 LEU A  57      89.864 -17.517 -58.639  1.00 37.65           C  
ATOM    421  N   GLY A  58      88.276 -15.568 -62.578  1.00 31.66           N  
ATOM    422  CA  GLY A  58      89.723 -15.472 -62.687  1.00 31.66           C  
ATOM    423  C   GLY A  58      90.179 -14.654 -63.881  1.00 31.66           C  
ATOM    424  O   GLY A  58      89.574 -14.722 -64.953  1.00 31.66           O  
ATOM    425  N   SER A  59      90.969 -13.603 -63.710  1.00 43.53           N  
ATOM    426  CA  SER A  59      92.261 -12.949 -63.895  1.00 43.53           C  
ATOM    427  C   SER A  59      93.288 -13.911 -64.482  1.00 43.53           C  
ATOM    428  CB  SER A  59      92.774 -12.390 -62.567  1.00 43.53           C  
ATOM    429  O   SER A  59      93.384 -15.063 -64.053  1.00 43.53           O  
ATOM    430  OG  SER A  59      93.852 -11.495 -62.782  1.00 43.53           O  
ATOM    431  N   PHE A  60      94.049 -13.459 -65.536  1.00 32.01           N  
ATOM    432  CA  PHE A  60      95.469 -13.517 -65.862  1.00 32.01           C  
ATOM    433  C   PHE A  60      95.755 -12.785 -67.167  1.00 32.01           C  
ATOM    434  CB  PHE A  60      95.941 -14.971 -65.961  1.00 32.01           C  
ATOM    435  O   PHE A  60      94.991 -12.897 -68.128  1.00 32.01           O  
ATOM    436  CG  PHE A  60      96.072 -15.659 -64.630  1.00 32.01           C  
ATOM    437  CD1 PHE A  60      97.137 -15.372 -63.785  1.00 32.01           C  
ATOM    438  CD2 PHE A  60      95.128 -16.594 -64.222  1.00 32.01           C  
ATOM    439  CE1 PHE A  60      97.261 -16.008 -62.552  1.00 32.01           C  
ATOM    440  CE2 PHE A  60      95.245 -17.233 -62.991  1.00 32.01           C  
ATOM    441  CZ  PHE A  60      96.313 -16.939 -62.158  1.00 32.01           C  
ATOM    442  N   ARG A  61      96.743 -11.846 -67.224  1.00 33.35           N  
ATOM    443  CA  ARG A  61      98.058 -11.385 -67.657  1.00 33.35           C  
ATOM    444  C   ARG A  61      98.665 -12.342 -68.678  1.00 33.35           C  
ATOM    445  CB  ARG A  61      98.997 -11.234 -66.458  1.00 33.35           C  
ATOM    446  O   ARG A  61      98.703 -13.554 -68.454  1.00 33.35           O  
ATOM    447  CG  ARG A  61      99.575  -9.837 -66.301  1.00 33.35           C  
ATOM    448  CD  ARG A  61     100.535  -9.754 -65.122  1.00 33.35           C  
ATOM    449  NE  ARG A  61     101.024  -8.393 -64.921  1.00 33.35           N  
ATOM    450  NH1 ARG A  61     103.201  -9.021 -64.468  1.00 33.35           N  
ATOM    451  NH2 ARG A  61     102.616  -6.805 -64.454  1.00 33.35           N  
ATOM    452  CZ  ARG A  61     102.279  -8.076 -64.615  1.00 33.35           C  
ATOM    453  N   SER A  62      99.218 -11.796 -69.864  1.00 36.84           N  
ATOM    454  CA  SER A  62     100.336 -11.375 -70.701  1.00 36.84           C  
ATOM    455  C   SER A  62     100.572 -12.358 -71.844  1.00 36.84           C  
ATOM    456  CB  SER A  62     101.610 -11.238 -69.866  1.00 36.84           C  
ATOM    457  O   SER A  62     100.315 -13.556 -71.702  1.00 36.84           O  
ATOM    458  OG  SER A  62     101.931  -9.873 -69.660  1.00 36.84           O  
ATOM    459  N   PRO A  63     101.524 -12.041 -72.900  1.00 45.14           N  
ATOM    460  CA  PRO A  63     102.909 -11.601 -73.085  1.00 45.14           C  
ATOM    461  C   PRO A  63     103.211 -11.192 -74.525  1.00 45.14           C  
ATOM    462  CB  PRO A  63     103.726 -12.833 -72.685  1.00 45.14           C  
ATOM    463  O   PRO A  63     102.332 -11.262 -75.387  1.00 45.14           O  
ATOM    464  CG  PRO A  63     102.898 -13.998 -73.121  1.00 45.14           C  
ATOM    465  CD  PRO A  63     101.578 -13.485 -73.622  1.00 45.14           C  
ATOM    466  N   ARG A  64     104.172 -10.238 -74.691  1.00 39.54           N  
ATOM    467  CA  ARG A  64     105.431  -9.918 -75.354  1.00 39.54           C  
ATOM    468  C   ARG A  64     105.983 -11.130 -76.096  1.00 39.54           C  
ATOM    469  CB  ARG A  64     106.460  -9.412 -74.340  1.00 39.54           C  
ATOM    470  O   ARG A  64     106.028 -12.233 -75.548  1.00 39.54           O  
ATOM    471  CG  ARG A  64     107.439  -8.397 -74.910  1.00 39.54           C  
ATOM    472  CD  ARG A  64     108.307  -7.779 -73.823  1.00 39.54           C  
ATOM    473  NE  ARG A  64     109.375  -6.959 -74.387  1.00 39.54           N  
ATOM    474  NH1 ARG A  64     109.686  -5.687 -72.484  1.00 39.54           N  
ATOM    475  NH2 ARG A  64     110.964  -5.301 -74.348  1.00 39.54           N  
ATOM    476  CZ  ARG A  64     110.006  -5.984 -73.739  1.00 39.54           C  
ATOM    477  N   ALA A  65     106.424 -10.955 -77.365  1.00 32.40           N  
ATOM    478  CA  ALA A  65     107.579 -11.514 -78.064  1.00 32.40           C  
ATOM    479  C   ALA A  65     107.766 -10.855 -79.427  1.00 32.40           C  
ATOM    480  CB  ALA A  65     107.425 -13.024 -78.223  1.00 32.40           C  
ATOM    481  O   ALA A  65     106.799 -10.658 -80.167  1.00 32.40           O  
ATOM    482  N   GLY A  66     109.038 -10.285 -79.701  1.00 30.53           N  
ATOM    483  CA  GLY A  66     110.347 -10.617 -80.241  1.00 30.53           C  
ATOM    484  C   GLY A  66     110.427 -10.466 -81.748  1.00 30.53           C  
ATOM    485  O   GLY A  66     109.473 -10.782 -82.461  1.00 30.53           O  
ATOM    486  N   ALA A  67     111.435  -9.710 -82.308  1.00 32.98           N  
ATOM    487  CA  ALA A  67     112.730  -9.655 -82.980  1.00 32.98           C  
ATOM    488  C   ALA A  67     112.636 -10.206 -84.400  1.00 32.98           C  
ATOM    489  CB  ALA A  67     113.777 -10.428 -82.181  1.00 32.98           C  
ATOM    490  O   ALA A  67     112.033 -11.259 -84.625  1.00 32.98           O  
ATOM    491  N   GLY A  68     113.129  -9.461 -85.503  1.00 30.59           N  
ATOM    492  CA  GLY A  68     114.216  -9.680 -86.444  1.00 30.59           C  
ATOM    493  C   GLY A  68     113.830  -9.384 -87.880  1.00 30.59           C  
ATOM    494  O   GLY A  68     112.711  -9.684 -88.302  1.00 30.59           O  
ATOM    495  N   ALA A  69     114.539  -8.468 -88.612  1.00 31.63           N  
ATOM    496  CA  ALA A  69     115.538  -8.585 -89.672  1.00 31.63           C  
ATOM    497  C   ALA A  69     115.149  -7.745 -90.886  1.00 31.63           C  
ATOM    498  CB  ALA A  69     115.718 -10.046 -90.075  1.00 31.63           C  
ATOM    499  O   ALA A  69     113.982  -7.723 -91.285  1.00 31.63           O  
ATOM    500  N   LEU A  70     116.053  -6.811 -91.338  1.00 41.09           N  
ATOM    501  CA  LEU A  70     116.897  -6.336 -92.430  1.00 41.09           C  
ATOM    502  C   LEU A  70     116.276  -6.671 -93.782  1.00 41.09           C  
ATOM    503  CB  LEU A  70     118.297  -6.948 -92.331  1.00 41.09           C  
ATOM    504  O   LEU A  70     116.001  -7.838 -94.071  1.00 41.09           O  
ATOM    505  CG  LEU A  70     119.145  -6.511 -91.137  1.00 41.09           C  
ATOM    506  CD1 LEU A  70     120.512  -7.187 -91.182  1.00 41.09           C  
ATOM    507  CD2 LEU A  70     119.294  -4.993 -91.113  1.00 41.09           C  
ATOM    508  N   LEU A  71     116.064  -5.706 -94.673  1.00 33.15           N  
ATOM    509  CA  LEU A  71     116.502  -5.676 -96.065  1.00 33.15           C  
ATOM    510  C   LEU A  71     116.082  -4.375 -96.739  1.00 33.15           C  
ATOM    511  CB  LEU A  71     115.929  -6.871 -96.832  1.00 33.15           C  
ATOM    512  O   LEU A  71     114.928  -3.954 -96.623  1.00 33.15           O  
ATOM    513  CG  LEU A  71     116.525  -8.239 -96.500  1.00 33.15           C  
ATOM    514  CD1 LEU A  71     115.683  -9.349 -97.122  1.00 33.15           C  
ATOM    515  CD2 LEU A  71     117.970  -8.325 -96.979  1.00 33.15           C  
ATOM    516  N   ARG A  72     117.014  -3.471 -97.110  1.00 32.85           N  
ATOM    517  CA  ARG A  72     117.685  -2.824 -98.233  1.00 32.85           C  
ATOM    518  C   ARG A  72     116.762  -2.736 -99.444  1.00 32.85           C  
ATOM    519  CB  ARG A  72     118.964  -3.577 -98.603  1.00 32.85           C  
ATOM    520  O   ARG A  72     116.256  -3.754 -99.921  1.00 32.85           O  
ATOM    521  CG  ARG A  72     119.916  -2.781 -99.482  1.00 32.85           C  
ATOM    522  CD  ARG A  72     121.275  -3.456 -99.596  1.00 32.85           C  
ATOM    523  NE  ARG A  72     122.143  -2.763-100.545  1.00 32.85           N  
ATOM    524  NH1 ARG A  72     124.089  -3.778 -99.824  1.00 32.85           N  
ATOM    525  NH2 ARG A  72     124.152  -2.250-101.532  1.00 32.85           N  
ATOM    526  CZ  ARG A  72     123.459  -2.932-100.631  1.00 32.85           C  
ATOM    527  N   LEU A  73     116.474  -1.504 -99.988  1.00 40.78           N  
ATOM    528  CA  LEU A  73     116.154  -0.493-100.990  1.00 40.78           C  
ATOM    529  C   LEU A  73     115.557  -1.134-102.238  1.00 40.78           C  
ATOM    530  CB  LEU A  73     117.405   0.308-101.362  1.00 40.78           C  
ATOM    531  O   LEU A  73     115.982  -2.216-102.649  1.00 40.78           O  
ATOM    532  CG  LEU A  73     117.411   1.783-100.958  1.00 40.78           C  
ATOM    533  CD1 LEU A  73     118.025   1.951 -99.572  1.00 40.78           C  
ATOM    534  CD2 LEU A  73     118.166   2.617-101.988  1.00 40.78           C  
ATOM    535  N   PRO A  74     114.957  -0.272-103.250  1.00 42.62           N  
ATOM    536  CA  PRO A  74     115.294   0.995-103.903  1.00 42.62           C  
ATOM    537  C   PRO A  74     114.060   1.765-104.370  1.00 42.62           C  
ATOM    538  CB  PRO A  74     116.149   0.560-105.096  1.00 42.62           C  
ATOM    539  O   PRO A  74     112.945   1.238-104.325  1.00 42.62           O  
ATOM    540  CG  PRO A  74     115.573  -0.753-105.520  1.00 42.62           C  
ATOM    541  CD  PRO A  74     114.513  -1.150-104.534  1.00 42.62           C  
ATOM    542  N   SER A  75     113.977   3.019-104.061  1.00 43.92           N  
ATOM    543  CA  SER A  75     113.891   4.264-104.817  1.00 43.92           C  
ATOM    544  C   SER A  75     113.098   4.074-106.106  1.00 43.92           C  
ATOM    545  CB  SER A  75     115.289   4.792-105.142  1.00 43.92           C  
ATOM    546  O   SER A  75     113.413   3.196-106.911  1.00 43.92           O  
ATOM    547  OG  SER A  75     115.215   6.074-105.742  1.00 43.92           O  
ATOM    548  N   GLU A  76     111.779   4.636-106.062  1.00 34.03           N  
ATOM    549  CA  GLU A  76     111.285   5.252-107.290  1.00 34.03           C  
ATOM    550  C   GLU A  76     110.091   6.160-107.009  1.00 34.03           C  
ATOM    551  CB  GLU A  76     110.901   4.180-108.313  1.00 34.03           C  
ATOM    552  O   GLU A  76     109.197   5.800-106.241  1.00 34.03           O  
ATOM    553  CG  GLU A  76     111.960   3.942-109.381  1.00 34.03           C  
ATOM    554  CD  GLU A  76     111.543   2.913-110.420  1.00 34.03           C  
ATOM    555  OE1 GLU A  76     112.269   2.736-111.424  1.00 34.03           O  
ATOM    556  OE2 GLU A  76     110.481   2.280-110.229  1.00 34.03           O  
ATOM    557  N   ARG A  77     110.258   7.431-106.835  1.00 40.12           N  
ATOM    558  CA  ARG A  77     109.808   8.728-107.331  1.00 40.12           C  
ATOM    559  C   ARG A  77     108.463   8.607-108.039  1.00 40.12           C  
ATOM    560  CB  ARG A  77     110.847   9.330-108.280  1.00 40.12           C  
ATOM    561  O   ARG A  77     108.319   7.823-108.980  1.00 40.12           O  
ATOM    562  CG  ARG A  77     111.795  10.314-107.611  1.00 40.12           C  
ATOM    563  CD  ARG A  77     112.641  11.063-108.631  1.00 40.12           C  
ATOM    564  NE  ARG A  77     113.442  12.109-108.002  1.00 40.12           N  
ATOM    565  NH1 ARG A  77     114.743  12.522-109.866  1.00 40.12           N  
ATOM    566  NH2 ARG A  77     115.087  13.711-107.936  1.00 40.12           N  
ATOM    567  CZ  ARG A  77     114.422  12.779-108.602  1.00 40.12           C  
ATOM    568  N   LEU A  78     107.295   8.973-107.289  1.00 49.40           N  
ATOM    569  CA  LEU A  78     106.359  10.083-107.438  1.00 49.40           C  
ATOM    570  C   LEU A  78     104.957   9.572-107.753  1.00 49.40           C  
ATOM    571  CB  LEU A  78     106.828  11.035-108.541  1.00 49.40           C  
ATOM    572  O   LEU A  78     104.782   8.736-108.643  1.00 49.40           O  
ATOM    573  CG  LEU A  78     108.120  11.806-108.266  1.00 49.40           C  
ATOM    574  CD1 LEU A  78     108.614  12.483-109.541  1.00 49.40           C  
ATOM    575  CD2 LEU A  78     107.905  12.832-107.159  1.00 49.40           C  
ATOM    576  N   ASP A  79     103.927   9.903-106.741  1.00 50.88           N  
ATOM    577  CA  ASP A  79     102.826  10.844-106.919  1.00 50.88           C  
ATOM    578  C   ASP A  79     102.107  11.105-105.598  1.00 50.88           C  
ATOM    579  CB  ASP A  79     101.836  10.321-107.963  1.00 50.88           C  
ATOM    580  O   ASP A  79     101.392  10.237-105.092  1.00 50.88           O  
ATOM    581  CG  ASP A  79     102.144  10.807-109.368  1.00 50.88           C  
ATOM    582  OD1 ASP A  79     103.015  11.689-109.532  1.00 50.88           O  
ATOM    583  OD2 ASP A  79     101.508  10.305-110.320  1.00 50.88           O  
ATOM    584  N   PHE A  80     102.553  11.896-104.535  1.00 51.79           N  
ATOM    585  CA  PHE A  80     102.268  12.430-103.209  1.00 51.79           C  
ATOM    586  C   PHE A  80     101.121  13.432-103.264  1.00 51.79           C  
ATOM    587  CB  PHE A  80     103.515  13.092-102.615  1.00 51.79           C  
ATOM    588  O   PHE A  80     100.721  13.983-102.237  1.00 51.79           O  
ATOM    589  CG  PHE A  80     104.591  12.116-102.222  1.00 51.79           C  
ATOM    590  CD1 PHE A  80     104.477  11.365-101.058  1.00 51.79           C  
ATOM    591  CD2 PHE A  80     105.718  11.949-103.017  1.00 51.79           C  
ATOM    592  CE1 PHE A  80     105.471  10.461-100.692  1.00 51.79           C  
ATOM    593  CE2 PHE A  80     106.715  11.048-102.657  1.00 51.79           C  
ATOM    594  CZ  PHE A  80     106.591  10.305-101.494  1.00 51.79           C  
ATOM    595  N   SER A  81     100.351  13.552-104.212  1.00 59.10           N  
ATOM    596  CA  SER A  81      99.212  14.464-104.225  1.00 59.10           C  
ATOM    597  C   SER A  81      97.896  13.707-104.082  1.00 59.10           C  
ATOM    598  CB  SER A  81      99.199  15.288-105.513  1.00 59.10           C  
ATOM    599  O   SER A  81      96.982  14.165-103.392  1.00 59.10           O  
ATOM    600  OG  SER A  81      98.191  14.825-106.396  1.00 59.10           O  
ATOM    601  N   MET A  82      97.771  12.480-104.333  1.00 57.20           N  
ATOM    602  CA  MET A  82      96.620  11.599-104.152  1.00 57.20           C  
ATOM    603  C   MET A  82      96.678  10.900-102.797  1.00 57.20           C  
ATOM    604  CB  MET A  82      96.555  10.561-105.273  1.00 57.20           C  
ATOM    605  O   MET A  82      95.674  10.828-102.088  1.00 57.20           O  
ATOM    606  CG  MET A  82      95.282   9.730-105.266  1.00 57.20           C  
ATOM    607  SD  MET A  82      94.229  10.045-106.735  1.00 57.20           S  
ATOM    608  CE  MET A  82      94.367   8.443-107.577  1.00 57.20           C  
ATOM    609  N   ALA A  83      97.724  10.674-102.093  1.00 59.58           N  
ATOM    610  CA  ALA A  83      98.015  10.105-100.780  1.00 59.58           C  
ATOM    611  C   ALA A  83      97.875  11.156 -99.683  1.00 59.58           C  
ATOM    612  CB  ALA A  83      99.419   9.503-100.760  1.00 59.58           C  
ATOM    613  O   ALA A  83      97.394  10.859 -98.587  1.00 59.58           O  
ATOM    614  N   GLU A  84      98.061  12.476 -99.996  1.00 62.07           N  
ATOM    615  CA  GLU A  84      97.853  13.617 -99.109  1.00 62.07           C  
ATOM    616  C   GLU A  84      96.378  14.003 -99.043  1.00 62.07           C  
ATOM    617  CB  GLU A  84      98.690  14.814 -99.566  1.00 62.07           C  
ATOM    618  O   GLU A  84      95.876  14.379 -97.982  1.00 62.07           O  
ATOM    619  CG  GLU A  84      99.008  15.803 -98.453  1.00 62.07           C  
ATOM    620  CD  GLU A  84     100.423  15.665 -97.914  1.00 62.07           C  
ATOM    621  OE1 GLU A  84     100.696  16.154 -96.794  1.00 62.07           O  
ATOM    622  OE2 GLU A  84     101.265  15.064 -98.618  1.00 62.07           O  
ATOM    623  N   ALA A  85      95.623  13.850-100.103  1.00 63.62           N  
ATOM    624  CA  ALA A  85      94.180  14.069-100.161  1.00 63.62           C  
ATOM    625  C   ALA A  85      93.424  12.923 -99.495  1.00 63.62           C  
ATOM    626  CB  ALA A  85      93.724  14.233-101.608  1.00 63.62           C  
ATOM    627  O   ALA A  85      92.439  13.148 -98.787  1.00 63.62           O  
ATOM    628  N   LEU A  86      93.898  11.704 -99.496  1.00 64.75           N  
ATOM    629  CA  LEU A  86      93.338  10.539 -98.819  1.00 64.75           C  
ATOM    630  C   LEU A  86      93.696  10.548 -97.337  1.00 64.75           C  
ATOM    631  CB  LEU A  86      93.841   9.248 -99.470  1.00 64.75           C  
ATOM    632  O   LEU A  86      92.884  10.157 -96.496  1.00 64.75           O  
ATOM    633  CG  LEU A  86      93.235   8.893-100.829  1.00 64.75           C  
ATOM    634  CD1 LEU A  86      93.931   7.669-101.416  1.00 64.75           C  
ATOM    635  CD2 LEU A  86      91.736   8.650-100.699  1.00 64.75           C  
ATOM    636  N   ASN A  87      94.774  11.053 -96.859  1.00 71.13           N  
ATOM    637  CA  ASN A  87      95.242  11.249 -95.491  1.00 71.13           C  
ATOM    638  C   ASN A  87      94.509  12.400 -94.807  1.00 71.13           C  
ATOM    639  CB  ASN A  87      96.752  11.493 -95.470  1.00 71.13           C  
ATOM    640  O   ASN A  87      94.148  12.302 -93.633  1.00 71.13           O  
ATOM    641  CG  ASN A  87      97.356  11.298 -94.093  1.00 71.13           C  
ATOM    642  ND2 ASN A  87      98.402  12.058 -93.791  1.00 71.13           N  
ATOM    643  OD1 ASN A  87      96.887  10.470 -93.308  1.00 71.13           O  
ATOM    644  N   GLN A  88      94.189  13.425 -95.585  1.00 71.29           N  
ATOM    645  CA  GLN A  88      93.402  14.549 -95.088  1.00 71.29           C  
ATOM    646  C   GLN A  88      91.936  14.161 -94.917  1.00 71.29           C  
ATOM    647  CB  GLN A  88      93.521  15.747 -96.031  1.00 71.29           C  
ATOM    648  O   GLN A  88      91.282  14.592 -93.965  1.00 71.29           O  
ATOM    649  CG  GLN A  88      94.790  16.564 -95.830  1.00 71.29           C  
ATOM    650  CD  GLN A  88      94.801  17.843 -96.646  1.00 71.29           C  
ATOM    651  NE2 GLN A  88      95.954  18.501 -96.702  1.00 71.29           N  
ATOM    652  OE1 GLN A  88      93.781  18.236 -97.222  1.00 71.29           O  
ATOM    653  N   GLU A  89      91.424  13.304 -95.754  1.00 72.28           N  
ATOM    654  CA  GLU A  89      90.084  12.737 -95.639  1.00 72.28           C  
ATOM    655  C   GLU A  89      90.014  11.714 -94.508  1.00 72.28           C  
ATOM    656  CB  GLU A  89      89.658  12.091 -96.959  1.00 72.28           C  
ATOM    657  O   GLU A  89      89.012  11.640 -93.793  1.00 72.28           O  
ATOM    658  CG  GLU A  89      88.155  12.107 -97.195  1.00 72.28           C  
ATOM    659  CD  GLU A  89      87.757  11.591 -98.569  1.00 72.28           C  
ATOM    660  OE1 GLU A  89      86.542  11.524 -98.864  1.00 72.28           O  
ATOM    661  OE2 GLU A  89      88.668  11.250 -99.356  1.00 72.28           O  
ATOM    662  N   PHE A  90      91.016  10.996 -94.152  1.00 75.52           N  
ATOM    663  CA  PHE A  90      91.137  10.049 -93.049  1.00 75.52           C  
ATOM    664  C   PHE A  90      91.265  10.781 -91.719  1.00 75.52           C  
ATOM    665  CB  PHE A  90      92.341   9.127 -93.260  1.00 75.52           C  
ATOM    666  O   PHE A  90      90.649  10.388 -90.726  1.00 75.52           O  
ATOM    667  CG  PHE A  90      92.288   7.862 -92.446  1.00 75.52           C  
ATOM    668  CD1 PHE A  90      92.948   7.775 -91.227  1.00 75.52           C  
ATOM    669  CD2 PHE A  90      91.576   6.760 -92.901  1.00 75.52           C  
ATOM    670  CE1 PHE A  90      92.900   6.606 -90.471  1.00 75.52           C  
ATOM    671  CE2 PHE A  90      91.524   5.588 -92.152  1.00 75.52           C  
ATOM    672  CZ  PHE A  90      92.187   5.513 -90.938  1.00 75.52           C  
ATOM    673  N   LEU A  91      91.998  11.833 -91.691  1.00 76.36           N  
ATOM    674  CA  LEU A  91      92.116  12.661 -90.496  1.00 76.36           C  
ATOM    675  C   LEU A  91      90.808  13.389 -90.207  1.00 76.36           C  
ATOM    676  CB  LEU A  91      93.253  13.675 -90.656  1.00 76.36           C  
ATOM    677  O   LEU A  91      90.417  13.537 -89.047  1.00 76.36           O  
ATOM    678  CG  LEU A  91      94.674  13.123 -90.538  1.00 76.36           C  
ATOM    679  CD1 LEU A  91      95.688  14.172 -90.983  1.00 76.36           C  
ATOM    680  CD2 LEU A  91      94.956  12.673 -89.108  1.00 76.36           C  
ATOM    681  N   ALA A  92      90.127  13.767 -91.238  1.00 75.81           N  
ATOM    682  CA  ALA A  92      88.822  14.409 -91.101  1.00 75.81           C  
ATOM    683  C   ALA A  92      87.766  13.411 -90.635  1.00 75.81           C  
ATOM    684  CB  ALA A  92      88.402  15.047 -92.422  1.00 75.81           C  
ATOM    685  O   ALA A  92      86.930  13.733 -89.788  1.00 75.81           O  
ATOM    686  N   THR A  93      87.767  12.154 -91.124  1.00 79.85           N  
ATOM    687  CA  THR A  93      86.866  11.090 -90.695  1.00 79.85           C  
ATOM    688  C   THR A  93      87.185  10.654 -89.268  1.00 79.85           C  
ATOM    689  CB  THR A  93      86.947   9.875 -91.637  1.00 79.85           C  
ATOM    690  O   THR A  93      86.278  10.389 -88.476  1.00 79.85           O  
ATOM    691  CG2 THR A  93      86.383  10.207 -93.014  1.00 79.85           C  
ATOM    692  OG1 THR A  93      88.317   9.477 -91.777  1.00 79.85           O  
ATOM    693  N   ARG A  94      88.387  10.605 -88.837  1.00 82.16           N  
ATOM    694  CA  ARG A  94      88.824  10.288 -87.481  1.00 82.16           C  
ATOM    695  C   ARG A  94      88.463  11.411 -86.514  1.00 82.16           C  
ATOM    696  CB  ARG A  94      90.332  10.031 -87.448  1.00 82.16           C  
ATOM    697  O   ARG A  94      88.058  11.153 -85.378  1.00 82.16           O  
ATOM    698  CG  ARG A  94      90.799   9.266 -86.220  1.00 82.16           C  
ATOM    699  CD  ARG A  94      92.316   9.139 -86.178  1.00 82.16           C  
ATOM    700  NE  ARG A  94      92.767   8.466 -84.963  1.00 82.16           N  
ATOM    701  NH1 ARG A  94      94.640   7.524 -85.933  1.00 82.16           N  
ATOM    702  NH2 ARG A  94      94.178   7.149 -83.719  1.00 82.16           N  
ATOM    703  CZ  ARG A  94      93.861   7.715 -84.875  1.00 82.16           C  
ATOM    704  N   SER A  95      88.688  12.589 -86.990  1.00 82.93           N  
ATOM    705  CA  SER A  95      88.300  13.738 -86.178  1.00 82.93           C  
ATOM    706  C   SER A  95      86.786  13.808 -86.008  1.00 82.93           C  
ATOM    707  CB  SER A  95      88.811  15.036 -86.805  1.00 82.93           C  
ATOM    708  O   SER A  95      86.291  14.116 -84.922  1.00 82.93           O  
ATOM    709  OG  SER A  95      88.084  15.346 -87.982  1.00 82.93           O  
ATOM    710  N   ASN A  96      86.094  13.558 -87.058  1.00 83.62           N  
ATOM    711  CA  ASN A  96      84.638  13.488 -87.007  1.00 83.62           C  
ATOM    712  C   ASN A  96      84.163  12.327 -86.138  1.00 83.62           C  
ATOM    713  CB  ASN A  96      84.056  13.367 -88.417  1.00 83.62           C  
ATOM    714  O   ASN A  96      83.224  12.476 -85.353  1.00 83.62           O  
ATOM    715  CG  ASN A  96      83.926  14.709 -89.111  1.00 83.62           C  
ATOM    716  ND2 ASN A  96      83.789  14.682 -90.432  1.00 83.62           N  
ATOM    717  OD1 ASN A  96      83.948  15.760 -88.466  1.00 83.62           O  
ATOM    718  N   GLU A  97      84.778  11.139 -86.157  1.00 85.05           N  
ATOM    719  CA  GLU A  97      84.482   9.983 -85.316  1.00 85.05           C  
ATOM    720  C   GLU A  97      84.824  10.260 -83.855  1.00 85.05           C  
ATOM    721  CB  GLU A  97      85.243   8.750 -85.810  1.00 85.05           C  
ATOM    722  O   GLU A  97      84.078   9.876 -82.953  1.00 85.05           O  
ATOM    723  CG  GLU A  97      84.633   8.105 -87.046  1.00 85.05           C  
ATOM    724  CD  GLU A  97      85.428   6.913 -87.555  1.00 85.05           C  
ATOM    725  OE1 GLU A  97      85.057   6.339 -88.604  1.00 85.05           O  
ATOM    726  OE2 GLU A  97      86.430   6.550 -86.899  1.00 85.05           O  
ATOM    727  N   LYS A  98      85.911  10.931 -83.653  1.00 87.08           N  
ATOM    728  CA  LYS A  98      86.291  11.352 -82.308  1.00 87.08           C  
ATOM    729  C   LYS A  98      85.262  12.315 -81.722  1.00 87.08           C  
ATOM    730  CB  LYS A  98      87.673  12.005 -82.320  1.00 87.08           C  
ATOM    731  O   LYS A  98      84.906  12.211 -80.547  1.00 87.08           O  
ATOM    732  CG  LYS A  98      88.200  12.366 -80.939  1.00 87.08           C  
ATOM    733  CD  LYS A  98      89.573  13.021 -81.017  1.00 87.08           C  
ATOM    734  CE  LYS A  98      90.030  13.529 -79.657  1.00 87.08           C  
ATOM    735  NZ  LYS A  98      91.385  14.153 -79.725  1.00 87.08           N  
ATOM    736  N   GLN A  99      84.788  13.251 -82.452  1.00 86.24           N  
ATOM    737  CA  GLN A  99      83.763  14.199 -82.026  1.00 86.24           C  
ATOM    738  C   GLN A  99      82.441  13.490 -81.745  1.00 86.24           C  
ATOM    739  CB  GLN A  99      83.562  15.284 -83.085  1.00 86.24           C  
ATOM    740  O   GLN A  99      81.759  13.802 -80.767  1.00 86.24           O  
ATOM    741  CG  GLN A  99      84.608  16.390 -83.038  1.00 86.24           C  
ATOM    742  CD  GLN A  99      84.423  17.420 -84.137  1.00 86.24           C  
ATOM    743  NE2 GLN A  99      85.150  18.528 -84.040  1.00 86.24           N  
ATOM    744  OE1 GLN A  99      83.633  17.222 -85.065  1.00 86.24           O  
ATOM    745  N   GLU A 100      82.099  12.533 -82.563  1.00 85.28           N  
ATOM    746  CA  GLU A 100      80.894  11.739 -82.342  1.00 85.28           C  
ATOM    747  C   GLU A 100      81.016  10.892 -81.078  1.00 85.28           C  
ATOM    748  CB  GLU A 100      80.612  10.842 -83.550  1.00 85.28           C  
ATOM    749  O   GLU A 100      80.063  10.785 -80.303  1.00 85.28           O  
ATOM    750  CG  GLU A 100      80.109  11.597 -84.772  1.00 85.28           C  
ATOM    751  CD  GLU A 100      79.900  10.705 -85.985  1.00 85.28           C  
ATOM    752  OE1 GLU A 100      79.505  11.219 -87.056  1.00 85.28           O  
ATOM    753  OE2 GLU A 100      80.132   9.481 -85.863  1.00 85.28           O  
ATOM    754  N   LEU A 101      82.168  10.369 -80.800  1.00 87.06           N  
ATOM    755  CA  LEU A 101      82.405   9.584 -79.593  1.00 87.06           C  
ATOM    756  C   LEU A 101      82.405  10.476 -78.356  1.00 87.06           C  
ATOM    757  CB  LEU A 101      83.734   8.832 -79.695  1.00 87.06           C  
ATOM    758  O   LEU A 101      81.923  10.074 -77.295  1.00 87.06           O  
ATOM    759  CG  LEU A 101      83.739   7.579 -80.572  1.00 87.06           C  
ATOM    760  CD1 LEU A 101      85.158   7.042 -80.722  1.00 87.06           C  
ATOM    761  CD2 LEU A 101      82.818   6.513 -79.988  1.00 87.06           C  
ATOM    762  N   GLN A 102      82.866  11.652 -78.537  1.00 87.56           N  
ATOM    763  CA  GLN A 102      82.826  12.627 -77.451  1.00 87.56           C  
ATOM    764  C   GLN A 102      81.392  13.049 -77.144  1.00 87.56           C  
ATOM    765  CB  GLN A 102      83.671  13.853 -77.799  1.00 87.56           C  
ATOM    766  O   GLN A 102      81.014  13.177 -75.978  1.00 87.56           O  
ATOM    767  CG  GLN A 102      85.164  13.655 -77.575  1.00 87.56           C  
ATOM    768  CD  GLN A 102      85.986  14.859 -77.994  1.00 87.56           C  
ATOM    769  NE2 GLN A 102      87.290  14.802 -77.748  1.00 87.56           N  
ATOM    770  OE1 GLN A 102      85.452  15.833 -78.534  1.00 87.56           O  
ATOM    771  N   GLU A 103      80.602  13.242 -78.113  1.00 89.28           N  
ATOM    772  CA  GLU A 103      79.194  13.579 -77.929  1.00 89.28           C  
ATOM    773  C   GLU A 103      78.433  12.430 -77.272  1.00 89.28           C  
ATOM    774  CB  GLU A 103      78.547  13.939 -79.268  1.00 89.28           C  
ATOM    775  O   GLU A 103      77.594  12.655 -76.397  1.00 89.28           O  
ATOM    776  CG  GLU A 103      78.956  15.305 -79.801  1.00 89.28           C  
ATOM    777  CD  GLU A 103      78.372  15.614 -81.171  1.00 89.28           C  
ATOM    778  OE1 GLU A 103      78.711  16.671 -81.750  1.00 89.28           O  
ATOM    779  OE2 GLU A 103      77.569  14.794 -81.667  1.00 89.28           O  
ATOM    780  N   LEU A 104      78.760  11.279 -77.694  1.00 89.98           N  
ATOM    781  CA  LEU A 104      78.142  10.099 -77.097  1.00 89.98           C  
ATOM    782  C   LEU A 104      78.587   9.928 -75.648  1.00 89.98           C  
ATOM    783  CB  LEU A 104      78.492   8.845 -77.902  1.00 89.98           C  
ATOM    784  O   LEU A 104      77.769   9.626 -74.775  1.00 89.98           O  
ATOM    785  CG  LEU A 104      77.384   7.801 -78.045  1.00 89.98           C  
ATOM    786  CD1 LEU A 104      76.927   7.709 -79.497  1.00 89.98           C  
ATOM    787  CD2 LEU A 104      77.861   6.442 -77.543  1.00 89.98           C  
ATOM    788  N   ASN A 105      79.792  10.105 -75.458  1.00 90.37           N  
ATOM    789  CA  ASN A 105      80.325  10.049 -74.101  1.00 90.37           C  
ATOM    790  C   ASN A 105      79.722  11.137 -73.217  1.00 90.37           C  
ATOM    791  CB  ASN A 105      81.850  10.164 -74.117  1.00 90.37           C  
ATOM    792  O   ASN A 105      79.415  10.895 -72.048  1.00 90.37           O  
ATOM    793  CG  ASN A 105      82.495   9.554 -72.888  1.00 90.37           C  
ATOM    794  ND2 ASN A 105      83.382   8.589 -73.101  1.00 90.37           N  
ATOM    795  OD1 ASN A 105      82.198   9.946 -71.757  1.00 90.37           O  
ATOM    796  N   ASP A 106      79.527  12.314 -73.720  1.00 91.20           N  
ATOM    797  CA  ASP A 106      78.866  13.387 -72.983  1.00 91.20           C  
ATOM    798  C   ASP A 106      77.412  13.031 -72.681  1.00 91.20           C  
ATOM    799  CB  ASP A 106      78.935  14.698 -73.768  1.00 91.20           C  
ATOM    800  O   ASP A 106      76.917  13.298 -71.584  1.00 91.20           O  
ATOM    801  CG  ASP A 106      80.327  15.305 -73.788  1.00 91.20           C  
ATOM    802  OD1 ASP A 106      81.148  14.977 -72.905  1.00 91.20           O  
ATOM    803  OD2 ASP A 106      80.604  16.122 -74.693  1.00 91.20           O  
ATOM    804  N   ARG A 107      76.801  12.404 -73.596  1.00 91.80           N  
ATOM    805  CA  ARG A 107      75.431  11.949 -73.383  1.00 91.80           C  
ATOM    806  C   ARG A 107      75.381  10.833 -72.345  1.00 91.80           C  
ATOM    807  CB  ARG A 107      74.812  11.470 -74.698  1.00 91.80           C  
ATOM    808  O   ARG A 107      74.476  10.796 -71.508  1.00 91.80           O  
ATOM    809  CG  ARG A 107      74.489  12.592 -75.671  1.00 91.80           C  
ATOM    810  CD  ARG A 107      73.785  12.073 -76.917  1.00 91.80           C  
ATOM    811  NE  ARG A 107      73.593  13.129 -77.907  1.00 91.80           N  
ATOM    812  NH1 ARG A 107      72.524  11.776 -79.445  1.00 91.80           N  
ATOM    813  NH2 ARG A 107      72.877  13.993 -79.911  1.00 91.80           N  
ATOM    814  CZ  ARG A 107      72.998  12.964 -79.085  1.00 91.80           C  
ATOM    815  N   PHE A 108      76.353   9.934 -72.386  1.00 92.09           N  
ATOM    816  CA  PHE A 108      76.448   8.865 -71.398  1.00 92.09           C  
ATOM    817  C   PHE A 108      76.741   9.432 -70.014  1.00 92.09           C  
ATOM    818  CB  PHE A 108      77.534   7.860 -71.794  1.00 92.09           C  
ATOM    819  O   PHE A 108      76.167   8.984 -69.020  1.00 92.09           O  
ATOM    820  CG  PHE A 108      77.051   6.781 -72.726  1.00 92.09           C  
ATOM    821  CD1 PHE A 108      76.047   5.904 -72.335  1.00 92.09           C  
ATOM    822  CD2 PHE A 108      77.603   6.643 -73.993  1.00 92.09           C  
ATOM    823  CE1 PHE A 108      75.598   4.905 -73.195  1.00 92.09           C  
ATOM    824  CE2 PHE A 108      77.160   5.646 -74.858  1.00 92.09           C  
ATOM    825  CZ  PHE A 108      76.158   4.778 -74.456  1.00 92.09           C  
ATOM    826  N   ALA A 109      77.563  10.352 -69.930  1.00 92.38           N  
ATOM    827  CA  ALA A 109      77.862  11.015 -68.664  1.00 92.38           C  
ATOM    828  C   ALA A 109      76.621  11.699 -68.097  1.00 92.38           C  
ATOM    829  CB  ALA A 109      78.988  12.029 -68.847  1.00 92.38           C  
ATOM    830  O   ALA A 109      76.356  11.621 -66.895  1.00 92.38           O  
ATOM    831  N   ASN A 110      75.832  12.335 -69.002  1.00 93.56           N  
ATOM    832  CA  ASN A 110      74.581  12.954 -68.575  1.00 93.56           C  
ATOM    833  C   ASN A 110      73.562  11.909 -68.130  1.00 93.56           C  
ATOM    834  CB  ASN A 110      74.000  13.818 -69.696  1.00 93.56           C  
ATOM    835  O   ASN A 110      72.831  12.122 -67.161  1.00 93.56           O  
ATOM    836  CG  ASN A 110      74.800  15.085 -69.931  1.00 93.56           C  
ATOM    837  ND2 ASN A 110      74.694  15.639 -71.133  1.00 93.56           N  
ATOM    838  OD1 ASN A 110      75.508  15.560 -69.040  1.00 93.56           O  
ATOM    839  N   PHE A 111      73.566  10.797 -68.785  1.00 95.28           N  
ATOM    840  CA  PHE A 111      72.672   9.702 -68.428  1.00 95.28           C  
ATOM    841  C   PHE A 111      73.052   9.111 -67.076  1.00 95.28           C  
ATOM    842  CB  PHE A 111      72.698   8.612 -69.504  1.00 95.28           C  
ATOM    843  O   PHE A 111      72.185   8.864 -66.234  1.00 95.28           O  
ATOM    844  CG  PHE A 111      71.793   7.447 -69.209  1.00 95.28           C  
ATOM    845  CD1 PHE A 111      72.312   6.246 -68.740  1.00 95.28           C  
ATOM    846  CD2 PHE A 111      70.421   7.552 -69.402  1.00 95.28           C  
ATOM    847  CE1 PHE A 111      71.476   5.166 -68.467  1.00 95.28           C  
ATOM    848  CE2 PHE A 111      69.580   6.477 -69.131  1.00 95.28           C  
ATOM    849  CZ  PHE A 111      70.109   5.284 -68.664  1.00 95.28           C  
ATOM    850  N   ILE A 112      74.305   8.933 -66.813  1.00 93.32           N  
ATOM    851  CA  ILE A 112      74.786   8.390 -65.547  1.00 93.32           C  
ATOM    852  C   ILE A 112      74.471   9.364 -64.415  1.00 93.32           C  
ATOM    853  CB  ILE A 112      76.303   8.100 -65.598  1.00 93.32           C  
ATOM    854  O   ILE A 112      74.040   8.952 -63.335  1.00 93.32           O  
ATOM    855  CG1 ILE A 112      76.596   6.957 -66.576  1.00 93.32           C  
ATOM    856  CG2 ILE A 112      76.837   7.774 -64.200  1.00 93.32           C  
ATOM    857  CD1 ILE A 112      78.078   6.657 -66.752  1.00 93.32           C  
ATOM    858  N   GLU A 113      74.632  10.637 -64.696  1.00 94.02           N  
ATOM    859  CA  GLU A 113      74.309  11.653 -63.700  1.00 94.02           C  
ATOM    860  C   GLU A 113      72.813  11.677 -63.400  1.00 94.02           C  
ATOM    861  CB  GLU A 113      74.774  13.034 -64.170  1.00 94.02           C  
ATOM    862  O   GLU A 113      72.408  11.815 -62.244  1.00 94.02           O  
ATOM    863  CG  GLU A 113      76.274  13.256 -64.040  1.00 94.02           C  
ATOM    864  CD  GLU A 113      76.731  14.599 -64.585  1.00 94.02           C  
ATOM    865  OE1 GLU A 113      77.957  14.844 -64.647  1.00 94.02           O  
ATOM    866  OE2 GLU A 113      75.856  15.415 -64.953  1.00 94.02           O  
ATOM    867  N   LYS A 114      72.035  11.463 -64.420  1.00 94.76           N  
ATOM    868  CA  LYS A 114      70.587  11.400 -64.245  1.00 94.76           C  
ATOM    869  C   LYS A 114      70.182  10.161 -63.451  1.00 94.76           C  
ATOM    870  CB  LYS A 114      69.881  11.407 -65.602  1.00 94.76           C  
ATOM    871  O   LYS A 114      69.331  10.238 -62.562  1.00 94.76           O  
ATOM    872  CG  LYS A 114      68.362  11.408 -65.509  1.00 94.76           C  
ATOM    873  CD  LYS A 114      67.840  12.702 -64.899  1.00 94.76           C  
ATOM    874  CE  LYS A 114      66.318  12.745 -64.893  1.00 94.76           C  
ATOM    875  NZ  LYS A 114      65.802  14.053 -64.391  1.00 94.76           N  
ATOM    876  N   VAL A 115      70.769   9.097 -63.706  1.00 95.64           N  
ATOM    877  CA  VAL A 115      70.478   7.862 -62.986  1.00 95.64           C  
ATOM    878  C   VAL A 115      70.897   8.005 -61.524  1.00 95.64           C  
ATOM    879  CB  VAL A 115      71.189   6.650 -63.628  1.00 95.64           C  
ATOM    880  O   VAL A 115      70.168   7.593 -60.619  1.00 95.64           O  
ATOM    881  CG1 VAL A 115      71.060   5.415 -62.738  1.00 95.64           C  
ATOM    882  CG2 VAL A 115      70.620   6.373 -65.018  1.00 95.64           C  
ATOM    883  N   ARG A 116      72.025   8.583 -61.303  1.00 94.15           N  
ATOM    884  CA  ARG A 116      72.482   8.812 -59.936  1.00 94.15           C  
ATOM    885  C   ARG A 116      71.541   9.756 -59.195  1.00 94.15           C  
ATOM    886  CB  ARG A 116      73.903   9.380 -59.932  1.00 94.15           C  
ATOM    887  O   ARG A 116      71.215   9.527 -58.028  1.00 94.15           O  
ATOM    888  CG  ARG A 116      74.982   8.340 -60.193  1.00 94.15           C  
ATOM    889  CD  ARG A 116      76.378   8.933 -60.067  1.00 94.15           C  
ATOM    890  NE  ARG A 116      77.412   7.943 -60.356  1.00 94.15           N  
ATOM    891  NH1 ARG A 116      79.163   9.449 -60.291  1.00 94.15           N  
ATOM    892  NH2 ARG A 116      79.566   7.234 -60.722  1.00 94.15           N  
ATOM    893  CZ  ARG A 116      78.711   8.211 -60.456  1.00 94.15           C  
ATOM    894  N   PHE A 117      71.140  10.788 -59.924  1.00 95.90           N  
ATOM    895  CA  PHE A 117      70.180  11.724 -59.350  1.00 95.90           C  
ATOM    896  C   PHE A 117      68.868  11.021 -59.024  1.00 95.90           C  
ATOM    897  CB  PHE A 117      69.926  12.891 -60.309  1.00 95.90           C  
ATOM    898  O   PHE A 117      68.305  11.216 -57.944  1.00 95.90           O  
ATOM    899  CG  PHE A 117      68.922  13.889 -59.798  1.00 95.90           C  
ATOM    900  CD1 PHE A 117      67.616  13.885 -60.271  1.00 95.90           C  
ATOM    901  CD2 PHE A 117      69.285  14.830 -58.844  1.00 95.90           C  
ATOM    902  CE1 PHE A 117      66.684  14.808 -59.800  1.00 95.90           C  
ATOM    903  CE2 PHE A 117      68.359  15.755 -58.368  1.00 95.90           C  
ATOM    904  CZ  PHE A 117      67.060  15.743 -58.848  1.00 95.90           C  
ATOM    905  N   LEU A 118      68.421  10.210 -59.903  1.00 94.67           N  
ATOM    906  CA  LEU A 118      67.173   9.487 -59.687  1.00 94.67           C  
ATOM    907  C   LEU A 118      67.330   8.449 -58.580  1.00 94.67           C  
ATOM    908  CB  LEU A 118      66.717   8.805 -60.980  1.00 94.67           C  
ATOM    909  O   LEU A 118      66.421   8.257 -57.770  1.00 94.67           O  
ATOM    910  CG  LEU A 118      66.154   9.722 -62.067  1.00 94.67           C  
ATOM    911  CD1 LEU A 118      65.908   8.935 -63.349  1.00 94.67           C  
ATOM    912  CD2 LEU A 118      64.870  10.392 -61.590  1.00 94.67           C  
ATOM    913  N   GLU A 119      68.411   7.830 -58.505  1.00 94.09           N  
ATOM    914  CA  GLU A 119      68.679   6.868 -57.440  1.00 94.09           C  
ATOM    915  C   GLU A 119      68.710   7.551 -56.075  1.00 94.09           C  
ATOM    916  CB  GLU A 119      70.001   6.139 -57.693  1.00 94.09           C  
ATOM    917  O   GLU A 119      68.184   7.017 -55.096  1.00 94.09           O  
ATOM    918  CG  GLU A 119      69.915   5.068 -58.770  1.00 94.09           C  
ATOM    919  CD  GLU A 119      71.251   4.402 -59.062  1.00 94.09           C  
ATOM    920  OE1 GLU A 119      71.279   3.399 -59.810  1.00 94.09           O  
ATOM    921  OE2 GLU A 119      72.278   4.888 -58.537  1.00 94.09           O  
ATOM    922  N   GLN A 120      69.334   8.681 -56.075  1.00 95.42           N  
ATOM    923  CA  GLN A 120      69.369   9.452 -54.836  1.00 95.42           C  
ATOM    924  C   GLN A 120      67.971   9.918 -54.439  1.00 95.42           C  
ATOM    925  CB  GLN A 120      70.303  10.655 -54.978  1.00 95.42           C  
ATOM    926  O   GLN A 120      67.598   9.850 -53.266  1.00 95.42           O  
ATOM    927  CG  GLN A 120      70.659  11.317 -53.654  1.00 95.42           C  
ATOM    928  CD  GLN A 120      71.730  12.382 -53.800  1.00 95.42           C  
ATOM    929  NE2 GLN A 120      72.355  12.750 -52.687  1.00 95.42           N  
ATOM    930  OE1 GLN A 120      71.993  12.870 -54.903  1.00 95.42           O  
ATOM    931  N   GLN A 121      67.240  10.319 -55.392  1.00 94.99           N  
ATOM    932  CA  GLN A 121      65.867  10.742 -55.132  1.00 94.99           C  
ATOM    933  C   GLN A 121      65.005   9.566 -54.684  1.00 94.99           C  
ATOM    934  CB  GLN A 121      65.261  11.394 -56.375  1.00 94.99           C  
ATOM    935  O   GLN A 121      64.181   9.703 -53.777  1.00 94.99           O  
ATOM    936  CG  GLN A 121      64.006  12.209 -56.093  1.00 94.99           C  
ATOM    937  CD  GLN A 121      63.460  12.894 -57.331  1.00 94.99           C  
ATOM    938  NE2 GLN A 121      62.531  13.823 -57.134  1.00 94.99           N  
ATOM    939  OE1 GLN A 121      63.869  12.590 -58.456  1.00 94.99           O  
ATOM    940  N   ASN A 122      65.174   8.484 -55.307  1.00 93.21           N  
ATOM    941  CA  ASN A 122      64.434   7.288 -54.918  1.00 93.21           C  
ATOM    942  C   ASN A 122      64.811   6.827 -53.513  1.00 93.21           C  
ATOM    943  CB  ASN A 122      64.666   6.161 -55.927  1.00 93.21           C  
ATOM    944  O   ASN A 122      63.949   6.398 -52.744  1.00 93.21           O  
ATOM    945  CG  ASN A 122      63.569   6.074 -56.969  1.00 93.21           C  
ATOM    946  ND2 ASN A 122      63.923   5.627 -58.168  1.00 93.21           N  
ATOM    947  OD1 ASN A 122      62.412   6.406 -56.698  1.00 93.21           O  
ATOM    948  N   ALA A 123      66.105   6.885 -53.173  1.00 94.90           N  
ATOM    949  CA  ALA A 123      66.554   6.554 -51.823  1.00 94.90           C  
ATOM    950  C   ALA A 123      65.954   7.509 -50.795  1.00 94.90           C  
ATOM    951  CB  ALA A 123      68.079   6.585 -51.747  1.00 94.90           C  
ATOM    952  O   ALA A 123      65.547   7.087 -49.710  1.00 94.90           O  
ATOM    953  N   ALA A 124      65.872   8.754 -51.134  1.00 94.43           N  
ATOM    954  CA  ALA A 124      65.263   9.753 -50.260  1.00 94.43           C  
ATOM    955  C   ALA A 124      63.767   9.501 -50.099  1.00 94.43           C  
ATOM    956  CB  ALA A 124      65.508  11.158 -50.804  1.00 94.43           C  
ATOM    957  O   ALA A 124      63.233   9.578 -48.989  1.00 94.43           O  
ATOM    958  N   LEU A 125      63.056   9.174 -51.173  1.00 91.68           N  
ATOM    959  CA  LEU A 125      61.623   8.904 -51.139  1.00 91.68           C  
ATOM    960  C   LEU A 125      61.330   7.624 -50.363  1.00 91.68           C  
ATOM    961  CB  LEU A 125      61.065   8.792 -52.560  1.00 91.68           C  
ATOM    962  O   LEU A 125      60.356   7.559 -49.609  1.00 91.68           O  
ATOM    963  CG  LEU A 125      60.929  10.101 -53.340  1.00 91.68           C  
ATOM    964  CD1 LEU A 125      60.522   9.819 -54.782  1.00 91.68           C  
ATOM    965  CD2 LEU A 125      59.920  11.024 -52.664  1.00 91.68           C  
ATOM    966  N   ARG A 126      62.215   6.629 -50.500  1.00 89.49           N  
ATOM    967  CA  ARG A 126      62.062   5.386 -49.752  1.00 89.49           C  
ATOM    968  C   ARG A 126      62.245   5.621 -48.256  1.00 89.49           C  
ATOM    969  CB  ARG A 126      63.059   4.335 -50.244  1.00 89.49           C  
ATOM    970  O   ARG A 126      61.541   5.027 -47.438  1.00 89.49           O  
ATOM    971  CG  ARG A 126      62.720   3.753 -51.606  1.00 89.49           C  
ATOM    972  CD  ARG A 126      63.683   2.643 -52.001  1.00 89.49           C  
ATOM    973  NE  ARG A 126      63.310   2.033 -53.275  1.00 89.49           N  
ATOM    974  NH1 ARG A 126      65.463   1.967 -54.110  1.00 89.49           N  
ATOM    975  NH2 ARG A 126      63.716   1.175 -55.366  1.00 89.49           N  
ATOM    976  CZ  ARG A 126      64.164   1.726 -54.247  1.00 89.49           C  
ATOM    977  N   GLY A 127      63.184   6.467 -47.864  1.00 87.71           N  
ATOM    978  CA  GLY A 127      63.357   6.861 -46.475  1.00 87.71           C  
ATOM    979  C   GLY A 127      62.163   7.612 -45.915  1.00 87.71           C  
ATOM    980  O   GLY A 127      61.732   7.352 -44.790  1.00 87.71           O  
ATOM    981  N   GLU A 128      61.585   8.501 -46.744  1.00 87.30           N  
ATOM    982  CA  GLU A 128      60.412   9.261 -46.322  1.00 87.30           C  
ATOM    983  C   GLU A 128      59.190   8.359 -46.184  1.00 87.30           C  
ATOM    984  CB  GLU A 128      60.122  10.395 -47.309  1.00 87.30           C  
ATOM    985  O   GLU A 128      58.389   8.525 -45.262  1.00 87.30           O  
ATOM    986  CG  GLU A 128      61.142  11.523 -47.267  1.00 87.30           C  
ATOM    987  CD  GLU A 128      60.854  12.629 -48.270  1.00 87.30           C  
ATOM    988  OE1 GLU A 128      61.643  13.598 -48.349  1.00 87.30           O  
ATOM    989  OE2 GLU A 128      59.829  12.528 -48.981  1.00 87.30           O  
ATOM    990  N   LEU A 129      59.078   7.395 -47.021  1.00 82.59           N  
ATOM    991  CA  LEU A 129      57.983   6.431 -46.979  1.00 82.59           C  
ATOM    992  C   LEU A 129      58.114   5.511 -45.771  1.00 82.59           C  
ATOM    993  CB  LEU A 129      57.950   5.602 -48.266  1.00 82.59           C  
ATOM    994  O   LEU A 129      57.120   5.201 -45.110  1.00 82.59           O  
ATOM    995  CG  LEU A 129      56.604   4.978 -48.637  1.00 82.59           C  
ATOM    996  CD1 LEU A 129      56.336   5.144 -50.129  1.00 82.59           C  
ATOM    997  CD2 LEU A 129      56.570   3.506 -48.242  1.00 82.59           C  
ATOM    998  N   SER A 130      59.308   5.033 -45.465  1.00 81.29           N  
ATOM    999  CA  SER A 130      59.547   4.202 -44.290  1.00 81.29           C  
ATOM   1000  C   SER A 130      59.279   4.974 -43.002  1.00 81.29           C  
ATOM   1001  CB  SER A 130      60.983   3.676 -44.289  1.00 81.29           C  
ATOM   1002  O   SER A 130      58.720   4.427 -42.049  1.00 81.29           O  
ATOM   1003  OG  SER A 130      61.909   4.742 -44.165  1.00 81.29           O  
ATOM   1004  N   GLN A 131      59.547   6.215 -42.902  1.00 81.41           N  
ATOM   1005  CA  GLN A 131      59.284   7.079 -41.756  1.00 81.41           C  
ATOM   1006  C   GLN A 131      57.791   7.363 -41.612  1.00 81.41           C  
ATOM   1007  CB  GLN A 131      60.057   8.393 -41.885  1.00 81.41           C  
ATOM   1008  O   GLN A 131      57.259   7.365 -40.500  1.00 81.41           O  
ATOM   1009  CG  GLN A 131      61.431   8.364 -41.229  1.00 81.41           C  
ATOM   1010  CD  GLN A 131      62.170   9.683 -41.357  1.00 81.41           C  
ATOM   1011  NE2 GLN A 131      63.495   9.615 -41.425  1.00 81.41           N  
ATOM   1012  OE1 GLN A 131      61.555  10.753 -41.396  1.00 81.41           O  
ATOM   1013  N   ALA A 132      57.100   7.552 -42.702  1.00 74.63           N  
ATOM   1014  CA  ALA A 132      55.663   7.812 -42.707  1.00 74.63           C  
ATOM   1015  C   ALA A 132      54.875   6.544 -42.395  1.00 74.63           C  
ATOM   1016  CB  ALA A 132      55.231   8.386 -44.054  1.00 74.63           C  
ATOM   1017  O   ALA A 132      53.862   6.591 -41.692  1.00 74.63           O  
ATOM   1018  N   ARG A 133      55.295   5.418 -42.803  1.00 73.02           N  
ATOM   1019  CA  ARG A 133      54.621   4.143 -42.577  1.00 73.02           C  
ATOM   1020  C   ARG A 133      54.885   3.627 -41.166  1.00 73.02           C  
ATOM   1021  CB  ARG A 133      55.072   3.106 -43.607  1.00 73.02           C  
ATOM   1022  O   ARG A 133      54.012   3.010 -40.552  1.00 73.02           O  
ATOM   1023  CG  ARG A 133      54.383   3.237 -44.956  1.00 73.02           C  
ATOM   1024  CD  ARG A 133      54.821   2.145 -45.922  1.00 73.02           C  
ATOM   1025  NE  ARG A 133      54.159   2.273 -47.217  1.00 73.02           N  
ATOM   1026  NH1 ARG A 133      55.464   0.687 -48.274  1.00 73.02           N  
ATOM   1027  NH2 ARG A 133      53.811   1.774 -49.432  1.00 73.02           N  
ATOM   1028  CZ  ARG A 133      54.479   1.578 -48.304  1.00 73.02           C  
ATOM   1029  N   GLY A 134      55.921   3.830 -40.437  1.00 65.67           N  
ATOM   1030  CA  GLY A 134      56.242   3.383 -39.091  1.00 65.67           C  
ATOM   1031  C   GLY A 134      55.625   4.250 -38.011  1.00 65.67           C  
ATOM   1032  O   GLY A 134      55.258   3.754 -36.943  1.00 65.67           O  
ATOM   1033  N   GLN A 135      55.127   5.438 -38.306  1.00 63.60           N  
ATOM   1034  CA  GLN A 135      54.711   6.382 -37.274  1.00 63.60           C  
ATOM   1035  C   GLN A 135      53.192   6.524 -37.239  1.00 63.60           C  
ATOM   1036  CB  GLN A 135      55.361   7.748 -37.503  1.00 63.60           C  
ATOM   1037  O   GLN A 135      52.595   6.589 -36.162  1.00 63.60           O  
ATOM   1038  CG  GLN A 135      56.821   7.813 -37.075  1.00 63.60           C  
ATOM   1039  CD  GLN A 135      57.399   9.212 -37.172  1.00 63.60           C  
ATOM   1040  NE2 GLN A 135      58.700   9.335 -36.929  1.00 63.60           N  
ATOM   1041  OE1 GLN A 135      56.683  10.175 -37.465  1.00 63.60           O  
ATOM   1042  N   GLU A 136      52.510   6.270 -38.192  1.00 61.78           N  
ATOM   1043  CA  GLU A 136      51.127   6.738 -38.207  1.00 61.78           C  
ATOM   1044  C   GLU A 136      50.152   5.585 -37.987  1.00 61.78           C  
ATOM   1045  CB  GLU A 136      50.814   7.446 -39.528  1.00 61.78           C  
ATOM   1046  O   GLU A 136      49.185   5.718 -37.235  1.00 61.78           O  
ATOM   1047  CG  GLU A 136      51.295   8.889 -39.580  1.00 61.78           C  
ATOM   1048  CD  GLU A 136      50.459   9.767 -40.499  1.00 61.78           C  
ATOM   1049  OE1 GLU A 136      50.554  11.011 -40.400  1.00 61.78           O  
ATOM   1050  OE2 GLU A 136      49.703   9.205 -41.323  1.00 61.78           O  
ATOM   1051  N   PRO A 137      50.338   4.354 -38.311  1.00 64.96           N  
ATOM   1052  CA  PRO A 137      49.397   3.261 -38.057  1.00 64.96           C  
ATOM   1053  C   PRO A 137      49.694   2.516 -36.757  1.00 64.96           C  
ATOM   1054  CB  PRO A 137      49.586   2.344 -39.268  1.00 64.96           C  
ATOM   1055  O   PRO A 137      48.771   2.045 -36.087  1.00 64.96           O  
ATOM   1056  CG  PRO A 137      50.904   2.744 -39.847  1.00 64.96           C  
ATOM   1057  CD  PRO A 137      51.189   4.164 -39.451  1.00 64.96           C  
ATOM   1058  N   ALA A 138      50.837   2.634 -36.198  1.00 71.35           N  
ATOM   1059  CA  ALA A 138      51.257   1.951 -34.977  1.00 71.35           C  
ATOM   1060  C   ALA A 138      50.896   2.768 -33.740  1.00 71.35           C  
ATOM   1061  CB  ALA A 138      52.759   1.677 -35.010  1.00 71.35           C  
ATOM   1062  O   ALA A 138      50.490   2.211 -32.717  1.00 71.35           O  
ATOM   1063  N   ARG A 139      50.908   4.076 -33.907  1.00 78.29           N  
ATOM   1064  CA  ARG A 139      50.550   4.963 -32.805  1.00 78.29           C  
ATOM   1065  C   ARG A 139      49.039   5.000 -32.599  1.00 78.29           C  
ATOM   1066  CB  ARG A 139      51.078   6.377 -33.059  1.00 78.29           C  
ATOM   1067  O   ARG A 139      48.561   4.967 -31.463  1.00 78.29           O  
ATOM   1068  CG  ARG A 139      50.921   7.316 -31.874  1.00 78.29           C  
ATOM   1069  CD  ARG A 139      51.457   8.707 -32.181  1.00 78.29           C  
ATOM   1070  NE  ARG A 139      51.206   9.636 -31.083  1.00 78.29           N  
ATOM   1071  NH1 ARG A 139      52.258  11.431 -32.087  1.00 78.29           N  
ATOM   1072  NH2 ARG A 139      51.311  11.666 -30.013  1.00 78.29           N  
ATOM   1073  CZ  ARG A 139      51.592  10.909 -31.064  1.00 78.29           C  
ATOM   1074  N   ALA A 140      48.311   5.109 -33.680  1.00 80.78           N  
ATOM   1075  CA  ALA A 140      46.852   5.088 -33.617  1.00 80.78           C  
ATOM   1076  C   ALA A 140      46.344   3.741 -33.110  1.00 80.78           C  
ATOM   1077  CB  ALA A 140      46.255   5.397 -34.987  1.00 80.78           C  
ATOM   1078  O   ALA A 140      45.405   3.685 -32.312  1.00 80.78           O  
ATOM   1079  N   ASP A 141      46.908   2.656 -33.460  1.00 85.72           N  
ATOM   1080  CA  ASP A 141      46.584   1.310 -32.997  1.00 85.72           C  
ATOM   1081  C   ASP A 141      46.901   1.149 -31.512  1.00 85.72           C  
ATOM   1082  CB  ASP A 141      47.346   0.263 -33.814  1.00 85.72           C  
ATOM   1083  O   ASP A 141      46.116   0.561 -30.765  1.00 85.72           O  
ATOM   1084  CG  ASP A 141      46.775   0.068 -35.207  1.00 85.72           C  
ATOM   1085  OD1 ASP A 141      45.681   0.599 -35.498  1.00 85.72           O  
ATOM   1086  OD2 ASP A 141      47.423  -0.626 -36.020  1.00 85.72           O  
ATOM   1087  N   GLN A 142      47.960   1.698 -31.066  1.00 88.65           N  
ATOM   1088  CA  GLN A 142      48.361   1.646 -29.664  1.00 88.65           C  
ATOM   1089  C   GLN A 142      47.409   2.457 -28.789  1.00 88.65           C  
ATOM   1090  CB  GLN A 142      49.793   2.156 -29.495  1.00 88.65           C  
ATOM   1091  O   GLN A 142      47.028   2.016 -27.703  1.00 88.65           O  
ATOM   1092  CG  GLN A 142      50.851   1.211 -30.047  1.00 88.65           C  
ATOM   1093  CD  GLN A 142      52.253   1.784 -29.959  1.00 88.65           C  
ATOM   1094  NE2 GLN A 142      53.228   1.051 -30.485  1.00 88.65           N  
ATOM   1095  OE1 GLN A 142      52.459   2.878 -29.423  1.00 88.65           O  
ATOM   1096  N   LEU A 143      46.970   3.595 -29.270  1.00 90.18           N  
ATOM   1097  CA  LEU A 143      46.030   4.431 -28.531  1.00 90.18           C  
ATOM   1098  C   LEU A 143      44.660   3.766 -28.447  1.00 90.18           C  
ATOM   1099  CB  LEU A 143      45.902   5.807 -29.192  1.00 90.18           C  
ATOM   1100  O   LEU A 143      44.010   3.804 -27.400  1.00 90.18           O  
ATOM   1101  CG  LEU A 143      47.127   6.718 -29.103  1.00 90.18           C  
ATOM   1102  CD1 LEU A 143      46.909   7.982 -29.927  1.00 90.18           C  
ATOM   1103  CD2 LEU A 143      47.431   7.067 -27.650  1.00 90.18           C  
ATOM   1104  N   CYS A 144      44.272   3.188 -29.605  1.00 91.36           N  
ATOM   1105  CA  CYS A 144      43.002   2.470 -29.621  1.00 91.36           C  
ATOM   1106  C   CYS A 144      43.047   1.262 -28.693  1.00 91.36           C  
ATOM   1107  CB  CYS A 144      42.657   2.022 -31.040  1.00 91.36           C  
ATOM   1108  O   CYS A 144      42.090   0.999 -27.963  1.00 91.36           O  
ATOM   1109  SG  CYS A 144      42.220   3.381 -32.147  1.00 91.36           S  
ATOM   1110  N   GLN A 145      44.111   0.575 -28.671  1.00 94.10           N  
ATOM   1111  CA  GLN A 145      44.284  -0.581 -27.799  1.00 94.10           C  
ATOM   1112  C   GLN A 145      44.292  -0.166 -26.330  1.00 94.10           C  
ATOM   1113  CB  GLN A 145      45.576  -1.325 -28.141  1.00 94.10           C  
ATOM   1114  O   GLN A 145      43.709  -0.847 -25.484  1.00 94.10           O  
ATOM   1115  CG  GLN A 145      45.499  -2.130 -29.431  1.00 94.10           C  
ATOM   1116  CD  GLN A 145      46.808  -2.814 -29.775  1.00 94.10           C  
ATOM   1117  NE2 GLN A 145      46.889  -3.370 -30.979  1.00 94.10           N  
ATOM   1118  OE1 GLN A 145      47.741  -2.842 -28.966  1.00 94.10           O  
ATOM   1119  N   GLN A 146      44.926   0.890 -26.067  1.00 95.30           N  
ATOM   1120  CA  GLN A 146      44.938   1.417 -24.707  1.00 95.30           C  
ATOM   1121  C   GLN A 146      43.534   1.815 -24.259  1.00 95.30           C  
ATOM   1122  CB  GLN A 146      45.882   2.615 -24.602  1.00 95.30           C  
ATOM   1123  O   GLN A 146      43.132   1.527 -23.130  1.00 95.30           O  
ATOM   1124  CG  GLN A 146      47.357   2.246 -24.694  1.00 95.30           C  
ATOM   1125  CD  GLN A 146      48.266   3.460 -24.698  1.00 95.30           C  
ATOM   1126  NE2 GLN A 146      49.563   3.229 -24.873  1.00 95.30           N  
ATOM   1127  OE1 GLN A 146      47.807   4.597 -24.546  1.00 95.30           O  
ATOM   1128  N   GLU A 147      42.811   2.466 -25.112  1.00 95.40           N  
ATOM   1129  CA  GLU A 147      41.438   2.853 -24.798  1.00 95.40           C  
ATOM   1130  C   GLU A 147      40.555   1.628 -24.582  1.00 95.40           C  
ATOM   1131  CB  GLU A 147      40.859   3.730 -25.911  1.00 95.40           C  
ATOM   1132  O   GLU A 147      39.702   1.620 -23.692  1.00 95.40           O  
ATOM   1133  CG  GLU A 147      41.516   5.098 -26.021  1.00 95.40           C  
ATOM   1134  CD  GLU A 147      40.780   6.181 -25.249  1.00 95.40           C  
ATOM   1135  OE1 GLU A 147      41.335   7.291 -25.081  1.00 95.40           O  
ATOM   1136  OE2 GLU A 147      39.639   5.918 -24.807  1.00 95.40           O  
ATOM   1137  N   LEU A 148      40.766   0.626 -25.354  1.00 96.25           N  
ATOM   1138  CA  LEU A 148      40.017  -0.616 -25.200  1.00 96.25           C  
ATOM   1139  C   LEU A 148      40.323  -1.272 -23.857  1.00 96.25           C  
ATOM   1140  CB  LEU A 148      40.343  -1.585 -26.340  1.00 96.25           C  
ATOM   1141  O   LEU A 148      39.414  -1.747 -23.172  1.00 96.25           O  
ATOM   1142  CG  LEU A 148      39.521  -1.425 -27.620  1.00 96.25           C  
ATOM   1143  CD1 LEU A 148      40.211  -2.130 -28.783  1.00 96.25           C  
ATOM   1144  CD2 LEU A 148      38.110  -1.968 -27.421  1.00 96.25           C  
ATOM   1145  N   ARG A 149      41.569  -1.226 -23.506  1.00 97.28           N  
ATOM   1146  CA  ARG A 149      41.970  -1.799 -22.225  1.00 97.28           C  
ATOM   1147  C   ARG A 149      41.345  -1.034 -21.064  1.00 97.28           C  
ATOM   1148  CB  ARG A 149      43.494  -1.805 -22.091  1.00 97.28           C  
ATOM   1149  O   ARG A 149      40.854  -1.638 -20.108  1.00 97.28           O  
ATOM   1150  CG  ARG A 149      44.190  -2.800 -23.005  1.00 97.28           C  
ATOM   1151  CD  ARG A 149      45.690  -2.844 -22.753  1.00 97.28           C  
ATOM   1152  NE  ARG A 149      46.396  -3.543 -23.824  1.00 97.28           N  
ATOM   1153  NH1 ARG A 149      47.556  -1.683 -24.554  1.00 97.28           N  
ATOM   1154  NH2 ARG A 149      47.852  -3.705 -25.593  1.00 97.28           N  
ATOM   1155  CZ  ARG A 149      47.266  -2.975 -24.654  1.00 97.28           C  
ATOM   1156  N   GLU A 150      41.342   0.250 -21.190  1.00 97.25           N  
ATOM   1157  CA  GLU A 150      40.765   1.086 -20.142  1.00 97.25           C  
ATOM   1158  C   GLU A 150      39.258   0.868 -20.030  1.00 97.25           C  
ATOM   1159  CB  GLU A 150      41.065   2.563 -20.406  1.00 97.25           C  
ATOM   1160  O   GLU A 150      38.718   0.789 -18.925  1.00 97.25           O  
ATOM   1161  CG  GLU A 150      42.527   2.938 -20.211  1.00 97.25           C  
ATOM   1162  CD  GLU A 150      42.837   4.372 -20.612  1.00 97.25           C  
ATOM   1163  OE1 GLU A 150      44.013   4.790 -20.508  1.00 97.25           O  
ATOM   1164  OE2 GLU A 150      41.897   5.082 -21.032  1.00 97.25           O  
ATOM   1165  N   LEU A 151      38.644   0.773 -21.167  1.00 96.54           N  
ATOM   1166  CA  LEU A 151      37.203   0.550 -21.171  1.00 96.54           C  
ATOM   1167  C   LEU A 151      36.861  -0.810 -20.573  1.00 96.54           C  
ATOM   1168  CB  LEU A 151      36.649   0.649 -22.594  1.00 96.54           C  
ATOM   1169  O   LEU A 151      35.892  -0.938 -19.822  1.00 96.54           O  
ATOM   1170  CG  LEU A 151      36.544   2.056 -23.185  1.00 96.54           C  
ATOM   1171  CD1 LEU A 151      36.198   1.983 -24.669  1.00 96.54           C  
ATOM   1172  CD2 LEU A 151      35.507   2.878 -22.429  1.00 96.54           C  
ATOM   1173  N   ARG A 152      37.683  -1.762 -20.881  1.00 97.64           N  
ATOM   1174  CA  ARG A 152      37.476  -3.090 -20.313  1.00 97.64           C  
ATOM   1175  C   ARG A 152      37.652  -3.071 -18.798  1.00 97.64           C  
ATOM   1176  CB  ARG A 152      38.441  -4.099 -20.939  1.00 97.64           C  
ATOM   1177  O   ARG A 152      36.897  -3.720 -18.072  1.00 97.64           O  
ATOM   1178  CG  ARG A 152      38.075  -4.502 -22.359  1.00 97.64           C  
ATOM   1179  CD  ARG A 152      39.083  -5.479 -22.946  1.00 97.64           C  
ATOM   1180  NE  ARG A 152      38.780  -5.794 -24.339  1.00 97.64           N  
ATOM   1181  NH1 ARG A 152      40.607  -7.177 -24.640  1.00 97.64           N  
ATOM   1182  NH2 ARG A 152      39.143  -6.812 -26.366  1.00 97.64           N  
ATOM   1183  CZ  ARG A 152      39.511  -6.594 -25.112  1.00 97.64           C  
ATOM   1184  N   ARG A 153      38.622  -2.359 -18.362  1.00 97.98           N  
ATOM   1185  CA  ARG A 153      38.851  -2.224 -16.927  1.00 97.98           C  
ATOM   1186  C   ARG A 153      37.669  -1.545 -16.245  1.00 97.98           C  
ATOM   1187  CB  ARG A 153      40.135  -1.435 -16.659  1.00 97.98           C  
ATOM   1188  O   ARG A 153      37.227  -1.978 -15.179  1.00 97.98           O  
ATOM   1189  CG  ARG A 153      41.408  -2.204 -16.974  1.00 97.98           C  
ATOM   1190  CD  ARG A 153      42.652  -1.426 -16.569  1.00 97.98           C  
ATOM   1191  NE  ARG A 153      43.874  -2.133 -16.940  1.00 97.98           N  
ATOM   1192  NH1 ARG A 153      44.469  -0.652 -18.611  1.00 97.98           N  
ATOM   1193  NH2 ARG A 153      45.794  -2.467 -18.156  1.00 97.98           N  
ATOM   1194  CZ  ARG A 153      44.710  -1.749 -17.902  1.00 97.98           C  
ATOM   1195  N   GLU A 154      37.172  -0.534 -16.881  1.00 97.72           N  
ATOM   1196  CA  GLU A 154      36.024   0.177 -16.328  1.00 97.72           C  
ATOM   1197  C   GLU A 154      34.791  -0.720 -16.278  1.00 97.72           C  
ATOM   1198  CB  GLU A 154      35.726   1.436 -17.146  1.00 97.72           C  
ATOM   1199  O   GLU A 154      34.028  -0.683 -15.311  1.00 97.72           O  
ATOM   1200  CG  GLU A 154      36.743   2.551 -16.952  1.00 97.72           C  
ATOM   1201  CD  GLU A 154      36.466   3.772 -17.814  1.00 97.72           C  
ATOM   1202  OE1 GLU A 154      37.254   4.744 -17.761  1.00 97.72           O  
ATOM   1203  OE2 GLU A 154      35.453   3.758 -18.548  1.00 97.72           O  
ATOM   1204  N   LEU A 155      34.625  -1.487 -17.288  1.00 97.91           N  
ATOM   1205  CA  LEU A 155      33.507  -2.423 -17.320  1.00 97.91           C  
ATOM   1206  C   LEU A 155      33.614  -3.437 -16.185  1.00 97.91           C  
ATOM   1207  CB  LEU A 155      33.455  -3.150 -18.666  1.00 97.91           C  
ATOM   1208  O   LEU A 155      32.613  -3.763 -15.542  1.00 97.91           O  
ATOM   1209  CG  LEU A 155      32.720  -2.430 -19.798  1.00 97.91           C  
ATOM   1210  CD1 LEU A 155      32.972  -3.135 -21.126  1.00 97.91           C  
ATOM   1211  CD2 LEU A 155      31.226  -2.354 -19.502  1.00 97.91           C  
ATOM   1212  N   GLU A 156      34.791  -3.915 -15.959  1.00 97.93           N  
ATOM   1213  CA  GLU A 156      35.006  -4.870 -14.875  1.00 97.93           C  
ATOM   1214  C   GLU A 156      34.714  -4.238 -13.517  1.00 97.93           C  
ATOM   1215  CB  GLU A 156      36.439  -5.407 -14.908  1.00 97.93           C  
ATOM   1216  O   GLU A 156      34.083  -4.861 -12.660  1.00 97.93           O  
ATOM   1217  CG  GLU A 156      36.719  -6.341 -16.076  1.00 97.93           C  
ATOM   1218  CD  GLU A 156      38.175  -6.770 -16.166  1.00 97.93           C  
ATOM   1219  OE1 GLU A 156      38.539  -7.488 -17.125  1.00 97.93           O  
ATOM   1220  OE2 GLU A 156      38.959  -6.386 -15.269  1.00 97.93           O  
ATOM   1221  N   LEU A 157      35.155  -3.020 -13.336  1.00 98.09           N  
ATOM   1222  CA  LEU A 157      34.915  -2.323 -12.077  1.00 98.09           C  
ATOM   1223  C   LEU A 157      33.424  -2.090 -11.860  1.00 98.09           C  
ATOM   1224  CB  LEU A 157      35.661  -0.986 -12.054  1.00 98.09           C  
ATOM   1225  O   LEU A 157      32.911  -2.310 -10.760  1.00 98.09           O  
ATOM   1226  CG  LEU A 157      37.186  -1.062 -11.956  1.00 98.09           C  
ATOM   1227  CD1 LEU A 157      37.795   0.330 -12.087  1.00 98.09           C  
ATOM   1228  CD2 LEU A 157      37.606  -1.714 -10.643  1.00 98.09           C  
ATOM   1229  N   LEU A 158      32.798  -1.654 -12.952  1.00 97.60           N  
ATOM   1230  CA  LEU A 158      31.357  -1.445 -12.861  1.00 97.60           C  
ATOM   1231  C   LEU A 158      30.633  -2.759 -12.592  1.00 97.60           C  
ATOM   1232  CB  LEU A 158      30.825  -0.809 -14.148  1.00 97.60           C  
ATOM   1233  O   LEU A 158      29.652  -2.792 -11.846  1.00 97.60           O  
ATOM   1234  CG  LEU A 158      31.154   0.670 -14.360  1.00 97.60           C  
ATOM   1235  CD1 LEU A 158      30.752   1.106 -15.765  1.00 97.60           C  
ATOM   1236  CD2 LEU A 158      30.460   1.529 -13.308  1.00 97.60           C  
ATOM   1237  N   GLY A 159      31.123  -3.848 -13.240  1.00 98.29           N  
ATOM   1238  CA  GLY A 159      30.556  -5.161 -12.980  1.00 98.29           C  
ATOM   1239  C   GLY A 159      30.691  -5.594 -11.532  1.00 98.29           C  
ATOM   1240  O   GLY A 159      29.746  -6.126 -10.947  1.00 98.29           O  
ATOM   1241  N   ARG A 160      31.824  -5.324 -10.917  1.00 98.29           N  
ATOM   1242  CA  ARG A 160      32.050  -5.662  -9.515  1.00 98.29           C  
ATOM   1243  C   ARG A 160      31.136  -4.850  -8.603  1.00 98.29           C  
ATOM   1244  CB  ARG A 160      33.513  -5.427  -9.135  1.00 98.29           C  
ATOM   1245  O   ARG A 160      30.574  -5.385  -7.645  1.00 98.29           O  
ATOM   1246  CG  ARG A 160      34.483  -6.397  -9.790  1.00 98.29           C  
ATOM   1247  CD  ARG A 160      35.921  -6.131  -9.366  1.00 98.29           C  
ATOM   1248  NE  ARG A 160      36.858  -7.014 -10.054  1.00 98.29           N  
ATOM   1249  NH1 ARG A 160      38.731  -5.758  -9.550  1.00 98.29           N  
ATOM   1250  NH2 ARG A 160      38.933  -7.684 -10.777  1.00 98.29           N  
ATOM   1251  CZ  ARG A 160      38.172  -6.817 -10.125  1.00 98.29           C  
ATOM   1252  N   GLU A 161      31.039  -3.560  -8.901  1.00 97.92           N  
ATOM   1253  CA  GLU A 161      30.155  -2.702  -8.118  1.00 97.92           C  
ATOM   1254  C   GLU A 161      28.703  -3.155  -8.232  1.00 97.92           C  
ATOM   1255  CB  GLU A 161      30.288  -1.243  -8.563  1.00 97.92           C  
ATOM   1256  O   GLU A 161      27.969  -3.161  -7.242  1.00 97.92           O  
ATOM   1257  CG  GLU A 161      31.607  -0.597  -8.165  1.00 97.92           C  
ATOM   1258  CD  GLU A 161      31.773   0.813  -8.711  1.00 97.92           C  
ATOM   1259  OE1 GLU A 161      32.807   1.458  -8.422  1.00 97.92           O  
ATOM   1260  OE2 GLU A 161      30.862   1.276  -9.432  1.00 97.92           O  
ATOM   1261  N   ARG A 162      28.347  -3.481  -9.438  1.00 98.07           N  
ATOM   1262  CA  ARG A 162      26.997  -3.996  -9.646  1.00 98.07           C  
ATOM   1263  C   ARG A 162      26.750  -5.241  -8.802  1.00 98.07           C  
ATOM   1264  CB  ARG A 162      26.764  -4.311 -11.125  1.00 98.07           C  
ATOM   1265  O   ARG A 162      25.730  -5.340  -8.116  1.00 98.07           O  
ATOM   1266  CG  ARG A 162      25.335  -4.714 -11.451  1.00 98.07           C  
ATOM   1267  CD  ARG A 162      25.285  -5.840 -12.474  1.00 98.07           C  
ATOM   1268  NE  ARG A 162      26.377  -6.790 -12.283  1.00 98.07           N  
ATOM   1269  NH1 ARG A 162      26.494  -7.419 -14.503  1.00 98.07           N  
ATOM   1270  NH2 ARG A 162      27.915  -8.353 -12.965  1.00 98.07           N  
ATOM   1271  CZ  ARG A 162      26.926  -7.519 -13.251  1.00 98.07           C  
ATOM   1272  N   ASP A 163      27.673  -6.195  -8.836  1.00 97.77           N  
ATOM   1273  CA  ASP A 163      27.539  -7.423  -8.058  1.00 97.77           C  
ATOM   1274  C   ASP A 163      27.474  -7.120  -6.562  1.00 97.77           C  
ATOM   1275  CB  ASP A 163      28.700  -8.375  -8.352  1.00 97.77           C  
ATOM   1276  O   ASP A 163      26.701  -7.742  -5.831  1.00 97.77           O  
ATOM   1277  CG  ASP A 163      28.671  -8.925  -9.768  1.00 97.77           C  
ATOM   1278  OD1 ASP A 163      27.592  -8.927 -10.399  1.00 97.77           O  
ATOM   1279  OD2 ASP A 163      29.736  -9.362 -10.255  1.00 97.77           O  
ATOM   1280  N   ARG A 164      28.283  -6.210  -6.129  1.00 98.19           N  
ATOM   1281  CA  ARG A 164      28.291  -5.810  -4.725  1.00 98.19           C  
ATOM   1282  C   ARG A 164      26.934  -5.253  -4.307  1.00 98.19           C  
ATOM   1283  CB  ARG A 164      29.385  -4.772  -4.468  1.00 98.19           C  
ATOM   1284  O   ARG A 164      26.391  -5.642  -3.271  1.00 98.19           O  
ATOM   1285  CG  ARG A 164      30.791  -5.352  -4.442  1.00 98.19           C  
ATOM   1286  CD  ARG A 164      31.832  -4.292  -4.109  1.00 98.19           C  
ATOM   1287  NE  ARG A 164      33.189  -4.820  -4.210  1.00 98.19           N  
ATOM   1288  NH1 ARG A 164      34.220  -2.754  -4.137  1.00 98.19           N  
ATOM   1289  NH2 ARG A 164      35.478  -4.661  -4.317  1.00 98.19           N  
ATOM   1290  CZ  ARG A 164      34.293  -4.077  -4.221  1.00 98.19           C  
ATOM   1291  N   VAL A 165      26.444  -4.354  -5.108  1.00 95.99           N  
ATOM   1292  CA  VAL A 165      25.155  -3.747  -4.794  1.00 95.99           C  
ATOM   1293  C   VAL A 165      24.055  -4.803  -4.865  1.00 95.99           C  
ATOM   1294  CB  VAL A 165      24.832  -2.576  -5.749  1.00 95.99           C  
ATOM   1295  O   VAL A 165      23.125  -4.796  -4.055  1.00 95.99           O  
ATOM   1296  CG1 VAL A 165      23.395  -2.096  -5.549  1.00 95.99           C  
ATOM   1297  CG2 VAL A 165      25.817  -1.428  -5.538  1.00 95.99           C  
ATOM   1298  N   GLN A 166      24.150  -5.696  -5.756  1.00 97.63           N  
ATOM   1299  CA  GLN A 166      23.174  -6.773  -5.885  1.00 97.63           C  
ATOM   1300  C   GLN A 166      23.150  -7.647  -4.634  1.00 97.63           C  
ATOM   1301  CB  GLN A 166      23.478  -7.628  -7.117  1.00 97.63           C  
ATOM   1302  O   GLN A 166      22.078  -8.021  -4.153  1.00 97.63           O  
ATOM   1303  CG  GLN A 166      22.388  -8.637  -7.450  1.00 97.63           C  
ATOM   1304  CD  GLN A 166      21.111  -7.980  -7.940  1.00 97.63           C  
ATOM   1305  NE2 GLN A 166      20.011  -8.726  -7.911  1.00 97.63           N  
ATOM   1306  OE1 GLN A 166      21.112  -6.811  -8.340  1.00 97.63           O  
ATOM   1307  N   VAL A 167      24.246  -7.950  -4.110  1.00 98.00           N  
ATOM   1308  CA  VAL A 167      24.325  -8.756  -2.897  1.00 98.00           C  
ATOM   1309  C   VAL A 167      23.711  -7.990  -1.727  1.00 98.00           C  
ATOM   1310  CB  VAL A 167      25.783  -9.149  -2.570  1.00 98.00           C  
ATOM   1311  O   VAL A 167      22.968  -8.560  -0.925  1.00 98.00           O  
ATOM   1312  CG1 VAL A 167      25.873  -9.789  -1.186  1.00 98.00           C  
ATOM   1313  CG2 VAL A 167      26.331 -10.095  -3.637  1.00 98.00           C  
ATOM   1314  N   GLU A 168      24.023  -6.723  -1.614  1.00 96.93           N  
ATOM   1315  CA  GLU A 168      23.441  -5.892  -0.565  1.00 96.93           C  
ATOM   1316  C   GLU A 168      21.922  -5.821  -0.696  1.00 96.93           C  
ATOM   1317  CB  GLU A 168      24.038  -4.483  -0.600  1.00 96.93           C  
ATOM   1318  O   GLU A 168      21.203  -5.907   0.301  1.00 96.93           O  
ATOM   1319  CG  GLU A 168      25.504  -4.427  -0.196  1.00 96.93           C  
ATOM   1320  CD  GLU A 168      26.111  -3.039  -0.332  1.00 96.93           C  
ATOM   1321  OE1 GLU A 168      27.308  -2.866  -0.006  1.00 96.93           O  
ATOM   1322  OE2 GLU A 168      25.384  -2.119  -0.767  1.00 96.93           O  
ATOM   1323  N   ARG A 169      21.491  -5.654  -1.904  1.00 95.93           N  
ATOM   1324  CA  ARG A 169      20.055  -5.634  -2.162  1.00 95.93           C  
ATOM   1325  C   ARG A 169      19.400  -6.938  -1.717  1.00 95.93           C  
ATOM   1326  CB  ARG A 169      19.778  -5.390  -3.647  1.00 95.93           C  
ATOM   1327  O   ARG A 169      18.375  -6.922  -1.032  1.00 95.93           O  
ATOM   1328  CG  ARG A 169      18.303  -5.246  -3.984  1.00 95.93           C  
ATOM   1329  CD  ARG A 169      18.028  -5.539  -5.452  1.00 95.93           C  
ATOM   1330  NE  ARG A 169      17.985  -6.974  -5.717  1.00 95.93           N  
ATOM   1331  NH1 ARG A 169      16.383  -6.830  -7.375  1.00 95.93           N  
ATOM   1332  NH2 ARG A 169      17.246  -8.869  -6.783  1.00 95.93           N  
ATOM   1333  CZ  ARG A 169      17.205  -7.554  -6.624  1.00 95.93           C  
ATOM   1334  N   ASP A 170      20.008  -8.048  -2.088  1.00 96.78           N  
ATOM   1335  CA  ASP A 170      19.477  -9.351  -1.698  1.00 96.78           C  
ATOM   1336  C   ASP A 170      19.505  -9.524  -0.182  1.00 96.78           C  
ATOM   1337  CB  ASP A 170      20.266 -10.476  -2.371  1.00 96.78           C  
ATOM   1338  O   ASP A 170      18.576 -10.087   0.401  1.00 96.78           O  
ATOM   1339  CG  ASP A 170      20.058 -10.530  -3.874  1.00 96.78           C  
ATOM   1340  OD1 ASP A 170      19.056  -9.972  -4.372  1.00 96.78           O  
ATOM   1341  OD2 ASP A 170      20.902 -11.138  -4.567  1.00 96.78           O  
ATOM   1342  N   GLY A 171      20.597  -9.042   0.398  1.00 96.97           N  
ATOM   1343  CA  GLY A 171      20.668  -9.084   1.850  1.00 96.97           C  
ATOM   1344  C   GLY A 171      19.562  -8.295   2.525  1.00 96.97           C  
ATOM   1345  O   GLY A 171      18.940  -8.776   3.474  1.00 96.97           O  
ATOM   1346  N   LEU A 172      19.325  -7.096   2.037  1.00 93.17           N  
ATOM   1347  CA  LEU A 172      18.274  -6.250   2.592  1.00 93.17           C  
ATOM   1348  C   LEU A 172      16.898  -6.859   2.345  1.00 93.17           C  
ATOM   1349  CB  LEU A 172      18.340  -4.846   1.986  1.00 93.17           C  
ATOM   1350  O   LEU A 172      16.017  -6.784   3.204  1.00 93.17           O  
ATOM   1351  CG  LEU A 172      19.540  -3.989   2.390  1.00 93.17           C  
ATOM   1352  CD1 LEU A 172      19.545  -2.681   1.606  1.00 93.17           C  
ATOM   1353  CD2 LEU A 172      19.525  -3.719   3.890  1.00 93.17           C  
ATOM   1354  N   ALA A 173      16.734  -7.467   1.229  1.00 93.11           N  
ATOM   1355  CA  ALA A 173      15.477  -8.143   0.916  1.00 93.11           C  
ATOM   1356  C   ALA A 173      15.206  -9.279   1.898  1.00 93.11           C  
ATOM   1357  CB  ALA A 173      15.501  -8.676  -0.515  1.00 93.11           C  
ATOM   1358  O   ALA A 173      14.077  -9.449   2.364  1.00 93.11           O  
ATOM   1359  N   GLU A 174      16.205 -10.050   2.230  1.00 96.73           N  
ATOM   1360  CA  GLU A 174      16.066 -11.126   3.207  1.00 96.73           C  
ATOM   1361  C   GLU A 174      15.736 -10.576   4.592  1.00 96.73           C  
ATOM   1362  CB  GLU A 174      17.344 -11.967   3.266  1.00 96.73           C  
ATOM   1363  O   GLU A 174      14.894 -11.129   5.301  1.00 96.73           O  
ATOM   1364  CG  GLU A 174      17.571 -12.828   2.032  1.00 96.73           C  
ATOM   1365  CD  GLU A 174      18.902 -13.563   2.049  1.00 96.73           C  
ATOM   1366  OE1 GLU A 174      19.228 -14.251   1.056  1.00 96.73           O  
ATOM   1367  OE2 GLU A 174      19.623 -13.451   3.066  1.00 96.73           O  
ATOM   1368  N   ASP A 175      16.389  -9.501   4.966  1.00 94.56           N  
ATOM   1369  CA  ASP A 175      16.116  -8.866   6.252  1.00 94.56           C  
ATOM   1370  C   ASP A 175      14.679  -8.354   6.317  1.00 94.56           C  
ATOM   1371  CB  ASP A 175      17.096  -7.718   6.502  1.00 94.56           C  
ATOM   1372  O   ASP A 175      14.009  -8.498   7.341  1.00 94.56           O  
ATOM   1373  CG  ASP A 175      18.518  -8.194   6.742  1.00 94.56           C  
ATOM   1374  OD1 ASP A 175      18.719  -9.391   7.043  1.00 94.56           O  
ATOM   1375  OD2 ASP A 175      19.447  -7.364   6.632  1.00 94.56           O  
ATOM   1376  N   LEU A 176      14.295  -7.761   5.249  1.00 91.92           N  
ATOM   1377  CA  LEU A 176      12.920  -7.279   5.182  1.00 91.92           C  
ATOM   1378  C   LEU A 176      11.932  -8.430   5.339  1.00 91.92           C  
ATOM   1379  CB  LEU A 176      12.671  -6.555   3.856  1.00 91.92           C  
ATOM   1380  O   LEU A 176      10.936  -8.306   6.056  1.00 91.92           O  
ATOM   1381  CG  LEU A 176      13.203  -5.125   3.754  1.00 91.92           C  
ATOM   1382  CD1 LEU A 176      12.966  -4.570   2.353  1.00 91.92           C  
ATOM   1383  CD2 LEU A 176      12.551  -4.235   4.805  1.00 91.92           C  
ATOM   1384  N   ALA A 177      12.186  -9.486   4.644  1.00 93.59           N  
ATOM   1385  CA  ALA A 177      11.325 -10.662   4.746  1.00 93.59           C  
ATOM   1386  C   ALA A 177      11.305 -11.205   6.172  1.00 93.59           C  
ATOM   1387  CB  ALA A 177      11.788 -11.745   3.774  1.00 93.59           C  
ATOM   1388  O   ALA A 177      10.247 -11.572   6.688  1.00 93.59           O  
ATOM   1389  N   ALA A 178      12.430 -11.273   6.808  1.00 92.84           N  
ATOM   1390  CA  ALA A 178      12.532 -11.749   8.185  1.00 92.84           C  
ATOM   1391  C   ALA A 178      11.747 -10.850   9.135  1.00 92.84           C  
ATOM   1392  CB  ALA A 178      13.995 -11.823   8.615  1.00 92.84           C  
ATOM   1393  O   ALA A 178      11.033 -11.339  10.014  1.00 92.84           O  
ATOM   1394  N   LEU A 179      11.862  -9.529   8.935  1.00 90.34           N  
ATOM   1395  CA  LEU A 179      11.147  -8.581   9.782  1.00 90.34           C  
ATOM   1396  C   LEU A 179       9.641  -8.685   9.563  1.00 90.34           C  
ATOM   1397  CB  LEU A 179      11.617  -7.152   9.502  1.00 90.34           C  
ATOM   1398  O   LEU A 179       8.864  -8.598  10.516  1.00 90.34           O  
ATOM   1399  CG  LEU A 179      13.002  -6.777  10.034  1.00 90.34           C  
ATOM   1400  CD1 LEU A 179      13.394  -5.383   9.557  1.00 90.34           C  
ATOM   1401  CD2 LEU A 179      13.029  -6.855  11.557  1.00 90.34           C  
ATOM   1402  N   LYS A 180       9.278  -8.867   8.373  1.00 91.68           N  
ATOM   1403  CA  LYS A 180       7.863  -9.053   8.066  1.00 91.68           C  
ATOM   1404  C   LYS A 180       7.309 -10.296   8.758  1.00 91.68           C  
ATOM   1405  CB  LYS A 180       7.650  -9.157   6.555  1.00 91.68           C  
ATOM   1406  O   LYS A 180       6.202 -10.268   9.301  1.00 91.68           O  
ATOM   1407  CG  LYS A 180       7.754  -7.827   5.823  1.00 91.68           C  
ATOM   1408  CD  LYS A 180       7.425  -7.976   4.343  1.00 91.68           C  
ATOM   1409  CE  LYS A 180       7.495  -6.640   3.616  1.00 91.68           C  
ATOM   1410  NZ  LYS A 180       7.372  -6.807   2.137  1.00 91.68           N  
ATOM   1411  N   GLN A 181       8.061 -11.341   8.683  1.00 94.09           N  
ATOM   1412  CA  GLN A 181       7.648 -12.572   9.349  1.00 94.09           C  
ATOM   1413  C   GLN A 181       7.534 -12.370  10.858  1.00 94.09           C  
ATOM   1414  CB  GLN A 181       8.631 -13.704   9.045  1.00 94.09           C  
ATOM   1415  O   GLN A 181       6.574 -12.829  11.480  1.00 94.09           O  
ATOM   1416  CG  GLN A 181       8.194 -15.059   9.583  1.00 94.09           C  
ATOM   1417  CD  GLN A 181       9.173 -16.168   9.246  1.00 94.09           C  
ATOM   1418  NE2 GLN A 181       8.813 -17.401   9.587  1.00 94.09           N  
ATOM   1419  OE1 GLN A 181      10.243 -15.919   8.683  1.00 94.09           O  
ATOM   1420  N   ARG A 182       8.453 -11.693  11.437  1.00 93.90           N  
ATOM   1421  CA  ARG A 182       8.427 -11.416  12.870  1.00 93.90           C  
ATOM   1422  C   ARG A 182       7.224 -10.553  13.239  1.00 93.90           C  
ATOM   1423  CB  ARG A 182       9.720 -10.727  13.308  1.00 93.90           C  
ATOM   1424  O   ARG A 182       6.581 -10.782  14.265  1.00 93.90           O  
ATOM   1425  CG  ARG A 182      10.923 -11.656  13.370  1.00 93.90           C  
ATOM   1426  CD  ARG A 182      12.175 -10.928  13.838  1.00 93.90           C  
ATOM   1427  NE  ARG A 182      13.345 -11.800  13.817  1.00 93.90           N  
ATOM   1428  NH1 ARG A 182      14.854 -10.132  14.346  1.00 93.90           N  
ATOM   1429  NH2 ARG A 182      15.583 -12.280  14.013  1.00 93.90           N  
ATOM   1430  CZ  ARG A 182      14.591 -11.402  14.059  1.00 93.90           C  
ATOM   1431  N   LEU A 183       6.987  -9.651  12.462  1.00 91.75           N  
ATOM   1432  CA  LEU A 183       5.837  -8.786  12.703  1.00 91.75           C  
ATOM   1433  C   LEU A 183       4.539  -9.584  12.661  1.00 91.75           C  
ATOM   1434  CB  LEU A 183       5.790  -7.657  11.670  1.00 91.75           C  
ATOM   1435  O   LEU A 183       3.659  -9.392  13.504  1.00 91.75           O  
ATOM   1436  CG  LEU A 183       4.673  -6.627  11.842  1.00 91.75           C  
ATOM   1437  CD1 LEU A 183       5.262  -5.236  12.052  1.00 91.75           C  
ATOM   1438  CD2 LEU A 183       3.740  -6.641  10.636  1.00 91.75           C  
ATOM   1439  N   GLU A 184       4.420 -10.423  11.705  1.00 93.09           N  
ATOM   1440  CA  GLU A 184       3.236 -11.270  11.589  1.00 93.09           C  
ATOM   1441  C   GLU A 184       3.075 -12.164  12.816  1.00 93.09           C  
ATOM   1442  CB  GLU A 184       3.309 -12.125  10.322  1.00 93.09           C  
ATOM   1443  O   GLU A 184       1.965 -12.330  13.327  1.00 93.09           O  
ATOM   1444  CG  GLU A 184       3.121 -11.335   9.035  1.00 93.09           C  
ATOM   1445  CD  GLU A 184       3.417 -12.146   7.784  1.00 93.09           C  
ATOM   1446  OE1 GLU A 184       3.303 -11.598   6.664  1.00 93.09           O  
ATOM   1447  OE2 GLU A 184       3.765 -13.339   7.924  1.00 93.09           O  
ATOM   1448  N   GLU A 185       4.155 -12.734  13.243  1.00 92.53           N  
ATOM   1449  CA  GLU A 185       4.120 -13.578  14.434  1.00 92.53           C  
ATOM   1450  C   GLU A 185       3.680 -12.784  15.661  1.00 92.53           C  
ATOM   1451  CB  GLU A 185       5.490 -14.215  14.683  1.00 92.53           C  
ATOM   1452  O   GLU A 185       2.860 -13.257  16.451  1.00 92.53           O  
ATOM   1453  CG  GLU A 185       5.880 -15.260  13.648  1.00 92.53           C  
ATOM   1454  CD  GLU A 185       7.324 -15.717  13.772  1.00 92.53           C  
ATOM   1455  OE1 GLU A 185       7.773 -16.543  12.945  1.00 92.53           O  
ATOM   1456  OE2 GLU A 185       8.013 -15.247  14.705  1.00 92.53           O  
ATOM   1457  N   GLU A 186       4.248 -11.576  15.816  1.00 91.80           N  
ATOM   1458  CA  GLU A 186       3.881 -10.726  16.945  1.00 91.80           C  
ATOM   1459  C   GLU A 186       2.413 -10.317  16.874  1.00 91.80           C  
ATOM   1460  CB  GLU A 186       4.773  -9.483  16.994  1.00 91.80           C  
ATOM   1461  O   GLU A 186       1.735 -10.234  17.901  1.00 91.80           O  
ATOM   1462  CG  GLU A 186       6.189  -9.760  17.478  1.00 91.80           C  
ATOM   1463  CD  GLU A 186       6.246 -10.257  18.913  1.00 91.80           C  
ATOM   1464  OE1 GLU A 186       7.222 -10.951  19.276  1.00 91.80           O  
ATOM   1465  OE2 GLU A 186       5.306  -9.951  19.680  1.00 91.80           O  
ATOM   1466  N   THR A 187       2.004 -10.037  15.750  1.00 84.82           N  
ATOM   1467  CA  THR A 187       0.598  -9.699  15.561  1.00 84.82           C  
ATOM   1468  C   THR A 187      -0.297 -10.870  15.957  1.00 84.82           C  
ATOM   1469  CB  THR A 187       0.311  -9.301  14.101  1.00 84.82           C  
ATOM   1470  O   THR A 187      -1.342 -10.675  16.583  1.00 84.82           O  
ATOM   1471  CG2 THR A 187       1.046  -8.019  13.726  1.00 84.82           C  
ATOM   1472  OG1 THR A 187       0.738 -10.356  13.231  1.00 84.82           O  
ATOM   1473  N   ARG A 188       0.085 -12.035  15.532  1.00 90.50           N  
ATOM   1474  CA  ARG A 188      -0.674 -13.227  15.898  1.00 90.50           C  
ATOM   1475  C   ARG A 188      -0.695 -13.421  17.410  1.00 90.50           C  
ATOM   1476  CB  ARG A 188      -0.088 -14.467  15.219  1.00 90.50           C  
ATOM   1477  O   ARG A 188      -1.737 -13.737  17.987  1.00 90.50           O  
ATOM   1478  CG  ARG A 188      -0.356 -14.535  13.724  1.00 90.50           C  
ATOM   1479  CD  ARG A 188       0.227 -15.798  13.104  1.00 90.50           C  
ATOM   1480  NE  ARG A 188       0.100 -15.792  11.649  1.00 90.50           N  
ATOM   1481  NH1 ARG A 188       1.796 -17.318  11.288  1.00 90.50           N  
ATOM   1482  NH2 ARG A 188       0.647 -16.432   9.513  1.00 90.50           N  
ATOM   1483  CZ  ARG A 188       0.848 -16.514  10.820  1.00 90.50           C  
ATOM   1484  N   LYS A 189       0.451 -13.269  18.023  1.00 91.05           N  
ATOM   1485  CA  LYS A 189       0.537 -13.397  19.475  1.00 91.05           C  
ATOM   1486  C   LYS A 189      -0.332 -12.354  20.171  1.00 91.05           C  
ATOM   1487  CB  LYS A 189       1.987 -13.267  19.941  1.00 91.05           C  
ATOM   1488  O   LYS A 189      -0.999 -12.656  21.163  1.00 91.05           O  
ATOM   1489  CG  LYS A 189       2.859 -14.464  19.594  1.00 91.05           C  
ATOM   1490  CD  LYS A 189       4.285 -14.283  20.099  1.00 91.05           C  
ATOM   1491  CE  LYS A 189       5.180 -15.440  19.676  1.00 91.05           C  
ATOM   1492  NZ  LYS A 189       6.611 -15.189  20.024  1.00 91.05           N  
ATOM   1493  N   ARG A 190      -0.291 -11.137  19.703  1.00 91.70           N  
ATOM   1494  CA  ARG A 190      -1.130 -10.080  20.258  1.00 91.70           C  
ATOM   1495  C   ARG A 190      -2.608 -10.438  20.147  1.00 91.70           C  
ATOM   1496  CB  ARG A 190      -0.858  -8.751  19.550  1.00 91.70           C  
ATOM   1497  O   ARG A 190      -3.366 -10.271  21.106  1.00 91.70           O  
ATOM   1498  CG  ARG A 190      -1.532  -7.555  20.204  1.00 91.70           C  
ATOM   1499  CD  ARG A 190      -1.371  -6.291  19.371  1.00 91.70           C  
ATOM   1500  NE  ARG A 190      -2.639  -5.864  18.788  1.00 91.70           N  
ATOM   1501  NH1 ARG A 190      -3.365  -4.742  20.672  1.00 91.70           N  
ATOM   1502  NH2 ARG A 190      -4.677  -4.806  18.793  1.00 91.70           N  
ATOM   1503  CZ  ARG A 190      -3.558  -5.138  19.419  1.00 91.70           C  
ATOM   1504  N   GLU A 191      -2.997 -10.878  18.990  1.00 91.00           N  
ATOM   1505  CA  GLU A 191      -4.389 -11.266  18.780  1.00 91.00           C  
ATOM   1506  C   GLU A 191      -4.797 -12.391  19.728  1.00 91.00           C  
ATOM   1507  CB  GLU A 191      -4.615 -11.694  17.328  1.00 91.00           C  
ATOM   1508  O   GLU A 191      -5.893 -12.367  20.292  1.00 91.00           O  
ATOM   1509  CG  GLU A 191      -4.514 -10.552  16.327  1.00 91.00           C  
ATOM   1510  CD  GLU A 191      -4.568 -11.016  14.880  1.00 91.00           C  
ATOM   1511  OE1 GLU A 191      -4.602 -10.158  13.969  1.00 91.00           O  
ATOM   1512  OE2 GLU A 191      -4.577 -12.247  14.656  1.00 91.00           O  
ATOM   1513  N   ASP A 192      -3.950 -13.396  19.874  1.00 93.11           N  
ATOM   1514  CA  ASP A 192      -4.214 -14.503  20.789  1.00 93.11           C  
ATOM   1515  C   ASP A 192      -4.356 -14.006  22.226  1.00 93.11           C  
ATOM   1516  CB  ASP A 192      -3.101 -15.549  20.702  1.00 93.11           C  
ATOM   1517  O   ASP A 192      -5.240 -14.454  22.958  1.00 93.11           O  
ATOM   1518  CG  ASP A 192      -3.135 -16.346  19.410  1.00 93.11           C  
ATOM   1519  OD1 ASP A 192      -4.155 -16.295  18.689  1.00 93.11           O  
ATOM   1520  OD2 ASP A 192      -2.135 -17.033  19.111  1.00 93.11           O  
ATOM   1521  N   ALA A 193      -3.459 -13.106  22.594  1.00 88.70           N  
ATOM   1522  CA  ALA A 193      -3.522 -12.547  23.942  1.00 88.70           C  
ATOM   1523  C   ALA A 193      -4.799 -11.736  24.140  1.00 88.70           C  
ATOM   1524  CB  ALA A 193      -2.296 -11.678  24.215  1.00 88.70           C  
ATOM   1525  O   ALA A 193      -5.438 -11.820  25.192  1.00 88.70           O  
ATOM   1526  N   GLU A 194      -5.185 -10.933  23.139  1.00 92.36           N  
ATOM   1527  CA  GLU A 194      -6.421 -10.157  23.193  1.00 92.36           C  
ATOM   1528  C   GLU A 194      -7.640 -11.068  23.301  1.00 92.36           C  
ATOM   1529  CB  GLU A 194      -6.544  -9.256  21.962  1.00 92.36           C  
ATOM   1530  O   GLU A 194      -8.570 -10.781  24.058  1.00 92.36           O  
ATOM   1531  CG  GLU A 194      -5.593  -8.069  21.970  1.00 92.36           C  
ATOM   1532  CD  GLU A 194      -5.673  -7.227  20.706  1.00 92.36           C  
ATOM   1533  OE1 GLU A 194      -4.984  -6.184  20.627  1.00 92.36           O  
ATOM   1534  OE2 GLU A 194      -6.431  -7.612  19.789  1.00 92.36           O  
ATOM   1535  N   HIS A 195      -7.620 -12.094  22.517  1.00 94.51           N  
ATOM   1536  CA  HIS A 195      -8.694 -13.078  22.588  1.00 94.51           C  
ATOM   1537  C   HIS A 195      -8.791 -13.689  23.982  1.00 94.51           C  
ATOM   1538  CB  HIS A 195      -8.481 -14.179  21.547  1.00 94.51           C  
ATOM   1539  O   HIS A 195      -9.886 -13.811  24.536  1.00 94.51           O  
ATOM   1540  CG  HIS A 195      -9.569 -15.205  21.527  1.00 94.51           C  
ATOM   1541  CD2 HIS A 195      -9.566 -16.510  21.885  1.00 94.51           C  
ATOM   1542  ND1 HIS A 195     -10.848 -14.925  21.095  1.00 94.51           N  
ATOM   1543  CE1 HIS A 195     -11.586 -16.019  21.189  1.00 94.51           C  
ATOM   1544  NE2 HIS A 195     -10.833 -16.994  21.666  1.00 94.51           N  
ATOM   1545  N   ASN A 196      -7.686 -14.085  24.559  1.00 95.04           N  
ATOM   1546  CA  ASN A 196      -7.666 -14.647  25.905  1.00 95.04           C  
ATOM   1547  C   ASN A 196      -8.165 -13.642  26.939  1.00 95.04           C  
ATOM   1548  CB  ASN A 196      -6.258 -15.125  26.266  1.00 95.04           C  
ATOM   1549  O   ASN A 196      -8.860 -14.013  27.887  1.00 95.04           O  
ATOM   1550  CG  ASN A 196      -5.849 -16.367  25.500  1.00 95.04           C  
ATOM   1551  ND2 ASN A 196      -4.547 -16.544  25.308  1.00 95.04           N  
ATOM   1552  OD1 ASN A 196      -6.696 -17.161  25.082  1.00 95.04           O  
ATOM   1553  N   LEU A 197      -7.787 -12.434  26.786  1.00 94.36           N  
ATOM   1554  CA  LEU A 197      -8.235 -11.388  27.699  1.00 94.36           C  
ATOM   1555  C   LEU A 197      -9.756 -11.278  27.696  1.00 94.36           C  
ATOM   1556  CB  LEU A 197      -7.613 -10.042  27.319  1.00 94.36           C  
ATOM   1557  O   LEU A 197     -10.375 -11.149  28.755  1.00 94.36           O  
ATOM   1558  CG  LEU A 197      -6.304  -9.677  28.020  1.00 94.36           C  
ATOM   1559  CD1 LEU A 197      -5.763  -8.358  27.479  1.00 94.36           C  
ATOM   1560  CD2 LEU A 197      -6.510  -9.597  29.529  1.00 94.36           C  
ATOM   1561  N   VAL A 198     -10.286 -11.297  26.547  1.00 95.32           N  
ATOM   1562  CA  VAL A 198     -11.738 -11.222  26.421  1.00 95.32           C  
ATOM   1563  C   VAL A 198     -12.381 -12.409  27.135  1.00 95.32           C  
ATOM   1564  CB  VAL A 198     -12.179 -11.189  24.940  1.00 95.32           C  
ATOM   1565  O   VAL A 198     -13.380 -12.250  27.840  1.00 95.32           O  
ATOM   1566  CG1 VAL A 198     -13.696 -11.321  24.825  1.00 95.32           C  
ATOM   1567  CG2 VAL A 198     -11.698  -9.903  24.270  1.00 95.32           C  
ATOM   1568  N   LEU A 199     -11.826 -13.546  26.958  1.00 95.64           N  
ATOM   1569  CA  LEU A 199     -12.350 -14.743  27.607  1.00 95.64           C  
ATOM   1570  C   LEU A 199     -12.257 -14.623  29.125  1.00 95.64           C  
ATOM   1571  CB  LEU A 199     -11.591 -15.985  27.134  1.00 95.64           C  
ATOM   1572  O   LEU A 199     -13.201 -14.971  29.838  1.00 95.64           O  
ATOM   1573  CG  LEU A 199     -11.814 -16.403  25.680  1.00 95.64           C  
ATOM   1574  CD1 LEU A 199     -10.940 -17.604  25.333  1.00 95.64           C  
ATOM   1575  CD2 LEU A 199     -13.285 -16.717  25.433  1.00 95.64           C  
ATOM   1576  N   PHE A 200     -11.089 -14.159  29.585  1.00 96.69           N  
ATOM   1577  CA  PHE A 200     -10.908 -14.005  31.024  1.00 96.69           C  
ATOM   1578  C   PHE A 200     -11.886 -12.980  31.586  1.00 96.69           C  
ATOM   1579  CB  PHE A 200      -9.469 -13.589  31.344  1.00 96.69           C  
ATOM   1580  O   PHE A 200     -12.404 -13.149  32.691  1.00 96.69           O  
ATOM   1581  CG  PHE A 200      -8.461 -14.688  31.145  1.00 96.69           C  
ATOM   1582  CD1 PHE A 200      -8.791 -16.010  31.414  1.00 96.69           C  
ATOM   1583  CD2 PHE A 200      -7.181 -14.398  30.689  1.00 96.69           C  
ATOM   1584  CE1 PHE A 200      -7.859 -17.030  31.230  1.00 96.69           C  
ATOM   1585  CE2 PHE A 200      -6.245 -15.411  30.503  1.00 96.69           C  
ATOM   1586  CZ  PHE A 200      -6.586 -16.726  30.775  1.00 96.69           C  
ATOM   1587  N   ARG A 201     -12.149 -11.948  30.875  1.00 97.05           N  
ATOM   1588  CA  ARG A 201     -13.130 -10.951  31.293  1.00 97.05           C  
ATOM   1589  C   ARG A 201     -14.511 -11.575  31.455  1.00 97.05           C  
ATOM   1590  CB  ARG A 201     -13.189  -9.800  30.287  1.00 97.05           C  
ATOM   1591  O   ARG A 201     -15.223 -11.281  32.417  1.00 97.05           O  
ATOM   1592  CG  ARG A 201     -13.837  -8.537  30.832  1.00 97.05           C  
ATOM   1593  CD  ARG A 201     -13.546  -7.329  29.953  1.00 97.05           C  
ATOM   1594  NE  ARG A 201     -14.179  -6.120  30.472  1.00 97.05           N  
ATOM   1595  NH1 ARG A 201     -13.283  -4.715  28.872  1.00 97.05           N  
ATOM   1596  NH2 ARG A 201     -14.661  -3.875  30.499  1.00 97.05           N  
ATOM   1597  CZ  ARG A 201     -14.040  -4.906  29.946  1.00 97.05           C  
ATOM   1598  N   LYS A 202     -14.832 -12.372  30.482  1.00 97.58           N  
ATOM   1599  CA  LYS A 202     -16.105 -13.081  30.573  1.00 97.58           C  
ATOM   1600  C   LYS A 202     -16.145 -13.983  31.803  1.00 97.58           C  
ATOM   1601  CB  LYS A 202     -16.351 -13.907  29.309  1.00 97.58           C  
ATOM   1602  O   LYS A 202     -17.153 -14.030  32.512  1.00 97.58           O  
ATOM   1603  CG  LYS A 202     -17.728 -14.552  29.250  1.00 97.58           C  
ATOM   1604  CD  LYS A 202     -17.908 -15.368  27.976  1.00 97.58           C  
ATOM   1605  CE  LYS A 202     -19.133 -16.269  28.057  1.00 97.58           C  
ATOM   1606  NZ  LYS A 202     -19.377 -16.989  26.771  1.00 97.58           N  
ATOM   1607  N   ASP A 203     -15.124 -14.683  32.030  1.00 97.76           N  
ATOM   1608  CA  ASP A 203     -15.045 -15.574  33.183  1.00 97.76           C  
ATOM   1609  C   ASP A 203     -15.192 -14.797  34.489  1.00 97.76           C  
ATOM   1610  CB  ASP A 203     -13.723 -16.344  33.176  1.00 97.76           C  
ATOM   1611  O   ASP A 203     -15.870 -15.250  35.414  1.00 97.76           O  
ATOM   1612  CG  ASP A 203     -13.661 -17.406  32.092  1.00 97.76           C  
ATOM   1613  OD1 ASP A 203     -14.712 -17.740  31.504  1.00 97.76           O  
ATOM   1614  OD2 ASP A 203     -12.551 -17.916  31.826  1.00 97.76           O  
ATOM   1615  N   VAL A 204     -14.514 -13.686  34.536  1.00 98.37           N  
ATOM   1616  CA  VAL A 204     -14.596 -12.861  35.736  1.00 98.37           C  
ATOM   1617  C   VAL A 204     -16.031 -12.375  35.932  1.00 98.37           C  
ATOM   1618  CB  VAL A 204     -13.631 -11.656  35.663  1.00 98.37           C  
ATOM   1619  O   VAL A 204     -16.553 -12.398  37.050  1.00 98.37           O  
ATOM   1620  CG1 VAL A 204     -13.911 -10.671  36.796  1.00 98.37           C  
ATOM   1621  CG2 VAL A 204     -12.180 -12.132  35.710  1.00 98.37           C  
ATOM   1622  N   ASP A 205     -16.646 -11.896  34.867  1.00 97.74           N  
ATOM   1623  CA  ASP A 205     -18.038 -11.463  34.936  1.00 97.74           C  
ATOM   1624  C   ASP A 205     -18.943 -12.594  35.421  1.00 97.74           C  
ATOM   1625  CB  ASP A 205     -18.512 -10.958  33.572  1.00 97.74           C  
ATOM   1626  O   ASP A 205     -19.823 -12.377  36.255  1.00 97.74           O  
ATOM   1627  CG  ASP A 205     -17.877  -9.637  33.175  1.00 97.74           C  
ATOM   1628  OD1 ASP A 205     -17.374  -8.912  34.060  1.00 97.74           O  
ATOM   1629  OD2 ASP A 205     -17.882  -9.317  31.966  1.00 97.74           O  
ATOM   1630  N   ASP A 206     -18.736 -13.778  34.865  1.00 97.79           N  
ATOM   1631  CA  ASP A 206     -19.528 -14.936  35.269  1.00 97.79           C  
ATOM   1632  C   ASP A 206     -19.313 -15.259  36.746  1.00 97.79           C  
ATOM   1633  CB  ASP A 206     -19.180 -16.152  34.408  1.00 97.79           C  
ATOM   1634  O   ASP A 206     -20.265 -15.578  37.462  1.00 97.79           O  
ATOM   1635  CG  ASP A 206     -19.683 -16.031  32.981  1.00 97.79           C  
ATOM   1636  OD1 ASP A 206     -20.522 -15.147  32.702  1.00 97.79           O  
ATOM   1637  OD2 ASP A 206     -19.240 -16.829  32.127  1.00 97.79           O  
ATOM   1638  N   ALA A 207     -18.066 -15.246  37.175  1.00 97.61           N  
ATOM   1639  CA  ALA A 207     -17.747 -15.498  38.578  1.00 97.61           C  
ATOM   1640  C   ALA A 207     -18.387 -14.449  39.483  1.00 97.61           C  
ATOM   1641  CB  ALA A 207     -16.234 -15.522  38.784  1.00 97.61           C  
ATOM   1642  O   ALA A 207     -18.896 -14.775  40.557  1.00 97.61           O  
ATOM   1643  N   THR A 208     -18.337 -13.199  39.048  1.00 97.95           N  
ATOM   1644  CA  THR A 208     -18.942 -12.121  39.822  1.00 97.95           C  
ATOM   1645  C   THR A 208     -20.449 -12.326  39.949  1.00 97.95           C  
ATOM   1646  CB  THR A 208     -18.660 -10.748  39.183  1.00 97.95           C  
ATOM   1647  O   THR A 208     -21.024 -12.103  41.017  1.00 97.95           O  
ATOM   1648  CG2 THR A 208     -17.171 -10.420  39.221  1.00 97.95           C  
ATOM   1649  OG1 THR A 208     -19.101 -10.763  37.820  1.00 97.95           O  
ATOM   1650  N   LEU A 209     -21.085 -12.711  38.878  1.00 97.91           N  
ATOM   1651  CA  LEU A 209     -22.516 -12.987  38.919  1.00 97.91           C  
ATOM   1652  C   LEU A 209     -22.825 -14.116  39.897  1.00 97.91           C  
ATOM   1653  CB  LEU A 209     -23.033 -13.349  37.524  1.00 97.91           C  
ATOM   1654  O   LEU A 209     -23.792 -14.037  40.658  1.00 97.91           O  
ATOM   1655  CG  LEU A 209     -23.138 -12.200  36.520  1.00 97.91           C  
ATOM   1656  CD1 LEU A 209     -23.577 -12.725  35.157  1.00 97.91           C  
ATOM   1657  CD2 LEU A 209     -24.106 -11.135  37.026  1.00 97.91           C  
ATOM   1658  N   SER A 210     -22.077 -15.180  39.822  1.00 98.01           N  
ATOM   1659  CA  SER A 210     -22.263 -16.300  40.739  1.00 98.01           C  
ATOM   1660  C   SER A 210     -22.065 -15.866  42.188  1.00 98.01           C  
ATOM   1661  CB  SER A 210     -21.295 -17.435  40.402  1.00 98.01           C  
ATOM   1662  O   SER A 210     -22.812 -16.286  43.074  1.00 98.01           O  
ATOM   1663  OG  SER A 210     -19.956 -17.045  40.652  1.00 98.01           O  
ATOM   1664  N   ARG A 211     -21.005 -15.123  42.442  1.00 98.30           N  
ATOM   1665  CA  ARG A 211     -20.769 -14.605  43.785  1.00 98.30           C  
ATOM   1666  C   ARG A 211     -21.971 -13.812  44.286  1.00 98.30           C  
ATOM   1667  CB  ARG A 211     -19.515 -13.727  43.810  1.00 98.30           C  
ATOM   1668  O   ARG A 211     -22.416 -13.998  45.420  1.00 98.30           O  
ATOM   1669  CG  ARG A 211     -19.140 -13.229  45.197  1.00 98.30           C  
ATOM   1670  CD  ARG A 211     -18.236 -12.006  45.131  1.00 98.30           C  
ATOM   1671  NE  ARG A 211     -18.884 -10.825  45.694  1.00 98.30           N  
ATOM   1672  NH1 ARG A 211     -17.618  -9.306  44.500  1.00 98.30           N  
ATOM   1673  NH2 ARG A 211     -19.231  -8.570  45.954  1.00 98.30           N  
ATOM   1674  CZ  ARG A 211     -18.576  -9.570  45.381  1.00 98.30           C  
ATOM   1675  N   LEU A 212     -22.463 -12.861  43.449  1.00 98.15           N  
ATOM   1676  CA  LEU A 212     -23.609 -12.040  43.821  1.00 98.15           C  
ATOM   1677  C   LEU A 212     -24.824 -12.909  44.130  1.00 98.15           C  
ATOM   1678  CB  LEU A 212     -23.946 -11.051  42.702  1.00 98.15           C  
ATOM   1679  O   LEU A 212     -25.561 -12.638  45.080  1.00 98.15           O  
ATOM   1680  CG  LEU A 212     -22.974  -9.886  42.511  1.00 98.15           C  
ATOM   1681  CD1 LEU A 212     -23.354  -9.075  41.277  1.00 98.15           C  
ATOM   1682  CD2 LEU A 212     -22.950  -9.000  43.752  1.00 98.15           C  
ATOM   1683  N   GLU A 213     -25.064 -13.895  43.324  1.00 98.10           N  
ATOM   1684  CA  GLU A 213     -26.173 -14.816  43.552  1.00 98.10           C  
ATOM   1685  C   GLU A 213     -26.053 -15.498  44.912  1.00 98.10           C  
ATOM   1686  CB  GLU A 213     -26.238 -15.867  42.441  1.00 98.10           C  
ATOM   1687  O   GLU A 213     -27.042 -15.629  45.636  1.00 98.10           O  
ATOM   1688  CG  GLU A 213     -26.727 -15.322  41.107  1.00 98.10           C  
ATOM   1689  CD  GLU A 213     -26.618 -16.327  39.972  1.00 98.10           C  
ATOM   1690  OE1 GLU A 213     -26.941 -15.974  38.815  1.00 98.10           O  
ATOM   1691  OE2 GLU A 213     -26.208 -17.478  40.241  1.00 98.10           O  
ATOM   1692  N   LEU A 214     -24.871 -15.970  45.192  1.00 97.60           N  
ATOM   1693  CA  LEU A 214     -24.643 -16.631  46.472  1.00 97.60           C  
ATOM   1694  C   LEU A 214     -24.809 -15.650  47.628  1.00 97.60           C  
ATOM   1695  CB  LEU A 214     -23.244 -17.253  46.512  1.00 97.60           C  
ATOM   1696  O   LEU A 214     -25.345 -16.009  48.679  1.00 97.60           O  
ATOM   1697  CG  LEU A 214     -23.024 -18.484  45.631  1.00 97.60           C  
ATOM   1698  CD1 LEU A 214     -21.554 -18.888  45.645  1.00 97.60           C  
ATOM   1699  CD2 LEU A 214     -23.906 -19.638  46.094  1.00 97.60           C  
ATOM   1700  N   GLU A 215     -24.333 -14.446  47.462  1.00 97.64           N  
ATOM   1701  CA  GLU A 215     -24.508 -13.417  48.483  1.00 97.64           C  
ATOM   1702  C   GLU A 215     -25.986 -13.143  48.743  1.00 97.64           C  
ATOM   1703  CB  GLU A 215     -23.797 -12.125  48.073  1.00 97.64           C  
ATOM   1704  O   GLU A 215     -26.399 -12.973  49.892  1.00 97.64           O  
ATOM   1705  CG  GLU A 215     -22.281 -12.192  48.190  1.00 97.64           C  
ATOM   1706  CD  GLU A 215     -21.585 -10.930  47.706  1.00 97.64           C  
ATOM   1707  OE1 GLU A 215     -20.348 -10.823  47.859  1.00 97.64           O  
ATOM   1708  OE2 GLU A 215     -22.284 -10.041  47.170  1.00 97.64           O  
ATOM   1709  N   ARG A 216     -26.750 -13.073  47.717  1.00 97.94           N  
ATOM   1710  CA  ARG A 216     -28.190 -12.889  47.865  1.00 97.94           C  
ATOM   1711  C   ARG A 216     -28.816 -14.054  48.623  1.00 97.94           C  
ATOM   1712  CB  ARG A 216     -28.856 -12.735  46.496  1.00 97.94           C  
ATOM   1713  O   ARG A 216     -29.698 -13.855  49.461  1.00 97.94           O  
ATOM   1714  CG  ARG A 216     -28.602 -11.390  45.835  1.00 97.94           C  
ATOM   1715  CD  ARG A 216     -29.350 -11.259  44.516  1.00 97.94           C  
ATOM   1716  NE  ARG A 216     -29.093  -9.972  43.875  1.00 97.94           N  
ATOM   1717  NH1 ARG A 216     -30.278 -10.459  41.953  1.00 97.94           N  
ATOM   1718  NH2 ARG A 216     -29.245  -8.426  42.184  1.00 97.94           N  
ATOM   1719  CZ  ARG A 216     -29.539  -9.622  42.672  1.00 97.94           C  
ATOM   1720  N   LYS A 217     -28.393 -15.232  48.287  1.00 98.09           N  
ATOM   1721  CA  LYS A 217     -28.893 -16.415  48.982  1.00 98.09           C  
ATOM   1722  C   LYS A 217     -28.561 -16.360  50.470  1.00 98.09           C  
ATOM   1723  CB  LYS A 217     -28.313 -17.687  48.362  1.00 98.09           C  
ATOM   1724  O   LYS A 217     -29.402 -16.684  51.311  1.00 98.09           O  
ATOM   1725  CG  LYS A 217     -29.066 -18.956  48.735  1.00 98.09           C  
ATOM   1726  CD  LYS A 217     -29.418 -19.780  47.503  1.00 98.09           C  
ATOM   1727  CE  LYS A 217     -30.249 -21.003  47.866  1.00 98.09           C  
ATOM   1728  NZ  LYS A 217     -30.626 -21.795  46.658  1.00 98.09           N  
ATOM   1729  N   ILE A 218     -27.356 -15.946  50.728  1.00 97.98           N  
ATOM   1730  CA  ILE A 218     -26.935 -15.826  52.119  1.00 97.98           C  
ATOM   1731  C   ILE A 218     -27.824 -14.817  52.842  1.00 97.98           C  
ATOM   1732  CB  ILE A 218     -25.452 -15.407  52.227  1.00 97.98           C  
ATOM   1733  O   ILE A 218     -28.287 -15.073  53.956  1.00 97.98           O  
ATOM   1734  CG1 ILE A 218     -24.538 -16.558  51.790  1.00 97.98           C  
ATOM   1735  CG2 ILE A 218     -25.120 -14.956  53.652  1.00 97.98           C  
ATOM   1736  CD1 ILE A 218     -23.065 -16.183  51.708  1.00 97.98           C  
ATOM   1737  N   GLU A 219     -27.995 -13.679  52.227  1.00 97.57           N  
ATOM   1738  CA  GLU A 219     -28.839 -12.644  52.817  1.00 97.57           C  
ATOM   1739  C   GLU A 219     -30.258 -13.156  53.051  1.00 97.57           C  
ATOM   1740  CB  GLU A 219     -28.869 -11.401  51.924  1.00 97.57           C  
ATOM   1741  O   GLU A 219     -30.861 -12.877  54.089  1.00 97.57           O  
ATOM   1742  CG  GLU A 219     -27.576 -10.598  51.945  1.00 97.57           C  
ATOM   1743  CD  GLU A 219     -27.563  -9.457  50.940  1.00 97.57           C  
ATOM   1744  OE1 GLU A 219     -26.520  -8.778  50.807  1.00 97.57           O  
ATOM   1745  OE2 GLU A 219     -28.604  -9.240  50.281  1.00 97.57           O  
ATOM   1746  N   SER A 220     -30.788 -13.822  52.052  1.00 97.91           N  
ATOM   1747  CA  SER A 220     -32.124 -14.392  52.193  1.00 97.91           C  
ATOM   1748  C   SER A 220     -32.186 -15.373  53.359  1.00 97.91           C  
ATOM   1749  CB  SER A 220     -32.546 -15.094  50.902  1.00 97.91           C  
ATOM   1750  O   SER A 220     -33.155 -15.380  54.120  1.00 97.91           O  
ATOM   1751  OG  SER A 220     -31.823 -16.300  50.725  1.00 97.91           O  
ATOM   1752  N   LEU A 221     -31.232 -16.235  53.453  1.00 97.61           N  
ATOM   1753  CA  LEU A 221     -31.179 -17.200  54.545  1.00 97.61           C  
ATOM   1754  C   LEU A 221     -31.025 -16.494  55.888  1.00 97.61           C  
ATOM   1755  CB  LEU A 221     -30.024 -18.183  54.337  1.00 97.61           C  
ATOM   1756  O   LEU A 221     -31.632 -16.900  56.881  1.00 97.61           O  
ATOM   1757  CG  LEU A 221     -30.200 -19.208  53.216  1.00 97.61           C  
ATOM   1758  CD1 LEU A 221     -28.926 -20.027  53.041  1.00 97.61           C  
ATOM   1759  CD2 LEU A 221     -31.391 -20.117  53.504  1.00 97.61           C  
ATOM   1760  N   MET A 222     -30.202 -15.479  55.937  1.00 97.78           N  
ATOM   1761  CA  MET A 222     -30.051 -14.692  57.158  1.00 97.78           C  
ATOM   1762  C   MET A 222     -31.381 -14.072  57.573  1.00 97.78           C  
ATOM   1763  CB  MET A 222     -29.000 -13.597  56.966  1.00 97.78           C  
ATOM   1764  O   MET A 222     -31.726 -14.068  58.756  1.00 97.78           O  
ATOM   1765  CG  MET A 222     -27.572 -14.117  56.936  1.00 97.78           C  
ATOM   1766  SD  MET A 222     -26.333 -12.766  56.861  1.00 97.78           S  
ATOM   1767  CE  MET A 222     -26.709 -11.901  58.411  1.00 97.78           C  
ATOM   1768  N   ASP A 223     -32.093 -13.464  56.575  1.00 97.52           N  
ATOM   1769  CA  ASP A 223     -33.418 -12.917  56.849  1.00 97.52           C  
ATOM   1770  C   ASP A 223     -34.356 -13.995  57.387  1.00 97.52           C  
ATOM   1771  CB  ASP A 223     -34.010 -12.286  55.587  1.00 97.52           C  
ATOM   1772  O   ASP A 223     -35.155 -13.736  58.290  1.00 97.52           O  
ATOM   1773  CG  ASP A 223     -33.310 -11.000  55.183  1.00 97.52           C  
ATOM   1774  OD1 ASP A 223     -32.580 -10.416  56.012  1.00 97.52           O  
ATOM   1775  OD2 ASP A 223     -33.493 -10.566  54.025  1.00 97.52           O  
ATOM   1776  N   GLU A 224     -34.259 -15.173  56.819  1.00 97.61           N  
ATOM   1777  CA  GLU A 224     -35.090 -16.283  57.277  1.00 97.61           C  
ATOM   1778  C   GLU A 224     -34.771 -16.652  58.723  1.00 97.61           C  
ATOM   1779  CB  GLU A 224     -34.905 -17.502  56.370  1.00 97.61           C  
ATOM   1780  O   GLU A 224     -35.678 -16.893  59.522  1.00 97.61           O  
ATOM   1781  CG  GLU A 224     -35.869 -18.641  56.668  1.00 97.61           C  
ATOM   1782  CD  GLU A 224     -36.386 -19.333  55.416  1.00 97.61           C  
ATOM   1783  OE1 GLU A 224     -37.361 -20.113  55.512  1.00 97.61           O  
ATOM   1784  OE2 GLU A 224     -35.810 -19.094  54.331  1.00 97.61           O  
ATOM   1785  N   ILE A 225     -33.498 -16.689  59.029  1.00 96.85           N  
ATOM   1786  CA  ILE A 225     -33.074 -17.002  60.390  1.00 96.85           C  
ATOM   1787  C   ILE A 225     -33.611 -15.946  61.353  1.00 96.85           C  
ATOM   1788  CB  ILE A 225     -31.536 -17.092  60.496  1.00 96.85           C  
ATOM   1789  O   ILE A 225     -34.127 -16.277  62.423  1.00 96.85           O  
ATOM   1790  CG1 ILE A 225     -31.022 -18.335  59.760  1.00 96.85           C  
ATOM   1791  CG2 ILE A 225     -31.095 -17.103  61.962  1.00 96.85           C  
ATOM   1792  CD1 ILE A 225     -29.504 -18.412  59.659  1.00 96.85           C  
ATOM   1793  N   GLU A 226     -33.437 -14.727  60.968  1.00 97.56           N  
ATOM   1794  CA  GLU A 226     -33.926 -13.642  61.813  1.00 97.56           C  
ATOM   1795  C   GLU A 226     -35.435 -13.739  62.019  1.00 97.56           C  
ATOM   1796  CB  GLU A 226     -33.564 -12.283  61.207  1.00 97.56           C  
ATOM   1797  O   GLU A 226     -35.933 -13.497  63.120  1.00 97.56           O  
ATOM   1798  CG  GLU A 226     -32.111 -11.883  61.419  1.00 97.56           C  
ATOM   1799  CD  GLU A 226     -31.747 -10.568  60.749  1.00 97.56           C  
ATOM   1800  OE1 GLU A 226     -30.554 -10.189  60.763  1.00 97.56           O  
ATOM   1801  OE2 GLU A 226     -32.662  -9.911  60.204  1.00 97.56           O  
ATOM   1802  N   PHE A 227     -36.066 -14.005  60.961  1.00 97.62           N  
ATOM   1803  CA  PHE A 227     -37.511 -14.187  61.039  1.00 97.62           C  
ATOM   1804  C   PHE A 227     -37.863 -15.305  62.014  1.00 97.62           C  
ATOM   1805  CB  PHE A 227     -38.090 -14.496  59.655  1.00 97.62           C  
ATOM   1806  O   PHE A 227     -38.748 -15.144  62.857  1.00 97.62           O  
ATOM   1807  CG  PHE A 227     -39.562 -14.810  59.670  1.00 97.62           C  
ATOM   1808  CD1 PHE A 227     -40.008 -16.120  59.538  1.00 97.62           C  
ATOM   1809  CD2 PHE A 227     -40.499 -13.796  59.815  1.00 97.62           C  
ATOM   1810  CE1 PHE A 227     -41.370 -16.414  59.551  1.00 97.62           C  
ATOM   1811  CE2 PHE A 227     -41.861 -14.083  59.829  1.00 97.62           C  
ATOM   1812  CZ  PHE A 227     -42.295 -15.392  59.696  1.00 97.62           C  
ATOM   1813  N   LEU A 228     -37.245 -16.415  61.912  1.00 97.36           N  
ATOM   1814  CA  LEU A 228     -37.494 -17.554  62.789  1.00 97.36           C  
ATOM   1815  C   LEU A 228     -37.169 -17.206  64.238  1.00 97.36           C  
ATOM   1816  CB  LEU A 228     -36.667 -18.763  62.345  1.00 97.36           C  
ATOM   1817  O   LEU A 228     -37.886 -17.614  65.154  1.00 97.36           O  
ATOM   1818  CG  LEU A 228     -37.138 -19.478  61.077  1.00 97.36           C  
ATOM   1819  CD1 LEU A 228     -36.116 -20.525  60.648  1.00 97.36           C  
ATOM   1820  CD2 LEU A 228     -38.505 -20.117  61.300  1.00 97.36           C  
ATOM   1821  N   LYS A 229     -36.079 -16.495  64.471  1.00 96.93           N  
ATOM   1822  CA  LYS A 229     -35.721 -16.056  65.817  1.00 96.93           C  
ATOM   1823  C   LYS A 229     -36.818 -15.184  66.421  1.00 96.93           C  
ATOM   1824  CB  LYS A 229     -34.396 -15.292  65.798  1.00 96.93           C  
ATOM   1825  O   LYS A 229     -37.171 -15.344  67.591  1.00 96.93           O  
ATOM   1826  CG  LYS A 229     -33.171 -16.182  65.646  1.00 96.93           C  
ATOM   1827  CD  LYS A 229     -31.881 -15.375  65.722  1.00 96.93           C  
ATOM   1828  CE  LYS A 229     -30.654 -16.275  65.663  1.00 96.93           C  
ATOM   1829  NZ  LYS A 229     -29.387 -15.485  65.689  1.00 96.93           N  
ATOM   1830  N   LYS A 230     -37.269 -14.196  65.632  1.00 96.69           N  
ATOM   1831  CA  LYS A 230     -38.345 -13.325  66.094  1.00 96.69           C  
ATOM   1832  C   LYS A 230     -39.605 -14.127  66.407  1.00 96.69           C  
ATOM   1833  CB  LYS A 230     -38.654 -12.252  65.048  1.00 96.69           C  
ATOM   1834  O   LYS A 230     -40.284 -13.863  67.402  1.00 96.69           O  
ATOM   1835  CG  LYS A 230     -37.591 -11.170  64.939  1.00 96.69           C  
ATOM   1836  CD  LYS A 230     -37.967 -10.118  63.903  1.00 96.69           C  
ATOM   1837  CE  LYS A 230     -36.861  -9.088  63.723  1.00 96.69           C  
ATOM   1838  NZ  LYS A 230     -37.168  -8.132  62.617  1.00 96.69           N  
ATOM   1839  N   LEU A 231     -39.908 -15.040  65.561  1.00 96.82           N  
ATOM   1840  CA  LEU A 231     -41.073 -15.892  65.774  1.00 96.82           C  
ATOM   1841  C   LEU A 231     -40.936 -16.686  67.068  1.00 96.82           C  
ATOM   1842  CB  LEU A 231     -41.261 -16.847  64.593  1.00 96.82           C  
ATOM   1843  O   LEU A 231     -41.882 -16.768  67.854  1.00 96.82           O  
ATOM   1844  CG  LEU A 231     -42.546 -17.677  64.590  1.00 96.82           C  
ATOM   1845  CD1 LEU A 231     -43.684 -16.890  63.949  1.00 96.82           C  
ATOM   1846  CD2 LEU A 231     -42.328 -19.000  63.864  1.00 96.82           C  
ATOM   1847  N   HIS A 232     -39.761 -17.266  67.258  1.00 94.67           N  
ATOM   1848  CA  HIS A 232     -39.517 -18.026  68.479  1.00 94.67           C  
ATOM   1849  C   HIS A 232     -39.607 -17.134  69.712  1.00 94.67           C  
ATOM   1850  CB  HIS A 232     -38.147 -18.706  68.421  1.00 94.67           C  
ATOM   1851  O   HIS A 232     -40.142 -17.546  70.744  1.00 94.67           O  
ATOM   1852  CG  HIS A 232     -38.144 -19.984  67.645  1.00 94.67           C  
ATOM   1853  CD2 HIS A 232     -39.163 -20.749  67.187  1.00 94.67           C  
ATOM   1854  ND1 HIS A 232     -36.982 -20.616  67.257  1.00 94.67           N  
ATOM   1855  CE1 HIS A 232     -37.288 -21.717  66.592  1.00 94.67           C  
ATOM   1856  NE2 HIS A 232     -38.605 -21.821  66.536  1.00 94.67           N  
ATOM   1857  N   GLU A 233     -39.006 -16.017  69.675  1.00 95.87           N  
ATOM   1858  CA  GLU A 233     -39.086 -15.063  70.778  1.00 95.87           C  
ATOM   1859  C   GLU A 233     -40.536 -14.723  71.109  1.00 95.87           C  
ATOM   1860  CB  GLU A 233     -38.310 -13.787  70.442  1.00 95.87           C  
ATOM   1861  O   GLU A 233     -40.904 -14.621  72.281  1.00 95.87           O  
ATOM   1862  CG  GLU A 233     -36.800 -13.938  70.553  1.00 95.87           C  
ATOM   1863  CD  GLU A 233     -36.040 -12.685  70.149  1.00 95.87           C  
ATOM   1864  OE1 GLU A 233     -34.789 -12.714  70.130  1.00 95.87           O  
ATOM   1865  OE2 GLU A 233     -36.702 -11.665  69.851  1.00 95.87           O  
ATOM   1866  N   GLU A 234     -41.297 -14.486  70.076  1.00 94.33           N  
ATOM   1867  CA  GLU A 234     -42.715 -14.206  70.282  1.00 94.33           C  
ATOM   1868  C   GLU A 234     -43.426 -15.399  70.914  1.00 94.33           C  
ATOM   1869  CB  GLU A 234     -43.388 -13.833  68.959  1.00 94.33           C  
ATOM   1870  O   GLU A 234     -44.276 -15.229  71.791  1.00 94.33           O  
ATOM   1871  CG  GLU A 234     -43.029 -12.441  68.459  1.00 94.33           C  
ATOM   1872  CD  GLU A 234     -43.590 -12.137  67.079  1.00 94.33           C  
ATOM   1873  OE1 GLU A 234     -43.340 -11.029  66.552  1.00 94.33           O  
ATOM   1874  OE2 GLU A 234     -44.287 -13.013  66.520  1.00 94.33           O  
ATOM   1875  N   GLU A 235     -43.176 -16.551  70.451  1.00 92.25           N  
ATOM   1876  CA  GLU A 235     -43.772 -17.752  71.029  1.00 92.25           C  
ATOM   1877  C   GLU A 235     -43.380 -17.911  72.496  1.00 92.25           C  
ATOM   1878  CB  GLU A 235     -43.357 -18.994  70.236  1.00 92.25           C  
ATOM   1879  O   GLU A 235     -44.202 -18.310  73.323  1.00 92.25           O  
ATOM   1880  CG  GLU A 235     -44.003 -19.090  68.862  1.00 92.25           C  
ATOM   1881  CD  GLU A 235     -43.504 -20.272  68.046  1.00 92.25           C  
ATOM   1882  OE1 GLU A 235     -44.081 -20.554  66.971  1.00 92.25           O  
ATOM   1883  OE2 GLU A 235     -42.529 -20.922  68.485  1.00 92.25           O  
ATOM   1884  N   LEU A 236     -42.108 -17.708  72.834  1.00 91.25           N  
ATOM   1885  CA  LEU A 236     -41.639 -17.773  74.214  1.00 91.25           C  
ATOM   1886  C   LEU A 236     -42.365 -16.752  75.083  1.00 91.25           C  
ATOM   1887  CB  LEU A 236     -40.129 -17.534  74.279  1.00 91.25           C  
ATOM   1888  O   LEU A 236     -42.720 -17.045  76.228  1.00 91.25           O  
ATOM   1889  CG  LEU A 236     -39.239 -18.682  73.798  1.00 91.25           C  
ATOM   1890  CD1 LEU A 236     -37.785 -18.229  73.721  1.00 91.25           C  
ATOM   1891  CD2 LEU A 236     -39.381 -19.890  74.717  1.00 91.25           C  
ATOM   1892  N   ARG A 237     -42.423 -15.474  74.507  1.00 92.21           N  
ATOM   1893  CA  ARG A 237     -43.174 -14.444  75.217  1.00 92.21           C  
ATOM   1894  C   ARG A 237     -44.604 -14.899  75.490  1.00 92.21           C  
ATOM   1895  CB  ARG A 237     -43.183 -13.138  74.418  1.00 92.21           C  
ATOM   1896  O   ARG A 237     -45.134 -14.678  76.581  1.00 92.21           O  
ATOM   1897  CG  ARG A 237     -41.901 -12.331  74.543  1.00 92.21           C  
ATOM   1898  CD  ARG A 237     -42.012 -10.984  73.842  1.00 92.21           C  
ATOM   1899  NE  ARG A 237     -41.023 -10.848  72.776  1.00 92.21           N  
ATOM   1900  NH1 ARG A 237     -42.571 -10.444  71.110  1.00 92.21           N  
ATOM   1901  NH2 ARG A 237     -40.334 -10.491  70.615  1.00 92.21           N  
ATOM   1902  CZ  ARG A 237     -41.312 -10.595  71.503  1.00 92.21           C  
ATOM   1903  N   ASP A 238     -45.279 -15.426  74.467  1.00 88.58           N  
ATOM   1904  CA  ASP A 238     -46.638 -15.932  74.632  1.00 88.58           C  
ATOM   1905  C   ASP A 238     -46.692 -17.022  75.700  1.00 88.58           C  
ATOM   1906  CB  ASP A 238     -47.175 -16.470  73.304  1.00 88.58           C  
ATOM   1907  O   ASP A 238     -47.640 -17.081  76.486  1.00 88.58           O  
ATOM   1908  CG  ASP A 238     -47.501 -15.371  72.307  1.00 88.58           C  
ATOM   1909  OD1 ASP A 238     -47.598 -14.191  72.710  1.00 88.58           O  
ATOM   1910  OD2 ASP A 238     -47.666 -15.688  71.109  1.00 88.58           O  
ATOM   1911  N   LEU A 239     -45.760 -17.913  75.772  1.00 84.54           N  
ATOM   1912  CA  LEU A 239     -45.700 -18.981  76.764  1.00 84.54           C  
ATOM   1913  C   LEU A 239     -45.445 -18.416  78.157  1.00 84.54           C  
ATOM   1914  CB  LEU A 239     -44.605 -19.989  76.401  1.00 84.54           C  
ATOM   1915  O   LEU A 239     -46.013 -18.898  79.140  1.00 84.54           O  
ATOM   1916  CG  LEU A 239     -44.927 -20.958  75.262  1.00 84.54           C  
ATOM   1917  CD1 LEU A 239     -43.681 -21.743  74.866  1.00 84.54           C  
ATOM   1918  CD2 LEU A 239     -46.054 -21.903  75.667  1.00 84.54           C  
ATOM   1919  N   GLN A 240     -44.484 -17.464  78.249  1.00 84.99           N  
ATOM   1920  CA  GLN A 240     -44.214 -16.788  79.514  1.00 84.99           C  
ATOM   1921  C   GLN A 240     -45.475 -16.127  80.065  1.00 84.99           C  
ATOM   1922  CB  GLN A 240     -43.108 -15.747  79.341  1.00 84.99           C  
ATOM   1923  O   GLN A 240     -45.738 -16.186  81.267  1.00 84.99           O  
ATOM   1924  CG  GLN A 240     -41.743 -16.212  79.829  1.00 84.99           C  
ATOM   1925  CD  GLN A 240     -40.624 -15.265  79.436  1.00 84.99           C  
ATOM   1926  NE2 GLN A 240     -39.402 -15.592  79.840  1.00 84.99           N  
ATOM   1927  OE1 GLN A 240     -40.857 -14.249  78.774  1.00 84.99           O  
ATOM   1928  N   VAL A 241     -46.226 -15.408  79.175  1.00 85.18           N  
ATOM   1929  CA  VAL A 241     -47.501 -14.807  79.553  1.00 85.18           C  
ATOM   1930  C   VAL A 241     -48.483 -15.899  79.973  1.00 85.18           C  
ATOM   1931  CB  VAL A 241     -48.097 -13.968  78.401  1.00 85.18           C  
ATOM   1932  O   VAL A 241     -49.235 -15.729  80.935  1.00 85.18           O  
ATOM   1933  CG1 VAL A 241     -49.515 -13.514  78.741  1.00 85.18           C  
ATOM   1934  CG2 VAL A 241     -47.205 -12.765  78.101  1.00 85.18           C  
ATOM   1935  N   SER A 242     -48.528 -16.901  79.231  1.00 76.01           N  
ATOM   1936  CA  SER A 242     -49.395 -18.026  79.566  1.00 76.01           C  
ATOM   1937  C   SER A 242     -49.008 -18.641  80.907  1.00 76.01           C  
ATOM   1938  CB  SER A 242     -49.337 -19.092  78.471  1.00 76.01           C  
ATOM   1939  O   SER A 242     -49.877 -18.988  81.710  1.00 76.01           O  
ATOM   1940  OG  SER A 242     -50.214 -20.165  78.767  1.00 76.01           O  
ATOM   1941  N   VAL A 243     -47.754 -18.787  81.349  1.00 74.73           N  
ATOM   1942  CA  VAL A 243     -47.249 -19.339  82.602  1.00 74.73           C  
ATOM   1943  C   VAL A 243     -47.492 -18.348  83.738  1.00 74.73           C  
ATOM   1944  CB  VAL A 243     -45.745 -19.681  82.506  1.00 74.73           C  
ATOM   1945  O   VAL A 243     -47.869 -18.743  84.844  1.00 74.73           O  
ATOM   1946  CG1 VAL A 243     -45.181 -20.027  83.883  1.00 74.73           C  
ATOM   1947  CG2 VAL A 243     -45.522 -20.834  81.529  1.00 74.73           C  
ATOM   1948  N   GLU A 244     -47.179 -17.052  83.462  1.00 71.87           N  
ATOM   1949  CA  GLU A 244     -47.432 -15.980  84.420  1.00 71.87           C  
ATOM   1950  C   GLU A 244     -48.929 -15.785  84.647  1.00 71.87           C  
ATOM   1951  CB  GLU A 244     -46.797 -14.671  83.944  1.00 71.87           C  
ATOM   1952  O   GLU A 244     -49.359 -15.483  85.762  1.00 71.87           O  
ATOM   1953  CG  GLU A 244     -45.285 -14.626  84.109  1.00 71.87           C  
ATOM   1954  CD  GLU A 244     -44.651 -13.389  83.491  1.00 71.87           C  
ATOM   1955  OE1 GLU A 244     -43.408 -13.251  83.551  1.00 71.87           O  
ATOM   1956  OE2 GLU A 244     -45.404 -12.552  82.945  1.00 71.87           O  
ATOM   1957  N   SER A 245     -49.795 -15.860  83.579  1.00 64.34           N  
ATOM   1958  CA  SER A 245     -51.250 -15.875  83.692  1.00 64.34           C  
ATOM   1959  C   SER A 245     -51.736 -17.122  84.423  1.00 64.34           C  
ATOM   1960  CB  SER A 245     -51.896 -15.801  82.308  1.00 64.34           C  
ATOM   1961  O   SER A 245     -52.714 -17.068  85.171  1.00 64.34           O  
ATOM   1962  OG  SER A 245     -51.282 -16.717  81.417  1.00 64.34           O  
ATOM   1963  N   GLN A 246     -51.036 -18.232  84.314  1.00 54.61           N  
ATOM   1964  CA  GLN A 246     -51.323 -19.458  85.050  1.00 54.61           C  
ATOM   1965  C   GLN A 246     -50.771 -19.390  86.470  1.00 54.61           C  
ATOM   1966  CB  GLN A 246     -50.745 -20.671  84.320  1.00 54.61           C  
ATOM   1967  O   GLN A 246     -51.374 -19.924  87.403  1.00 54.61           O  
ATOM   1968  CG  GLN A 246     -51.593 -21.146  83.148  1.00 54.61           C  
ATOM   1969  CD  GLN A 246     -51.031 -22.387  82.481  1.00 54.61           C  
ATOM   1970  NE2 GLN A 246     -51.696 -22.847  81.426  1.00 54.61           N  
ATOM   1971  OE1 GLN A 246     -50.006 -22.928  82.909  1.00 54.61           O  
ATOM   1972  N   GLN A 247     -49.701 -18.551  86.922  1.00 47.44           N  
ATOM   1973  CA  GLN A 247     -49.063 -18.301  88.210  1.00 47.44           C  
ATOM   1974  C   GLN A 247     -49.664 -17.076  88.893  1.00 47.44           C  
ATOM   1975  CB  GLN A 247     -47.554 -18.119  88.036  1.00 47.44           C  
ATOM   1976  O   GLN A 247     -49.777 -17.035  90.120  1.00 47.44           O  
ATOM   1977  CG  GLN A 247     -46.743 -19.366  88.358  1.00 47.44           C  
ATOM   1978  CD  GLN A 247     -45.260 -19.188  88.089  1.00 47.44           C  
ATOM   1979  NE2 GLN A 247     -44.521 -20.292  88.088  1.00 47.44           N  
ATOM   1980  OE1 GLN A 247     -44.784 -18.067  87.883  1.00 47.44           O  
ATOM   1981  N   VAL A 248     -50.335 -16.022  88.272  1.00 48.41           N  
ATOM   1982  CA  VAL A 248     -51.059 -14.853  88.759  1.00 48.41           C  
ATOM   1983  C   VAL A 248     -52.545 -15.182  88.889  1.00 48.41           C  
ATOM   1984  CB  VAL A 248     -50.863 -13.636  87.827  1.00 48.41           C  
ATOM   1985  O   VAL A 248     -53.246 -14.595  89.716  1.00 48.41           O  
ATOM   1986  CG1 VAL A 248     -51.708 -12.454  88.298  1.00 48.41           C  
ATOM   1987  CG2 VAL A 248     -49.387 -13.248  87.761  1.00 48.41           C  
ATOM   1988  N   GLN A 249     -53.139 -16.307  88.382  1.00 46.31           N  
ATOM   1989  CA  GLN A 249     -54.472 -16.823  88.674  1.00 46.31           C  
ATOM   1990  C   GLN A 249     -54.484 -17.602  89.987  1.00 46.31           C  
ATOM   1991  CB  GLN A 249     -54.968 -17.710  87.532  1.00 46.31           C  
ATOM   1992  O   GLN A 249     -55.511 -17.668  90.665  1.00 46.31           O  
ATOM   1993  CG  GLN A 249     -56.003 -17.041  86.638  1.00 46.31           C  
ATOM   1994  CD  GLN A 249     -56.350 -17.873  85.418  1.00 46.31           C  
ATOM   1995  NE2 GLN A 249     -56.927 -17.232  84.407  1.00 46.31           N  
ATOM   1996  OE1 GLN A 249     -56.101 -19.083  85.383  1.00 46.31           O  
ATOM   1997  N   GLN A 250     -53.181 -17.708  90.753  1.00 38.66           N  
ATOM   1998  CA  GLN A 250     -53.089 -18.295  92.085  1.00 38.66           C  
ATOM   1999  C   GLN A 250     -52.468 -17.314  93.076  1.00 38.66           C  
ATOM   2000  CB  GLN A 250     -52.276 -19.590  92.048  1.00 38.66           C  
ATOM   2001  O   GLN A 250     -52.582 -17.495  94.290  1.00 38.66           O  
ATOM   2002  CG  GLN A 250     -52.975 -20.733  91.325  1.00 38.66           C  
ATOM   2003  CD  GLN A 250     -52.223 -22.046  91.439  1.00 38.66           C  
ATOM   2004  NE2 GLN A 250     -52.883 -23.141  91.077  1.00 38.66           N  
ATOM   2005  OE1 GLN A 250     -51.058 -22.076  91.848  1.00 38.66           O  
ATOM   2006  N   VAL A 251     -52.546 -15.830  93.021  1.00 44.05           N  
ATOM   2007  CA  VAL A 251     -52.130 -15.093  94.210  1.00 44.05           C  
ATOM   2008  C   VAL A 251     -52.302 -13.594  93.975  1.00 44.05           C  
ATOM   2009  CB  VAL A 251     -50.666 -15.409  94.589  1.00 44.05           C  
ATOM   2010  O   VAL A 251     -51.784 -13.049  92.998  1.00 44.05           O  
ATOM   2011  CG1 VAL A 251     -50.210 -14.535  95.757  1.00 44.05           C  
ATOM   2012  CG2 VAL A 251     -50.511 -16.889  94.933  1.00 44.05           C  
ATOM   2013  N   GLU A 252     -53.549 -13.099  93.810  1.00 36.30           N  
ATOM   2014  CA  GLU A 252     -53.816 -11.832  94.485  1.00 36.30           C  
ATOM   2015  C   GLU A 252     -54.991 -11.100  93.840  1.00 36.30           C  
ATOM   2016  CB  GLU A 252     -52.571 -10.942  94.471  1.00 36.30           C  
ATOM   2017  O   GLU A 252     -54.959 -10.794  92.647  1.00 36.30           O  
ATOM   2018  CG  GLU A 252     -51.606 -11.217  95.616  1.00 36.30           C  
ATOM   2019  CD  GLU A 252     -50.429 -10.255  95.652  1.00 36.30           C  
ATOM   2020  OE1 GLU A 252     -49.604 -10.341  96.590  1.00 36.30           O  
ATOM   2021  OE2 GLU A 252     -50.331  -9.409  94.735  1.00 36.30           O  
ATOM   2022  N   VAL A 253     -56.239 -11.710  94.202  1.00 43.22           N  
ATOM   2023  CA  VAL A 253     -57.472 -11.071  94.650  1.00 43.22           C  
ATOM   2024  C   VAL A 253     -57.186 -10.188  95.863  1.00 43.22           C  
ATOM   2025  CB  VAL A 253     -58.559 -12.113  94.994  1.00 43.22           C  
ATOM   2026  O   VAL A 253     -56.546 -10.628  96.821  1.00 43.22           O  
ATOM   2027  CG1 VAL A 253     -59.818 -11.427  95.521  1.00 43.22           C  
ATOM   2028  CG2 VAL A 253     -58.885 -12.968  93.770  1.00 43.22           C  
ATOM   2029  N   GLU A 254     -56.910  -8.866  95.789  1.00 31.09           N  
ATOM   2030  CA  GLU A 254     -57.688  -7.780  96.378  1.00 31.09           C  
ATOM   2031  C   GLU A 254     -56.779  -6.731  97.012  1.00 31.09           C  
ATOM   2032  CB  GLU A 254     -58.668  -8.325  97.420  1.00 31.09           C  
ATOM   2033  O   GLU A 254     -55.874  -7.068  97.779  1.00 31.09           O  
ATOM   2034  CG  GLU A 254     -59.936  -8.916  96.822  1.00 31.09           C  
ATOM   2035  CD  GLU A 254     -60.917  -9.418  97.869  1.00 31.09           C  
ATOM   2036  OE1 GLU A 254     -62.016  -9.889  97.496  1.00 31.09           O  
ATOM   2037  OE2 GLU A 254     -60.584  -9.339  99.073  1.00 31.09           O  
ATOM   2038  N   ALA A 255     -56.739  -5.460  96.494  1.00 35.32           N  
ATOM   2039  CA  ALA A 255     -57.216  -4.294  97.232  1.00 35.32           C  
ATOM   2040  C   ALA A 255     -56.575  -3.013  96.707  1.00 35.32           C  
ATOM   2041  CB  ALA A 255     -56.931  -4.455  98.724  1.00 35.32           C  
ATOM   2042  O   ALA A 255     -55.370  -2.975  96.448  1.00 35.32           O  
ATOM   2043  N   THR A 256     -57.420  -2.129  96.165  1.00 48.65           N  
ATOM   2044  CA  THR A 256     -58.077  -0.836  96.321  1.00 48.65           C  
ATOM   2045  C   THR A 256     -57.067   0.240  96.709  1.00 48.65           C  
ATOM   2046  CB  THR A 256     -59.194  -0.901  97.378  1.00 48.65           C  
ATOM   2047  O   THR A 256     -56.343   0.092  97.696  1.00 48.65           O  
ATOM   2048  CG2 THR A 256     -60.305  -1.853  96.947  1.00 48.65           C  
ATOM   2049  OG1 THR A 256     -58.643  -1.358  98.620  1.00 48.65           O  
ATOM   2050  N   VAL A 257     -56.598   0.969  95.562  1.00 43.00           N  
ATOM   2051  CA  VAL A 257     -56.297   2.376  95.803  1.00 43.00           C  
ATOM   2052  C   VAL A 257     -56.780   3.217  94.624  1.00 43.00           C  
ATOM   2053  CB  VAL A 257     -54.786   2.601  96.035  1.00 43.00           C  
ATOM   2054  O   VAL A 257     -56.501   2.894  93.467  1.00 43.00           O  
ATOM   2055  CG1 VAL A 257     -54.487   4.086  96.239  1.00 43.00           C  
ATOM   2056  CG2 VAL A 257     -54.304   1.787  97.234  1.00 43.00           C  
ATOM   2057  N   LYS A 258     -58.076   3.525  94.500  1.00 53.81           N  
ATOM   2058  CA  LYS A 258     -58.674   4.712  93.896  1.00 53.81           C  
ATOM   2059  C   LYS A 258     -57.788   5.938  94.097  1.00 53.81           C  
ATOM   2060  CB  LYS A 258     -60.065   4.969  94.479  1.00 53.81           C  
ATOM   2061  O   LYS A 258     -57.665   6.444  95.214  1.00 53.81           O  
ATOM   2062  CG  LYS A 258     -61.139   4.026  93.958  1.00 53.81           C  
ATOM   2063  CD  LYS A 258     -62.513   4.387  94.507  1.00 53.81           C  
ATOM   2064  CE  LYS A 258     -63.600   3.493  93.926  1.00 53.81           C  
ATOM   2065  NZ  LYS A 258     -64.915   3.708  94.602  1.00 53.81           N  
ATOM   2066  N   PRO A 259     -56.839   6.081  92.904  1.00 58.83           N  
ATOM   2067  CA  PRO A 259     -56.828   7.520  92.631  1.00 58.83           C  
ATOM   2068  C   PRO A 259     -57.153   7.847  91.175  1.00 58.83           C  
ATOM   2069  CB  PRO A 259     -55.396   7.935  92.976  1.00 58.83           C  
ATOM   2070  O   PRO A 259     -57.250   6.941  90.342  1.00 58.83           O  
ATOM   2071  CG  PRO A 259     -54.558   6.752  92.611  1.00 58.83           C  
ATOM   2072  CD  PRO A 259     -55.469   5.617  92.242  1.00 58.83           C  
ATOM   2073  N   GLU A 260     -58.345   7.985  90.711  1.00 60.42           N  
ATOM   2074  CA  GLU A 260     -59.059   8.564  89.578  1.00 60.42           C  
ATOM   2075  C   GLU A 260     -58.854   7.735  88.314  1.00 60.42           C  
ATOM   2076  CB  GLU A 260     -58.608  10.008  89.339  1.00 60.42           C  
ATOM   2077  O   GLU A 260     -57.842   7.882  87.626  1.00 60.42           O  
ATOM   2078  CG  GLU A 260     -59.284  11.022  90.249  1.00 60.42           C  
ATOM   2079  CD  GLU A 260     -59.504  12.372  89.584  1.00 60.42           C  
ATOM   2080  OE1 GLU A 260     -60.272  13.198  90.126  1.00 60.42           O  
ATOM   2081  OE2 GLU A 260     -58.904  12.605  88.511  1.00 60.42           O  
ATOM   2082  N   LEU A 261     -58.995   6.559  88.206  1.00 64.98           N  
ATOM   2083  CA  LEU A 261     -58.980   5.488  87.216  1.00 64.98           C  
ATOM   2084  C   LEU A 261     -59.609   5.950  85.906  1.00 64.98           C  
ATOM   2085  CB  LEU A 261     -59.722   4.258  87.745  1.00 64.98           C  
ATOM   2086  O   LEU A 261     -59.104   5.637  84.825  1.00 64.98           O  
ATOM   2087  CG  LEU A 261     -59.497   2.950  86.985  1.00 64.98           C  
ATOM   2088  CD1 LEU A 261     -58.164   2.327  87.387  1.00 64.98           C  
ATOM   2089  CD2 LEU A 261     -60.644   1.979  87.239  1.00 64.98           C  
ATOM   2090  N   THR A 262     -60.423   6.815  86.088  1.00 70.96           N  
ATOM   2091  CA  THR A 262     -61.069   7.323  84.883  1.00 70.96           C  
ATOM   2092  C   THR A 262     -60.174   8.338  84.177  1.00 70.96           C  
ATOM   2093  CB  THR A 262     -62.427   7.972  85.209  1.00 70.96           C  
ATOM   2094  O   THR A 262     -60.079   8.340  82.948  1.00 70.96           O  
ATOM   2095  CG2 THR A 262     -63.352   7.951  83.997  1.00 70.96           C  
ATOM   2096  OG1 THR A 262     -63.048   7.253  86.282  1.00 70.96           O  
ATOM   2097  N   ALA A 263     -59.435   9.208  84.866  1.00 72.07           N  
ATOM   2098  CA  ALA A 263     -58.453  10.150  84.335  1.00 72.07           C  
ATOM   2099  C   ALA A 263     -57.221   9.419  83.809  1.00 72.07           C  
ATOM   2100  CB  ALA A 263     -58.051  11.161  85.406  1.00 72.07           C  
ATOM   2101  O   ALA A 263     -56.672   9.785  82.767  1.00 72.07           O  
ATOM   2102  N   ALA A 264     -56.660   8.458  84.378  1.00 79.16           N  
ATOM   2103  CA  ALA A 264     -55.548   7.611  83.956  1.00 79.16           C  
ATOM   2104  C   ALA A 264     -55.924   6.781  82.732  1.00 79.16           C  
ATOM   2105  CB  ALA A 264     -55.109   6.698  85.099  1.00 79.16           C  
ATOM   2106  O   ALA A 264     -55.119   6.618  81.812  1.00 79.16           O  
ATOM   2107  N   LEU A 265     -57.147   6.211  82.648  1.00 80.75           N  
ATOM   2108  CA  LEU A 265     -57.634   5.481  81.482  1.00 80.75           C  
ATOM   2109  C   LEU A 265     -57.830   6.419  80.296  1.00 80.75           C  
ATOM   2110  CB  LEU A 265     -58.949   4.768  81.808  1.00 80.75           C  
ATOM   2111  O   LEU A 265     -57.526   6.058  79.157  1.00 80.75           O  
ATOM   2112  CG  LEU A 265     -58.833   3.432  82.543  1.00 80.75           C  
ATOM   2113  CD1 LEU A 265     -60.202   2.979  83.038  1.00 80.75           C  
ATOM   2114  CD2 LEU A 265     -58.209   2.376  81.637  1.00 80.75           C  
ATOM   2115  N   ARG A 266     -58.366   7.646  80.592  1.00 84.80           N  
ATOM   2116  CA  ARG A 266     -58.491   8.672  79.562  1.00 84.80           C  
ATOM   2117  C   ARG A 266     -57.121   9.116  79.061  1.00 84.80           C  
ATOM   2118  CB  ARG A 266     -59.270   9.876  80.095  1.00 84.80           C  
ATOM   2119  O   ARG A 266     -56.927   9.314  77.860  1.00 84.80           O  
ATOM   2120  CG  ARG A 266     -60.773   9.781  79.884  1.00 84.80           C  
ATOM   2121  CD  ARG A 266     -61.474  11.088  80.223  1.00 84.80           C  
ATOM   2122  NE  ARG A 266     -62.111  11.035  81.536  1.00 84.80           N  
ATOM   2123  NH1 ARG A 266     -60.488  12.286  82.603  1.00 84.80           N  
ATOM   2124  NH2 ARG A 266     -62.289  11.493  83.779  1.00 84.80           N  
ATOM   2125  CZ  ARG A 266     -61.628  11.605  82.636  1.00 84.80           C  
ATOM   2126  N   ASP A 267     -56.104   9.254  79.854  1.00 86.12           N  
ATOM   2127  CA  ASP A 267     -54.729   9.615  79.523  1.00 86.12           C  
ATOM   2128  C   ASP A 267     -54.040   8.498  78.743  1.00 86.12           C  
ATOM   2129  CB  ASP A 267     -53.938   9.935  80.793  1.00 86.12           C  
ATOM   2130  O   ASP A 267     -53.311   8.762  77.785  1.00 86.12           O  
ATOM   2131  CG  ASP A 267     -54.106  11.374  81.250  1.00 86.12           C  
ATOM   2132  OD1 ASP A 267     -54.760  12.167  80.539  1.00 86.12           O  
ATOM   2133  OD2 ASP A 267     -53.577  11.718  82.329  1.00 86.12           O  
ATOM   2134  N   ILE A 268     -54.245   7.304  79.076  1.00 88.27           N  
ATOM   2135  CA  ILE A 268     -53.696   6.148  78.376  1.00 88.27           C  
ATOM   2136  C   ILE A 268     -54.324   6.038  76.989  1.00 88.27           C  
ATOM   2137  CB  ILE A 268     -53.924   4.844  79.173  1.00 88.27           C  
ATOM   2138  O   ILE A 268     -53.629   5.770  76.006  1.00 88.27           O  
ATOM   2139  CG1 ILE A 268     -53.115   4.865  80.475  1.00 88.27           C  
ATOM   2140  CG2 ILE A 268     -53.562   3.622  78.323  1.00 88.27           C  
ATOM   2141  CD1 ILE A 268     -53.408   3.695  81.405  1.00 88.27           C  
ATOM   2142  N   ARG A 269     -55.650   6.269  76.955  1.00 89.35           N  
ATOM   2143  CA  ARG A 269     -56.326   6.276  75.661  1.00 89.35           C  
ATOM   2144  C   ARG A 269     -55.805   7.405  74.778  1.00 89.35           C  
ATOM   2145  CB  ARG A 269     -57.839   6.410  75.845  1.00 89.35           C  
ATOM   2146  O   ARG A 269     -55.580   7.210  73.581  1.00 89.35           O  
ATOM   2147  CG  ARG A 269     -58.563   5.081  75.983  1.00 89.35           C  
ATOM   2148  CD  ARG A 269     -60.067   5.269  76.126  1.00 89.35           C  
ATOM   2149  NE  ARG A 269     -60.741   4.012  76.436  1.00 89.35           N  
ATOM   2150  NH1 ARG A 269     -62.751   4.992  77.013  1.00 89.35           N  
ATOM   2151  NH2 ARG A 269     -62.514   2.714  77.103  1.00 89.35           N  
ATOM   2152  CZ  ARG A 269     -62.001   3.909  76.850  1.00 89.35           C  
ATOM   2153  N   ALA A 270     -55.674   8.579  75.350  1.00 90.56           N  
ATOM   2154  CA  ALA A 270     -55.134   9.731  74.633  1.00 90.56           C  
ATOM   2155  C   ALA A 270     -53.707   9.463  74.161  1.00 90.56           C  
ATOM   2156  CB  ALA A 270     -55.173  10.975  75.517  1.00 90.56           C  
ATOM   2157  O   ALA A 270     -53.337   9.833  73.044  1.00 90.56           O  
ATOM   2158  N   GLN A 271     -52.901   8.837  74.882  1.00 91.31           N  
ATOM   2159  CA  GLN A 271     -51.536   8.464  74.526  1.00 91.31           C  
ATOM   2160  C   GLN A 271     -51.523   7.428  73.406  1.00 91.31           C  
ATOM   2161  CB  GLN A 271     -50.791   7.925  75.748  1.00 91.31           C  
ATOM   2162  O   GLN A 271     -50.700   7.506  72.491  1.00 91.31           O  
ATOM   2163  CG  GLN A 271     -50.387   9.002  76.746  1.00 91.31           C  
ATOM   2164  CD  GLN A 271     -49.496   8.471  77.854  1.00 91.31           C  
ATOM   2165  NE2 GLN A 271     -49.134   9.340  78.792  1.00 91.31           N  
ATOM   2166  OE1 GLN A 271     -49.137   7.289  77.867  1.00 91.31           O  
ATOM   2167  N   TYR A 272     -52.443   6.510  73.480  1.00 92.71           N  
ATOM   2168  CA  TYR A 272     -52.522   5.508  72.422  1.00 92.71           C  
ATOM   2169  C   TYR A 272     -53.003   6.130  71.117  1.00 92.71           C  
ATOM   2170  CB  TYR A 272     -53.455   4.366  72.832  1.00 92.71           C  
ATOM   2171  O   TYR A 272     -52.507   5.790  70.040  1.00 92.71           O  
ATOM   2172  CG  TYR A 272     -52.751   3.226  73.528  1.00 92.71           C  
ATOM   2173  CD1 TYR A 272     -51.980   2.316  72.809  1.00 92.71           C  
ATOM   2174  CD2 TYR A 272     -52.856   3.057  74.904  1.00 92.71           C  
ATOM   2175  CE1 TYR A 272     -51.330   1.263  73.445  1.00 92.71           C  
ATOM   2176  CE2 TYR A 272     -52.211   2.008  75.551  1.00 92.71           C  
ATOM   2177  OH  TYR A 272     -50.811   0.077  75.449  1.00 92.71           O  
ATOM   2178  CZ  TYR A 272     -51.451   1.118  74.814  1.00 92.71           C  
ATOM   2179  N   GLU A 273     -53.938   6.969  71.285  1.00 92.85           N  
ATOM   2180  CA  GLU A 273     -54.431   7.673  70.106  1.00 92.85           C  
ATOM   2181  C   GLU A 273     -53.342   8.546  69.489  1.00 92.85           C  
ATOM   2182  CB  GLU A 273     -55.652   8.526  70.459  1.00 92.85           C  
ATOM   2183  O   GLU A 273     -53.214   8.617  68.265  1.00 92.85           O  
ATOM   2184  CG  GLU A 273     -56.936   7.725  70.619  1.00 92.85           C  
ATOM   2185  CD  GLU A 273     -58.112   8.565  71.091  1.00 92.85           C  
ATOM   2186  OE1 GLU A 273     -59.216   8.008  71.286  1.00 92.85           O  
ATOM   2187  OE2 GLU A 273     -57.928   9.791  71.265  1.00 92.85           O  
ATOM   2188  N   SER A 274     -52.570   9.187  70.263  1.00 94.82           N  
ATOM   2189  CA  SER A 274     -51.458  10.014  69.806  1.00 94.82           C  
ATOM   2190  C   SER A 274     -50.373   9.166  69.150  1.00 94.82           C  
ATOM   2191  CB  SER A 274     -50.863  10.805  70.972  1.00 94.82           C  
ATOM   2192  O   SER A 274     -49.853   9.525  68.091  1.00 94.82           O  
ATOM   2193  OG  SER A 274     -49.696  11.499  70.565  1.00 94.82           O  
ATOM   2194  N   ILE A 275     -50.062   8.052  69.741  1.00 93.35           N  
ATOM   2195  CA  ILE A 275     -49.059   7.142  69.198  1.00 93.35           C  
ATOM   2196  C   ILE A 275     -49.554   6.556  67.877  1.00 93.35           C  
ATOM   2197  CB  ILE A 275     -48.725   6.010  70.195  1.00 93.35           C  
ATOM   2198  O   ILE A 275     -48.792   6.450  66.914  1.00 93.35           O  
ATOM   2199  CG1 ILE A 275     -48.053   6.582  71.448  1.00 93.35           C  
ATOM   2200  CG2 ILE A 275     -47.836   4.952  69.532  1.00 93.35           C  
ATOM   2201  CD1 ILE A 275     -47.890   5.575  72.578  1.00 93.35           C  
ATOM   2202  N   ALA A 276     -50.811   6.188  67.873  1.00 93.53           N  
ATOM   2203  CA  ALA A 276     -51.400   5.654  66.648  1.00 93.53           C  
ATOM   2204  C   ALA A 276     -51.381   6.696  65.532  1.00 93.53           C  
ATOM   2205  CB  ALA A 276     -52.828   5.181  66.906  1.00 93.53           C  
ATOM   2206  O   ALA A 276     -51.068   6.377  64.383  1.00 93.53           O  
ATOM   2207  N   ALA A 277     -51.724   7.944  65.866  1.00 94.68           N  
ATOM   2208  CA  ALA A 277     -51.691   9.034  64.895  1.00 94.68           C  
ATOM   2209  C   ALA A 277     -50.269   9.290  64.405  1.00 94.68           C  
ATOM   2210  CB  ALA A 277     -52.277  10.306  65.503  1.00 94.68           C  
ATOM   2211  O   ALA A 277     -50.044   9.488  63.209  1.00 94.68           O  
ATOM   2212  N   LYS A 278     -49.303   9.299  65.328  1.00 95.92           N  
ATOM   2213  CA  LYS A 278     -47.897   9.469  64.972  1.00 95.92           C  
ATOM   2214  C   LYS A 278     -47.406   8.315  64.103  1.00 95.92           C  
ATOM   2215  CB  LYS A 278     -47.034   9.580  66.231  1.00 95.92           C  
ATOM   2216  O   LYS A 278     -46.673   8.527  63.135  1.00 95.92           O  
ATOM   2217  CG  LYS A 278     -47.157  10.916  66.949  1.00 95.92           C  
ATOM   2218  CD  LYS A 278     -46.234  10.987  68.159  1.00 95.92           C  
ATOM   2219  CE  LYS A 278     -46.427  12.282  68.935  1.00 95.92           C  
ATOM   2220  NZ  LYS A 278     -45.692  12.264  70.236  1.00 95.92           N  
ATOM   2221  N   ASN A 279     -47.765   7.135  64.404  1.00 94.67           N  
ATOM   2222  CA  ASN A 279     -47.390   5.964  63.619  1.00 94.67           C  
ATOM   2223  C   ASN A 279     -47.953   6.034  62.203  1.00 94.67           C  
ATOM   2224  CB  ASN A 279     -47.854   4.682  64.313  1.00 94.67           C  
ATOM   2225  O   ASN A 279     -47.258   5.712  61.237  1.00 94.67           O  
ATOM   2226  CG  ASN A 279     -46.748   4.012  65.104  1.00 94.67           C  
ATOM   2227  ND2 ASN A 279     -47.112   3.374  66.210  1.00 94.67           N  
ATOM   2228  OD1 ASN A 279     -45.575   4.069  64.726  1.00 94.67           O  
ATOM   2229  N   LEU A 280     -49.195   6.499  62.098  1.00 96.19           N  
ATOM   2230  CA  LEU A 280     -49.813   6.647  60.785  1.00 96.19           C  
ATOM   2231  C   LEU A 280     -49.094   7.710  59.962  1.00 96.19           C  
ATOM   2232  CB  LEU A 280     -51.294   7.010  60.927  1.00 96.19           C  
ATOM   2233  O   LEU A 280     -48.840   7.514  58.771  1.00 96.19           O  
ATOM   2234  CG  LEU A 280     -52.114   7.030  59.636  1.00 96.19           C  
ATOM   2235  CD1 LEU A 280     -52.175   5.634  59.025  1.00 96.19           C  
ATOM   2236  CD2 LEU A 280     -53.517   7.564  59.903  1.00 96.19           C  
ATOM   2237  N   GLN A 281     -48.802   8.828  60.564  1.00 96.47           N  
ATOM   2238  CA  GLN A 281     -48.083   9.901  59.885  1.00 96.47           C  
ATOM   2239  C   GLN A 281     -46.690   9.445  59.458  1.00 96.47           C  
ATOM   2240  CB  GLN A 281     -47.979  11.132  60.786  1.00 96.47           C  
ATOM   2241  O   GLN A 281     -46.258   9.721  58.337  1.00 96.47           O  
ATOM   2242  CG  GLN A 281     -47.616  12.410  60.041  1.00 96.47           C  
ATOM   2243  CD  GLN A 281     -47.592  13.629  60.945  1.00 96.47           C  
ATOM   2244  NE2 GLN A 281     -47.180  14.766  60.395  1.00 96.47           N  
ATOM   2245  OE1 GLN A 281     -47.943  13.549  62.126  1.00 96.47           O  
ATOM   2246  N   GLU A 282     -46.021   8.792  60.331  1.00 95.61           N  
ATOM   2247  CA  GLU A 282     -44.683   8.300  60.019  1.00 95.61           C  
ATOM   2248  C   GLU A 282     -44.721   7.276  58.887  1.00 95.61           C  
ATOM   2249  CB  GLU A 282     -44.031   7.686  61.261  1.00 95.61           C  
ATOM   2250  O   GLU A 282     -43.850   7.274  58.016  1.00 95.61           O  
ATOM   2251  CG  GLU A 282     -43.640   8.708  62.318  1.00 95.61           C  
ATOM   2252  CD  GLU A 282     -43.111   8.077  63.596  1.00 95.61           C  
ATOM   2253  OE1 GLU A 282     -42.767   8.820  64.543  1.00 95.61           O  
ATOM   2254  OE2 GLU A 282     -43.039   6.829  63.651  1.00 95.61           O  
ATOM   2255  N   ALA A 283     -45.762   6.440  58.917  1.00 95.04           N  
ATOM   2256  CA  ALA A 283     -45.918   5.461  57.845  1.00 95.04           C  
ATOM   2257  C   ALA A 283     -46.205   6.147  56.512  1.00 95.04           C  
ATOM   2258  CB  ALA A 283     -47.032   4.474  58.182  1.00 95.04           C  
ATOM   2259  O   ALA A 283     -45.654   5.764  55.478  1.00 95.04           O  
ATOM   2260  N   GLU A 284     -47.035   7.152  56.559  1.00 96.18           N  
ATOM   2261  CA  GLU A 284     -47.342   7.908  55.348  1.00 96.18           C  
ATOM   2262  C   GLU A 284     -46.099   8.607  54.804  1.00 96.18           C  
ATOM   2263  CB  GLU A 284     -48.445   8.934  55.620  1.00 96.18           C  
ATOM   2264  O   GLU A 284     -45.846   8.583  53.598  1.00 96.18           O  
ATOM   2265  CG  GLU A 284     -49.833   8.323  55.754  1.00 96.18           C  
ATOM   2266  CD  GLU A 284     -50.908   9.345  56.088  1.00 96.18           C  
ATOM   2267  OE1 GLU A 284     -52.101   8.971  56.158  1.00 96.18           O  
ATOM   2268  OE2 GLU A 284     -50.555  10.530  56.280  1.00 96.18           O  
ATOM   2269  N   GLU A 285     -45.411   9.270  55.676  1.00 96.71           N  
ATOM   2270  CA  GLU A 285     -44.193   9.956  55.253  1.00 96.71           C  
ATOM   2271  C   GLU A 285     -43.161   8.968  54.718  1.00 96.71           C  
ATOM   2272  CB  GLU A 285     -43.600  10.762  56.411  1.00 96.71           C  
ATOM   2273  O   GLU A 285     -42.472   9.252  53.736  1.00 96.71           O  
ATOM   2274  CG  GLU A 285     -44.405  12.002  56.774  1.00 96.71           C  
ATOM   2275  CD  GLU A 285     -43.922  12.680  58.046  1.00 96.71           C  
ATOM   2276  OE1 GLU A 285     -44.549  13.672  58.481  1.00 96.71           O  
ATOM   2277  OE2 GLU A 285     -42.908  12.215  58.613  1.00 96.71           O  
ATOM   2278  N   TRP A 286     -43.103   7.862  55.417  1.00 96.49           N  
ATOM   2279  CA  TRP A 286     -42.182   6.822  54.968  1.00 96.49           C  
ATOM   2280  C   TRP A 286     -42.543   6.343  53.566  1.00 96.49           C  
ATOM   2281  CB  TRP A 286     -42.190   5.640  55.942  1.00 96.49           C  
ATOM   2282  O   TRP A 286     -41.673   6.232  52.698  1.00 96.49           O  
ATOM   2283  CG  TRP A 286     -41.154   4.598  55.643  1.00 96.49           C  
ATOM   2284  CD1 TRP A 286     -39.837   4.618  56.009  1.00 96.49           C  
ATOM   2285  CD2 TRP A 286     -41.350   3.384  54.912  1.00 96.49           C  
ATOM   2286  CE2 TRP A 286     -40.107   2.715  54.873  1.00 96.49           C  
ATOM   2287  CE3 TRP A 286     -42.457   2.797  54.285  1.00 96.49           C  
ATOM   2288  NE1 TRP A 286     -39.201   3.488  55.549  1.00 96.49           N  
ATOM   2289  CH2 TRP A 286     -41.040   0.932  53.626  1.00 96.49           C  
ATOM   2290  CZ2 TRP A 286     -39.941   1.485  54.231  1.00 96.49           C  
ATOM   2291  CZ3 TRP A 286     -42.290   1.573  53.647  1.00 96.49           C  
ATOM   2292  N   TYR A 287     -43.833   6.107  53.301  1.00 96.89           N  
ATOM   2293  CA  TYR A 287     -44.282   5.653  51.989  1.00 96.89           C  
ATOM   2294  C   TYR A 287     -44.065   6.731  50.935  1.00 96.89           C  
ATOM   2295  CB  TYR A 287     -45.761   5.257  52.035  1.00 96.89           C  
ATOM   2296  O   TYR A 287     -43.661   6.433  49.808  1.00 96.89           O  
ATOM   2297  CG  TYR A 287     -46.008   3.895  52.637  1.00 96.89           C  
ATOM   2298  CD1 TYR A 287     -45.533   2.742  52.017  1.00 96.89           C  
ATOM   2299  CD2 TYR A 287     -46.715   3.759  53.827  1.00 96.89           C  
ATOM   2300  CE1 TYR A 287     -45.759   1.484  52.567  1.00 96.89           C  
ATOM   2301  CE2 TYR A 287     -46.947   2.507  54.387  1.00 96.89           C  
ATOM   2302  OH  TYR A 287     -46.692   0.135  54.300  1.00 96.89           O  
ATOM   2303  CZ  TYR A 287     -46.466   1.377  53.751  1.00 96.89           C  
ATOM   2304  N   LYS A 288     -44.349   7.887  51.261  1.00 97.87           N  
ATOM   2305  CA  LYS A 288     -44.132   8.996  50.337  1.00 97.87           C  
ATOM   2306  C   LYS A 288     -42.660   9.111  49.952  1.00 97.87           C  
ATOM   2307  CB  LYS A 288     -44.616  10.310  50.952  1.00 97.87           C  
ATOM   2308  O   LYS A 288     -42.333   9.329  48.783  1.00 97.87           O  
ATOM   2309  CG  LYS A 288     -46.129  10.474  50.948  1.00 97.87           C  
ATOM   2310  CD  LYS A 288     -46.547  11.817  51.533  1.00 97.87           C  
ATOM   2311  CE  LYS A 288     -48.062  11.952  51.599  1.00 97.87           C  
ATOM   2312  NZ  LYS A 288     -48.477  13.233  52.245  1.00 97.87           N  
ATOM   2313  N   SER A 289     -41.808   9.044  50.942  1.00 97.61           N  
ATOM   2314  CA  SER A 289     -40.374   9.109  50.679  1.00 97.61           C  
ATOM   2315  C   SER A 289     -39.921   7.952  49.794  1.00 97.61           C  
ATOM   2316  CB  SER A 289     -39.587   9.096  51.991  1.00 97.61           C  
ATOM   2317  O   SER A 289     -39.152   8.150  48.851  1.00 97.61           O  
ATOM   2318  OG  SER A 289     -38.199   9.237  51.746  1.00 97.61           O  
ATOM   2319  N   LYS A 290     -40.456   6.740  50.145  1.00 97.32           N  
ATOM   2320  CA  LYS A 290     -40.076   5.583  49.340  1.00 97.32           C  
ATOM   2321  C   LYS A 290     -40.568   5.728  47.903  1.00 97.32           C  
ATOM   2322  CB  LYS A 290     -40.628   4.296  49.955  1.00 97.32           C  
ATOM   2323  O   LYS A 290     -39.843   5.409  46.958  1.00 97.32           O  
ATOM   2324  CG  LYS A 290     -39.739   3.694  51.033  1.00 97.32           C  
ATOM   2325  CD  LYS A 290     -38.361   3.341  50.488  1.00 97.32           C  
ATOM   2326  CE  LYS A 290     -37.476   2.722  51.562  1.00 97.32           C  
ATOM   2327  NZ  LYS A 290     -36.094   2.464  51.059  1.00 97.32           N  
ATOM   2328  N   TYR A 291     -41.731   6.204  47.805  1.00 97.39           N  
ATOM   2329  CA  TYR A 291     -42.276   6.427  46.471  1.00 97.39           C  
ATOM   2330  C   TYR A 291     -41.449   7.456  45.709  1.00 97.39           C  
ATOM   2331  CB  TYR A 291     -43.734   6.889  46.556  1.00 97.39           C  
ATOM   2332  O   TYR A 291     -41.160   7.275  44.524  1.00 97.39           O  
ATOM   2333  CG  TYR A 291     -44.411   7.014  45.213  1.00 97.39           C  
ATOM   2334  CD1 TYR A 291     -44.524   8.249  44.579  1.00 97.39           C  
ATOM   2335  CD2 TYR A 291     -44.940   5.897  44.575  1.00 97.39           C  
ATOM   2336  CE1 TYR A 291     -45.149   8.369  43.342  1.00 97.39           C  
ATOM   2337  CE2 TYR A 291     -45.567   6.005  43.338  1.00 97.39           C  
ATOM   2338  OH  TYR A 291     -46.285   7.356  41.506  1.00 97.39           O  
ATOM   2339  CZ  TYR A 291     -45.666   7.243  42.730  1.00 97.39           C  
ATOM   2340  N   ALA A 292     -41.152   8.517  46.327  1.00 97.65           N  
ATOM   2341  CA  ALA A 292     -40.330   9.555  45.711  1.00 97.65           C  
ATOM   2342  C   ALA A 292     -38.972   9.001  45.288  1.00 97.65           C  
ATOM   2343  CB  ALA A 292     -40.146  10.729  46.670  1.00 97.65           C  
ATOM   2344  O   ALA A 292     -38.481   9.308  44.199  1.00 97.65           O  
ATOM   2345  N   ASP A 293     -38.368   8.186  46.130  1.00 97.07           N  
ATOM   2346  CA  ASP A 293     -37.080   7.583  45.803  1.00 97.07           C  
ATOM   2347  C   ASP A 293     -37.196   6.665  44.588  1.00 97.07           C  
ATOM   2348  CB  ASP A 293     -36.533   6.803  47.001  1.00 97.07           C  
ATOM   2349  O   ASP A 293     -36.340   6.690  43.701  1.00 97.07           O  
ATOM   2350  CG  ASP A 293     -36.044   7.703  48.121  1.00 97.07           C  
ATOM   2351  OD1 ASP A 293     -35.861   8.918  47.891  1.00 97.07           O  
ATOM   2352  OD2 ASP A 293     -35.836   7.193  49.243  1.00 97.07           O  
ATOM   2353  N   LEU A 294     -38.265   5.873  44.599  1.00 96.46           N  
ATOM   2354  CA  LEU A 294     -38.464   4.974  43.467  1.00 96.46           C  
ATOM   2355  C   LEU A 294     -38.728   5.762  42.188  1.00 96.46           C  
ATOM   2356  CB  LEU A 294     -39.628   4.018  43.740  1.00 96.46           C  
ATOM   2357  O   LEU A 294     -38.213   5.415  41.123  1.00 96.46           O  
ATOM   2358  CG  LEU A 294     -39.359   2.890  44.737  1.00 96.46           C  
ATOM   2359  CD1 LEU A 294     -40.636   2.100  45.002  1.00 96.46           C  
ATOM   2360  CD2 LEU A 294     -38.254   1.973  44.223  1.00 96.46           C  
ATOM   2361  N   SER A 295     -39.508   6.766  42.322  1.00 97.45           N  
ATOM   2362  CA  SER A 295     -39.808   7.617  41.175  1.00 97.45           C  
ATOM   2363  C   SER A 295     -38.549   8.297  40.647  1.00 97.45           C  
ATOM   2364  CB  SER A 295     -40.849   8.673  41.548  1.00 97.45           C  
ATOM   2365  O   SER A 295     -38.330   8.355  39.435  1.00 97.45           O  
ATOM   2366  OG  SER A 295     -41.187   9.465  40.423  1.00 97.45           O  
ATOM   2367  N   ASP A 296     -37.716   8.827  41.541  1.00 97.66           N  
ATOM   2368  CA  ASP A 296     -36.455   9.449  41.150  1.00 97.66           C  
ATOM   2369  C   ASP A 296     -35.531   8.439  40.474  1.00 97.66           C  
ATOM   2370  CB  ASP A 296     -35.761  10.066  42.366  1.00 97.66           C  
ATOM   2371  O   ASP A 296     -34.892   8.752  39.466  1.00 97.66           O  
ATOM   2372  CG  ASP A 296     -36.404  11.365  42.820  1.00 97.66           C  
ATOM   2373  OD1 ASP A 296     -37.211  11.944  42.062  1.00 97.66           O  
ATOM   2374  OD2 ASP A 296     -36.098  11.814  43.946  1.00 97.66           O  
ATOM   2375  N   ALA A 297     -35.438   7.256  41.061  1.00 96.23           N  
ATOM   2376  CA  ALA A 297     -34.606   6.212  40.469  1.00 96.23           C  
ATOM   2377  C   ALA A 297     -35.102   5.840  39.074  1.00 96.23           C  
ATOM   2378  CB  ALA A 297     -34.579   4.979  41.368  1.00 96.23           C  
ATOM   2379  O   ALA A 297     -34.303   5.659  38.152  1.00 96.23           O  
ATOM   2380  N   ALA A 298     -36.396   5.741  38.899  1.00 96.93           N  
ATOM   2381  CA  ALA A 298     -36.982   5.440  37.596  1.00 96.93           C  
ATOM   2382  C   ALA A 298     -36.657   6.534  36.583  1.00 96.93           C  
ATOM   2383  CB  ALA A 298     -38.494   5.266  37.719  1.00 96.93           C  
ATOM   2384  O   ALA A 298     -36.318   6.243  35.433  1.00 96.93           O  
ATOM   2385  N   ASN A 299     -36.765   7.810  37.014  1.00 97.42           N  
ATOM   2386  CA  ASN A 299     -36.446   8.929  36.135  1.00 97.42           C  
ATOM   2387  C   ASN A 299     -34.972   8.928  35.739  1.00 97.42           C  
ATOM   2388  CB  ASN A 299     -36.816  10.257  36.799  1.00 97.42           C  
ATOM   2389  O   ASN A 299     -34.636   9.179  34.580  1.00 97.42           O  
ATOM   2390  CG  ASN A 299     -38.314  10.472  36.880  1.00 97.42           C  
ATOM   2391  ND2 ASN A 299     -38.746  11.286  37.836  1.00 97.42           N  
ATOM   2392  OD1 ASN A 299     -39.078   9.910  36.090  1.00 97.42           O  
ATOM   2393  N   ARG A 300     -34.083   8.632  36.632  1.00 97.33           N  
ATOM   2394  CA  ARG A 300     -32.655   8.556  36.341  1.00 97.33           C  
ATOM   2395  C   ARG A 300     -32.358   7.446  35.339  1.00 97.33           C  
ATOM   2396  CB  ARG A 300     -31.855   8.329  37.626  1.00 97.33           C  
ATOM   2397  O   ARG A 300     -31.558   7.630  34.419  1.00 97.33           O  
ATOM   2398  CG  ARG A 300     -31.816   9.536  38.549  1.00 97.33           C  
ATOM   2399  CD  ARG A 300     -30.896   9.307  39.739  1.00 97.33           C  
ATOM   2400  NE  ARG A 300     -30.999  10.387  40.717  1.00 97.33           N  
ATOM   2401  NH1 ARG A 300     -32.589   9.333  42.021  1.00 97.33           N  
ATOM   2402  NH2 ARG A 300     -31.815  11.411  42.603  1.00 97.33           N  
ATOM   2403  CZ  ARG A 300     -31.801  10.374  41.778  1.00 97.33           C  
ATOM   2404  N   ASN A 301     -33.037   6.331  35.601  1.00 96.49           N  
ATOM   2405  CA  ASN A 301     -32.862   5.225  34.666  1.00 96.49           C  
ATOM   2406  C   ASN A 301     -33.365   5.585  33.271  1.00 96.49           C  
ATOM   2407  CB  ASN A 301     -33.572   3.971  35.179  1.00 96.49           C  
ATOM   2408  O   ASN A 301     -32.713   5.275  32.272  1.00 96.49           O  
ATOM   2409  CG  ASN A 301     -33.163   2.719  34.428  1.00 96.49           C  
ATOM   2410  ND2 ASN A 301     -33.194   1.581  35.111  1.00 96.49           N  
ATOM   2411  OD1 ASN A 301     -32.820   2.775  33.244  1.00 96.49           O  
ATOM   2412  N   HIS A 302     -34.510   6.267  33.221  1.00 97.57           N  
ATOM   2413  CA  HIS A 302     -35.054   6.695  31.937  1.00 97.57           C  
ATOM   2414  C   HIS A 302     -34.109   7.663  31.234  1.00 97.57           C  
ATOM   2415  CB  HIS A 302     -36.426   7.344  32.126  1.00 97.57           C  
ATOM   2416  O   HIS A 302     -33.886   7.553  30.026  1.00 97.57           O  
ATOM   2417  CG  HIS A 302     -37.554   6.536  31.567  1.00 97.57           C  
ATOM   2418  CD2 HIS A 302     -37.702   5.927  30.367  1.00 97.57           C  
ATOM   2419  ND1 HIS A 302     -38.710   6.284  32.274  1.00 97.57           N  
ATOM   2420  CE1 HIS A 302     -39.522   5.551  31.531  1.00 97.57           C  
ATOM   2421  NE2 HIS A 302     -38.934   5.321  30.369  1.00 97.57           N  
ATOM   2422  N   GLU A 303     -33.547   8.590  31.953  1.00 97.59           N  
ATOM   2423  CA  GLU A 303     -32.600   9.543  31.383  1.00 97.59           C  
ATOM   2424  C   GLU A 303     -31.329   8.843  30.911  1.00 97.59           C  
ATOM   2425  CB  GLU A 303     -32.254  10.632  32.401  1.00 97.59           C  
ATOM   2426  O   GLU A 303     -30.793   9.167  29.849  1.00 97.59           O  
ATOM   2427  CG  GLU A 303     -33.358  11.660  32.602  1.00 97.59           C  
ATOM   2428  CD  GLU A 303     -33.082  12.621  33.748  1.00 97.59           C  
ATOM   2429  OE1 GLU A 303     -33.985  13.409  34.110  1.00 97.59           O  
ATOM   2430  OE2 GLU A 303     -31.953  12.587  34.286  1.00 97.59           O  
ATOM   2431  N   ALA A 304     -30.852   7.894  31.693  1.00 95.30           N  
ATOM   2432  CA  ALA A 304     -29.669   7.126  31.312  1.00 95.30           C  
ATOM   2433  C   ALA A 304     -29.912   6.347  30.023  1.00 95.30           C  
ATOM   2434  CB  ALA A 304     -29.267   6.176  32.437  1.00 95.30           C  
ATOM   2435  O   ALA A 304     -29.045   6.297  29.147  1.00 95.30           O  
ATOM   2436  N   LEU A 305     -31.101   5.826  29.952  1.00 96.81           N  
ATOM   2437  CA  LEU A 305     -31.458   5.092  28.743  1.00 96.81           C  
ATOM   2438  C   LEU A 305     -31.518   6.026  27.538  1.00 96.81           C  
ATOM   2439  CB  LEU A 305     -32.804   4.385  28.922  1.00 96.81           C  
ATOM   2440  O   LEU A 305     -31.028   5.686  26.459  1.00 96.81           O  
ATOM   2441  CG  LEU A 305     -33.214   3.415  27.813  1.00 96.81           C  
ATOM   2442  CD1 LEU A 305     -32.324   2.177  27.835  1.00 96.81           C  
ATOM   2443  CD2 LEU A 305     -34.682   3.028  27.956  1.00 96.81           C  
ATOM   2444  N   ARG A 306     -32.102   7.162  27.732  1.00 97.67           N  
ATOM   2445  CA  ARG A 306     -32.185   8.148  26.659  1.00 97.67           C  
ATOM   2446  C   ARG A 306     -30.795   8.571  26.196  1.00 97.67           C  
ATOM   2447  CB  ARG A 306     -32.980   9.373  27.115  1.00 97.67           C  
ATOM   2448  O   ARG A 306     -30.526   8.628  24.994  1.00 97.67           O  
ATOM   2449  CG  ARG A 306     -33.426  10.277  25.976  1.00 97.67           C  
ATOM   2450  CD  ARG A 306     -33.986  11.596  26.489  1.00 97.67           C  
ATOM   2451  NE  ARG A 306     -32.923  12.533  26.841  1.00 97.67           N  
ATOM   2452  NH1 ARG A 306     -32.468  13.156  24.664  1.00 97.67           N  
ATOM   2453  NH2 ARG A 306     -31.280  14.074  26.396  1.00 97.67           N  
ATOM   2454  CZ  ARG A 306     -32.226  13.252  25.966  1.00 97.67           C  
ATOM   2455  N   GLN A 307     -29.925   8.836  27.134  1.00 96.40           N  
ATOM   2456  CA  GLN A 307     -28.557   9.220  26.801  1.00 96.40           C  
ATOM   2457  C   GLN A 307     -27.835   8.097  26.062  1.00 96.40           C  
ATOM   2458  CB  GLN A 307     -27.783   9.600  28.064  1.00 96.40           C  
ATOM   2459  O   GLN A 307     -27.117   8.346  25.091  1.00 96.40           O  
ATOM   2460  CG  GLN A 307     -28.214  10.927  28.674  1.00 96.40           C  
ATOM   2461  CD  GLN A 307     -27.522  11.220  29.992  1.00 96.40           C  
ATOM   2462  NE2 GLN A 307     -27.691  12.439  30.492  1.00 96.40           N  
ATOM   2463  OE1 GLN A 307     -26.841  10.358  30.556  1.00 96.40           O  
ATOM   2464  N   ALA A 308     -28.003   6.896  26.529  1.00 92.86           N  
ATOM   2465  CA  ALA A 308     -27.382   5.748  25.874  1.00 92.86           C  
ATOM   2466  C   ALA A 308     -27.888   5.594  24.442  1.00 92.86           C  
ATOM   2467  CB  ALA A 308     -27.649   4.473  26.670  1.00 92.86           C  
ATOM   2468  O   ALA A 308     -27.107   5.325  23.527  1.00 92.86           O  
ATOM   2469  N   LYS A 309     -29.141   5.800  24.263  1.00 96.60           N  
ATOM   2470  CA  LYS A 309     -29.727   5.722  22.928  1.00 96.60           C  
ATOM   2471  C   LYS A 309     -29.176   6.817  22.020  1.00 96.60           C  
ATOM   2472  CB  LYS A 309     -31.252   5.822  23.004  1.00 96.60           C  
ATOM   2473  O   LYS A 309     -28.893   6.572  20.845  1.00 96.60           O  
ATOM   2474  CG  LYS A 309     -31.935   4.539  23.454  1.00 96.60           C  
ATOM   2475  CD  LYS A 309     -33.452   4.661  23.388  1.00 96.60           C  
ATOM   2476  CE  LYS A 309     -34.137   3.374  23.826  1.00 96.60           C  
ATOM   2477  NZ  LYS A 309     -35.625   3.501  23.799  1.00 96.60           N  
ATOM   2478  N   GLN A 310     -29.076   8.014  22.540  1.00 96.81           N  
ATOM   2479  CA  GLN A 310     -28.515   9.118  21.768  1.00 96.81           C  
ATOM   2480  C   GLN A 310     -27.071   8.831  21.368  1.00 96.81           C  
ATOM   2481  CB  GLN A 310     -28.591  10.422  22.564  1.00 96.81           C  
ATOM   2482  O   GLN A 310     -26.676   9.081  20.228  1.00 96.81           O  
ATOM   2483  CG  GLN A 310     -29.995  11.003  22.661  1.00 96.81           C  
ATOM   2484  CD  GLN A 310     -30.062  12.232  23.547  1.00 96.81           C  
ATOM   2485  NE2 GLN A 310     -31.193  12.928  23.511  1.00 96.81           N  
ATOM   2486  OE1 GLN A 310     -29.105  12.553  24.259  1.00 96.81           O  
ATOM   2487  N   GLU A 311     -26.281   8.286  22.314  1.00 94.27           N  
ATOM   2488  CA  GLU A 311     -24.891   7.946  22.022  1.00 94.27           C  
ATOM   2489  C   GLU A 311     -24.802   6.843  20.971  1.00 94.27           C  
ATOM   2490  CB  GLU A 311     -24.163   7.517  23.298  1.00 94.27           C  
ATOM   2491  O   GLU A 311     -23.942   6.887  20.089  1.00 94.27           O  
ATOM   2492  CG  GLU A 311     -23.938   8.650  24.288  1.00 94.27           C  
ATOM   2493  CD  GLU A 311     -23.334   8.186  25.604  1.00 94.27           C  
ATOM   2494  OE1 GLU A 311     -23.112   9.030  26.502  1.00 94.27           O  
ATOM   2495  OE2 GLU A 311     -23.080   6.968  25.738  1.00 94.27           O  
ATOM   2496  N   MET A 312     -25.678   5.894  21.105  1.00 95.21           N  
ATOM   2497  CA  MET A 312     -25.743   4.832  20.106  1.00 95.21           C  
ATOM   2498  C   MET A 312     -26.042   5.402  18.724  1.00 95.21           C  
ATOM   2499  CB  MET A 312     -26.804   3.798  20.487  1.00 95.21           C  
ATOM   2500  O   MET A 312     -25.405   5.022  17.740  1.00 95.21           O  
ATOM   2501  CG  MET A 312     -26.954   2.672  19.477  1.00 95.21           C  
ATOM   2502  SD  MET A 312     -28.251   1.466  19.956  1.00 95.21           S  
ATOM   2503  CE  MET A 312     -29.717   2.533  19.902  1.00 95.21           C  
ATOM   2504  N   ASN A 313     -27.022   6.266  18.653  1.00 94.87           N  
ATOM   2505  CA  ASN A 313     -27.381   6.884  17.382  1.00 94.87           C  
ATOM   2506  C   ASN A 313     -26.233   7.719  16.820  1.00 94.87           C  
ATOM   2507  CB  ASN A 313     -28.636   7.745  17.539  1.00 94.87           C  
ATOM   2508  O   ASN A 313     -25.981   7.704  15.614  1.00 94.87           O  
ATOM   2509  CG  ASN A 313     -29.893   6.917  17.725  1.00 94.87           C  
ATOM   2510  ND2 ASN A 313     -30.847   7.449  18.480  1.00 94.87           N  
ATOM   2511  OD1 ASN A 313     -30.004   5.809  17.195  1.00 94.87           O  
ATOM   2512  N   GLU A 314     -25.548   8.432  17.600  1.00 95.75           N  
ATOM   2513  CA  GLU A 314     -24.393   9.214  17.168  1.00 95.75           C  
ATOM   2514  C   GLU A 314     -23.289   8.312  16.623  1.00 95.75           C  
ATOM   2515  CB  GLU A 314     -23.857  10.064  18.322  1.00 95.75           C  
ATOM   2516  O   GLU A 314     -22.673   8.625  15.602  1.00 95.75           O  
ATOM   2517  CG  GLU A 314     -24.734  11.259  18.665  1.00 95.75           C  
ATOM   2518  CD  GLU A 314     -24.331  11.948  19.959  1.00 95.75           C  
ATOM   2519  OE1 GLU A 314     -25.070  12.844  20.426  1.00 95.75           O  
ATOM   2520  OE2 GLU A 314     -23.266  11.588  20.511  1.00 95.75           O  
ATOM   2521  N   SER A 315     -23.013   7.243  17.405  1.00 87.94           N  
ATOM   2522  CA  SER A 315     -22.017   6.287  16.932  1.00 87.94           C  
ATOM   2523  C   SER A 315     -22.421   5.687  15.589  1.00 87.94           C  
ATOM   2524  CB  SER A 315     -21.815   5.171  17.958  1.00 87.94           C  
ATOM   2525  O   SER A 315     -21.582   5.518  14.701  1.00 87.94           O  
ATOM   2526  OG  SER A 315     -21.291   5.689  19.168  1.00 87.94           O  
ATOM   2527  N   ARG A 316     -23.678   5.397  15.459  1.00 93.03           N  
ATOM   2528  CA  ARG A 316     -24.182   4.875  14.193  1.00 93.03           C  
ATOM   2529  C   ARG A 316     -23.969   5.877  13.064  1.00 93.03           C  
ATOM   2530  CB  ARG A 316     -25.666   4.523  14.309  1.00 93.03           C  
ATOM   2531  O   ARG A 316     -23.543   5.505  11.968  1.00 93.03           O  
ATOM   2532  CG  ARG A 316     -26.214   3.760  13.113  1.00 93.03           C  
ATOM   2533  CD  ARG A 316     -27.661   3.339  13.327  1.00 93.03           C  
ATOM   2534  NE  ARG A 316     -28.338   3.075  12.061  1.00 93.03           N  
ATOM   2535  NH1 ARG A 316     -29.781   1.492  12.926  1.00 93.03           N  
ATOM   2536  NH2 ARG A 316     -29.875   2.041  10.702  1.00 93.03           N  
ATOM   2537  CZ  ARG A 316     -29.330   2.203  11.899  1.00 93.03           C  
ATOM   2538  N   ARG A 317     -24.259   7.140  13.310  1.00 95.25           N  
ATOM   2539  CA  ARG A 317     -24.049   8.178  12.307  1.00 95.25           C  
ATOM   2540  C   ARG A 317     -22.571   8.304  11.951  1.00 95.25           C  
ATOM   2541  CB  ARG A 317     -24.585   9.523  12.803  1.00 95.25           C  
ATOM   2542  O   ARG A 317     -22.221   8.470  10.780  1.00 95.25           O  
ATOM   2543  CG  ARG A 317     -26.102   9.603  12.847  1.00 95.25           C  
ATOM   2544  CD  ARG A 317     -26.581  10.949  13.374  1.00 95.25           C  
ATOM   2545  NE  ARG A 317     -28.024  10.957  13.597  1.00 95.25           N  
ATOM   2546  NH1 ARG A 317     -28.028  12.901  14.846  1.00 95.25           N  
ATOM   2547  NH2 ARG A 317     -29.993  11.796  14.432  1.00 95.25           N  
ATOM   2548  CZ  ARG A 317     -28.678  11.885  14.291  1.00 95.25           C  
ATOM   2549  N   GLN A 318     -21.712   8.206  12.918  1.00 93.51           N  
ATOM   2550  CA  GLN A 318     -20.273   8.275  12.681  1.00 93.51           C  
ATOM   2551  C   GLN A 318     -19.803   7.115  11.809  1.00 93.51           C  
ATOM   2552  CB  GLN A 318     -19.511   8.279  14.007  1.00 93.51           C  
ATOM   2553  O   GLN A 318     -18.991   7.304  10.900  1.00 93.51           O  
ATOM   2554  CG  GLN A 318     -19.616   9.590  14.774  1.00 93.51           C  
ATOM   2555  CD  GLN A 318     -18.967   9.523  16.143  1.00 93.51           C  
ATOM   2556  NE2 GLN A 318     -19.003  10.633  16.872  1.00 93.51           N  
ATOM   2557  OE1 GLN A 318     -18.437   8.481  16.543  1.00 93.51           O  
ATOM   2558  N   ILE A 319     -20.348   6.014  12.142  1.00 90.76           N  
ATOM   2559  CA  ILE A 319     -19.981   4.834  11.366  1.00 90.76           C  
ATOM   2560  C   ILE A 319     -20.409   5.019   9.912  1.00 90.76           C  
ATOM   2561  CB  ILE A 319     -20.614   3.552  11.952  1.00 90.76           C  
ATOM   2562  O   ILE A 319     -19.644   4.725   8.991  1.00 90.76           O  
ATOM   2563  CG1 ILE A 319     -19.955   3.195  13.290  1.00 90.76           C  
ATOM   2564  CG2 ILE A 319     -20.501   2.391  10.960  1.00 90.76           C  
ATOM   2565  CD1 ILE A 319     -20.656   2.075  14.046  1.00 90.76           C  
ATOM   2566  N   GLN A 320     -21.590   5.474   9.693  1.00 92.81           N  
ATOM   2567  CA  GLN A 320     -22.090   5.706   8.342  1.00 92.81           C  
ATOM   2568  C   GLN A 320     -21.252   6.756   7.618  1.00 92.81           C  
ATOM   2569  CB  GLN A 320     -23.557   6.138   8.378  1.00 92.81           C  
ATOM   2570  O   GLN A 320     -20.934   6.598   6.438  1.00 92.81           O  
ATOM   2571  CG  GLN A 320     -24.521   5.014   8.734  1.00 92.81           C  
ATOM   2572  CD  GLN A 320     -25.953   5.492   8.879  1.00 92.81           C  
ATOM   2573  NE2 GLN A 320     -26.819   4.625   9.391  1.00 92.81           N  
ATOM   2574  OE1 GLN A 320     -26.278   6.633   8.535  1.00 92.81           O  
ATOM   2575  N   SER A 321     -20.938   7.835   8.267  1.00 92.27           N  
ATOM   2576  CA  SER A 321     -20.120   8.892   7.682  1.00 92.27           C  
ATOM   2577  C   SER A 321     -18.751   8.365   7.265  1.00 92.27           C  
ATOM   2578  CB  SER A 321     -19.951  10.048   8.670  1.00 92.27           C  
ATOM   2579  O   SER A 321     -18.290   8.631   6.153  1.00 92.27           O  
ATOM   2580  OG  SER A 321     -19.027  11.001   8.174  1.00 92.27           O  
ATOM   2581  N   LEU A 322     -18.125   7.611   8.200  1.00 87.33           N  
ATOM   2582  CA  LEU A 322     -16.816   7.042   7.898  1.00 87.33           C  
ATOM   2583  C   LEU A 322     -16.913   6.025   6.766  1.00 87.33           C  
ATOM   2584  CB  LEU A 322     -16.218   6.383   9.143  1.00 87.33           C  
ATOM   2585  O   LEU A 322     -16.031   5.959   5.908  1.00 87.33           O  
ATOM   2586  CG  LEU A 322     -15.691   7.328  10.225  1.00 87.33           C  
ATOM   2587  CD1 LEU A 322     -15.304   6.541  11.473  1.00 87.33           C  
ATOM   2588  CD2 LEU A 322     -14.505   8.130   9.702  1.00 87.33           C  
ATOM   2589  N   THR A 323     -17.944   5.265   6.756  1.00 89.31           N  
ATOM   2590  CA  THR A 323     -18.161   4.299   5.685  1.00 89.31           C  
ATOM   2591  C   THR A 323     -18.279   5.004   4.337  1.00 89.31           C  
ATOM   2592  CB  THR A 323     -19.425   3.457   5.939  1.00 89.31           C  
ATOM   2593  O   THR A 323     -17.706   4.553   3.342  1.00 89.31           O  
ATOM   2594  CG2 THR A 323     -19.576   2.361   4.890  1.00 89.31           C  
ATOM   2595  OG1 THR A 323     -19.337   2.853   7.236  1.00 89.31           O  
ATOM   2596  N   CYS A 324     -18.989   6.074   4.297  1.00 92.01           N  
ATOM   2597  CA  CYS A 324     -19.123   6.844   3.065  1.00 92.01           C  
ATOM   2598  C   CYS A 324     -17.779   7.417   2.632  1.00 92.01           C  
ATOM   2599  CB  CYS A 324     -20.135   7.975   3.246  1.00 92.01           C  
ATOM   2600  O   CYS A 324     -17.455   7.420   1.443  1.00 92.01           O  
ATOM   2601  SG  CYS A 324     -21.841   7.405   3.408  1.00 92.01           S  
ATOM   2602  N   GLU A 325     -17.034   7.906   3.571  1.00 93.70           N  
ATOM   2603  CA  GLU A 325     -15.706   8.431   3.267  1.00 93.70           C  
ATOM   2604  C   GLU A 325     -14.803   7.345   2.688  1.00 93.70           C  
ATOM   2605  CB  GLU A 325     -15.066   9.035   4.520  1.00 93.70           C  
ATOM   2606  O   GLU A 325     -14.092   7.579   1.708  1.00 93.70           O  
ATOM   2607  CG  GLU A 325     -15.674  10.365   4.940  1.00 93.70           C  
ATOM   2608  CD  GLU A 325     -15.035  10.948   6.190  1.00 93.70           C  
ATOM   2609  OE1 GLU A 325     -15.580  11.926   6.751  1.00 93.70           O  
ATOM   2610  OE2 GLU A 325     -13.980  10.424   6.611  1.00 93.70           O  
ATOM   2611  N   VAL A 326     -14.864   6.192   3.317  1.00 86.89           N  
ATOM   2612  CA  VAL A 326     -14.064   5.071   2.834  1.00 86.89           C  
ATOM   2613  C   VAL A 326     -14.482   4.713   1.410  1.00 86.89           C  
ATOM   2614  CB  VAL A 326     -14.200   3.838   3.755  1.00 86.89           C  
ATOM   2615  O   VAL A 326     -13.633   4.517   0.537  1.00 86.89           O  
ATOM   2616  CG1 VAL A 326     -13.598   2.600   3.093  1.00 86.89           C  
ATOM   2617  CG2 VAL A 326     -13.533   4.104   5.104  1.00 86.89           C  
ATOM   2618  N   ASP A 327     -15.738   4.633   1.198  1.00 90.83           N  
ATOM   2619  CA  ASP A 327     -16.247   4.314  -0.132  1.00 90.83           C  
ATOM   2620  C   ASP A 327     -15.855   5.389  -1.143  1.00 90.83           C  
ATOM   2621  CB  ASP A 327     -17.768   4.152  -0.099  1.00 90.83           C  
ATOM   2622  O   ASP A 327     -15.517   5.078  -2.287  1.00 90.83           O  
ATOM   2623  CG  ASP A 327     -18.215   2.885   0.608  1.00 90.83           C  
ATOM   2624  OD1 ASP A 327     -17.401   1.947   0.751  1.00 90.83           O  
ATOM   2625  OD2 ASP A 327     -19.393   2.822   1.022  1.00 90.83           O  
ATOM   2626  N   GLY A 328     -15.951   6.665  -0.742  1.00 89.08           N  
ATOM   2627  CA  GLY A 328     -15.502   7.741  -1.611  1.00 89.08           C  
ATOM   2628  C   GLY A 328     -14.037   7.631  -1.990  1.00 89.08           C  
ATOM   2629  O   GLY A 328     -13.680   7.779  -3.160  1.00 89.08           O  
ATOM   2630  N   LEU A 329     -13.190   7.373  -0.975  1.00 83.06           N  
ATOM   2631  CA  LEU A 329     -11.759   7.237  -1.222  1.00 83.06           C  
ATOM   2632  C   LEU A 329     -11.470   6.016  -2.089  1.00 83.06           C  
ATOM   2633  CB  LEU A 329     -10.994   7.132   0.100  1.00 83.06           C  
ATOM   2634  O   LEU A 329     -10.609   6.065  -2.971  1.00 83.06           O  
ATOM   2635  CG  LEU A 329     -10.924   8.404   0.946  1.00 83.06           C  
ATOM   2636  CD1 LEU A 329     -10.250   8.114   2.283  1.00 83.06           C  
ATOM   2637  CD2 LEU A 329     -10.184   9.506   0.196  1.00 83.06           C  
ATOM   2638  N   ARG A 330     -12.165   4.970  -1.831  1.00 86.41           N  
ATOM   2639  CA  ARG A 330     -12.036   3.783  -2.670  1.00 86.41           C  
ATOM   2640  C   ARG A 330     -12.383   4.099  -4.121  1.00 86.41           C  
ATOM   2641  CB  ARG A 330     -12.932   2.657  -2.150  1.00 86.41           C  
ATOM   2642  O   ARG A 330     -11.704   3.639  -5.042  1.00 86.41           O  
ATOM   2643  CG  ARG A 330     -12.383   1.951  -0.920  1.00 86.41           C  
ATOM   2644  CD  ARG A 330     -13.266   0.785  -0.498  1.00 86.41           C  
ATOM   2645  NE  ARG A 330     -12.727   0.098   0.673  1.00 86.41           N  
ATOM   2646  NH1 ARG A 330     -14.584  -1.237   1.000  1.00 86.41           N  
ATOM   2647  NH2 ARG A 330     -12.783  -1.406   2.408  1.00 86.41           N  
ATOM   2648  CZ  ARG A 330     -13.366  -0.847   1.357  1.00 86.41           C  
ATOM   2649  N   GLY A 331     -13.446   4.829  -4.317  1.00 88.29           N  
ATOM   2650  CA  GLY A 331     -13.821   5.248  -5.658  1.00 88.29           C  
ATOM   2651  C   GLY A 331     -12.765   6.101  -6.334  1.00 88.29           C  
ATOM   2652  O   GLY A 331     -12.447   5.892  -7.507  1.00 88.29           O  
ATOM   2653  N   THR A 332     -12.231   7.049  -5.602  1.00 88.49           N  
ATOM   2654  CA  THR A 332     -11.183   7.896  -6.160  1.00 88.49           C  
ATOM   2655  C   THR A 332      -9.942   7.072  -6.492  1.00 88.49           C  
ATOM   2656  CB  THR A 332     -10.805   9.030  -5.189  1.00 88.49           C  
ATOM   2657  O   THR A 332      -9.307   7.286  -7.527  1.00 88.49           O  
ATOM   2658  CG2 THR A 332     -11.999   9.937  -4.912  1.00 88.49           C  
ATOM   2659  OG1 THR A 332     -10.354   8.462  -3.953  1.00 88.49           O  
ATOM   2660  N   ASN A 333      -9.596   6.209  -5.633  1.00 83.36           N  
ATOM   2661  CA  ASN A 333      -8.465   5.324  -5.887  1.00 83.36           C  
ATOM   2662  C   ASN A 333      -8.662   4.515  -7.166  1.00 83.36           C  
ATOM   2663  CB  ASN A 333      -8.238   4.388  -4.697  1.00 83.36           C  
ATOM   2664  O   ASN A 333      -7.750   4.412  -7.988  1.00 83.36           O  
ATOM   2665  CG  ASN A 333      -6.888   3.700  -4.745  1.00 83.36           C  
ATOM   2666  ND2 ASN A 333      -6.016   4.039  -3.803  1.00 83.36           N  
ATOM   2667  OD1 ASN A 333      -6.630   2.872  -5.622  1.00 83.36           O  
ATOM   2668  N   GLU A 334      -9.841   3.907  -7.298  1.00 91.15           N  
ATOM   2669  CA  GLU A 334     -10.153   3.142  -8.502  1.00 91.15           C  
ATOM   2670  C   GLU A 334     -10.067   4.017  -9.749  1.00 91.15           C  
ATOM   2671  CB  GLU A 334     -11.545   2.515  -8.394  1.00 91.15           C  
ATOM   2672  O   GLU A 334      -9.547   3.586 -10.781  1.00 91.15           O  
ATOM   2673  CG  GLU A 334     -11.618   1.342  -7.427  1.00 91.15           C  
ATOM   2674  CD  GLU A 334     -13.028   0.804  -7.242  1.00 91.15           C  
ATOM   2675  OE1 GLU A 334     -13.221  -0.123  -6.423  1.00 91.15           O  
ATOM   2676  OE2 GLU A 334     -13.947   1.313  -7.922  1.00 91.15           O  
ATOM   2677  N   ALA A 335     -10.548   5.193  -9.659  1.00 90.98           N  
ATOM   2678  CA  ALA A 335     -10.507   6.122 -10.785  1.00 90.98           C  
ATOM   2679  C   ALA A 335      -9.069   6.465 -11.163  1.00 90.98           C  
ATOM   2680  CB  ALA A 335     -11.284   7.394 -10.454  1.00 90.98           C  
ATOM   2681  O   ALA A 335      -8.722   6.497 -12.346  1.00 90.98           O  
ATOM   2682  N   LEU A 336      -8.274   6.724 -10.170  1.00 88.21           N  
ATOM   2683  CA  LEU A 336      -6.873   7.051 -10.411  1.00 88.21           C  
ATOM   2684  C   LEU A 336      -6.134   5.863 -11.018  1.00 88.21           C  
ATOM   2685  CB  LEU A 336      -6.190   7.481  -9.110  1.00 88.21           C  
ATOM   2686  O   LEU A 336      -5.318   6.033 -11.927  1.00 88.21           O  
ATOM   2687  CG  LEU A 336      -6.555   8.868  -8.579  1.00 88.21           C  
ATOM   2688  CD1 LEU A 336      -5.908   9.101  -7.217  1.00 88.21           C  
ATOM   2689  CD2 LEU A 336      -6.133   9.948  -9.569  1.00 88.21           C  
ATOM   2690  N   LEU A 337      -6.382   4.699 -10.533  1.00 90.29           N  
ATOM   2691  CA  LEU A 337      -5.765   3.501 -11.089  1.00 90.29           C  
ATOM   2692  C   LEU A 337      -6.165   3.310 -12.548  1.00 90.29           C  
ATOM   2693  CB  LEU A 337      -6.160   2.266 -10.274  1.00 90.29           C  
ATOM   2694  O   LEU A 337      -5.337   2.929 -13.379  1.00 90.29           O  
ATOM   2695  CG  LEU A 337      -5.504   2.123  -8.900  1.00 90.29           C  
ATOM   2696  CD1 LEU A 337      -6.117   0.952  -8.139  1.00 90.29           C  
ATOM   2697  CD2 LEU A 337      -3.997   1.944  -9.042  1.00 90.29           C  
ATOM   2698  N   ARG A 338      -7.441   3.533 -12.813  1.00 91.38           N  
ATOM   2699  CA  ARG A 338      -7.914   3.456 -14.191  1.00 91.38           C  
ATOM   2700  C   ARG A 338      -7.193   4.469 -15.075  1.00 91.38           C  
ATOM   2701  CB  ARG A 338      -9.425   3.687 -14.255  1.00 91.38           C  
ATOM   2702  O   ARG A 338      -6.790   4.148 -16.194  1.00 91.38           O  
ATOM   2703  CG  ARG A 338     -10.251   2.462 -13.893  1.00 91.38           C  
ATOM   2704  CD  ARG A 338     -11.731   2.675 -14.180  1.00 91.38           C  
ATOM   2705  NE  ARG A 338     -12.571   1.855 -13.312  1.00 91.38           N  
ATOM   2706  NH1 ARG A 338     -12.776   3.451 -11.654  1.00 91.38           N  
ATOM   2707  NH2 ARG A 338     -13.804   1.415 -11.425  1.00 91.38           N  
ATOM   2708  CZ  ARG A 338     -13.049   2.242 -12.133  1.00 91.38           C  
ATOM   2709  N   GLN A 339      -7.040   5.672 -14.556  1.00 91.76           N  
ATOM   2710  CA  GLN A 339      -6.337   6.711 -15.300  1.00 91.76           C  
ATOM   2711  C   GLN A 339      -4.882   6.323 -15.545  1.00 91.76           C  
ATOM   2712  CB  GLN A 339      -6.406   8.045 -14.556  1.00 91.76           C  
ATOM   2713  O   GLN A 339      -4.350   6.546 -16.635  1.00 91.76           O  
ATOM   2714  CG  GLN A 339      -7.785   8.691 -14.578  1.00 91.76           C  
ATOM   2715  CD  GLN A 339      -7.825  10.016 -13.839  1.00 91.76           C  
ATOM   2716  NE2 GLN A 339      -8.469  11.011 -14.439  1.00 91.76           N  
ATOM   2717  OE1 GLN A 339      -7.282  10.143 -12.737  1.00 91.76           O  
ATOM   2718  N   LEU A 340      -4.265   5.799 -14.636  1.00 90.81           N  
ATOM   2719  CA  LEU A 340      -2.887   5.340 -14.770  1.00 90.81           C  
ATOM   2720  C   LEU A 340      -2.772   4.274 -15.854  1.00 90.81           C  
ATOM   2721  CB  LEU A 340      -2.375   4.787 -13.438  1.00 90.81           C  
ATOM   2722  O   LEU A 340      -1.872   4.332 -16.695  1.00 90.81           O  
ATOM   2723  CG  LEU A 340      -0.910   4.348 -13.404  1.00 90.81           C  
ATOM   2724  CD1 LEU A 340       0.009   5.565 -13.412  1.00 90.81           C  
ATOM   2725  CD2 LEU A 340      -0.640   3.476 -12.182  1.00 90.81           C  
ATOM   2726  N   ARG A 341      -3.672   3.352 -15.795  1.00 91.22           N  
ATOM   2727  CA  ARG A 341      -3.662   2.293 -16.799  1.00 91.22           C  
ATOM   2728  C   ARG A 341      -3.851   2.866 -18.200  1.00 91.22           C  
ATOM   2729  CB  ARG A 341      -4.753   1.262 -16.503  1.00 91.22           C  
ATOM   2730  O   ARG A 341      -3.180   2.443 -19.144  1.00 91.22           O  
ATOM   2731  CG  ARG A 341      -4.456   0.378 -15.302  1.00 91.22           C  
ATOM   2732  CD  ARG A 341      -5.594  -0.593 -15.021  1.00 91.22           C  
ATOM   2733  NE  ARG A 341      -5.456  -1.219 -13.709  1.00 91.22           N  
ATOM   2734  NH1 ARG A 341      -7.704  -1.695 -13.471  1.00 91.22           N  
ATOM   2735  NH2 ARG A 341      -6.224  -2.275 -11.820  1.00 91.22           N  
ATOM   2736  CZ  ARG A 341      -6.462  -1.728 -13.003  1.00 91.22           C  
ATOM   2737  N   GLU A 342      -4.785   3.751 -18.335  1.00 94.47           N  
ATOM   2738  CA  GLU A 342      -5.037   4.390 -19.623  1.00 94.47           C  
ATOM   2739  C   GLU A 342      -3.797   5.124 -20.127  1.00 94.47           C  
ATOM   2740  CB  GLU A 342      -6.217   5.360 -19.520  1.00 94.47           C  
ATOM   2741  O   GLU A 342      -3.459   5.042 -21.310  1.00 94.47           O  
ATOM   2742  CG  GLU A 342      -7.566   4.673 -19.367  1.00 94.47           C  
ATOM   2743  CD  GLU A 342      -8.701   5.640 -19.066  1.00 94.47           C  
ATOM   2744  OE1 GLU A 342      -9.844   5.182 -18.838  1.00 94.47           O  
ATOM   2745  OE2 GLU A 342      -8.445   6.865 -19.059  1.00 94.47           O  
ATOM   2746  N   LEU A 343      -3.138   5.807 -19.214  1.00 91.87           N  
ATOM   2747  CA  LEU A 343      -1.927   6.527 -19.592  1.00 91.87           C  
ATOM   2748  C   LEU A 343      -0.823   5.558 -20.001  1.00 91.87           C  
ATOM   2749  CB  LEU A 343      -1.446   7.411 -18.438  1.00 91.87           C  
ATOM   2750  O   LEU A 343      -0.109   5.799 -20.976  1.00 91.87           O  
ATOM   2751  CG  LEU A 343      -2.276   8.662 -18.150  1.00 91.87           C  
ATOM   2752  CD1 LEU A 343      -1.714   9.405 -16.943  1.00 91.87           C  
ATOM   2753  CD2 LEU A 343      -2.316   9.571 -19.374  1.00 91.87           C  
ATOM   2754  N   GLU A 344      -0.674   4.543 -19.233  1.00 90.81           N  
ATOM   2755  CA  GLU A 344       0.311   3.524 -19.583  1.00 90.81           C  
ATOM   2756  C   GLU A 344       0.040   2.947 -20.970  1.00 90.81           C  
ATOM   2757  CB  GLU A 344       0.320   2.404 -18.540  1.00 90.81           C  
ATOM   2758  O   GLU A 344       0.968   2.739 -21.754  1.00 90.81           O  
ATOM   2759  CG  GLU A 344       0.956   2.801 -17.216  1.00 90.81           C  
ATOM   2760  CD  GLU A 344       0.800   1.744 -16.134  1.00 90.81           C  
ATOM   2761  OE1 GLU A 344       1.429   1.878 -15.060  1.00 90.81           O  
ATOM   2762  OE2 GLU A 344       0.044   0.774 -16.363  1.00 90.81           O  
ATOM   2763  N   GLU A 345      -1.230   2.633 -21.249  1.00 94.14           N  
ATOM   2764  CA  GLU A 345      -1.605   2.108 -22.558  1.00 94.14           C  
ATOM   2765  C   GLU A 345      -1.303   3.115 -23.664  1.00 94.14           C  
ATOM   2766  CB  GLU A 345      -3.089   1.730 -22.581  1.00 94.14           C  
ATOM   2767  O   GLU A 345      -0.804   2.744 -24.729  1.00 94.14           O  
ATOM   2768  CG  GLU A 345      -3.416   0.474 -21.787  1.00 94.14           C  
ATOM   2769  CD  GLU A 345      -4.905   0.172 -21.729  1.00 94.14           C  
ATOM   2770  OE1 GLU A 345      -5.296  -0.834 -21.094  1.00 94.14           O  
ATOM   2771  OE2 GLU A 345      -5.687   0.946 -22.324  1.00 94.14           O  
ATOM   2772  N   GLN A 346      -1.606   4.336 -23.399  1.00 96.66           N  
ATOM   2773  CA  GLN A 346      -1.332   5.382 -24.379  1.00 96.66           C  
ATOM   2774  C   GLN A 346       0.162   5.483 -24.673  1.00 96.66           C  
ATOM   2775  CB  GLN A 346      -1.864   6.730 -23.890  1.00 96.66           C  
ATOM   2776  O   GLN A 346       0.565   5.603 -25.831  1.00 96.66           O  
ATOM   2777  CG  GLN A 346      -3.383   6.834 -23.904  1.00 96.66           C  
ATOM   2778  CD  GLN A 346      -3.889   8.118 -23.274  1.00 96.66           C  
ATOM   2779  NE2 GLN A 346      -5.208   8.275 -23.227  1.00 96.66           N  
ATOM   2780  OE1 GLN A 346      -3.102   8.961 -22.833  1.00 96.66           O  
ATOM   2781  N   PHE A 347       0.935   5.439 -23.631  1.00 92.63           N  
ATOM   2782  CA  PHE A 347       2.380   5.512 -23.806  1.00 92.63           C  
ATOM   2783  C   PHE A 347       2.897   4.292 -24.559  1.00 92.63           C  
ATOM   2784  CB  PHE A 347       3.082   5.629 -22.449  1.00 92.63           C  
ATOM   2785  O   PHE A 347       3.791   4.408 -25.400  1.00 92.63           O  
ATOM   2786  CG  PHE A 347       3.075   7.022 -21.880  1.00 92.63           C  
ATOM   2787  CD1 PHE A 347       3.719   8.061 -22.540  1.00 92.63           C  
ATOM   2788  CD2 PHE A 347       2.425   7.292 -20.683  1.00 92.63           C  
ATOM   2789  CE1 PHE A 347       3.714   9.351 -22.016  1.00 92.63           C  
ATOM   2790  CE2 PHE A 347       2.416   8.579 -20.152  1.00 92.63           C  
ATOM   2791  CZ  PHE A 347       3.062   9.607 -20.819  1.00 92.63           C  
ATOM   2792  N   ALA A 348       2.369   3.196 -24.206  1.00 92.41           N  
ATOM   2793  CA  ALA A 348       2.760   1.973 -24.902  1.00 92.41           C  
ATOM   2794  C   ALA A 348       2.457   2.071 -26.394  1.00 92.41           C  
ATOM   2795  CB  ALA A 348       2.049   0.766 -24.295  1.00 92.41           C  
ATOM   2796  O   ALA A 348       3.271   1.665 -27.227  1.00 92.41           O  
ATOM   2797  N   LEU A 349       1.313   2.598 -26.688  1.00 95.65           N  
ATOM   2798  CA  LEU A 349       0.941   2.767 -28.089  1.00 95.65           C  
ATOM   2799  C   LEU A 349       1.889   3.735 -28.789  1.00 95.65           C  
ATOM   2800  CB  LEU A 349      -0.500   3.272 -28.204  1.00 95.65           C  
ATOM   2801  O   LEU A 349       2.309   3.489 -29.922  1.00 95.65           O  
ATOM   2802  CG  LEU A 349      -1.600   2.264 -27.870  1.00 95.65           C  
ATOM   2803  CD1 LEU A 349      -2.960   2.953 -27.839  1.00 95.65           C  
ATOM   2804  CD2 LEU A 349      -1.599   1.118 -28.876  1.00 95.65           C  
ATOM   2805  N   GLU A 350       2.170   4.864 -28.141  1.00 96.72           N  
ATOM   2806  CA  GLU A 350       3.086   5.846 -28.713  1.00 96.72           C  
ATOM   2807  C   GLU A 350       4.478   5.253 -28.912  1.00 96.72           C  
ATOM   2808  CB  GLU A 350       3.166   7.089 -27.822  1.00 96.72           C  
ATOM   2809  O   GLU A 350       5.111   5.475 -29.946  1.00 96.72           O  
ATOM   2810  CG  GLU A 350       1.890   7.918 -27.806  1.00 96.72           C  
ATOM   2811  CD  GLU A 350       1.939   9.077 -26.824  1.00 96.72           C  
ATOM   2812  OE1 GLU A 350       0.911   9.770 -26.651  1.00 96.72           O  
ATOM   2813  OE2 GLU A 350       3.015   9.295 -26.223  1.00 96.72           O  
ATOM   2814  N   ALA A 351       4.929   4.564 -27.925  1.00 93.78           N  
ATOM   2815  CA  ALA A 351       6.222   3.893 -28.035  1.00 93.78           C  
ATOM   2816  C   ALA A 351       6.228   2.902 -29.196  1.00 93.78           C  
ATOM   2817  CB  ALA A 351       6.564   3.180 -26.729  1.00 93.78           C  
ATOM   2818  O   ALA A 351       7.206   2.817 -29.943  1.00 93.78           O  
ATOM   2819  N   GLY A 352       5.157   2.141 -29.253  1.00 96.56           N  
ATOM   2820  CA  GLY A 352       5.024   1.242 -30.388  1.00 96.56           C  
ATOM   2821  C   GLY A 352       5.051   1.959 -31.724  1.00 96.56           C  
ATOM   2822  O   GLY A 352       5.676   1.487 -32.676  1.00 96.56           O  
ATOM   2823  N   GLY A 353       4.394   3.089 -31.828  1.00 97.76           N  
ATOM   2824  CA  GLY A 353       4.434   3.899 -33.035  1.00 97.76           C  
ATOM   2825  C   GLY A 353       5.832   4.357 -33.401  1.00 97.76           C  
ATOM   2826  O   GLY A 353       6.225   4.301 -34.568  1.00 97.76           O  
ATOM   2827  N   TYR A 354       6.588   4.848 -32.415  1.00 95.94           N  
ATOM   2828  CA  TYR A 354       7.963   5.272 -32.649  1.00 95.94           C  
ATOM   2829  C   TYR A 354       8.821   4.105 -33.124  1.00 95.94           C  
ATOM   2830  CB  TYR A 354       8.564   5.877 -31.376  1.00 95.94           C  
ATOM   2831  O   TYR A 354       9.624   4.252 -34.048  1.00 95.94           O  
ATOM   2832  CG  TYR A 354       7.914   7.173 -30.955  1.00 95.94           C  
ATOM   2833  CD1 TYR A 354       7.753   8.220 -31.859  1.00 95.94           C  
ATOM   2834  CD2 TYR A 354       7.460   7.352 -29.653  1.00 95.94           C  
ATOM   2835  CE1 TYR A 354       7.157   9.417 -31.475  1.00 95.94           C  
ATOM   2836  CE2 TYR A 354       6.862   8.544 -29.258  1.00 95.94           C  
ATOM   2837  OH  TYR A 354       6.124  10.751 -29.789  1.00 95.94           O  
ATOM   2838  CZ  TYR A 354       6.715   9.569 -30.175  1.00 95.94           C  
ATOM   2839  N   GLN A 355       8.665   2.977 -32.497  1.00 97.14           N  
ATOM   2840  CA  GLN A 355       9.421   1.791 -32.887  1.00 97.14           C  
ATOM   2841  C   GLN A 355       9.093   1.377 -34.318  1.00 97.14           C  
ATOM   2842  CB  GLN A 355       9.137   0.634 -31.927  1.00 97.14           C  
ATOM   2843  O   GLN A 355       9.988   1.018 -35.086  1.00 97.14           O  
ATOM   2844  CG  GLN A 355       9.798   0.790 -30.564  1.00 97.14           C  
ATOM   2845  CD  GLN A 355       9.491  -0.364 -29.628  1.00 97.14           C  
ATOM   2846  NE2 GLN A 355      10.060  -0.322 -28.428  1.00 97.14           N  
ATOM   2847  OE1 GLN A 355       8.748  -1.286 -29.981  1.00 97.14           O  
ATOM   2848  N   ALA A 356       7.820   1.394 -34.593  1.00 97.62           N  
ATOM   2849  CA  ALA A 356       7.406   1.072 -35.956  1.00 97.62           C  
ATOM   2850  C   ALA A 356       8.002   2.057 -36.957  1.00 97.62           C  
ATOM   2851  CB  ALA A 356       5.883   1.066 -36.062  1.00 97.62           C  
ATOM   2852  O   ALA A 356       8.459   1.659 -38.032  1.00 97.62           O  
ATOM   2853  N   GLY A 357       7.932   3.328 -36.639  1.00 98.10           N  
ATOM   2854  CA  GLY A 357       8.548   4.325 -37.500  1.00 98.10           C  
ATOM   2855  C   GLY A 357      10.037   4.110 -37.692  1.00 98.10           C  
ATOM   2856  O   GLY A 357      10.547   4.222 -38.809  1.00 98.10           O  
ATOM   2857  N   ALA A 358      10.684   3.863 -36.632  1.00 96.81           N  
ATOM   2858  CA  ALA A 358      12.116   3.583 -36.701  1.00 96.81           C  
ATOM   2859  C   ALA A 358      12.397   2.381 -37.598  1.00 96.81           C  
ATOM   2860  CB  ALA A 358      12.679   3.342 -35.302  1.00 96.81           C  
ATOM   2861  O   ALA A 358      13.337   2.401 -38.396  1.00 96.81           O  
ATOM   2862  N   ALA A 359      11.599   1.368 -37.426  1.00 97.31           N  
ATOM   2863  CA  ALA A 359      11.759   0.163 -38.236  1.00 97.31           C  
ATOM   2864  C   ALA A 359      11.554   0.467 -39.718  1.00 97.31           C  
ATOM   2865  CB  ALA A 359      10.785  -0.920 -37.779  1.00 97.31           C  
ATOM   2866  O   ALA A 359      12.290  -0.037 -40.569  1.00 97.31           O  
ATOM   2867  N   ARG A 360      10.563   1.223 -40.001  1.00 98.42           N  
ATOM   2868  CA  ARG A 360      10.289   1.612 -41.380  1.00 98.42           C  
ATOM   2869  C   ARG A 360      11.471   2.364 -41.982  1.00 98.42           C  
ATOM   2870  CB  ARG A 360       9.026   2.472 -41.456  1.00 98.42           C  
ATOM   2871  O   ARG A 360      11.878   2.089 -43.113  1.00 98.42           O  
ATOM   2872  CG  ARG A 360       7.734   1.688 -41.289  1.00 98.42           C  
ATOM   2873  CD  ARG A 360       6.509   2.577 -41.451  1.00 98.42           C  
ATOM   2874  NE  ARG A 360       5.271   1.826 -41.266  1.00 98.42           N  
ATOM   2875  NH1 ARG A 360       3.887   3.670 -41.424  1.00 98.42           N  
ATOM   2876  NH2 ARG A 360       2.994   1.587 -41.081  1.00 98.42           N  
ATOM   2877  CZ  ARG A 360       4.053   2.363 -41.258  1.00 98.42           C  
ATOM   2878  N   LEU A 361      11.974   3.332 -41.245  1.00 97.75           N  
ATOM   2879  CA  LEU A 361      13.112   4.113 -41.718  1.00 97.75           C  
ATOM   2880  C   LEU A 361      14.335   3.224 -41.918  1.00 97.75           C  
ATOM   2881  CB  LEU A 361      13.439   5.236 -40.732  1.00 97.75           C  
ATOM   2882  O   LEU A 361      15.081   3.395 -42.885  1.00 97.75           O  
ATOM   2883  CG  LEU A 361      12.480   6.428 -40.719  1.00 97.75           C  
ATOM   2884  CD1 LEU A 361      12.823   7.372 -39.571  1.00 97.75           C  
ATOM   2885  CD2 LEU A 361      12.523   7.163 -42.054  1.00 97.75           C  
ATOM   2886  N   GLU A 362      14.579   2.342 -41.015  1.00 97.84           N  
ATOM   2887  CA  GLU A 362      15.681   1.395 -41.145  1.00 97.84           C  
ATOM   2888  C   GLU A 362      15.538   0.552 -42.409  1.00 97.84           C  
ATOM   2889  CB  GLU A 362      15.760   0.488 -39.914  1.00 97.84           C  
ATOM   2890  O   GLU A 362      16.523   0.293 -43.104  1.00 97.84           O  
ATOM   2891  CG  GLU A 362      16.295   1.184 -38.671  1.00 97.84           C  
ATOM   2892  CD  GLU A 362      16.251   0.310 -37.428  1.00 97.84           C  
ATOM   2893  OE1 GLU A 362      16.691   0.767 -36.349  1.00 97.84           O  
ATOM   2894  OE2 GLU A 362      15.773  -0.841 -37.535  1.00 97.84           O  
ATOM   2895  N   GLU A 363      14.328   0.157 -42.659  1.00 98.18           N  
ATOM   2896  CA  GLU A 363      14.073  -0.624 -43.866  1.00 98.18           C  
ATOM   2897  C   GLU A 363      14.330   0.203 -45.123  1.00 98.18           C  
ATOM   2898  CB  GLU A 363      12.637  -1.154 -43.870  1.00 98.18           C  
ATOM   2899  O   GLU A 363      14.924  -0.289 -46.085  1.00 98.18           O  
ATOM   2900  CG  GLU A 363      12.444  -2.413 -43.037  1.00 98.18           C  
ATOM   2901  CD  GLU A 363      10.982  -2.771 -42.820  1.00 98.18           C  
ATOM   2902  OE1 GLU A 363      10.692  -3.662 -41.990  1.00 98.18           O  
ATOM   2903  OE2 GLU A 363      10.120  -2.156 -43.487  1.00 98.18           O  
ATOM   2904  N   GLU A 364      13.850   1.392 -45.125  1.00 98.21           N  
ATOM   2905  CA  GLU A 364      14.090   2.280 -46.259  1.00 98.21           C  
ATOM   2906  C   GLU A 364      15.583   2.501 -46.481  1.00 98.21           C  
ATOM   2907  CB  GLU A 364      13.385   3.622 -46.049  1.00 98.21           C  
ATOM   2908  O   GLU A 364      16.049   2.531 -47.622  1.00 98.21           O  
ATOM   2909  CG  GLU A 364      11.868   3.541 -46.141  1.00 98.21           C  
ATOM   2910  CD  GLU A 364      11.177   4.863 -45.842  1.00 98.21           C  
ATOM   2911  OE1 GLU A 364       9.926   4.911 -45.859  1.00 98.21           O  
ATOM   2912  OE2 GLU A 364      11.893   5.858 -45.590  1.00 98.21           O  
ATOM   2913  N   LEU A 365      16.246   2.720 -45.408  1.00 97.77           N  
ATOM   2914  CA  LEU A 365      17.692   2.891 -45.497  1.00 97.77           C  
ATOM   2915  C   LEU A 365      18.347   1.666 -46.127  1.00 97.77           C  
ATOM   2916  CB  LEU A 365      18.288   3.146 -44.110  1.00 97.77           C  
ATOM   2917  O   LEU A 365      19.217   1.797 -46.991  1.00 97.77           O  
ATOM   2918  CG  LEU A 365      19.705   3.722 -44.076  1.00 97.77           C  
ATOM   2919  CD1 LEU A 365      19.840   4.731 -42.940  1.00 97.77           C  
ATOM   2920  CD2 LEU A 365      20.733   2.605 -43.931  1.00 97.77           C  
ATOM   2921  N   ARG A 366      17.955   0.527 -45.659  1.00 98.09           N  
ATOM   2922  CA  ARG A 366      18.484  -0.716 -46.211  1.00 98.09           C  
ATOM   2923  C   ARG A 366      18.185  -0.825 -47.702  1.00 98.09           C  
ATOM   2924  CB  ARG A 366      17.904  -1.924 -45.471  1.00 98.09           C  
ATOM   2925  O   ARG A 366      19.057  -1.197 -48.490  1.00 98.09           O  
ATOM   2926  CG  ARG A 366      18.775  -2.423 -44.330  1.00 98.09           C  
ATOM   2927  CD  ARG A 366      18.293  -3.766 -43.798  1.00 98.09           C  
ATOM   2928  NE  ARG A 366      19.351  -4.475 -43.084  1.00 98.09           N  
ATOM   2929  NH1 ARG A 366      18.734  -3.714 -40.992  1.00 98.09           N  
ATOM   2930  NH2 ARG A 366      20.532  -5.118 -41.222  1.00 98.09           N  
ATOM   2931  CZ  ARG A 366      19.537  -4.434 -41.768  1.00 98.09           C  
ATOM   2932  N   GLN A 367      16.986  -0.543 -48.021  1.00 98.28           N  
ATOM   2933  CA  GLN A 367      16.590  -0.593 -49.424  1.00 98.28           C  
ATOM   2934  C   GLN A 367      17.430   0.361 -50.267  1.00 98.28           C  
ATOM   2935  CB  GLN A 367      15.105  -0.258 -49.575  1.00 98.28           C  
ATOM   2936  O   GLN A 367      17.882   0.002 -51.356  1.00 98.28           O  
ATOM   2937  CG  GLN A 367      14.173  -1.344 -49.054  1.00 98.28           C  
ATOM   2938  CD  GLN A 367      12.713  -0.933 -49.092  1.00 98.28           C  
ATOM   2939  NE2 GLN A 367      11.824  -1.877 -48.805  1.00 98.28           N  
ATOM   2940  OE1 GLN A 367      12.388   0.224 -49.376  1.00 98.28           O  
ATOM   2941  N   LEU A 368      17.630   1.567 -49.821  1.00 97.84           N  
ATOM   2942  CA  LEU A 368      18.405   2.562 -50.555  1.00 97.84           C  
ATOM   2943  C   LEU A 368      19.861   2.128 -50.686  1.00 97.84           C  
ATOM   2944  CB  LEU A 368      18.326   3.923 -49.858  1.00 97.84           C  
ATOM   2945  O   LEU A 368      20.479   2.323 -51.735  1.00 97.84           O  
ATOM   2946  CG  LEU A 368      18.552   5.151 -50.742  1.00 97.84           C  
ATOM   2947  CD1 LEU A 368      17.227   5.849 -51.027  1.00 97.84           C  
ATOM   2948  CD2 LEU A 368      19.537   6.110 -50.083  1.00 97.84           C  
ATOM   2949  N   LYS A 369      20.348   1.580 -49.630  1.00 97.98           N  
ATOM   2950  CA  LYS A 369      21.711   1.060 -49.680  1.00 97.98           C  
ATOM   2951  C   LYS A 369      21.849  -0.022 -50.748  1.00 97.98           C  
ATOM   2952  CB  LYS A 369      22.124   0.504 -48.317  1.00 97.98           C  
ATOM   2953  O   LYS A 369      22.842  -0.058 -51.478  1.00 97.98           O  
ATOM   2954  CG  LYS A 369      22.455   1.575 -47.287  1.00 97.98           C  
ATOM   2955  CD  LYS A 369      22.918   0.961 -45.972  1.00 97.98           C  
ATOM   2956  CE  LYS A 369      23.233   2.031 -44.935  1.00 97.98           C  
ATOM   2957  NZ  LYS A 369      23.584   1.433 -43.612  1.00 97.98           N  
ATOM   2958  N   GLU A 370      20.885  -0.891 -50.781  1.00 98.09           N  
ATOM   2959  CA  GLU A 370      20.891  -1.945 -51.791  1.00 98.09           C  
ATOM   2960  C   GLU A 370      20.808  -1.362 -53.198  1.00 98.09           C  
ATOM   2961  CB  GLU A 370      19.736  -2.922 -51.557  1.00 98.09           C  
ATOM   2962  O   GLU A 370      21.500  -1.822 -54.109  1.00 98.09           O  
ATOM   2963  CG  GLU A 370      19.934  -3.833 -50.355  1.00 98.09           C  
ATOM   2964  CD  GLU A 370      18.709  -4.672 -50.029  1.00 98.09           C  
ATOM   2965  OE1 GLU A 370      18.727  -5.406 -49.015  1.00 98.09           O  
ATOM   2966  OE2 GLU A 370      17.722  -4.596 -50.795  1.00 98.09           O  
ATOM   2967  N   GLU A 371      19.922  -0.415 -53.335  1.00 98.20           N  
ATOM   2968  CA  GLU A 371      19.803   0.245 -54.631  1.00 98.20           C  
ATOM   2969  C   GLU A 371      21.111   0.923 -55.028  1.00 98.20           C  
ATOM   2970  CB  GLU A 371      18.665   1.268 -54.612  1.00 98.20           C  
ATOM   2971  O   GLU A 371      21.524   0.857 -56.187  1.00 98.20           O  
ATOM   2972  CG  GLU A 371      17.279   0.646 -54.523  1.00 98.20           C  
ATOM   2973  CD  GLU A 371      16.170   1.671 -54.348  1.00 98.20           C  
ATOM   2974  OE1 GLU A 371      14.988   1.274 -54.238  1.00 98.20           O  
ATOM   2975  OE2 GLU A 371      16.487   2.882 -54.323  1.00 98.20           O  
ATOM   2976  N   MET A 372      21.705   1.588 -54.096  1.00 97.55           N  
ATOM   2977  CA  MET A 372      22.995   2.224 -54.349  1.00 97.55           C  
ATOM   2978  C   MET A 372      24.028   1.197 -54.802  1.00 97.55           C  
ATOM   2979  CB  MET A 372      23.493   2.949 -53.098  1.00 97.55           C  
ATOM   2980  O   MET A 372      24.774   1.440 -55.753  1.00 97.55           O  
ATOM   2981  CG  MET A 372      24.826   3.654 -53.288  1.00 97.55           C  
ATOM   2982  SD  MET A 372      24.710   5.082 -54.435  1.00 97.55           S  
ATOM   2983  CE  MET A 372      23.766   6.242 -53.408  1.00 97.55           C  
ATOM   2984  N   ALA A 373      24.114   0.142 -54.102  1.00 97.15           N  
ATOM   2985  CA  ALA A 373      25.038  -0.931 -54.461  1.00 97.15           C  
ATOM   2986  C   ALA A 373      24.768  -1.436 -55.876  1.00 97.15           C  
ATOM   2987  CB  ALA A 373      24.935  -2.080 -53.461  1.00 97.15           C  
ATOM   2988  O   ALA A 373      25.702  -1.685 -56.642  1.00 97.15           O  
ATOM   2989  N   ARG A 374      23.528  -1.621 -56.180  1.00 98.05           N  
ATOM   2990  CA  ARG A 374      23.148  -2.052 -57.521  1.00 98.05           C  
ATOM   2991  C   ARG A 374      23.627  -1.058 -58.573  1.00 98.05           C  
ATOM   2992  CB  ARG A 374      21.631  -2.229 -57.620  1.00 98.05           C  
ATOM   2993  O   ARG A 374      24.183  -1.452 -59.600  1.00 98.05           O  
ATOM   2994  CG  ARG A 374      21.177  -2.966 -58.870  1.00 98.05           C  
ATOM   2995  CD  ARG A 374      19.659  -3.010 -58.978  1.00 98.05           C  
ATOM   2996  NE  ARG A 374      19.224  -3.796 -60.130  1.00 98.05           N  
ATOM   2997  NH1 ARG A 374      17.935  -5.267 -58.900  1.00 98.05           N  
ATOM   2998  NH2 ARG A 374      18.082  -5.491 -61.177  1.00 98.05           N  
ATOM   2999  CZ  ARG A 374      18.414  -4.849 -60.066  1.00 98.05           C  
ATOM   3000  N   HIS A 375      23.379   0.250 -58.393  1.00 97.32           N  
ATOM   3001  CA  HIS A 375      23.809   1.289 -59.322  1.00 97.32           C  
ATOM   3002  C   HIS A 375      25.325   1.280 -59.495  1.00 97.32           C  
ATOM   3003  CB  HIS A 375      23.344   2.664 -58.841  1.00 97.32           C  
ATOM   3004  O   HIS A 375      25.828   1.460 -60.607  1.00 97.32           O  
ATOM   3005  CG  HIS A 375      21.872   2.886 -58.990  1.00 97.32           C  
ATOM   3006  CD2 HIS A 375      20.970   3.452 -58.154  1.00 97.32           C  
ATOM   3007  ND1 HIS A 375      21.171   2.499 -60.111  1.00 97.32           N  
ATOM   3008  CE1 HIS A 375      19.897   2.820 -59.959  1.00 97.32           C  
ATOM   3009  NE2 HIS A 375      19.748   3.399 -58.780  1.00 97.32           N  
ATOM   3010  N   LEU A 376      26.037   1.074 -58.435  1.00 97.76           N  
ATOM   3011  CA  LEU A 376      27.494   1.031 -58.504  1.00 97.76           C  
ATOM   3012  C   LEU A 376      27.964  -0.132 -59.371  1.00 97.76           C  
ATOM   3013  CB  LEU A 376      28.094   0.912 -57.101  1.00 97.76           C  
ATOM   3014  O   LEU A 376      28.909   0.010 -60.150  1.00 97.76           O  
ATOM   3015  CG  LEU A 376      28.119   2.191 -56.263  1.00 97.76           C  
ATOM   3016  CD1 LEU A 376      28.544   1.880 -54.832  1.00 97.76           C  
ATOM   3017  CD2 LEU A 376      29.050   3.223 -56.890  1.00 97.76           C  
ATOM   3018  N   ARG A 377      27.275  -1.235 -59.176  1.00 97.58           N  
ATOM   3019  CA  ARG A 377      27.616  -2.391 -59.998  1.00 97.58           C  
ATOM   3020  C   ARG A 377      27.342  -2.114 -61.472  1.00 97.58           C  
ATOM   3021  CB  ARG A 377      26.834  -3.625 -59.542  1.00 97.58           C  
ATOM   3022  O   ARG A 377      28.162  -2.441 -62.333  1.00 97.58           O  
ATOM   3023  CG  ARG A 377      27.322  -4.213 -58.228  1.00 97.58           C  
ATOM   3024  CD  ARG A 377      26.612  -5.518 -57.896  1.00 97.58           C  
ATOM   3025  NE  ARG A 377      25.923  -5.444 -56.611  1.00 97.58           N  
ATOM   3026  NH1 ARG A 377      23.797  -5.506 -57.512  1.00 97.58           N  
ATOM   3027  NH2 ARG A 377      24.080  -5.370 -55.242  1.00 97.58           N  
ATOM   3028  CZ  ARG A 377      24.601  -5.440 -56.458  1.00 97.58           C  
ATOM   3029  N   GLU A 378      26.190  -1.571 -61.751  1.00 97.58           N  
ATOM   3030  CA  GLU A 378      25.838  -1.238 -63.128  1.00 97.58           C  
ATOM   3031  C   GLU A 378      26.827  -0.241 -63.725  1.00 97.58           C  
ATOM   3032  CB  GLU A 378      24.416  -0.674 -63.198  1.00 97.58           C  
ATOM   3033  O   GLU A 378      27.187  -0.343 -64.899  1.00 97.58           O  
ATOM   3034  CG  GLU A 378      23.332  -1.703 -62.912  1.00 97.58           C  
ATOM   3035  CD  GLU A 378      21.942  -1.096 -62.804  1.00 97.58           C  
ATOM   3036  OE1 GLU A 378      20.976  -1.838 -62.517  1.00 97.58           O  
ATOM   3037  OE2 GLU A 378      21.818   0.133 -63.009  1.00 97.58           O  
ATOM   3038  N   TYR A 379      27.218   0.740 -62.950  1.00 97.69           N  
ATOM   3039  CA  TYR A 379      28.202   1.719 -63.399  1.00 97.69           C  
ATOM   3040  C   TYR A 379      29.524   1.043 -63.746  1.00 97.69           C  
ATOM   3041  CB  TYR A 379      28.428   2.787 -62.325  1.00 97.69           C  
ATOM   3042  O   TYR A 379      30.139   1.358 -64.767  1.00 97.69           O  
ATOM   3043  CG  TYR A 379      27.405   3.896 -62.347  1.00 97.69           C  
ATOM   3044  CD1 TYR A 379      27.432   4.875 -63.338  1.00 97.69           C  
ATOM   3045  CD2 TYR A 379      26.410   3.969 -61.378  1.00 97.69           C  
ATOM   3046  CE1 TYR A 379      26.492   5.900 -63.362  1.00 97.69           C  
ATOM   3047  CE2 TYR A 379      25.465   4.989 -61.392  1.00 97.69           C  
ATOM   3048  OH  TYR A 379      24.581   6.962 -62.405  1.00 97.69           O  
ATOM   3049  CZ  TYR A 379      25.514   5.949 -62.387  1.00 97.69           C  
ATOM   3050  N   GLN A 380      29.981   0.180 -62.869  1.00 97.59           N  
ATOM   3051  CA  GLN A 380      31.215  -0.555 -63.130  1.00 97.59           C  
ATOM   3052  C   GLN A 380      31.113  -1.359 -64.423  1.00 97.59           C  
ATOM   3053  CB  GLN A 380      31.545  -1.482 -61.960  1.00 97.59           C  
ATOM   3054  O   GLN A 380      32.056  -1.393 -65.215  1.00 97.59           O  
ATOM   3055  CG  GLN A 380      32.907  -2.154 -62.074  1.00 97.59           C  
ATOM   3056  CD  GLN A 380      34.052  -1.160 -62.098  1.00 97.59           C  
ATOM   3057  NE2 GLN A 380      34.972  -1.338 -63.041  1.00 97.59           N  
ATOM   3058  OE1 GLN A 380      34.110  -0.238 -61.278  1.00 97.59           O  
ATOM   3059  N   GLU A 381      30.013  -2.037 -64.586  1.00 97.35           N  
ATOM   3060  CA  GLU A 381      29.797  -2.804 -65.809  1.00 97.35           C  
ATOM   3061  C   GLU A 381      29.843  -1.904 -67.040  1.00 97.35           C  
ATOM   3062  CB  GLU A 381      28.459  -3.546 -65.749  1.00 97.35           C  
ATOM   3063  O   GLU A 381      30.422  -2.273 -68.064  1.00 97.35           O  
ATOM   3064  CG  GLU A 381      28.442  -4.704 -64.763  1.00 97.35           C  
ATOM   3065  CD  GLU A 381      27.073  -5.351 -64.621  1.00 97.35           C  
ATOM   3066  OE1 GLU A 381      26.923  -6.280 -63.795  1.00 97.35           O  
ATOM   3067  OE2 GLU A 381      26.143  -4.926 -65.343  1.00 97.35           O  
ATOM   3068  N   LEU A 382      29.205  -0.791 -67.000  1.00 97.85           N  
ATOM   3069  CA  LEU A 382      29.206   0.163 -68.104  1.00 97.85           C  
ATOM   3070  C   LEU A 382      30.614   0.683 -68.372  1.00 97.85           C  
ATOM   3071  CB  LEU A 382      28.266   1.334 -67.801  1.00 97.85           C  
ATOM   3072  O   LEU A 382      31.011   0.844 -69.528  1.00 97.85           O  
ATOM   3073  CG  LEU A 382      28.001   2.305 -68.952  1.00 97.85           C  
ATOM   3074  CD1 LEU A 382      27.400   1.565 -70.142  1.00 97.85           C  
ATOM   3075  CD2 LEU A 382      27.081   3.434 -68.498  1.00 97.85           C  
ATOM   3076  N   LEU A 383      31.243   0.993 -67.339  1.00 97.10           N  
ATOM   3077  CA  LEU A 383      32.632   1.418 -67.471  1.00 97.10           C  
ATOM   3078  C   LEU A 383      33.458   0.361 -68.196  1.00 97.10           C  
ATOM   3079  CB  LEU A 383      33.239   1.700 -66.094  1.00 97.10           C  
ATOM   3080  O   LEU A 383      34.274   0.689 -69.061  1.00 97.10           O  
ATOM   3081  CG  LEU A 383      34.689   2.187 -66.079  1.00 97.10           C  
ATOM   3082  CD1 LEU A 383      34.800   3.542 -66.770  1.00 97.10           C  
ATOM   3083  CD2 LEU A 383      35.212   2.266 -64.649  1.00 97.10           C  
ATOM   3084  N   ASN A 384      33.310  -0.889 -67.771  1.00 97.00           N  
ATOM   3085  CA  ASN A 384      34.007  -1.980 -68.443  1.00 97.00           C  
ATOM   3086  C   ASN A 384      33.702  -2.003 -69.939  1.00 97.00           C  
ATOM   3087  CB  ASN A 384      33.643  -3.323 -67.807  1.00 97.00           C  
ATOM   3088  O   ASN A 384      34.600  -2.208 -70.757  1.00 97.00           O  
ATOM   3089  CG  ASN A 384      34.204  -3.477 -66.407  1.00 97.00           C  
ATOM   3090  ND2 ASN A 384      33.611  -4.372 -65.626  1.00 97.00           N  
ATOM   3091  OD1 ASN A 384      35.162  -2.797 -66.031  1.00 97.00           O  
ATOM   3092  N   VAL A 385      32.453  -1.884 -70.319  1.00 97.70           N  
ATOM   3093  CA  VAL A 385      32.054  -1.853 -71.722  1.00 97.70           C  
ATOM   3094  C   VAL A 385      32.718  -0.670 -72.422  1.00 97.70           C  
ATOM   3095  CB  VAL A 385      30.519  -1.768 -71.874  1.00 97.70           C  
ATOM   3096  O   VAL A 385      33.217  -0.803 -73.543  1.00 97.70           O  
ATOM   3097  CG1 VAL A 385      30.132  -1.541 -73.334  1.00 97.70           C  
ATOM   3098  CG2 VAL A 385      29.859  -3.036 -71.335  1.00 97.70           C  
ATOM   3099  N   LYS A 386      32.733   0.477 -71.858  1.00 97.53           N  
ATOM   3100  CA  LYS A 386      33.365   1.668 -72.420  1.00 97.53           C  
ATOM   3101  C   LYS A 386      34.848   1.429 -72.685  1.00 97.53           C  
ATOM   3102  CB  LYS A 386      33.186   2.863 -71.483  1.00 97.53           C  
ATOM   3103  O   LYS A 386      35.365   1.810 -73.738  1.00 97.53           O  
ATOM   3104  CG  LYS A 386      33.713   4.175 -72.045  1.00 97.53           C  
ATOM   3105  CD  LYS A 386      35.142   4.444 -71.591  1.00 97.53           C  
ATOM   3106  CE  LYS A 386      35.703   5.709 -72.226  1.00 97.53           C  
ATOM   3107  NZ  LYS A 386      37.114   5.960 -71.807  1.00 97.53           N  
ATOM   3108  N   MET A 387      35.497   0.834 -71.684  1.00 97.59           N  
ATOM   3109  CA  MET A 387      36.921   0.551 -71.842  1.00 97.59           C  
ATOM   3110  C   MET A 387      37.162  -0.383 -73.023  1.00 97.59           C  
ATOM   3111  CB  MET A 387      37.493  -0.064 -70.564  1.00 97.59           C  
ATOM   3112  O   MET A 387      38.093  -0.177 -73.803  1.00 97.59           O  
ATOM   3113  CG  MET A 387      37.597   0.915 -69.406  1.00 97.59           C  
ATOM   3114  SD  MET A 387      38.421   0.184 -67.938  1.00 97.59           S  
ATOM   3115  CE  MET A 387      40.042  -0.217 -68.648  1.00 97.59           C  
ATOM   3116  N   ALA A 388      36.289  -1.397 -73.119  1.00 97.38           N  
ATOM   3117  CA  ALA A 388      36.377  -2.332 -74.237  1.00 97.38           C  
ATOM   3118  C   ALA A 388      36.227  -1.608 -75.572  1.00 97.38           C  
ATOM   3119  CB  ALA A 388      35.315  -3.421 -74.105  1.00 97.38           C  
ATOM   3120  O   ALA A 388      36.975  -1.872 -76.516  1.00 97.38           O  
ATOM   3121  N   LEU A 389      35.251  -0.738 -75.584  1.00 96.97           N  
ATOM   3122  CA  LEU A 389      35.033   0.040 -76.799  1.00 96.97           C  
ATOM   3123  C   LEU A 389      36.229   0.939 -77.092  1.00 96.97           C  
ATOM   3124  CB  LEU A 389      33.763   0.885 -76.674  1.00 96.97           C  
ATOM   3125  O   LEU A 389      36.616   1.107 -78.251  1.00 96.97           O  
ATOM   3126  CG  LEU A 389      32.436   0.125 -76.711  1.00 96.97           C  
ATOM   3127  CD1 LEU A 389      31.273   1.077 -76.451  1.00 96.97           C  
ATOM   3128  CD2 LEU A 389      32.264  -0.586 -78.049  1.00 96.97           C  
ATOM   3129  N   ASP A 390      36.798   1.626 -76.148  1.00 96.78           N  
ATOM   3130  CA  ASP A 390      37.976   2.473 -76.311  1.00 96.78           C  
ATOM   3131  C   ASP A 390      39.133   1.692 -76.929  1.00 96.78           C  
ATOM   3132  CB  ASP A 390      38.401   3.066 -74.966  1.00 96.78           C  
ATOM   3133  O   ASP A 390      39.866   2.218 -77.769  1.00 96.78           O  
ATOM   3134  CG  ASP A 390      37.509   4.208 -74.513  1.00 96.78           C  
ATOM   3135  OD1 ASP A 390      36.818   4.815 -75.359  1.00 96.78           O  
ATOM   3136  OD2 ASP A 390      37.498   4.506 -73.299  1.00 96.78           O  
ATOM   3137  N   ILE A 391      39.269   0.469 -76.414  1.00 95.97           N  
ATOM   3138  CA  ILE A 391      40.302  -0.393 -76.978  1.00 95.97           C  
ATOM   3139  C   ILE A 391      39.996  -0.671 -78.448  1.00 95.97           C  
ATOM   3140  CB  ILE A 391      40.421  -1.719 -76.195  1.00 95.97           C  
ATOM   3141  O   ILE A 391      40.893  -0.631 -79.293  1.00 95.97           O  
ATOM   3142  CG1 ILE A 391      40.913  -1.455 -74.767  1.00 95.97           C  
ATOM   3143  CG2 ILE A 391      41.350  -2.695 -76.923  1.00 95.97           C  
ATOM   3144  CD1 ILE A 391      40.836  -2.668 -73.851  1.00 95.97           C  
ATOM   3145  N   GLU A 392      38.751  -1.032 -78.794  1.00 97.00           N  
ATOM   3146  CA  GLU A 392      38.330  -1.299 -80.166  1.00 97.00           C  
ATOM   3147  C   GLU A 392      38.597  -0.097 -81.068  1.00 97.00           C  
ATOM   3148  CB  GLU A 392      36.845  -1.670 -80.211  1.00 97.00           C  
ATOM   3149  O   GLU A 392      39.091  -0.252 -82.187  1.00 97.00           O  
ATOM   3150  CG  GLU A 392      36.536  -3.038 -79.620  1.00 97.00           C  
ATOM   3151  CD  GLU A 392      35.050  -3.364 -79.607  1.00 97.00           C  
ATOM   3152  OE1 GLU A 392      34.665  -4.418 -79.052  1.00 97.00           O  
ATOM   3153  OE2 GLU A 392      34.266  -2.559 -80.156  1.00 97.00           O  
ATOM   3154  N   ILE A 393      38.263   1.109 -80.565  1.00 95.53           N  
ATOM   3155  CA  ILE A 393      38.465   2.342 -81.318  1.00 95.53           C  
ATOM   3156  C   ILE A 393      39.956   2.551 -81.575  1.00 95.53           C  
ATOM   3157  CB  ILE A 393      37.873   3.561 -80.577  1.00 95.53           C  
ATOM   3158  O   ILE A 393      40.355   2.931 -82.678  1.00 95.53           O  
ATOM   3159  CG1 ILE A 393      36.342   3.476 -80.548  1.00 95.53           C  
ATOM   3160  CG2 ILE A 393      38.336   4.867 -81.230  1.00 95.53           C  
ATOM   3161  CD1 ILE A 393      35.679   4.555 -79.703  1.00 95.53           C  
ATOM   3162  N   ALA A 394      40.722   2.354 -80.561  1.00 95.77           N  
ATOM   3163  CA  ALA A 394      42.171   2.490 -80.682  1.00 95.77           C  
ATOM   3164  C   ALA A 394      42.726   1.538 -81.737  1.00 95.77           C  
ATOM   3165  CB  ALA A 394      42.844   2.237 -79.335  1.00 95.77           C  
ATOM   3166  O   ALA A 394      43.601   1.911 -82.521  1.00 95.77           O  
ATOM   3167  N   THR A 395      42.258   0.345 -81.664  1.00 94.12           N  
ATOM   3168  CA  THR A 395      42.675  -0.638 -82.658  1.00 94.12           C  
ATOM   3169  C   THR A 395      42.280  -0.187 -84.062  1.00 94.12           C  
ATOM   3170  CB  THR A 395      42.062  -2.020 -82.369  1.00 94.12           C  
ATOM   3171  O   THR A 395      43.059  -0.330 -85.007  1.00 94.12           O  
ATOM   3172  CG2 THR A 395      42.574  -2.583 -81.047  1.00 94.12           C  
ATOM   3173  OG1 THR A 395      40.635  -1.900 -82.303  1.00 94.12           O  
ATOM   3174  N   TYR A 396      40.909   0.183 -84.197  1.00 96.01           N  
ATOM   3175  CA  TYR A 396      40.465   0.704 -85.485  1.00 96.01           C  
ATOM   3176  C   TYR A 396      41.332   1.877 -85.927  1.00 96.01           C  
ATOM   3177  CB  TYR A 396      38.998   1.137 -85.414  1.00 96.01           C  
ATOM   3178  O   TYR A 396      41.687   1.986 -87.103  1.00 96.01           O  
ATOM   3179  CG  TYR A 396      38.029  -0.017 -85.323  1.00 96.01           C  
ATOM   3180  CD1 TYR A 396      38.072  -1.063 -86.241  1.00 96.01           C  
ATOM   3181  CD2 TYR A 396      37.067  -0.062 -84.319  1.00 96.01           C  
ATOM   3182  CE1 TYR A 396      37.180  -2.127 -86.162  1.00 96.01           C  
ATOM   3183  CE2 TYR A 396      36.169  -1.121 -84.231  1.00 96.01           C  
ATOM   3184  OH  TYR A 396      35.348  -3.198 -85.072  1.00 96.01           O  
ATOM   3185  CZ  TYR A 396      36.234  -2.148 -85.155  1.00 96.01           C  
ATOM   3186  N   ARG A 397      41.674   2.845 -85.141  1.00 94.49           N  
ATOM   3187  CA  ARG A 397      42.524   3.990 -85.451  1.00 94.49           C  
ATOM   3188  C   ARG A 397      43.892   3.537 -85.951  1.00 94.49           C  
ATOM   3189  CB  ARG A 397      42.686   4.888 -84.223  1.00 94.49           C  
ATOM   3190  O   ARG A 397      44.426   4.098 -86.910  1.00 94.49           O  
ATOM   3191  CG  ARG A 397      41.483   5.775 -83.946  1.00 94.49           C  
ATOM   3192  CD  ARG A 397      41.713   6.677 -82.741  1.00 94.49           C  
ATOM   3193  NE  ARG A 397      40.553   7.522 -82.472  1.00 94.49           N  
ATOM   3194  NH1 ARG A 397      41.312   8.265 -80.420  1.00 94.49           N  
ATOM   3195  NH2 ARG A 397      39.294   8.990 -81.232  1.00 94.49           N  
ATOM   3196  CZ  ARG A 397      40.389   8.257 -81.375  1.00 94.49           C  
ATOM   3197  N   LYS A 398      44.529   2.548 -85.274  1.00 93.00           N  
ATOM   3198  CA  LYS A 398      45.825   2.003 -85.668  1.00 93.00           C  
ATOM   3199  C   LYS A 398      45.761   1.385 -87.062  1.00 93.00           C  
ATOM   3200  CB  LYS A 398      46.300   0.961 -84.654  1.00 93.00           C  
ATOM   3201  O   LYS A 398      46.691   1.537 -87.857  1.00 93.00           O  
ATOM   3202  CG  LYS A 398      46.883   1.558 -83.381  1.00 93.00           C  
ATOM   3203  CD  LYS A 398      47.429   0.477 -82.457  1.00 93.00           C  
ATOM   3204  CE  LYS A 398      47.906   1.060 -81.134  1.00 93.00           C  
ATOM   3205  NZ  LYS A 398      48.379  -0.003 -80.197  1.00 93.00           N  
ATOM   3206  N   LEU A 399      44.766   0.607 -87.374  1.00 91.41           N  
ATOM   3207  CA  LEU A 399      44.587  -0.008 -88.685  1.00 91.41           C  
ATOM   3208  C   LEU A 399      44.431   1.055 -89.767  1.00 91.41           C  
ATOM   3209  CB  LEU A 399      43.367  -0.933 -88.681  1.00 91.41           C  
ATOM   3210  O   LEU A 399      44.986   0.920 -90.860  1.00 91.41           O  
ATOM   3211  CG  LEU A 399      43.655  -2.435 -88.707  1.00 91.41           C  
ATOM   3212  CD1 LEU A 399      43.916  -2.949 -87.294  1.00 91.41           C  
ATOM   3213  CD2 LEU A 399      42.498  -3.191 -89.351  1.00 91.41           C  
ATOM   3214  N   LEU A 400      43.625   2.047 -89.497  1.00 88.65           N  
ATOM   3215  CA  LEU A 400      43.402   3.128 -90.451  1.00 88.65           C  
ATOM   3216  C   LEU A 400      44.687   3.912 -90.695  1.00 88.65           C  
ATOM   3217  CB  LEU A 400      42.304   4.069 -89.947  1.00 88.65           C  
ATOM   3218  O   LEU A 400      44.969   4.313 -91.826  1.00 88.65           O  
ATOM   3219  CG  LEU A 400      40.862   3.606 -90.166  1.00 88.65           C  
ATOM   3220  CD1 LEU A 400      39.923   4.324 -89.202  1.00 88.65           C  
ATOM   3221  CD2 LEU A 400      40.437   3.845 -91.611  1.00 88.65           C  
ATOM   3222  N   GLU A 401      45.452   4.291 -89.628  1.00 85.36           N  
ATOM   3223  CA  GLU A 401      46.760   4.923 -89.767  1.00 85.36           C  
ATOM   3224  C   GLU A 401      47.719   4.040 -90.561  1.00 85.36           C  
ATOM   3225  CB  GLU A 401      47.354   5.240 -88.392  1.00 85.36           C  
ATOM   3226  O   GLU A 401      48.564   4.543 -91.304  1.00 85.36           O  
ATOM   3227  CG  GLU A 401      46.639   6.366 -87.659  1.00 85.36           C  
ATOM   3228  CD  GLU A 401      47.117   6.547 -86.227  1.00 85.36           C  
ATOM   3229  OE1 GLU A 401      46.564   7.409 -85.507  1.00 85.36           O  
ATOM   3230  OE2 GLU A 401      48.052   5.821 -85.821  1.00 85.36           O  
ATOM   3231  N   GLY A 402      47.740   2.743 -90.394  1.00 79.42           N  
ATOM   3232  CA  GLY A 402      48.511   1.800 -91.190  1.00 79.42           C  
ATOM   3233  C   GLY A 402      48.136   1.815 -92.660  1.00 79.42           C  
ATOM   3234  O   GLY A 402      49.004   1.699 -93.528  1.00 79.42           O  
ATOM   3235  N   GLU A 403      46.899   1.966 -92.986  1.00 76.70           N  
ATOM   3236  CA  GLU A 403      46.411   2.054 -94.359  1.00 76.70           C  
ATOM   3237  C   GLU A 403      46.726   3.417 -94.970  1.00 76.70           C  
ATOM   3238  CB  GLU A 403      44.905   1.788 -94.413  1.00 76.70           C  
ATOM   3239  O   GLU A 403      47.048   3.512 -96.156  1.00 76.70           O  
ATOM   3240  CG  GLU A 403      44.538   0.313 -94.352  1.00 76.70           C  
ATOM   3241  CD  GLU A 403      44.857  -0.439 -95.635  1.00 76.70           C  
ATOM   3242  OE1 GLU A 403      45.281  -1.614 -95.560  1.00 76.70           O  
ATOM   3243  OE2 GLU A 403      44.682   0.154 -96.723  1.00 76.70           O  
ATOM   3244  N   GLU A 404      46.618   4.549 -94.303  1.00 69.64           N  
ATOM   3245  CA  GLU A 404      47.011   5.883 -94.748  1.00 69.64           C  
ATOM   3246  C   GLU A 404      48.509   5.951 -95.033  1.00 69.64           C  
ATOM   3247  CB  GLU A 404      46.626   6.934 -93.703  1.00 69.64           C  
ATOM   3248  O   GLU A 404      48.942   6.672 -95.935  1.00 69.64           O  
ATOM   3249  CG  GLU A 404      45.128   7.187 -93.609  1.00 69.64           C  
ATOM   3250  CD  GLU A 404      44.754   8.173 -92.513  1.00 69.64           C  
ATOM   3251  OE1 GLU A 404      43.559   8.527 -92.397  1.00 69.64           O  
ATOM   3252  OE2 GLU A 404      45.664   8.595 -91.766  1.00 69.64           O  
ATOM   3253  N   SER A 405      49.344   5.202 -94.319  1.00 61.40           N  
ATOM   3254  CA  SER A 405      50.779   5.100 -94.566  1.00 61.40           C  
ATOM   3255  C   SER A 405      51.067   4.307 -95.836  1.00 61.40           C  
ATOM   3256  CB  SER A 405      51.483   4.446 -93.376  1.00 61.40           C  
ATOM   3257  O   SER A 405      52.016   4.610 -96.562  1.00 61.40           O  
ATOM   3258  OG  SER A 405      50.794   3.277 -92.965  1.00 61.40           O  
ATOM   3259  N   ARG A 406      50.241   3.422 -96.260  1.00 65.74           N  
ATOM   3260  CA  ARG A 406      50.362   2.654 -97.496  1.00 65.74           C  
ATOM   3261  C   ARG A 406      49.852   3.455 -98.689  1.00 65.74           C  
ATOM   3262  CB  ARG A 406      49.597   1.333 -97.385  1.00 65.74           C  
ATOM   3263  O   ARG A 406      50.403   3.361 -99.788  1.00 65.74           O  
ATOM   3264  CG  ARG A 406      50.237   0.329 -96.440  1.00 65.74           C  
ATOM   3265  CD  ARG A 406      49.569  -1.036 -96.532  1.00 65.74           C  
ATOM   3266  NE  ARG A 406      48.502  -1.181 -95.546  1.00 65.74           N  
ATOM   3267  NH1 ARG A 406      49.435  -3.018 -94.501  1.00 65.74           N  
ATOM   3268  NH2 ARG A 406      47.443  -2.159 -93.758  1.00 65.74           N  
ATOM   3269  CZ  ARG A 406      48.462  -2.119 -94.604  1.00 65.74           C  
ATOM   3270  N   ILE A 407      48.926   4.421 -98.529  1.00 59.15           N  
ATOM   3271  CA  ILE A 407      48.264   5.160 -99.598  1.00 59.15           C  
ATOM   3272  C   ILE A 407      48.805   6.587 -99.651  1.00 59.15           C  
ATOM   3273  CB  ILE A 407      46.730   5.175 -99.410  1.00 59.15           C  
ATOM   3274  O   ILE A 407      48.680   7.267-100.672  1.00 59.15           O  
ATOM   3275  CG1 ILE A 407      46.173   3.747 -99.451  1.00 59.15           C  
ATOM   3276  CG2 ILE A 407      46.064   6.053-100.473  1.00 59.15           C  
ATOM   3277  CD1 ILE A 407      44.710   3.641 -99.043  1.00 59.15           C  
ATOM   3278  N   SER A 408      49.826   7.174 -98.770  1.00 47.01           N  
ATOM   3279  CA  SER A 408      50.340   8.533 -98.903  1.00 47.01           C  
ATOM   3280  C   SER A 408      51.585   8.570 -99.783  1.00 47.01           C  
ATOM   3281  CB  SER A 408      50.660   9.121 -97.528  1.00 47.01           C  
ATOM   3282  O   SER A 408      52.584   7.912 -99.483  1.00 47.01           O  
ATOM   3283  OG  SER A 408      52.035   8.963 -97.221  1.00 47.01           O  
ATOM   3284  N   VAL A 409      51.533   8.692-101.129  1.00 47.83           N  
ATOM   3285  CA  VAL A 409      52.223   9.526-102.108  1.00 47.83           C  
ATOM   3286  C   VAL A 409      52.157  10.990-101.678  1.00 47.83           C  
ATOM   3287  CB  VAL A 409      51.622   9.358-103.521  1.00 47.83           C  
ATOM   3288  O   VAL A 409      51.118  11.459-101.209  1.00 47.83           O  
ATOM   3289  CG1 VAL A 409      52.422  10.159-104.547  1.00 47.83           C  
ATOM   3290  CG2 VAL A 409      51.577   7.881-103.910  1.00 47.83           C  
ATOM   3291  N   PRO A 410      53.392  11.828-101.653  1.00 51.61           N  
ATOM   3292  CA  PRO A 410      53.493  13.241-101.283  1.00 51.61           C  
ATOM   3293  C   PRO A 410      52.705  14.154-102.220  1.00 51.61           C  
ATOM   3294  CB  PRO A 410      54.994  13.525-101.379  1.00 51.61           C  
ATOM   3295  O   PRO A 410      52.747  13.977-103.441  1.00 51.61           O  
ATOM   3296  CG  PRO A 410      55.599  12.232-101.822  1.00 51.61           C  
ATOM   3297  CD  PRO A 410      54.494  11.310-102.253  1.00 51.61           C  
ATOM   3298  N   VAL A 411      51.535  14.778-101.833  1.00 41.89           N  
ATOM   3299  CA  VAL A 411      51.144  16.019-102.493  1.00 41.89           C  
ATOM   3300  C   VAL A 411      50.385  16.910-101.512  1.00 41.89           C  
ATOM   3301  CB  VAL A 411      50.280  15.749-103.745  1.00 41.89           C  
ATOM   3302  O   VAL A 411      49.511  16.436-100.782  1.00 41.89           O  
ATOM   3303  CG1 VAL A 411      49.938  17.056-104.458  1.00 41.89           C  
ATOM   3304  CG2 VAL A 411      51.000  14.792-104.693  1.00 41.89           C  
ATOM   3305  N   HIS A 412      50.992  18.041-100.994  1.00 40.23           N  
ATOM   3306  CA  HIS A 412      50.814  19.487-101.065  1.00 40.23           C  
ATOM   3307  C   HIS A 412      49.447  19.900-100.528  1.00 40.23           C  
ATOM   3308  CB  HIS A 412      50.982  19.978-102.504  1.00 40.23           C  
ATOM   3309  O   HIS A 412      48.430  19.299-100.879  1.00 40.23           O  
ATOM   3310  CG  HIS A 412      52.350  19.741-103.062  1.00 40.23           C  
ATOM   3311  CD2 HIS A 412      53.013  20.346-104.075  1.00 40.23           C  
ATOM   3312  ND1 HIS A 412      53.197  18.773-102.568  1.00 40.23           N  
ATOM   3313  CE1 HIS A 412      54.328  18.794-103.255  1.00 40.23           C  
ATOM   3314  NE2 HIS A 412      54.241  19.740-104.175  1.00 40.23           N  
ATOM   3315  N   SER A 413      49.481  20.521 -99.381  1.00 45.91           N  
ATOM   3316  CA  SER A 413      49.000  21.811 -98.897  1.00 45.91           C  
ATOM   3317  C   SER A 413      47.806  22.297 -99.712  1.00 45.91           C  
ATOM   3318  CB  SER A 413      50.119  22.853 -98.945  1.00 45.91           C  
ATOM   3319  O   SER A 413      47.908  22.471-100.929  1.00 45.91           O  
ATOM   3320  OG  SER A 413      51.168  22.505 -98.059  1.00 45.91           O  
ATOM   3321  N   PHE A 414      46.539  22.207 -99.139  1.00 39.60           N  
ATOM   3322  CA  PHE A 414      45.483  23.201 -99.286  1.00 39.60           C  
ATOM   3323  C   PHE A 414      44.625  23.270 -98.028  1.00 39.60           C  
ATOM   3324  CB  PHE A 414      44.607  22.882-100.501  1.00 39.60           C  
ATOM   3325  O   PHE A 414      44.197  22.239 -97.505  1.00 39.60           O  
ATOM   3326  CG  PHE A 414      45.221  23.284-101.815  1.00 39.60           C  
ATOM   3327  CD1 PHE A 414      45.171  24.604-102.246  1.00 39.60           C  
ATOM   3328  CD2 PHE A 414      45.850  22.342-102.618  1.00 39.60           C  
ATOM   3329  CE1 PHE A 414      45.739  24.979-103.462  1.00 39.60           C  
ATOM   3330  CE2 PHE A 414      46.420  22.709-103.834  1.00 39.60           C  
ATOM   3331  CZ  PHE A 414      46.362  24.028-104.254  1.00 39.60           C  
ATOM   3332  N   ALA A 415      44.825  24.284 -97.174  1.00 40.35           N  
ATOM   3333  CA  ALA A 415      44.161  25.465 -96.629  1.00 40.35           C  
ATOM   3334  C   ALA A 415      42.662  25.430 -96.911  1.00 40.35           C  
ATOM   3335  CB  ALA A 415      44.778  26.737 -97.208  1.00 40.35           C  
ATOM   3336  O   ALA A 415      42.240  25.114 -98.026  1.00 40.35           O  
ATOM   3337  N   SER A 416      41.794  25.241 -95.917  1.00 39.98           N  
ATOM   3338  CA  SER A 416      40.890  26.013 -95.070  1.00 39.98           C  
ATOM   3339  C   SER A 416      39.450  25.912 -95.562  1.00 39.98           C  
ATOM   3340  CB  SER A 416      41.320  27.480 -95.025  1.00 39.98           C  
ATOM   3341  O   SER A 416      39.152  26.271 -96.703  1.00 39.98           O  
ATOM   3342  OG  SER A 416      42.717  27.589 -94.811  1.00 39.98           O  
ATOM   3343  N   LEU A 417      38.679  24.934 -95.039  1.00 39.60           N  
ATOM   3344  CA  LEU A 417      37.239  25.122 -94.897  1.00 39.60           C  
ATOM   3345  C   LEU A 417      36.784  24.787 -93.481  1.00 39.60           C  
ATOM   3346  CB  LEU A 417      36.483  24.255 -95.907  1.00 39.60           C  
ATOM   3347  O   LEU A 417      37.028  23.682 -92.991  1.00 39.60           O  
ATOM   3348  CG  LEU A 417      36.644  24.634 -97.380  1.00 39.60           C  
ATOM   3349  CD1 LEU A 417      35.980  23.589 -98.271  1.00 39.60           C  
ATOM   3350  CD2 LEU A 417      36.061  26.018 -97.644  1.00 39.60           C  
ATOM   3351  N   ASN A 418      36.822  25.793 -92.591  1.00 42.70           N  
ATOM   3352  CA  ASN A 418      36.082  26.343 -91.460  1.00 42.70           C  
ATOM   3353  C   ASN A 418      34.604  25.968 -91.521  1.00 42.70           C  
ATOM   3354  CB  ASN A 418      36.241  27.864 -91.403  1.00 42.70           C  
ATOM   3355  O   ASN A 418      33.887  26.398 -92.426  1.00 42.70           O  
ATOM   3356  CG  ASN A 418      37.419  28.297 -90.553  1.00 42.70           C  
ATOM   3357  ND2 ASN A 418      37.478  29.584 -90.231  1.00 42.70           N  
ATOM   3358  OD1 ASN A 418      38.270  27.481 -90.188  1.00 42.70           O  
ATOM   3359  N   ILE A 419      34.188  24.843 -90.942  1.00 41.41           N  
ATOM   3360  CA  ILE A 419      32.869  24.597 -90.370  1.00 41.41           C  
ATOM   3361  C   ILE A 419      32.990  24.390 -88.862  1.00 41.41           C  
ATOM   3362  CB  ILE A 419      32.188  23.375 -91.026  1.00 41.41           C  
ATOM   3363  O   ILE A 419      33.781  23.562 -88.405  1.00 41.41           O  
ATOM   3364  CG1 ILE A 419      31.460  23.794 -92.309  1.00 41.41           C  
ATOM   3365  CG2 ILE A 419      31.224  22.703 -90.045  1.00 41.41           C  
ATOM   3366  CD1 ILE A 419      31.183  22.645 -93.268  1.00 41.41           C  
ATOM   3367  N   LYS A 420      33.007  25.496 -88.122  1.00 41.75           N  
ATOM   3368  CA  LYS A 420      32.598  25.974 -86.804  1.00 41.75           C  
ATOM   3369  C   LYS A 420      31.361  25.231 -86.310  1.00 41.75           C  
ATOM   3370  CB  LYS A 420      32.326  27.479 -86.840  1.00 41.75           C  
ATOM   3371  O   LYS A 420      30.295  25.312 -86.923  1.00 41.75           O  
ATOM   3372  CG  LYS A 420      33.533  28.335 -86.486  1.00 41.75           C  
ATOM   3373  CD  LYS A 420      33.254  29.815 -86.711  1.00 41.75           C  
ATOM   3374  CE  LYS A 420      34.442  30.677 -86.304  1.00 41.75           C  
ATOM   3375  NZ  LYS A 420      34.157  32.132 -86.482  1.00 41.75           N  
ATOM   3376  N   THR A 421      31.456  24.045 -85.694  1.00 33.69           N  
ATOM   3377  CA  THR A 421      30.557  23.507 -84.679  1.00 33.69           C  
ATOM   3378  C   THR A 421      31.262  23.408 -83.329  1.00 33.69           C  
ATOM   3379  CB  THR A 421      30.022  22.121 -85.084  1.00 33.69           C  
ATOM   3380  O   THR A 421      32.365  22.865 -83.237  1.00 33.69           O  
ATOM   3381  CG2 THR A 421      28.739  21.785 -84.332  1.00 33.69           C  
ATOM   3382  OG1 THR A 421      29.754  22.112 -86.492  1.00 33.69           O  
ATOM   3383  N   THR A 422      31.305  24.513 -82.606  1.00 41.55           N  
ATOM   3384  CA  THR A 422      31.413  24.908 -81.206  1.00 41.55           C  
ATOM   3385  C   THR A 422      30.854  23.820 -80.293  1.00 41.55           C  
ATOM   3386  CB  THR A 422      30.674  26.233 -80.942  1.00 41.55           C  
ATOM   3387  O   THR A 422      29.651  23.551 -80.302  1.00 41.55           O  
ATOM   3388  CG2 THR A 422      31.335  27.389 -81.686  1.00 41.55           C  
ATOM   3389  OG1 THR A 422      29.315  26.112 -81.379  1.00 41.55           O  
ATOM   3390  N   VAL A 423      31.672  22.783 -79.975  1.00 39.24           N  
ATOM   3391  CA  VAL A 423      31.470  22.041 -78.735  1.00 39.24           C  
ATOM   3392  C   VAL A 423      32.704  22.175 -77.846  1.00 39.24           C  
ATOM   3393  CB  VAL A 423      31.169  20.551 -79.009  1.00 39.24           C  
ATOM   3394  O   VAL A 423      33.828  21.936 -78.293  1.00 39.24           O  
ATOM   3395  CG1 VAL A 423      30.964  19.792 -77.699  1.00 39.24           C  
ATOM   3396  CG2 VAL A 423      29.943  20.411 -79.909  1.00 39.24           C  
ATOM   3397  N   PRO A 424      32.759  23.024 -76.848  1.00 45.49           N  
ATOM   3398  CA  PRO A 424      33.892  23.103 -75.923  1.00 45.49           C  
ATOM   3399  C   PRO A 424      34.135  21.795 -75.174  1.00 45.49           C  
ATOM   3400  CB  PRO A 424      33.482  24.218 -74.957  1.00 45.49           C  
ATOM   3401  O   PRO A 424      33.183  21.090 -74.831  1.00 45.49           O  
ATOM   3402  CG  PRO A 424      31.994  24.301 -75.081  1.00 45.49           C  
ATOM   3403  CD  PRO A 424      31.563  23.444 -76.236  1.00 45.49           C  
ATOM   3404  N   GLU A 425      35.307  21.057 -75.450  1.00 31.00           N  
ATOM   3405  CA  GLU A 425      36.420  20.373 -74.797  1.00 31.00           C  
ATOM   3406  C   GLU A 425      36.751  21.017 -73.454  1.00 31.00           C  
ATOM   3407  CB  GLU A 425      37.656  20.373 -75.700  1.00 31.00           C  
ATOM   3408  O   GLU A 425      37.078  22.204 -73.392  1.00 31.00           O  
ATOM   3409  CG  GLU A 425      38.728  19.380 -75.275  1.00 31.00           C  
ATOM   3410  CD  GLU A 425      39.851  19.238 -76.290  1.00 31.00           C  
ATOM   3411  OE1 GLU A 425      40.833  18.514 -76.012  1.00 31.00           O  
ATOM   3412  OE2 GLU A 425      39.748  19.858 -77.373  1.00 31.00           O  
ATOM   3413  N   VAL A 426      36.105  20.649 -72.420  1.00 35.15           N  
ATOM   3414  CA  VAL A 426      36.364  20.685 -70.984  1.00 35.15           C  
ATOM   3415  C   VAL A 426      37.519  19.747 -70.644  1.00 35.15           C  
ATOM   3416  CB  VAL A 426      35.108  20.302 -70.170  1.00 35.15           C  
ATOM   3417  O   VAL A 426      37.543  18.595 -71.086  1.00 35.15           O  
ATOM   3418  CG1 VAL A 426      35.423  20.264 -68.676  1.00 35.15           C  
ATOM   3419  CG2 VAL A 426      33.970  21.280 -70.455  1.00 35.15           C  
ATOM   3420  N   GLU A 427      38.867  20.067 -70.682  1.00 35.85           N  
ATOM   3421  CA  GLU A 427      39.948  19.886 -69.718  1.00 35.85           C  
ATOM   3422  C   GLU A 427      39.402  19.545 -68.334  1.00 35.85           C  
ATOM   3423  CB  GLU A 427      40.819  21.142 -69.645  1.00 35.85           C  
ATOM   3424  O   GLU A 427      38.357  20.058 -67.930  1.00 35.85           O  
ATOM   3425  CG  GLU A 427      41.714  21.341 -70.859  1.00 35.85           C  
ATOM   3426  CD  GLU A 427      43.184  21.497 -70.502  1.00 35.85           C  
ATOM   3427  OE1 GLU A 427      44.050  21.244 -71.371  1.00 35.85           O  
ATOM   3428  OE2 GLU A 427      43.472  21.874 -69.344  1.00 35.85           O  
ATOM   3429  N   PRO A 428      39.807  18.404 -67.728  1.00 38.09           N  
ATOM   3430  CA  PRO A 428      39.400  17.875 -66.424  1.00 38.09           C  
ATOM   3431  C   PRO A 428      39.432  18.932 -65.323  1.00 38.09           C  
ATOM   3432  CB  PRO A 428      40.428  16.774 -66.154  1.00 38.09           C  
ATOM   3433  O   PRO A 428      40.322  19.787 -65.308  1.00 38.09           O  
ATOM   3434  CG  PRO A 428      41.603  17.130 -67.007  1.00 38.09           C  
ATOM   3435  CD  PRO A 428      41.211  18.266 -67.907  1.00 38.09           C  
ATOM   3436  N   PRO A 429      38.336  19.441 -64.681  1.00 34.94           N  
ATOM   3437  CA  PRO A 429      38.572  20.082 -63.385  1.00 34.94           C  
ATOM   3438  C   PRO A 429      38.919  19.082 -62.286  1.00 34.94           C  
ATOM   3439  CB  PRO A 429      37.241  20.779 -63.089  1.00 34.94           C  
ATOM   3440  O   PRO A 429      38.496  17.924 -62.343  1.00 34.94           O  
ATOM   3441  CG  PRO A 429      36.229  20.025 -63.890  1.00 34.94           C  
ATOM   3442  CD  PRO A 429      36.953  19.163 -64.885  1.00 34.94           C  
ATOM   3443  N   GLN A 430      40.282  18.865 -61.951  1.00 37.61           N  
ATOM   3444  CA  GLN A 430      40.814  19.122 -60.617  1.00 37.61           C  
ATOM   3445  C   GLN A 430      39.728  18.977 -59.555  1.00 37.61           C  
ATOM   3446  CB  GLN A 430      41.436  20.518 -60.546  1.00 37.61           C  
ATOM   3447  O   GLN A 430      38.629  19.515 -59.706  1.00 37.61           O  
ATOM   3448  CG  GLN A 430      42.923  20.546 -60.872  1.00 37.61           C  
ATOM   3449  CD  GLN A 430      43.621  21.775 -60.322  1.00 37.61           C  
ATOM   3450  NE2 GLN A 430      44.842  21.594 -59.831  1.00 37.61           N  
ATOM   3451  OE1 GLN A 430      43.068  22.879 -60.339  1.00 37.61           O  
ATOM   3452  N   ASP A 431      39.408  17.735 -59.167  1.00 34.94           N  
ATOM   3453  CA  ASP A 431      38.908  17.245 -57.886  1.00 34.94           C  
ATOM   3454  C   ASP A 431      38.836  18.371 -56.858  1.00 34.94           C  
ATOM   3455  CB  ASP A 431      39.792  16.111 -57.363  1.00 34.94           C  
ATOM   3456  O   ASP A 431      39.867  18.888 -56.422  1.00 34.94           O  
ATOM   3457  CG  ASP A 431      39.349  14.742 -57.849  1.00 34.94           C  
ATOM   3458  OD1 ASP A 431      38.190  14.597 -58.293  1.00 34.94           O  
ATOM   3459  OD2 ASP A 431      40.166  13.798 -57.784  1.00 34.94           O  
ATOM   3460  N   SER A 432      38.014  19.394 -57.003  1.00 35.99           N  
ATOM   3461  CA  SER A 432      37.627  20.202 -55.850  1.00 35.99           C  
ATOM   3462  C   SER A 432      36.549  19.507 -55.025  1.00 35.99           C  
ATOM   3463  CB  SER A 432      37.129  21.576 -56.301  1.00 35.99           C  
ATOM   3464  O   SER A 432      35.530  19.073 -55.566  1.00 35.99           O  
ATOM   3465  OG  SER A 432      36.060  21.446 -57.222  1.00 35.99           O  
ATOM   3466  N   HIS A 433      36.870  18.438 -54.269  1.00 38.95           N  
ATOM   3467  CA  HIS A 433      36.069  17.905 -53.173  1.00 38.95           C  
ATOM   3468  C   HIS A 433      35.322  19.017 -52.445  1.00 38.95           C  
ATOM   3469  CB  HIS A 433      36.952  17.135 -52.190  1.00 38.95           C  
ATOM   3470  O   HIS A 433      35.937  19.967 -51.955  1.00 38.95           O  
ATOM   3471  CG  HIS A 433      37.566  15.902 -52.773  1.00 38.95           C  
ATOM   3472  CD2 HIS A 433      38.860  15.576 -53.000  1.00 38.95           C  
ATOM   3473  ND1 HIS A 433      36.816  14.829 -53.203  1.00 38.95           N  
ATOM   3474  CE1 HIS A 433      37.625  13.893 -53.669  1.00 38.95           C  
ATOM   3475  NE2 HIS A 433      38.871  14.321 -53.558  1.00 38.95           N  
ATOM   3476  N   SER A 434      34.249  19.703 -53.018  1.00 36.61           N  
ATOM   3477  CA  SER A 434      33.340  20.456 -52.159  1.00 36.61           C  
ATOM   3478  C   SER A 434      32.863  19.610 -50.983  1.00 36.61           C  
ATOM   3479  CB  SER A 434      32.137  20.957 -52.959  1.00 36.61           C  
ATOM   3480  O   SER A 434      32.446  18.465 -51.165  1.00 36.61           O  
ATOM   3481  OG  SER A 434      31.462  19.877 -53.582  1.00 36.61           O  
ATOM   3482  N   ARG A 435      33.665  19.528 -49.914  1.00 47.38           N  
ATOM   3483  CA  ARG A 435      33.310  19.181 -48.542  1.00 47.38           C  
ATOM   3484  C   ARG A 435      31.988  19.826 -48.138  1.00 47.38           C  
ATOM   3485  CB  ARG A 435      34.417  19.606 -47.575  1.00 47.38           C  
ATOM   3486  O   ARG A 435      31.825  21.042 -48.252  1.00 47.38           O  
ATOM   3487  CG  ARG A 435      35.568  18.617 -47.484  1.00 47.38           C  
ATOM   3488  CD  ARG A 435      36.632  19.080 -46.498  1.00 47.38           C  
ATOM   3489  NE  ARG A 435      37.758  18.151 -46.445  1.00 47.38           N  
ATOM   3490  NH1 ARG A 435      39.382  19.794 -46.461  1.00 47.38           N  
ATOM   3491  NH2 ARG A 435      39.982  17.583 -46.379  1.00 47.38           N  
ATOM   3492  CZ  ARG A 435      39.038  18.511 -46.428  1.00 47.38           C  
ATOM   3493  N   LYS A 436      30.913  19.163 -48.420  1.00 47.44           N  
ATOM   3494  CA  LYS A 436      29.583  19.510 -47.928  1.00 47.44           C  
ATOM   3495  C   LYS A 436      29.497  19.350 -46.413  1.00 47.44           C  
ATOM   3496  CB  LYS A 436      28.517  18.649 -48.607  1.00 47.44           C  
ATOM   3497  O   LYS A 436      29.885  18.313 -45.870  1.00 47.44           O  
ATOM   3498  CG  LYS A 436      28.256  19.017 -50.060  1.00 47.44           C  
ATOM   3499  CD  LYS A 436      27.160  18.152 -50.668  1.00 47.44           C  
ATOM   3500  CE  LYS A 436      26.970  18.448 -52.150  1.00 47.44           C  
ATOM   3501  NZ  LYS A 436      26.013  17.495 -52.787  1.00 47.44           N  
ATOM   3502  N   THR A 437      29.599  20.452 -45.678  1.00 47.73           N  
ATOM   3503  CA  THR A 437      29.281  20.660 -44.269  1.00 47.73           C  
ATOM   3504  C   THR A 437      27.772  20.628 -44.045  1.00 47.73           C  
ATOM   3505  CB  THR A 437      29.851  21.996 -43.759  1.00 47.73           C  
ATOM   3506  O   THR A 437      27.009  21.178 -44.842  1.00 47.73           O  
ATOM   3507  CG2 THR A 437      31.375  21.958 -43.703  1.00 47.73           C  
ATOM   3508  OG1 THR A 437      29.443  23.050 -44.640  1.00 47.73           O  
ATOM   3509  N   VAL A 438      27.344  19.579 -43.427  1.00 55.00           N  
ATOM   3510  CA  VAL A 438      25.978  19.372 -42.957  1.00 55.00           C  
ATOM   3511  C   VAL A 438      25.754  20.149 -41.661  1.00 55.00           C  
ATOM   3512  CB  VAL A 438      25.673  17.873 -42.739  1.00 55.00           C  
ATOM   3513  O   VAL A 438      26.544  20.040 -40.721  1.00 55.00           O  
ATOM   3514  CG1 VAL A 438      24.241  17.680 -42.244  1.00 55.00           C  
ATOM   3515  CG2 VAL A 438      25.906  17.089 -44.030  1.00 55.00           C  
ATOM   3516  N   LEU A 439      24.889  21.223 -41.742  1.00 47.80           N  
ATOM   3517  CA  LEU A 439      24.409  22.067 -40.653  1.00 47.80           C  
ATOM   3518  C   LEU A 439      23.100  21.529 -40.085  1.00 47.80           C  
ATOM   3519  CB  LEU A 439      24.216  23.507 -41.135  1.00 47.80           C  
ATOM   3520  O   LEU A 439      22.153  21.273 -40.833  1.00 47.80           O  
ATOM   3521  CG  LEU A 439      25.284  24.515 -40.706  1.00 47.80           C  
ATOM   3522  CD1 LEU A 439      26.220  24.824 -41.870  1.00 47.80           C  
ATOM   3523  CD2 LEU A 439      24.634  25.791 -40.182  1.00 47.80           C  
ATOM   3524  N   ILE A 440      23.222  20.978 -38.903  1.00 59.91           N  
ATOM   3525  CA  ILE A 440      22.059  20.464 -38.189  1.00 59.91           C  
ATOM   3526  C   ILE A 440      21.512  21.538 -37.252  1.00 59.91           C  
ATOM   3527  CB  ILE A 440      22.403  19.184 -37.395  1.00 59.91           C  
ATOM   3528  O   ILE A 440      22.235  22.050 -36.395  1.00 59.91           O  
ATOM   3529  CG1 ILE A 440      22.959  18.106 -38.333  1.00 59.91           C  
ATOM   3530  CG2 ILE A 440      21.174  18.671 -36.638  1.00 59.91           C  
ATOM   3531  CD1 ILE A 440      23.477  16.868 -37.614  1.00 59.91           C  
ATOM   3532  N   LYS A 441      20.322  22.057 -37.614  1.00 49.21           N  
ATOM   3533  CA  LYS A 441      19.538  23.036 -36.866  1.00 49.21           C  
ATOM   3534  C   LYS A 441      18.498  22.350 -35.985  1.00 49.21           C  
ATOM   3535  CB  LYS A 441      18.853  24.016 -37.819  1.00 49.21           C  
ATOM   3536  O   LYS A 441      17.695  21.550 -36.471  1.00 49.21           O  
ATOM   3537  CG  LYS A 441      19.509  25.388 -37.872  1.00 49.21           C  
ATOM   3538  CD  LYS A 441      18.773  26.323 -38.824  1.00 49.21           C  
ATOM   3539  CE  LYS A 441      19.442  27.689 -38.895  1.00 49.21           C  
ATOM   3540  NZ  LYS A 441      18.717  28.613 -39.817  1.00 49.21           N  
ATOM   3541  N   THR A 442      18.736  22.328 -34.699  1.00 61.17           N  
ATOM   3542  CA  THR A 442      17.743  21.783 -33.779  1.00 61.17           C  
ATOM   3543  C   THR A 442      16.883  22.898 -33.190  1.00 61.17           C  
ATOM   3544  CB  THR A 442      18.411  20.991 -32.640  1.00 61.17           C  
ATOM   3545  O   THR A 442      17.407  23.900 -32.699  1.00 61.17           O  
ATOM   3546  CG2 THR A 442      18.106  19.501 -32.755  1.00 61.17           C  
ATOM   3547  OG1 THR A 442      19.830  21.183 -32.701  1.00 61.17           O  
ATOM   3548  N   ILE A 443      15.545  22.857 -33.644  1.00 62.17           N  
ATOM   3549  CA  ILE A 443      14.561  23.827 -33.174  1.00 62.17           C  
ATOM   3550  C   ILE A 443      13.627  23.165 -32.163  1.00 62.17           C  
ATOM   3551  CB  ILE A 443      13.749  24.421 -34.346  1.00 62.17           C  
ATOM   3552  O   ILE A 443      13.113  22.071 -32.407  1.00 62.17           O  
ATOM   3553  CG1 ILE A 443      14.689  25.010 -35.404  1.00 62.17           C  
ATOM   3554  CG2 ILE A 443      12.765  25.479 -33.838  1.00 62.17           C  
ATOM   3555  CD1 ILE A 443      14.002  25.361 -36.716  1.00 62.17           C  
ATOM   3556  N   GLU A 444      13.704  23.657 -30.833  1.00 58.72           N  
ATOM   3557  CA  GLU A 444      12.801  23.219 -29.773  1.00 58.72           C  
ATOM   3558  C   GLU A 444      11.578  24.127 -29.678  1.00 58.72           C  
ATOM   3559  CB  GLU A 444      13.531  23.176 -28.428  1.00 58.72           C  
ATOM   3560  O   GLU A 444      11.712  25.350 -29.596  1.00 58.72           O  
ATOM   3561  CG  GLU A 444      14.290  21.881 -28.181  1.00 58.72           C  
ATOM   3562  CD  GLU A 444      14.959  21.829 -26.816  1.00 58.72           C  
ATOM   3563  OE1 GLU A 444      15.583  20.795 -26.485  1.00 58.72           O  
ATOM   3564  OE2 GLU A 444      14.858  22.830 -26.072  1.00 58.72           O  
ATOM   3565  N   THR A 445      10.378  23.532 -30.134  1.00 66.34           N  
ATOM   3566  CA  THR A 445       9.116  24.261 -30.088  1.00 66.34           C  
ATOM   3567  C   THR A 445       8.262  23.792 -28.914  1.00 66.34           C  
ATOM   3568  CB  THR A 445       8.327  24.095 -31.400  1.00 66.34           C  
ATOM   3569  O   THR A 445       8.225  22.599 -28.605  1.00 66.34           O  
ATOM   3570  CG2 THR A 445       8.850  25.036 -32.480  1.00 66.34           C  
ATOM   3571  OG1 THR A 445       8.452  22.743 -31.858  1.00 66.34           O  
ATOM   3572  N   ARG A 446       7.903  24.721 -27.948  1.00 51.10           N  
ATOM   3573  CA  ARG A 446       6.887  24.507 -26.922  1.00 51.10           C  
ATOM   3574  C   ARG A 446       5.668  25.390 -27.165  1.00 51.10           C  
ATOM   3575  CB  ARG A 446       7.462  24.778 -25.530  1.00 51.10           C  
ATOM   3576  O   ARG A 446       5.789  26.615 -27.244  1.00 51.10           O  
ATOM   3577  CG  ARG A 446       6.632  24.196 -24.397  1.00 51.10           C  
ATOM   3578  CD  ARG A 446       7.270  24.459 -23.039  1.00 51.10           C  
ATOM   3579  NE  ARG A 446       6.433  23.969 -21.947  1.00 51.10           N  
ATOM   3580  NH1 ARG A 446       7.873  24.636 -20.269  1.00 51.10           N  
ATOM   3581  NH2 ARG A 446       5.904  23.585 -19.746  1.00 51.10           N  
ATOM   3582  CZ  ARG A 446       6.739  24.065 -20.656  1.00 51.10           C  
ATOM   3583  N   ASN A 447       4.580  24.805 -27.586  1.00 51.08           N  
ATOM   3584  CA  ASN A 447       3.223  25.291 -27.816  1.00 51.08           C  
ATOM   3585  C   ASN A 447       3.122  26.072 -29.123  1.00 51.08           C  
ATOM   3586  CB  ASN A 447       2.756  26.155 -26.643  1.00 51.08           C  
ATOM   3587  O   ASN A 447       2.606  27.191 -29.143  1.00 51.08           O  
ATOM   3588  CG  ASN A 447       2.688  25.383 -25.339  1.00 51.08           C  
ATOM   3589  ND2 ASN A 447       2.854  26.086 -24.225  1.00 51.08           N  
ATOM   3590  OD1 ASN A 447       2.489  24.166 -25.334  1.00 51.08           O  
ATOM   3591  N   GLY A 448       3.915  25.784 -30.141  1.00 70.17           N  
ATOM   3592  CA  GLY A 448       3.805  26.357 -31.473  1.00 70.17           C  
ATOM   3593  C   GLY A 448       4.617  27.627 -31.645  1.00 70.17           C  
ATOM   3594  O   GLY A 448       4.634  28.218 -32.727  1.00 70.17           O  
ATOM   3595  N   GLU A 449       5.518  28.084 -30.603  1.00 53.67           N  
ATOM   3596  CA  GLU A 449       6.453  29.189 -30.791  1.00 53.67           C  
ATOM   3597  C   GLU A 449       7.870  28.788 -30.390  1.00 53.67           C  
ATOM   3598  CB  GLU A 449       6.006  30.414 -29.989  1.00 53.67           C  
ATOM   3599  O   GLU A 449       8.067  28.117 -29.375  1.00 53.67           O  
ATOM   3600  CG  GLU A 449       4.857  31.181 -30.627  1.00 53.67           C  
ATOM   3601  CD  GLU A 449       4.506  32.462 -29.887  1.00 53.67           C  
ATOM   3602  OE1 GLU A 449       3.630  33.219 -30.364  1.00 53.67           O  
ATOM   3603  OE2 GLU A 449       5.114  32.712 -28.822  1.00 53.67           O  
ATOM   3604  N   VAL A 450       8.912  29.130 -31.356  1.00 72.76           N  
ATOM   3605  CA  VAL A 450      10.308  28.704 -31.361  1.00 72.76           C  
ATOM   3606  C   VAL A 450      11.066  29.407 -30.238  1.00 72.76           C  
ATOM   3607  CB  VAL A 450      10.984  28.989 -32.721  1.00 72.76           C  
ATOM   3608  O   VAL A 450      11.096  30.638 -30.176  1.00 72.76           O  
ATOM   3609  CG1 VAL A 450      12.428  28.492 -32.720  1.00 72.76           C  
ATOM   3610  CG2 VAL A 450      10.193  28.341 -33.856  1.00 72.76           C  
ATOM   3611  N   VAL A 451      11.505  28.720 -28.997  1.00 63.64           N  
ATOM   3612  CA  VAL A 451      12.032  29.205 -27.725  1.00 63.64           C  
ATOM   3613  C   VAL A 451      13.538  28.963 -27.664  1.00 63.64           C  
ATOM   3614  CB  VAL A 451      11.333  28.528 -26.525  1.00 63.64           C  
ATOM   3615  O   VAL A 451      14.295  29.828 -27.216  1.00 63.64           O  
ATOM   3616  CG1 VAL A 451      11.895  29.054 -25.206  1.00 63.64           C  
ATOM   3617  CG2 VAL A 451       9.823  28.749 -26.593  1.00 63.64           C  
ATOM   3618  N   THR A 452      14.272  28.274 -28.596  1.00 54.60           N  
ATOM   3619  CA  THR A 452      15.730  28.305 -28.589  1.00 54.60           C  
ATOM   3620  C   THR A 452      16.293  27.568 -29.801  1.00 54.60           C  
ATOM   3621  CB  THR A 452      16.296  27.683 -27.299  1.00 54.60           C  
ATOM   3622  O   THR A 452      15.793  26.505 -30.175  1.00 54.60           O  
ATOM   3623  CG2 THR A 452      15.937  28.525 -26.079  1.00 54.60           C  
ATOM   3624  OG1 THR A 452      15.756  26.367 -27.133  1.00 54.60           O  
ATOM   3625  N   GLU A 453      17.272  28.446 -30.567  1.00 62.69           N  
ATOM   3626  CA  GLU A 453      17.921  27.978 -31.788  1.00 62.69           C  
ATOM   3627  C   GLU A 453      19.426  27.823 -31.589  1.00 62.69           C  
ATOM   3628  CB  GLU A 453      17.640  28.937 -32.948  1.00 62.69           C  
ATOM   3629  O   GLU A 453      20.096  28.752 -31.134  1.00 62.69           O  
ATOM   3630  CG  GLU A 453      18.107  28.419 -34.301  1.00 62.69           C  
ATOM   3631  CD  GLU A 453      17.783  29.363 -35.448  1.00 62.69           C  
ATOM   3632  OE1 GLU A 453      17.988  28.982 -36.623  1.00 62.69           O  
ATOM   3633  OE2 GLU A 453      17.322  30.492 -35.170  1.00 62.69           O  
ATOM   3634  N   SER A 454      19.850  26.460 -31.609  1.00 54.69           N  
ATOM   3635  CA  SER A 454      21.296  26.289 -31.512  1.00 54.69           C  
ATOM   3636  C   SER A 454      21.835  25.468 -32.678  1.00 54.69           C  
ATOM   3637  CB  SER A 454      21.669  25.617 -30.189  1.00 54.69           C  
ATOM   3638  O   SER A 454      21.167  24.551 -33.160  1.00 54.69           O  
ATOM   3639  OG  SER A 454      21.602  24.206 -30.306  1.00 54.69           O  
ATOM   3640  N   GLN A 455      23.169  25.986 -33.329  1.00 54.81           N  
ATOM   3641  CA  GLN A 455      23.779  25.502 -34.562  1.00 54.81           C  
ATOM   3642  C   GLN A 455      25.114  24.816 -34.284  1.00 54.81           C  
ATOM   3643  CB  GLN A 455      23.977  26.652 -35.551  1.00 54.81           C  
ATOM   3644  O   GLN A 455      25.946  25.344 -33.544  1.00 54.81           O  
ATOM   3645  CG  GLN A 455      22.684  27.143 -36.189  1.00 54.81           C  
ATOM   3646  CD  GLN A 455      22.912  28.254 -37.197  1.00 54.81           C  
ATOM   3647  NE2 GLN A 455      21.980  28.407 -38.131  1.00 54.81           N  
ATOM   3648  OE1 GLN A 455      23.917  28.970 -37.135  1.00 54.81           O  
ATOM   3649  N   LYS A 456      25.147  23.480 -34.511  1.00 49.53           N  
ATOM   3650  CA  LYS A 456      26.427  22.797 -34.349  1.00 49.53           C  
ATOM   3651  C   LYS A 456      26.836  22.083 -35.634  1.00 49.53           C  
ATOM   3652  CB  LYS A 456      26.361  21.798 -33.193  1.00 49.53           C  
ATOM   3653  O   LYS A 456      26.011  21.431 -36.277  1.00 49.53           O  
ATOM   3654  CG  LYS A 456      27.723  21.361 -32.674  1.00 49.53           C  
ATOM   3655  CD  LYS A 456      27.599  20.556 -31.387  1.00 49.53           C  
ATOM   3656  CE  LYS A 456      28.959  20.101 -30.877  1.00 49.53           C  
ATOM   3657  NZ  LYS A 456      28.849  19.373 -29.578  1.00 49.53           N  
ATOM   3658  N   GLU A 457      28.218  22.258 -36.070  1.00 46.00           N  
ATOM   3659  CA  GLU A 457      28.864  21.804 -37.298  1.00 46.00           C  
ATOM   3660  C   GLU A 457      29.623  20.499 -37.073  1.00 46.00           C  
ATOM   3661  CB  GLU A 457      29.813  22.878 -37.836  1.00 46.00           C  
ATOM   3662  O   GLU A 457      30.390  20.378 -36.116  1.00 46.00           O  
ATOM   3663  CG  GLU A 457      29.130  23.922 -38.708  1.00 46.00           C  
ATOM   3664  CD  GLU A 457      30.091  24.957 -39.270  1.00 46.00           C  
ATOM   3665  OE1 GLU A 457      29.639  25.883 -39.981  1.00 46.00           O  
ATOM   3666  OE2 GLU A 457      31.307  24.840 -38.998  1.00 46.00           O  
ATOM   3667  N   GLN A 458      29.190  19.304 -37.617  1.00 48.33           N  
ATOM   3668  CA  GLN A 458      29.893  18.031 -37.501  1.00 48.33           C  
ATOM   3669  C   GLN A 458      30.521  17.626 -38.831  1.00 48.33           C  
ATOM   3670  CB  GLN A 458      28.943  16.935 -37.014  1.00 48.33           C  
ATOM   3671  O   GLN A 458      29.865  17.674 -39.874  1.00 48.33           O  
ATOM   3672  CG  GLN A 458      29.125  16.570 -35.547  1.00 48.33           C  
ATOM   3673  CD  GLN A 458      28.298  15.367 -35.134  1.00 48.33           C  
ATOM   3674  NE2 GLN A 458      28.372  15.007 -33.858  1.00 48.33           N  
ATOM   3675  OE1 GLN A 458      27.597  14.768 -35.956  1.00 48.33           O  
ATOM   3676  N   ARG A 459      31.941  17.317 -38.922  1.00 42.48           N  
ATOM   3677  CA  ARG A 459      32.793  16.885 -40.025  1.00 42.48           C  
ATOM   3678  C   ARG A 459      33.042  15.381 -39.968  1.00 42.48           C  
ATOM   3679  CB  ARG A 459      34.125  17.637 -40.003  1.00 42.48           C  
ATOM   3680  O   ARG A 459      33.421  14.849 -38.922  1.00 42.48           O  
ATOM   3681  CG  ARG A 459      34.070  19.007 -40.662  1.00 42.48           C  
ATOM   3682  CD  ARG A 459      35.429  19.691 -40.656  1.00 42.48           C  
ATOM   3683  NE  ARG A 459      35.370  21.015 -41.269  1.00 42.48           N  
ATOM   3684  NH1 ARG A 459      37.654  21.357 -41.244  1.00 42.48           N  
ATOM   3685  NH2 ARG A 459      36.259  22.965 -42.094  1.00 42.48           N  
ATOM   3686  CZ  ARG A 459      36.428  21.776 -41.534  1.00 42.48           C  
ATOM   3687  N   SER A 460      32.466  14.388 -40.789  1.00 41.77           N  
ATOM   3688  CA  SER A 460      32.520  12.930 -40.819  1.00 41.77           C  
ATOM   3689  C   SER A 460      33.627  12.437 -41.746  1.00 41.77           C  
ATOM   3690  CB  SER A 460      31.176  12.352 -41.264  1.00 41.77           C  
ATOM   3691  O   SER A 460      33.756  12.914 -42.875  1.00 41.77           O  
ATOM   3692  OG  SER A 460      31.074  12.347 -42.678  1.00 41.77           O  
ATOM   3693  N   GLU A 461      34.836  11.756 -41.272  1.00 41.33           N  
ATOM   3694  CA  GLU A 461      35.903  10.970 -41.882  1.00 41.33           C  
ATOM   3695  C   GLU A 461      35.581   9.479 -41.843  1.00 41.33           C  
ATOM   3696  CB  GLU A 461      37.237  11.238 -41.180  1.00 41.33           C  
ATOM   3697  O   GLU A 461      35.305   8.925 -40.777  1.00 41.33           O  
ATOM   3698  CG  GLU A 461      37.866  12.575 -41.546  1.00 41.33           C  
ATOM   3699  CD  GLU A 461      39.265  12.755 -40.977  1.00 41.33           C  
ATOM   3700  OE1 GLU A 461      39.907  13.791 -41.262  1.00 41.33           O  
ATOM   3701  OE2 GLU A 461      39.722  11.852 -40.241  1.00 41.33           O  
ATOM   3702  N   LEU A 462      35.034   8.750 -42.902  1.00 37.55           N  
ATOM   3703  CA  LEU A 462      34.787   7.331 -43.131  1.00 37.55           C  
ATOM   3704  C   LEU A 462      35.965   6.684 -43.851  1.00 37.55           C  
ATOM   3705  CB  LEU A 462      33.506   7.134 -43.945  1.00 37.55           C  
ATOM   3706  O   LEU A 462      36.367   7.137 -44.925  1.00 37.55           O  
ATOM   3707  CG  LEU A 462      32.192   7.186 -43.164  1.00 37.55           C  
ATOM   3708  CD1 LEU A 462      31.030   7.499 -44.102  1.00 37.55           C  
ATOM   3709  CD2 LEU A 462      31.953   5.870 -42.431  1.00 37.55           C  
ATOM   3710  N   ASP A 463      37.057   6.017 -43.187  1.00 37.61           N  
ATOM   3711  CA  ASP A 463      38.031   5.034 -43.650  1.00 37.61           C  
ATOM   3712  C   ASP A 463      37.607   3.618 -43.267  1.00 37.61           C  
ATOM   3713  CB  ASP A 463      39.417   5.340 -43.078  1.00 37.61           C  
ATOM   3714  O   ASP A 463      37.134   3.386 -42.153  1.00 37.61           O  
ATOM   3715  CG  ASP A 463      40.402   5.814 -44.132  1.00 37.61           C  
ATOM   3716  OD1 ASP A 463      40.039   5.867 -45.326  1.00 37.61           O  
ATOM   3717  OD2 ASP A 463      41.553   6.135 -43.764  1.00 37.61           O  
ATOM   3718  N   LYS A 464      37.336   2.622 -44.252  1.00 42.39           N  
ATOM   3719  CA  LYS A 464      37.532   1.322 -44.887  1.00 42.39           C  
ATOM   3720  C   LYS A 464      38.180   0.331 -43.923  1.00 42.39           C  
ATOM   3721  CB  LYS A 464      38.389   1.463 -46.146  1.00 42.39           C  
ATOM   3722  O   LYS A 464      39.291   0.561 -43.442  1.00 42.39           O  
ATOM   3723  CG  LYS A 464      37.618   1.940 -47.368  1.00 42.39           C  
ATOM   3724  CD  LYS A 464      38.519   2.042 -48.592  1.00 42.39           C  
ATOM   3725  CE  LYS A 464      37.763   2.578 -49.801  1.00 42.39           C  
ATOM   3726  NZ  LYS A 464      38.651   2.715 -50.994  1.00 42.39           N  
ATOM   3727  N   SER A 465      37.448  -0.539 -43.124  1.00 36.22           N  
ATOM   3728  CA  SER A 465      37.967  -1.831 -42.688  1.00 36.22           C  
ATOM   3729  C   SER A 465      37.005  -2.961 -43.038  1.00 36.22           C  
ATOM   3730  CB  SER A 465      38.229  -1.823 -41.181  1.00 36.22           C  
ATOM   3731  O   SER A 465      35.885  -3.011 -42.525  1.00 36.22           O  
ATOM   3732  OG  SER A 465      37.078  -1.398 -40.473  1.00 36.22           O  
ATOM   3733  N   SER A 466      37.136  -3.587 -44.281  1.00 34.31           N  
ATOM   3734  CA  SER A 466      36.742  -4.981 -44.460  1.00 34.31           C  
ATOM   3735  C   SER A 466      37.655  -5.689 -45.455  1.00 34.31           C  
ATOM   3736  CB  SER A 466      35.291  -5.072 -44.933  1.00 34.31           C  
ATOM   3737  O   SER A 466      37.828  -5.227 -46.585  1.00 34.31           O  
ATOM   3738  OG  SER A 466      34.771  -6.372 -44.714  1.00 34.31           O  
ATOM   3739  N   ALA A 467      38.804  -6.347 -45.018  1.00 44.67           N  
ATOM   3740  CA  ALA A 467      39.147  -7.566 -45.744  1.00 44.67           C  
ATOM   3741  C   ALA A 467      40.188  -8.383 -44.983  1.00 44.67           C  
ATOM   3742  CB  ALA A 467      39.659  -7.227 -47.142  1.00 44.67           C  
ATOM   3743  O   ALA A 467      41.209  -7.846 -44.546  1.00 44.67           O  
ATOM   3744  N   HIS A 468      39.871  -9.494 -44.204  1.00 37.57           N  
ATOM   3745  CA  HIS A 468      40.515 -10.781 -44.440  1.00 37.57           C  
ATOM   3746  C   HIS A 468      40.138 -11.791 -43.361  1.00 37.57           C  
ATOM   3747  CB  HIS A 468      42.035 -10.617 -44.498  1.00 37.57           C  
ATOM   3748  O   HIS A 468      40.465 -11.603 -42.187  1.00 37.57           O  
ATOM   3749  CG  HIS A 468      42.585 -10.616 -45.889  1.00 37.57           C  
ATOM   3750  CD2 HIS A 468      43.658 -11.247 -46.421  1.00 37.57           C  
ATOM   3751  ND1 HIS A 468      42.013  -9.895 -46.915  1.00 37.57           N  
ATOM   3752  CE1 HIS A 468      42.712 -10.085 -48.021  1.00 37.57           C  
ATOM   3753  NE2 HIS A 468      43.716 -10.901 -47.749  1.00 37.57           N  
ATOM   3754  N   SER A 469      39.046 -12.697 -43.525  1.00 40.55           N  
ATOM   3755  CA  SER A 469      38.999 -14.047 -42.973  1.00 40.55           C  
ATOM   3756  C   SER A 469      38.696 -15.077 -44.056  1.00 40.55           C  
ATOM   3757  CB  SER A 469      37.950 -14.137 -41.864  1.00 40.55           C  
ATOM   3758  O   SER A 469      37.733 -14.926 -44.811  1.00 40.55           O  
ATOM   3759  OG  SER A 469      37.719 -15.487 -41.498  1.00 40.55           O  
ATOM   3760  N   TYR A 470      39.672 -15.734 -44.707  1.00 44.33           N  
ATOM   3761  CA  TYR A 470      39.789 -17.184 -44.818  1.00 44.33           C  
ATOM   3762  C   TYR A 470      41.158 -17.658 -44.344  1.00 44.33           C  
ATOM   3763  CB  TYR A 470      39.552 -17.634 -46.263  1.00 44.33           C  
ATOM   3764  O   TYR A 470      42.181 -17.057 -44.681  1.00 44.33           O  
ATOM   3765  CG  TYR A 470      38.095 -17.691 -46.650  1.00 44.33           C  
ATOM   3766  CD1 TYR A 470      37.305 -18.787 -46.308  1.00 44.33           C  
ATOM   3767  CD2 TYR A 470      37.504 -16.651 -47.358  1.00 44.33           C  
ATOM   3768  CE1 TYR A 470      35.962 -18.845 -46.664  1.00 44.33           C  
ATOM   3769  CE2 TYR A 470      36.161 -16.698 -47.720  1.00 44.33           C  
ATOM   3770  OH  TYR A 470      34.070 -17.849 -47.723  1.00 44.33           O  
ATOM   3771  CZ  TYR A 470      35.400 -17.797 -47.368  1.00 44.33           C  
TER    3772      TYR A 470                                                      
ENDMDL                                                                          
END                                                                             
