# Supplementary material for: The 2022 Lady Estelle Wolfson lectureship on neurofilaments
Source: J Neurochem. 2022 Sep 19;163(3):179–219. doi: 10.1111/jnc.15682 (PMC9826399; doi:10.1111/jnc.15682)
Supplement: Supplementary file 1 — Supplementary material S1 [file JNC-163-179-s001.gz › PRPH_5436c_unrelaxed_rank_4_model_4.pdb]

MODEL     1                                                                     
ATOM      1  N   MET A   1       2.358 -30.767 -59.178  1.00 41.08           N  
ATOM      2  CA  MET A   1       2.562 -32.186 -58.903  1.00 41.08           C  
ATOM      3  C   MET A   1       2.482 -32.467 -57.406  1.00 41.08           C  
ATOM      4  CB  MET A   1       3.912 -32.652 -59.451  1.00 41.08           C  
ATOM      5  O   MET A   1       3.281 -31.943 -56.628  1.00 41.08           O  
ATOM      6  CG  MET A   1       3.929 -32.841 -60.959  1.00 41.08           C  
ATOM      7  SD  MET A   1       4.772 -34.390 -61.465  1.00 41.08           S  
ATOM      8  CE  MET A   1       3.340 -35.488 -61.653  1.00 41.08           C  
ATOM      9  N   SER A   2       1.322 -32.685 -56.977  1.00 38.16           N  
ATOM     10  CA  SER A   2       0.693 -33.741 -56.189  1.00 38.16           C  
ATOM     11  C   SER A   2       1.664 -34.320 -55.165  1.00 38.16           C  
ATOM     12  CB  SER A   2       0.177 -34.855 -57.101  1.00 38.16           C  
ATOM     13  O   SER A   2       2.804 -34.649 -55.500  1.00 38.16           O  
ATOM     14  OG  SER A   2       1.199 -35.304 -57.974  1.00 38.16           O  
ATOM     15  N   HIS A   3       1.263 -34.359 -53.878  1.00 36.21           N  
ATOM     16  CA  HIS A   3       1.111 -35.512 -52.998  1.00 36.21           C  
ATOM     17  C   HIS A   3       1.506 -35.169 -51.566  1.00 36.21           C  
ATOM     18  CB  HIS A   3       1.947 -36.688 -53.506  1.00 36.21           C  
ATOM     19  O   HIS A   3       2.604 -34.662 -51.325  1.00 36.21           O  
ATOM     20  CG  HIS A   3       1.289 -37.463 -54.603  1.00 36.21           C  
ATOM     21  CD2 HIS A   3       1.600 -37.585 -55.915  1.00 36.21           C  
ATOM     22  ND1 HIS A   3       0.163 -38.230 -54.400  1.00 36.21           N  
ATOM     23  CE1 HIS A   3      -0.192 -38.793 -55.543  1.00 36.21           C  
ATOM     24  NE2 HIS A   3       0.664 -38.418 -56.478  1.00 36.21           N  
ATOM     25  N   HIS A   4       0.512 -35.213 -50.649  1.00 48.90           N  
ATOM     26  CA  HIS A   4       0.004 -36.029 -49.552  1.00 48.90           C  
ATOM     27  C   HIS A   4       0.598 -35.590 -48.218  1.00 48.90           C  
ATOM     28  CB  HIS A   4       0.308 -37.508 -49.800  1.00 48.90           C  
ATOM     29  O   HIS A   4       1.792 -35.297 -48.131  1.00 48.90           O  
ATOM     30  CG  HIS A   4      -0.692 -38.186 -50.683  1.00 48.90           C  
ATOM     31  CD2 HIS A   4      -0.588 -38.649 -51.950  1.00 48.90           C  
ATOM     32  ND1 HIS A   4      -1.982 -38.451 -50.279  1.00 48.90           N  
ATOM     33  CE1 HIS A   4      -2.631 -39.051 -51.263  1.00 48.90           C  
ATOM     34  NE2 HIS A   4      -1.807 -39.183 -52.289  1.00 48.90           N  
ATOM     35  N   PRO A   5      -0.065 -35.891 -47.120  1.00 51.89           N  
ATOM     36  CA  PRO A   5      -0.173 -35.663 -45.677  1.00 51.89           C  
ATOM     37  C   PRO A   5       0.499 -36.760 -44.854  1.00 51.89           C  
ATOM     38  CB  PRO A   5      -1.684 -35.647 -45.434  1.00 51.89           C  
ATOM     39  O   PRO A   5       0.789 -37.839 -45.377  1.00 51.89           O  
ATOM     40  CG  PRO A   5      -2.239 -36.631 -46.413  1.00 51.89           C  
ATOM     41  CD  PRO A   5      -1.122 -37.101 -47.301  1.00 51.89           C  
ATOM     42  N   SER A   6       1.236 -36.458 -43.752  1.00 39.05           N  
ATOM     43  CA  SER A   6       1.615 -37.391 -42.696  1.00 39.05           C  
ATOM     44  C   SER A   6       2.059 -36.652 -41.438  1.00 39.05           C  
ATOM     45  CB  SER A   6       2.733 -38.318 -43.174  1.00 39.05           C  
ATOM     46  O   SER A   6       2.888 -35.742 -41.507  1.00 39.05           O  
ATOM     47  OG  SER A   6       2.266 -39.185 -44.193  1.00 39.05           O  
ATOM     48  N   GLY A   7       1.218 -36.572 -40.379  1.00 33.64           N  
ATOM     49  CA  GLY A   7       1.263 -37.404 -39.187  1.00 33.64           C  
ATOM     50  C   GLY A   7       2.384 -37.025 -38.237  1.00 33.64           C  
ATOM     51  O   GLY A   7       3.520 -36.809 -38.664  1.00 33.64           O  
ATOM     52  N   LEU A   8       2.021 -36.513 -37.047  1.00 32.87           N  
ATOM     53  CA  LEU A   8       2.082 -36.885 -35.637  1.00 32.87           C  
ATOM     54  C   LEU A   8       3.505 -36.757 -35.103  1.00 32.87           C  
ATOM     55  CB  LEU A   8       1.575 -38.315 -35.437  1.00 32.87           C  
ATOM     56  O   LEU A   8       4.442 -37.310 -35.683  1.00 32.87           O  
ATOM     57  CG  LEU A   8       0.069 -38.529 -35.592  1.00 32.87           C  
ATOM     58  CD1 LEU A   8      -0.254 -40.019 -35.633  1.00 32.87           C  
ATOM     59  CD2 LEU A   8      -0.688 -37.844 -34.458  1.00 32.87           C  
ATOM     60  N   ARG A   9       3.799 -35.784 -34.205  1.00 37.80           N  
ATOM     61  CA  ARG A   9       4.568 -36.137 -33.016  1.00 37.80           C  
ATOM     62  C   ARG A   9       4.611 -34.977 -32.027  1.00 37.80           C  
ATOM     63  CB  ARG A   9       5.990 -36.553 -33.398  1.00 37.80           C  
ATOM     64  O   ARG A   9       4.983 -33.859 -32.389  1.00 37.80           O  
ATOM     65  CG  ARG A   9       6.692 -37.390 -32.341  1.00 37.80           C  
ATOM     66  CD  ARG A   9       8.088 -37.803 -32.785  1.00 37.80           C  
ATOM     67  NE  ARG A   9       8.686 -38.763 -31.861  1.00 37.80           N  
ATOM     68  NH1 ARG A   9      10.599 -37.524 -31.485  1.00 37.80           N  
ATOM     69  NH2 ARG A   9      10.313 -39.545 -30.442  1.00 37.80           N  
ATOM     70  CZ  ARG A   9       9.864 -38.609 -31.265  1.00 37.80           C  
ATOM     71  N   ALA A  10       3.730 -34.911 -31.076  1.00 35.95           N  
ATOM     72  CA  ALA A  10       3.721 -34.938 -29.616  1.00 35.95           C  
ATOM     73  C   ALA A  10       5.110 -34.653 -29.053  1.00 35.95           C  
ATOM     74  CB  ALA A  10       3.212 -36.286 -29.111  1.00 35.95           C  
ATOM     75  O   ALA A  10       6.043 -35.433 -29.262  1.00 35.95           O  
ATOM     76  N   GLY A  11       5.511 -33.405 -28.874  1.00 36.78           N  
ATOM     77  CA  GLY A  11       6.516 -33.160 -27.852  1.00 36.78           C  
ATOM     78  C   GLY A  11       6.121 -32.068 -26.876  1.00 36.78           C  
ATOM     79  O   GLY A  11       5.958 -30.910 -27.264  1.00 36.78           O  
ATOM     80  N   PHE A  12       5.083 -32.294 -26.125  1.00 41.03           N  
ATOM     81  CA  PHE A  12       4.837 -31.569 -24.884  1.00 41.03           C  
ATOM     82  C   PHE A  12       5.938 -31.848 -23.867  1.00 41.03           C  
ATOM     83  CB  PHE A  12       3.473 -31.950 -24.299  1.00 41.03           C  
ATOM     84  O   PHE A  12       6.256 -33.006 -23.591  1.00 41.03           O  
ATOM     85  CG  PHE A  12       2.366 -31.993 -25.317  1.00 41.03           C  
ATOM     86  CD1 PHE A  12       1.765 -30.821 -25.761  1.00 41.03           C  
ATOM     87  CD2 PHE A  12       1.927 -33.206 -25.832  1.00 41.03           C  
ATOM     88  CE1 PHE A  12       0.740 -30.858 -26.704  1.00 41.03           C  
ATOM     89  CE2 PHE A  12       0.904 -33.250 -26.774  1.00 41.03           C  
ATOM     90  CZ  PHE A  12       0.311 -32.076 -27.208  1.00 41.03           C  
ATOM     91  N   SER A  13       7.048 -31.230 -24.014  1.00 38.24           N  
ATOM     92  CA  SER A  13       8.051 -30.901 -23.007  1.00 38.24           C  
ATOM     93  C   SER A  13       7.399 -30.466 -21.698  1.00 38.24           C  
ATOM     94  CB  SER A  13       8.979 -29.796 -23.515  1.00 38.24           C  
ATOM     95  O   SER A  13       6.636 -29.498 -21.671  1.00 38.24           O  
ATOM     96  OG  SER A  13       9.848 -30.292 -24.518  1.00 38.24           O  
ATOM     97  N   SER A  14       6.836 -31.402 -21.028  1.00 37.81           N  
ATOM     98  CA  SER A  14       6.500 -31.626 -19.625  1.00 37.81           C  
ATOM     99  C   SER A  14       7.578 -31.068 -18.703  1.00 37.81           C  
ATOM    100  CB  SER A  14       6.305 -33.118 -19.352  1.00 37.81           C  
ATOM    101  O   SER A  14       8.745 -31.453 -18.800  1.00 37.81           O  
ATOM    102  OG  SER A  14       5.886 -33.334 -18.015  1.00 37.81           O  
ATOM    103  N   THR A  15       7.619 -29.767 -18.427  1.00 42.16           N  
ATOM    104  CA  THR A  15       8.313 -28.939 -17.446  1.00 42.16           C  
ATOM    105  C   THR A  15       7.805 -29.231 -16.037  1.00 42.16           C  
ATOM    106  CB  THR A  15       8.140 -27.441 -17.757  1.00 42.16           C  
ATOM    107  O   THR A  15       6.624 -29.524 -15.845  1.00 42.16           O  
ATOM    108  CG2 THR A  15       6.671 -27.032 -17.695  1.00 42.16           C  
ATOM    109  OG1 THR A  15       8.879 -26.672 -16.800  1.00 42.16           O  
ATOM    110  N   SER A  16       8.574 -29.940 -15.205  1.00 41.64           N  
ATOM    111  CA  SER A  16       8.633 -30.292 -13.790  1.00 41.64           C  
ATOM    112  C   SER A  16       8.248 -29.109 -12.909  1.00 41.64           C  
ATOM    113  CB  SER A  16      10.033 -30.782 -13.418  1.00 41.64           C  
ATOM    114  O   SER A  16       8.212 -29.227 -11.683  1.00 41.64           O  
ATOM    115  OG  SER A  16      10.487 -30.153 -12.231  1.00 41.64           O  
ATOM    116  N   TYR A  17       7.415 -28.172 -13.331  1.00 41.71           N  
ATOM    117  CA  TYR A  17       6.917 -27.180 -12.385  1.00 41.71           C  
ATOM    118  C   TYR A  17       5.441 -27.407 -12.083  1.00 41.71           C  
ATOM    119  CB  TYR A  17       7.127 -25.764 -12.930  1.00 41.71           C  
ATOM    120  O   TYR A  17       4.898 -26.829 -11.138  1.00 41.71           O  
ATOM    121  CG  TYR A  17       7.636 -24.786 -11.899  1.00 41.71           C  
ATOM    122  CD1 TYR A  17       6.771 -23.893 -11.271  1.00 41.71           C  
ATOM    123  CD2 TYR A  17       8.982 -24.752 -11.552  1.00 41.71           C  
ATOM    124  CE1 TYR A  17       7.236 -22.988 -10.322  1.00 41.71           C  
ATOM    125  CE2 TYR A  17       9.458 -23.852 -10.604  1.00 41.71           C  
ATOM    126  OH  TYR A  17       9.045 -22.083  -9.056  1.00 41.71           O  
ATOM    127  CZ  TYR A  17       8.579 -22.976  -9.995  1.00 41.71           C  
ATOM    128  N   ARG A  18       4.857 -28.567 -12.644  1.00 42.59           N  
ATOM    129  CA  ARG A  18       3.438 -28.781 -12.382  1.00 42.59           C  
ATOM    130  C   ARG A  18       3.234 -29.827 -11.291  1.00 42.59           C  
ATOM    131  CB  ARG A  18       2.713 -29.209 -13.660  1.00 42.59           C  
ATOM    132  O   ARG A  18       2.134 -29.965 -10.754  1.00 42.59           O  
ATOM    133  CG  ARG A  18       1.996 -28.073 -14.371  1.00 42.59           C  
ATOM    134  CD  ARG A  18       0.604 -28.485 -14.831  1.00 42.59           C  
ATOM    135  NE  ARG A  18      -0.053 -27.418 -15.581  1.00 42.59           N  
ATOM    136  NH1 ARG A  18      -2.069 -27.597 -14.467  1.00 42.59           N  
ATOM    137  NH2 ARG A  18      -1.807 -26.040 -16.129  1.00 42.59           N  
ATOM    138  CZ  ARG A  18      -1.308 -27.021 -15.391  1.00 42.59           C  
ATOM    139  N   ARG A  19       4.243 -30.376 -10.735  1.00 48.04           N  
ATOM    140  CA  ARG A  19       3.974 -31.300  -9.638  1.00 48.04           C  
ATOM    141  C   ARG A  19       4.017 -30.582  -8.293  1.00 48.04           C  
ATOM    142  CB  ARG A  19       4.981 -32.453  -9.647  1.00 48.04           C  
ATOM    143  O   ARG A  19       3.382 -31.017  -7.330  1.00 48.04           O  
ATOM    144  CG  ARG A  19       4.616 -33.580 -10.600  1.00 48.04           C  
ATOM    145  CD  ARG A  19       5.570 -34.760 -10.470  1.00 48.04           C  
ATOM    146  NE  ARG A  19       5.220 -35.840 -11.388  1.00 48.04           N  
ATOM    147  NH1 ARG A  19       5.500 -37.528  -9.835  1.00 48.04           N  
ATOM    148  NH2 ARG A  19       4.863 -38.030 -11.979  1.00 48.04           N  
ATOM    149  CZ  ARG A  19       5.195 -37.130 -11.065  1.00 48.04           C  
ATOM    150  N   THR A  20       4.023 -29.302  -8.302  1.00 50.91           N  
ATOM    151  CA  THR A  20       3.884 -28.750  -6.958  1.00 50.91           C  
ATOM    152  C   THR A  20       2.848 -27.630  -6.938  1.00 50.91           C  
ATOM    153  CB  THR A  20       5.229 -28.218  -6.431  1.00 50.91           C  
ATOM    154  O   THR A  20       2.185 -27.409  -5.922  1.00 50.91           O  
ATOM    155  CG2 THR A  20       6.189 -29.362  -6.119  1.00 50.91           C  
ATOM    156  OG1 THR A  20       5.822 -27.369  -7.421  1.00 50.91           O  
ATOM    157  N   PHE A  21       2.223 -27.419  -7.980  1.00 43.27           N  
ATOM    158  CA  PHE A  21       1.212 -26.391  -7.763  1.00 43.27           C  
ATOM    159  C   PHE A  21       0.016 -26.606  -8.683  1.00 43.27           C  
ATOM    160  CB  PHE A  21       1.804 -24.996  -7.989  1.00 43.27           C  
ATOM    161  O   PHE A  21       0.177 -26.745  -9.897  1.00 43.27           O  
ATOM    162  CG  PHE A  21       2.812 -24.589  -6.949  1.00 43.27           C  
ATOM    163  CD1 PHE A  21       2.404 -24.202  -5.679  1.00 43.27           C  
ATOM    164  CD2 PHE A  21       4.170 -24.594  -7.242  1.00 43.27           C  
ATOM    165  CE1 PHE A  21       3.335 -23.824  -4.714  1.00 43.27           C  
ATOM    166  CE2 PHE A  21       5.107 -24.218  -6.284  1.00 43.27           C  
ATOM    167  CZ  PHE A  21       4.687 -23.833  -5.020  1.00 43.27           C  
ATOM    168  N   GLY A  22      -0.705 -27.684  -8.493  1.00 53.22           N  
ATOM    169  CA  GLY A  22      -2.072 -27.939  -8.917  1.00 53.22           C  
ATOM    170  C   GLY A  22      -2.718 -26.748  -9.599  1.00 53.22           C  
ATOM    171  O   GLY A  22      -2.254 -25.615  -9.453  1.00 53.22           O  
ATOM    172  N   PRO A  23      -3.509 -27.061 -10.781  1.00 46.33           N  
ATOM    173  CA  PRO A  23      -4.168 -26.035 -11.592  1.00 46.33           C  
ATOM    174  C   PRO A  23      -5.046 -25.100 -10.762  1.00 46.33           C  
ATOM    175  CB  PRO A  23      -5.015 -26.850 -12.573  1.00 46.33           C  
ATOM    176  O   PRO A  23      -5.559 -25.499  -9.713  1.00 46.33           O  
ATOM    177  CG  PRO A  23      -5.149 -28.195 -11.936  1.00 46.33           C  
ATOM    178  CD  PRO A  23      -4.175 -28.282 -10.796  1.00 46.33           C  
ATOM    179  N   PRO A  24      -4.979 -23.743 -11.134  1.00 49.51           N  
ATOM    180  CA  PRO A  24      -5.713 -22.717 -10.391  1.00 49.51           C  
ATOM    181  C   PRO A  24      -7.217 -22.977 -10.353  1.00 49.51           C  
ATOM    182  CB  PRO A  24      -5.400 -21.432 -11.162  1.00 49.51           C  
ATOM    183  O   PRO A  24      -7.776 -23.525 -11.306  1.00 49.51           O  
ATOM    184  CG  PRO A  24      -5.006 -21.893 -12.528  1.00 49.51           C  
ATOM    185  CD  PRO A  24      -4.548 -23.320 -12.436  1.00 49.51           C  
ATOM    186  N   PRO A  25      -7.850 -22.839  -9.088  1.00 42.31           N  
ATOM    187  CA  PRO A  25      -9.308 -22.963  -9.026  1.00 42.31           C  
ATOM    188  C   PRO A  25     -10.028 -21.802  -9.708  1.00 42.31           C  
ATOM    189  CB  PRO A  25      -9.597 -22.977  -7.523  1.00 42.31           C  
ATOM    190  O   PRO A  25      -9.500 -20.688  -9.762  1.00 42.31           O  
ATOM    191  CG  PRO A  25      -8.420 -22.298  -6.901  1.00 42.31           C  
ATOM    192  CD  PRO A  25      -7.306 -22.258  -7.907  1.00 42.31           C  
ATOM    193  N   SER A  26     -10.799 -22.139 -10.721  1.00 39.69           N  
ATOM    194  CA  SER A  26     -11.960 -21.552 -11.383  1.00 39.69           C  
ATOM    195  C   SER A  26     -12.874 -20.855 -10.381  1.00 39.69           C  
ATOM    196  CB  SER A  26     -12.744 -22.624 -12.141  1.00 39.69           C  
ATOM    197  O   SER A  26     -13.204 -21.420  -9.336  1.00 39.69           O  
ATOM    198  OG  SER A  26     -13.426 -23.480 -11.241  1.00 39.69           O  
ATOM    199  N   LEU A  27     -12.678 -19.559 -10.072  1.00 34.39           N  
ATOM    200  CA  LEU A  27     -13.334 -18.453  -9.382  1.00 34.39           C  
ATOM    201  C   LEU A  27     -14.783 -18.314  -9.834  1.00 34.39           C  
ATOM    202  CB  LEU A  27     -12.581 -17.144  -9.631  1.00 34.39           C  
ATOM    203  O   LEU A  27     -15.055 -18.183 -11.030  1.00 34.39           O  
ATOM    204  CG  LEU A  27     -11.209 -17.013  -8.966  1.00 34.39           C  
ATOM    205  CD1 LEU A  27     -10.331 -16.044  -9.749  1.00 34.39           C  
ATOM    206  CD2 LEU A  27     -11.358 -16.558  -7.518  1.00 34.39           C  
ATOM    207  N   SER A  28     -15.705 -19.086  -9.267  1.00 35.15           N  
ATOM    208  CA  SER A  28     -17.119 -18.776  -9.086  1.00 35.15           C  
ATOM    209  C   SER A  28     -17.319 -17.714  -8.010  1.00 35.15           C  
ATOM    210  CB  SER A  28     -17.902 -20.038  -8.720  1.00 35.15           C  
ATOM    211  O   SER A  28     -16.674 -17.757  -6.961  1.00 35.15           O  
ATOM    212  OG  SER A  28     -17.901 -20.961  -9.796  1.00 35.15           O  
ATOM    213  N   PRO A  29     -18.007 -16.568  -8.321  1.00 39.80           N  
ATOM    214  CA  PRO A  29     -18.262 -15.389  -7.490  1.00 39.80           C  
ATOM    215  C   PRO A  29     -19.302 -15.648  -6.402  1.00 39.80           C  
ATOM    216  CB  PRO A  29     -18.771 -14.353  -8.495  1.00 39.80           C  
ATOM    217  O   PRO A  29     -20.344 -16.253  -6.670  1.00 39.80           O  
ATOM    218  CG  PRO A  29     -19.320 -15.158  -9.629  1.00 39.80           C  
ATOM    219  CD  PRO A  29     -19.109 -16.614  -9.326  1.00 39.80           C  
ATOM    220  N   GLY A  30     -18.889 -16.111  -5.263  1.00 32.65           N  
ATOM    221  CA  GLY A  30     -19.668 -16.231  -4.040  1.00 32.65           C  
ATOM    222  C   GLY A  30     -19.385 -15.125  -3.042  1.00 32.65           C  
ATOM    223  O   GLY A  30     -18.233 -14.722  -2.863  1.00 32.65           O  
ATOM    224  N   ALA A  31     -20.244 -14.136  -2.951  1.00 32.01           N  
ATOM    225  CA  ALA A  31     -21.121 -13.446  -2.008  1.00 32.01           C  
ATOM    226  C   ALA A  31     -20.809 -13.853  -0.571  1.00 32.01           C  
ATOM    227  CB  ALA A  31     -22.585 -13.736  -2.333  1.00 32.01           C  
ATOM    228  O   ALA A  31     -20.754 -15.043  -0.253  1.00 32.01           O  
ATOM    229  N   PHE A  32     -19.930 -13.182   0.085  1.00 30.86           N  
ATOM    230  CA  PHE A  32     -19.809 -13.259   1.536  1.00 30.86           C  
ATOM    231  C   PHE A  32     -19.667 -11.868   2.142  1.00 30.86           C  
ATOM    232  CB  PHE A  32     -18.612 -14.129   1.932  1.00 30.86           C  
ATOM    233  O   PHE A  32     -18.863 -11.059   1.673  1.00 30.86           O  
ATOM    234  CG  PHE A  32     -18.667 -15.526   1.376  1.00 30.86           C  
ATOM    235  CD1 PHE A  32     -19.529 -16.471   1.918  1.00 30.86           C  
ATOM    236  CD2 PHE A  32     -17.855 -15.895   0.311  1.00 30.86           C  
ATOM    237  CE1 PHE A  32     -19.582 -17.765   1.406  1.00 30.86           C  
ATOM    238  CE2 PHE A  32     -17.902 -17.186  -0.206  1.00 30.86           C  
ATOM    239  CZ  PHE A  32     -18.766 -18.120   0.343  1.00 30.86           C  
ATOM    240  N   SER A  33     -20.758 -11.368   2.704  1.00 28.11           N  
ATOM    241  CA  SER A  33     -21.419 -10.994   3.951  1.00 28.11           C  
ATOM    242  C   SER A  33     -20.511 -11.234   5.152  1.00 28.11           C  
ATOM    243  CB  SER A  33     -22.722 -11.777   4.122  1.00 28.11           C  
ATOM    244  O   SER A  33     -19.833 -12.261   5.229  1.00 28.11           O  
ATOM    245  OG  SER A  33     -23.673 -11.392   3.144  1.00 28.11           O  
ATOM    246  N   TYR A  34     -19.965 -10.206   5.797  1.00 30.38           N  
ATOM    247  CA  TYR A  34     -19.606 -10.200   7.210  1.00 30.38           C  
ATOM    248  C   TYR A  34     -19.845  -8.827   7.828  1.00 30.38           C  
ATOM    249  CB  TYR A  34     -18.141 -10.608   7.395  1.00 30.38           C  
ATOM    250  O   TYR A  34     -19.500  -7.803   7.232  1.00 30.38           O  
ATOM    251  CG  TYR A  34     -17.160  -9.643   6.775  1.00 30.38           C  
ATOM    252  CD1 TYR A  34     -16.755  -9.786   5.449  1.00 30.38           C  
ATOM    253  CD2 TYR A  34     -16.635  -8.588   7.512  1.00 30.38           C  
ATOM    254  CE1 TYR A  34     -15.850  -8.901   4.874  1.00 30.38           C  
ATOM    255  CE2 TYR A  34     -15.728  -7.696   6.948  1.00 30.38           C  
ATOM    256  OH  TYR A  34     -14.446  -6.981   5.066  1.00 30.38           O  
ATOM    257  CZ  TYR A  34     -15.343  -7.861   5.630  1.00 30.38           C  
ATOM    258  N   SER A  35     -20.910  -8.718   8.603  1.00 27.93           N  
ATOM    259  CA  SER A  35     -21.344  -8.641   9.994  1.00 27.93           C  
ATOM    260  C   SER A  35     -20.234  -8.104  10.891  1.00 27.93           C  
ATOM    261  CB  SER A  35     -21.794 -10.015  10.493  1.00 27.93           C  
ATOM    262  O   SER A  35     -19.089  -8.554  10.808  1.00 27.93           O  
ATOM    263  OG  SER A  35     -23.074 -10.342   9.980  1.00 27.93           O  
ATOM    264  N   SER A  36     -20.453  -6.913  11.318  1.00 27.27           N  
ATOM    265  CA  SER A  36     -20.682  -5.962  12.401  1.00 27.27           C  
ATOM    266  C   SER A  36     -20.448  -6.607  13.763  1.00 27.27           C  
ATOM    267  CB  SER A  36     -22.103  -5.402  12.330  1.00 27.27           C  
ATOM    268  O   SER A  36     -20.968  -7.691  14.040  1.00 27.27           O  
ATOM    269  OG  SER A  36     -22.398  -4.941  11.023  1.00 27.27           O  
ATOM    270  N   SER A  37     -19.323  -6.425  14.319  1.00 28.73           N  
ATOM    271  CA  SER A  37     -18.768  -6.456  15.668  1.00 28.73           C  
ATOM    272  C   SER A  37     -19.028  -5.145  16.403  1.00 28.73           C  
ATOM    273  CB  SER A  37     -17.266  -6.737  15.625  1.00 28.73           C  
ATOM    274  O   SER A  37     -18.834  -4.064  15.842  1.00 28.73           O  
ATOM    275  OG  SER A  37     -16.691  -6.215  14.439  1.00 28.73           O  
ATOM    276  N   SER A  38     -19.976  -5.161  17.345  1.00 28.36           N  
ATOM    277  CA  SER A  38     -20.343  -5.036  18.752  1.00 28.36           C  
ATOM    278  C   SER A  38     -19.132  -4.683  19.610  1.00 28.36           C  
ATOM    279  CB  SER A  38     -20.976  -6.333  19.258  1.00 28.36           C  
ATOM    280  O   SER A  38     -18.075  -5.305  19.486  1.00 28.36           O  
ATOM    281  OG  SER A  38     -20.085  -7.423  19.099  1.00 28.36           O  
ATOM    282  N   ARG A  39     -19.054  -3.485  19.962  1.00 27.30           N  
ATOM    283  CA  ARG A  39     -18.218  -2.891  21.000  1.00 27.30           C  
ATOM    284  C   ARG A  39     -19.060  -2.440  22.189  1.00 27.30           C  
ATOM    285  CB  ARG A  39     -17.425  -1.708  20.440  1.00 27.30           C  
ATOM    286  O   ARG A  39     -20.083  -1.775  22.015  1.00 27.30           O  
ATOM    287  CG  ARG A  39     -16.262  -2.113  19.548  1.00 27.30           C  
ATOM    288  CD  ARG A  39     -15.380  -0.924  19.196  1.00 27.30           C  
ATOM    289  NE  ARG A  39     -15.037  -0.907  17.777  1.00 27.30           N  
ATOM    290  NH1 ARG A  39     -12.767  -0.643  18.117  1.00 27.30           N  
ATOM    291  NH2 ARG A  39     -13.605  -0.773  15.987  1.00 27.30           N  
ATOM    292  CZ  ARG A  39     -13.804  -0.775  17.297  1.00 27.30           C  
ATOM    293  N   PHE A  40     -18.930  -3.112  23.372  1.00 27.79           N  
ATOM    294  CA  PHE A  40     -18.444  -3.187  24.744  1.00 27.79           C  
ATOM    295  C   PHE A  40     -18.249  -1.792  25.327  1.00 27.79           C  
ATOM    296  CB  PHE A  40     -17.130  -3.971  24.808  1.00 27.79           C  
ATOM    297  O   PHE A  40     -17.850  -0.867  24.616  1.00 27.79           O  
ATOM    298  CG  PHE A  40     -17.127  -5.221  23.971  1.00 27.79           C  
ATOM    299  CD1 PHE A  40     -17.723  -6.387  24.436  1.00 27.79           C  
ATOM    300  CD2 PHE A  40     -16.529  -5.231  22.718  1.00 27.79           C  
ATOM    301  CE1 PHE A  40     -17.722  -7.546  23.663  1.00 27.79           C  
ATOM    302  CE2 PHE A  40     -16.524  -6.385  21.939  1.00 27.79           C  
ATOM    303  CZ  PHE A  40     -17.121  -7.542  22.414  1.00 27.79           C  
ATOM    304  N   SER A  41     -18.875  -1.525  26.524  1.00 25.72           N  
ATOM    305  CA  SER A  41     -18.048  -0.985  27.599  1.00 25.72           C  
ATOM    306  C   SER A  41     -18.899  -0.281  28.650  1.00 25.72           C  
ATOM    307  CB  SER A  41     -17.008  -0.014  27.039  1.00 25.72           C  
ATOM    308  O   SER A  41     -19.772   0.522  28.314  1.00 25.72           O  
ATOM    309  OG  SER A  41     -15.801  -0.691  26.733  1.00 25.72           O  
ATOM    310  N   SER A  42     -18.895  -0.816  29.910  1.00 24.75           N  
ATOM    311  CA  SER A  42     -18.131  -0.567  31.129  1.00 24.75           C  
ATOM    312  C   SER A  42     -18.939   0.249  32.131  1.00 24.75           C  
ATOM    313  CB  SER A  42     -16.824   0.159  30.804  1.00 24.75           C  
ATOM    314  O   SER A  42     -19.575   1.240  31.764  1.00 24.75           O  
ATOM    315  OG  SER A  42     -15.943  -0.689  30.087  1.00 24.75           O  
ATOM    316  N   SER A  43     -19.140  -0.322  33.325  1.00 25.79           N  
ATOM    317  CA  SER A  43     -18.538  -0.240  34.652  1.00 25.79           C  
ATOM    318  C   SER A  43     -18.739   1.141  35.266  1.00 25.79           C  
ATOM    319  CB  SER A  43     -17.046  -0.566  34.585  1.00 25.79           C  
ATOM    320  O   SER A  43     -18.617   2.156  34.578  1.00 25.79           O  
ATOM    321  OG  SER A  43     -16.407   0.207  33.582  1.00 25.79           O  
ATOM    322  N   ARG A  44     -19.336   1.229  36.464  1.00 29.07           N  
ATOM    323  CA  ARG A  44     -18.706   1.852  37.624  1.00 29.07           C  
ATOM    324  C   ARG A  44     -19.709   2.041  38.757  1.00 29.07           C  
ATOM    325  CB  ARG A  44     -18.089   3.199  37.241  1.00 29.07           C  
ATOM    326  O   ARG A  44     -20.803   2.568  38.543  1.00 29.07           O  
ATOM    327  CG  ARG A  44     -16.798   3.082  36.446  1.00 29.07           C  
ATOM    328  CD  ARG A  44     -16.114   4.432  36.279  1.00 29.07           C  
ATOM    329  NE  ARG A  44     -15.817   4.715  34.878  1.00 29.07           N  
ATOM    330  NH1 ARG A  44     -13.522   4.669  35.140  1.00 29.07           N  
ATOM    331  NH2 ARG A  44     -14.437   5.082  33.079  1.00 29.07           N  
ATOM    332  CZ  ARG A  44     -14.593   4.822  34.369  1.00 29.07           C  
ATOM    333  N   LEU A  45     -19.433   1.464  39.954  1.00 25.76           N  
ATOM    334  CA  LEU A  45     -18.834   1.555  41.281  1.00 25.76           C  
ATOM    335  C   LEU A  45     -19.497   2.655  42.103  1.00 25.76           C  
ATOM    336  CB  LEU A  45     -17.330   1.819  41.173  1.00 25.76           C  
ATOM    337  O   LEU A  45     -19.716   3.761  41.605  1.00 25.76           O  
ATOM    338  CG  LEU A  45     -16.487   0.700  40.557  1.00 25.76           C  
ATOM    339  CD1 LEU A  45     -15.080   1.203  40.254  1.00 25.76           C  
ATOM    340  CD2 LEU A  45     -16.441  -0.507  41.487  1.00 25.76           C  
ATOM    341  N   LEU A  46     -19.865   2.387  43.356  1.00 25.01           N  
ATOM    342  CA  LEU A  46     -19.448   2.562  44.743  1.00 25.01           C  
ATOM    343  C   LEU A  46     -20.139   3.768  45.371  1.00 25.01           C  
ATOM    344  CB  LEU A  46     -17.929   2.727  44.830  1.00 25.01           C  
ATOM    345  O   LEU A  46     -20.162   4.851  44.782  1.00 25.01           O  
ATOM    346  CG  LEU A  46     -17.095   1.471  44.576  1.00 25.01           C  
ATOM    347  CD1 LEU A  46     -15.664   1.850  44.206  1.00 25.01           C  
ATOM    348  CD2 LEU A  46     -17.113   0.560  45.799  1.00 25.01           C  
ATOM    349  N   GLY A  47     -20.860   3.555  46.424  1.00 24.62           N  
ATOM    350  CA  GLY A  47     -20.628   4.409  47.578  1.00 24.62           C  
ATOM    351  C   GLY A  47     -21.707   4.285  48.638  1.00 24.62           C  
ATOM    352  O   GLY A  47     -22.893   4.196  48.316  1.00 24.62           O  
ATOM    353  N   SER A  48     -21.354   3.626  49.793  1.00 26.81           N  
ATOM    354  CA  SER A  48     -21.161   3.794  51.230  1.00 26.81           C  
ATOM    355  C   SER A  48     -21.836   5.064  51.734  1.00 26.81           C  
ATOM    356  CB  SER A  48     -19.670   3.829  51.570  1.00 26.81           C  
ATOM    357  O   SER A  48     -21.823   6.092  51.054  1.00 26.81           O  
ATOM    358  OG  SER A  48     -19.124   5.109  51.303  1.00 26.81           O  
ATOM    359  N   ALA A  49     -22.559   4.917  52.893  1.00 25.49           N  
ATOM    360  CA  ALA A  49     -22.442   5.546  54.206  1.00 25.49           C  
ATOM    361  C   ALA A  49     -23.816   5.867  54.785  1.00 25.49           C  
ATOM    362  CB  ALA A  49     -21.597   6.815  54.115  1.00 25.49           C  
ATOM    363  O   ALA A  49     -24.680   6.407  54.089  1.00 25.49           O  
ATOM    364  N   SER A  50     -24.158   5.248  55.937  1.00 31.41           N  
ATOM    365  CA  SER A  50     -24.491   5.400  57.350  1.00 31.41           C  
ATOM    366  C   SER A  50     -25.619   6.407  57.547  1.00 31.41           C  
ATOM    367  CB  SER A  50     -23.261   5.837  58.147  1.00 31.41           C  
ATOM    368  O   SER A  50     -25.694   7.410  56.835  1.00 31.41           O  
ATOM    369  OG  SER A  50     -22.240   4.857  58.074  1.00 31.41           O  
ATOM    370  N   PRO A  51     -26.123   6.615  58.814  1.00 45.32           N  
ATOM    371  CA  PRO A  51     -26.755   6.095  60.029  1.00 45.32           C  
ATOM    372  C   PRO A  51     -27.953   6.932  60.475  1.00 45.32           C  
ATOM    373  CB  PRO A  51     -25.630   6.157  61.066  1.00 45.32           C  
ATOM    374  O   PRO A  51     -28.209   7.998  59.911  1.00 45.32           O  
ATOM    375  CG  PRO A  51     -24.854   7.385  60.715  1.00 45.32           C  
ATOM    376  CD  PRO A  51     -25.393   7.938  59.426  1.00 45.32           C  
ATOM    377  N   SER A  52     -28.767   6.367  61.406  1.00 25.79           N  
ATOM    378  CA  SER A  52     -29.182   6.626  62.781  1.00 25.79           C  
ATOM    379  C   SER A  52     -30.494   7.402  62.825  1.00 25.79           C  
ATOM    380  CB  SER A  52     -28.097   7.398  63.532  1.00 25.79           C  
ATOM    381  O   SER A  52     -30.694   8.339  62.050  1.00 25.79           O  
ATOM    382  OG  SER A  52     -26.807   6.972  63.131  1.00 25.79           O  
ATOM    383  N   SER A  53     -31.486   6.895  63.592  1.00 26.59           N  
ATOM    384  CA  SER A  53     -32.144   7.538  64.725  1.00 26.59           C  
ATOM    385  C   SER A  53     -33.615   7.142  64.808  1.00 26.59           C  
ATOM    386  CB  SER A  53     -32.023   9.059  64.623  1.00 26.59           C  
ATOM    387  O   SER A  53     -34.317   7.125  63.795  1.00 26.59           O  
ATOM    388  OG  SER A  53     -32.378   9.506  63.326  1.00 26.59           O  
ATOM    389  N   SER A  54     -34.071   6.594  65.962  1.00 25.75           N  
ATOM    390  CA  SER A  54     -34.823   7.086  67.113  1.00 25.75           C  
ATOM    391  C   SER A  54     -36.290   6.677  67.031  1.00 25.75           C  
ATOM    392  CB  SER A  54     -34.714   8.608  67.214  1.00 25.75           C  
ATOM    393  O   SER A  54     -36.897   6.737  65.960  1.00 25.75           O  
ATOM    394  OG  SER A  54     -33.430   8.991  67.677  1.00 25.75           O  
ATOM    395  N   VAL A  55     -36.844   6.034  68.052  1.00 26.46           N  
ATOM    396  CA  VAL A  55     -37.658   6.259  69.242  1.00 26.46           C  
ATOM    397  C   VAL A  55     -39.117   5.925  68.941  1.00 26.46           C  
ATOM    398  CB  VAL A  55     -37.538   7.715  69.745  1.00 26.46           C  
ATOM    399  O   VAL A  55     -39.650   6.322  67.902  1.00 26.46           O  
ATOM    400  CG1 VAL A  55     -36.322   7.873  70.656  1.00 26.46           C  
ATOM    401  CG2 VAL A  55     -37.454   8.681  68.564  1.00 26.46           C  
ATOM    402  N   ARG A  56     -39.760   5.171  69.799  1.00 24.92           N  
ATOM    403  CA  ARG A  56     -40.682   5.366  70.913  1.00 24.92           C  
ATOM    404  C   ARG A  56     -42.111   5.019  70.509  1.00 24.92           C  
ATOM    405  CB  ARG A  56     -40.616   6.808  71.420  1.00 24.92           C  
ATOM    406  O   ARG A  56     -42.571   5.413  69.435  1.00 24.92           O  
ATOM    407  CG  ARG A  56     -39.466   7.072  72.379  1.00 24.92           C  
ATOM    408  CD  ARG A  56     -39.608   8.420  73.072  1.00 24.92           C  
ATOM    409  NE  ARG A  56     -38.309   9.039  73.318  1.00 24.92           N  
ATOM    410  NH1 ARG A  56     -38.489   8.990  75.621  1.00 24.92           N  
ATOM    411  NH2 ARG A  56     -36.614   9.862  74.632  1.00 24.92           N  
ATOM    412  CZ  ARG A  56     -37.807   9.295  74.523  1.00 24.92           C  
ATOM    413  N   LEU A  57     -42.834   4.274  71.344  1.00 25.17           N  
ATOM    414  CA  LEU A  57     -43.898   4.439  72.329  1.00 25.17           C  
ATOM    415  C   LEU A  57     -45.240   3.989  71.760  1.00 25.17           C  
ATOM    416  CB  LEU A  57     -43.987   5.899  72.782  1.00 25.17           C  
ATOM    417  O   LEU A  57     -45.615   4.386  70.654  1.00 25.17           O  
ATOM    418  CG  LEU A  57     -43.568   6.187  74.225  1.00 25.17           C  
ATOM    419  CD1 LEU A  57     -42.295   7.027  74.248  1.00 25.17           C  
ATOM    420  CD2 LEU A  57     -44.692   6.889  74.979  1.00 25.17           C  
ATOM    421  N   GLY A  58     -45.946   3.103  72.446  1.00 25.32           N  
ATOM    422  CA  GLY A  58     -47.186   3.427  73.133  1.00 25.32           C  
ATOM    423  C   GLY A  58     -48.263   2.376  72.948  1.00 25.32           C  
ATOM    424  O   GLY A  58     -48.477   1.887  71.837  1.00 25.32           O  
ATOM    425  N   SER A  59     -48.642   1.751  74.100  1.00 26.26           N  
ATOM    426  CA  SER A  59     -49.663   1.862  75.137  1.00 26.26           C  
ATOM    427  C   SER A  59     -51.064   1.875  74.535  1.00 26.26           C  
ATOM    428  CB  SER A  59     -49.446   3.126  75.971  1.00 26.26           C  
ATOM    429  O   SER A  59     -51.302   2.529  73.517  1.00 26.26           O  
ATOM    430  OG  SER A  59     -50.237   3.095  77.146  1.00 26.26           O  
ATOM    431  N   PHE A  60     -52.040   1.051  75.158  1.00 28.47           N  
ATOM    432  CA  PHE A  60     -53.291   1.374  75.832  1.00 28.47           C  
ATOM    433  C   PHE A  60     -54.357   0.329  75.526  1.00 28.47           C  
ATOM    434  CB  PHE A  60     -53.784   2.764  75.416  1.00 28.47           C  
ATOM    435  O   PHE A  60     -54.544  -0.054  74.370  1.00 28.47           O  
ATOM    436  CG  PHE A  60     -52.794   3.865  75.685  1.00 28.47           C  
ATOM    437  CD1 PHE A  60     -52.604   4.349  76.974  1.00 28.47           C  
ATOM    438  CD2 PHE A  60     -52.053   4.417  74.649  1.00 28.47           C  
ATOM    439  CE1 PHE A  60     -51.689   5.368  77.226  1.00 28.47           C  
ATOM    440  CE2 PHE A  60     -51.136   5.435  74.892  1.00 28.47           C  
ATOM    441  CZ  PHE A  60     -50.956   5.910  76.182  1.00 28.47           C  
ATOM    442  N   ARG A  61     -54.898  -0.271  76.611  1.00 25.98           N  
ATOM    443  CA  ARG A  61     -55.982  -0.140  77.579  1.00 25.98           C  
ATOM    444  C   ARG A  61     -57.334  -0.413  76.928  1.00 25.98           C  
ATOM    445  CB  ARG A  61     -55.976   1.255  78.208  1.00 25.98           C  
ATOM    446  O   ARG A  61     -57.663   0.178  75.898  1.00 25.98           O  
ATOM    447  CG  ARG A  61     -56.096   1.247  79.724  1.00 25.98           C  
ATOM    448  CD  ARG A  61     -56.120   2.658  80.295  1.00 25.98           C  
ATOM    449  NE  ARG A  61     -56.221   2.649  81.751  1.00 25.98           N  
ATOM    450  NH1 ARG A  61     -57.374   4.646  81.891  1.00 25.98           N  
ATOM    451  NH2 ARG A  61     -56.849   3.485  83.796  1.00 25.98           N  
ATOM    452  CZ  ARG A  61     -56.814   3.594  82.476  1.00 25.98           C  
ATOM    453  N   SER A  62     -58.127  -1.271  77.638  1.00 37.36           N  
ATOM    454  CA  SER A  62     -59.292  -1.326  78.515  1.00 37.36           C  
ATOM    455  C   SER A  62     -60.558  -1.658  77.732  1.00 37.36           C  
ATOM    456  CB  SER A  62     -59.472   0.002  79.251  1.00 37.36           C  
ATOM    457  O   SER A  62     -60.729  -1.206  76.598  1.00 37.36           O  
ATOM    458  OG  SER A  62     -58.916  -0.065  80.553  1.00 37.36           O  
ATOM    459  N   PRO A  63     -61.790  -1.725  78.506  1.00 49.61           N  
ATOM    460  CA  PRO A  63     -62.801  -2.580  79.132  1.00 49.61           C  
ATOM    461  C   PRO A  63     -64.214  -2.286  78.635  1.00 49.61           C  
ATOM    462  CB  PRO A  63     -62.666  -2.252  80.622  1.00 49.61           C  
ATOM    463  O   PRO A  63     -64.419  -1.336  77.875  1.00 49.61           O  
ATOM    464  CG  PRO A  63     -62.308  -0.802  80.662  1.00 49.61           C  
ATOM    465  CD  PRO A  63     -62.084  -0.326  79.256  1.00 49.61           C  
ATOM    466  N   ARG A  64     -65.329  -2.968  79.134  1.00 29.48           N  
ATOM    467  CA  ARG A  64     -66.422  -2.653  80.049  1.00 29.48           C  
ATOM    468  C   ARG A  64     -67.775  -2.847  79.373  1.00 29.48           C  
ATOM    469  CB  ARG A  64     -66.294  -1.219  80.566  1.00 29.48           C  
ATOM    470  O   ARG A  64     -67.978  -2.401  78.241  1.00 29.48           O  
ATOM    471  CG  ARG A  64     -67.231  -0.894  81.719  1.00 29.48           C  
ATOM    472  CD  ARG A  64     -66.904   0.453  82.348  1.00 29.48           C  
ATOM    473  NE  ARG A  64     -67.813   0.770  83.446  1.00 29.48           N  
ATOM    474  NH1 ARG A  64     -66.749   2.734  84.036  1.00 29.48           N  
ATOM    475  NH2 ARG A  64     -68.600   2.036  85.193  1.00 29.48           N  
ATOM    476  CZ  ARG A  64     -67.719   1.846  84.223  1.00 29.48           C  
ATOM    477  N   ALA A  65     -68.825  -3.349  80.117  1.00 30.47           N  
ATOM    478  CA  ALA A  65     -69.978  -2.770  80.802  1.00 30.47           C  
ATOM    479  C   ALA A  65     -71.282  -3.373  80.288  1.00 30.47           C  
ATOM    480  CB  ALA A  65     -69.993  -1.253  80.628  1.00 30.47           C  
ATOM    481  O   ALA A  65     -71.486  -3.486  79.077  1.00 30.47           O  
ATOM    482  N   GLY A  66     -72.251  -3.741  81.241  1.00 27.33           N  
ATOM    483  CA  GLY A  66     -73.409  -3.068  81.809  1.00 27.33           C  
ATOM    484  C   GLY A  66     -74.716  -3.782  81.517  1.00 27.33           C  
ATOM    485  O   GLY A  66     -74.951  -4.220  80.389  1.00 27.33           O  
ATOM    486  N   ALA A  67     -75.519  -4.006  82.600  1.00 29.10           N  
ATOM    487  CA  ALA A  67     -76.619  -3.461  83.391  1.00 29.10           C  
ATOM    488  C   ALA A  67     -77.930  -3.505  82.611  1.00 29.10           C  
ATOM    489  CB  ALA A  67     -76.307  -2.029  83.819  1.00 29.10           C  
ATOM    490  O   ALA A  67     -77.967  -3.163  81.427  1.00 29.10           O  
ATOM    491  N   GLY A  68     -79.088  -4.033  83.214  1.00 30.76           N  
ATOM    492  CA  GLY A  68     -80.340  -3.292  83.220  1.00 30.76           C  
ATOM    493  C   GLY A  68     -81.545  -4.159  83.531  1.00 30.76           C  
ATOM    494  O   GLY A  68     -81.677  -5.262  82.997  1.00 30.76           O  
ATOM    495  N   ALA A  69     -82.391  -3.821  84.600  1.00 26.87           N  
ATOM    496  CA  ALA A  69     -83.551  -2.991  84.916  1.00 26.87           C  
ATOM    497  C   ALA A  69     -84.851  -3.760  84.702  1.00 26.87           C  
ATOM    498  CB  ALA A  69     -83.542  -1.721  84.069  1.00 26.87           C  
ATOM    499  O   ALA A  69     -85.015  -4.445  83.689  1.00 26.87           O  
ATOM    500  N   LEU A  70     -85.827  -3.740  85.679  1.00 27.58           N  
ATOM    501  CA  LEU A  70     -87.051  -3.039  86.053  1.00 27.58           C  
ATOM    502  C   LEU A  70     -88.270  -3.692  85.409  1.00 27.58           C  
ATOM    503  CB  LEU A  70     -86.972  -1.566  85.646  1.00 27.58           C  
ATOM    504  O   LEU A  70     -88.233  -4.058  84.232  1.00 27.58           O  
ATOM    505  CG  LEU A  70     -86.006  -0.692  86.448  1.00 27.58           C  
ATOM    506  CD1 LEU A  70     -86.218   0.780  86.110  1.00 27.58           C  
ATOM    507  CD2 LEU A  70     -86.182  -0.933  87.944  1.00 27.58           C  
ATOM    508  N   LEU A  71     -89.462  -3.865  86.170  1.00 28.74           N  
ATOM    509  CA  LEU A  71     -90.760  -3.223  85.996  1.00 28.74           C  
ATOM    510  C   LEU A  71     -91.891  -4.169  86.386  1.00 28.74           C  
ATOM    511  CB  LEU A  71     -90.941  -2.763  84.547  1.00 28.74           C  
ATOM    512  O   LEU A  71     -92.006  -5.267  85.836  1.00 28.74           O  
ATOM    513  CG  LEU A  71     -90.059  -1.600  84.090  1.00 28.74           C  
ATOM    514  CD1 LEU A  71     -90.399  -1.209  82.656  1.00 28.74           C  
ATOM    515  CD2 LEU A  71     -90.218  -0.408  85.027  1.00 28.74           C  
ATOM    516  N   ARG A  72     -92.783  -3.856  87.375  1.00 28.14           N  
ATOM    517  CA  ARG A  72     -94.061  -3.194  87.617  1.00 28.14           C  
ATOM    518  C   ARG A  72     -95.155  -3.772  86.726  1.00 28.14           C  
ATOM    519  CB  ARG A  72     -93.938  -1.686  87.384  1.00 28.14           C  
ATOM    520  O   ARG A  72     -94.972  -3.902  85.514  1.00 28.14           O  
ATOM    521  CG  ARG A  72     -95.150  -0.891  87.844  1.00 28.14           C  
ATOM    522  CD  ARG A  72     -94.848   0.598  87.930  1.00 28.14           C  
ATOM    523  NE  ARG A  72     -96.058   1.381  88.164  1.00 28.14           N  
ATOM    524  NH1 ARG A  72     -94.951   3.386  88.465  1.00 28.14           N  
ATOM    525  NH2 ARG A  72     -97.237   3.300  88.611  1.00 28.14           N  
ATOM    526  CZ  ARG A  72     -96.079   2.687  88.413  1.00 28.14           C  
ATOM    527  N   LEU A  73     -96.354  -4.118  87.384  1.00 39.75           N  
ATOM    528  CA  LEU A  73     -97.729  -3.645  87.264  1.00 39.75           C  
ATOM    529  C   LEU A  73     -98.718  -4.776  87.524  1.00 39.75           C  
ATOM    530  CB  LEU A  73     -97.971  -3.049  85.874  1.00 39.75           C  
ATOM    531  O   LEU A  73     -98.501  -5.909  87.088  1.00 39.75           O  
ATOM    532  CG  LEU A  73     -98.710  -1.711  85.830  1.00 39.75           C  
ATOM    533  CD1 LEU A  73     -97.768  -0.572  86.205  1.00 39.75           C  
ATOM    534  CD2 LEU A  73     -99.314  -1.479  84.449  1.00 39.75           C  
ATOM    535  N   PRO A  74    -100.215  -4.453  87.622  1.00 45.94           N  
ATOM    536  CA  PRO A  74    -101.471  -4.276  88.355  1.00 45.94           C  
ATOM    537  C   PRO A  74    -102.561  -5.244  87.900  1.00 45.94           C  
ATOM    538  CB  PRO A  74    -101.861  -2.829  88.044  1.00 45.94           C  
ATOM    539  O   PRO A  74    -102.520  -5.739  86.770  1.00 45.94           O  
ATOM    540  CG  PRO A  74    -101.397  -2.602  86.641  1.00 45.94           C  
ATOM    541  CD  PRO A  74    -100.649  -3.821  86.183  1.00 45.94           C  
ATOM    542  N   SER A  75    -103.566  -5.519  88.767  1.00 33.74           N  
ATOM    543  CA  SER A  75    -104.971  -5.476  89.160  1.00 33.74           C  
ATOM    544  C   SER A  75    -105.868  -5.153  87.971  1.00 33.74           C  
ATOM    545  CB  SER A  75    -105.186  -4.444  90.268  1.00 33.74           C  
ATOM    546  O   SER A  75    -105.594  -4.219  87.215  1.00 33.74           O  
ATOM    547  OG  SER A  75    -106.457  -4.613  90.872  1.00 33.74           O  
ATOM    548  N   GLU A  76    -106.972  -6.028  87.642  1.00 33.84           N  
ATOM    549  CA  GLU A  76    -108.317  -5.629  87.239  1.00 33.84           C  
ATOM    550  C   GLU A  76    -109.071  -6.793  86.605  1.00 33.84           C  
ATOM    551  CB  GLU A  76    -108.259  -4.447  86.268  1.00 33.84           C  
ATOM    552  O   GLU A  76    -108.520  -7.517  85.773  1.00 33.84           O  
ATOM    553  CG  GLU A  76    -108.266  -3.088  86.951  1.00 33.84           C  
ATOM    554  CD  GLU A  76    -108.525  -1.936  85.993  1.00 33.84           C  
ATOM    555  OE1 GLU A  76    -108.732  -0.793  86.460  1.00 33.84           O  
ATOM    556  OE2 GLU A  76    -108.523  -2.179  84.766  1.00 33.84           O  
ATOM    557  N   ARG A  77    -110.229  -7.216  87.148  1.00 36.22           N  
ATOM    558  CA  ARG A  77    -111.653  -7.531  87.198  1.00 36.22           C  
ATOM    559  C   ARG A  77    -112.212  -7.760  85.798  1.00 36.22           C  
ATOM    560  CB  ARG A  77    -112.428  -6.411  87.896  1.00 36.22           C  
ATOM    561  O   ARG A  77    -112.103  -6.891  84.930  1.00 36.22           O  
ATOM    562  CG  ARG A  77    -112.404  -6.499  89.413  1.00 36.22           C  
ATOM    563  CD  ARG A  77    -113.454  -5.597  90.047  1.00 36.22           C  
ATOM    564  NE  ARG A  77    -113.364  -5.606  91.504  1.00 36.22           N  
ATOM    565  NH1 ARG A  77    -114.881  -3.892  91.815  1.00 36.22           N  
ATOM    566  NH2 ARG A  77    -113.886  -4.890  93.623  1.00 36.22           N  
ATOM    567  CZ  ARG A  77    -114.044  -4.796  92.310  1.00 36.22           C  
ATOM    568  N   LEU A  78    -112.487  -9.039  85.400  1.00 37.53           N  
ATOM    569  CA  LEU A  78    -112.928 -10.244  84.704  1.00 37.53           C  
ATOM    570  C   LEU A  78    -114.408 -10.155  84.348  1.00 37.53           C  
ATOM    571  CB  LEU A  78    -112.671 -11.484  85.565  1.00 37.53           C  
ATOM    572  O   LEU A  78    -115.251  -9.957  85.226  1.00 37.53           O  
ATOM    573  CG  LEU A  78    -111.206 -11.846  85.813  1.00 37.53           C  
ATOM    574  CD1 LEU A  78    -111.097 -12.884  86.925  1.00 37.53           C  
ATOM    575  CD2 LEU A  78    -110.557 -12.357  84.532  1.00 37.53           C  
ATOM    576  N   ASP A  79    -114.649  -9.745  83.101  1.00 47.11           N  
ATOM    577  CA  ASP A  79    -115.814 -10.118  82.305  1.00 47.11           C  
ATOM    578  C   ASP A  79    -115.540 -11.378  81.486  1.00 47.11           C  
ATOM    579  CB  ASP A  79    -116.223  -8.969  81.380  1.00 47.11           C  
ATOM    580  O   ASP A  79    -114.687 -11.373  80.596  1.00 47.11           O  
ATOM    581  CG  ASP A  79    -117.316  -8.095  81.969  1.00 47.11           C  
ATOM    582  OD1 ASP A  79    -117.923  -8.482  82.990  1.00 47.11           O  
ATOM    583  OD2 ASP A  79    -117.574  -7.009  81.405  1.00 47.11           O  
ATOM    584  N   PHE A  80    -115.750 -12.771  81.955  1.00 52.40           N  
ATOM    585  CA  PHE A  80    -115.373 -14.175  81.840  1.00 52.40           C  
ATOM    586  C   PHE A  80    -115.994 -14.803  80.598  1.00 52.40           C  
ATOM    587  CB  PHE A  80    -115.800 -14.951  83.090  1.00 52.40           C  
ATOM    588  O   PHE A  80    -115.393 -15.679  79.972  1.00 52.40           O  
ATOM    589  CG  PHE A  80    -114.827 -14.843  84.233  1.00 52.40           C  
ATOM    590  CD1 PHE A  80    -113.707 -15.663  84.291  1.00 52.40           C  
ATOM    591  CD2 PHE A  80    -115.033 -13.920  85.251  1.00 52.40           C  
ATOM    592  CE1 PHE A  80    -112.805 -15.566  85.348  1.00 52.40           C  
ATOM    593  CE2 PHE A  80    -114.136 -13.817  86.310  1.00 52.40           C  
ATOM    594  CZ  PHE A  80    -113.023 -14.641  86.357  1.00 52.40           C  
ATOM    595  N   SER A  81    -116.874 -14.206  79.760  1.00 54.42           N  
ATOM    596  CA  SER A  81    -117.375 -14.908  78.583  1.00 54.42           C  
ATOM    597  C   SER A  81    -116.834 -14.290  77.298  1.00 54.42           C  
ATOM    598  CB  SER A  81    -118.904 -14.895  78.561  1.00 54.42           C  
ATOM    599  O   SER A  81    -116.512 -15.005  76.347  1.00 54.42           O  
ATOM    600  OG  SER A  81    -119.388 -13.714  77.946  1.00 54.42           O  
ATOM    601  N   MET A  82    -116.507 -13.118  77.156  1.00 57.69           N  
ATOM    602  CA  MET A  82    -115.674 -12.412  76.186  1.00 57.69           C  
ATOM    603  C   MET A  82    -114.193 -12.624  76.485  1.00 57.69           C  
ATOM    604  CB  MET A  82    -115.998 -10.918  76.183  1.00 57.69           C  
ATOM    605  O   MET A  82    -113.390 -12.804  75.568  1.00 57.69           O  
ATOM    606  CG  MET A  82    -115.351 -10.152  75.041  1.00 57.69           C  
ATOM    607  SD  MET A  82    -116.567  -9.185  74.065  1.00 57.69           S  
ATOM    608  CE  MET A  82    -116.833  -7.782  75.184  1.00 57.69           C  
ATOM    609  N   ALA A  83    -113.809 -12.904  77.656  1.00 61.49           N  
ATOM    610  CA  ALA A  83    -112.464 -13.244  78.115  1.00 61.49           C  
ATOM    611  C   ALA A  83    -112.080 -14.658  77.690  1.00 61.49           C  
ATOM    612  CB  ALA A  83    -112.370 -13.104  79.633  1.00 61.49           C  
ATOM    613  O   ALA A  83    -110.936 -14.907  77.302  1.00 61.49           O  
ATOM    614  N   GLU A  84    -113.110 -15.587  77.543  1.00 69.26           N  
ATOM    615  CA  GLU A  84    -112.811 -16.958  77.141  1.00 69.26           C  
ATOM    616  C   GLU A  84    -112.585 -17.055  75.635  1.00 69.26           C  
ATOM    617  CB  GLU A  84    -113.940 -17.901  77.564  1.00 69.26           C  
ATOM    618  O   GLU A  84    -111.706 -17.789  75.180  1.00 69.26           O  
ATOM    619  CG  GLU A  84    -113.558 -19.373  77.529  1.00 69.26           C  
ATOM    620  CD  GLU A  84    -112.580 -19.766  78.625  1.00 69.26           C  
ATOM    621  OE1 GLU A  84    -111.825 -20.748  78.442  1.00 69.26           O  
ATOM    622  OE2 GLU A  84    -112.569 -19.086  79.675  1.00 69.26           O  
ATOM    623  N   ALA A  85    -113.466 -16.346  74.772  1.00 68.60           N  
ATOM    624  CA  ALA A  85    -113.307 -16.278  73.322  1.00 68.60           C  
ATOM    625  C   ALA A  85    -112.043 -15.509  72.945  1.00 68.60           C  
ATOM    626  CB  ALA A  85    -114.531 -15.629  72.682  1.00 68.60           C  
ATOM    627  O   ALA A  85    -111.321 -15.902  72.026  1.00 68.60           O  
ATOM    628  N   LEU A  86    -111.738 -14.441  73.632  1.00 70.91           N  
ATOM    629  CA  LEU A  86    -110.479 -13.712  73.524  1.00 70.91           C  
ATOM    630  C   LEU A  86    -109.309 -14.575  73.984  1.00 70.91           C  
ATOM    631  CB  LEU A  86    -110.533 -12.423  74.348  1.00 70.91           C  
ATOM    632  O   LEU A  86    -108.229 -14.531  73.392  1.00 70.91           O  
ATOM    633  CG  LEU A  86    -111.264 -11.240  73.711  1.00 70.91           C  
ATOM    634  CD1 LEU A  86    -111.420 -10.107  74.719  1.00 70.91           C  
ATOM    635  CD2 LEU A  86    -110.521 -10.759  72.469  1.00 70.91           C  
ATOM    636  N   ASN A  87    -109.564 -15.475  74.974  1.00 75.20           N  
ATOM    637  CA  ASN A  87    -108.535 -16.374  75.486  1.00 75.20           C  
ATOM    638  C   ASN A  87    -108.174 -17.451  74.468  1.00 75.20           C  
ATOM    639  CB  ASN A  87    -108.988 -17.014  76.800  1.00 75.20           C  
ATOM    640  O   ASN A  87    -106.998 -17.772  74.289  1.00 75.20           O  
ATOM    641  CG  ASN A  87    -107.825 -17.477  77.656  1.00 75.20           C  
ATOM    642  ND2 ASN A  87    -108.092 -18.405  78.567  1.00 75.20           N  
ATOM    643  OD1 ASN A  87    -106.697 -17.002  77.500  1.00 75.20           O  
ATOM    644  N   GLN A  88    -109.271 -17.934  73.760  1.00 77.88           N  
ATOM    645  CA  GLN A  88    -109.018 -18.959  72.752  1.00 77.88           C  
ATOM    646  C   GLN A  88    -108.243 -18.386  71.568  1.00 77.88           C  
ATOM    647  CB  GLN A  88    -110.331 -19.576  72.271  1.00 77.88           C  
ATOM    648  O   GLN A  88    -107.368 -19.051  71.012  1.00 77.88           O  
ATOM    649  CG  GLN A  88    -110.878 -20.656  73.194  1.00 77.88           C  
ATOM    650  CD  GLN A  88    -112.053 -21.404  72.592  1.00 77.88           C  
ATOM    651  NE2 GLN A  88    -112.785 -22.131  73.429  1.00 77.88           N  
ATOM    652  OE1 GLN A  88    -112.300 -21.329  71.385  1.00 77.88           O  
ATOM    653  N   GLU A  89    -108.651 -17.179  71.098  1.00 78.56           N  
ATOM    654  CA  GLU A  89    -107.926 -16.471  70.047  1.00 78.56           C  
ATOM    655  C   GLU A  89    -106.493 -16.166  70.474  1.00 78.56           C  
ATOM    656  CB  GLU A  89    -108.651 -15.175  69.674  1.00 78.56           C  
ATOM    657  O   GLU A  89    -105.567 -16.253  69.665  1.00 78.56           O  
ATOM    658  CG  GLU A  89    -109.858 -15.383  68.771  1.00 78.56           C  
ATOM    659  CD  GLU A  89    -110.432 -14.084  68.228  1.00 78.56           C  
ATOM    660  OE1 GLU A  89    -111.367 -14.134  67.398  1.00 78.56           O  
ATOM    661  OE2 GLU A  89    -109.943 -13.007  68.637  1.00 78.56           O  
ATOM    662  N   PHE A  90    -106.299 -15.881  71.760  1.00 78.76           N  
ATOM    663  CA  PHE A  90    -104.983 -15.610  72.326  1.00 78.76           C  
ATOM    664  C   PHE A  90    -104.135 -16.876  72.356  1.00 78.76           C  
ATOM    665  CB  PHE A  90    -105.113 -15.033  73.739  1.00 78.76           C  
ATOM    666  O   PHE A  90    -102.941 -16.837  72.053  1.00 78.76           O  
ATOM    667  CG  PHE A  90    -105.226 -13.532  73.774  1.00 78.76           C  
ATOM    668  CD1 PHE A  90    -104.109 -12.732  73.567  1.00 78.76           C  
ATOM    669  CD2 PHE A  90    -106.450 -12.922  74.013  1.00 78.76           C  
ATOM    670  CE1 PHE A  90    -104.210 -11.343  73.598  1.00 78.76           C  
ATOM    671  CE2 PHE A  90    -106.559 -11.534  74.046  1.00 78.76           C  
ATOM    672  CZ  PHE A  90    -105.438 -10.747  73.839  1.00 78.76           C  
ATOM    673  N   LEU A  91    -104.781 -17.965  72.673  1.00 81.89           N  
ATOM    674  CA  LEU A  91    -104.054 -19.229  72.706  1.00 81.89           C  
ATOM    675  C   LEU A  91    -103.643 -19.656  71.301  1.00 81.89           C  
ATOM    676  CB  LEU A  91    -104.907 -20.322  73.355  1.00 81.89           C  
ATOM    677  O   LEU A  91    -102.543 -20.177  71.102  1.00 81.89           O  
ATOM    678  CG  LEU A  91    -105.124 -20.205  74.865  1.00 81.89           C  
ATOM    679  CD1 LEU A  91    -106.087 -21.285  75.347  1.00 81.89           C  
ATOM    680  CD2 LEU A  91    -103.795 -20.296  75.605  1.00 81.89           C  
ATOM    681  N   ALA A  92    -104.621 -19.442  70.333  1.00 82.29           N  
ATOM    682  CA  ALA A  92    -104.309 -19.754  68.941  1.00 82.29           C  
ATOM    683  C   ALA A  92    -103.187 -18.862  68.417  1.00 82.29           C  
ATOM    684  CB  ALA A  92    -105.554 -19.603  68.070  1.00 82.29           C  
ATOM    685  O   ALA A  92    -102.291 -19.331  67.711  1.00 82.29           O  
ATOM    686  N   THR A  93    -103.249 -17.554  68.678  1.00 83.93           N  
ATOM    687  CA  THR A  93    -102.210 -16.601  68.301  1.00 83.93           C  
ATOM    688  C   THR A  93    -100.885 -16.954  68.969  1.00 83.93           C  
ATOM    689  CB  THR A  93    -102.610 -15.162  68.675  1.00 83.93           C  
ATOM    690  O   THR A  93     -99.828 -16.885  68.338  1.00 83.93           O  
ATOM    691  CG2 THR A  93    -102.275 -14.188  67.551  1.00 83.93           C  
ATOM    692  OG1 THR A  93    -104.020 -15.115  68.929  1.00 83.93           O  
ATOM    693  N   ARG A  94    -100.932 -17.302  70.177  1.00 85.07           N  
ATOM    694  CA  ARG A  94     -99.738 -17.684  70.924  1.00 85.07           C  
ATOM    695  C   ARG A  94     -99.120 -18.957  70.356  1.00 85.07           C  
ATOM    696  CB  ARG A  94    -100.071 -17.879  72.405  1.00 85.07           C  
ATOM    697  O   ARG A  94     -97.896 -19.076  70.274  1.00 85.07           O  
ATOM    698  CG  ARG A  94     -99.649 -16.717  73.290  1.00 85.07           C  
ATOM    699  CD  ARG A  94     -99.433 -17.154  74.732  1.00 85.07           C  
ATOM    700  NE  ARG A  94     -98.989 -16.045  75.571  1.00 85.07           N  
ATOM    701  NH1 ARG A  94    -100.311 -16.613  77.379  1.00 85.07           N  
ATOM    702  NH2 ARG A  94     -98.945 -14.774  77.483  1.00 85.07           N  
ATOM    703  CZ  ARG A  94     -99.416 -15.813  76.809  1.00 85.07           C  
ATOM    704  N   SER A  95    -100.069 -19.895  70.031  1.00 87.95           N  
ATOM    705  CA  SER A  95     -99.605 -21.141  69.429  1.00 87.95           C  
ATOM    706  C   SER A  95     -98.954 -20.890  68.073  1.00 87.95           C  
ATOM    707  CB  SER A  95    -100.764 -22.126  69.273  1.00 87.95           C  
ATOM    708  O   SER A  95     -97.914 -21.473  67.760  1.00 87.95           O  
ATOM    709  OG  SER A  95    -100.404 -23.194  68.415  1.00 87.95           O  
ATOM    710  N   ASN A  96     -99.547 -20.026  67.232  1.00 87.85           N  
ATOM    711  CA  ASN A  96     -98.989 -19.650  65.937  1.00 87.85           C  
ATOM    712  C   ASN A  96     -97.656 -18.923  66.091  1.00 87.85           C  
ATOM    713  CB  ASN A  96     -99.979 -18.784  65.156  1.00 87.85           C  
ATOM    714  O   ASN A  96     -96.712 -19.184  65.344  1.00 87.85           O  
ATOM    715  CG  ASN A  96    -101.001 -19.607  64.397  1.00 87.85           C  
ATOM    716  ND2 ASN A  96    -102.170 -19.024  64.154  1.00 87.85           N  
ATOM    717  OD1 ASN A  96    -100.743 -20.756  64.031  1.00 87.85           O  
ATOM    718  N   GLU A  97     -97.501 -18.004  67.009  1.00 88.00           N  
ATOM    719  CA  GLU A  97     -96.264 -17.281  67.287  1.00 88.00           C  
ATOM    720  C   GLU A  97     -95.161 -18.231  67.745  1.00 88.00           C  
ATOM    721  CB  GLU A  97     -96.499 -16.199  68.344  1.00 88.00           C  
ATOM    722  O   GLU A  97     -94.004 -18.086  67.345  1.00 88.00           O  
ATOM    723  CG  GLU A  97     -97.313 -15.015  67.842  1.00 88.00           C  
ATOM    724  CD  GLU A  97     -97.600 -13.984  68.921  1.00 88.00           C  
ATOM    725  OE1 GLU A  97     -98.259 -12.962  68.624  1.00 88.00           O  
ATOM    726  OE2 GLU A  97     -97.161 -14.199  70.073  1.00 88.00           O  
ATOM    727  N   LYS A  98     -95.649 -19.195  68.598  1.00 89.83           N  
ATOM    728  CA  LYS A  98     -94.694 -20.196  69.065  1.00 89.83           C  
ATOM    729  C   LYS A  98     -94.140 -21.013  67.901  1.00 89.83           C  
ATOM    730  CB  LYS A  98     -95.346 -21.122  70.092  1.00 89.83           C  
ATOM    731  O   LYS A  98     -92.943 -21.306  67.856  1.00 89.83           O  
ATOM    732  CG  LYS A  98     -94.374 -22.075  70.771  1.00 89.83           C  
ATOM    733  CD  LYS A  98     -95.088 -22.997  71.751  1.00 89.83           C  
ATOM    734  CE  LYS A  98     -94.167 -24.101  72.255  1.00 89.83           C  
ATOM    735  NZ  LYS A  98     -94.869 -25.020  73.200  1.00 89.83           N  
ATOM    736  N   GLN A  99     -95.011 -21.410  66.959  1.00 91.17           N  
ATOM    737  CA  GLN A  99     -94.590 -22.163  65.782  1.00 91.17           C  
ATOM    738  C   GLN A  99     -93.655 -21.336  64.905  1.00 91.17           C  
ATOM    739  CB  GLN A  99     -95.805 -22.617  64.972  1.00 91.17           C  
ATOM    740  O   GLN A  99     -92.657 -21.849  64.395  1.00 91.17           O  
ATOM    741  CG  GLN A  99     -96.477 -23.869  65.520  1.00 91.17           C  
ATOM    742  CD  GLN A  99     -97.685 -24.291  64.706  1.00 91.17           C  
ATOM    743  NE2 GLN A  99     -98.152 -25.515  64.928  1.00 91.17           N  
ATOM    744  OE1 GLN A  99     -98.196 -23.523  63.884  1.00 91.17           O  
ATOM    745  N   GLU A 100     -93.918 -20.057  64.705  1.00 90.86           N  
ATOM    746  CA  GLU A 100     -93.068 -19.164  63.923  1.00 90.86           C  
ATOM    747  C   GLU A 100     -91.701 -18.989  64.578  1.00 90.86           C  
ATOM    748  CB  GLU A 100     -93.742 -17.802  63.740  1.00 90.86           C  
ATOM    749  O   GLU A 100     -90.674 -19.004  63.897  1.00 90.86           O  
ATOM    750  CG  GLU A 100     -94.911 -17.820  62.766  1.00 90.86           C  
ATOM    751  CD  GLU A 100     -95.569 -16.460  62.593  1.00 90.86           C  
ATOM    752  OE1 GLU A 100     -96.569 -16.360  61.847  1.00 90.86           O  
ATOM    753  OE2 GLU A 100     -95.079 -15.486  63.208  1.00 90.86           O  
ATOM    754  N   LEU A 101     -91.768 -18.866  65.910  1.00 91.13           N  
ATOM    755  CA  LEU A 101     -90.514 -18.737  66.644  1.00 91.13           C  
ATOM    756  C   LEU A 101     -89.699 -20.023  66.559  1.00 91.13           C  
ATOM    757  CB  LEU A 101     -90.784 -18.386  68.109  1.00 91.13           C  
ATOM    758  O   LEU A 101     -88.471 -19.980  66.462  1.00 91.13           O  
ATOM    759  CG  LEU A 101     -90.968 -16.901  68.428  1.00 91.13           C  
ATOM    760  CD1 LEU A 101     -91.727 -16.731  69.740  1.00 91.13           C  
ATOM    761  CD2 LEU A 101     -89.617 -16.197  68.491  1.00 91.13           C  
ATOM    762  N   GLN A 102     -90.442 -21.112  66.596  1.00 92.37           N  
ATOM    763  CA  GLN A 102     -89.774 -22.400  66.442  1.00 92.37           C  
ATOM    764  C   GLN A 102     -89.141 -22.530  65.060  1.00 92.37           C  
ATOM    765  CB  GLN A 102     -90.757 -23.548  66.680  1.00 92.37           C  
ATOM    766  O   GLN A 102     -88.011 -23.005  64.930  1.00 92.37           O  
ATOM    767  CG  GLN A 102     -90.091 -24.912  66.804  1.00 92.37           C  
ATOM    768  CD  GLN A 102     -91.071 -26.012  67.164  1.00 92.37           C  
ATOM    769  NE2 GLN A 102     -90.558 -27.223  67.359  1.00 92.37           N  
ATOM    770  OE1 GLN A 102     -92.279 -25.777  67.266  1.00 92.37           O  
ATOM    771  N   GLU A 103     -89.797 -22.129  64.001  1.00 93.85           N  
ATOM    772  CA  GLU A 103     -89.271 -22.156  62.640  1.00 93.85           C  
ATOM    773  C   GLU A 103     -88.067 -21.230  62.494  1.00 93.85           C  
ATOM    774  CB  GLU A 103     -90.359 -21.766  61.635  1.00 93.85           C  
ATOM    775  O   GLU A 103     -87.077 -21.587  61.852  1.00 93.85           O  
ATOM    776  CG  GLU A 103     -91.372 -22.869  61.366  1.00 93.85           C  
ATOM    777  CD  GLU A 103     -92.480 -22.446  60.415  1.00 93.85           C  
ATOM    778  OE1 GLU A 103     -93.436 -23.229  60.211  1.00 93.85           O  
ATOM    779  OE2 GLU A 103     -92.392 -21.324  59.869  1.00 93.85           O  
ATOM    780  N   LEU A 104     -88.211 -20.079  63.017  1.00 94.68           N  
ATOM    781  CA  LEU A 104     -87.107 -19.125  62.993  1.00 94.68           C  
ATOM    782  C   LEU A 104     -85.895 -19.677  63.735  1.00 94.68           C  
ATOM    783  CB  LEU A 104     -87.536 -17.793  63.613  1.00 94.68           C  
ATOM    784  O   LEU A 104     -84.766 -19.581  63.248  1.00 94.68           O  
ATOM    785  CG  LEU A 104     -86.539 -16.639  63.498  1.00 94.68           C  
ATOM    786  CD1 LEU A 104     -86.381 -16.218  62.041  1.00 94.68           C  
ATOM    787  CD2 LEU A 104     -86.984 -15.459  64.356  1.00 94.68           C  
ATOM    788  N   ASN A 105     -86.172 -20.247  64.844  1.00 93.02           N  
ATOM    789  CA  ASN A 105     -85.085 -20.842  65.614  1.00 93.02           C  
ATOM    790  C   ASN A 105     -84.408 -21.973  64.846  1.00 93.02           C  
ATOM    791  CB  ASN A 105     -85.598 -21.348  66.964  1.00 93.02           C  
ATOM    792  O   ASN A 105     -83.184 -22.110  64.886  1.00 93.02           O  
ATOM    793  CG  ASN A 105     -85.391 -20.345  68.081  1.00 93.02           C  
ATOM    794  ND2 ASN A 105     -86.077 -20.553  69.199  1.00 93.02           N  
ATOM    795  OD1 ASN A 105     -84.622 -19.391  67.941  1.00 93.02           O  
ATOM    796  N   ASP A 106     -85.237 -22.788  64.187  1.00 93.71           N  
ATOM    797  CA  ASP A 106     -84.682 -23.863  63.372  1.00 93.71           C  
ATOM    798  C   ASP A 106     -83.820 -23.307  62.241  1.00 93.71           C  
ATOM    799  CB  ASP A 106     -85.801 -24.736  62.800  1.00 93.71           C  
ATOM    800  O   ASP A 106     -82.746 -23.839  61.952  1.00 93.71           O  
ATOM    801  CG  ASP A 106     -86.467 -25.609  63.848  1.00 93.71           C  
ATOM    802  OD1 ASP A 106     -85.869 -25.836  64.923  1.00 93.71           O  
ATOM    803  OD2 ASP A 106     -87.598 -26.077  63.597  1.00 93.71           O  
ATOM    804  N   ARG A 107     -84.222 -22.234  61.617  1.00 94.80           N  
ATOM    805  CA  ARG A 107     -83.445 -21.595  60.561  1.00 94.80           C  
ATOM    806  C   ARG A 107     -82.148 -21.011  61.111  1.00 94.80           C  
ATOM    807  CB  ARG A 107     -84.265 -20.497  59.879  1.00 94.80           C  
ATOM    808  O   ARG A 107     -81.091 -21.138  60.490  1.00 94.80           O  
ATOM    809  CG  ARG A 107     -85.400 -21.024  59.015  1.00 94.80           C  
ATOM    810  CD  ARG A 107     -86.153 -19.895  58.324  1.00 94.80           C  
ATOM    811  NE  ARG A 107     -87.337 -20.386  57.625  1.00 94.80           N  
ATOM    812  NH1 ARG A 107     -87.926 -18.331  56.749  1.00 94.80           N  
ATOM    813  NH2 ARG A 107     -89.202 -20.181  56.300  1.00 94.80           N  
ATOM    814  CZ  ARG A 107     -88.152 -19.632  56.893  1.00 94.80           C  
ATOM    815  N   PHE A 108     -82.285 -20.356  62.290  1.00 92.95           N  
ATOM    816  CA  PHE A 108     -81.098 -19.822  62.947  1.00 92.95           C  
ATOM    817  C   PHE A 108     -80.113 -20.938  63.276  1.00 92.95           C  
ATOM    818  CB  PHE A 108     -81.482 -19.067  64.223  1.00 92.95           C  
ATOM    819  O   PHE A 108     -78.903 -20.778  63.097  1.00 92.95           O  
ATOM    820  CG  PHE A 108     -81.820 -17.619  63.994  1.00 92.95           C  
ATOM    821  CD1 PHE A 108     -80.847 -16.723  63.569  1.00 92.95           C  
ATOM    822  CD2 PHE A 108     -83.111 -17.154  64.204  1.00 92.95           C  
ATOM    823  CE1 PHE A 108     -81.157 -15.382  63.356  1.00 92.95           C  
ATOM    824  CE2 PHE A 108     -83.429 -15.815  63.993  1.00 92.95           C  
ATOM    825  CZ  PHE A 108     -82.450 -14.930  63.570  1.00 92.95           C  
ATOM    826  N   ALA A 109     -80.599 -22.037  63.781  1.00 94.55           N  
ATOM    827  CA  ALA A 109     -79.754 -23.186  64.096  1.00 94.55           C  
ATOM    828  C   ALA A 109     -79.033 -23.694  62.850  1.00 94.55           C  
ATOM    829  CB  ALA A 109     -80.586 -24.305  64.718  1.00 94.55           C  
ATOM    830  O   ALA A 109     -77.841 -24.009  62.900  1.00 94.55           O  
ATOM    831  N   ASN A 110     -79.753 -23.804  61.691  1.00 95.93           N  
ATOM    832  CA  ASN A 110     -79.138 -24.202  60.429  1.00 95.93           C  
ATOM    833  C   ASN A 110     -78.091 -23.191  59.972  1.00 95.93           C  
ATOM    834  CB  ASN A 110     -80.204 -24.390  59.348  1.00 95.93           C  
ATOM    835  O   ASN A 110     -77.041 -23.570  59.451  1.00 95.93           O  
ATOM    836  CG  ASN A 110     -81.054 -25.624  59.573  1.00 95.93           C  
ATOM    837  ND2 ASN A 110     -82.311 -25.564  59.148  1.00 95.93           N  
ATOM    838  OD1 ASN A 110     -80.586 -26.623  60.126  1.00 95.93           O  
ATOM    839  N   PHE A 111     -78.407 -21.870  60.114  1.00 96.32           N  
ATOM    840  CA  PHE A 111     -77.466 -20.815  59.756  1.00 96.32           C  
ATOM    841  C   PHE A 111     -76.194 -20.918  60.589  1.00 96.32           C  
ATOM    842  CB  PHE A 111     -78.106 -19.436  59.944  1.00 96.32           C  
ATOM    843  O   PHE A 111     -75.089 -20.770  60.065  1.00 96.32           O  
ATOM    844  CG  PHE A 111     -78.717 -18.874  58.689  1.00 96.32           C  
ATOM    845  CD1 PHE A 111     -77.913 -18.405  57.657  1.00 96.32           C  
ATOM    846  CD2 PHE A 111     -80.097 -18.813  58.541  1.00 96.32           C  
ATOM    847  CE1 PHE A 111     -78.475 -17.885  56.494  1.00 96.32           C  
ATOM    848  CE2 PHE A 111     -80.666 -18.294  57.382  1.00 96.32           C  
ATOM    849  CZ  PHE A 111     -79.854 -17.830  56.360  1.00 96.32           C  
ATOM    850  N   ILE A 112     -76.288 -21.191  61.863  1.00 94.77           N  
ATOM    851  CA  ILE A 112     -75.139 -21.319  62.753  1.00 94.77           C  
ATOM    852  C   ILE A 112     -74.286 -22.512  62.326  1.00 94.77           C  
ATOM    853  CB  ILE A 112     -75.580 -21.475  64.226  1.00 94.77           C  
ATOM    854  O   ILE A 112     -73.056 -22.424  62.296  1.00 94.77           O  
ATOM    855  CG1 ILE A 112     -76.203 -20.171  64.737  1.00 94.77           C  
ATOM    856  CG2 ILE A 112     -74.396 -21.896  65.102  1.00 94.77           C  
ATOM    857  CD1 ILE A 112     -76.711 -20.248  66.170  1.00 94.77           C  
ATOM    858  N   GLU A 113     -74.948 -23.627  61.950  1.00 95.82           N  
ATOM    859  CA  GLU A 113     -74.224 -24.811  61.496  1.00 95.82           C  
ATOM    860  C   GLU A 113     -73.487 -24.539  60.188  1.00 95.82           C  
ATOM    861  CB  GLU A 113     -75.182 -25.993  61.324  1.00 95.82           C  
ATOM    862  O   GLU A 113     -72.350 -24.980  60.008  1.00 95.82           O  
ATOM    863  CG  GLU A 113     -75.624 -26.622  62.637  1.00 95.82           C  
ATOM    864  CD  GLU A 113     -76.579 -27.791  62.451  1.00 95.82           C  
ATOM    865  OE1 GLU A 113     -77.039 -28.365  63.464  1.00 95.82           O  
ATOM    866  OE2 GLU A 113     -76.868 -28.135  61.284  1.00 95.82           O  
ATOM    867  N   LYS A 114     -74.123 -23.815  59.244  1.00 96.76           N  
ATOM    868  CA  LYS A 114     -73.489 -23.451  57.980  1.00 96.76           C  
ATOM    869  C   LYS A 114     -72.268 -22.566  58.213  1.00 96.76           C  
ATOM    870  CB  LYS A 114     -74.485 -22.739  57.065  1.00 96.76           C  
ATOM    871  O   LYS A 114     -71.226 -22.757  57.582  1.00 96.76           O  
ATOM    872  CG  LYS A 114     -73.930 -22.403  55.688  1.00 96.76           C  
ATOM    873  CD  LYS A 114     -73.617 -23.661  54.889  1.00 96.76           C  
ATOM    874  CE  LYS A 114     -73.114 -23.327  53.491  1.00 96.76           C  
ATOM    875  NZ  LYS A 114     -72.874 -24.557  52.679  1.00 96.76           N  
ATOM    876  N   VAL A 115     -72.429 -21.604  59.098  1.00 96.89           N  
ATOM    877  CA  VAL A 115     -71.316 -20.716  59.417  1.00 96.89           C  
ATOM    878  C   VAL A 115     -70.161 -21.524  60.005  1.00 96.89           C  
ATOM    879  CB  VAL A 115     -71.742 -19.603  60.401  1.00 96.89           C  
ATOM    880  O   VAL A 115     -68.999 -21.297  59.662  1.00 96.89           O  
ATOM    881  CG1 VAL A 115     -70.524 -18.833  60.907  1.00 96.89           C  
ATOM    882  CG2 VAL A 115     -72.738 -18.655  59.734  1.00 96.89           C  
ATOM    883  N   ARG A 116     -70.451 -22.509  60.863  1.00 95.92           N  
ATOM    884  CA  ARG A 116     -69.414 -23.359  61.440  1.00 95.92           C  
ATOM    885  C   ARG A 116     -68.720 -24.183  60.361  1.00 95.92           C  
ATOM    886  CB  ARG A 116     -70.008 -24.284  62.505  1.00 95.92           C  
ATOM    887  O   ARG A 116     -67.494 -24.314  60.365  1.00 95.92           O  
ATOM    888  CG  ARG A 116     -70.313 -23.589  63.823  1.00 95.92           C  
ATOM    889  CD  ARG A 116     -70.820 -24.568  64.872  1.00 95.92           C  
ATOM    890  NE  ARG A 116     -71.105 -23.900  66.139  1.00 95.92           N  
ATOM    891  NH1 ARG A 116     -72.058 -25.752  67.138  1.00 95.92           N  
ATOM    892  NH2 ARG A 116     -71.898 -23.778  68.291  1.00 95.92           N  
ATOM    893  CZ  ARG A 116     -71.686 -24.478  67.187  1.00 95.92           C  
ATOM    894  N   PHE A 117     -69.584 -24.747  59.485  1.00 96.94           N  
ATOM    895  CA  PHE A 117     -69.057 -25.522  58.368  1.00 96.94           C  
ATOM    896  C   PHE A 117     -68.150 -24.664  57.494  1.00 96.94           C  
ATOM    897  CB  PHE A 117     -70.198 -26.103  57.529  1.00 96.94           C  
ATOM    898  O   PHE A 117     -67.058 -25.092  57.114  1.00 96.94           O  
ATOM    899  CG  PHE A 117     -69.734 -26.867  56.318  1.00 96.94           C  
ATOM    900  CD1 PHE A 117     -69.800 -26.298  55.052  1.00 96.94           C  
ATOM    901  CD2 PHE A 117     -69.230 -28.155  56.446  1.00 96.94           C  
ATOM    902  CE1 PHE A 117     -69.371 -27.002  53.930  1.00 96.94           C  
ATOM    903  CE2 PHE A 117     -68.799 -28.865  55.329  1.00 96.94           C  
ATOM    904  CZ  PHE A 117     -68.871 -28.288  54.072  1.00 96.94           C  
ATOM    905  N   LEU A 118     -68.611 -23.466  57.186  1.00 96.67           N  
ATOM    906  CA  LEU A 118     -67.824 -22.572  56.344  1.00 96.67           C  
ATOM    907  C   LEU A 118     -66.558 -22.120  57.066  1.00 96.67           C  
ATOM    908  CB  LEU A 118     -68.654 -21.352  55.934  1.00 96.67           C  
ATOM    909  O   LEU A 118     -65.499 -21.993  56.448  1.00 96.67           O  
ATOM    910  CG  LEU A 118     -69.737 -21.592  54.881  1.00 96.67           C  
ATOM    911  CD1 LEU A 118     -70.609 -20.351  54.725  1.00 96.67           C  
ATOM    912  CD2 LEU A 118     -69.109 -21.983  53.547  1.00 96.67           C  
ATOM    913  N   GLU A 119     -66.603 -21.922  58.347  1.00 94.56           N  
ATOM    914  CA  GLU A 119     -65.429 -21.569  59.139  1.00 94.56           C  
ATOM    915  C   GLU A 119     -64.403 -22.699  59.140  1.00 94.56           C  
ATOM    916  CB  GLU A 119     -65.832 -21.225  60.575  1.00 94.56           C  
ATOM    917  O   GLU A 119     -63.200 -22.453  59.030  1.00 94.56           O  
ATOM    918  CG  GLU A 119     -66.486 -19.858  60.719  1.00 94.56           C  
ATOM    919  CD  GLU A 119     -66.914 -19.545  62.144  1.00 94.56           C  
ATOM    920  OE1 GLU A 119     -67.283 -18.382  62.425  1.00 94.56           O  
ATOM    921  OE2 GLU A 119     -66.880 -20.469  62.986  1.00 94.56           O  
ATOM    922  N   GLN A 120     -64.884 -23.872  59.320  1.00 96.36           N  
ATOM    923  CA  GLN A 120     -64.008 -25.038  59.284  1.00 96.36           C  
ATOM    924  C   GLN A 120     -63.351 -25.191  57.916  1.00 96.36           C  
ATOM    925  CB  GLN A 120     -64.788 -26.306  59.637  1.00 96.36           C  
ATOM    926  O   GLN A 120     -62.155 -25.474  57.824  1.00 96.36           O  
ATOM    927  CG  GLN A 120     -63.903 -27.515  59.912  1.00 96.36           C  
ATOM    928  CD  GLN A 120     -64.680 -28.698  60.461  1.00 96.36           C  
ATOM    929  NE2 GLN A 120     -63.968 -29.652  61.050  1.00 96.36           N  
ATOM    930  OE1 GLN A 120     -65.909 -28.753  60.356  1.00 96.36           O  
ATOM    931  N   GLN A 121     -64.151 -25.008  56.837  1.00 96.82           N  
ATOM    932  CA  GLN A 121     -63.618 -25.079  55.480  1.00 96.82           C  
ATOM    933  C   GLN A 121     -62.598 -23.971  55.231  1.00 96.82           C  
ATOM    934  CB  GLN A 121     -64.749 -24.992  54.454  1.00 96.82           C  
ATOM    935  O   GLN A 121     -61.563 -24.203  54.603  1.00 96.82           O  
ATOM    936  CG  GLN A 121     -65.268 -26.348  53.995  1.00 96.82           C  
ATOM    937  CD  GLN A 121     -66.217 -26.245  52.816  1.00 96.82           C  
ATOM    938  NE2 GLN A 121     -66.613 -27.390  52.272  1.00 96.82           N  
ATOM    939  OE1 GLN A 121     -66.592 -25.145  52.398  1.00 96.82           O  
ATOM    940  N   ASN A 122     -62.947 -22.804  55.748  1.00 94.87           N  
ATOM    941  CA  ASN A 122     -62.003 -21.702  55.600  1.00 94.87           C  
ATOM    942  C   ASN A 122     -60.697 -21.979  56.341  1.00 94.87           C  
ATOM    943  CB  ASN A 122     -62.624 -20.393  56.091  1.00 94.87           C  
ATOM    944  O   ASN A 122     -59.616 -21.657  55.844  1.00 94.87           O  
ATOM    945  CG  ASN A 122     -63.302 -19.615  54.980  1.00 94.87           C  
ATOM    946  ND2 ASN A 122     -64.357 -18.886  55.325  1.00 94.87           N  
ATOM    947  OD1 ASN A 122     -62.882 -19.670  53.822  1.00 94.87           O  
ATOM    948  N   ALA A 123     -60.830 -22.578  57.520  1.00 96.00           N  
ATOM    949  CA  ALA A 123     -59.641 -22.922  58.295  1.00 96.00           C  
ATOM    950  C   ALA A 123     -58.798 -23.968  57.572  1.00 96.00           C  
ATOM    951  CB  ALA A 123     -60.037 -23.427  59.681  1.00 96.00           C  
ATOM    952  O   ALA A 123     -57.568 -23.875  57.548  1.00 96.00           O  
ATOM    953  N   ALA A 124     -59.416 -24.960  57.009  1.00 95.44           N  
ATOM    954  CA  ALA A 124     -58.726 -25.994  56.243  1.00 95.44           C  
ATOM    955  C   ALA A 124     -58.045 -25.402  55.012  1.00 95.44           C  
ATOM    956  CB  ALA A 124     -59.702 -27.092  55.830  1.00 95.44           C  
ATOM    957  O   ALA A 124     -56.898 -25.738  54.708  1.00 95.44           O  
ATOM    958  N   LEU A 125     -58.743 -24.491  54.269  1.00 94.25           N  
ATOM    959  CA  LEU A 125     -58.187 -23.866  53.074  1.00 94.25           C  
ATOM    960  C   LEU A 125     -57.012 -22.961  53.430  1.00 94.25           C  
ATOM    961  CB  LEU A 125     -59.263 -23.061  52.341  1.00 94.25           C  
ATOM    962  O   LEU A 125     -56.012 -22.922  52.709  1.00 94.25           O  
ATOM    963  CG  LEU A 125     -60.299 -23.869  51.559  1.00 94.25           C  
ATOM    964  CD1 LEU A 125     -61.405 -22.954  51.043  1.00 94.25           C  
ATOM    965  CD2 LEU A 125     -59.636 -24.617  50.407  1.00 94.25           C  
ATOM    966  N   ARG A 126     -57.169 -22.328  54.576  1.00 91.08           N  
ATOM    967  CA  ARG A 126     -56.074 -21.479  55.035  1.00 91.08           C  
ATOM    968  C   ARG A 126     -54.848 -22.313  55.390  1.00 91.08           C  
ATOM    969  CB  ARG A 126     -56.509 -20.647  56.243  1.00 91.08           C  
ATOM    970  O   ARG A 126     -53.715 -21.902  55.131  1.00 91.08           O  
ATOM    971  CG  ARG A 126     -57.467 -19.517  55.900  1.00 91.08           C  
ATOM    972  CD  ARG A 126     -57.719 -18.608  57.095  1.00 91.08           C  
ATOM    973  NE  ARG A 126     -58.526 -17.447  56.728  1.00 91.08           N  
ATOM    974  NH1 ARG A 126     -60.442 -18.185  57.787  1.00 91.08           N  
ATOM    975  NH2 ARG A 126     -60.439 -16.178  56.679  1.00 91.08           N  
ATOM    976  CZ  ARG A 126     -59.800 -17.273  57.066  1.00 91.08           C  
ATOM    977  N   GLY A 127     -55.086 -23.468  55.994  1.00 91.43           N  
ATOM    978  CA  GLY A 127     -53.990 -24.381  56.278  1.00 91.43           C  
ATOM    979  C   GLY A 127     -53.312 -24.906  55.027  1.00 91.43           C  
ATOM    980  O   GLY A 127     -52.082 -24.976  54.964  1.00 91.43           O  
ATOM    981  N   GLU A 128     -54.091 -25.245  53.994  1.00 89.60           N  
ATOM    982  CA  GLU A 128     -53.547 -25.725  52.727  1.00 89.60           C  
ATOM    983  C   GLU A 128     -52.762 -24.628  52.012  1.00 89.60           C  
ATOM    984  CB  GLU A 128     -54.668 -26.244  51.822  1.00 89.60           C  
ATOM    985  O   GLU A 128     -51.726 -24.897  51.401  1.00 89.60           O  
ATOM    986  CG  GLU A 128     -55.269 -27.563  52.284  1.00 89.60           C  
ATOM    987  CD  GLU A 128     -56.321 -28.109  51.331  1.00 89.60           C  
ATOM    988  OE1 GLU A 128     -56.899 -29.182  51.615  1.00 89.60           O  
ATOM    989  OE2 GLU A 128     -56.568 -27.458  50.291  1.00 89.60           O  
ATOM    990  N   LEU A 129     -53.211 -23.458  52.119  1.00 84.80           N  
ATOM    991  CA  LEU A 129     -52.518 -22.333  51.500  1.00 84.80           C  
ATOM    992  C   LEU A 129     -51.196 -22.053  52.207  1.00 84.80           C  
ATOM    993  CB  LEU A 129     -53.399 -21.081  51.527  1.00 84.80           C  
ATOM    994  O   LEU A 129     -50.190 -21.760  51.558  1.00 84.80           O  
ATOM    995  CG  LEU A 129     -54.343 -20.891  50.338  1.00 84.80           C  
ATOM    996  CD1 LEU A 129     -55.407 -19.850  50.668  1.00 84.80           C  
ATOM    997  CD2 LEU A 129     -53.561 -20.488  49.093  1.00 84.80           C  
ATOM    998  N   SER A 130     -51.230 -22.158  53.515  1.00 84.26           N  
ATOM    999  CA  SER A 130     -50.001 -21.950  54.274  1.00 84.26           C  
ATOM   1000  C   SER A 130     -48.973 -23.035  53.970  1.00 84.26           C  
ATOM   1001  CB  SER A 130     -50.296 -21.922  55.774  1.00 84.26           C  
ATOM   1002  O   SER A 130     -47.777 -22.755  53.877  1.00 84.26           O  
ATOM   1003  OG  SER A 130     -50.766 -23.184  56.218  1.00 84.26           O  
ATOM   1004  N   GLN A 131     -49.386 -24.277  53.893  1.00 82.92           N  
ATOM   1005  CA  GLN A 131     -48.511 -25.391  53.543  1.00 82.92           C  
ATOM   1006  C   GLN A 131     -47.947 -25.225  52.134  1.00 82.92           C  
ATOM   1007  CB  GLN A 131     -49.260 -26.719  53.656  1.00 82.92           C  
ATOM   1008  O   GLN A 131     -46.768 -25.494  51.896  1.00 82.92           O  
ATOM   1009  CG  GLN A 131     -48.357 -27.943  53.573  1.00 82.92           C  
ATOM   1010  CD  GLN A 131     -49.102 -29.240  53.826  1.00 82.92           C  
ATOM   1011  NE2 GLN A 131     -48.637 -30.009  54.805  1.00 82.92           N  
ATOM   1012  OE1 GLN A 131     -50.088 -29.548  53.149  1.00 82.92           O  
ATOM   1013  N   ALA A 132     -48.794 -24.814  51.185  1.00 77.55           N  
ATOM   1014  CA  ALA A 132     -48.346 -24.571  49.816  1.00 77.55           C  
ATOM   1015  C   ALA A 132     -47.368 -23.401  49.758  1.00 77.55           C  
ATOM   1016  CB  ALA A 132     -49.542 -24.307  48.904  1.00 77.55           C  
ATOM   1017  O   ALA A 132     -46.412 -23.421  48.979  1.00 77.55           O  
ATOM   1018  N   ARG A 133     -47.555 -22.491  50.556  1.00 72.64           N  
ATOM   1019  CA  ARG A 133     -46.658 -21.341  50.597  1.00 72.64           C  
ATOM   1020  C   ARG A 133     -45.332 -21.704  51.259  1.00 72.64           C  
ATOM   1021  CB  ARG A 133     -47.312 -20.174  51.341  1.00 72.64           C  
ATOM   1022  O   ARG A 133     -44.291 -21.134  50.927  1.00 72.64           O  
ATOM   1023  CG  ARG A 133     -48.382 -19.453  50.537  1.00 72.64           C  
ATOM   1024  CD  ARG A 133     -48.910 -18.229  51.271  1.00 72.64           C  
ATOM   1025  NE  ARG A 133     -49.839 -17.464  50.444  1.00 72.64           N  
ATOM   1026  NH1 ARG A 133     -50.538 -16.074  52.151  1.00 72.64           N  
ATOM   1027  NH2 ARG A 133     -51.403 -15.830  50.042  1.00 72.64           N  
ATOM   1028  CZ  ARG A 133     -50.591 -16.458  50.881  1.00 72.64           C  
ATOM   1029  N   GLY A 134     -45.330 -22.581  52.296  1.00 69.19           N  
ATOM   1030  CA  GLY A 134     -44.096 -22.995  52.945  1.00 69.19           C  
ATOM   1031  C   GLY A 134     -43.213 -23.850  52.056  1.00 69.19           C  
ATOM   1032  O   GLY A 134     -41.992 -23.878  52.227  1.00 69.19           O  
ATOM   1033  N   GLN A 135     -43.769 -24.510  50.977  1.00 62.80           N  
ATOM   1034  CA  GLN A 135     -42.970 -25.254  50.010  1.00 62.80           C  
ATOM   1035  C   GLN A 135     -42.440 -24.336  48.912  1.00 62.80           C  
ATOM   1036  CB  GLN A 135     -43.790 -26.389  49.394  1.00 62.80           C  
ATOM   1037  O   GLN A 135     -42.601 -24.622  47.724  1.00 62.80           O  
ATOM   1038  CG  GLN A 135     -44.104 -27.518  50.366  1.00 62.80           C  
ATOM   1039  CD  GLN A 135     -44.817 -28.682  49.703  1.00 62.80           C  
ATOM   1040  NE2 GLN A 135     -45.662 -29.370  50.464  1.00 62.80           N  
ATOM   1041  OE1 GLN A 135     -44.611 -28.959  48.518  1.00 62.80           O  
ATOM   1042  N   GLU A 136     -42.478 -23.041  49.144  1.00 63.79           N  
ATOM   1043  CA  GLU A 136     -42.012 -21.871  48.407  1.00 63.79           C  
ATOM   1044  C   GLU A 136     -40.862 -22.230  47.471  1.00 63.79           C  
ATOM   1045  CB  GLU A 136     -41.579 -20.764  49.372  1.00 63.79           C  
ATOM   1046  O   GLU A 136     -40.005 -23.045  47.816  1.00 63.79           O  
ATOM   1047  CG  GLU A 136     -42.610 -19.659  49.544  1.00 63.79           C  
ATOM   1048  CD  GLU A 136     -42.071 -18.278  49.205  1.00 63.79           C  
ATOM   1049  OE1 GLU A 136     -42.875 -17.376  48.876  1.00 63.79           O  
ATOM   1050  OE2 GLU A 136     -40.834 -18.096  49.268  1.00 63.79           O  
ATOM   1051  N   PRO A 137     -40.876 -21.855  46.144  1.00 63.46           N  
ATOM   1052  CA  PRO A 137     -39.927 -21.833  45.029  1.00 63.46           C  
ATOM   1053  C   PRO A 137     -38.567 -21.260  45.422  1.00 63.46           C  
ATOM   1054  CB  PRO A 137     -40.617 -20.940  43.995  1.00 63.46           C  
ATOM   1055  O   PRO A 137     -37.752 -20.942  44.553  1.00 63.46           O  
ATOM   1056  CG  PRO A 137     -41.626 -20.162  44.776  1.00 63.46           C  
ATOM   1057  CD  PRO A 137     -41.854 -20.857  46.087  1.00 63.46           C  
ATOM   1058  N   ALA A 138     -38.237 -21.099  46.590  1.00 69.92           N  
ATOM   1059  CA  ALA A 138     -36.926 -20.560  46.940  1.00 69.92           C  
ATOM   1060  C   ALA A 138     -35.807 -21.424  46.365  1.00 69.92           C  
ATOM   1061  CB  ALA A 138     -36.783 -20.450  48.456  1.00 69.92           C  
ATOM   1062  O   ALA A 138     -34.794 -20.903  45.891  1.00 69.92           O  
ATOM   1063  N   ARG A 139     -36.114 -22.773  46.312  1.00 78.82           N  
ATOM   1064  CA  ARG A 139     -35.101 -23.659  45.749  1.00 78.82           C  
ATOM   1065  C   ARG A 139     -34.941 -23.427  44.251  1.00 78.82           C  
ATOM   1066  CB  ARG A 139     -35.458 -25.123  46.017  1.00 78.82           C  
ATOM   1067  O   ARG A 139     -33.821 -23.396  43.738  1.00 78.82           O  
ATOM   1068  CG  ARG A 139     -34.328 -26.097  45.723  1.00 78.82           C  
ATOM   1069  CD  ARG A 139     -34.690 -27.519  46.127  1.00 78.82           C  
ATOM   1070  NE  ARG A 139     -33.687 -28.479  45.676  1.00 78.82           N  
ATOM   1071  NH1 ARG A 139     -34.335 -30.154  47.130  1.00 78.82           N  
ATOM   1072  NH2 ARG A 139     -32.595 -30.500  45.678  1.00 78.82           N  
ATOM   1073  CZ  ARG A 139     -33.541 -29.709  46.162  1.00 78.82           C  
ATOM   1074  N   ALA A 140     -36.056 -23.252  43.534  1.00 83.74           N  
ATOM   1075  CA  ALA A 140     -36.026 -22.962  42.103  1.00 83.74           C  
ATOM   1076  C   ALA A 140     -35.336 -21.629  41.828  1.00 83.74           C  
ATOM   1077  CB  ALA A 140     -37.442 -22.952  41.532  1.00 83.74           C  
ATOM   1078  O   ALA A 140     -34.551 -21.512  40.884  1.00 83.74           O  
ATOM   1079  N   ASP A 141     -35.634 -20.613  42.600  1.00 85.92           N  
ATOM   1080  CA  ASP A 141     -35.009 -19.300  42.474  1.00 85.92           C  
ATOM   1081  C   ASP A 141     -33.498 -19.389  42.679  1.00 85.92           C  
ATOM   1082  CB  ASP A 141     -35.618 -18.317  43.476  1.00 85.92           C  
ATOM   1083  O   ASP A 141     -32.729 -18.771  41.940  1.00 85.92           O  
ATOM   1084  CG  ASP A 141     -35.316 -16.867  43.143  1.00 85.92           C  
ATOM   1085  OD1 ASP A 141     -35.274 -16.513  41.945  1.00 85.92           O  
ATOM   1086  OD2 ASP A 141     -35.117 -16.072  44.086  1.00 85.92           O  
ATOM   1087  N   GLN A 142     -33.081 -20.190  43.666  1.00 89.47           N  
ATOM   1088  CA  GLN A 142     -31.661 -20.373  43.946  1.00 89.47           C  
ATOM   1089  C   GLN A 142     -30.956 -21.067  42.784  1.00 89.47           C  
ATOM   1090  CB  GLN A 142     -31.466 -21.175  45.233  1.00 89.47           C  
ATOM   1091  O   GLN A 142     -29.848 -20.683  42.404  1.00 89.47           O  
ATOM   1092  CG  GLN A 142     -31.833 -20.409  46.497  1.00 89.47           C  
ATOM   1093  CD  GLN A 142     -31.765 -21.268  47.745  1.00 89.47           C  
ATOM   1094  NE2 GLN A 142     -32.110 -20.683  48.887  1.00 89.47           N  
ATOM   1095  OE1 GLN A 142     -31.407 -22.449  47.684  1.00 89.47           O  
ATOM   1096  N   LEU A 143     -31.646 -22.089  42.205  1.00 90.96           N  
ATOM   1097  CA  LEU A 143     -31.093 -22.802  41.059  1.00 90.96           C  
ATOM   1098  C   LEU A 143     -30.985 -21.882  39.847  1.00 90.96           C  
ATOM   1099  CB  LEU A 143     -31.957 -24.018  40.715  1.00 90.96           C  
ATOM   1100  O   LEU A 143     -29.988 -21.916  39.123  1.00 90.96           O  
ATOM   1101  CG  LEU A 143     -31.930 -25.174  41.716  1.00 90.96           C  
ATOM   1102  CD1 LEU A 143     -32.962 -26.229  41.336  1.00 90.96           C  
ATOM   1103  CD2 LEU A 143     -30.534 -25.785  41.789  1.00 90.96           C  
ATOM   1104  N   CYS A 144     -32.025 -21.043  39.661  1.00 91.77           N  
ATOM   1105  CA  CYS A 144     -32.014 -20.093  38.554  1.00 91.77           C  
ATOM   1106  C   CYS A 144     -30.916 -19.052  38.740  1.00 91.77           C  
ATOM   1107  CB  CYS A 144     -33.370 -19.400  38.429  1.00 91.77           C  
ATOM   1108  O   CYS A 144     -30.225 -18.695  37.784  1.00 91.77           O  
ATOM   1109  SG  CYS A 144     -34.689 -20.483  37.838  1.00 91.77           S  
ATOM   1110  N   GLN A 145     -30.701 -18.586  39.905  1.00 93.62           N  
ATOM   1111  CA  GLN A 145     -29.655 -17.613  40.204  1.00 93.62           C  
ATOM   1112  C   GLN A 145     -28.268 -18.214  39.995  1.00 93.62           C  
ATOM   1113  CB  GLN A 145     -29.794 -17.099  41.638  1.00 93.62           C  
ATOM   1114  O   GLN A 145     -27.363 -17.542  39.497  1.00 93.62           O  
ATOM   1115  CG  GLN A 145     -30.976 -16.161  41.843  1.00 93.62           C  
ATOM   1116  CD  GLN A 145     -31.106 -15.686  43.278  1.00 93.62           C  
ATOM   1117  NE2 GLN A 145     -32.316 -15.299  43.667  1.00 93.62           N  
ATOM   1118  OE1 GLN A 145     -30.127 -15.669  44.032  1.00 93.62           O  
ATOM   1119  N   GLN A 146     -28.115 -19.436  40.409  1.00 94.94           N  
ATOM   1120  CA  GLN A 146     -26.853 -20.135  40.187  1.00 94.94           C  
ATOM   1121  C   GLN A 146     -26.565 -20.290  38.697  1.00 94.94           C  
ATOM   1122  CB  GLN A 146     -26.873 -21.507  40.863  1.00 94.94           C  
ATOM   1123  O   GLN A 146     -25.435 -20.074  38.252  1.00 94.94           O  
ATOM   1124  CG  GLN A 146     -26.766 -21.446  42.381  1.00 94.94           C  
ATOM   1125  CD  GLN A 146     -26.844 -22.816  43.030  1.00 94.94           C  
ATOM   1126  NE2 GLN A 146     -26.867 -22.842  44.359  1.00 94.94           N  
ATOM   1127  OE1 GLN A 146     -26.884 -23.841  42.344  1.00 94.94           O  
ATOM   1128  N   GLU A 147     -27.570 -20.663  37.911  1.00 96.13           N  
ATOM   1129  CA  GLU A 147     -27.428 -20.797  36.465  1.00 96.13           C  
ATOM   1130  C   GLU A 147     -27.084 -19.458  35.818  1.00 96.13           C  
ATOM   1131  CB  GLU A 147     -28.709 -21.365  35.848  1.00 96.13           C  
ATOM   1132  O   GLU A 147     -26.270 -19.400  34.894  1.00 96.13           O  
ATOM   1133  CG  GLU A 147     -28.979 -22.816  36.221  1.00 96.13           C  
ATOM   1134  CD  GLU A 147     -27.853 -23.757  35.822  1.00 96.13           C  
ATOM   1135  OE1 GLU A 147     -27.518 -24.670  36.611  1.00 96.13           O  
ATOM   1136  OE2 GLU A 147     -27.301 -23.580  34.714  1.00 96.13           O  
ATOM   1137  N   LEU A 148     -27.697 -18.408  36.297  1.00 95.41           N  
ATOM   1138  CA  LEU A 148     -27.416 -17.072  35.784  1.00 95.41           C  
ATOM   1139  C   LEU A 148     -25.967 -16.680  36.056  1.00 95.41           C  
ATOM   1140  CB  LEU A 148     -28.361 -16.045  36.414  1.00 95.41           C  
ATOM   1141  O   LEU A 148     -25.300 -16.110  35.189  1.00 95.41           O  
ATOM   1142  CG  LEU A 148     -29.631 -15.721  35.625  1.00 95.41           C  
ATOM   1143  CD1 LEU A 148     -30.817 -15.564  36.572  1.00 95.41           C  
ATOM   1144  CD2 LEU A 148     -29.436 -14.460  34.791  1.00 95.41           C  
ATOM   1145  N   ARG A 149     -25.510 -17.018  37.271  1.00 96.83           N  
ATOM   1146  CA  ARG A 149     -24.128 -16.723  37.637  1.00 96.83           C  
ATOM   1147  C   ARG A 149     -23.152 -17.502  36.761  1.00 96.83           C  
ATOM   1148  CB  ARG A 149     -23.881 -17.047  39.112  1.00 96.83           C  
ATOM   1149  O   ARG A 149     -22.148 -16.953  36.302  1.00 96.83           O  
ATOM   1150  CG  ARG A 149     -24.593 -16.110  40.075  1.00 96.83           C  
ATOM   1151  CD  ARG A 149     -24.214 -16.394  41.522  1.00 96.83           C  
ATOM   1152  NE  ARG A 149     -25.080 -15.680  42.456  1.00 96.83           N  
ATOM   1153  NH1 ARG A 149     -26.441 -17.493  42.900  1.00 96.83           N  
ATOM   1154  NH2 ARG A 149     -26.839 -15.478  43.918  1.00 96.83           N  
ATOM   1155  CZ  ARG A 149     -26.118 -16.219  43.089  1.00 96.83           C  
ATOM   1156  N   GLU A 150     -23.452 -18.757  36.519  1.00 97.23           N  
ATOM   1157  CA  GLU A 150     -22.610 -19.598  35.673  1.00 97.23           C  
ATOM   1158  C   GLU A 150     -22.581 -19.082  34.238  1.00 97.23           C  
ATOM   1159  CB  GLU A 150     -23.098 -21.049  35.701  1.00 97.23           C  
ATOM   1160  O   GLU A 150     -21.523 -19.052  33.605  1.00 97.23           O  
ATOM   1161  CG  GLU A 150     -22.863 -21.752  37.030  1.00 97.23           C  
ATOM   1162  CD  GLU A 150     -23.456 -23.151  37.082  1.00 97.23           C  
ATOM   1163  OE1 GLU A 150     -23.354 -23.814  38.139  1.00 97.23           O  
ATOM   1164  OE2 GLU A 150     -24.027 -23.587  36.058  1.00 97.23           O  
ATOM   1165  N   LEU A 151     -23.732 -18.676  33.732  1.00 96.96           N  
ATOM   1166  CA  LEU A 151     -23.810 -18.137  32.379  1.00 96.96           C  
ATOM   1167  C   LEU A 151     -23.018 -16.839  32.264  1.00 96.96           C  
ATOM   1168  CB  LEU A 151     -25.269 -17.895  31.982  1.00 96.96           C  
ATOM   1169  O   LEU A 151     -22.328 -16.614  31.267  1.00 96.96           O  
ATOM   1170  CG  LEU A 151     -26.087 -19.134  31.616  1.00 96.96           C  
ATOM   1171  CD1 LEU A 151     -27.559 -18.769  31.455  1.00 96.96           C  
ATOM   1172  CD2 LEU A 151     -25.547 -19.773  30.341  1.00 96.96           C  
ATOM   1173  N   ARG A 152     -23.105 -16.038  33.282  1.00 97.47           N  
ATOM   1174  CA  ARG A 152     -22.344 -14.793  33.290  1.00 97.47           C  
ATOM   1175  C   ARG A 152     -20.844 -15.068  33.297  1.00 97.47           C  
ATOM   1176  CB  ARG A 152     -22.726 -13.938  34.500  1.00 97.47           C  
ATOM   1177  O   ARG A 152     -20.079 -14.382  32.616  1.00 97.47           O  
ATOM   1178  CG  ARG A 152     -24.075 -13.249  34.367  1.00 97.47           C  
ATOM   1179  CD  ARG A 152     -24.391 -12.387  35.581  1.00 97.47           C  
ATOM   1180  NE  ARG A 152     -25.717 -11.784  35.484  1.00 97.47           N  
ATOM   1181  NH1 ARG A 152     -25.733 -10.973  37.647  1.00 97.47           N  
ATOM   1182  NH2 ARG A 152     -27.531 -10.616  36.271  1.00 97.47           N  
ATOM   1183  CZ  ARG A 152     -26.324 -11.126  36.467  1.00 97.47           C  
ATOM   1184  N   ARG A 153     -20.437 -16.036  34.120  1.00 97.24           N  
ATOM   1185  CA  ARG A 153     -19.033 -16.434  34.154  1.00 97.24           C  
ATOM   1186  C   ARG A 153     -18.575 -16.942  32.791  1.00 97.24           C  
ATOM   1187  CB  ARG A 153     -18.806 -17.511  35.218  1.00 97.24           C  
ATOM   1188  O   ARG A 153     -17.488 -16.592  32.327  1.00 97.24           O  
ATOM   1189  CG  ARG A 153     -18.912 -16.999  36.645  1.00 97.24           C  
ATOM   1190  CD  ARG A 153     -18.584 -18.085  37.660  1.00 97.24           C  
ATOM   1191  NE  ARG A 153     -18.751 -17.610  39.031  1.00 97.24           N  
ATOM   1192  NH1 ARG A 153     -20.616 -18.901  39.470  1.00 97.24           N  
ATOM   1193  NH2 ARG A 153     -19.772 -17.512  41.086  1.00 97.24           N  
ATOM   1194  CZ  ARG A 153     -19.713 -18.009  39.859  1.00 97.24           C  
ATOM   1195  N   GLU A 154     -19.416 -17.710  32.116  1.00 97.95           N  
ATOM   1196  CA  GLU A 154     -19.106 -18.232  30.789  1.00 97.95           C  
ATOM   1197  C   GLU A 154     -18.998 -17.106  29.764  1.00 97.95           C  
ATOM   1198  CB  GLU A 154     -20.166 -19.245  30.348  1.00 97.95           C  
ATOM   1199  O   GLU A 154     -18.119 -17.128  28.900  1.00 97.95           O  
ATOM   1200  CG  GLU A 154     -20.069 -20.586  31.061  1.00 97.95           C  
ATOM   1201  CD  GLU A 154     -21.157 -21.564  30.647  1.00 97.95           C  
ATOM   1202  OE1 GLU A 154     -21.250 -22.658  31.250  1.00 97.95           O  
ATOM   1203  OE2 GLU A 154     -21.921 -21.236  29.713  1.00 97.95           O  
ATOM   1204  N   LEU A 155     -19.880 -16.135  29.835  1.00 97.45           N  
ATOM   1205  CA  LEU A 155     -19.835 -14.988  28.935  1.00 97.45           C  
ATOM   1206  C   LEU A 155     -18.544 -14.199  29.124  1.00 97.45           C  
ATOM   1207  CB  LEU A 155     -21.043 -14.077  29.167  1.00 97.45           C  
ATOM   1208  O   LEU A 155     -17.946 -13.738  28.149  1.00 97.45           O  
ATOM   1209  CG  LEU A 155     -22.380 -14.567  28.609  1.00 97.45           C  
ATOM   1210  CD1 LEU A 155     -23.500 -13.607  28.996  1.00 97.45           C  
ATOM   1211  CD2 LEU A 155     -22.302 -14.722  27.094  1.00 97.45           C  
ATOM   1212  N   GLU A 156     -18.148 -14.040  30.350  1.00 97.14           N  
ATOM   1213  CA  GLU A 156     -16.906 -13.330  30.639  1.00 97.14           C  
ATOM   1214  C   GLU A 156     -15.701 -14.070  30.066  1.00 97.14           C  
ATOM   1215  CB  GLU A 156     -16.736 -13.136  32.148  1.00 97.14           C  
ATOM   1216  O   GLU A 156     -14.811 -13.455  29.475  1.00 97.14           O  
ATOM   1217  CG  GLU A 156     -17.697 -12.121  32.750  1.00 97.14           C  
ATOM   1218  CD  GLU A 156     -17.598 -12.025  34.264  1.00 97.14           C  
ATOM   1219  OE1 GLU A 156     -18.374 -11.257  34.876  1.00 97.14           O  
ATOM   1220  OE2 GLU A 156     -16.735 -12.723  34.843  1.00 97.14           O  
ATOM   1221  N   LEU A 157     -15.651 -15.409  30.249  1.00 97.68           N  
ATOM   1222  CA  LEU A 157     -14.559 -16.221  29.723  1.00 97.68           C  
ATOM   1223  C   LEU A 157     -14.521 -16.161  28.200  1.00 97.68           C  
ATOM   1224  CB  LEU A 157     -14.700 -17.674  30.186  1.00 97.68           C  
ATOM   1225  O   LEU A 157     -13.448 -16.033  27.606  1.00 97.68           O  
ATOM   1226  CG  LEU A 157     -14.439 -17.941  31.669  1.00 97.68           C  
ATOM   1227  CD1 LEU A 157     -14.753 -19.395  32.008  1.00 97.68           C  
ATOM   1228  CD2 LEU A 157     -12.997 -17.602  32.029  1.00 97.68           C  
ATOM   1229  N   LEU A 158     -15.701 -16.252  27.600  1.00 97.82           N  
ATOM   1230  CA  LEU A 158     -15.799 -16.155  26.148  1.00 97.82           C  
ATOM   1231  C   LEU A 158     -15.382 -14.769  25.666  1.00 97.82           C  
ATOM   1232  CB  LEU A 158     -17.226 -16.461  25.685  1.00 97.82           C  
ATOM   1233  O   LEU A 158     -14.744 -14.637  24.619  1.00 97.82           O  
ATOM   1234  CG  LEU A 158     -17.669 -17.922  25.776  1.00 97.82           C  
ATOM   1235  CD1 LEU A 158     -19.135 -18.057  25.375  1.00 97.82           C  
ATOM   1236  CD2 LEU A 158     -16.787 -18.805  24.901  1.00 97.82           C  
ATOM   1237  N   GLY A 159     -15.773 -13.702  26.389  1.00 97.58           N  
ATOM   1238  CA  GLY A 159     -15.343 -12.352  26.063  1.00 97.58           C  
ATOM   1239  C   GLY A 159     -13.836 -12.181  26.099  1.00 97.58           C  
ATOM   1240  O   GLY A 159     -13.255 -11.557  25.209  1.00 97.58           O  
ATOM   1241  N   ARG A 160     -13.142 -12.735  27.109  1.00 98.15           N  
ATOM   1242  CA  ARG A 160     -11.687 -12.685  27.212  1.00 98.15           C  
ATOM   1243  C   ARG A 160     -11.031 -13.435  26.058  1.00 98.15           C  
ATOM   1244  CB  ARG A 160     -11.223 -13.269  28.548  1.00 98.15           C  
ATOM   1245  O   ARG A 160     -10.043 -12.966  25.488  1.00 98.15           O  
ATOM   1246  CG  ARG A 160     -11.595 -12.421  29.754  1.00 98.15           C  
ATOM   1247  CD  ARG A 160     -11.097 -13.039  31.053  1.00 98.15           C  
ATOM   1248  NE  ARG A 160     -11.554 -12.286  32.218  1.00 98.15           N  
ATOM   1249  NH1 ARG A 160     -11.647 -14.117  33.623  1.00 98.15           N  
ATOM   1250  NH2 ARG A 160     -12.216 -12.037  34.403  1.00 98.15           N  
ATOM   1251  CZ  ARG A 160     -11.804 -12.815  33.412  1.00 98.15           C  
ATOM   1252  N   GLU A 161     -11.547 -14.615  25.761  1.00 97.90           N  
ATOM   1253  CA  GLU A 161     -11.038 -15.395  24.637  1.00 97.90           C  
ATOM   1254  C   GLU A 161     -11.208 -14.642  23.320  1.00 97.90           C  
ATOM   1255  CB  GLU A 161     -11.743 -16.753  24.561  1.00 97.90           C  
ATOM   1256  O   GLU A 161     -10.310 -14.646  22.476  1.00 97.90           O  
ATOM   1257  CG  GLU A 161     -11.315 -17.729  25.648  1.00 97.90           C  
ATOM   1258  CD  GLU A 161     -12.088 -19.038  25.616  1.00 97.90           C  
ATOM   1259  OE1 GLU A 161     -11.852 -19.903  26.489  1.00 97.90           O  
ATOM   1260  OE2 GLU A 161     -12.936 -19.199  24.710  1.00 97.90           O  
ATOM   1261  N   ARG A 162     -12.394 -14.049  23.180  1.00 97.45           N  
ATOM   1262  CA  ARG A 162     -12.641 -13.237  21.992  1.00 97.45           C  
ATOM   1263  C   ARG A 162     -11.616 -12.115  21.874  1.00 97.45           C  
ATOM   1264  CB  ARG A 162     -14.056 -12.654  22.025  1.00 97.45           C  
ATOM   1265  O   ARG A 162     -11.039 -11.904  20.804  1.00 97.45           O  
ATOM   1266  CG  ARG A 162     -14.419 -11.851  20.786  1.00 97.45           C  
ATOM   1267  CD  ARG A 162     -13.988 -10.396  20.909  1.00 97.45           C  
ATOM   1268  NE  ARG A 162     -14.480  -9.792  22.144  1.00 97.45           N  
ATOM   1269  NH1 ARG A 162     -14.597  -7.648  21.290  1.00 97.45           N  
ATOM   1270  NH2 ARG A 162     -15.201  -8.056  23.464  1.00 97.45           N  
ATOM   1271  CZ  ARG A 162     -14.758  -8.500  22.296  1.00 97.45           C  
ATOM   1272  N   ASP A 163     -11.345 -11.378  22.914  1.00 96.89           N  
ATOM   1273  CA  ASP A 163     -10.367 -10.295  22.911  1.00 96.89           C  
ATOM   1274  C   ASP A 163      -8.969 -10.817  22.586  1.00 96.89           C  
ATOM   1275  CB  ASP A 163     -10.358  -9.575  24.262  1.00 96.89           C  
ATOM   1276  O   ASP A 163      -8.225 -10.187  21.833  1.00 96.89           O  
ATOM   1277  CG  ASP A 163     -11.640  -8.807  24.532  1.00 96.89           C  
ATOM   1278  OD1 ASP A 163     -12.372  -8.484  23.572  1.00 96.89           O  
ATOM   1279  OD2 ASP A 163     -11.918  -8.518  25.716  1.00 96.89           O  
ATOM   1280  N   ARG A 164      -8.626 -11.952  23.165  1.00 98.01           N  
ATOM   1281  CA  ARG A 164      -7.332 -12.575  22.907  1.00 98.01           C  
ATOM   1282  C   ARG A 164      -7.175 -12.921  21.430  1.00 98.01           C  
ATOM   1283  CB  ARG A 164      -7.161 -13.834  23.761  1.00 98.01           C  
ATOM   1284  O   ARG A 164      -6.144 -12.623  20.823  1.00 98.01           O  
ATOM   1285  CG  ARG A 164      -5.736 -14.362  23.800  1.00 98.01           C  
ATOM   1286  CD  ARG A 164      -5.622 -15.615  24.657  1.00 98.01           C  
ATOM   1287  NE  ARG A 164      -4.289 -16.205  24.576  1.00 98.01           N  
ATOM   1288  NH1 ARG A 164      -4.288 -17.010  26.742  1.00 98.01           N  
ATOM   1289  NH2 ARG A 164      -2.471 -17.351  25.386  1.00 98.01           N  
ATOM   1290  CZ  ARG A 164      -3.686 -16.854  25.568  1.00 98.01           C  
ATOM   1291  N   VAL A 165      -8.178 -13.608  20.885  1.00 95.97           N  
ATOM   1292  CA  VAL A 165      -8.146 -13.998  19.480  1.00 95.97           C  
ATOM   1293  C   VAL A 165      -8.132 -12.752  18.597  1.00 95.97           C  
ATOM   1294  CB  VAL A 165      -9.347 -14.898  19.113  1.00 95.97           C  
ATOM   1295  O   VAL A 165      -7.445 -12.716  17.574  1.00 95.97           O  
ATOM   1296  CG1 VAL A 165      -9.439 -15.085  17.599  1.00 95.97           C  
ATOM   1297  CG2 VAL A 165      -9.236 -16.249  19.815  1.00 95.97           C  
ATOM   1298  N   GLN A 166      -8.799 -11.702  18.935  1.00 97.21           N  
ATOM   1299  CA  GLN A 166      -8.823 -10.451  18.184  1.00 97.21           C  
ATOM   1300  C   GLN A 166      -7.441  -9.806  18.144  1.00 97.21           C  
ATOM   1301  CB  GLN A 166      -9.838  -9.481  18.790  1.00 97.21           C  
ATOM   1302  O   GLN A 166      -7.009  -9.315  17.098  1.00 97.21           O  
ATOM   1303  CG  GLN A 166     -10.168  -8.296  17.892  1.00 97.21           C  
ATOM   1304  CD  GLN A 166     -11.470  -7.616  18.272  1.00 97.21           C  
ATOM   1305  NE2 GLN A 166     -11.873  -6.624  17.485  1.00 97.21           N  
ATOM   1306  OE1 GLN A 166     -12.109  -7.979  19.265  1.00 97.21           O  
ATOM   1307  N   VAL A 167      -6.739  -9.749  19.243  1.00 96.87           N  
ATOM   1308  CA  VAL A 167      -5.386  -9.206  19.297  1.00 96.87           C  
ATOM   1309  C   VAL A 167      -4.461 -10.030  18.404  1.00 96.87           C  
ATOM   1310  CB  VAL A 167      -4.843  -9.177  20.744  1.00 96.87           C  
ATOM   1311  O   VAL A 167      -3.644  -9.476  17.665  1.00 96.87           O  
ATOM   1312  CG1 VAL A 167      -3.351  -8.848  20.755  1.00 96.87           C  
ATOM   1313  CG2 VAL A 167      -5.622  -8.167  21.585  1.00 96.87           C  
ATOM   1314  N   GLU A 168      -4.543 -11.351  18.444  1.00 97.18           N  
ATOM   1315  CA  GLU A 168      -3.750 -12.237  17.597  1.00 97.18           C  
ATOM   1316  C   GLU A 168      -4.053 -12.005  16.119  1.00 97.18           C  
ATOM   1317  CB  GLU A 168      -4.004 -13.701  17.963  1.00 97.18           C  
ATOM   1318  O   GLU A 168      -3.141 -11.969  15.291  1.00 97.18           O  
ATOM   1319  CG  GLU A 168      -3.445 -14.102  19.320  1.00 97.18           C  
ATOM   1320  CD  GLU A 168      -3.729 -15.551  19.682  1.00 97.18           C  
ATOM   1321  OE1 GLU A 168      -3.282 -16.007  20.759  1.00 97.18           O  
ATOM   1322  OE2 GLU A 168      -4.403 -16.237  18.881  1.00 97.18           O  
ATOM   1323  N   ARG A 169      -5.327 -11.909  15.770  1.00 96.41           N  
ATOM   1324  CA  ARG A 169      -5.734 -11.625  14.398  1.00 96.41           C  
ATOM   1325  C   ARG A 169      -5.134 -10.312  13.909  1.00 96.41           C  
ATOM   1326  CB  ARG A 169      -7.260 -11.577  14.289  1.00 96.41           C  
ATOM   1327  O   ARG A 169      -4.583 -10.247  12.808  1.00 96.41           O  
ATOM   1328  CG  ARG A 169      -7.770 -11.387  12.869  1.00 96.41           C  
ATOM   1329  CD  ARG A 169      -9.128 -10.699  12.845  1.00 96.41           C  
ATOM   1330  NE  ARG A 169      -9.049  -9.333  13.354  1.00 96.41           N  
ATOM   1331  NH1 ARG A 169     -11.135  -8.706  12.585  1.00 96.41           N  
ATOM   1332  NH2 ARG A 169      -9.829  -7.204  13.721  1.00 96.41           N  
ATOM   1333  CZ  ARG A 169     -10.005  -8.417  13.219  1.00 96.41           C  
ATOM   1334  N   ASP A 170      -5.200  -9.267  14.734  1.00 94.84           N  
ATOM   1335  CA  ASP A 170      -4.634  -7.972  14.369  1.00 94.84           C  
ATOM   1336  C   ASP A 170      -3.118  -8.060  14.214  1.00 94.84           C  
ATOM   1337  CB  ASP A 170      -4.995  -6.915  15.414  1.00 94.84           C  
ATOM   1338  O   ASP A 170      -2.546  -7.462  13.300  1.00 94.84           O  
ATOM   1339  CG  ASP A 170      -6.479  -6.593  15.444  1.00 94.84           C  
ATOM   1340  OD1 ASP A 170      -7.189  -6.899  14.462  1.00 94.84           O  
ATOM   1341  OD2 ASP A 170      -6.942  -6.024  16.456  1.00 94.84           O  
ATOM   1342  N   GLY A 171      -2.480  -8.773  15.161  1.00 93.65           N  
ATOM   1343  CA  GLY A 171      -1.049  -9.000  15.031  1.00 93.65           C  
ATOM   1344  C   GLY A 171      -0.671  -9.704  13.742  1.00 93.65           C  
ATOM   1345  O   GLY A 171       0.283  -9.308  13.069  1.00 93.65           O  
ATOM   1346  N   LEU A 172      -1.422 -10.781  13.396  1.00 93.72           N  
ATOM   1347  CA  LEU A 172      -1.174 -11.533  12.171  1.00 93.72           C  
ATOM   1348  C   LEU A 172      -1.454 -10.676  10.941  1.00 93.72           C  
ATOM   1349  CB  LEU A 172      -2.036 -12.797  12.134  1.00 93.72           C  
ATOM   1350  O   LEU A 172      -0.747 -10.776   9.935  1.00 93.72           O  
ATOM   1351  CG  LEU A 172      -1.656 -13.906  13.117  1.00 93.72           C  
ATOM   1352  CD1 LEU A 172      -2.681 -15.034  13.066  1.00 93.72           C  
ATOM   1353  CD2 LEU A 172      -0.258 -14.434  12.813  1.00 93.72           C  
ATOM   1354  N   ALA A 173      -2.468  -9.846  10.992  1.00 93.23           N  
ATOM   1355  CA  ALA A 173      -2.780  -8.937   9.893  1.00 93.23           C  
ATOM   1356  C   ALA A 173      -1.632  -7.963   9.644  1.00 93.23           C  
ATOM   1357  CB  ALA A 173      -4.069  -8.172  10.184  1.00 93.23           C  
ATOM   1358  O   ALA A 173      -1.278  -7.691   8.494  1.00 93.23           O  
ATOM   1359  N   GLU A 174      -1.038  -7.411  10.669  1.00 93.42           N  
ATOM   1360  CA  GLU A 174       0.119  -6.529  10.546  1.00 93.42           C  
ATOM   1361  C   GLU A 174       1.317  -7.269   9.958  1.00 93.42           C  
ATOM   1362  CB  GLU A 174       0.486  -5.931  11.907  1.00 93.42           C  
ATOM   1363  O   GLU A 174       2.028  -6.732   9.107  1.00 93.42           O  
ATOM   1364  CG  GLU A 174      -0.531  -4.929  12.433  1.00 93.42           C  
ATOM   1365  CD  GLU A 174      -0.203  -4.415  13.825  1.00 93.42           C  
ATOM   1366  OE1 GLU A 174      -1.001  -3.631  14.387  1.00 93.42           O  
ATOM   1367  OE2 GLU A 174       0.862  -4.799  14.359  1.00 93.42           O  
ATOM   1368  N   ASP A 175       1.575  -8.522  10.447  1.00 93.45           N  
ATOM   1369  CA  ASP A 175       2.653  -9.349   9.915  1.00 93.45           C  
ATOM   1370  C   ASP A 175       2.449  -9.628   8.428  1.00 93.45           C  
ATOM   1371  CB  ASP A 175       2.750 -10.666  10.688  1.00 93.45           C  
ATOM   1372  O   ASP A 175       3.400  -9.576   7.645  1.00 93.45           O  
ATOM   1373  CG  ASP A 175       3.230 -10.481  12.117  1.00 93.45           C  
ATOM   1374  OD1 ASP A 175       3.817  -9.423  12.431  1.00 93.45           O  
ATOM   1375  OD2 ASP A 175       3.022 -11.403  12.935  1.00 93.45           O  
ATOM   1376  N   LEU A 176       1.243  -9.958   8.077  1.00 91.13           N  
ATOM   1377  CA  LEU A 176       0.924 -10.199   6.674  1.00 91.13           C  
ATOM   1378  C   LEU A 176       1.207  -8.960   5.832  1.00 91.13           C  
ATOM   1379  CB  LEU A 176      -0.542 -10.611   6.520  1.00 91.13           C  
ATOM   1380  O   LEU A 176       1.770  -9.061   4.740  1.00 91.13           O  
ATOM   1381  CG  LEU A 176      -0.946 -11.188   5.162  1.00 91.13           C  
ATOM   1382  CD1 LEU A 176      -2.235 -11.993   5.290  1.00 91.13           C  
ATOM   1383  CD2 LEU A 176      -1.105 -10.073   4.134  1.00 91.13           C  
ATOM   1384  N   ALA A 177       0.750  -7.811   6.314  1.00 93.22           N  
ATOM   1385  CA  ALA A 177       0.997  -6.557   5.607  1.00 93.22           C  
ATOM   1386  C   ALA A 177       2.493  -6.299   5.454  1.00 93.22           C  
ATOM   1387  CB  ALA A 177       0.332  -5.394   6.338  1.00 93.22           C  
ATOM   1388  O   ALA A 177       2.953  -5.887   4.387  1.00 93.22           O  
ATOM   1389  N   ALA A 178       3.276  -6.526   6.506  1.00 91.81           N  
ATOM   1390  CA  ALA A 178       4.727  -6.362   6.477  1.00 91.81           C  
ATOM   1391  C   ALA A 178       5.366  -7.305   5.462  1.00 91.81           C  
ATOM   1392  CB  ALA A 178       5.317  -6.600   7.865  1.00 91.81           C  
ATOM   1393  O   ALA A 178       6.263  -6.908   4.715  1.00 91.81           O  
ATOM   1394  N   LEU A 179       4.909  -8.566   5.436  1.00 88.94           N  
ATOM   1395  CA  LEU A 179       5.431  -9.552   4.496  1.00 88.94           C  
ATOM   1396  C   LEU A 179       5.086  -9.170   3.061  1.00 88.94           C  
ATOM   1397  CB  LEU A 179       4.876 -10.943   4.814  1.00 88.94           C  
ATOM   1398  O   LEU A 179       5.905  -9.340   2.154  1.00 88.94           O  
ATOM   1399  CG  LEU A 179       5.459 -11.641   6.043  1.00 88.94           C  
ATOM   1400  CD1 LEU A 179       4.725 -12.952   6.306  1.00 88.94           C  
ATOM   1401  CD2 LEU A 179       6.953 -11.887   5.860  1.00 88.94           C  
ATOM   1402  N   LYS A 180       3.903  -8.692   2.835  1.00 92.44           N  
ATOM   1403  CA  LYS A 180       3.506  -8.236   1.506  1.00 92.44           C  
ATOM   1404  C   LYS A 180       4.387  -7.083   1.035  1.00 92.44           C  
ATOM   1405  CB  LYS A 180       2.038  -7.810   1.502  1.00 92.44           C  
ATOM   1406  O   LYS A 180       4.797  -7.043  -0.127  1.00 92.44           O  
ATOM   1407  CG  LYS A 180       1.055  -8.971   1.524  1.00 92.44           C  
ATOM   1408  CD  LYS A 180      -0.384  -8.490   1.391  1.00 92.44           C  
ATOM   1409  CE  LYS A 180      -1.359  -9.656   1.310  1.00 92.44           C  
ATOM   1410  NZ  LYS A 180      -2.779  -9.191   1.310  1.00 92.44           N  
ATOM   1411  N   GLN A 181       4.627  -6.140   1.906  1.00 92.21           N  
ATOM   1412  CA  GLN A 181       5.503  -5.019   1.584  1.00 92.21           C  
ATOM   1413  C   GLN A 181       6.912  -5.500   1.250  1.00 92.21           C  
ATOM   1414  CB  GLN A 181       5.550  -4.023   2.745  1.00 92.21           C  
ATOM   1415  O   GLN A 181       7.521  -5.033   0.286  1.00 92.21           O  
ATOM   1416  CG  GLN A 181       6.326  -2.751   2.433  1.00 92.21           C  
ATOM   1417  CD  GLN A 181       6.367  -1.786   3.603  1.00 92.21           C  
ATOM   1418  NE2 GLN A 181       7.053  -0.663   3.422  1.00 92.21           N  
ATOM   1419  OE1 GLN A 181       5.785  -2.048   4.661  1.00 92.21           O  
ATOM   1420  N   ARG A 182       7.432  -6.407   2.050  1.00 91.81           N  
ATOM   1421  CA  ARG A 182       8.752  -6.979   1.808  1.00 91.81           C  
ATOM   1422  C   ARG A 182       8.796  -7.707   0.469  1.00 91.81           C  
ATOM   1423  CB  ARG A 182       9.139  -7.936   2.937  1.00 91.81           C  
ATOM   1424  O   ARG A 182       9.784  -7.614  -0.262  1.00 91.81           O  
ATOM   1425  CG  ARG A 182       9.569  -7.237   4.217  1.00 91.81           C  
ATOM   1426  CD  ARG A 182      10.038  -8.229   5.272  1.00 91.81           C  
ATOM   1427  NE  ARG A 182      10.408  -7.560   6.516  1.00 91.81           N  
ATOM   1428  NH1 ARG A 182      10.806  -9.510   7.689  1.00 91.81           N  
ATOM   1429  NH2 ARG A 182      11.081  -7.476   8.710  1.00 91.81           N  
ATOM   1430  CZ  ARG A 182      10.764  -8.183   7.635  1.00 91.81           C  
ATOM   1431  N   LEU A 183       7.830  -8.427   0.190  1.00 89.98           N  
ATOM   1432  CA  LEU A 183       7.749  -9.131  -1.085  1.00 89.98           C  
ATOM   1433  C   LEU A 183       7.771  -8.148  -2.251  1.00 89.98           C  
ATOM   1434  CB  LEU A 183       6.480  -9.985  -1.146  1.00 89.98           C  
ATOM   1435  O   LEU A 183       8.467  -8.371  -3.244  1.00 89.98           O  
ATOM   1436  CG  LEU A 183       6.262 -10.785  -2.431  1.00 89.98           C  
ATOM   1437  CD1 LEU A 183       7.302 -11.894  -2.548  1.00 89.98           C  
ATOM   1438  CD2 LEU A 183       4.851 -11.362  -2.469  1.00 89.98           C  
ATOM   1439  N   GLU A 184       7.043  -7.084  -2.172  1.00 91.33           N  
ATOM   1440  CA  GLU A 184       7.016  -6.066  -3.217  1.00 91.33           C  
ATOM   1441  C   GLU A 184       8.388  -5.423  -3.398  1.00 91.33           C  
ATOM   1442  CB  GLU A 184       5.970  -4.994  -2.897  1.00 91.33           C  
ATOM   1443  O   GLU A 184       8.831  -5.200  -4.526  1.00 91.33           O  
ATOM   1444  CG  GLU A 184       4.534  -5.469  -3.058  1.00 91.33           C  
ATOM   1445  CD  GLU A 184       3.509  -4.454  -2.575  1.00 91.33           C  
ATOM   1446  OE1 GLU A 184       2.292  -4.740  -2.646  1.00 91.33           O  
ATOM   1447  OE2 GLU A 184       3.927  -3.365  -2.123  1.00 91.33           O  
ATOM   1448  N   GLU A 185       9.040  -5.096  -2.316  1.00 88.51           N  
ATOM   1449  CA  GLU A 185      10.380  -4.519  -2.368  1.00 88.51           C  
ATOM   1450  C   GLU A 185      11.365  -5.471  -3.041  1.00 88.51           C  
ATOM   1451  CB  GLU A 185      10.868  -4.165  -0.961  1.00 88.51           C  
ATOM   1452  O   GLU A 185      12.170  -5.052  -3.874  1.00 88.51           O  
ATOM   1453  CG  GLU A 185      10.137  -2.986  -0.335  1.00 88.51           C  
ATOM   1454  CD  GLU A 185      10.494  -2.766   1.126  1.00 88.51           C  
ATOM   1455  OE1 GLU A 185       9.885  -1.884   1.774  1.00 88.51           O  
ATOM   1456  OE2 GLU A 185      11.391  -3.480   1.627  1.00 88.51           O  
ATOM   1457  N   GLU A 186      11.275  -6.783  -2.634  1.00 87.58           N  
ATOM   1458  CA  GLU A 186      12.142  -7.795  -3.230  1.00 87.58           C  
ATOM   1459  C   GLU A 186      11.858  -7.957  -4.720  1.00 87.58           C  
ATOM   1460  CB  GLU A 186      11.973  -9.137  -2.513  1.00 87.58           C  
ATOM   1461  O   GLU A 186      12.777  -8.173  -5.513  1.00 87.58           O  
ATOM   1462  CG  GLU A 186      12.612  -9.182  -1.133  1.00 87.58           C  
ATOM   1463  CD  GLU A 186      14.104  -8.892  -1.152  1.00 87.58           C  
ATOM   1464  OE1 GLU A 186      14.608  -8.237  -0.211  1.00 87.58           O  
ATOM   1465  OE2 GLU A 186      14.775  -9.322  -2.117  1.00 87.58           O  
ATOM   1466  N   THR A 187      10.640  -7.980  -5.091  1.00 89.02           N  
ATOM   1467  CA  THR A 187      10.263  -8.055  -6.498  1.00 89.02           C  
ATOM   1468  C   THR A 187      10.852  -6.884  -7.279  1.00 89.02           C  
ATOM   1469  CB  THR A 187       8.732  -8.069  -6.665  1.00 89.02           C  
ATOM   1470  O   THR A 187      11.349  -7.061  -8.393  1.00 89.02           O  
ATOM   1471  CG2 THR A 187       8.130  -9.358  -6.116  1.00 89.02           C  
ATOM   1472  OG1 THR A 187       8.170  -6.955  -5.962  1.00 89.02           O  
ATOM   1473  N   ARG A 188      10.787  -5.662  -6.723  1.00 89.36           N  
ATOM   1474  CA  ARG A 188      11.350  -4.483  -7.372  1.00 89.36           C  
ATOM   1475  C   ARG A 188      12.861  -4.614  -7.530  1.00 89.36           C  
ATOM   1476  CB  ARG A 188      11.014  -3.219  -6.578  1.00 89.36           C  
ATOM   1477  O   ARG A 188      13.411  -4.289  -8.585  1.00 89.36           O  
ATOM   1478  CG  ARG A 188       9.554  -2.805  -6.668  1.00 89.36           C  
ATOM   1479  CD  ARG A 188       9.273  -1.550  -5.853  1.00 89.36           C  
ATOM   1480  NE  ARG A 188       7.847  -1.238  -5.820  1.00 89.36           N  
ATOM   1481  NH1 ARG A 188       8.026   0.369  -4.169  1.00 89.36           N  
ATOM   1482  NH2 ARG A 188       5.979  -0.129  -5.073  1.00 89.36           N  
ATOM   1483  CZ  ARG A 188       7.287  -0.334  -5.021  1.00 89.36           C  
ATOM   1484  N   LYS A 189      13.518  -5.063  -6.447  1.00 88.50           N  
ATOM   1485  CA  LYS A 189      14.962  -5.275  -6.507  1.00 88.50           C  
ATOM   1486  C   LYS A 189      15.322  -6.316  -7.563  1.00 88.50           C  
ATOM   1487  CB  LYS A 189      15.498  -5.707  -5.141  1.00 88.50           C  
ATOM   1488  O   LYS A 189      16.303  -6.156  -8.291  1.00 88.50           O  
ATOM   1489  CG  LYS A 189      15.524  -4.593  -4.105  1.00 88.50           C  
ATOM   1490  CD  LYS A 189      16.073  -5.082  -2.771  1.00 88.50           C  
ATOM   1491  CE  LYS A 189      16.032  -3.988  -1.713  1.00 88.50           C  
ATOM   1492  NZ  LYS A 189      16.401  -4.509  -0.363  1.00 88.50           N  
ATOM   1493  N   ARG A 190      14.563  -7.412  -7.570  1.00 89.77           N  
ATOM   1494  CA  ARG A 190      14.782  -8.440  -8.582  1.00 89.77           C  
ATOM   1495  C   ARG A 190      14.632  -7.866  -9.987  1.00 89.77           C  
ATOM   1496  CB  ARG A 190      13.809  -9.604  -8.386  1.00 89.77           C  
ATOM   1497  O   ARG A 190      15.456  -8.135 -10.864  1.00 89.77           O  
ATOM   1498  CG  ARG A 190      14.058 -10.779  -9.318  1.00 89.77           C  
ATOM   1499  CD  ARG A 190      13.000 -11.862  -9.156  1.00 89.77           C  
ATOM   1500  NE  ARG A 190      11.686 -11.401  -9.596  1.00 89.77           N  
ATOM   1501  NH1 ARG A 190      12.135 -11.619 -11.851  1.00 89.77           N  
ATOM   1502  NH2 ARG A 190      10.085 -10.866 -11.153  1.00 89.77           N  
ATOM   1503  CZ  ARG A 190      11.305 -11.296 -10.866  1.00 89.77           C  
ATOM   1504  N   GLU A 191      13.567  -7.114 -10.269  1.00 90.23           N  
ATOM   1505  CA  GLU A 191      13.337  -6.506 -11.577  1.00 90.23           C  
ATOM   1506  C   GLU A 191      14.483  -5.576 -11.962  1.00 90.23           C  
ATOM   1507  CB  GLU A 191      12.011  -5.741 -11.589  1.00 90.23           C  
ATOM   1508  O   GLU A 191      14.929  -5.574 -13.112  1.00 90.23           O  
ATOM   1509  CG  GLU A 191      10.783  -6.638 -11.533  1.00 90.23           C  
ATOM   1510  CD  GLU A 191       9.480  -5.863 -11.418  1.00 90.23           C  
ATOM   1511  OE1 GLU A 191       8.397  -6.490 -11.446  1.00 90.23           O  
ATOM   1512  OE2 GLU A 191       9.542  -4.619 -11.299  1.00 90.23           O  
ATOM   1513  N   ASP A 192      14.954  -4.749 -11.027  1.00 88.49           N  
ATOM   1514  CA  ASP A 192      16.086  -3.856 -11.259  1.00 88.49           C  
ATOM   1515  C   ASP A 192      17.345  -4.646 -11.609  1.00 88.49           C  
ATOM   1516  CB  ASP A 192      16.339  -2.980 -10.030  1.00 88.49           C  
ATOM   1517  O   ASP A 192      18.082  -4.274 -12.526  1.00 88.49           O  
ATOM   1518  CG  ASP A 192      15.278  -1.910  -9.836  1.00 88.49           C  
ATOM   1519  OD1 ASP A 192      14.500  -1.645 -10.778  1.00 88.49           O  
ATOM   1520  OD2 ASP A 192      15.223  -1.326  -8.733  1.00 88.49           O  
ATOM   1521  N   ALA A 193      17.601  -5.718 -10.839  1.00 84.31           N  
ATOM   1522  CA  ALA A 193      18.755  -6.573 -11.104  1.00 84.31           C  
ATOM   1523  C   ALA A 193      18.649  -7.228 -12.478  1.00 84.31           C  
ATOM   1524  CB  ALA A 193      18.888  -7.639 -10.019  1.00 84.31           C  
ATOM   1525  O   ALA A 193      19.638  -7.315 -13.209  1.00 84.31           O  
ATOM   1526  N   GLU A 194      17.452  -7.733 -12.823  1.00 88.13           N  
ATOM   1527  CA  GLU A 194      17.229  -8.335 -14.135  1.00 88.13           C  
ATOM   1528  C   GLU A 194      17.469  -7.325 -15.253  1.00 88.13           C  
ATOM   1529  CB  GLU A 194      15.810  -8.900 -14.232  1.00 88.13           C  
ATOM   1530  O   GLU A 194      18.062  -7.660 -16.282  1.00 88.13           O  
ATOM   1531  CG  GLU A 194      15.604 -10.184 -13.442  1.00 88.13           C  
ATOM   1532  CD  GLU A 194      14.175 -10.700 -13.497  1.00 88.13           C  
ATOM   1533  OE1 GLU A 194      13.896 -11.778 -12.924  1.00 88.13           O  
ATOM   1534  OE2 GLU A 194      13.327 -10.022 -14.120  1.00 88.13           O  
ATOM   1535  N   HIS A 195      16.941  -6.161 -15.065  1.00 89.00           N  
ATOM   1536  CA  HIS A 195      17.176  -5.094 -16.031  1.00 89.00           C  
ATOM   1537  C   HIS A 195      18.667  -4.821 -16.201  1.00 89.00           C  
ATOM   1538  CB  HIS A 195      16.454  -3.815 -15.602  1.00 89.00           C  
ATOM   1539  O   HIS A 195      19.153  -4.685 -17.326  1.00 89.00           O  
ATOM   1540  CG  HIS A 195      16.626  -2.679 -16.559  1.00 89.00           C  
ATOM   1541  CD2 HIS A 195      17.267  -1.494 -16.427  1.00 89.00           C  
ATOM   1542  ND1 HIS A 195      16.095  -2.691 -17.831  1.00 89.00           N  
ATOM   1543  CE1 HIS A 195      16.405  -1.560 -18.441  1.00 89.00           C  
ATOM   1544  NE2 HIS A 195      17.116  -0.816 -17.611  1.00 89.00           N  
ATOM   1545  N   ASN A 196      19.420  -4.691 -15.136  1.00 86.18           N  
ATOM   1546  CA  ASN A 196      20.862  -4.473 -15.182  1.00 86.18           C  
ATOM   1547  C   ASN A 196      21.580  -5.621 -15.885  1.00 86.18           C  
ATOM   1548  CB  ASN A 196      21.421  -4.282 -13.770  1.00 86.18           C  
ATOM   1549  O   ASN A 196      22.544  -5.398 -16.620  1.00 86.18           O  
ATOM   1550  CG  ASN A 196      21.026  -2.952 -13.161  1.00 86.18           C  
ATOM   1551  ND2 ASN A 196      20.956  -2.904 -11.836  1.00 86.18           N  
ATOM   1552  OD1 ASN A 196      20.785  -1.975 -13.875  1.00 86.18           O  
ATOM   1553  N   LEU A 197      21.165  -6.831 -15.608  1.00 85.68           N  
ATOM   1554  CA  LEU A 197      21.762  -7.994 -16.256  1.00 85.68           C  
ATOM   1555  C   LEU A 197      21.628  -7.900 -17.772  1.00 85.68           C  
ATOM   1556  CB  LEU A 197      21.107  -9.283 -15.753  1.00 85.68           C  
ATOM   1557  O   LEU A 197      22.564  -8.231 -18.504  1.00 85.68           O  
ATOM   1558  CG  LEU A 197      21.587  -9.803 -14.397  1.00 85.68           C  
ATOM   1559  CD1 LEU A 197      20.784 -11.033 -13.987  1.00 85.68           C  
ATOM   1560  CD2 LEU A 197      23.077 -10.122 -14.444  1.00 85.68           C  
ATOM   1561  N   VAL A 198      20.440  -7.493 -18.203  1.00 92.34           N  
ATOM   1562  CA  VAL A 198      20.208  -7.350 -19.637  1.00 92.34           C  
ATOM   1563  C   VAL A 198      21.159  -6.302 -20.212  1.00 92.34           C  
ATOM   1564  CB  VAL A 198      18.743  -6.964 -19.940  1.00 92.34           C  
ATOM   1565  O   VAL A 198      21.751  -6.508 -21.273  1.00 92.34           O  
ATOM   1566  CG1 VAL A 198      18.570  -6.618 -21.417  1.00 92.34           C  
ATOM   1567  CG2 VAL A 198      17.800  -8.096 -19.538  1.00 92.34           C  
ATOM   1568  N   LEU A 199      21.372  -5.207 -19.517  1.00 89.94           N  
ATOM   1569  CA  LEU A 199      22.271  -4.147 -19.962  1.00 89.94           C  
ATOM   1570  C   LEU A 199      23.714  -4.638 -19.999  1.00 89.94           C  
ATOM   1571  CB  LEU A 199      22.157  -2.928 -19.043  1.00 89.94           C  
ATOM   1572  O   LEU A 199      24.450  -4.345 -20.944  1.00 89.94           O  
ATOM   1573  CG  LEU A 199      20.823  -2.181 -19.070  1.00 89.94           C  
ATOM   1574  CD1 LEU A 199      20.847  -1.017 -18.084  1.00 89.94           C  
ATOM   1575  CD2 LEU A 199      20.513  -1.688 -20.479  1.00 89.94           C  
ATOM   1576  N   PHE A 200      24.102  -5.316 -18.967  1.00 90.17           N  
ATOM   1577  CA  PHE A 200      25.458  -5.849 -18.908  1.00 90.17           C  
ATOM   1578  C   PHE A 200      25.696  -6.850 -20.032  1.00 90.17           C  
ATOM   1579  CB  PHE A 200      25.719  -6.511 -17.551  1.00 90.17           C  
ATOM   1580  O   PHE A 200      26.786  -6.900 -20.606  1.00 90.17           O  
ATOM   1581  CG  PHE A 200      25.912  -5.532 -16.425  1.00 90.17           C  
ATOM   1582  CD1 PHE A 200      26.610  -4.348 -16.626  1.00 90.17           C  
ATOM   1583  CD2 PHE A 200      25.394  -5.796 -15.164  1.00 90.17           C  
ATOM   1584  CE1 PHE A 200      26.790  -3.440 -15.586  1.00 90.17           C  
ATOM   1585  CE2 PHE A 200      25.570  -4.894 -14.119  1.00 90.17           C  
ATOM   1586  CZ  PHE A 200      26.269  -3.717 -14.331  1.00 90.17           C  
ATOM   1587  N   ARG A 201      24.723  -7.633 -20.310  1.00 91.86           N  
ATOM   1588  CA  ARG A 201      24.843  -8.574 -21.419  1.00 91.86           C  
ATOM   1589  C   ARG A 201      25.085  -7.841 -22.735  1.00 91.86           C  
ATOM   1590  CB  ARG A 201      23.588  -9.442 -21.526  1.00 91.86           C  
ATOM   1591  O   ARG A 201      25.919  -8.260 -23.541  1.00 91.86           O  
ATOM   1592  CG  ARG A 201      23.698 -10.560 -22.551  1.00 91.86           C  
ATOM   1593  CD  ARG A 201      24.070 -11.886 -21.901  1.00 91.86           C  
ATOM   1594  NE  ARG A 201      23.961 -12.997 -22.842  1.00 91.86           N  
ATOM   1595  NH1 ARG A 201      25.839 -14.102 -22.076  1.00 91.86           N  
ATOM   1596  NH2 ARG A 201      24.609 -14.981 -23.799  1.00 91.86           N  
ATOM   1597  CZ  ARG A 201      24.803 -14.024 -22.903  1.00 91.86           C  
ATOM   1598  N   LYS A 202      24.344  -6.809 -22.964  1.00 94.36           N  
ATOM   1599  CA  LYS A 202      24.539  -6.002 -24.165  1.00 94.36           C  
ATOM   1600  C   LYS A 202      25.936  -5.389 -24.194  1.00 94.36           C  
ATOM   1601  CB  LYS A 202      23.481  -4.901 -24.249  1.00 94.36           C  
ATOM   1602  O   LYS A 202      26.593  -5.378 -25.237  1.00 94.36           O  
ATOM   1603  CG  LYS A 202      23.520  -4.103 -25.544  1.00 94.36           C  
ATOM   1604  CD  LYS A 202      22.471  -2.999 -25.552  1.00 94.36           C  
ATOM   1605  CE  LYS A 202      22.671  -2.045 -26.722  1.00 94.36           C  
ATOM   1606  NZ  LYS A 202      21.636  -0.967 -26.741  1.00 94.36           N  
ATOM   1607  N   ASP A 203      26.372  -4.864 -23.107  1.00 92.52           N  
ATOM   1608  CA  ASP A 203      27.700  -4.267 -22.999  1.00 92.52           C  
ATOM   1609  C   ASP A 203      28.789  -5.292 -23.309  1.00 92.52           C  
ATOM   1610  CB  ASP A 203      27.912  -3.680 -21.602  1.00 92.52           C  
ATOM   1611  O   ASP A 203      29.759  -4.983 -24.005  1.00 92.52           O  
ATOM   1612  CG  ASP A 203      27.135  -2.395 -21.375  1.00 92.52           C  
ATOM   1613  OD1 ASP A 203      26.622  -1.811 -22.354  1.00 92.52           O  
ATOM   1614  OD2 ASP A 203      27.037  -1.962 -20.206  1.00 92.52           O  
ATOM   1615  N   VAL A 204      28.631  -6.483 -22.744  1.00 93.27           N  
ATOM   1616  CA  VAL A 204      29.601  -7.546 -22.985  1.00 93.27           C  
ATOM   1617  C   VAL A 204      29.625  -7.898 -24.471  1.00 93.27           C  
ATOM   1618  CB  VAL A 204      29.286  -8.804 -22.145  1.00 93.27           C  
ATOM   1619  O   VAL A 204      30.696  -8.074 -25.056  1.00 93.27           O  
ATOM   1620  CG1 VAL A 204      30.160  -9.978 -22.581  1.00 93.27           C  
ATOM   1621  CG2 VAL A 204      29.480  -8.513 -20.657  1.00 93.27           C  
ATOM   1622  N   ASP A 205      28.482  -8.013 -25.069  1.00 93.81           N  
ATOM   1623  CA  ASP A 205      28.402  -8.293 -26.499  1.00 93.81           C  
ATOM   1624  C   ASP A 205      29.104  -7.207 -27.311  1.00 93.81           C  
ATOM   1625  CB  ASP A 205      26.942  -8.418 -26.940  1.00 93.81           C  
ATOM   1626  O   ASP A 205      29.843  -7.508 -28.251  1.00 93.81           O  
ATOM   1627  CG  ASP A 205      26.276  -9.684 -26.431  1.00 93.81           C  
ATOM   1628  OD1 ASP A 205      26.988 -10.647 -26.073  1.00 93.81           O  
ATOM   1629  OD2 ASP A 205      25.027  -9.720 -26.390  1.00 93.81           O  
ATOM   1630  N   ASP A 206      28.819  -5.961 -26.974  1.00 92.60           N  
ATOM   1631  CA  ASP A 206      29.453  -4.844 -27.667  1.00 92.60           C  
ATOM   1632  C   ASP A 206      30.972  -4.890 -27.509  1.00 92.60           C  
ATOM   1633  CB  ASP A 206      28.911  -3.511 -27.145  1.00 92.60           C  
ATOM   1634  O   ASP A 206      31.708  -4.657 -28.469  1.00 92.60           O  
ATOM   1635  CG  ASP A 206      27.472  -3.255 -27.558  1.00 92.60           C  
ATOM   1636  OD1 ASP A 206      26.969  -3.940 -28.475  1.00 92.60           O  
ATOM   1637  OD2 ASP A 206      26.837  -2.357 -26.965  1.00 92.60           O  
ATOM   1638  N   ALA A 207      31.399  -5.118 -26.276  1.00 91.45           N  
ATOM   1639  CA  ALA A 207      32.830  -5.230 -26.008  1.00 91.45           C  
ATOM   1640  C   ALA A 207      33.447  -6.383 -26.795  1.00 91.45           C  
ATOM   1641  CB  ALA A 207      33.079  -5.417 -24.513  1.00 91.45           C  
ATOM   1642  O   ALA A 207      34.557  -6.261 -27.318  1.00 91.45           O  
ATOM   1643  N   THR A 208      32.765  -7.504 -26.863  1.00 93.97           N  
ATOM   1644  CA  THR A 208      33.246  -8.656 -27.617  1.00 93.97           C  
ATOM   1645  C   THR A 208      33.383  -8.315 -29.098  1.00 93.97           C  
ATOM   1646  CB  THR A 208      32.304  -9.864 -27.452  1.00 93.97           C  
ATOM   1647  O   THR A 208      34.362  -8.700 -29.741  1.00 93.97           O  
ATOM   1648  CG2 THR A 208      32.277 -10.346 -26.005  1.00 93.97           C  
ATOM   1649  OG1 THR A 208      30.978  -9.486 -27.843  1.00 93.97           O  
ATOM   1650  N   LEU A 209      32.388  -7.648 -29.654  1.00 95.52           N  
ATOM   1651  CA  LEU A 209      32.450  -7.241 -31.053  1.00 95.52           C  
ATOM   1652  C   LEU A 209      33.636  -6.314 -31.298  1.00 95.52           C  
ATOM   1653  CB  LEU A 209      31.150  -6.545 -31.467  1.00 95.52           C  
ATOM   1654  O   LEU A 209      34.337  -6.448 -32.304  1.00 95.52           O  
ATOM   1655  CG  LEU A 209      29.916  -7.438 -31.600  1.00 95.52           C  
ATOM   1656  CD1 LEU A 209      28.686  -6.597 -31.925  1.00 95.52           C  
ATOM   1657  CD2 LEU A 209      30.139  -8.504 -32.667  1.00 95.52           C  
ATOM   1658  N   SER A 210      33.809  -5.328 -30.462  1.00 94.27           N  
ATOM   1659  CA  SER A 210      34.937  -4.409 -30.575  1.00 94.27           C  
ATOM   1660  C   SER A 210      36.266  -5.153 -30.488  1.00 94.27           C  
ATOM   1661  CB  SER A 210      34.869  -3.340 -29.485  1.00 94.27           C  
ATOM   1662  O   SER A 210      37.201  -4.853 -31.232  1.00 94.27           O  
ATOM   1663  OG  SER A 210      35.047  -3.916 -28.202  1.00 94.27           O  
ATOM   1664  N   ARG A 211      36.373  -6.040 -29.496  1.00 95.24           N  
ATOM   1665  CA  ARG A 211      37.578  -6.854 -29.370  1.00 95.24           C  
ATOM   1666  C   ARG A 211      37.870  -7.604 -30.665  1.00 95.24           C  
ATOM   1667  CB  ARG A 211      37.440  -7.843 -28.211  1.00 95.24           C  
ATOM   1668  O   ARG A 211      39.009  -7.621 -31.136  1.00 95.24           O  
ATOM   1669  CG  ARG A 211      38.658  -8.731 -28.011  1.00 95.24           C  
ATOM   1670  CD  ARG A 211      38.371  -9.873 -27.046  1.00 95.24           C  
ATOM   1671  NE  ARG A 211      37.611 -10.943 -27.687  1.00 95.24           N  
ATOM   1672  NH1 ARG A 211      36.993 -11.969 -25.712  1.00 95.24           N  
ATOM   1673  NH2 ARG A 211      36.313 -12.837 -27.721  1.00 95.24           N  
ATOM   1674  CZ  ARG A 211      36.974 -11.914 -27.039  1.00 95.24           C  
ATOM   1675  N   LEU A 212      36.859  -8.302 -31.220  1.00 96.93           N  
ATOM   1676  CA  LEU A 212      37.029  -9.057 -32.457  1.00 96.93           C  
ATOM   1677  C   LEU A 212      37.488  -8.146 -33.591  1.00 96.93           C  
ATOM   1678  CB  LEU A 212      35.722  -9.754 -32.843  1.00 96.93           C  
ATOM   1679  O   LEU A 212      38.345  -8.528 -34.391  1.00 96.93           O  
ATOM   1680  CG  LEU A 212      35.289 -10.923 -31.957  1.00 96.93           C  
ATOM   1681  CD1 LEU A 212      33.925 -11.444 -32.396  1.00 96.93           C  
ATOM   1682  CD2 LEU A 212      36.330 -12.037 -31.994  1.00 96.93           C  
ATOM   1683  N   GLU A 213      36.898  -6.986 -33.711  1.00 96.07           N  
ATOM   1684  CA  GLU A 213      37.289  -6.022 -34.735  1.00 96.07           C  
ATOM   1685  C   GLU A 213      38.756  -5.629 -34.592  1.00 96.07           C  
ATOM   1686  CB  GLU A 213      36.402  -4.776 -34.667  1.00 96.07           C  
ATOM   1687  O   GLU A 213      39.484  -5.555 -35.585  1.00 96.07           O  
ATOM   1688  CG  GLU A 213      34.989  -4.998 -35.187  1.00 96.07           C  
ATOM   1689  CD  GLU A 213      34.082  -3.793 -34.992  1.00 96.07           C  
ATOM   1690  OE1 GLU A 213      32.886  -3.868 -35.355  1.00 96.07           O  
ATOM   1691  OE2 GLU A 213      34.572  -2.765 -34.473  1.00 96.07           O  
ATOM   1692  N   LEU A 214      39.140  -5.349 -33.388  1.00 94.12           N  
ATOM   1693  CA  LEU A 214      40.524  -4.965 -33.131  1.00 94.12           C  
ATOM   1694  C   LEU A 214      41.472  -6.126 -33.411  1.00 94.12           C  
ATOM   1695  CB  LEU A 214      40.689  -4.494 -31.683  1.00 94.12           C  
ATOM   1696  O   LEU A 214      42.577  -5.921 -33.918  1.00 94.12           O  
ATOM   1697  CG  LEU A 214      40.068  -3.140 -31.336  1.00 94.12           C  
ATOM   1698  CD1 LEU A 214      40.192  -2.868 -29.840  1.00 94.12           C  
ATOM   1699  CD2 LEU A 214      40.727  -2.026 -32.143  1.00 94.12           C  
ATOM   1700  N   GLU A 215      41.091  -7.309 -33.062  1.00 95.11           N  
ATOM   1701  CA  GLU A 215      41.899  -8.486 -33.368  1.00 95.11           C  
ATOM   1702  C   GLU A 215      42.094  -8.645 -34.873  1.00 95.11           C  
ATOM   1703  CB  GLU A 215      41.255  -9.746 -32.785  1.00 95.11           C  
ATOM   1704  O   GLU A 215      43.189  -8.977 -35.331  1.00 95.11           O  
ATOM   1705  CG  GLU A 215      41.393  -9.864 -31.274  1.00 95.11           C  
ATOM   1706  CD  GLU A 215      40.751 -11.121 -30.709  1.00 95.11           C  
ATOM   1707  OE1 GLU A 215      40.918 -11.398 -29.499  1.00 95.11           O  
ATOM   1708  OE2 GLU A 215      40.075 -11.836 -31.483  1.00 95.11           O  
ATOM   1709  N   ARG A 216      41.019  -8.486 -35.599  1.00 96.74           N  
ATOM   1710  CA  ARG A 216      41.124  -8.548 -37.053  1.00 96.74           C  
ATOM   1711  C   ARG A 216      42.073  -7.476 -37.579  1.00 96.74           C  
ATOM   1712  CB  ARG A 216      39.746  -8.391 -37.699  1.00 96.74           C  
ATOM   1713  O   ARG A 216      42.868  -7.734 -38.485  1.00 96.74           O  
ATOM   1714  CG  ARG A 216      38.866  -9.625 -37.580  1.00 96.74           C  
ATOM   1715  CD  ARG A 216      37.550  -9.452 -38.325  1.00 96.74           C  
ATOM   1716  NE  ARG A 216      36.566 -10.453 -37.921  1.00 96.74           N  
ATOM   1717  NH1 ARG A 216      34.736  -9.076 -38.221  1.00 96.74           N  
ATOM   1718  NH2 ARG A 216      34.448 -11.232 -37.497  1.00 96.74           N  
ATOM   1719  CZ  ARG A 216      35.252 -10.252 -37.881  1.00 96.74           C  
ATOM   1720  N   LYS A 217      41.947  -6.294 -37.061  1.00 96.06           N  
ATOM   1721  CA  LYS A 217      42.818  -5.193 -37.461  1.00 96.06           C  
ATOM   1722  C   LYS A 217      44.281  -5.515 -37.168  1.00 96.06           C  
ATOM   1723  CB  LYS A 217      42.414  -3.901 -36.750  1.00 96.06           C  
ATOM   1724  O   LYS A 217      45.157  -5.257 -37.997  1.00 96.06           O  
ATOM   1725  CG  LYS A 217      43.221  -2.683 -37.173  1.00 96.06           C  
ATOM   1726  CD  LYS A 217      42.967  -2.323 -38.631  1.00 96.06           C  
ATOM   1727  CE  LYS A 217      43.690  -1.042 -39.026  1.00 96.06           C  
ATOM   1728  NZ  LYS A 217      43.451  -0.690 -40.457  1.00 96.06           N  
ATOM   1729  N   ILE A 218      44.507  -6.046 -36.003  1.00 95.92           N  
ATOM   1730  CA  ILE A 218      45.863  -6.428 -35.624  1.00 95.92           C  
ATOM   1731  C   ILE A 218      46.408  -7.450 -36.620  1.00 95.92           C  
ATOM   1732  CB  ILE A 218      45.910  -6.999 -34.190  1.00 95.92           C  
ATOM   1733  O   ILE A 218      47.546  -7.331 -37.081  1.00 95.92           O  
ATOM   1734  CG1 ILE A 218      45.675  -5.885 -33.163  1.00 95.92           C  
ATOM   1735  CG2 ILE A 218      47.244  -7.708 -33.934  1.00 95.92           C  
ATOM   1736  CD1 ILE A 218      45.536  -6.382 -31.731  1.00 95.92           C  
ATOM   1737  N   GLU A 219      45.593  -8.489 -36.902  1.00 96.33           N  
ATOM   1738  CA  GLU A 219      46.010  -9.511 -37.858  1.00 96.33           C  
ATOM   1739  C   GLU A 219      46.323  -8.898 -39.220  1.00 96.33           C  
ATOM   1740  CB  GLU A 219      44.930 -10.586 -38.002  1.00 96.33           C  
ATOM   1741  O   GLU A 219      47.319  -9.255 -39.853  1.00 96.33           O  
ATOM   1742  CG  GLU A 219      44.810 -11.503 -36.793  1.00 96.33           C  
ATOM   1743  CD  GLU A 219      43.644 -12.474 -36.889  1.00 96.33           C  
ATOM   1744  OE1 GLU A 219      43.361 -13.183 -35.897  1.00 96.33           O  
ATOM   1745  OE2 GLU A 219      43.009 -12.526 -37.966  1.00 96.33           O  
ATOM   1746  N   SER A 220      45.427  -8.035 -39.674  1.00 95.96           N  
ATOM   1747  CA  SER A 220      45.635  -7.354 -40.947  1.00 95.96           C  
ATOM   1748  C   SER A 220      46.933  -6.555 -40.941  1.00 95.96           C  
ATOM   1749  CB  SER A 220      44.458  -6.428 -41.259  1.00 95.96           C  
ATOM   1750  O   SER A 220      47.690  -6.582 -41.914  1.00 95.96           O  
ATOM   1751  OG  SER A 220      44.744  -5.611 -42.381  1.00 95.96           O  
ATOM   1752  N   LEU A 221      47.226  -5.831 -39.919  1.00 96.19           N  
ATOM   1753  CA  LEU A 221      48.439  -5.030 -39.800  1.00 96.19           C  
ATOM   1754  C   LEU A 221      49.674  -5.921 -39.727  1.00 96.19           C  
ATOM   1755  CB  LEU A 221      48.369  -4.132 -38.562  1.00 96.19           C  
ATOM   1756  O   LEU A 221      50.718  -5.590 -40.295  1.00 96.19           O  
ATOM   1757  CG  LEU A 221      47.411  -2.942 -38.640  1.00 96.19           C  
ATOM   1758  CD1 LEU A 221      47.360  -2.214 -37.301  1.00 96.19           C  
ATOM   1759  CD2 LEU A 221      47.829  -1.991 -39.757  1.00 96.19           C  
ATOM   1760  N   MET A 222      49.573  -6.994 -39.021  1.00 96.91           N  
ATOM   1761  CA  MET A 222      50.671  -7.956 -38.979  1.00 96.91           C  
ATOM   1762  C   MET A 222      50.979  -8.491 -40.373  1.00 96.91           C  
ATOM   1763  CB  MET A 222      50.336  -9.113 -38.037  1.00 96.91           C  
ATOM   1764  O   MET A 222      52.145  -8.633 -40.745  1.00 96.91           O  
ATOM   1765  CG  MET A 222      50.405  -8.744 -36.564  1.00 96.91           C  
ATOM   1766  SD  MET A 222      50.026 -10.164 -35.465  1.00 96.91           S  
ATOM   1767  CE  MET A 222      51.457 -11.225 -35.807  1.00 96.91           C  
ATOM   1768  N   ASP A 223      49.925  -8.890 -41.118  1.00 97.10           N  
ATOM   1769  CA  ASP A 223      50.106  -9.330 -42.498  1.00 97.10           C  
ATOM   1770  C   ASP A 223      50.779  -8.247 -43.337  1.00 97.10           C  
ATOM   1771  CB  ASP A 223      48.762  -9.717 -43.119  1.00 97.10           C  
ATOM   1772  O   ASP A 223      51.651  -8.541 -44.157  1.00 97.10           O  
ATOM   1773  CG  ASP A 223      48.189 -10.999 -42.540  1.00 97.10           C  
ATOM   1774  OD1 ASP A 223      48.945 -11.784 -41.928  1.00 97.10           O  
ATOM   1775  OD2 ASP A 223      46.970 -11.228 -42.701  1.00 97.10           O  
ATOM   1776  N   GLU A 224      50.392  -7.032 -43.140  1.00 96.44           N  
ATOM   1777  CA  GLU A 224      50.976  -5.906 -43.863  1.00 96.44           C  
ATOM   1778  C   GLU A 224      52.463  -5.762 -43.551  1.00 96.44           C  
ATOM   1779  CB  GLU A 224      50.240  -4.608 -43.521  1.00 96.44           C  
ATOM   1780  O   GLU A 224      53.271  -5.525 -44.452  1.00 96.44           O  
ATOM   1781  CG  GLU A 224      50.687  -3.411 -44.349  1.00 96.44           C  
ATOM   1782  CD  GLU A 224      49.872  -2.156 -44.079  1.00 96.44           C  
ATOM   1783  OE1 GLU A 224      50.175  -1.097 -44.673  1.00 96.44           O  
ATOM   1784  OE2 GLU A 224      48.924  -2.234 -43.266  1.00 96.44           O  
ATOM   1785  N   ILE A 225      52.780  -5.841 -42.298  1.00 94.97           N  
ATOM   1786  CA  ILE A 225      54.175  -5.749 -41.880  1.00 94.97           C  
ATOM   1787  C   ILE A 225      54.986  -6.860 -42.544  1.00 94.97           C  
ATOM   1788  CB  ILE A 225      54.311  -5.831 -40.343  1.00 94.97           C  
ATOM   1789  O   ILE A 225      56.079  -6.616 -43.059  1.00 94.97           O  
ATOM   1790  CG1 ILE A 225      53.762  -4.557 -39.690  1.00 94.97           C  
ATOM   1791  CG2 ILE A 225      55.771  -6.067 -39.943  1.00 94.97           C  
ATOM   1792  CD1 ILE A 225      53.696  -4.620 -38.171  1.00 94.97           C  
ATOM   1793  N   GLU A 226      54.444  -8.062 -42.473  1.00 96.84           N  
ATOM   1794  CA  GLU A 226      55.138  -9.180 -43.103  1.00 96.84           C  
ATOM   1795  C   GLU A 226      55.337  -8.936 -44.596  1.00 96.84           C  
ATOM   1796  CB  GLU A 226      54.369 -10.485 -42.881  1.00 96.84           C  
ATOM   1797  O   GLU A 226      56.400  -9.237 -45.143  1.00 96.84           O  
ATOM   1798  CG  GLU A 226      54.458 -11.018 -41.458  1.00 96.84           C  
ATOM   1799  CD  GLU A 226      53.594 -12.246 -41.222  1.00 96.84           C  
ATOM   1800  OE1 GLU A 226      53.534 -12.734 -40.071  1.00 96.84           O  
ATOM   1801  OE2 GLU A 226      52.973 -12.725 -42.197  1.00 96.84           O  
ATOM   1802  N   PHE A 227      54.309  -8.515 -45.171  1.00 96.58           N  
ATOM   1803  CA  PHE A 227      54.382  -8.184 -46.590  1.00 96.58           C  
ATOM   1804  C   PHE A 227      55.471  -7.150 -46.849  1.00 96.58           C  
ATOM   1805  CB  PHE A 227      53.032  -7.662 -47.091  1.00 96.58           C  
ATOM   1806  O   PHE A 227      56.269  -7.301 -47.777  1.00 96.58           O  
ATOM   1807  CG  PHE A 227      53.066  -7.156 -48.508  1.00 96.58           C  
ATOM   1808  CD1 PHE A 227      53.081  -5.792 -48.775  1.00 96.58           C  
ATOM   1809  CD2 PHE A 227      53.082  -8.045 -49.575  1.00 96.58           C  
ATOM   1810  CE1 PHE A 227      53.112  -5.322 -50.085  1.00 96.58           C  
ATOM   1811  CE2 PHE A 227      53.113  -7.583 -50.887  1.00 96.58           C  
ATOM   1812  CZ  PHE A 227      53.127  -6.220 -51.140  1.00 96.58           C  
ATOM   1813  N   LEU A 228      55.536  -6.102 -46.135  1.00 96.77           N  
ATOM   1814  CA  LEU A 228      56.521  -5.036 -46.286  1.00 96.77           C  
ATOM   1815  C   LEU A 228      57.933  -5.563 -46.053  1.00 96.77           C  
ATOM   1816  CB  LEU A 228      56.224  -3.891 -45.314  1.00 96.77           C  
ATOM   1817  O   LEU A 228      58.871  -5.164 -46.747  1.00 96.77           O  
ATOM   1818  CG  LEU A 228      55.039  -2.991 -45.668  1.00 96.77           C  
ATOM   1819  CD1 LEU A 228      54.742  -2.031 -44.521  1.00 96.77           C  
ATOM   1820  CD2 LEU A 228      55.316  -2.224 -46.956  1.00 96.77           C  
ATOM   1821  N   LYS A 229      58.130  -6.426 -45.101  1.00 96.11           N  
ATOM   1822  CA  LYS A 229      59.428  -7.050 -44.861  1.00 96.11           C  
ATOM   1823  C   LYS A 229      59.894  -7.837 -46.082  1.00 96.11           C  
ATOM   1824  CB  LYS A 229      59.364  -7.969 -43.639  1.00 96.11           C  
ATOM   1825  O   LYS A 229      61.061  -7.757 -46.471  1.00 96.11           O  
ATOM   1826  CG  LYS A 229      59.363  -7.230 -42.309  1.00 96.11           C  
ATOM   1827  CD  LYS A 229      59.389  -8.197 -41.132  1.00 96.11           C  
ATOM   1828  CE  LYS A 229      59.529  -7.462 -39.806  1.00 96.11           C  
ATOM   1829  NZ  LYS A 229      59.540  -8.405 -38.648  1.00 96.11           N  
ATOM   1830  N   LYS A 230      58.977  -8.625 -46.624  1.00 96.74           N  
ATOM   1831  CA  LYS A 230      59.308  -9.403 -47.814  1.00 96.74           C  
ATOM   1832  C   LYS A 230      59.650  -8.492 -48.989  1.00 96.74           C  
ATOM   1833  CB  LYS A 230      58.150 -10.330 -48.189  1.00 96.74           C  
ATOM   1834  O   LYS A 230      60.585  -8.767 -49.743  1.00 96.74           O  
ATOM   1835  CG  LYS A 230      57.954 -11.495 -47.230  1.00 96.74           C  
ATOM   1836  CD  LYS A 230      56.807 -12.395 -47.671  1.00 96.74           C  
ATOM   1837  CE  LYS A 230      56.559 -13.516 -46.671  1.00 96.74           C  
ATOM   1838  NZ  LYS A 230      55.342 -14.310 -47.019  1.00 96.74           N  
ATOM   1839  N   LEU A 231      58.840  -7.475 -49.101  1.00 97.33           N  
ATOM   1840  CA  LEU A 231      59.070  -6.512 -50.172  1.00 97.33           C  
ATOM   1841  C   LEU A 231      60.446  -5.869 -50.039  1.00 97.33           C  
ATOM   1842  CB  LEU A 231      57.986  -5.431 -50.163  1.00 97.33           C  
ATOM   1843  O   LEU A 231      61.176  -5.745 -51.025  1.00 97.33           O  
ATOM   1844  CG  LEU A 231      58.074  -4.372 -51.263  1.00 97.33           C  
ATOM   1845  CD1 LEU A 231      57.863  -5.011 -52.631  1.00 97.33           C  
ATOM   1846  CD2 LEU A 231      57.056  -3.263 -51.022  1.00 97.33           C  
ATOM   1847  N   HIS A 232      60.767  -5.478 -48.856  1.00 94.38           N  
ATOM   1848  CA  HIS A 232      62.067  -4.864 -48.606  1.00 94.38           C  
ATOM   1849  C   HIS A 232      63.202  -5.844 -48.885  1.00 94.38           C  
ATOM   1850  CB  HIS A 232      62.152  -4.358 -47.165  1.00 94.38           C  
ATOM   1851  O   HIS A 232      64.229  -5.465 -49.452  1.00 94.38           O  
ATOM   1852  CG  HIS A 232      63.324  -3.464 -46.912  1.00 94.38           C  
ATOM   1853  CD2 HIS A 232      64.388  -3.605 -46.087  1.00 94.38           C  
ATOM   1854  ND1 HIS A 232      63.487  -2.253 -47.549  1.00 94.38           N  
ATOM   1855  CE1 HIS A 232      64.606  -1.687 -47.126  1.00 94.38           C  
ATOM   1856  NE2 HIS A 232      65.171  -2.487 -46.239  1.00 94.38           N  
ATOM   1857  N   GLU A 233      63.096  -7.004 -48.453  1.00 96.04           N  
ATOM   1858  CA  GLU A 233      64.095  -8.035 -48.720  1.00 96.04           C  
ATOM   1859  C   GLU A 233      64.310  -8.219 -50.219  1.00 96.04           C  
ATOM   1860  CB  GLU A 233      63.682  -9.363 -48.080  1.00 96.04           C  
ATOM   1861  O   GLU A 233      65.446  -8.375 -50.674  1.00 96.04           O  
ATOM   1862  CG  GLU A 233      63.823  -9.386 -46.565  1.00 96.04           C  
ATOM   1863  CD  GLU A 233      63.271 -10.653 -45.931  1.00 96.04           C  
ATOM   1864  OE1 GLU A 233      63.241 -10.743 -44.682  1.00 96.04           O  
ATOM   1865  OE2 GLU A 233      62.866 -11.563 -46.688  1.00 96.04           O  
ATOM   1866  N   GLU A 234      63.259  -8.221 -50.910  1.00 95.44           N  
ATOM   1867  CA  GLU A 234      63.352  -8.352 -52.361  1.00 95.44           C  
ATOM   1868  C   GLU A 234      64.047  -7.142 -52.980  1.00 95.44           C  
ATOM   1869  CB  GLU A 234      61.962  -8.531 -52.976  1.00 95.44           C  
ATOM   1870  O   GLU A 234      64.851  -7.286 -53.904  1.00 95.44           O  
ATOM   1871  CG  GLU A 234      61.367  -9.915 -52.757  1.00 95.44           C  
ATOM   1872  CD  GLU A 234      60.331 -10.295 -53.803  1.00 95.44           C  
ATOM   1873  OE1 GLU A 234      59.986 -11.494 -53.908  1.00 95.44           O  
ATOM   1874  OE2 GLU A 234      59.861  -9.386 -54.524  1.00 95.44           O  
ATOM   1875  N   GLU A 235      63.683  -5.993 -52.519  1.00 93.60           N  
ATOM   1876  CA  GLU A 235      64.321  -4.777 -53.014  1.00 93.60           C  
ATOM   1877  C   GLU A 235      65.817  -4.778 -52.715  1.00 93.60           C  
ATOM   1878  CB  GLU A 235      63.663  -3.538 -52.402  1.00 93.60           C  
ATOM   1879  O   GLU A 235      66.621  -4.343 -53.542  1.00 93.60           O  
ATOM   1880  CG  GLU A 235      62.264  -3.258 -52.933  1.00 93.60           C  
ATOM   1881  CD  GLU A 235      61.610  -2.045 -52.292  1.00 93.60           C  
ATOM   1882  OE1 GLU A 235      60.588  -1.554 -52.823  1.00 93.60           O  
ATOM   1883  OE2 GLU A 235      62.125  -1.580 -51.250  1.00 93.60           O  
ATOM   1884  N   LEU A 236      66.199  -5.158 -51.515  1.00 93.23           N  
ATOM   1885  CA  LEU A 236      67.607  -5.262 -51.146  1.00 93.23           C  
ATOM   1886  C   LEU A 236      68.331  -6.260 -52.043  1.00 93.23           C  
ATOM   1887  CB  LEU A 236      67.747  -5.679 -49.680  1.00 93.23           C  
ATOM   1888  O   LEU A 236      69.471  -6.023 -52.450  1.00 93.23           O  
ATOM   1889  CG  LEU A 236      67.430  -4.607 -48.636  1.00 93.23           C  
ATOM   1890  CD1 LEU A 236      67.407  -5.217 -47.239  1.00 93.23           C  
ATOM   1891  CD2 LEU A 236      68.444  -3.470 -48.712  1.00 93.23           C  
ATOM   1892  N   ARG A 237      67.716  -7.434 -52.265  1.00 94.62           N  
ATOM   1893  CA  ARG A 237      68.299  -8.423 -53.165  1.00 94.62           C  
ATOM   1894  C   ARG A 237      68.531  -7.832 -54.552  1.00 94.62           C  
ATOM   1895  CB  ARG A 237      67.399  -9.656 -53.266  1.00 94.62           C  
ATOM   1896  O   ARG A 237      69.577  -8.059 -55.163  1.00 94.62           O  
ATOM   1897  CG  ARG A 237      67.517 -10.603 -52.081  1.00 94.62           C  
ATOM   1898  CD  ARG A 237      66.691 -11.865 -52.284  1.00 94.62           C  
ATOM   1899  NE  ARG A 237      66.185 -12.387 -51.018  1.00 94.62           N  
ATOM   1900  NH1 ARG A 237      63.996 -11.751 -51.394  1.00 94.62           N  
ATOM   1901  NH2 ARG A 237      64.564 -12.829 -49.452  1.00 94.62           N  
ATOM   1902  CZ  ARG A 237      64.916 -12.321 -50.624  1.00 94.62           C  
ATOM   1903  N   ASP A 238      67.480  -7.127 -55.043  1.00 93.51           N  
ATOM   1904  CA  ASP A 238      67.594  -6.482 -56.347  1.00 93.51           C  
ATOM   1905  C   ASP A 238      68.763  -5.499 -56.372  1.00 93.51           C  
ATOM   1906  CB  ASP A 238      66.293  -5.761 -56.705  1.00 93.51           C  
ATOM   1907  O   ASP A 238      69.499  -5.428 -57.358  1.00 93.51           O  
ATOM   1908  CG  ASP A 238      65.169  -6.715 -57.073  1.00 93.51           C  
ATOM   1909  OD1 ASP A 238      65.440  -7.910 -57.321  1.00 93.51           O  
ATOM   1910  OD2 ASP A 238      64.004  -6.266 -57.118  1.00 93.51           O  
ATOM   1911  N   LEU A 239      68.906  -4.719 -55.314  1.00 91.45           N  
ATOM   1912  CA  LEU A 239      69.992  -3.747 -55.234  1.00 91.45           C  
ATOM   1913  C   LEU A 239      71.344  -4.448 -55.151  1.00 91.45           C  
ATOM   1914  CB  LEU A 239      69.803  -2.832 -54.021  1.00 91.45           C  
ATOM   1915  O   LEU A 239      72.323  -3.988 -55.743  1.00 91.45           O  
ATOM   1916  CG  LEU A 239      68.705  -1.773 -54.134  1.00 91.45           C  
ATOM   1917  CD1 LEU A 239      68.521  -1.056 -52.802  1.00 91.45           C  
ATOM   1918  CD2 LEU A 239      69.034  -0.779 -55.242  1.00 91.45           C  
ATOM   1919  N   GLN A 240      71.449  -5.492 -54.388  1.00 91.96           N  
ATOM   1920  CA  GLN A 240      72.684  -6.263 -54.293  1.00 91.96           C  
ATOM   1921  C   GLN A 240      73.102  -6.803 -55.658  1.00 91.96           C  
ATOM   1922  CB  GLN A 240      72.524  -7.414 -53.300  1.00 91.96           C  
ATOM   1923  O   GLN A 240      74.282  -6.765 -56.012  1.00 91.96           O  
ATOM   1924  CG  GLN A 240      73.389  -7.277 -52.054  1.00 91.96           C  
ATOM   1925  CD  GLN A 240      72.946  -8.191 -50.928  1.00 91.96           C  
ATOM   1926  NE2 GLN A 240      73.635  -8.113 -49.795  1.00 91.96           N  
ATOM   1927  OE1 GLN A 240      71.991  -8.961 -51.074  1.00 91.96           O  
ATOM   1928  N   VAL A 241      72.120  -7.411 -56.382  1.00 91.52           N  
ATOM   1929  CA  VAL A 241      72.389  -7.917 -57.724  1.00 91.52           C  
ATOM   1930  C   VAL A 241      72.859  -6.775 -58.622  1.00 91.52           C  
ATOM   1931  CB  VAL A 241      71.143  -8.597 -58.334  1.00 91.52           C  
ATOM   1932  O   VAL A 241      73.791  -6.943 -59.413  1.00 91.52           O  
ATOM   1933  CG1 VAL A 241      71.364  -8.899 -59.815  1.00 91.52           C  
ATOM   1934  CG2 VAL A 241      70.804  -9.875 -57.569  1.00 91.52           C  
ATOM   1935  N   SER A 242      72.123  -5.626 -58.458  1.00 89.79           N  
ATOM   1936  CA  SER A 242      72.497  -4.451 -59.239  1.00 89.79           C  
ATOM   1937  C   SER A 242      73.919  -4.004 -58.918  1.00 89.79           C  
ATOM   1938  CB  SER A 242      71.522  -3.302 -58.980  1.00 89.79           C  
ATOM   1939  O   SER A 242      74.687  -3.664 -59.821  1.00 89.79           O  
ATOM   1940  OG  SER A 242      71.852  -2.174 -59.772  1.00 89.79           O  
ATOM   1941  N   VAL A 243      74.343  -3.982 -57.682  1.00 86.29           N  
ATOM   1942  CA  VAL A 243      75.677  -3.571 -57.258  1.00 86.29           C  
ATOM   1943  C   VAL A 243      76.710  -4.581 -57.752  1.00 86.29           C  
ATOM   1944  CB  VAL A 243      75.766  -3.425 -55.722  1.00 86.29           C  
ATOM   1945  O   VAL A 243      77.785  -4.200 -58.222  1.00 86.29           O  
ATOM   1946  CG1 VAL A 243      77.218  -3.255 -55.279  1.00 86.29           C  
ATOM   1947  CG2 VAL A 243      74.918  -2.246 -55.249  1.00 86.29           C  
ATOM   1948  N   GLU A 244      76.491  -5.925 -57.581  1.00 87.26           N  
ATOM   1949  CA  GLU A 244      77.395  -6.963 -58.068  1.00 87.26           C  
ATOM   1950  C   GLU A 244      77.573  -6.874 -59.581  1.00 87.26           C  
ATOM   1951  CB  GLU A 244      76.880  -8.351 -57.680  1.00 87.26           C  
ATOM   1952  O   GLU A 244      78.675  -7.079 -60.095  1.00 87.26           O  
ATOM   1953  CG  GLU A 244      76.970  -8.646 -56.190  1.00 87.26           C  
ATOM   1954  CD  GLU A 244      76.399 -10.003 -55.811  1.00 87.26           C  
ATOM   1955  OE1 GLU A 244      76.455 -10.373 -54.616  1.00 87.26           O  
ATOM   1956  OE2 GLU A 244      75.892 -10.702 -56.716  1.00 87.26           O  
ATOM   1957  N   SER A 245      76.501  -6.723 -60.288  1.00 83.13           N  
ATOM   1958  CA  SER A 245      76.569  -6.550 -61.735  1.00 83.13           C  
ATOM   1959  C   SER A 245      77.392  -5.320 -62.107  1.00 83.13           C  
ATOM   1960  CB  SER A 245      75.165  -6.432 -62.328  1.00 83.13           C  
ATOM   1961  O   SER A 245      78.159  -5.349 -63.071  1.00 83.13           O  
ATOM   1962  OG  SER A 245      75.225  -6.241 -63.731  1.00 83.13           O  
ATOM   1963  N   GLN A 246      77.176  -4.209 -61.327  1.00 76.43           N  
ATOM   1964  CA  GLN A 246      77.955  -3.001 -61.579  1.00 76.43           C  
ATOM   1965  C   GLN A 246      79.424  -3.210 -61.226  1.00 76.43           C  
ATOM   1966  CB  GLN A 246      77.387  -1.821 -60.788  1.00 76.43           C  
ATOM   1967  O   GLN A 246      80.312  -2.693 -61.908  1.00 76.43           O  
ATOM   1968  CG  GLN A 246      76.130  -1.217 -61.401  1.00 76.43           C  
ATOM   1969  CD  GLN A 246      75.647   0.013 -60.657  1.00 76.43           C  
ATOM   1970  NE2 GLN A 246      74.832   0.826 -61.321  1.00 76.43           N  
ATOM   1971  OE1 GLN A 246      76.002   0.231 -59.494  1.00 76.43           O  
ATOM   1972  N   GLN A 247      79.776  -3.875 -60.151  1.00 69.18           N  
ATOM   1973  CA  GLN A 247      81.159  -4.167 -59.788  1.00 69.18           C  
ATOM   1974  C   GLN A 247      81.806  -5.108 -60.800  1.00 69.18           C  
ATOM   1975  CB  GLN A 247      81.229  -4.775 -58.386  1.00 69.18           C  
ATOM   1976  O   GLN A 247      82.977  -4.942 -61.149  1.00 69.18           O  
ATOM   1977  CG  GLN A 247      81.182  -3.745 -57.266  1.00 69.18           C  
ATOM   1978  CD  GLN A 247      81.192  -4.377 -55.887  1.00 69.18           C  
ATOM   1979  NE2 GLN A 247      81.079  -3.548 -54.854  1.00 69.18           N  
ATOM   1980  OE1 GLN A 247      81.299  -5.599 -55.750  1.00 69.18           O  
ATOM   1981  N   VAL A 248      81.113  -6.200 -61.345  1.00 65.36           N  
ATOM   1982  CA  VAL A 248      81.659  -7.060 -62.390  1.00 65.36           C  
ATOM   1983  C   VAL A 248      81.852  -6.256 -63.673  1.00 65.36           C  
ATOM   1984  CB  VAL A 248      80.748  -8.279 -62.656  1.00 65.36           C  
ATOM   1985  O   VAL A 248      82.842  -6.438 -64.385  1.00 65.36           O  
ATOM   1986  CG1 VAL A 248      81.262  -9.087 -63.846  1.00 65.36           C  
ATOM   1987  CG2 VAL A 248      80.655  -9.158 -61.410  1.00 65.36           C  
ATOM   1988  N   GLN A 249      80.902  -5.283 -63.935  1.00 60.19           N  
ATOM   1989  CA  GLN A 249      81.078  -4.436 -65.110  1.00 60.19           C  
ATOM   1990  C   GLN A 249      82.250  -3.476 -64.926  1.00 60.19           C  
ATOM   1991  CB  GLN A 249      79.798  -3.652 -65.404  1.00 60.19           C  
ATOM   1992  O   GLN A 249      82.986  -3.198 -65.875  1.00 60.19           O  
ATOM   1993  CG  GLN A 249      78.989  -4.210 -66.568  1.00 60.19           C  
ATOM   1994  CD  GLN A 249      77.630  -3.550 -66.707  1.00 60.19           C  
ATOM   1995  NE2 GLN A 249      76.667  -4.285 -67.252  1.00 60.19           N  
ATOM   1996  OE1 GLN A 249      77.448  -2.389 -66.328  1.00 60.19           O  
ATOM   1997  N   GLN A 250      82.508  -2.973 -63.734  1.00 55.04           N  
ATOM   1998  CA  GLN A 250      83.647  -2.080 -63.554  1.00 55.04           C  
ATOM   1999  C   GLN A 250      84.959  -2.860 -63.528  1.00 55.04           C  
ATOM   2000  CB  GLN A 250      83.495  -1.267 -62.267  1.00 55.04           C  
ATOM   2001  O   GLN A 250      85.986  -2.374 -64.006  1.00 55.04           O  
ATOM   2002  CG  GLN A 250      82.361  -0.251 -62.313  1.00 55.04           C  
ATOM   2003  CD  GLN A 250      82.272   0.587 -61.051  1.00 55.04           C  
ATOM   2004  NE2 GLN A 250      81.505   1.670 -61.111  1.00 55.04           N  
ATOM   2005  OE1 GLN A 250      82.888   0.263 -60.031  1.00 55.04           O  
ATOM   2006  N   VAL A 251      85.056  -4.209 -63.153  1.00 55.25           N  
ATOM   2007  CA  VAL A 251      86.299  -4.974 -63.179  1.00 55.25           C  
ATOM   2008  C   VAL A 251      86.506  -5.577 -64.567  1.00 55.25           C  
ATOM   2009  CB  VAL A 251      86.302  -6.088 -62.108  1.00 55.25           C  
ATOM   2010  O   VAL A 251      87.632  -5.623 -65.068  1.00 55.25           O  
ATOM   2011  CG1 VAL A 251      87.515  -7.000 -62.281  1.00 55.25           C  
ATOM   2012  CG2 VAL A 251      86.282  -5.480 -60.707  1.00 55.25           C  
ATOM   2013  N   GLU A 252      85.546  -5.821 -65.392  1.00 51.85           N  
ATOM   2014  CA  GLU A 252      85.691  -6.344 -66.747  1.00 51.85           C  
ATOM   2015  C   GLU A 252      85.801  -5.214 -67.766  1.00 51.85           C  
ATOM   2016  CB  GLU A 252      84.514  -7.258 -67.100  1.00 51.85           C  
ATOM   2017  O   GLU A 252      86.455  -5.364 -68.800  1.00 51.85           O  
ATOM   2018  CG  GLU A 252      84.634  -8.664 -66.531  1.00 51.85           C  
ATOM   2019  CD  GLU A 252      83.521  -9.593 -66.987  1.00 51.85           C  
ATOM   2020  OE1 GLU A 252      83.577 -10.805 -66.677  1.00 51.85           O  
ATOM   2021  OE2 GLU A 252      82.586  -9.106 -67.662  1.00 51.85           O  
ATOM   2022  N   VAL A 253      85.458  -3.905 -67.417  1.00 53.79           N  
ATOM   2023  CA  VAL A 253      85.665  -2.813 -68.363  1.00 53.79           C  
ATOM   2024  C   VAL A 253      87.058  -2.218 -68.169  1.00 53.79           C  
ATOM   2025  CB  VAL A 253      84.590  -1.714 -68.204  1.00 53.79           C  
ATOM   2026  O   VAL A 253      87.679  -1.750 -69.127  1.00 53.79           O  
ATOM   2027  CG1 VAL A 253      84.918  -0.508 -69.083  1.00 53.79           C  
ATOM   2028  CG2 VAL A 253      83.208  -2.268 -68.546  1.00 53.79           C  
ATOM   2029  N   GLU A 254      87.896  -2.817 -67.166  1.00 38.32           N  
ATOM   2030  CA  GLU A 254      89.300  -2.415 -67.168  1.00 38.32           C  
ATOM   2031  C   GLU A 254      90.192  -3.529 -67.710  1.00 38.32           C  
ATOM   2032  CB  GLU A 254      89.749  -2.020 -65.759  1.00 38.32           C  
ATOM   2033  O   GLU A 254      91.293  -3.267 -68.199  1.00 38.32           O  
ATOM   2034  CG  GLU A 254      89.370  -0.599 -65.369  1.00 38.32           C  
ATOM   2035  CD  GLU A 254      89.992  -0.151 -64.056  1.00 38.32           C  
ATOM   2036  OE1 GLU A 254      89.874   1.045 -63.705  1.00 38.32           O  
ATOM   2037  OE2 GLU A 254      90.604  -1.002 -63.374  1.00 38.32           O  
ATOM   2038  N   ALA A 255      89.771  -4.515 -68.526  1.00 36.97           N  
ATOM   2039  CA  ALA A 255      90.652  -5.555 -69.049  1.00 36.97           C  
ATOM   2040  C   ALA A 255      90.053  -6.209 -70.291  1.00 36.97           C  
ATOM   2041  CB  ALA A 255      90.928  -6.607 -67.978  1.00 36.97           C  
ATOM   2042  O   ALA A 255      88.887  -6.611 -70.287  1.00 36.97           O  
ATOM   2043  N   THR A 256      90.016  -5.578 -71.385  1.00 36.40           N  
ATOM   2044  CA  THR A 256      90.284  -6.392 -72.566  1.00 36.40           C  
ATOM   2045  C   THR A 256      88.993  -6.679 -73.328  1.00 36.40           C  
ATOM   2046  CB  THR A 256      90.966  -7.720 -72.187  1.00 36.40           C  
ATOM   2047  O   THR A 256      88.002  -7.114 -72.739  1.00 36.40           O  
ATOM   2048  CG2 THR A 256      92.372  -7.481 -71.647  1.00 36.40           C  
ATOM   2049  OG1 THR A 256      90.186  -8.381 -71.183  1.00 36.40           O  
ATOM   2050  N   VAL A 257      88.639  -5.848 -74.243  1.00 42.32           N  
ATOM   2051  CA  VAL A 257      88.174  -6.594 -75.408  1.00 42.32           C  
ATOM   2052  C   VAL A 257      87.063  -5.815 -76.110  1.00 42.32           C  
ATOM   2053  CB  VAL A 257      87.672  -8.002 -75.017  1.00 42.32           C  
ATOM   2054  O   VAL A 257      86.107  -5.373 -75.470  1.00 42.32           O  
ATOM   2055  CG1 VAL A 257      87.156  -8.751 -76.245  1.00 42.32           C  
ATOM   2056  CG2 VAL A 257      88.786  -8.794 -74.334  1.00 42.32           C  
ATOM   2057  N   LYS A 258      87.501  -5.001 -76.962  1.00 44.18           N  
ATOM   2058  CA  LYS A 258      86.845  -4.312 -78.070  1.00 44.18           C  
ATOM   2059  C   LYS A 258      85.754  -5.181 -78.689  1.00 44.18           C  
ATOM   2060  CB  LYS A 258      87.868  -3.917 -79.137  1.00 44.18           C  
ATOM   2061  O   LYS A 258      86.047  -6.126 -79.423  1.00 44.18           O  
ATOM   2062  CG  LYS A 258      88.628  -2.637 -78.822  1.00 44.18           C  
ATOM   2063  CD  LYS A 258      89.578  -2.259 -79.950  1.00 44.18           C  
ATOM   2064  CE  LYS A 258      90.258  -0.922 -79.686  1.00 44.18           C  
ATOM   2065  NZ  LYS A 258      91.457  -0.729 -80.556  1.00 44.18           N  
ATOM   2066  N   PRO A 259      84.680  -5.603 -77.747  1.00 53.26           N  
ATOM   2067  CA  PRO A 259      83.467  -6.282 -78.210  1.00 53.26           C  
ATOM   2068  C   PRO A 259      82.343  -5.310 -78.560  1.00 53.26           C  
ATOM   2069  CB  PRO A 259      83.078  -7.159 -77.017  1.00 53.26           C  
ATOM   2070  O   PRO A 259      82.400  -4.135 -78.187  1.00 53.26           O  
ATOM   2071  CG  PRO A 259      83.479  -6.368 -75.814  1.00 53.26           C  
ATOM   2072  CD  PRO A 259      84.238  -5.156 -76.272  1.00 53.26           C  
ATOM   2073  N   GLU A 260      82.120  -5.277 -79.702  1.00 59.82           N  
ATOM   2074  CA  GLU A 260      81.060  -4.561 -80.405  1.00 59.82           C  
ATOM   2075  C   GLU A 260      80.201  -3.755 -79.435  1.00 59.82           C  
ATOM   2076  CB  GLU A 260      80.185  -5.536 -81.197  1.00 59.82           C  
ATOM   2077  O   GLU A 260      79.332  -4.309 -78.759  1.00 59.82           O  
ATOM   2078  CG  GLU A 260      80.769  -5.930 -82.546  1.00 59.82           C  
ATOM   2079  CD  GLU A 260      79.768  -6.628 -83.452  1.00 59.82           C  
ATOM   2080  OE1 GLU A 260      80.084  -6.860 -84.641  1.00 59.82           O  
ATOM   2081  OE2 GLU A 260      78.657  -6.945 -82.969  1.00 59.82           O  
ATOM   2082  N   LEU A 261      80.868  -3.198 -78.515  1.00 69.27           N  
ATOM   2083  CA  LEU A 261      80.448  -2.202 -77.535  1.00 69.27           C  
ATOM   2084  C   LEU A 261      79.033  -1.715 -77.826  1.00 69.27           C  
ATOM   2085  CB  LEU A 261      81.417  -1.017 -77.526  1.00 69.27           C  
ATOM   2086  O   LEU A 261      78.217  -1.582 -76.912  1.00 69.27           O  
ATOM   2087  CG  LEU A 261      81.116   0.098 -76.524  1.00 69.27           C  
ATOM   2088  CD1 LEU A 261      81.304  -0.406 -75.097  1.00 69.27           C  
ATOM   2089  CD2 LEU A 261      82.002   1.310 -76.789  1.00 69.27           C  
ATOM   2090  N   THR A 262      78.737  -1.839 -79.056  1.00 79.74           N  
ATOM   2091  CA  THR A 262      77.415  -1.297 -79.350  1.00 79.74           C  
ATOM   2092  C   THR A 262      76.325  -2.294 -78.966  1.00 79.74           C  
ATOM   2093  CB  THR A 262      77.280  -0.931 -80.839  1.00 79.74           C  
ATOM   2094  O   THR A 262      75.302  -1.913 -78.394  1.00 79.74           O  
ATOM   2095  CG2 THR A 262      75.988  -0.164 -81.102  1.00 79.74           C  
ATOM   2096  OG1 THR A 262      78.393  -0.117 -81.229  1.00 79.74           O  
ATOM   2097  N   ALA A 263      76.416  -3.572 -79.264  1.00 80.63           N  
ATOM   2098  CA  ALA A 263      75.441  -4.614 -78.950  1.00 80.63           C  
ATOM   2099  C   ALA A 263      75.329  -4.823 -77.443  1.00 80.63           C  
ATOM   2100  CB  ALA A 263      75.820  -5.922 -79.639  1.00 80.63           C  
ATOM   2101  O   ALA A 263      74.227  -4.980 -76.912  1.00 80.63           O  
ATOM   2102  N   ALA A 264      76.375  -4.979 -76.727  1.00 85.27           N  
ATOM   2103  CA  ALA A 264      76.383  -5.097 -75.271  1.00 85.27           C  
ATOM   2104  C   ALA A 264      75.751  -3.871 -74.618  1.00 85.27           C  
ATOM   2105  CB  ALA A 264      77.809  -5.293 -74.760  1.00 85.27           C  
ATOM   2106  O   ALA A 264      74.988  -3.995 -73.657  1.00 85.27           O  
ATOM   2107  N   LEU A 265      76.069  -2.683 -75.106  1.00 87.05           N  
ATOM   2108  CA  LEU A 265      75.466  -1.459 -74.588  1.00 87.05           C  
ATOM   2109  C   LEU A 265      73.960  -1.451 -74.827  1.00 87.05           C  
ATOM   2110  CB  LEU A 265      76.105  -0.230 -75.239  1.00 87.05           C  
ATOM   2111  O   LEU A 265      73.192  -1.022 -73.963  1.00 87.05           O  
ATOM   2112  CG  LEU A 265      77.509   0.140 -74.758  1.00 87.05           C  
ATOM   2113  CD1 LEU A 265      78.108   1.221 -75.651  1.00 87.05           C  
ATOM   2114  CD2 LEU A 265      77.473   0.599 -73.304  1.00 87.05           C  
ATOM   2115  N   ARG A 266      73.532  -1.966 -76.023  1.00 89.42           N  
ATOM   2116  CA  ARG A 266      72.106  -2.067 -76.316  1.00 89.42           C  
ATOM   2117  C   ARG A 266      71.422  -3.052 -75.374  1.00 89.42           C  
ATOM   2118  CB  ARG A 266      71.883  -2.492 -77.769  1.00 89.42           C  
ATOM   2119  O   ARG A 266      70.319  -2.791 -74.888  1.00 89.42           O  
ATOM   2120  CG  ARG A 266      72.155  -1.390 -78.781  1.00 89.42           C  
ATOM   2121  CD  ARG A 266      71.723  -1.794 -80.184  1.00 89.42           C  
ATOM   2122  NE  ARG A 266      72.238  -0.872 -81.193  1.00 89.42           N  
ATOM   2123  NH1 ARG A 266      74.249  -1.973 -81.471  1.00 89.42           N  
ATOM   2124  NH2 ARG A 266      73.795  -0.083 -82.686  1.00 89.42           N  
ATOM   2125  CZ  ARG A 266      73.426  -0.978 -81.781  1.00 89.42           C  
ATOM   2126  N   ASP A 267      71.973  -4.178 -75.144  1.00 90.95           N  
ATOM   2127  CA  ASP A 267      71.429  -5.186 -74.238  1.00 90.95           C  
ATOM   2128  C   ASP A 267      71.341  -4.651 -72.811  1.00 90.95           C  
ATOM   2129  CB  ASP A 267      72.284  -6.455 -74.272  1.00 90.95           C  
ATOM   2130  O   ASP A 267      70.336  -4.856 -72.127  1.00 90.95           O  
ATOM   2131  CG  ASP A 267      71.581  -7.660 -73.673  1.00 90.95           C  
ATOM   2132  OD1 ASP A 267      70.347  -7.785 -73.827  1.00 90.95           O  
ATOM   2133  OD2 ASP A 267      72.267  -8.490 -73.038  1.00 90.95           O  
ATOM   2134  N   ILE A 268      72.408  -4.072 -72.287  1.00 91.98           N  
ATOM   2135  CA  ILE A 268      72.411  -3.486 -70.952  1.00 91.98           C  
ATOM   2136  C   ILE A 268      71.314  -2.428 -70.849  1.00 91.98           C  
ATOM   2137  CB  ILE A 268      73.785  -2.867 -70.609  1.00 91.98           C  
ATOM   2138  O   ILE A 268      70.606  -2.355 -69.842  1.00 91.98           O  
ATOM   2139  CG1 ILE A 268      74.848  -3.965 -70.481  1.00 91.98           C  
ATOM   2140  CG2 ILE A 268      73.699  -2.036 -69.325  1.00 91.98           C  
ATOM   2141  CD1 ILE A 268      76.270  -3.438 -70.351  1.00 91.98           C  
ATOM   2142  N   ARG A 269      71.226  -1.610 -71.948  1.00 93.55           N  
ATOM   2143  CA  ARG A 269      70.164  -0.609 -71.967  1.00 93.55           C  
ATOM   2144  C   ARG A 269      68.790  -1.268 -71.896  1.00 93.55           C  
ATOM   2145  CB  ARG A 269      70.264   0.259 -73.223  1.00 93.55           C  
ATOM   2146  O   ARG A 269      67.917  -0.818 -71.151  1.00 93.55           O  
ATOM   2147  CG  ARG A 269      69.360   1.481 -73.201  1.00 93.55           C  
ATOM   2148  CD  ARG A 269      69.598   2.380 -74.406  1.00 93.55           C  
ATOM   2149  NE  ARG A 269      68.772   3.583 -74.352  1.00 93.55           N  
ATOM   2150  NH1 ARG A 269      69.637   4.514 -76.281  1.00 93.55           N  
ATOM   2151  NH2 ARG A 269      68.012   5.617 -75.100  1.00 93.55           N  
ATOM   2152  CZ  ARG A 269      68.809   4.568 -75.245  1.00 93.55           C  
ATOM   2153  N   ALA A 270      68.532  -2.278 -72.702  1.00 93.45           N  
ATOM   2154  CA  ALA A 270      67.260  -2.996 -72.713  1.00 93.45           C  
ATOM   2155  C   ALA A 270      66.957  -3.595 -71.342  1.00 93.45           C  
ATOM   2156  CB  ALA A 270      67.277  -4.092 -73.776  1.00 93.45           C  
ATOM   2157  O   ALA A 270      65.818  -3.540 -70.873  1.00 93.45           O  
ATOM   2158  N   GLN A 271      67.888  -4.164 -70.675  1.00 94.16           N  
ATOM   2159  CA  GLN A 271      67.710  -4.743 -69.348  1.00 94.16           C  
ATOM   2160  C   GLN A 271      67.331  -3.673 -68.328  1.00 94.16           C  
ATOM   2161  CB  GLN A 271      68.982  -5.466 -68.902  1.00 94.16           C  
ATOM   2162  O   GLN A 271      66.443  -3.884 -67.500  1.00 94.16           O  
ATOM   2163  CG  GLN A 271      69.250  -6.761 -69.656  1.00 94.16           C  
ATOM   2164  CD  GLN A 271      70.500  -7.473 -69.174  1.00 94.16           C  
ATOM   2165  NE2 GLN A 271      70.955  -8.457 -69.943  1.00 94.16           N  
ATOM   2166  OE1 GLN A 271      71.052  -7.141 -68.121  1.00 94.16           O  
ATOM   2167  N   TYR A 272      68.102  -2.581 -68.380  1.00 92.79           N  
ATOM   2168  CA  TYR A 272      67.808  -1.509 -67.436  1.00 92.79           C  
ATOM   2169  C   TYR A 272      66.435  -0.905 -67.707  1.00 92.79           C  
ATOM   2170  CB  TYR A 272      68.882  -0.419 -67.508  1.00 92.79           C  
ATOM   2171  O   TYR A 272      65.714  -0.542 -66.774  1.00 92.79           O  
ATOM   2172  CG  TYR A 272      70.078  -0.685 -66.627  1.00 92.79           C  
ATOM   2173  CD1 TYR A 272      69.987  -0.567 -65.242  1.00 92.79           C  
ATOM   2174  CD2 TYR A 272      71.300  -1.055 -67.177  1.00 92.79           C  
ATOM   2175  CE1 TYR A 272      71.087  -0.809 -64.426  1.00 92.79           C  
ATOM   2176  CE2 TYR A 272      72.407  -1.299 -66.371  1.00 92.79           C  
ATOM   2177  OH  TYR A 272      73.383  -1.416 -64.195  1.00 92.79           O  
ATOM   2178  CZ  TYR A 272      72.291  -1.175 -64.999  1.00 92.79           C  
ATOM   2179  N   GLU A 273      66.153  -0.822 -68.956  1.00 94.35           N  
ATOM   2180  CA  GLU A 273      64.817  -0.340 -69.295  1.00 94.35           C  
ATOM   2181  C   GLU A 273      63.740  -1.287 -68.773  1.00 94.35           C  
ATOM   2182  CB  GLU A 273      64.676  -0.167 -70.809  1.00 94.35           C  
ATOM   2183  O   GLU A 273      62.709  -0.843 -68.264  1.00 94.35           O  
ATOM   2184  CG  GLU A 273      65.394   1.058 -71.358  1.00 94.35           C  
ATOM   2185  CD  GLU A 273      65.315   1.172 -72.872  1.00 94.35           C  
ATOM   2186  OE1 GLU A 273      65.841   2.160 -73.434  1.00 94.35           O  
ATOM   2187  OE2 GLU A 273      64.721   0.268 -73.500  1.00 94.35           O  
ATOM   2188  N   SER A 274      63.904  -2.515 -68.951  1.00 95.00           N  
ATOM   2189  CA  SER A 274      62.961  -3.513 -68.456  1.00 95.00           C  
ATOM   2190  C   SER A 274      62.834  -3.447 -66.938  1.00 95.00           C  
ATOM   2191  CB  SER A 274      63.394  -4.917 -68.880  1.00 95.00           C  
ATOM   2192  O   SER A 274      61.726  -3.499 -66.399  1.00 95.00           O  
ATOM   2193  OG  SER A 274      62.598  -5.902 -68.244  1.00 95.00           O  
ATOM   2194  N   ILE A 275      63.977  -3.370 -66.229  1.00 94.94           N  
ATOM   2195  CA  ILE A 275      63.978  -3.277 -64.773  1.00 94.94           C  
ATOM   2196  C   ILE A 275      63.273  -1.995 -64.337  1.00 94.94           C  
ATOM   2197  CB  ILE A 275      65.414  -3.319 -64.205  1.00 94.94           C  
ATOM   2198  O   ILE A 275      62.473  -2.007 -63.398  1.00 94.94           O  
ATOM   2199  CG1 ILE A 275      66.053  -4.687 -64.469  1.00 94.94           C  
ATOM   2200  CG2 ILE A 275      65.412  -2.996 -62.708  1.00 94.94           C  
ATOM   2201  CD1 ILE A 275      67.535  -4.755 -64.125  1.00 94.94           C  
ATOM   2202  N   ALA A 276      63.615  -0.894 -65.004  1.00 94.17           N  
ATOM   2203  CA  ALA A 276      62.984   0.386 -64.693  1.00 94.17           C  
ATOM   2204  C   ALA A 276      61.471   0.310 -64.880  1.00 94.17           C  
ATOM   2205  CB  ALA A 276      63.570   1.494 -65.564  1.00 94.17           C  
ATOM   2206  O   ALA A 276      60.711   0.810 -64.047  1.00 94.17           O  
ATOM   2207  N   ALA A 277      61.034  -0.297 -66.046  1.00 95.23           N  
ATOM   2208  CA  ALA A 277      59.607  -0.455 -66.312  1.00 95.23           C  
ATOM   2209  C   ALA A 277      58.940  -1.310 -65.238  1.00 95.23           C  
ATOM   2210  CB  ALA A 277      59.387  -1.072 -67.691  1.00 95.23           C  
ATOM   2211  O   ALA A 277      57.856  -0.977 -64.754  1.00 95.23           O  
ATOM   2212  N   LYS A 278      59.549  -2.448 -64.910  1.00 96.46           N  
ATOM   2213  CA  LYS A 278      59.016  -3.318 -63.865  1.00 96.46           C  
ATOM   2214  C   LYS A 278      58.952  -2.592 -62.525  1.00 96.46           C  
ATOM   2215  CB  LYS A 278      59.864  -4.583 -63.736  1.00 96.46           C  
ATOM   2216  O   LYS A 278      57.969  -2.715 -61.792  1.00 96.46           O  
ATOM   2217  CG  LYS A 278      59.670  -5.578 -64.871  1.00 96.46           C  
ATOM   2218  CD  LYS A 278      60.522  -6.825 -64.674  1.00 96.46           C  
ATOM   2219  CE  LYS A 278      60.439  -7.755 -65.877  1.00 96.46           C  
ATOM   2220  NZ  LYS A 278      61.376  -8.912 -65.748  1.00 96.46           N  
ATOM   2221  N   ASN A 279      60.016  -1.940 -62.118  1.00 93.77           N  
ATOM   2222  CA  ASN A 279      60.046  -1.171 -60.878  1.00 93.77           C  
ATOM   2223  C   ASN A 279      58.930  -0.131 -60.838  1.00 93.77           C  
ATOM   2224  CB  ASN A 279      61.407  -0.497 -60.697  1.00 93.77           C  
ATOM   2225  O   ASN A 279      58.286   0.055 -59.803  1.00 93.77           O  
ATOM   2226  CG  ASN A 279      62.481  -1.464 -60.237  1.00 93.77           C  
ATOM   2227  ND2 ASN A 279      63.739  -1.082 -60.420  1.00 93.77           N  
ATOM   2228  OD1 ASN A 279      62.182  -2.545 -59.724  1.00 93.77           O  
ATOM   2229  N   LEU A 280      58.750   0.526 -61.990  1.00 95.78           N  
ATOM   2230  CA  LEU A 280      57.680   1.515 -62.068  1.00 95.78           C  
ATOM   2231  C   LEU A 280      56.316   0.857 -61.886  1.00 95.78           C  
ATOM   2232  CB  LEU A 280      57.728   2.252 -63.409  1.00 95.78           C  
ATOM   2233  O   LEU A 280      55.471   1.366 -61.147  1.00 95.78           O  
ATOM   2234  CG  LEU A 280      56.706   3.374 -63.604  1.00 95.78           C  
ATOM   2235  CD1 LEU A 280      56.949   4.492 -62.596  1.00 95.78           C  
ATOM   2236  CD2 LEU A 280      56.765   3.910 -65.030  1.00 95.78           C  
ATOM   2237  N   GLN A 281      56.072  -0.219 -62.547  1.00 95.76           N  
ATOM   2238  CA  GLN A 281      54.810  -0.941 -62.426  1.00 95.76           C  
ATOM   2239  C   GLN A 281      54.582  -1.414 -60.993  1.00 95.76           C  
ATOM   2240  CB  GLN A 281      54.779  -2.133 -63.384  1.00 95.76           C  
ATOM   2241  O   GLN A 281      53.481  -1.277 -60.456  1.00 95.76           O  
ATOM   2242  CG  GLN A 281      54.598  -1.744 -64.845  1.00 95.76           C  
ATOM   2243  CD  GLN A 281      54.579  -2.943 -65.774  1.00 95.76           C  
ATOM   2244  NE2 GLN A 281      54.150  -2.726 -67.013  1.00 95.76           N  
ATOM   2245  OE1 GLN A 281      54.947  -4.055 -65.382  1.00 95.76           O  
ATOM   2246  N   GLU A 282      55.589  -1.991 -60.421  1.00 95.03           N  
ATOM   2247  CA  GLU A 282      55.483  -2.469 -59.045  1.00 95.03           C  
ATOM   2248  C   GLU A 282      55.201  -1.319 -58.082  1.00 95.03           C  
ATOM   2249  CB  GLU A 282      56.761  -3.202 -58.631  1.00 95.03           C  
ATOM   2250  O   GLU A 282      54.397  -1.459 -57.158  1.00 95.03           O  
ATOM   2251  CG  GLU A 282      56.935  -4.559 -59.297  1.00 95.03           C  
ATOM   2252  CD  GLU A 282      58.254  -5.232 -58.951  1.00 95.03           C  
ATOM   2253  OE1 GLU A 282      58.527  -6.337 -59.473  1.00 95.03           O  
ATOM   2254  OE2 GLU A 282      59.020  -4.650 -58.151  1.00 95.03           O  
ATOM   2255  N   ALA A 283      55.915  -0.195 -58.271  1.00 94.39           N  
ATOM   2256  CA  ALA A 283      55.685   0.980 -57.433  1.00 94.39           C  
ATOM   2257  C   ALA A 283      54.253   1.484 -57.577  1.00 94.39           C  
ATOM   2258  CB  ALA A 283      56.675   2.087 -57.787  1.00 94.39           C  
ATOM   2259  O   ALA A 283      53.609   1.836 -56.585  1.00 94.39           O  
ATOM   2260  N   GLU A 284      53.770   1.501 -58.837  1.00 94.48           N  
ATOM   2261  CA  GLU A 284      52.394   1.927 -59.073  1.00 94.48           C  
ATOM   2262  C   GLU A 284      51.401   0.992 -58.388  1.00 94.48           C  
ATOM   2263  CB  GLU A 284      52.102   1.993 -60.575  1.00 94.48           C  
ATOM   2264  O   GLU A 284      50.434   1.447 -57.774  1.00 94.48           O  
ATOM   2265  CG  GLU A 284      52.763   3.170 -61.278  1.00 94.48           C  
ATOM   2266  CD  GLU A 284      52.505   3.195 -62.776  1.00 94.48           C  
ATOM   2267  OE1 GLU A 284      52.907   4.175 -63.444  1.00 94.48           O  
ATOM   2268  OE2 GLU A 284      51.896   2.229 -63.285  1.00 94.48           O  
ATOM   2269  N   GLU A 285      51.580  -0.250 -58.572  1.00 96.05           N  
ATOM   2270  CA  GLU A 285      50.693  -1.221 -57.938  1.00 96.05           C  
ATOM   2271  C   GLU A 285      50.747  -1.106 -56.417  1.00 96.05           C  
ATOM   2272  CB  GLU A 285      51.055  -2.644 -58.371  1.00 96.05           C  
ATOM   2273  O   GLU A 285      49.718  -1.203 -55.745  1.00 96.05           O  
ATOM   2274  CG  GLU A 285      50.676  -2.963 -59.810  1.00 96.05           C  
ATOM   2275  CD  GLU A 285      51.209  -4.305 -60.286  1.00 96.05           C  
ATOM   2276  OE1 GLU A 285      51.020  -4.645 -61.476  1.00 96.05           O  
ATOM   2277  OE2 GLU A 285      51.820  -5.022 -59.463  1.00 96.05           O  
ATOM   2278  N   TRP A 286      51.981  -0.955 -55.912  1.00 95.40           N  
ATOM   2279  CA  TRP A 286      52.167  -0.792 -54.474  1.00 95.40           C  
ATOM   2280  C   TRP A 286      51.404   0.425 -53.961  1.00 95.40           C  
ATOM   2281  CB  TRP A 286      53.654  -0.657 -54.136  1.00 95.40           C  
ATOM   2282  O   TRP A 286      50.688   0.340 -52.960  1.00 95.40           O  
ATOM   2283  CG  TRP A 286      53.950  -0.691 -52.666  1.00 95.40           C  
ATOM   2284  CD1 TRP A 286      54.102  -1.801 -51.882  1.00 95.40           C  
ATOM   2285  CD2 TRP A 286      54.125   0.437 -51.804  1.00 95.40           C  
ATOM   2286  CE2 TRP A 286      54.382  -0.064 -50.508  1.00 95.40           C  
ATOM   2287  CE3 TRP A 286      54.091   1.824 -52.001  1.00 95.40           C  
ATOM   2288  NE1 TRP A 286      54.362  -1.430 -50.583  1.00 95.40           N  
ATOM   2289  CH2 TRP A 286      54.563   2.129 -49.635  1.00 95.40           C  
ATOM   2290  CZ2 TRP A 286      54.603   0.776 -49.414  1.00 95.40           C  
ATOM   2291  CZ3 TRP A 286      54.311   2.658 -50.911  1.00 95.40           C  
ATOM   2292  N   TYR A 287      51.531   1.583 -54.638  1.00 94.21           N  
ATOM   2293  CA  TYR A 287      50.847   2.810 -54.243  1.00 94.21           C  
ATOM   2294  C   TYR A 287      49.337   2.666 -54.391  1.00 94.21           C  
ATOM   2295  CB  TYR A 287      51.343   3.994 -55.079  1.00 94.21           C  
ATOM   2296  O   TYR A 287      48.576   3.144 -53.547  1.00 94.21           O  
ATOM   2297  CG  TYR A 287      52.653   4.570 -54.600  1.00 94.21           C  
ATOM   2298  CD1 TYR A 287      52.767   5.134 -53.332  1.00 94.21           C  
ATOM   2299  CD2 TYR A 287      53.780   4.551 -55.415  1.00 94.21           C  
ATOM   2300  CE1 TYR A 287      53.972   5.667 -52.887  1.00 94.21           C  
ATOM   2301  CE2 TYR A 287      54.991   5.081 -54.981  1.00 94.21           C  
ATOM   2302  OH  TYR A 287      56.272   6.162 -53.282  1.00 94.21           O  
ATOM   2303  CZ  TYR A 287      55.077   5.636 -53.717  1.00 94.21           C  
ATOM   2304  N   LYS A 288      48.876   2.056 -55.412  1.00 96.26           N  
ATOM   2305  CA  LYS A 288      47.450   1.808 -55.606  1.00 96.26           C  
ATOM   2306  C   LYS A 288      46.878   0.969 -54.467  1.00 96.26           C  
ATOM   2307  CB  LYS A 288      47.203   1.111 -56.945  1.00 96.26           C  
ATOM   2308  O   LYS A 288      45.793   1.260 -53.958  1.00 96.26           O  
ATOM   2309  CG  LYS A 288      47.315   2.032 -58.151  1.00 96.26           C  
ATOM   2310  CD  LYS A 288      46.998   1.296 -59.447  1.00 96.26           C  
ATOM   2311  CE  LYS A 288      47.156   2.204 -60.659  1.00 96.26           C  
ATOM   2312  NZ  LYS A 288      46.967   1.457 -61.939  1.00 96.26           N  
ATOM   2313  N   SER A 289      47.582  -0.121 -54.154  1.00 95.42           N  
ATOM   2314  CA  SER A 289      47.149  -0.980 -53.057  1.00 95.42           C  
ATOM   2315  C   SER A 289      47.096  -0.211 -51.741  1.00 95.42           C  
ATOM   2316  CB  SER A 289      48.083  -2.183 -52.917  1.00 95.42           C  
ATOM   2317  O   SER A 289      46.137  -0.342 -50.978  1.00 95.42           O  
ATOM   2318  OG  SER A 289      47.690  -3.001 -51.829  1.00 95.42           O  
ATOM   2319  N   LYS A 290      48.162   0.602 -51.456  1.00 96.06           N  
ATOM   2320  CA  LYS A 290      48.195   1.386 -50.225  1.00 96.06           C  
ATOM   2321  C   LYS A 290      47.057   2.402 -50.190  1.00 96.06           C  
ATOM   2322  CB  LYS A 290      49.539   2.099 -50.078  1.00 96.06           C  
ATOM   2323  O   LYS A 290      46.404   2.575 -49.159  1.00 96.06           O  
ATOM   2324  CG  LYS A 290      50.660   1.208 -49.565  1.00 96.06           C  
ATOM   2325  CD  LYS A 290      50.354   0.669 -48.174  1.00 96.06           C  
ATOM   2326  CE  LYS A 290      51.471  -0.232 -47.664  1.00 96.06           C  
ATOM   2327  NZ  LYS A 290      51.166  -0.777 -46.307  1.00 96.06           N  
ATOM   2328  N   TYR A 291      46.879   3.032 -51.288  1.00 95.52           N  
ATOM   2329  CA  TYR A 291      45.786   3.995 -51.380  1.00 95.52           C  
ATOM   2330  C   TYR A 291      44.441   3.316 -51.154  1.00 95.52           C  
ATOM   2331  CB  TYR A 291      45.796   4.691 -52.745  1.00 95.52           C  
ATOM   2332  O   TYR A 291      43.568   3.865 -50.477  1.00 95.52           O  
ATOM   2333  CG  TYR A 291      46.702   5.897 -52.804  1.00 95.52           C  
ATOM   2334  CD1 TYR A 291      46.336   7.098 -52.199  1.00 95.52           C  
ATOM   2335  CD2 TYR A 291      47.924   5.839 -53.465  1.00 95.52           C  
ATOM   2336  CE1 TYR A 291      47.167   8.212 -52.253  1.00 95.52           C  
ATOM   2337  CE2 TYR A 291      48.763   6.947 -53.525  1.00 95.52           C  
ATOM   2338  OH  TYR A 291      49.202   9.228 -52.973  1.00 95.52           O  
ATOM   2339  CZ  TYR A 291      48.376   8.127 -52.916  1.00 95.52           C  
ATOM   2340  N   ALA A 292      44.243   2.176 -51.772  1.00 95.22           N  
ATOM   2341  CA  ALA A 292      43.001   1.427 -51.596  1.00 95.22           C  
ATOM   2342  C   ALA A 292      42.795   1.041 -50.134  1.00 95.22           C  
ATOM   2343  CB  ALA A 292      43.003   0.180 -52.477  1.00 95.22           C  
ATOM   2344  O   ALA A 292      41.688   1.158 -49.605  1.00 95.22           O  
ATOM   2345  N   ASP A 293      43.811   0.561 -49.494  1.00 95.01           N  
ATOM   2346  CA  ASP A 293      43.732   0.189 -48.085  1.00 95.01           C  
ATOM   2347  C   ASP A 293      43.402   1.400 -47.215  1.00 95.01           C  
ATOM   2348  CB  ASP A 293      45.045  -0.448 -47.624  1.00 95.01           C  
ATOM   2349  O   ASP A 293      42.575   1.311 -46.306  1.00 95.01           O  
ATOM   2350  CG  ASP A 293      45.274  -1.828 -48.214  1.00 95.01           C  
ATOM   2351  OD1 ASP A 293      44.312  -2.439 -48.728  1.00 95.01           O  
ATOM   2352  OD2 ASP A 293      46.426  -2.310 -48.162  1.00 95.01           O  
ATOM   2353  N   LEU A 294      44.110   2.516 -47.468  1.00 94.79           N  
ATOM   2354  CA  LEU A 294      43.851   3.737 -46.712  1.00 94.79           C  
ATOM   2355  C   LEU A 294      42.422   4.221 -46.935  1.00 94.79           C  
ATOM   2356  CB  LEU A 294      44.841   4.834 -47.109  1.00 94.79           C  
ATOM   2357  O   LEU A 294      41.757   4.661 -45.994  1.00 94.79           O  
ATOM   2358  CG  LEU A 294      46.266   4.689 -46.571  1.00 94.79           C  
ATOM   2359  CD1 LEU A 294      47.157   5.796 -47.124  1.00 94.79           C  
ATOM   2360  CD2 LEU A 294      46.265   4.706 -45.046  1.00 94.79           C  
ATOM   2361  N   SER A 295      41.998   4.173 -48.179  1.00 94.60           N  
ATOM   2362  CA  SER A 295      40.633   4.567 -48.509  1.00 94.60           C  
ATOM   2363  C   SER A 295      39.615   3.682 -47.799  1.00 94.60           C  
ATOM   2364  CB  SER A 295      40.407   4.506 -50.020  1.00 94.60           C  
ATOM   2365  O   SER A 295      38.619   4.176 -47.265  1.00 94.60           O  
ATOM   2366  OG  SER A 295      39.098   4.937 -50.352  1.00 94.60           O  
ATOM   2367  N   ASP A 296      39.836   2.361 -47.799  1.00 95.12           N  
ATOM   2368  CA  ASP A 296      38.960   1.420 -47.107  1.00 95.12           C  
ATOM   2369  C   ASP A 296      38.937   1.695 -45.605  1.00 95.12           C  
ATOM   2370  CB  ASP A 296      39.402  -0.020 -47.372  1.00 95.12           C  
ATOM   2371  O   ASP A 296      37.873   1.679 -44.982  1.00 95.12           O  
ATOM   2372  CG  ASP A 296      39.059  -0.498 -48.772  1.00 95.12           C  
ATOM   2373  OD1 ASP A 296      38.244   0.156 -49.457  1.00 95.12           O  
ATOM   2374  OD2 ASP A 296      39.607  -1.541 -49.192  1.00 95.12           O  
ATOM   2375  N   ALA A 297      40.119   1.880 -44.980  1.00 93.59           N  
ATOM   2376  CA  ALA A 297      40.216   2.188 -43.555  1.00 93.59           C  
ATOM   2377  C   ALA A 297      39.482   3.483 -43.223  1.00 93.59           C  
ATOM   2378  CB  ALA A 297      41.679   2.285 -43.130  1.00 93.59           C  
ATOM   2379  O   ALA A 297      38.791   3.569 -42.204  1.00 93.59           O  
ATOM   2380  N   ALA A 298      39.635   4.537 -44.027  1.00 92.52           N  
ATOM   2381  CA  ALA A 298      38.938   5.806 -43.836  1.00 92.52           C  
ATOM   2382  C   ALA A 298      37.425   5.613 -43.879  1.00 92.52           C  
ATOM   2383  CB  ALA A 298      39.372   6.816 -44.896  1.00 92.52           C  
ATOM   2384  O   ALA A 298      36.698   6.174 -43.055  1.00 92.52           O  
ATOM   2385  N   ASN A 299      36.922   4.779 -44.859  1.00 94.61           N  
ATOM   2386  CA  ASN A 299      35.494   4.500 -44.971  1.00 94.61           C  
ATOM   2387  C   ASN A 299      34.972   3.747 -43.750  1.00 94.61           C  
ATOM   2388  CB  ASN A 299      35.199   3.710 -46.248  1.00 94.61           C  
ATOM   2389  O   ASN A 299      33.887   4.047 -43.248  1.00 94.61           O  
ATOM   2390  CG  ASN A 299      35.364   4.546 -47.502  1.00 94.61           C  
ATOM   2391  ND2 ASN A 299      35.687   3.893 -48.612  1.00 94.61           N  
ATOM   2392  OD1 ASN A 299      35.201   5.769 -47.474  1.00 94.61           O  
ATOM   2393  N   ARG A 300      35.678   2.797 -43.267  1.00 94.90           N  
ATOM   2394  CA  ARG A 300      35.293   2.050 -42.074  1.00 94.90           C  
ATOM   2395  C   ARG A 300      35.211   2.965 -40.857  1.00 94.90           C  
ATOM   2396  CB  ARG A 300      36.281   0.912 -41.809  1.00 94.90           C  
ATOM   2397  O   ARG A 300      34.281   2.859 -40.055  1.00 94.90           O  
ATOM   2398  CG  ARG A 300      36.209  -0.216 -42.826  1.00 94.90           C  
ATOM   2399  CD  ARG A 300      37.155  -1.355 -42.473  1.00 94.90           C  
ATOM   2400  NE  ARG A 300      37.263  -2.323 -43.560  1.00 94.90           N  
ATOM   2401  NH1 ARG A 300      39.335  -1.596 -44.278  1.00 94.90           N  
ATOM   2402  NH2 ARG A 300      38.291  -3.333 -45.348  1.00 94.90           N  
ATOM   2403  CZ  ARG A 300      38.296  -2.415 -44.393  1.00 94.90           C  
ATOM   2404  N   ASN A 301      36.237   3.827 -40.731  1.00 92.40           N  
ATOM   2405  CA  ASN A 301      36.237   4.783 -39.629  1.00 92.40           C  
ATOM   2406  C   ASN A 301      35.032   5.716 -39.696  1.00 92.40           C  
ATOM   2407  CB  ASN A 301      37.536   5.591 -39.619  1.00 92.40           C  
ATOM   2408  O   ASN A 301      34.404   6.002 -38.675  1.00 92.40           O  
ATOM   2409  CG  ASN A 301      37.700   6.419 -38.360  1.00 92.40           C  
ATOM   2410  ND2 ASN A 301      38.868   6.324 -37.736  1.00 92.40           N  
ATOM   2411  OD1 ASN A 301      36.783   7.136 -37.950  1.00 92.40           O  
ATOM   2412  N   HIS A 302      34.724   6.212 -40.928  1.00 93.83           N  
ATOM   2413  CA  HIS A 302      33.563   7.075 -41.110  1.00 93.83           C  
ATOM   2414  C   HIS A 302      32.274   6.353 -40.730  1.00 93.83           C  
ATOM   2415  CB  HIS A 302      33.482   7.567 -42.556  1.00 93.83           C  
ATOM   2416  O   HIS A 302      31.398   6.934 -40.086  1.00 93.83           O  
ATOM   2417  CG  HIS A 302      34.429   8.683 -42.864  1.00 93.83           C  
ATOM   2418  CD2 HIS A 302      35.322   9.332 -42.081  1.00 93.83           C  
ATOM   2419  ND1 HIS A 302      34.522   9.257 -44.114  1.00 93.83           N  
ATOM   2420  CE1 HIS A 302      35.435  10.213 -44.086  1.00 93.83           C  
ATOM   2421  NE2 HIS A 302      35.936  10.279 -42.864  1.00 93.83           N  
ATOM   2422  N   GLU A 303      32.159   5.104 -41.129  1.00 94.75           N  
ATOM   2423  CA  GLU A 303      30.986   4.306 -40.788  1.00 94.75           C  
ATOM   2424  C   GLU A 303      30.895   4.072 -39.282  1.00 94.75           C  
ATOM   2425  CB  GLU A 303      31.013   2.966 -41.527  1.00 94.75           C  
ATOM   2426  O   GLU A 303      29.812   4.152 -38.700  1.00 94.75           O  
ATOM   2427  CG  GLU A 303      29.764   2.121 -41.317  1.00 94.75           C  
ATOM   2428  CD  GLU A 303      28.500   2.777 -41.849  1.00 94.75           C  
ATOM   2429  OE1 GLU A 303      27.390   2.409 -41.401  1.00 94.75           O  
ATOM   2430  OE2 GLU A 303      28.620   3.666 -42.722  1.00 94.75           O  
ATOM   2431  N   ALA A 304      32.005   3.741 -38.643  1.00 92.41           N  
ATOM   2432  CA  ALA A 304      32.046   3.536 -37.198  1.00 92.41           C  
ATOM   2433  C   ALA A 304      31.634   4.801 -36.451  1.00 92.41           C  
ATOM   2434  CB  ALA A 304      33.442   3.096 -36.763  1.00 92.41           C  
ATOM   2435  O   ALA A 304      30.896   4.735 -35.465  1.00 92.41           O  
ATOM   2436  N   LEU A 305      32.132   5.932 -36.952  1.00 93.63           N  
ATOM   2437  CA  LEU A 305      31.770   7.211 -36.351  1.00 93.63           C  
ATOM   2438  C   LEU A 305      30.278   7.484 -36.509  1.00 93.63           C  
ATOM   2439  CB  LEU A 305      32.578   8.348 -36.982  1.00 93.63           C  
ATOM   2440  O   LEU A 305      29.623   7.941 -35.569  1.00 93.63           O  
ATOM   2441  CG  LEU A 305      32.402   9.733 -36.358  1.00 93.63           C  
ATOM   2442  CD1 LEU A 305      32.908   9.734 -34.919  1.00 93.63           C  
ATOM   2443  CD2 LEU A 305      33.128  10.789 -37.185  1.00 93.63           C  
ATOM   2444  N   ARG A 306      29.762   7.188 -37.711  1.00 94.79           N  
ATOM   2445  CA  ARG A 306      28.335   7.370 -37.958  1.00 94.79           C  
ATOM   2446  C   ARG A 306      27.503   6.491 -37.030  1.00 94.79           C  
ATOM   2447  CB  ARG A 306      27.997   7.058 -39.417  1.00 94.79           C  
ATOM   2448  O   ARG A 306      26.528   6.955 -36.436  1.00 94.79           O  
ATOM   2449  CG  ARG A 306      26.697   7.683 -39.896  1.00 94.79           C  
ATOM   2450  CD  ARG A 306      26.290   7.160 -41.266  1.00 94.79           C  
ATOM   2451  NE  ARG A 306      25.185   6.211 -41.175  1.00 94.79           N  
ATOM   2452  NH1 ARG A 306      23.548   7.822 -40.925  1.00 94.79           N  
ATOM   2453  NH2 ARG A 306      22.983   5.601 -40.944  1.00 94.79           N  
ATOM   2454  CZ  ARG A 306      23.908   6.547 -41.015  1.00 94.79           C  
ATOM   2455  N   GLN A 307      27.872   5.270 -36.856  1.00 94.38           N  
ATOM   2456  CA  GLN A 307      27.177   4.344 -35.968  1.00 94.38           C  
ATOM   2457  C   GLN A 307      27.245   4.816 -34.519  1.00 94.38           C  
ATOM   2458  CB  GLN A 307      27.766   2.938 -36.091  1.00 94.38           C  
ATOM   2459  O   GLN A 307      26.252   4.747 -33.791  1.00 94.38           O  
ATOM   2460  CG  GLN A 307      27.415   2.236 -37.396  1.00 94.38           C  
ATOM   2461  CD  GLN A 307      28.091   0.885 -37.535  1.00 94.38           C  
ATOM   2462  NE2 GLN A 307      27.768   0.168 -38.606  1.00 94.38           N  
ATOM   2463  OE1 GLN A 307      28.898   0.489 -36.688  1.00 94.38           O  
ATOM   2464  N   ALA A 308      28.415   5.238 -34.073  1.00 91.60           N  
ATOM   2465  CA  ALA A 308      28.588   5.740 -32.712  1.00 91.60           C  
ATOM   2466  C   ALA A 308      27.701   6.956 -32.459  1.00 91.60           C  
ATOM   2467  CB  ALA A 308      30.052   6.091 -32.457  1.00 91.60           C  
ATOM   2468  O   ALA A 308      27.095   7.078 -31.392  1.00 91.60           O  
ATOM   2469  N   LYS A 309      27.601   7.831 -33.425  1.00 93.29           N  
ATOM   2470  CA  LYS A 309      26.750   9.011 -33.310  1.00 93.29           C  
ATOM   2471  C   LYS A 309      25.277   8.620 -33.223  1.00 93.29           C  
ATOM   2472  CB  LYS A 309      26.973   9.952 -34.495  1.00 93.29           C  
ATOM   2473  O   LYS A 309      24.517   9.211 -32.452  1.00 93.29           O  
ATOM   2474  CG  LYS A 309      28.250  10.774 -34.401  1.00 93.29           C  
ATOM   2475  CD  LYS A 309      28.359  11.770 -35.548  1.00 93.29           C  
ATOM   2476  CE  LYS A 309      29.580  12.667 -35.397  1.00 93.29           C  
ATOM   2477  NZ  LYS A 309      29.685  13.653 -36.513  1.00 93.29           N  
ATOM   2478  N   GLN A 310      24.846   7.668 -34.048  1.00 94.28           N  
ATOM   2479  CA  GLN A 310      23.470   7.185 -34.000  1.00 94.28           C  
ATOM   2480  C   GLN A 310      23.147   6.575 -32.639  1.00 94.28           C  
ATOM   2481  CB  GLN A 310      23.221   6.160 -35.108  1.00 94.28           C  
ATOM   2482  O   GLN A 310      22.080   6.828 -32.077  1.00 94.28           O  
ATOM   2483  CG  GLN A 310      23.156   6.766 -36.503  1.00 94.28           C  
ATOM   2484  CD  GLN A 310      23.037   5.717 -37.593  1.00 94.28           C  
ATOM   2485  NE2 GLN A 310      22.873   6.166 -38.833  1.00 94.28           N  
ATOM   2486  OE1 GLN A 310      23.092   4.513 -37.323  1.00 94.28           O  
ATOM   2487  N   GLU A 311      24.056   5.764 -32.090  1.00 91.82           N  
ATOM   2488  CA  GLU A 311      23.870   5.153 -30.778  1.00 91.82           C  
ATOM   2489  C   GLU A 311      23.800   6.212 -29.681  1.00 91.82           C  
ATOM   2490  CB  GLU A 311      24.998   4.162 -30.480  1.00 91.82           C  
ATOM   2491  O   GLU A 311      22.998   6.099 -28.752  1.00 91.82           O  
ATOM   2492  CG  GLU A 311      24.943   2.896 -31.324  1.00 91.82           C  
ATOM   2493  CD  GLU A 311      26.123   1.967 -31.090  1.00 91.82           C  
ATOM   2494  OE1 GLU A 311      26.204   0.909 -31.754  1.00 91.82           O  
ATOM   2495  OE2 GLU A 311      26.974   2.300 -30.234  1.00 91.82           O  
ATOM   2496  N   MET A 312      24.690   7.194 -29.759  1.00 93.84           N  
ATOM   2497  CA  MET A 312      24.663   8.307 -28.814  1.00 93.84           C  
ATOM   2498  C   MET A 312      23.310   9.011 -28.841  1.00 93.84           C  
ATOM   2499  CB  MET A 312      25.779   9.306 -29.127  1.00 93.84           C  
ATOM   2500  O   MET A 312      22.736   9.300 -27.790  1.00 93.84           O  
ATOM   2501  CG  MET A 312      25.827  10.489 -28.174  1.00 93.84           C  
ATOM   2502  SD  MET A 312      26.948  11.818 -28.760  1.00 93.84           S  
ATOM   2503  CE  MET A 312      26.077  12.331 -30.266  1.00 93.84           C  
ATOM   2504  N   ASN A 313      22.826   9.273 -30.035  1.00 93.82           N  
ATOM   2505  CA  ASN A 313      21.536   9.942 -30.171  1.00 93.82           C  
ATOM   2506  C   ASN A 313      20.397   9.078 -29.637  1.00 93.82           C  
ATOM   2507  CB  ASN A 313      21.278  10.316 -31.632  1.00 93.82           C  
ATOM   2508  O   ASN A 313      19.471   9.588 -29.004  1.00 93.82           O  
ATOM   2509  CG  ASN A 313      22.121  11.490 -32.092  1.00 93.82           C  
ATOM   2510  ND2 ASN A 313      22.626  11.412 -33.317  1.00 93.82           N  
ATOM   2511  OD1 ASN A 313      22.317  12.457 -31.352  1.00 93.82           O  
ATOM   2512  N   GLU A 314      20.429   7.812 -29.884  1.00 93.96           N  
ATOM   2513  CA  GLU A 314      19.435   6.885 -29.350  1.00 93.96           C  
ATOM   2514  C   GLU A 314      19.456   6.872 -27.824  1.00 93.96           C  
ATOM   2515  CB  GLU A 314      19.671   5.473 -29.892  1.00 93.96           C  
ATOM   2516  O   GLU A 314      18.403   6.864 -27.184  1.00 93.96           O  
ATOM   2517  CG  GLU A 314      19.238   5.289 -31.339  1.00 93.96           C  
ATOM   2518  CD  GLU A 314      19.796   4.026 -31.976  1.00 93.96           C  
ATOM   2519  OE1 GLU A 314      19.657   3.856 -33.209  1.00 93.96           O  
ATOM   2520  OE2 GLU A 314      20.377   3.200 -31.237  1.00 93.96           O  
ATOM   2521  N   SER A 315      20.678   6.745 -27.243  1.00 91.57           N  
ATOM   2522  CA  SER A 315      20.814   6.787 -25.790  1.00 91.57           C  
ATOM   2523  C   SER A 315      20.271   8.093 -25.222  1.00 91.57           C  
ATOM   2524  CB  SER A 315      22.278   6.613 -25.384  1.00 91.57           C  
ATOM   2525  O   SER A 315      19.609   8.096 -24.182  1.00 91.57           O  
ATOM   2526  OG  SER A 315      22.750   5.325 -25.740  1.00 91.57           O  
ATOM   2527  N   ARG A 316      20.572   9.168 -25.881  1.00 94.25           N  
ATOM   2528  CA  ARG A 316      20.054  10.468 -25.467  1.00 94.25           C  
ATOM   2529  C   ARG A 316      18.529  10.479 -25.480  1.00 94.25           C  
ATOM   2530  CB  ARG A 316      20.594  11.575 -26.374  1.00 94.25           C  
ATOM   2531  O   ARG A 316      17.898  10.979 -24.546  1.00 94.25           O  
ATOM   2532  CG  ARG A 316      20.219  12.978 -25.923  1.00 94.25           C  
ATOM   2533  CD  ARG A 316      20.867  14.044 -26.796  1.00 94.25           C  
ATOM   2534  NE  ARG A 316      19.974  14.479 -27.866  1.00 94.25           N  
ATOM   2535  NH1 ARG A 316      21.250  16.310 -28.465  1.00 94.25           N  
ATOM   2536  NH2 ARG A 316      19.300  15.852 -29.580  1.00 94.25           N  
ATOM   2537  CZ  ARG A 316      20.177  15.546 -28.635  1.00 94.25           C  
ATOM   2538  N   ARG A 317      17.884   9.964 -26.529  1.00 94.13           N  
ATOM   2539  CA  ARG A 317      16.429   9.879 -26.610  1.00 94.13           C  
ATOM   2540  C   ARG A 317      15.868   9.013 -25.488  1.00 94.13           C  
ATOM   2541  CB  ARG A 317      15.998   9.321 -27.969  1.00 94.13           C  
ATOM   2542  O   ARG A 317      14.845   9.351 -24.889  1.00 94.13           O  
ATOM   2543  CG  ARG A 317      16.207  10.286 -29.125  1.00 94.13           C  
ATOM   2544  CD  ARG A 317      15.718   9.702 -30.443  1.00 94.13           C  
ATOM   2545  NE  ARG A 317      16.202  10.470 -31.586  1.00 94.13           N  
ATOM   2546  NH1 ARG A 317      17.517   8.770 -32.434  1.00 94.13           N  
ATOM   2547  NH2 ARG A 317      17.421  10.795 -33.505  1.00 94.13           N  
ATOM   2548  CZ  ARG A 317      17.046  10.010 -32.506  1.00 94.13           C  
ATOM   2549  N   GLN A 318      16.553   7.913 -25.185  1.00 93.07           N  
ATOM   2550  CA  GLN A 318      16.116   7.025 -24.113  1.00 93.07           C  
ATOM   2551  C   GLN A 318      16.164   7.730 -22.760  1.00 93.07           C  
ATOM   2552  CB  GLN A 318      16.977   5.762 -24.077  1.00 93.07           C  
ATOM   2553  O   GLN A 318      15.249   7.588 -21.947  1.00 93.07           O  
ATOM   2554  CG  GLN A 318      16.700   4.796 -25.221  1.00 93.07           C  
ATOM   2555  CD  GLN A 318      17.670   3.630 -25.253  1.00 93.07           C  
ATOM   2556  NE2 GLN A 318      17.538   2.776 -26.263  1.00 93.07           N  
ATOM   2557  OE1 GLN A 318      18.532   3.498 -24.378  1.00 93.07           O  
ATOM   2558  N   ILE A 319      17.225   8.431 -22.548  1.00 91.25           N  
ATOM   2559  CA  ILE A 319      17.378   9.176 -21.303  1.00 91.25           C  
ATOM   2560  C   ILE A 319      16.246  10.191 -21.166  1.00 91.25           C  
ATOM   2561  CB  ILE A 319      18.748   9.888 -21.235  1.00 91.25           C  
ATOM   2562  O   ILE A 319      15.653  10.329 -20.093  1.00 91.25           O  
ATOM   2563  CG1 ILE A 319      19.875   8.862 -21.064  1.00 91.25           C  
ATOM   2564  CG2 ILE A 319      18.766  10.916 -20.100  1.00 91.25           C  
ATOM   2565  CD1 ILE A 319      21.272   9.451 -21.201  1.00 91.25           C  
ATOM   2566  N   GLN A 320      15.958  10.900 -22.240  1.00 90.61           N  
ATOM   2567  CA  GLN A 320      14.875  11.878 -22.224  1.00 90.61           C  
ATOM   2568  C   GLN A 320      13.531  11.206 -21.959  1.00 90.61           C  
ATOM   2569  CB  GLN A 320      14.826  12.647 -23.545  1.00 90.61           C  
ATOM   2570  O   GLN A 320      12.720  11.713 -21.182  1.00 90.61           O  
ATOM   2571  CG  GLN A 320      15.956  13.653 -23.713  1.00 90.61           C  
ATOM   2572  CD  GLN A 320      15.942  14.331 -25.070  1.00 90.61           C  
ATOM   2573  NE2 GLN A 320      16.996  15.083 -25.369  1.00 90.61           N  
ATOM   2574  OE1 GLN A 320      14.992  14.180 -25.845  1.00 90.61           O  
ATOM   2575  N   SER A 321      13.236  10.114 -22.637  1.00 90.92           N  
ATOM   2576  CA  SER A 321      12.000   9.363 -22.444  1.00 90.92           C  
ATOM   2577  C   SER A 321      11.848   8.912 -20.995  1.00 90.92           C  
ATOM   2578  CB  SER A 321      11.961   8.147 -23.371  1.00 90.92           C  
ATOM   2579  O   SER A 321      10.787   9.089 -20.392  1.00 90.92           O  
ATOM   2580  OG  SER A 321      10.869   7.304 -23.049  1.00 90.92           O  
ATOM   2581  N   LEU A 322      12.910   8.359 -20.441  1.00 88.80           N  
ATOM   2582  CA  LEU A 322      12.875   7.875 -19.065  1.00 88.80           C  
ATOM   2583  C   LEU A 322      12.764   9.037 -18.083  1.00 88.80           C  
ATOM   2584  CB  LEU A 322      14.126   7.048 -18.756  1.00 88.80           C  
ATOM   2585  O   LEU A 322      12.083   8.928 -17.061  1.00 88.80           O  
ATOM   2586  CG  LEU A 322      14.172   5.640 -19.351  1.00 88.80           C  
ATOM   2587  CD1 LEU A 322      15.540   5.009 -19.116  1.00 88.80           C  
ATOM   2588  CD2 LEU A 322      13.068   4.772 -18.756  1.00 88.80           C  
ATOM   2589  N   THR A 323      13.444  10.127 -18.347  1.00 90.40           N  
ATOM   2590  CA  THR A 323      13.337  11.324 -17.519  1.00 90.40           C  
ATOM   2591  C   THR A 323      11.898  11.830 -17.484  1.00 90.40           C  
ATOM   2592  CB  THR A 323      14.264  12.441 -18.031  1.00 90.40           C  
ATOM   2593  O   THR A 323      11.385  12.186 -16.420  1.00 90.40           O  
ATOM   2594  CG2 THR A 323      14.194  13.670 -17.130  1.00 90.40           C  
ATOM   2595  OG1 THR A 323      15.614  11.960 -18.058  1.00 90.40           O  
ATOM   2596  N   CYS A 324      11.193  11.901 -18.600  1.00 90.16           N  
ATOM   2597  CA  CYS A 324       9.796  12.313 -18.664  1.00 90.16           C  
ATOM   2598  C   CYS A 324       8.907  11.353 -17.882  1.00 90.16           C  
ATOM   2599  CB  CYS A 324       9.325  12.390 -20.116  1.00 90.16           C  
ATOM   2600  O   CYS A 324       7.989  11.782 -17.181  1.00 90.16           O  
ATOM   2601  SG  CYS A 324      10.049  13.760 -21.044  1.00 90.16           S  
ATOM   2602  N   GLU A 325       9.140  10.069 -17.989  1.00 87.65           N  
ATOM   2603  CA  GLU A 325       8.375   9.071 -17.248  1.00 87.65           C  
ATOM   2604  C   GLU A 325       8.548   9.249 -15.742  1.00 87.65           C  
ATOM   2605  CB  GLU A 325       8.792   7.657 -17.662  1.00 87.65           C  
ATOM   2606  O   GLU A 325       7.576   9.174 -14.987  1.00 87.65           O  
ATOM   2607  CG  GLU A 325       7.742   6.921 -18.480  1.00 87.65           C  
ATOM   2608  CD  GLU A 325       8.164   5.514 -18.873  1.00 87.65           C  
ATOM   2609  OE1 GLU A 325       7.411   4.837 -19.608  1.00 87.65           O  
ATOM   2610  OE2 GLU A 325       9.258   5.086 -18.441  1.00 87.65           O  
ATOM   2611  N   VAL A 326       9.820   9.450 -15.346  1.00 86.70           N  
ATOM   2612  CA  VAL A 326      10.103   9.659 -13.930  1.00 86.70           C  
ATOM   2613  C   VAL A 326       9.366  10.900 -13.433  1.00 86.70           C  
ATOM   2614  CB  VAL A 326      11.620   9.799 -13.670  1.00 86.70           C  
ATOM   2615  O   VAL A 326       8.743  10.875 -12.369  1.00 86.70           O  
ATOM   2616  CG1 VAL A 326      11.879  10.297 -12.249  1.00 86.70           C  
ATOM   2617  CG2 VAL A 326      12.328   8.467 -13.910  1.00 86.70           C  
ATOM   2618  N   ASP A 327       9.411  11.982 -14.185  1.00 89.58           N  
ATOM   2619  CA  ASP A 327       8.721  13.215 -13.818  1.00 89.58           C  
ATOM   2620  C   ASP A 327       7.210  13.004 -13.765  1.00 89.58           C  
ATOM   2621  CB  ASP A 327       9.062  14.335 -14.804  1.00 89.58           C  
ATOM   2622  O   ASP A 327       6.537  13.519 -12.869  1.00 89.58           O  
ATOM   2623  CG  ASP A 327      10.483  14.848 -14.651  1.00 89.58           C  
ATOM   2624  OD1 ASP A 327      11.092  14.644 -13.579  1.00 89.58           O  
ATOM   2625  OD2 ASP A 327      10.996  15.465 -15.609  1.00 89.58           O  
ATOM   2626  N   GLY A 328       6.652  12.278 -14.788  1.00 86.14           N  
ATOM   2627  CA  GLY A 328       5.239  11.934 -14.768  1.00 86.14           C  
ATOM   2628  C   GLY A 328       4.834  11.145 -13.537  1.00 86.14           C  
ATOM   2629  O   GLY A 328       3.816  11.443 -12.909  1.00 86.14           O  
ATOM   2630  N   LEU A 329       5.638  10.126 -13.186  1.00 84.87           N  
ATOM   2631  CA  LEU A 329       5.347   9.286 -12.029  1.00 84.87           C  
ATOM   2632  C   LEU A 329       5.478  10.081 -10.734  1.00 84.87           C  
ATOM   2633  CB  LEU A 329       6.282   8.075 -11.996  1.00 84.87           C  
ATOM   2634  O   LEU A 329       4.702   9.882  -9.797  1.00 84.87           O  
ATOM   2635  CG  LEU A 329       6.024   6.990 -13.042  1.00 84.87           C  
ATOM   2636  CD1 LEU A 329       7.103   5.915 -12.969  1.00 84.87           C  
ATOM   2637  CD2 LEU A 329       4.640   6.380 -12.850  1.00 84.87           C  
ATOM   2638  N   ARG A 330       6.476  10.918 -10.639  1.00 87.61           N  
ATOM   2639  CA  ARG A 330       6.609  11.802  -9.485  1.00 87.61           C  
ATOM   2640  C   ARG A 330       5.370  12.676  -9.320  1.00 87.61           C  
ATOM   2641  CB  ARG A 330       7.855  12.679  -9.621  1.00 87.61           C  
ATOM   2642  O   ARG A 330       4.895  12.883  -8.202  1.00 87.61           O  
ATOM   2643  CG  ARG A 330       9.160  11.939  -9.370  1.00 87.61           C  
ATOM   2644  CD  ARG A 330      10.362  12.867  -9.468  1.00 87.61           C  
ATOM   2645  NE  ARG A 330      11.613  12.158  -9.215  1.00 87.61           N  
ATOM   2646  NH1 ARG A 330      12.976  13.944  -9.751  1.00 87.61           N  
ATOM   2647  NH2 ARG A 330      13.897  11.949  -9.097  1.00 87.61           N  
ATOM   2648  CZ  ARG A 330      12.826  12.685  -9.355  1.00 87.61           C  
ATOM   2649  N   GLY A 331       4.880  13.296 -10.398  1.00 86.04           N  
ATOM   2650  CA  GLY A 331       3.651  14.073 -10.363  1.00 86.04           C  
ATOM   2651  C   GLY A 331       2.454  13.275  -9.882  1.00 86.04           C  
ATOM   2652  O   GLY A 331       1.671  13.755  -9.059  1.00 86.04           O  
ATOM   2653  N   THR A 332       2.267  12.060 -10.431  1.00 89.72           N  
ATOM   2654  CA  THR A 332       1.168  11.198 -10.012  1.00 89.72           C  
ATOM   2655  C   THR A 332       1.287  10.848  -8.532  1.00 89.72           C  
ATOM   2656  CB  THR A 332       1.124   9.904 -10.846  1.00 89.72           C  
ATOM   2657  O   THR A 332       0.287  10.824  -7.812  1.00 89.72           O  
ATOM   2658  CG2 THR A 332       0.916  10.209 -12.326  1.00 89.72           C  
ATOM   2659  OG1 THR A 332       2.359   9.196 -10.685  1.00 89.72           O  
ATOM   2660  N   ASN A 333       2.481  10.490  -8.102  1.00 81.68           N  
ATOM   2661  CA  ASN A 333       2.712  10.195  -6.692  1.00 81.68           C  
ATOM   2662  C   ASN A 333       2.304  11.364  -5.800  1.00 81.68           C  
ATOM   2663  CB  ASN A 333       4.179   9.832  -6.453  1.00 81.68           C  
ATOM   2664  O   ASN A 333       1.641  11.171  -4.780  1.00 81.68           O  
ATOM   2665  CG  ASN A 333       4.393   9.096  -5.145  1.00 81.68           C  
ATOM   2666  ND2 ASN A 333       5.273   8.102  -5.161  1.00 81.68           N  
ATOM   2667  OD1 ASN A 333       3.772   9.419  -4.129  1.00 81.68           O  
ATOM   2668  N   GLU A 334       2.761  12.569  -6.124  1.00 85.20           N  
ATOM   2669  CA  GLU A 334       2.403  13.768  -5.371  1.00 85.20           C  
ATOM   2670  C   GLU A 334       0.891  13.969  -5.340  1.00 85.20           C  
ATOM   2671  CB  GLU A 334       3.086  15.001  -5.967  1.00 85.20           C  
ATOM   2672  O   GLU A 334       0.327  14.316  -4.300  1.00 85.20           O  
ATOM   2673  CG  GLU A 334       4.583  15.063  -5.704  1.00 85.20           C  
ATOM   2674  CD  GLU A 334       5.259  16.258  -6.357  1.00 85.20           C  
ATOM   2675  OE1 GLU A 334       6.503  16.374  -6.273  1.00 85.20           O  
ATOM   2676  OE2 GLU A 334       4.538  17.087  -6.957  1.00 85.20           O  
ATOM   2677  N   ALA A 335       0.211  13.762  -6.467  1.00 84.79           N  
ATOM   2678  CA  ALA A 335      -1.240  13.898  -6.553  1.00 84.79           C  
ATOM   2679  C   ALA A 335      -1.940  12.884  -5.653  1.00 84.79           C  
ATOM   2680  CB  ALA A 335      -1.706  13.733  -7.997  1.00 84.79           C  
ATOM   2681  O   ALA A 335      -2.898  13.222  -4.953  1.00 84.79           O  
ATOM   2682  N   LEU A 336      -1.467  11.656  -5.662  1.00 83.00           N  
ATOM   2683  CA  LEU A 336      -2.057  10.605  -4.840  1.00 83.00           C  
ATOM   2684  C   LEU A 336      -1.839  10.889  -3.357  1.00 83.00           C  
ATOM   2685  CB  LEU A 336      -1.462   9.242  -5.203  1.00 83.00           C  
ATOM   2686  O   LEU A 336      -2.733  10.659  -2.539  1.00 83.00           O  
ATOM   2687  CG  LEU A 336      -1.932   8.627  -6.522  1.00 83.00           C  
ATOM   2688  CD1 LEU A 336      -1.143   7.357  -6.825  1.00 83.00           C  
ATOM   2689  CD2 LEU A 336      -3.428   8.334  -6.471  1.00 83.00           C  
ATOM   2690  N   LEU A 337      -0.642  11.330  -3.003  1.00 88.52           N  
ATOM   2691  CA  LEU A 337      -0.363  11.697  -1.619  1.00 88.52           C  
ATOM   2692  C   LEU A 337      -1.272  12.834  -1.164  1.00 88.52           C  
ATOM   2693  CB  LEU A 337       1.104  12.106  -1.458  1.00 88.52           C  
ATOM   2694  O   LEU A 337      -1.749  12.836  -0.026  1.00 88.52           O  
ATOM   2695  CG  LEU A 337       2.130  10.973  -1.484  1.00 88.52           C  
ATOM   2696  CD1 LEU A 337       3.546  11.539  -1.458  1.00 88.52           C  
ATOM   2697  CD2 LEU A 337       1.908  10.022  -0.313  1.00 88.52           C  
ATOM   2698  N   ARG A 338      -1.443  13.833  -2.026  1.00 87.63           N  
ATOM   2699  CA  ARG A 338      -2.365  14.922  -1.722  1.00 87.63           C  
ATOM   2700  C   ARG A 338      -3.781  14.397  -1.506  1.00 87.63           C  
ATOM   2701  CB  ARG A 338      -2.358  15.962  -2.845  1.00 87.63           C  
ATOM   2702  O   ARG A 338      -4.465  14.810  -0.567  1.00 87.63           O  
ATOM   2703  CG  ARG A 338      -1.108  16.828  -2.874  1.00 87.63           C  
ATOM   2704  CD  ARG A 338      -1.245  17.983  -3.857  1.00 87.63           C  
ATOM   2705  NE  ARG A 338       0.058  18.470  -4.300  1.00 87.63           N  
ATOM   2706  NH1 ARG A 338       0.196  17.059  -6.124  1.00 87.63           N  
ATOM   2707  NH2 ARG A 338       1.893  18.535  -5.680  1.00 87.63           N  
ATOM   2708  CZ  ARG A 338       0.713  18.020  -5.367  1.00 87.63           C  
ATOM   2709  N   GLN A 339      -4.273  13.480  -2.351  1.00 87.98           N  
ATOM   2710  CA  GLN A 339      -5.600  12.885  -2.233  1.00 87.98           C  
ATOM   2711  C   GLN A 339      -5.741  12.109  -0.927  1.00 87.98           C  
ATOM   2712  CB  GLN A 339      -5.886  11.968  -3.423  1.00 87.98           C  
ATOM   2713  O   GLN A 339      -6.780  12.175  -0.268  1.00 87.98           O  
ATOM   2714  CG  GLN A 339      -6.133  12.712  -4.728  1.00 87.98           C  
ATOM   2715  CD  GLN A 339      -6.453  11.782  -5.883  1.00 87.98           C  
ATOM   2716  NE2 GLN A 339      -7.310  12.236  -6.791  1.00 87.98           N  
ATOM   2717  OE1 GLN A 339      -5.932  10.664  -5.959  1.00 87.98           O  
ATOM   2718  N   LEU A 340      -4.765  11.401  -0.598  1.00 85.67           N  
ATOM   2719  CA  LEU A 340      -4.769  10.647   0.650  1.00 85.67           C  
ATOM   2720  C   LEU A 340      -4.901  11.580   1.849  1.00 85.67           C  
ATOM   2721  CB  LEU A 340      -3.491   9.812   0.777  1.00 85.67           C  
ATOM   2722  O   LEU A 340      -5.677  11.311   2.769  1.00 85.67           O  
ATOM   2723  CG  LEU A 340      -3.505   8.707   1.834  1.00 85.67           C  
ATOM   2724  CD1 LEU A 340      -2.945   7.412   1.255  1.00 85.67           C  
ATOM   2725  CD2 LEU A 340      -2.713   9.135   3.065  1.00 85.67           C  
ATOM   2726  N   ARG A 341      -4.060  12.649   1.830  1.00 91.22           N  
ATOM   2727  CA  ARG A 341      -4.128  13.621   2.917  1.00 91.22           C  
ATOM   2728  C   ARG A 341      -5.518  14.239   3.014  1.00 91.22           C  
ATOM   2729  CB  ARG A 341      -3.079  14.718   2.723  1.00 91.22           C  
ATOM   2730  O   ARG A 341      -6.053  14.409   4.112  1.00 91.22           O  
ATOM   2731  CG  ARG A 341      -1.651  14.254   2.960  1.00 91.22           C  
ATOM   2732  CD  ARG A 341      -0.648  15.376   2.728  1.00 91.22           C  
ATOM   2733  NE  ARG A 341       0.719  14.869   2.651  1.00 91.22           N  
ATOM   2734  NH1 ARG A 341       1.358  16.262   0.922  1.00 91.22           N  
ATOM   2735  NH2 ARG A 341       2.854  14.770   1.810  1.00 91.22           N  
ATOM   2736  CZ  ARG A 341       1.641  15.302   1.794  1.00 91.22           C  
ATOM   2737  N   GLU A 342      -6.124  14.644   1.921  1.00 90.40           N  
ATOM   2738  CA  GLU A 342      -7.467  15.214   1.881  1.00 90.40           C  
ATOM   2739  C   GLU A 342      -8.498  14.235   2.438  1.00 90.40           C  
ATOM   2740  CB  GLU A 342      -7.840  15.614   0.452  1.00 90.40           C  
ATOM   2741  O   GLU A 342      -9.376  14.624   3.211  1.00 90.40           O  
ATOM   2742  CG  GLU A 342      -7.074  16.822  -0.068  1.00 90.40           C  
ATOM   2743  CD  GLU A 342      -7.334  17.110  -1.538  1.00 90.40           C  
ATOM   2744  OE1 GLU A 342      -6.671  18.007  -2.108  1.00 90.40           O  
ATOM   2745  OE2 GLU A 342      -8.209  16.435  -2.125  1.00 90.40           O  
ATOM   2746  N   LEU A 343      -8.374  12.972   2.018  1.00 88.86           N  
ATOM   2747  CA  LEU A 343      -9.301  11.952   2.498  1.00 88.86           C  
ATOM   2748  C   LEU A 343      -9.145  11.740   4.000  1.00 88.86           C  
ATOM   2749  CB  LEU A 343      -9.075  10.631   1.758  1.00 88.86           C  
ATOM   2750  O   LEU A 343     -10.137  11.595   4.718  1.00 88.86           O  
ATOM   2751  CG  LEU A 343      -9.581  10.567   0.316  1.00 88.86           C  
ATOM   2752  CD1 LEU A 343      -9.217   9.227  -0.314  1.00 88.86           C  
ATOM   2753  CD2 LEU A 343     -11.088  10.796   0.267  1.00 88.86           C  
ATOM   2754  N   GLU A 344      -7.929  11.635   4.467  1.00 88.55           N  
ATOM   2755  CA  GLU A 344      -7.671  11.511   5.898  1.00 88.55           C  
ATOM   2756  C   GLU A 344      -8.283  12.675   6.672  1.00 88.55           C  
ATOM   2757  CB  GLU A 344      -6.166  11.433   6.169  1.00 88.55           C  
ATOM   2758  O   GLU A 344      -8.867  12.479   7.740  1.00 88.55           O  
ATOM   2759  CG  GLU A 344      -5.542  10.098   5.790  1.00 88.55           C  
ATOM   2760  CD  GLU A 344      -4.030  10.077   5.945  1.00 88.55           C  
ATOM   2761  OE1 GLU A 344      -3.422   8.988   5.830  1.00 88.55           O  
ATOM   2762  OE2 GLU A 344      -3.447  11.158   6.184  1.00 88.55           O  
ATOM   2763  N   GLU A 345      -8.056  13.929   6.155  1.00 92.10           N  
ATOM   2764  CA  GLU A 345      -8.633  15.106   6.796  1.00 92.10           C  
ATOM   2765  C   GLU A 345     -10.157  15.032   6.816  1.00 92.10           C  
ATOM   2766  CB  GLU A 345      -8.179  16.383   6.085  1.00 92.10           C  
ATOM   2767  O   GLU A 345     -10.787  15.357   7.825  1.00 92.10           O  
ATOM   2768  CG  GLU A 345      -6.725  16.748   6.347  1.00 92.10           C  
ATOM   2769  CD  GLU A 345      -6.268  17.979   5.580  1.00 92.10           C  
ATOM   2770  OE1 GLU A 345      -5.081  18.362   5.698  1.00 92.10           O  
ATOM   2771  OE2 GLU A 345      -7.103  18.566   4.857  1.00 92.10           O  
ATOM   2772  N   GLN A 346     -10.754  14.611   5.701  1.00 93.43           N  
ATOM   2773  CA  GLN A 346     -12.205  14.469   5.625  1.00 93.43           C  
ATOM   2774  C   GLN A 346     -12.712  13.453   6.644  1.00 93.43           C  
ATOM   2775  CB  GLN A 346     -12.631  14.056   4.215  1.00 93.43           C  
ATOM   2776  O   GLN A 346     -13.714  13.692   7.321  1.00 93.43           O  
ATOM   2777  CG  GLN A 346     -12.487  15.164   3.180  1.00 93.43           C  
ATOM   2778  CD  GLN A 346     -12.833  14.705   1.777  1.00 93.43           C  
ATOM   2779  NE2 GLN A 346     -12.372  15.450   0.778  1.00 93.43           N  
ATOM   2780  OE1 GLN A 346     -13.510  13.688   1.591  1.00 93.43           O  
ATOM   2781  N   PHE A 347     -12.047  12.331   6.701  1.00 91.13           N  
ATOM   2782  CA  PHE A 347     -12.453  11.293   7.642  1.00 91.13           C  
ATOM   2783  C   PHE A 347     -12.287  11.771   9.079  1.00 91.13           C  
ATOM   2784  CB  PHE A 347     -11.641  10.014   7.416  1.00 91.13           C  
ATOM   2785  O   PHE A 347     -13.110  11.458   9.942  1.00 91.13           O  
ATOM   2786  CG  PHE A 347     -12.167   9.149   6.303  1.00 91.13           C  
ATOM   2787  CD1 PHE A 347     -13.410   8.537   6.408  1.00 91.13           C  
ATOM   2788  CD2 PHE A 347     -11.418   8.948   5.151  1.00 91.13           C  
ATOM   2789  CE1 PHE A 347     -13.900   7.736   5.379  1.00 91.13           C  
ATOM   2790  CE2 PHE A 347     -11.900   8.148   4.119  1.00 91.13           C  
ATOM   2791  CZ  PHE A 347     -13.141   7.543   4.235  1.00 91.13           C  
ATOM   2792  N   ALA A 348     -11.220  12.447   9.306  1.00 89.99           N  
ATOM   2793  CA  ALA A 348     -10.995  12.994  10.641  1.00 89.99           C  
ATOM   2794  C   ALA A 348     -12.108  13.962  11.033  1.00 89.99           C  
ATOM   2795  CB  ALA A 348      -9.639  13.692  10.708  1.00 89.99           C  
ATOM   2796  O   ALA A 348     -12.585  13.941  12.170  1.00 89.99           O  
ATOM   2797  N   LEU A 349     -12.496  14.833  10.141  1.00 94.34           N  
ATOM   2798  CA  LEU A 349     -13.589  15.765  10.393  1.00 94.34           C  
ATOM   2799  C   LEU A 349     -14.895  15.016  10.638  1.00 94.34           C  
ATOM   2800  CB  LEU A 349     -13.754  16.730   9.216  1.00 94.34           C  
ATOM   2801  O   LEU A 349     -15.658  15.369  11.541  1.00 94.34           O  
ATOM   2802  CG  LEU A 349     -12.659  17.785   9.047  1.00 94.34           C  
ATOM   2803  CD1 LEU A 349     -12.875  18.570   7.757  1.00 94.34           C  
ATOM   2804  CD2 LEU A 349     -12.628  18.721  10.250  1.00 94.34           C  
ATOM   2805  N   GLU A 350     -15.203  14.035   9.802  1.00 91.80           N  
ATOM   2806  CA  GLU A 350     -16.414  13.234   9.958  1.00 91.80           C  
ATOM   2807  C   GLU A 350     -16.423  12.503  11.298  1.00 91.80           C  
ATOM   2808  CB  GLU A 350     -16.548  12.231   8.810  1.00 91.80           C  
ATOM   2809  O   GLU A 350     -17.440  12.485  11.995  1.00 91.80           O  
ATOM   2810  CG  GLU A 350     -16.921  12.866   7.479  1.00 91.80           C  
ATOM   2811  CD  GLU A 350     -17.052  11.858   6.348  1.00 91.80           C  
ATOM   2812  OE1 GLU A 350     -17.193  12.275   5.176  1.00 91.80           O  
ATOM   2813  OE2 GLU A 350     -17.013  10.641   6.637  1.00 91.80           O  
ATOM   2814  N   ALA A 351     -15.343  11.835  11.575  1.00 89.97           N  
ATOM   2815  CA  ALA A 351     -15.217  11.148  12.857  1.00 89.97           C  
ATOM   2816  C   ALA A 351     -15.431  12.113  14.020  1.00 89.97           C  
ATOM   2817  CB  ALA A 351     -13.849  10.480  12.970  1.00 89.97           C  
ATOM   2818  O   ALA A 351     -16.103  11.777  14.998  1.00 89.97           O  
ATOM   2819  N   GLY A 352     -14.750  13.283  13.917  1.00 93.92           N  
ATOM   2820  CA  GLY A 352     -14.973  14.311  14.922  1.00 93.92           C  
ATOM   2821  C   GLY A 352     -16.430  14.711  15.054  1.00 93.92           C  
ATOM   2822  O   GLY A 352     -16.930  14.896  16.165  1.00 93.92           O  
ATOM   2823  N   GLY A 353     -17.136  14.886  13.895  1.00 95.12           N  
ATOM   2824  CA  GLY A 353     -18.561  15.177  13.909  1.00 95.12           C  
ATOM   2825  C   GLY A 353     -19.381  14.111  14.612  1.00 95.12           C  
ATOM   2826  O   GLY A 353     -20.284  14.427  15.389  1.00 95.12           O  
ATOM   2827  N   TYR A 354     -19.171  12.837  14.324  1.00 93.86           N  
ATOM   2828  CA  TYR A 354     -19.878  11.731  14.960  1.00 93.86           C  
ATOM   2829  C   TYR A 354     -19.622  11.712  16.462  1.00 93.86           C  
ATOM   2830  CB  TYR A 354     -19.457  10.395  14.341  1.00 93.86           C  
ATOM   2831  O   TYR A 354     -20.542  11.489  17.252  1.00 93.86           O  
ATOM   2832  CG  TYR A 354     -19.996  10.175  12.948  1.00 93.86           C  
ATOM   2833  CD1 TYR A 354     -21.356  10.308  12.677  1.00 93.86           C  
ATOM   2834  CD2 TYR A 354     -19.147   9.833  11.901  1.00 93.86           C  
ATOM   2835  CE1 TYR A 354     -21.857  10.104  11.396  1.00 93.86           C  
ATOM   2836  CE2 TYR A 354     -19.637   9.627  10.615  1.00 93.86           C  
ATOM   2837  OH  TYR A 354     -21.482   9.562   9.103  1.00 93.86           O  
ATOM   2838  CZ  TYR A 354     -20.991   9.765  10.373  1.00 93.86           C  
ATOM   2839  N   GLN A 355     -18.375  11.889  16.835  1.00 95.66           N  
ATOM   2840  CA  GLN A 355     -18.021  11.912  18.250  1.00 95.66           C  
ATOM   2841  C   GLN A 355     -18.738  13.045  18.979  1.00 95.66           C  
ATOM   2842  CB  GLN A 355     -16.507  12.052  18.423  1.00 95.66           C  
ATOM   2843  O   GLN A 355     -19.238  12.858  20.090  1.00 95.66           O  
ATOM   2844  CG  GLN A 355     -15.731  10.783  18.099  1.00 95.66           C  
ATOM   2845  CD  GLN A 355     -14.236  10.942  18.298  1.00 95.66           C  
ATOM   2846  NE2 GLN A 355     -13.489   9.867  18.068  1.00 95.66           N  
ATOM   2847  OE1 GLN A 355     -13.755  12.023  18.654  1.00 95.66           O  
ATOM   2848  N   ALA A 356     -18.717  14.197  18.386  1.00 95.74           N  
ATOM   2849  CA  ALA A 356     -19.434  15.336  18.956  1.00 95.74           C  
ATOM   2850  C   ALA A 356     -20.926  15.040  19.076  1.00 95.74           C  
ATOM   2851  CB  ALA A 356     -19.208  16.584  18.107  1.00 95.74           C  
ATOM   2852  O   ALA A 356     -21.551  15.370  20.087  1.00 95.74           O  
ATOM   2853  N   GLY A 357     -21.514  14.471  18.001  1.00 96.99           N  
ATOM   2854  CA  GLY A 357     -22.911  14.070  18.045  1.00 96.99           C  
ATOM   2855  C   GLY A 357     -23.211  13.073  19.148  1.00 96.99           C  
ATOM   2856  O   GLY A 357     -24.219  13.197  19.848  1.00 96.99           O  
ATOM   2857  N   ALA A 358     -22.407  12.079  19.215  1.00 92.76           N  
ATOM   2858  CA  ALA A 358     -22.564  11.080  20.270  1.00 92.76           C  
ATOM   2859  C   ALA A 358     -22.504  11.726  21.651  1.00 92.76           C  
ATOM   2860  CB  ALA A 358     -21.491  10.001  20.143  1.00 92.76           C  
ATOM   2861  O   ALA A 358     -23.291  11.385  22.537  1.00 92.76           O  
ATOM   2862  N   ALA A 359     -21.525  12.599  21.828  1.00 95.77           N  
ATOM   2863  CA  ALA A 359     -21.382  13.302  23.100  1.00 95.77           C  
ATOM   2864  C   ALA A 359     -22.630  14.122  23.417  1.00 95.77           C  
ATOM   2865  CB  ALA A 359     -20.150  14.203  23.075  1.00 95.77           C  
ATOM   2866  O   ALA A 359     -23.092  14.144  24.560  1.00 95.77           O  
ATOM   2867  N   ARG A 360     -23.158  14.842  22.480  1.00 98.00           N  
ATOM   2868  CA  ARG A 360     -24.377  15.627  22.647  1.00 98.00           C  
ATOM   2869  C   ARG A 360     -25.549  14.738  23.049  1.00 98.00           C  
ATOM   2870  CB  ARG A 360     -24.710  16.383  21.360  1.00 98.00           C  
ATOM   2871  O   ARG A 360     -26.307  15.076  23.961  1.00 98.00           O  
ATOM   2872  CG  ARG A 360     -25.845  17.384  21.509  1.00 98.00           C  
ATOM   2873  CD  ARG A 360     -26.158  18.082  20.193  1.00 98.00           C  
ATOM   2874  NE  ARG A 360     -27.399  18.848  20.272  1.00 98.00           N  
ATOM   2875  NH1 ARG A 360     -27.222  19.745  18.150  1.00 98.00           N  
ATOM   2876  NH2 ARG A 360     -29.015  20.273  19.477  1.00 98.00           N  
ATOM   2877  CZ  ARG A 360     -27.876  19.620  19.299  1.00 98.00           C  
ATOM   2878  N   LEU A 361     -25.744  13.614  22.364  1.00 97.31           N  
ATOM   2879  CA  LEU A 361     -26.831  12.688  22.662  1.00 97.31           C  
ATOM   2880  C   LEU A 361     -26.677  12.101  24.062  1.00 97.31           C  
ATOM   2881  CB  LEU A 361     -26.875  11.562  21.626  1.00 97.31           C  
ATOM   2882  O   LEU A 361     -27.663  11.946  24.786  1.00 97.31           O  
ATOM   2883  CG  LEU A 361     -27.459  11.921  20.259  1.00 97.31           C  
ATOM   2884  CD1 LEU A 361     -27.270  10.766  19.282  1.00 97.31           C  
ATOM   2885  CD2 LEU A 361     -28.935  12.285  20.386  1.00 97.31           C  
ATOM   2886  N   GLU A 362     -25.471  11.733  24.373  1.00 97.17           N  
ATOM   2887  CA  GLU A 362     -25.202  11.234  25.718  1.00 97.17           C  
ATOM   2888  C   GLU A 362     -25.568  12.271  26.776  1.00 97.17           C  
ATOM   2889  CB  GLU A 362     -23.731  10.835  25.860  1.00 97.17           C  
ATOM   2890  O   GLU A 362     -26.124  11.930  27.821  1.00 97.17           O  
ATOM   2891  CG  GLU A 362     -23.376   9.533  25.156  1.00 97.17           C  
ATOM   2892  CD  GLU A 362     -21.901   9.179  25.258  1.00 97.17           C  
ATOM   2893  OE1 GLU A 362     -21.500   8.101  24.763  1.00 97.17           O  
ATOM   2894  OE2 GLU A 362     -21.140   9.985  25.838  1.00 97.17           O  
ATOM   2895  N   GLU A 363     -25.227  13.499  26.520  1.00 97.78           N  
ATOM   2896  CA  GLU A 363     -25.574  14.580  27.437  1.00 97.78           C  
ATOM   2897  C   GLU A 363     -27.087  14.749  27.544  1.00 97.78           C  
ATOM   2898  CB  GLU A 363     -24.928  15.894  26.990  1.00 97.78           C  
ATOM   2899  O   GLU A 363     -27.622  14.925  28.640  1.00 97.78           O  
ATOM   2900  CG  GLU A 363     -25.183  17.058  27.937  1.00 97.78           C  
ATOM   2901  CD  GLU A 363     -24.648  16.819  29.340  1.00 97.78           C  
ATOM   2902  OE1 GLU A 363     -25.178  17.418  30.302  1.00 97.78           O  
ATOM   2903  OE2 GLU A 363     -23.689  16.026  29.477  1.00 97.78           O  
ATOM   2904  N   GLU A 364     -27.796  14.757  26.474  1.00 97.79           N  
ATOM   2905  CA  GLU A 364     -29.253  14.845  26.463  1.00 97.79           C  
ATOM   2906  C   GLU A 364     -29.881  13.695  27.247  1.00 97.79           C  
ATOM   2907  CB  GLU A 364     -29.782  14.852  25.027  1.00 97.79           C  
ATOM   2908  O   GLU A 364     -30.847  13.895  27.985  1.00 97.79           O  
ATOM   2909  CG  GLU A 364     -29.492  16.141  24.272  1.00 97.79           C  
ATOM   2910  CD  GLU A 364     -30.019  16.132  22.845  1.00 97.79           C  
ATOM   2911  OE1 GLU A 364     -29.823  17.134  22.120  1.00 97.79           O  
ATOM   2912  OE2 GLU A 364     -30.632  15.116  22.450  1.00 97.79           O  
ATOM   2913  N   LEU A 365     -29.384  12.532  26.997  1.00 96.85           N  
ATOM   2914  CA  LEU A 365     -29.876  11.365  27.722  1.00 96.85           C  
ATOM   2915  C   LEU A 365     -29.713  11.551  29.227  1.00 96.85           C  
ATOM   2916  CB  LEU A 365     -29.138  10.102  27.269  1.00 96.85           C  
ATOM   2917  O   LEU A 365     -30.628  11.252  29.997  1.00 96.85           O  
ATOM   2918  CG  LEU A 365     -29.807   8.769  27.607  1.00 96.85           C  
ATOM   2919  CD1 LEU A 365     -29.398   7.701  26.598  1.00 96.85           C  
ATOM   2920  CD2 LEU A 365     -29.452   8.336  29.025  1.00 96.85           C  
ATOM   2921  N   ARG A 366     -28.495  11.982  29.606  1.00 97.66           N  
ATOM   2922  CA  ARG A 366     -28.242  12.239  31.020  1.00 97.66           C  
ATOM   2923  C   ARG A 366     -29.210  13.281  31.569  1.00 97.66           C  
ATOM   2924  CB  ARG A 366     -26.798  12.701  31.232  1.00 97.66           C  
ATOM   2925  O   ARG A 366     -29.756  13.114  32.661  1.00 97.66           O  
ATOM   2926  CG  ARG A 366     -25.773  11.582  31.137  1.00 97.66           C  
ATOM   2927  CD  ARG A 366     -24.380  12.058  31.525  1.00 97.66           C  
ATOM   2928  NE  ARG A 366     -23.389  10.995  31.387  1.00 97.66           N  
ATOM   2929  NH1 ARG A 366     -22.659  11.664  29.300  1.00 97.66           N  
ATOM   2930  NH2 ARG A 366     -21.727   9.830  30.312  1.00 97.66           N  
ATOM   2931  CZ  ARG A 366     -22.594  10.832  30.333  1.00 97.66           C  
ATOM   2932  N   GLN A 367     -29.381  14.355  30.861  1.00 97.97           N  
ATOM   2933  CA  GLN A 367     -30.307  15.405  31.272  1.00 97.97           C  
ATOM   2934  C   GLN A 367     -31.726  14.861  31.418  1.00 97.97           C  
ATOM   2935  CB  GLN A 367     -30.289  16.561  30.270  1.00 97.97           C  
ATOM   2936  O   GLN A 367     -32.419  15.173  32.389  1.00 97.97           O  
ATOM   2937  CG  GLN A 367     -29.015  17.394  30.317  1.00 97.97           C  
ATOM   2938  CD  GLN A 367     -28.977  18.467  29.245  1.00 97.97           C  
ATOM   2939  NE2 GLN A 367     -27.930  19.286  29.262  1.00 97.97           N  
ATOM   2940  OE1 GLN A 367     -29.880  18.560  28.408  1.00 97.97           O  
ATOM   2941  N   LEU A 368     -32.204  14.098  30.505  1.00 97.71           N  
ATOM   2942  CA  LEU A 368     -33.547  13.528  30.531  1.00 97.71           C  
ATOM   2943  C   LEU A 368     -33.709  12.574  31.709  1.00 97.71           C  
ATOM   2944  CB  LEU A 368     -33.844  12.795  29.220  1.00 97.71           C  
ATOM   2945  O   LEU A 368     -34.755  12.559  32.362  1.00 97.71           O  
ATOM   2946  CG  LEU A 368     -35.298  12.381  28.990  1.00 97.71           C  
ATOM   2947  CD1 LEU A 368     -36.204  13.608  28.984  1.00 97.71           C  
ATOM   2948  CD2 LEU A 368     -35.433  11.605  27.684  1.00 97.71           C  
ATOM   2949  N   LYS A 369     -32.706  11.806  31.904  1.00 97.79           N  
ATOM   2950  CA  LYS A 369     -32.740  10.905  33.053  1.00 97.79           C  
ATOM   2951  C   LYS A 369     -32.897  11.682  34.357  1.00 97.79           C  
ATOM   2952  CB  LYS A 369     -31.474  10.049  33.102  1.00 97.79           C  
ATOM   2953  O   LYS A 369     -33.659  11.280  35.238  1.00 97.79           O  
ATOM   2954  CG  LYS A 369     -31.455   8.913  32.090  1.00 97.79           C  
ATOM   2955  CD  LYS A 369     -30.214   8.044  32.248  1.00 97.79           C  
ATOM   2956  CE  LYS A 369     -30.214   6.883  31.263  1.00 97.79           C  
ATOM   2957  NZ  LYS A 369     -28.984   6.046  31.393  1.00 97.79           N  
ATOM   2958  N   GLU A 370     -32.103  12.726  34.482  1.00 97.82           N  
ATOM   2959  CA  GLU A 370     -32.206  13.573  35.666  1.00 97.82           C  
ATOM   2960  C   GLU A 370     -33.596  14.190  35.784  1.00 97.82           C  
ATOM   2961  CB  GLU A 370     -31.142  14.673  35.634  1.00 97.82           C  
ATOM   2962  O   GLU A 370     -34.165  14.249  36.877  1.00 97.82           O  
ATOM   2963  CG  GLU A 370     -29.726  14.167  35.863  1.00 97.82           C  
ATOM   2964  CD  GLU A 370     -28.665  15.237  35.658  1.00 97.82           C  
ATOM   2965  OE1 GLU A 370     -27.457  14.918  35.741  1.00 97.82           O  
ATOM   2966  OE2 GLU A 370     -29.046  16.404  35.413  1.00 97.82           O  
ATOM   2967  N   GLU A 371     -34.117  14.665  34.710  1.00 98.04           N  
ATOM   2968  CA  GLU A 371     -35.460  15.235  34.688  1.00 98.04           C  
ATOM   2969  C   GLU A 371     -36.507  14.198  35.086  1.00 98.04           C  
ATOM   2970  CB  GLU A 371     -35.782  15.801  33.302  1.00 98.04           C  
ATOM   2971  O   GLU A 371     -37.422  14.496  35.857  1.00 98.04           O  
ATOM   2972  CG  GLU A 371     -35.045  17.092  32.979  1.00 98.04           C  
ATOM   2973  CD  GLU A 371     -35.310  17.599  31.571  1.00 98.04           C  
ATOM   2974  OE1 GLU A 371     -34.716  18.626  31.173  1.00 98.04           O  
ATOM   2975  OE2 GLU A 371     -36.120  16.963  30.859  1.00 98.04           O  
ATOM   2976  N   MET A 372     -36.390  13.059  34.495  1.00 97.77           N  
ATOM   2977  CA  MET A 372     -37.304  11.975  34.842  1.00 97.77           C  
ATOM   2978  C   MET A 372     -37.264  11.686  36.339  1.00 97.77           C  
ATOM   2979  CB  MET A 372     -36.959  10.708  34.056  1.00 97.77           C  
ATOM   2980  O   MET A 372     -38.308  11.516  36.970  1.00 97.77           O  
ATOM   2981  CG  MET A 372     -37.994   9.603  34.190  1.00 97.77           C  
ATOM   2982  SD  MET A 372     -37.603   8.143  33.149  1.00 97.77           S  
ATOM   2983  CE  MET A 372     -35.991   7.679  33.841  1.00 97.77           C  
ATOM   2984  N   ALA A 373     -36.067  11.518  36.823  1.00 96.75           N  
ATOM   2985  CA  ALA A 373     -35.903  11.271  38.253  1.00 96.75           C  
ATOM   2986  C   ALA A 373     -36.559  12.375  39.078  1.00 96.75           C  
ATOM   2987  CB  ALA A 373     -34.422  11.155  38.607  1.00 96.75           C  
ATOM   2988  O   ALA A 373     -37.210  12.099  40.089  1.00 96.75           O  
ATOM   2989  N   ARG A 374     -36.336  13.622  38.682  1.00 97.99           N  
ATOM   2990  CA  ARG A 374     -36.973  14.754  39.347  1.00 97.99           C  
ATOM   2991  C   ARG A 374     -38.492  14.628  39.309  1.00 97.99           C  
ATOM   2992  CB  ARG A 374     -36.540  16.071  38.699  1.00 97.99           C  
ATOM   2993  O   ARG A 374     -39.161  14.811  40.328  1.00 97.99           O  
ATOM   2994  CG  ARG A 374     -36.977  17.309  39.467  1.00 97.99           C  
ATOM   2995  CD  ARG A 374     -36.649  18.588  38.709  1.00 97.99           C  
ATOM   2996  NE  ARG A 374     -35.706  18.343  37.622  1.00 97.99           N  
ATOM   2997  NH1 ARG A 374     -37.324  17.804  36.064  1.00 97.99           N  
ATOM   2998  NH2 ARG A 374     -35.108  17.781  35.477  1.00 97.99           N  
ATOM   2999  CZ  ARG A 374     -36.048  17.977  36.390  1.00 97.99           C  
ATOM   3000  N   HIS A 375     -39.137  14.363  38.188  1.00 97.73           N  
ATOM   3001  CA  HIS A 375     -40.579  14.198  38.044  1.00 97.73           C  
ATOM   3002  C   HIS A 375     -41.091  13.051  38.909  1.00 97.73           C  
ATOM   3003  CB  HIS A 375     -40.947  13.956  36.579  1.00 97.73           C  
ATOM   3004  O   HIS A 375     -42.161  13.153  39.513  1.00 97.73           O  
ATOM   3005  CG  HIS A 375     -40.905  15.192  35.738  1.00 97.73           C  
ATOM   3006  CD2 HIS A 375     -40.506  15.384  34.459  1.00 97.73           C  
ATOM   3007  ND1 HIS A 375     -41.306  16.424  36.206  1.00 97.73           N  
ATOM   3008  CE1 HIS A 375     -41.156  17.323  35.248  1.00 97.73           C  
ATOM   3009  NE2 HIS A 375     -40.672  16.717  34.177  1.00 97.73           N  
ATOM   3010  N   LEU A 376     -40.353  12.003  38.950  1.00 97.90           N  
ATOM   3011  CA  LEU A 376     -40.752  10.863  39.768  1.00 97.90           C  
ATOM   3012  C   LEU A 376     -40.823  11.251  41.242  1.00 97.90           C  
ATOM   3013  CB  LEU A 376     -39.774   9.700  39.581  1.00 97.90           C  
ATOM   3014  O   LEU A 376     -41.751  10.851  41.949  1.00 97.90           O  
ATOM   3015  CG  LEU A 376     -39.970   8.844  38.329  1.00 97.90           C  
ATOM   3016  CD1 LEU A 376     -38.763   7.938  38.112  1.00 97.90           C  
ATOM   3017  CD2 LEU A 376     -41.249   8.021  38.440  1.00 97.90           C  
ATOM   3018  N   ARG A 377     -39.830  12.028  41.672  1.00 97.95           N  
ATOM   3019  CA  ARG A 377     -39.839  12.495  43.055  1.00 97.95           C  
ATOM   3020  C   ARG A 377     -41.024  13.419  43.313  1.00 97.95           C  
ATOM   3021  CB  ARG A 377     -38.531  13.215  43.388  1.00 97.95           C  
ATOM   3022  O   ARG A 377     -41.711  13.289  44.328  1.00 97.95           O  
ATOM   3023  CG  ARG A 377     -37.343  12.283  43.568  1.00 97.95           C  
ATOM   3024  CD  ARG A 377     -36.101  13.034  44.026  1.00 97.95           C  
ATOM   3025  NE  ARG A 377     -35.291  13.476  42.895  1.00 97.95           N  
ATOM   3026  NH1 ARG A 377     -35.193  15.685  43.564  1.00 97.95           N  
ATOM   3027  NH2 ARG A 377     -34.145  15.019  41.637  1.00 97.95           N  
ATOM   3028  CZ  ARG A 377     -34.878  14.726  42.701  1.00 97.95           C  
ATOM   3029  N   GLU A 378     -41.276  14.363  42.462  1.00 97.83           N  
ATOM   3030  CA  GLU A 378     -42.405  15.281  42.582  1.00 97.83           C  
ATOM   3031  C   GLU A 378     -43.732  14.528  42.584  1.00 97.83           C  
ATOM   3032  CB  GLU A 378     -42.385  16.308  41.446  1.00 97.83           C  
ATOM   3033  O   GLU A 378     -44.640  14.862  43.348  1.00 97.83           O  
ATOM   3034  CG  GLU A 378     -41.254  17.320  41.552  1.00 97.83           C  
ATOM   3035  CD  GLU A 378     -41.182  18.266  40.363  1.00 97.83           C  
ATOM   3036  OE1 GLU A 378     -40.279  19.133  40.331  1.00 97.83           O  
ATOM   3037  OE2 GLU A 378     -42.036  18.140  39.458  1.00 97.83           O  
ATOM   3038  N   TYR A 379     -43.883  13.574  41.712  1.00 98.00           N  
ATOM   3039  CA  TYR A 379     -45.091  12.758  41.658  1.00 98.00           C  
ATOM   3040  C   TYR A 379     -45.320  12.036  42.981  1.00 98.00           C  
ATOM   3041  CB  TYR A 379     -45.002  11.740  40.517  1.00 98.00           C  
ATOM   3042  O   TYR A 379     -46.446  11.988  43.482  1.00 98.00           O  
ATOM   3043  CG  TYR A 379     -46.245  10.900  40.355  1.00 98.00           C  
ATOM   3044  CD1 TYR A 379     -46.318   9.618  40.896  1.00 98.00           C  
ATOM   3045  CD2 TYR A 379     -47.348  11.385  39.660  1.00 98.00           C  
ATOM   3046  CE1 TYR A 379     -47.461   8.839  40.747  1.00 98.00           C  
ATOM   3047  CE2 TYR A 379     -48.496  10.614  39.506  1.00 98.00           C  
ATOM   3048  OH  TYR A 379     -49.677   8.578  39.902  1.00 98.00           O  
ATOM   3049  CZ  TYR A 379     -48.543   9.345  40.052  1.00 98.00           C  
ATOM   3050  N   GLN A 380     -44.234  11.411  43.482  1.00 97.70           N  
ATOM   3051  CA  GLN A 380     -44.336  10.724  44.766  1.00 97.70           C  
ATOM   3052  C   GLN A 380     -44.781  11.681  45.868  1.00 97.70           C  
ATOM   3053  CB  GLN A 380     -42.999  10.080  45.138  1.00 97.70           C  
ATOM   3054  O   GLN A 380     -45.627  11.333  46.694  1.00 97.70           O  
ATOM   3055  CG  GLN A 380     -43.079   9.148  46.340  1.00 97.70           C  
ATOM   3056  CD  GLN A 380     -44.020   7.979  46.115  1.00 97.70           C  
ATOM   3057  NE2 GLN A 380     -44.816   7.656  47.128  1.00 97.70           N  
ATOM   3058  OE1 GLN A 380     -44.031   7.373  45.039  1.00 97.70           O  
ATOM   3059  N   GLU A 381     -44.198  12.852  45.920  1.00 97.49           N  
ATOM   3060  CA  GLU A 381     -44.596  13.867  46.892  1.00 97.49           C  
ATOM   3061  C   GLU A 381     -46.065  14.244  46.725  1.00 97.49           C  
ATOM   3062  CB  GLU A 381     -43.715  15.112  46.760  1.00 97.49           C  
ATOM   3063  O   GLU A 381     -46.796  14.365  47.711  1.00 97.49           O  
ATOM   3064  CG  GLU A 381     -42.281  14.903  47.225  1.00 97.49           C  
ATOM   3065  CD  GLU A 381     -41.389  16.109  46.981  1.00 97.49           C  
ATOM   3066  OE1 GLU A 381     -40.168  16.026  47.248  1.00 97.49           O  
ATOM   3067  OE2 GLU A 381     -41.915  17.147  46.521  1.00 97.49           O  
ATOM   3068  N   LEU A 382     -46.487  14.469  45.550  1.00 98.05           N  
ATOM   3069  CA  LEU A 382     -47.875  14.805  45.250  1.00 98.05           C  
ATOM   3070  C   LEU A 382     -48.808  13.664  45.644  1.00 98.05           C  
ATOM   3071  CB  LEU A 382     -48.040  15.124  43.762  1.00 98.05           C  
ATOM   3072  O   LEU A 382     -49.898  13.902  46.169  1.00 98.05           O  
ATOM   3073  CG  LEU A 382     -49.424  15.601  43.321  1.00 98.05           C  
ATOM   3074  CD1 LEU A 382     -49.821  16.859  44.087  1.00 98.05           C  
ATOM   3075  CD2 LEU A 382     -49.448  15.855  41.817  1.00 98.05           C  
ATOM   3076  N   LEU A 383     -48.417  12.527  45.241  1.00 97.71           N  
ATOM   3077  CA  LEU A 383     -49.201  11.353  45.611  1.00 97.71           C  
ATOM   3078  C   LEU A 383     -49.373  11.269  47.124  1.00 97.71           C  
ATOM   3079  CB  LEU A 383     -48.534  10.077  45.090  1.00 97.71           C  
ATOM   3080  O   LEU A 383     -50.462  10.960  47.612  1.00 97.71           O  
ATOM   3081  CG  LEU A 383     -49.268   8.765  45.369  1.00 97.71           C  
ATOM   3082  CD1 LEU A 383     -50.639   8.773  44.700  1.00 97.71           C  
ATOM   3083  CD2 LEU A 383     -48.441   7.577  44.892  1.00 97.71           C  
ATOM   3084  N   ASN A 384     -48.286  11.477  47.879  1.00 97.65           N  
ATOM   3085  CA  ASN A 384     -48.358  11.483  49.336  1.00 97.65           C  
ATOM   3086  C   ASN A 384     -49.372  12.506  49.842  1.00 97.65           C  
ATOM   3087  CB  ASN A 384     -46.980  11.757  49.941  1.00 97.65           C  
ATOM   3088  O   ASN A 384     -50.143  12.219  50.760  1.00 97.65           O  
ATOM   3089  CG  ASN A 384     -46.021  10.597  49.759  1.00 97.65           C  
ATOM   3090  ND2 ASN A 384     -44.727  10.873  49.876  1.00 97.65           N  
ATOM   3091  OD1 ASN A 384     -46.439   9.463  49.514  1.00 97.65           O  
ATOM   3092  N   VAL A 385     -49.343  13.736  49.334  1.00 98.08           N  
ATOM   3093  CA  VAL A 385     -50.280  14.791  49.705  1.00 98.08           C  
ATOM   3094  C   VAL A 385     -51.705  14.358  49.371  1.00 98.08           C  
ATOM   3095  CB  VAL A 385     -49.946  16.122  48.995  1.00 98.08           C  
ATOM   3096  O   VAL A 385     -52.625  14.558  50.168  1.00 98.08           O  
ATOM   3097  CG1 VAL A 385     -51.033  17.163  49.260  1.00 98.08           C  
ATOM   3098  CG2 VAL A 385     -48.583  16.641  49.449  1.00 98.08           C  
ATOM   3099  N   LYS A 386     -51.933  13.760  48.278  1.00 97.86           N  
ATOM   3100  CA  LYS A 386     -53.249  13.291  47.855  1.00 97.86           C  
ATOM   3101  C   LYS A 386     -53.814  12.273  48.842  1.00 97.86           C  
ATOM   3102  CB  LYS A 386     -53.177  12.679  46.455  1.00 97.86           C  
ATOM   3103  O   LYS A 386     -54.984  12.353  49.222  1.00 97.86           O  
ATOM   3104  CG  LYS A 386     -54.535  12.365  45.845  1.00 97.86           C  
ATOM   3105  CD  LYS A 386     -54.976  10.942  46.163  1.00 97.86           C  
ATOM   3106  CE  LYS A 386     -56.359  10.646  45.600  1.00 97.86           C  
ATOM   3107  NZ  LYS A 386     -56.812   9.265  45.943  1.00 97.86           N  
ATOM   3108  N   MET A 387     -52.912  11.317  49.106  1.00 97.94           N  
ATOM   3109  CA  MET A 387     -53.336  10.282  50.046  1.00 97.94           C  
ATOM   3110  C   MET A 387     -53.718  10.892  51.390  1.00 97.94           C  
ATOM   3111  CB  MET A 387     -52.229   9.244  50.238  1.00 97.94           C  
ATOM   3112  O   MET A 387     -54.716  10.496  51.995  1.00 97.94           O  
ATOM   3113  CG  MET A 387     -52.030   8.331  49.039  1.00 97.94           C  
ATOM   3114  SD  MET A 387     -50.679   7.116  49.297  1.00 97.94           S  
ATOM   3115  CE  MET A 387     -51.368   6.161  50.678  1.00 97.94           C  
ATOM   3116  N   ALA A 388     -52.896  11.838  51.906  1.00 97.47           N  
ATOM   3117  CA  ALA A 388     -53.183  12.539  53.155  1.00 97.47           C  
ATOM   3118  C   ALA A 388     -54.530  13.253  53.087  1.00 97.47           C  
ATOM   3119  CB  ALA A 388     -52.071  13.536  53.474  1.00 97.47           C  
ATOM   3120  O   ALA A 388     -55.324  13.185  54.028  1.00 97.47           O  
ATOM   3121  N   LEU A 389     -54.797  13.897  52.012  1.00 96.73           N  
ATOM   3122  CA  LEU A 389     -56.068  14.589  51.828  1.00 96.73           C  
ATOM   3123  C   LEU A 389     -57.222  13.595  51.749  1.00 96.73           C  
ATOM   3124  CB  LEU A 389     -56.033  15.449  50.562  1.00 96.73           C  
ATOM   3125  O   LEU A 389     -58.307  13.853  52.276  1.00 96.73           O  
ATOM   3126  CG  LEU A 389     -55.159  16.703  50.618  1.00 96.73           C  
ATOM   3127  CD1 LEU A 389     -55.128  17.388  49.256  1.00 96.73           C  
ATOM   3128  CD2 LEU A 389     -55.666  17.660  51.692  1.00 96.73           C  
ATOM   3129  N   ASP A 390     -57.037  12.488  51.074  1.00 97.18           N  
ATOM   3130  CA  ASP A 390     -58.066  11.457  50.986  1.00 97.18           C  
ATOM   3131  C   ASP A 390     -58.469  10.963  52.373  1.00 97.18           C  
ATOM   3132  CB  ASP A 390     -57.579  10.285  50.131  1.00 97.18           C  
ATOM   3133  O   ASP A 390     -59.650  10.718  52.632  1.00 97.18           O  
ATOM   3134  CG  ASP A 390     -57.606  10.585  48.643  1.00 97.18           C  
ATOM   3135  OD1 ASP A 390     -58.358  11.489  48.216  1.00 97.18           O  
ATOM   3136  OD2 ASP A 390     -56.872   9.910  47.889  1.00 97.18           O  
ATOM   3137  N   ILE A 391     -57.441  10.802  53.162  1.00 96.80           N  
ATOM   3138  CA  ILE A 391     -57.712  10.380  54.532  1.00 96.80           C  
ATOM   3139  C   ILE A 391     -58.506  11.464  55.258  1.00 96.80           C  
ATOM   3140  CB  ILE A 391     -56.406  10.069  55.297  1.00 96.80           C  
ATOM   3141  O   ILE A 391     -59.457  11.165  55.984  1.00 96.80           O  
ATOM   3142  CG1 ILE A 391     -55.703   8.854  54.680  1.00 96.80           C  
ATOM   3143  CG2 ILE A 391     -56.692   9.839  56.783  1.00 96.80           C  
ATOM   3144  CD1 ILE A 391     -54.313   8.591  55.244  1.00 96.80           C  
ATOM   3145  N   GLU A 392     -58.089  12.722  55.144  1.00 96.90           N  
ATOM   3146  CA  GLU A 392     -58.802  13.843  55.749  1.00 96.90           C  
ATOM   3147  C   GLU A 392     -60.256  13.886  55.288  1.00 96.90           C  
ATOM   3148  CB  GLU A 392     -58.106  15.166  55.416  1.00 96.90           C  
ATOM   3149  O   GLU A 392     -61.164  14.087  56.097  1.00 96.90           O  
ATOM   3150  CG  GLU A 392     -56.759  15.341  56.103  1.00 96.90           C  
ATOM   3151  CD  GLU A 392     -56.051  16.629  55.713  1.00 96.90           C  
ATOM   3152  OE1 GLU A 392     -54.917  16.866  56.189  1.00 96.90           O  
ATOM   3153  OE2 GLU A 392     -56.634  17.407  54.926  1.00 96.90           O  
ATOM   3154  N   ILE A 393     -60.516  13.687  54.003  1.00 95.37           N  
ATOM   3155  CA  ILE A 393     -61.858  13.688  53.430  1.00 95.37           C  
ATOM   3156  C   ILE A 393     -62.679  12.553  54.037  1.00 95.37           C  
ATOM   3157  CB  ILE A 393     -61.815  13.555  51.891  1.00 95.37           C  
ATOM   3158  O   ILE A 393     -63.852  12.737  54.372  1.00 95.37           O  
ATOM   3159  CG1 ILE A 393     -61.236  14.827  51.261  1.00 95.37           C  
ATOM   3160  CG2 ILE A 393     -63.210  13.254  51.336  1.00 95.37           C  
ATOM   3161  CD1 ILE A 393     -61.001  14.722  49.760  1.00 95.37           C  
ATOM   3162  N   ALA A 394     -62.037  11.376  54.124  1.00 97.08           N  
ATOM   3163  CA  ALA A 394     -62.715  10.221  54.706  1.00 97.08           C  
ATOM   3164  C   ALA A 394     -63.130  10.497  56.148  1.00 97.08           C  
ATOM   3165  CB  ALA A 394     -61.817   8.988  54.642  1.00 97.08           C  
ATOM   3166  O   ALA A 394     -64.226  10.119  56.569  1.00 97.08           O  
ATOM   3167  N   THR A 395     -62.242  11.102  56.854  1.00 96.17           N  
ATOM   3168  CA  THR A 395     -62.541  11.480  58.231  1.00 96.17           C  
ATOM   3169  C   THR A 395     -63.695  12.478  58.280  1.00 96.17           C  
ATOM   3170  CB  THR A 395     -61.306  12.084  58.925  1.00 96.17           C  
ATOM   3171  O   THR A 395     -64.580  12.370  59.131  1.00 96.17           O  
ATOM   3172  CG2 THR A 395     -60.167  11.073  58.998  1.00 96.17           C  
ATOM   3173  OG1 THR A 395     -60.866  13.232  58.190  1.00 96.17           O  
ATOM   3174  N   TYR A 396     -63.629  13.610  57.440  1.00 96.48           N  
ATOM   3175  CA  TYR A 396     -64.711  14.586  57.381  1.00 96.48           C  
ATOM   3176  C   TYR A 396     -66.028  13.919  57.003  1.00 96.48           C  
ATOM   3177  CB  TYR A 396     -64.381  15.696  56.378  1.00 96.48           C  
ATOM   3178  O   TYR A 396     -67.078  14.240  57.566  1.00 96.48           O  
ATOM   3179  CG  TYR A 396     -63.295  16.634  56.846  1.00 96.48           C  
ATOM   3180  CD1 TYR A 396     -63.424  17.339  58.041  1.00 96.48           C  
ATOM   3181  CD2 TYR A 396     -62.139  16.818  56.095  1.00 96.48           C  
ATOM   3182  CE1 TYR A 396     -62.427  18.206  58.475  1.00 96.48           C  
ATOM   3183  CE2 TYR A 396     -61.136  17.683  56.520  1.00 96.48           C  
ATOM   3184  OH  TYR A 396     -60.298  19.228  58.134  1.00 96.48           O  
ATOM   3185  CZ  TYR A 396     -61.288  18.371  57.709  1.00 96.48           C  
ATOM   3186  N   ARG A 397     -66.057  13.048  56.077  1.00 95.49           N  
ATOM   3187  CA  ARG A 397     -67.258  12.328  55.666  1.00 95.49           C  
ATOM   3188  C   ARG A 397     -67.857  11.550  56.833  1.00 95.49           C  
ATOM   3189  CB  ARG A 397     -66.945  11.377  54.508  1.00 95.49           C  
ATOM   3190  O   ARG A 397     -69.076  11.537  57.016  1.00 95.49           O  
ATOM   3191  CG  ARG A 397     -66.819  12.069  53.160  1.00 95.49           C  
ATOM   3192  CD  ARG A 397     -66.625  11.068  52.029  1.00 95.49           C  
ATOM   3193  NE  ARG A 397     -66.549  11.731  50.730  1.00 95.49           N  
ATOM   3194  NH1 ARG A 397     -65.972   9.825  49.560  1.00 95.49           N  
ATOM   3195  NH2 ARG A 397     -66.199  11.824  48.462  1.00 95.49           N  
ATOM   3196  CZ  ARG A 397     -66.240  11.125  49.587  1.00 95.49           C  
ATOM   3197  N   LYS A 398     -66.987  10.850  57.616  1.00 94.46           N  
ATOM   3198  CA  LYS A 398     -67.438  10.078  58.770  1.00 94.46           C  
ATOM   3199  C   LYS A 398     -68.085  10.981  59.817  1.00 94.46           C  
ATOM   3200  CB  LYS A 398     -66.270   9.310  59.391  1.00 94.46           C  
ATOM   3201  O   LYS A 398     -69.100  10.617  60.415  1.00 94.46           O  
ATOM   3202  CG  LYS A 398     -65.910   8.029  58.653  1.00 94.46           C  
ATOM   3203  CD  LYS A 398     -64.787   7.276  59.356  1.00 94.46           C  
ATOM   3204  CE  LYS A 398     -64.345   6.057  58.557  1.00 94.46           C  
ATOM   3205  NZ  LYS A 398     -63.197   5.356  59.206  1.00 94.46           N  
ATOM   3206  N   LEU A 399     -67.536  12.139  60.100  1.00 94.06           N  
ATOM   3207  CA  LEU A 399     -68.054  13.109  61.059  1.00 94.06           C  
ATOM   3208  C   LEU A 399     -69.394  13.669  60.596  1.00 94.06           C  
ATOM   3209  CB  LEU A 399     -67.053  14.250  61.262  1.00 94.06           C  
ATOM   3210  O   LEU A 399     -70.315  13.831  61.399  1.00 94.06           O  
ATOM   3211  CG  LEU A 399     -67.304  15.167  62.460  1.00 94.06           C  
ATOM   3212  CD1 LEU A 399     -67.119  14.398  63.764  1.00 94.06           C  
ATOM   3213  CD2 LEU A 399     -66.377  16.377  62.410  1.00 94.06           C  
ATOM   3214  N   LEU A 400     -69.583  14.029  59.299  1.00 92.65           N  
ATOM   3215  CA  LEU A 400     -70.831  14.550  58.751  1.00 92.65           C  
ATOM   3216  C   LEU A 400     -71.926  13.489  58.789  1.00 92.65           C  
ATOM   3217  CB  LEU A 400     -70.624  15.034  57.313  1.00 92.65           C  
ATOM   3218  O   LEU A 400     -73.087  13.800  59.064  1.00 92.65           O  
ATOM   3219  CG  LEU A 400     -69.883  16.362  57.146  1.00 92.65           C  
ATOM   3220  CD1 LEU A 400     -69.530  16.590  55.680  1.00 92.65           C  
ATOM   3221  CD2 LEU A 400     -70.723  17.515  57.684  1.00 92.65           C  
ATOM   3222  N   GLU A 401     -71.592  12.228  58.421  1.00 88.87           N  
ATOM   3223  CA  GLU A 401     -72.551  11.130  58.499  1.00 88.87           C  
ATOM   3224  C   GLU A 401     -73.028  10.914  59.932  1.00 88.87           C  
ATOM   3225  CB  GLU A 401     -71.937   9.840  57.949  1.00 88.87           C  
ATOM   3226  O   GLU A 401     -74.197  10.596  60.162  1.00 88.87           O  
ATOM   3227  CG  GLU A 401     -71.729   9.852  56.441  1.00 88.87           C  
ATOM   3228  CD  GLU A 401     -70.964   8.640  55.932  1.00 88.87           C  
ATOM   3229  OE1 GLU A 401     -70.675   8.573  54.715  1.00 88.87           O  
ATOM   3230  OE2 GLU A 401     -70.653   7.751  56.755  1.00 88.87           O  
ATOM   3231  N   GLY A 402     -72.147  11.001  60.896  1.00 87.51           N  
ATOM   3232  CA  GLY A 402     -72.508  10.926  62.302  1.00 87.51           C  
ATOM   3233  C   GLY A 402     -73.422  12.054  62.744  1.00 87.51           C  
ATOM   3234  O   GLY A 402     -74.358  11.835  63.515  1.00 87.51           O  
ATOM   3235  N   GLU A 403     -73.200  13.215  62.286  1.00 84.54           N  
ATOM   3236  CA  GLU A 403     -74.049  14.359  62.606  1.00 84.54           C  
ATOM   3237  C   GLU A 403     -75.411  14.242  61.929  1.00 84.54           C  
ATOM   3238  CB  GLU A 403     -73.367  15.667  62.194  1.00 84.54           C  
ATOM   3239  O   GLU A 403     -76.437  14.576  62.525  1.00 84.54           O  
ATOM   3240  CG  GLU A 403     -72.429  16.231  63.252  1.00 84.54           C  
ATOM   3241  CD  GLU A 403     -73.144  17.057  64.309  1.00 84.54           C  
ATOM   3242  OE1 GLU A 403     -72.623  17.176  65.441  1.00 84.54           O  
ATOM   3243  OE2 GLU A 403     -74.234  17.589  64.002  1.00 84.54           O  
ATOM   3244  N   GLU A 404     -75.530  13.849  60.686  1.00 78.46           N  
ATOM   3245  CA  GLU A 404     -76.796  13.618  59.997  1.00 78.46           C  
ATOM   3246  C   GLU A 404     -77.639  12.576  60.726  1.00 78.46           C  
ATOM   3247  CB  GLU A 404     -76.549  13.178  58.552  1.00 78.46           C  
ATOM   3248  O   GLU A 404     -78.867  12.679  60.763  1.00 78.46           O  
ATOM   3249  CG  GLU A 404     -77.767  13.315  57.650  1.00 78.46           C  
ATOM   3250  CD  GLU A 404     -77.509  12.866  56.221  1.00 78.46           C  
ATOM   3251  OE1 GLU A 404     -78.459  12.864  55.404  1.00 78.46           O  
ATOM   3252  OE2 GLU A 404     -76.349  12.512  55.915  1.00 78.46           O  
ATOM   3253  N   SER A 405     -76.983  11.542  61.259  1.00 74.38           N  
ATOM   3254  CA  SER A 405     -77.718  10.540  62.025  1.00 74.38           C  
ATOM   3255  C   SER A 405     -78.284  11.132  63.310  1.00 74.38           C  
ATOM   3256  CB  SER A 405     -76.815   9.351  62.357  1.00 74.38           C  
ATOM   3257  O   SER A 405     -79.360  10.734  63.763  1.00 74.38           O  
ATOM   3258  OG  SER A 405     -75.854   9.148  61.335  1.00 74.38           O  
ATOM   3259  N   ARG A 406     -77.637  12.055  63.917  1.00 76.78           N  
ATOM   3260  CA  ARG A 406     -78.091  12.712  65.138  1.00 76.78           C  
ATOM   3261  C   ARG A 406     -79.220  13.694  64.845  1.00 76.78           C  
ATOM   3262  CB  ARG A 406     -76.930  13.437  65.822  1.00 76.78           C  
ATOM   3263  O   ARG A 406     -80.156  13.826  65.637  1.00 76.78           O  
ATOM   3264  CG  ARG A 406     -75.942  12.508  66.510  1.00 76.78           C  
ATOM   3265  CD  ARG A 406     -74.829  13.281  67.203  1.00 76.78           C  
ATOM   3266  NE  ARG A 406     -73.859  12.386  67.828  1.00 76.78           N  
ATOM   3267  NH1 ARG A 406     -73.001  13.981  69.261  1.00 76.78           N  
ATOM   3268  NH2 ARG A 406     -72.173  11.843  69.289  1.00 76.78           N  
ATOM   3269  CZ  ARG A 406     -73.013  12.739  68.791  1.00 76.78           C  
ATOM   3270  N   ILE A 407     -79.242  14.436  63.737  1.00 72.67           N  
ATOM   3271  CA  ILE A 407     -80.286  15.391  63.384  1.00 72.67           C  
ATOM   3272  C   ILE A 407     -81.463  14.656  62.745  1.00 72.67           C  
ATOM   3273  CB  ILE A 407     -79.754  16.483  62.430  1.00 72.67           C  
ATOM   3274  O   ILE A 407     -82.612  15.086  62.867  1.00 72.67           O  
ATOM   3275  CG1 ILE A 407     -78.655  17.302  63.116  1.00 72.67           C  
ATOM   3276  CG2 ILE A 407     -80.896  17.387  61.954  1.00 72.67           C  
ATOM   3277  CD1 ILE A 407     -77.902  18.235  62.178  1.00 72.67           C  
ATOM   3278  N   SER A 408     -81.329  13.399  62.215  1.00 52.09           N  
ATOM   3279  CA  SER A 408     -82.495  12.758  61.615  1.00 52.09           C  
ATOM   3280  C   SER A 408     -83.510  12.352  62.679  1.00 52.09           C  
ATOM   3281  CB  SER A 408     -82.075  11.531  60.804  1.00 52.09           C  
ATOM   3282  O   SER A 408     -83.182  11.608  63.605  1.00 52.09           O  
ATOM   3283  OG  SER A 408     -81.467  10.561  61.639  1.00 52.09           O  
ATOM   3284  N   VAL A 409     -84.073  13.224  63.514  1.00 48.00           N  
ATOM   3285  CA  VAL A 409     -85.340  13.085  64.224  1.00 48.00           C  
ATOM   3286  C   VAL A 409     -86.310  12.248  63.393  1.00 48.00           C  
ATOM   3287  CB  VAL A 409     -85.964  14.462  64.545  1.00 48.00           C  
ATOM   3288  O   VAL A 409     -86.434  12.450  62.183  1.00 48.00           O  
ATOM   3289  CG1 VAL A 409     -87.206  14.301  65.420  1.00 48.00           C  
ATOM   3290  CG2 VAL A 409     -84.939  15.366  65.227  1.00 48.00           C  
ATOM   3291  N   PRO A 410     -86.711  11.073  63.989  1.00 46.98           N  
ATOM   3292  CA  PRO A 410     -87.681  10.183  63.347  1.00 46.98           C  
ATOM   3293  C   PRO A 410     -88.975  10.898  62.965  1.00 46.98           C  
ATOM   3294  CB  PRO A 410     -87.940   9.116  64.414  1.00 46.98           C  
ATOM   3295  O   PRO A 410     -89.587  11.563  63.804  1.00 46.98           O  
ATOM   3296  CG  PRO A 410     -86.923   9.383  65.476  1.00 46.98           C  
ATOM   3297  CD  PRO A 410     -86.405  10.782  65.300  1.00 46.98           C  
ATOM   3298  N   VAL A 411     -89.109  11.738  61.979  1.00 40.60           N  
ATOM   3299  CA  VAL A 411     -90.427  12.075  61.451  1.00 40.60           C  
ATOM   3300  C   VAL A 411     -90.989  10.891  60.669  1.00 40.60           C  
ATOM   3301  CB  VAL A 411     -90.373  13.331  60.552  1.00 40.60           C  
ATOM   3302  O   VAL A 411     -90.292  10.296  59.843  1.00 40.60           O  
ATOM   3303  CG1 VAL A 411     -91.736  14.019  60.503  1.00 40.60           C  
ATOM   3304  CG2 VAL A 411     -89.300  14.298  61.050  1.00 40.60           C  
ATOM   3305  N   HIS A 412     -91.895   9.984  61.392  1.00 36.35           N  
ATOM   3306  CA  HIS A 412     -93.233   9.579  60.976  1.00 36.35           C  
ATOM   3307  C   HIS A 412     -93.453   9.844  59.491  1.00 36.35           C  
ATOM   3308  CB  HIS A 412     -94.294  10.307  61.803  1.00 36.35           C  
ATOM   3309  O   HIS A 412     -93.114  10.919  58.991  1.00 36.35           O  
ATOM   3310  CG  HIS A 412     -94.131  10.132  63.279  1.00 36.35           C  
ATOM   3311  CD2 HIS A 412     -94.308  10.999  64.303  1.00 36.35           C  
ATOM   3312  ND1 HIS A 412     -93.734   8.940  63.847  1.00 36.35           N  
ATOM   3313  CE1 HIS A 412     -93.675   9.084  65.160  1.00 36.35           C  
ATOM   3314  NE2 HIS A 412     -94.019  10.324  65.463  1.00 36.35           N  
ATOM   3315  N   SER A 413     -93.450   8.787  58.710  1.00 34.18           N  
ATOM   3316  CA  SER A 413     -94.435   8.352  57.726  1.00 34.18           C  
ATOM   3317  C   SER A 413     -94.408   9.240  56.486  1.00 34.18           C  
ATOM   3318  CB  SER A 413     -95.839   8.354  58.334  1.00 34.18           C  
ATOM   3319  O   SER A 413     -94.477  10.466  56.593  1.00 34.18           O  
ATOM   3320  OG  SER A 413     -95.937   7.398  59.375  1.00 34.18           O  
ATOM   3321  N   PHE A 414     -93.680   8.844  55.391  1.00 34.99           N  
ATOM   3322  CA  PHE A 414     -94.190   9.031  54.038  1.00 34.99           C  
ATOM   3323  C   PHE A 414     -93.181   8.540  53.007  1.00 34.99           C  
ATOM   3324  CB  PHE A 414     -94.523  10.505  53.786  1.00 34.99           C  
ATOM   3325  O   PHE A 414     -91.987   8.832  53.111  1.00 34.99           O  
ATOM   3326  CG  PHE A 414     -95.840  10.939  54.371  1.00 34.99           C  
ATOM   3327  CD1 PHE A 414     -97.030  10.695  53.696  1.00 34.99           C  
ATOM   3328  CD2 PHE A 414     -95.888  11.590  55.597  1.00 34.99           C  
ATOM   3329  CE1 PHE A 414     -98.250  11.095  54.235  1.00 34.99           C  
ATOM   3330  CE2 PHE A 414     -97.104  11.993  56.142  1.00 34.99           C  
ATOM   3331  CZ  PHE A 414     -98.284  11.745  55.459  1.00 34.99           C  
ATOM   3332  N   ALA A 415     -93.481   7.359  52.487  1.00 34.87           N  
ATOM   3333  CA  ALA A 415     -93.909   7.208  51.099  1.00 34.87           C  
ATOM   3334  C   ALA A 415     -92.716   7.259  50.148  1.00 34.87           C  
ATOM   3335  CB  ALA A 415     -94.923   8.289  50.734  1.00 34.87           C  
ATOM   3336  O   ALA A 415     -91.872   8.153  50.249  1.00 34.87           O  
ATOM   3337  N   SER A 416     -92.315   6.051  49.692  1.00 33.01           N  
ATOM   3338  CA  SER A 416     -92.284   5.615  48.299  1.00 33.01           C  
ATOM   3339  C   SER A 416     -91.369   6.504  47.463  1.00 33.01           C  
ATOM   3340  CB  SER A 416     -93.693   5.617  47.705  1.00 33.01           C  
ATOM   3341  O   SER A 416     -91.563   7.720  47.401  1.00 33.01           O  
ATOM   3342  OG  SER A 416     -94.643   5.180  48.661  1.00 33.01           O  
ATOM   3343  N   LEU A 417     -90.093   6.141  47.309  1.00 33.52           N  
ATOM   3344  CA  LEU A 417     -89.450   6.481  46.045  1.00 33.52           C  
ATOM   3345  C   LEU A 417     -88.222   5.608  45.808  1.00 33.52           C  
ATOM   3346  CB  LEU A 417     -89.052   7.959  46.025  1.00 33.52           C  
ATOM   3347  O   LEU A 417     -87.327   5.545  46.654  1.00 33.52           O  
ATOM   3348  CG  LEU A 417     -90.199   8.970  45.977  1.00 33.52           C  
ATOM   3349  CD1 LEU A 417     -89.657  10.391  46.082  1.00 33.52           C  
ATOM   3350  CD2 LEU A 417     -91.012   8.795  44.698  1.00 33.52           C  
ATOM   3351  N   ASN A 418     -88.458   4.383  45.339  1.00 33.69           N  
ATOM   3352  CA  ASN A 418     -87.938   3.794  44.109  1.00 33.69           C  
ATOM   3353  C   ASN A 418     -86.842   4.658  43.493  1.00 33.69           C  
ATOM   3354  CB  ASN A 418     -89.068   3.570  43.102  1.00 33.69           C  
ATOM   3355  O   ASN A 418     -87.107   5.772  43.037  1.00 33.69           O  
ATOM   3356  CG  ASN A 418     -89.644   2.169  43.171  1.00 33.69           C  
ATOM   3357  ND2 ASN A 418     -90.202   1.702  42.061  1.00 33.69           N  
ATOM   3358  OD1 ASN A 418     -89.587   1.513  44.214  1.00 33.69           O  
ATOM   3359  N   ILE A 419     -85.629   4.582  43.944  1.00 37.24           N  
ATOM   3360  CA  ILE A 419     -84.522   5.007  43.094  1.00 37.24           C  
ATOM   3361  C   ILE A 419     -83.512   3.870  42.956  1.00 37.24           C  
ATOM   3362  CB  ILE A 419     -83.833   6.271  43.653  1.00 37.24           C  
ATOM   3363  O   ILE A 419     -83.038   3.327  43.957  1.00 37.24           O  
ATOM   3364  CG1 ILE A 419     -84.611   7.528  43.246  1.00 37.24           C  
ATOM   3365  CG2 ILE A 419     -82.379   6.349  43.177  1.00 37.24           C  
ATOM   3366  CD1 ILE A 419     -84.233   8.773  44.036  1.00 37.24           C  
ATOM   3367  N   LYS A 420     -83.861   2.884  42.184  1.00 33.90           N  
ATOM   3368  CA  LYS A 420     -83.018   2.140  41.252  1.00 33.90           C  
ATOM   3369  C   LYS A 420     -81.769   2.937  40.885  1.00 33.90           C  
ATOM   3370  CB  LYS A 420     -83.801   1.782  39.988  1.00 33.90           C  
ATOM   3371  O   LYS A 420     -81.863   4.006  40.280  1.00 33.90           O  
ATOM   3372  CG  LYS A 420     -84.679   0.548  40.132  1.00 33.90           C  
ATOM   3373  CD  LYS A 420     -85.531   0.320  38.890  1.00 33.90           C  
ATOM   3374  CE  LYS A 420     -86.259  -1.016  38.949  1.00 33.90           C  
ATOM   3375  NZ  LYS A 420     -87.115  -1.233  37.744  1.00 33.90           N  
ATOM   3376  N   THR A 421     -80.762   3.010  41.744  1.00 33.12           N  
ATOM   3377  CA  THR A 421     -79.437   3.387  41.262  1.00 33.12           C  
ATOM   3378  C   THR A 421     -78.428   2.273  41.525  1.00 33.12           C  
ATOM   3379  CB  THR A 421     -78.952   4.690  41.923  1.00 33.12           C  
ATOM   3380  O   THR A 421     -78.347   1.754  42.640  1.00 33.12           O  
ATOM   3381  CG2 THR A 421     -77.847   5.346  41.102  1.00 33.12           C  
ATOM   3382  OG1 THR A 421     -80.053   5.601  42.036  1.00 33.12           O  
ATOM   3383  N   THR A 422     -78.411   1.237  40.737  1.00 32.14           N  
ATOM   3384  CA  THR A 422     -77.292   0.433  40.259  1.00 32.14           C  
ATOM   3385  C   THR A 422     -75.971   0.963  40.810  1.00 32.14           C  
ATOM   3386  CB  THR A 422     -77.237   0.411  38.720  1.00 32.14           C  
ATOM   3387  O   THR A 422     -75.602   2.110  40.554  1.00 32.14           O  
ATOM   3388  CG2 THR A 422     -78.461  -0.287  38.136  1.00 32.14           C  
ATOM   3389  OG1 THR A 422     -77.189   1.757  38.230  1.00 32.14           O  
ATOM   3390  N   VAL A 423     -75.694   0.769  42.085  1.00 36.91           N  
ATOM   3391  CA  VAL A 423     -74.441   1.062  42.772  1.00 36.91           C  
ATOM   3392  C   VAL A 423     -73.470  -0.103  42.596  1.00 36.91           C  
ATOM   3393  CB  VAL A 423     -74.670   1.344  44.274  1.00 36.91           C  
ATOM   3394  O   VAL A 423     -73.806  -1.251  42.898  1.00 36.91           O  
ATOM   3395  CG1 VAL A 423     -73.358   1.725  44.957  1.00 36.91           C  
ATOM   3396  CG2 VAL A 423     -75.711   2.446  44.457  1.00 36.91           C  
ATOM   3397  N   PRO A 424     -72.577  -0.206  41.414  1.00 41.14           N  
ATOM   3398  CA  PRO A 424     -71.544  -1.239  41.518  1.00 41.14           C  
ATOM   3399  C   PRO A 424     -70.683  -1.089  42.770  1.00 41.14           C  
ATOM   3400  CB  PRO A 424     -70.708  -1.030  40.252  1.00 41.14           C  
ATOM   3401  O   PRO A 424     -70.444   0.031  43.229  1.00 41.14           O  
ATOM   3402  CG  PRO A 424     -70.994   0.377  39.834  1.00 41.14           C  
ATOM   3403  CD  PRO A 424     -72.013   0.956  40.773  1.00 41.14           C  
ATOM   3404  N   GLU A 425     -70.915  -1.934  43.718  1.00 32.03           N  
ATOM   3405  CA  GLU A 425     -70.006  -2.752  44.516  1.00 32.03           C  
ATOM   3406  C   GLU A 425     -68.553  -2.351  44.279  1.00 32.03           C  
ATOM   3407  CB  GLU A 425     -70.201  -4.237  44.200  1.00 32.03           C  
ATOM   3408  O   GLU A 425     -68.072  -2.381  43.145  1.00 32.03           O  
ATOM   3409  CG  GLU A 425     -69.539  -5.171  45.203  1.00 32.03           C  
ATOM   3410  CD  GLU A 425     -69.940  -6.626  45.024  1.00 32.03           C  
ATOM   3411  OE1 GLU A 425     -69.458  -7.488  45.793  1.00 32.03           O  
ATOM   3412  OE2 GLU A 425     -70.742  -6.907  44.105  1.00 32.03           O  
ATOM   3413  N   VAL A 426     -68.084  -1.305  44.866  1.00 33.38           N  
ATOM   3414  CA  VAL A 426     -66.768  -0.765  45.191  1.00 33.38           C  
ATOM   3415  C   VAL A 426     -65.975  -1.788  46.002  1.00 33.38           C  
ATOM   3416  CB  VAL A 426     -66.876   0.565  45.970  1.00 33.38           C  
ATOM   3417  O   VAL A 426     -66.405  -2.200  47.082  1.00 33.38           O  
ATOM   3418  CG1 VAL A 426     -65.489   1.104  46.313  1.00 33.38           C  
ATOM   3419  CG2 VAL A 426     -67.668   1.592  45.163  1.00 33.38           C  
ATOM   3420  N   GLU A 427     -65.711  -2.985  45.473  1.00 33.61           N  
ATOM   3421  CA  GLU A 427     -64.526  -3.827  45.600  1.00 33.61           C  
ATOM   3422  C   GLU A 427     -63.321  -3.016  46.069  1.00 33.61           C  
ATOM   3423  CB  GLU A 427     -64.211  -4.516  44.270  1.00 33.61           C  
ATOM   3424  O   GLU A 427     -63.069  -1.920  45.564  1.00 33.61           O  
ATOM   3425  CG  GLU A 427     -64.357  -6.031  44.313  1.00 33.61           C  
ATOM   3426  CD  GLU A 427     -63.784  -6.723  43.087  1.00 33.61           C  
ATOM   3427  OE1 GLU A 427     -63.665  -7.970  43.094  1.00 33.61           O  
ATOM   3428  OE2 GLU A 427     -63.449  -6.014  42.112  1.00 33.61           O  
ATOM   3429  N   PRO A 428     -62.765  -3.288  47.239  1.00 36.05           N  
ATOM   3430  CA  PRO A 428     -61.604  -2.781  47.973  1.00 36.05           C  
ATOM   3431  C   PRO A 428     -60.318  -2.832  47.151  1.00 36.05           C  
ATOM   3432  CB  PRO A 428     -61.517  -3.715  49.183  1.00 36.05           C  
ATOM   3433  O   PRO A 428     -60.215  -3.621  46.208  1.00 36.05           O  
ATOM   3434  CG  PRO A 428     -62.290  -4.930  48.784  1.00 36.05           C  
ATOM   3435  CD  PRO A 428     -63.025  -4.631  47.509  1.00 36.05           C  
ATOM   3436  N   PRO A 429     -59.573  -1.636  47.092  1.00 33.14           N  
ATOM   3437  CA  PRO A 429     -58.602  -1.065  46.156  1.00 33.14           C  
ATOM   3438  C   PRO A 429     -57.636  -2.107  45.599  1.00 33.14           C  
ATOM   3439  CB  PRO A 429     -57.859  -0.031  47.007  1.00 33.14           C  
ATOM   3440  O   PRO A 429     -57.133  -2.951  46.346  1.00 33.14           O  
ATOM   3441  CG  PRO A 429     -57.880  -0.591  48.393  1.00 33.14           C  
ATOM   3442  CD  PRO A 429     -58.726  -1.832  48.393  1.00 33.14           C  
ATOM   3443  N   GLN A 430     -58.136  -2.938  44.714  1.00 32.88           N  
ATOM   3444  CA  GLN A 430     -57.303  -3.691  43.783  1.00 32.88           C  
ATOM   3445  C   GLN A 430     -56.244  -2.797  43.145  1.00 32.88           C  
ATOM   3446  CB  GLN A 430     -58.163  -4.342  42.698  1.00 32.88           C  
ATOM   3447  O   GLN A 430     -56.541  -1.677  42.724  1.00 32.88           O  
ATOM   3448  CG  GLN A 430     -58.708  -5.710  43.084  1.00 32.88           C  
ATOM   3449  CD  GLN A 430     -59.306  -6.457  41.906  1.00 32.88           C  
ATOM   3450  NE2 GLN A 430     -59.008  -7.749  41.810  1.00 32.88           N  
ATOM   3451  OE1 GLN A 430     -60.030  -5.879  41.090  1.00 32.88           O  
ATOM   3452  N   ASP A 431     -55.296  -2.378  43.906  1.00 32.60           N  
ATOM   3453  CA  ASP A 431     -53.934  -2.202  43.411  1.00 32.60           C  
ATOM   3454  C   ASP A 431     -53.903  -2.190  41.884  1.00 32.60           C  
ATOM   3455  CB  ASP A 431     -53.021  -3.307  43.947  1.00 32.60           C  
ATOM   3456  O   ASP A 431     -54.246  -3.186  41.243  1.00 32.60           O  
ATOM   3457  CG  ASP A 431     -52.300  -2.913  45.224  1.00 32.60           C  
ATOM   3458  OD1 ASP A 431     -52.242  -1.706  45.543  1.00 32.60           O  
ATOM   3459  OD2 ASP A 431     -51.782  -3.817  45.915  1.00 32.60           O  
ATOM   3460  N   SER A 432     -54.775  -1.296  41.278  1.00 30.23           N  
ATOM   3461  CA  SER A 432     -54.626  -0.903  39.881  1.00 30.23           C  
ATOM   3462  C   SER A 432     -53.156  -0.806  39.487  1.00 30.23           C  
ATOM   3463  CB  SER A 432     -55.322   0.434  39.623  1.00 30.23           C  
ATOM   3464  O   SER A 432     -52.413   0.007  40.040  1.00 30.23           O  
ATOM   3465  OG  SER A 432     -55.243   1.270  40.764  1.00 30.23           O  
ATOM   3466  N   HIS A 433     -52.363  -1.882  39.770  1.00 35.72           N  
ATOM   3467  CA  HIS A 433     -51.131  -1.973  38.994  1.00 35.72           C  
ATOM   3468  C   HIS A 433     -51.384  -1.668  37.521  1.00 35.72           C  
ATOM   3469  CB  HIS A 433     -50.505  -3.360  39.142  1.00 35.72           C  
ATOM   3470  O   HIS A 433     -52.240  -2.294  36.891  1.00 35.72           O  
ATOM   3471  CG  HIS A 433     -50.061  -3.672  40.536  1.00 35.72           C  
ATOM   3472  CD2 HIS A 433     -50.574  -4.513  41.465  1.00 35.72           C  
ATOM   3473  ND1 HIS A 433     -48.961  -3.080  41.117  1.00 35.72           N  
ATOM   3474  CE1 HIS A 433     -48.815  -3.546  42.346  1.00 35.72           C  
ATOM   3475  NE2 HIS A 433     -49.781  -4.417  42.582  1.00 35.72           N  
ATOM   3476  N   SER A 434     -51.962  -0.480  37.158  1.00 36.93           N  
ATOM   3477  CA  SER A 434     -51.781  -0.079  35.767  1.00 36.93           C  
ATOM   3478  C   SER A 434     -50.502  -0.669  35.183  1.00 36.93           C  
ATOM   3479  CB  SER A 434     -51.750   1.445  35.648  1.00 36.93           C  
ATOM   3480  O   SER A 434     -49.414  -0.463  35.725  1.00 36.93           O  
ATOM   3481  OG  SER A 434     -50.811   2.001  36.552  1.00 36.93           O  
ATOM   3482  N   ARG A 435     -50.413  -1.968  35.128  1.00 42.95           N  
ATOM   3483  CA  ARG A 435     -49.425  -2.714  34.355  1.00 42.95           C  
ATOM   3484  C   ARG A 435     -49.220  -2.088  32.980  1.00 42.95           C  
ATOM   3485  CB  ARG A 435     -49.851  -4.177  34.206  1.00 42.95           C  
ATOM   3486  O   ARG A 435     -50.180  -1.883  32.235  1.00 42.95           O  
ATOM   3487  CG  ARG A 435     -49.578  -5.026  35.438  1.00 42.95           C  
ATOM   3488  CD  ARG A 435     -50.000  -6.474  35.229  1.00 42.95           C  
ATOM   3489  NE  ARG A 435     -49.456  -7.348  36.264  1.00 42.95           N  
ATOM   3490  NH1 ARG A 435     -51.241  -8.815  36.254  1.00 42.95           N  
ATOM   3491  NH2 ARG A 435     -49.473  -9.163  37.671  1.00 42.95           N  
ATOM   3492  CZ  ARG A 435     -50.058  -8.440  36.727  1.00 42.95           C  
ATOM   3493  N   LYS A 436     -48.586  -1.033  32.898  1.00 41.73           N  
ATOM   3494  CA  LYS A 436     -48.092  -0.452  31.653  1.00 41.73           C  
ATOM   3495  C   LYS A 436     -47.244  -1.456  30.877  1.00 41.73           C  
ATOM   3496  CB  LYS A 436     -47.279   0.813  31.936  1.00 41.73           C  
ATOM   3497  O   LYS A 436     -46.319  -2.053  31.429  1.00 41.73           O  
ATOM   3498  CG  LYS A 436     -48.078   1.926  32.597  1.00 41.73           C  
ATOM   3499  CD  LYS A 436     -47.214   3.154  32.859  1.00 41.73           C  
ATOM   3500  CE  LYS A 436     -47.995   4.244  33.580  1.00 41.73           C  
ATOM   3501  NZ  LYS A 436     -47.104   5.351  34.040  1.00 41.73           N  
ATOM   3502  N   THR A 437     -47.802  -2.290  30.136  1.00 47.00           N  
ATOM   3503  CA  THR A 437     -47.108  -3.145  29.181  1.00 47.00           C  
ATOM   3504  C   THR A 437     -46.531  -2.319  28.034  1.00 47.00           C  
ATOM   3505  CB  THR A 437     -48.046  -4.228  28.616  1.00 47.00           C  
ATOM   3506  O   THR A 437     -47.152  -1.353  27.586  1.00 47.00           O  
ATOM   3507  CG2 THR A 437     -48.522  -5.171  29.716  1.00 47.00           C  
ATOM   3508  OG1 THR A 437     -49.184  -3.599  28.015  1.00 47.00           O  
ATOM   3509  N   VAL A 438     -45.403  -2.022  28.048  1.00 52.41           N  
ATOM   3510  CA  VAL A 438     -44.654  -1.421  26.950  1.00 52.41           C  
ATOM   3511  C   VAL A 438     -44.472  -2.442  25.828  1.00 52.41           C  
ATOM   3512  CB  VAL A 438     -43.279  -0.897  27.421  1.00 52.41           C  
ATOM   3513  O   VAL A 438     -43.995  -3.554  26.064  1.00 52.41           O  
ATOM   3514  CG1 VAL A 438     -42.495  -0.308  26.249  1.00 52.41           C  
ATOM   3515  CG2 VAL A 438     -43.455   0.143  28.526  1.00 52.41           C  
ATOM   3516  N   LEU A 439     -45.251  -2.284  24.738  1.00 50.64           N  
ATOM   3517  CA  LEU A 439     -45.120  -3.056  23.507  1.00 50.64           C  
ATOM   3518  C   LEU A 439     -44.099  -2.418  22.572  1.00 50.64           C  
ATOM   3519  CB  LEU A 439     -46.473  -3.174  22.801  1.00 50.64           C  
ATOM   3520  O   LEU A 439     -44.214  -1.238  22.232  1.00 50.64           O  
ATOM   3521  CG  LEU A 439     -46.709  -4.454  21.997  1.00 50.64           C  
ATOM   3522  CD1 LEU A 439     -46.930  -5.635  22.935  1.00 50.64           C  
ATOM   3523  CD2 LEU A 439     -47.896  -4.282  21.055  1.00 50.64           C  
ATOM   3524  N   ILE A 440     -42.968  -2.926  22.603  1.00 67.38           N  
ATOM   3525  CA  ILE A 440     -41.952  -2.466  21.663  1.00 67.38           C  
ATOM   3526  C   ILE A 440     -42.027  -3.289  20.379  1.00 67.38           C  
ATOM   3527  CB  ILE A 440     -40.536  -2.554  22.274  1.00 67.38           C  
ATOM   3528  O   ILE A 440     -41.851  -4.510  20.405  1.00 67.38           O  
ATOM   3529  CG1 ILE A 440     -40.457  -1.725  23.561  1.00 67.38           C  
ATOM   3530  CG2 ILE A 440     -39.482  -2.097  21.262  1.00 67.38           C  
ATOM   3531  CD1 ILE A 440     -39.144  -1.878  24.317  1.00 67.38           C  
ATOM   3532  N   LYS A 441     -42.536  -2.601  19.301  1.00 51.03           N  
ATOM   3533  CA  LYS A 441     -42.589  -3.091  17.926  1.00 51.03           C  
ATOM   3534  C   LYS A 441     -41.392  -2.596  17.119  1.00 51.03           C  
ATOM   3535  CB  LYS A 441     -43.891  -2.657  17.252  1.00 51.03           C  
ATOM   3536  O   LYS A 441     -41.146  -1.391  17.040  1.00 51.03           O  
ATOM   3537  CG  LYS A 441     -45.117  -3.427  17.720  1.00 51.03           C  
ATOM   3538  CD  LYS A 441     -46.366  -3.009  16.954  1.00 51.03           C  
ATOM   3539  CE  LYS A 441     -47.588  -3.801  17.399  1.00 51.03           C  
ATOM   3540  NZ  LYS A 441     -48.824  -3.359  16.688  1.00 51.03           N  
ATOM   3541  N   THR A 442     -40.428  -3.363  17.000  1.00 70.47           N  
ATOM   3542  CA  THR A 442     -39.314  -2.996  16.133  1.00 70.47           C  
ATOM   3543  C   THR A 442     -39.526  -3.534  14.721  1.00 70.47           C  
ATOM   3544  CB  THR A 442     -37.977  -3.521  16.690  1.00 70.47           C  
ATOM   3545  O   THR A 442     -39.810  -4.719  14.539  1.00 70.47           O  
ATOM   3546  CG2 THR A 442     -37.353  -2.520  17.658  1.00 70.47           C  
ATOM   3547  OG1 THR A 442     -38.205  -4.756  17.379  1.00 70.47           O  
ATOM   3548  N   ILE A 443     -39.714  -2.552  13.726  1.00 62.54           N  
ATOM   3549  CA  ILE A 443     -39.819  -2.802  12.293  1.00 62.54           C  
ATOM   3550  C   ILE A 443     -38.520  -2.394  11.602  1.00 62.54           C  
ATOM   3551  CB  ILE A 443     -41.016  -2.046  11.674  1.00 62.54           C  
ATOM   3552  O   ILE A 443     -38.011  -1.293  11.823  1.00 62.54           O  
ATOM   3553  CG1 ILE A 443     -42.309  -2.389  12.422  1.00 62.54           C  
ATOM   3554  CG2 ILE A 443     -41.145  -2.368  10.182  1.00 62.54           C  
ATOM   3555  CD1 ILE A 443     -43.481  -1.478  12.084  1.00 62.54           C  
ATOM   3556  N   GLU A 444     -37.704  -3.330  11.186  1.00 66.78           N  
ATOM   3557  CA  GLU A 444     -36.553  -3.035  10.337  1.00 66.78           C  
ATOM   3558  C   GLU A 444     -36.925  -3.106   8.859  1.00 66.78           C  
ATOM   3559  CB  GLU A 444     -35.403  -4.000  10.637  1.00 66.78           C  
ATOM   3560  O   GLU A 444     -37.472  -4.110   8.398  1.00 66.78           O  
ATOM   3561  CG  GLU A 444     -34.296  -3.392  11.485  1.00 66.78           C  
ATOM   3562  CD  GLU A 444     -33.119  -4.331  11.698  1.00 66.78           C  
ATOM   3563  OE1 GLU A 444     -32.118  -3.917  12.326  1.00 66.78           O  
ATOM   3564  OE2 GLU A 444     -33.198  -5.490  11.232  1.00 66.78           O  
ATOM   3565  N   THR A 445     -36.935  -1.849   8.209  1.00 62.61           N  
ATOM   3566  CA  THR A 445     -37.152  -1.682   6.776  1.00 62.61           C  
ATOM   3567  C   THR A 445     -35.826  -1.484   6.048  1.00 62.61           C  
ATOM   3568  CB  THR A 445     -38.082  -0.489   6.487  1.00 62.61           C  
ATOM   3569  O   THR A 445     -34.908  -0.855   6.578  1.00 62.61           O  
ATOM   3570  CG2 THR A 445     -39.490  -0.750   7.012  1.00 62.61           C  
ATOM   3571  OG1 THR A 445     -37.557   0.683   7.123  1.00 62.61           O  
ATOM   3572  N   ARG A 446     -35.475  -2.337   5.059  1.00 62.73           N  
ATOM   3573  CA  ARG A 446     -34.392  -2.199   4.092  1.00 62.73           C  
ATOM   3574  C   ARG A 446     -34.938  -1.959   2.688  1.00 62.73           C  
ATOM   3575  CB  ARG A 446     -33.500  -3.442   4.102  1.00 62.73           C  
ATOM   3576  O   ARG A 446     -35.705  -2.772   2.168  1.00 62.73           O  
ATOM   3577  CG  ARG A 446     -32.143  -3.232   3.447  1.00 62.73           C  
ATOM   3578  CD  ARG A 446     -31.292  -4.494   3.496  1.00 62.73           C  
ATOM   3579  NE  ARG A 446     -30.013  -4.307   2.819  1.00 62.73           N  
ATOM   3580  NH1 ARG A 446     -29.268  -6.463   3.187  1.00 62.73           N  
ATOM   3581  NH2 ARG A 446     -27.951  -4.969   2.052  1.00 62.73           N  
ATOM   3582  CZ  ARG A 446     -29.080  -5.247   2.687  1.00 62.73           C  
ATOM   3583  N   ASN A 447     -34.824  -0.750   2.160  1.00 64.92           N  
ATOM   3584  CA  ASN A 447     -35.233  -0.236   0.857  1.00 64.92           C  
ATOM   3585  C   ASN A 447     -36.752  -0.225   0.711  1.00 64.92           C  
ATOM   3586  CB  ASN A 447     -34.598  -1.057  -0.267  1.00 64.92           C  
ATOM   3587  O   ASN A 447     -37.287  -0.688  -0.298  1.00 64.92           O  
ATOM   3588  CG  ASN A 447     -33.086  -0.947  -0.289  1.00 64.92           C  
ATOM   3589  ND2 ASN A 447     -32.427  -1.945  -0.865  1.00 64.92           N  
ATOM   3590  OD1 ASN A 447     -32.516   0.028   0.208  1.00 64.92           O  
ATOM   3591  N   GLY A 448     -37.465   0.120   1.828  1.00 59.86           N  
ATOM   3592  CA  GLY A 448     -38.905   0.320   1.810  1.00 59.86           C  
ATOM   3593  C   GLY A 448     -39.689  -0.969   1.962  1.00 59.86           C  
ATOM   3594  O   GLY A 448     -40.921  -0.964   1.907  1.00 59.86           O  
ATOM   3595  N   GLU A 449     -39.080  -2.070   2.372  1.00 46.13           N  
ATOM   3596  CA  GLU A 449     -39.813  -3.305   2.633  1.00 46.13           C  
ATOM   3597  C   GLU A 449     -39.386  -3.930   3.959  1.00 46.13           C  
ATOM   3598  CB  GLU A 449     -39.609  -4.304   1.491  1.00 46.13           C  
ATOM   3599  O   GLU A 449     -38.203  -3.916   4.305  1.00 46.13           O  
ATOM   3600  CG  GLU A 449     -40.571  -4.112   0.328  1.00 46.13           C  
ATOM   3601  CD  GLU A 449     -40.434  -5.179  -0.747  1.00 46.13           C  
ATOM   3602  OE1 GLU A 449     -41.234  -5.178  -1.709  1.00 46.13           O  
ATOM   3603  OE2 GLU A 449     -39.519  -6.024  -0.624  1.00 46.13           O  
ATOM   3604  N   VAL A 450     -40.479  -4.409   4.761  1.00 64.27           N  
ATOM   3605  CA  VAL A 450     -40.460  -4.887   6.140  1.00 64.27           C  
ATOM   3606  C   VAL A 450     -39.804  -6.264   6.201  1.00 64.27           C  
ATOM   3607  CB  VAL A 450     -41.883  -4.948   6.739  1.00 64.27           C  
ATOM   3608  O   VAL A 450     -40.275  -7.212   5.568  1.00 64.27           O  
ATOM   3609  CG1 VAL A 450     -41.841  -5.450   8.181  1.00 64.27           C  
ATOM   3610  CG2 VAL A 450     -42.552  -3.576   6.666  1.00 64.27           C  
ATOM   3611  N   VAL A 451     -38.575  -6.553   6.553  1.00 66.39           N  
ATOM   3612  CA  VAL A 451     -37.740  -7.748   6.485  1.00 66.39           C  
ATOM   3613  C   VAL A 451     -37.695  -8.426   7.853  1.00 66.39           C  
ATOM   3614  CB  VAL A 451     -36.309  -7.414   6.008  1.00 66.39           C  
ATOM   3615  O   VAL A 451     -37.753  -9.655   7.946  1.00 66.39           O  
ATOM   3616  CG1 VAL A 451     -35.455  -8.679   5.936  1.00 66.39           C  
ATOM   3617  CG2 VAL A 451     -36.349  -6.714   4.651  1.00 66.39           C  
ATOM   3618  N   THR A 452     -38.352  -7.956   8.939  1.00 50.28           N  
ATOM   3619  CA  THR A 452     -38.543  -8.696  10.181  1.00 50.28           C  
ATOM   3620  C   THR A 452     -39.250  -7.832  11.222  1.00 50.28           C  
ATOM   3621  CB  THR A 452     -37.200  -9.191  10.749  1.00 50.28           C  
ATOM   3622  O   THR A 452     -38.959  -6.640  11.348  1.00 50.28           O  
ATOM   3623  CG2 THR A 452     -36.550 -10.207   9.815  1.00 50.28           C  
ATOM   3624  OG1 THR A 452     -36.316  -8.075  10.913  1.00 50.28           O  
ATOM   3625  N   GLU A 453     -40.392  -8.543  11.775  1.00 57.66           N  
ATOM   3626  CA  GLU A 453     -41.323  -8.011  12.765  1.00 57.66           C  
ATOM   3627  C   GLU A 453     -41.273  -8.818  14.060  1.00 57.66           C  
ATOM   3628  CB  GLU A 453     -42.750  -7.997  12.210  1.00 57.66           C  
ATOM   3629  O   GLU A 453     -41.421 -10.041  14.041  1.00 57.66           O  
ATOM   3630  CG  GLU A 453     -43.752  -7.284  13.106  1.00 57.66           C  
ATOM   3631  CD  GLU A 453     -45.146  -7.206  12.505  1.00 57.66           C  
ATOM   3632  OE1 GLU A 453     -46.043  -6.595  13.128  1.00 57.66           O  
ATOM   3633  OE2 GLU A 453     -45.343  -7.763  11.401  1.00 57.66           O  
ATOM   3634  N   SER A 454     -40.679  -8.195  15.087  1.00 56.15           N  
ATOM   3635  CA  SER A 454     -40.636  -8.868  16.381  1.00 56.15           C  
ATOM   3636  C   SER A 454     -41.221  -7.989  17.481  1.00 56.15           C  
ATOM   3637  CB  SER A 454     -39.200  -9.255  16.736  1.00 56.15           C  
ATOM   3638  O   SER A 454     -41.026  -6.772  17.479  1.00 56.15           O  
ATOM   3639  OG  SER A 454     -39.146  -9.873  18.011  1.00 56.15           O  
ATOM   3640  N   GLN A 455     -42.131  -8.832  18.352  1.00 52.70           N  
ATOM   3641  CA  GLN A 455     -42.973  -8.304  19.421  1.00 52.70           C  
ATOM   3642  C   GLN A 455     -42.573  -8.886  20.774  1.00 52.70           C  
ATOM   3643  CB  GLN A 455     -44.447  -8.596  19.139  1.00 52.70           C  
ATOM   3644  O   GLN A 455     -42.381 -10.097  20.902  1.00 52.70           O  
ATOM   3645  CG  GLN A 455     -44.996  -7.866  17.920  1.00 52.70           C  
ATOM   3646  CD  GLN A 455     -46.469  -8.144  17.684  1.00 52.70           C  
ATOM   3647  NE2 GLN A 455     -47.130  -7.254  16.952  1.00 52.70           N  
ATOM   3648  OE1 GLN A 455     -47.007  -9.151  18.154  1.00 52.70           O  
ATOM   3649  N   LYS A 456     -41.938  -8.095  21.622  1.00 51.75           N  
ATOM   3650  CA  LYS A 456     -41.536  -8.522  22.959  1.00 51.75           C  
ATOM   3651  C   LYS A 456     -42.167  -7.637  24.031  1.00 51.75           C  
ATOM   3652  CB  LYS A 456     -40.013  -8.502  23.094  1.00 51.75           C  
ATOM   3653  O   LYS A 456     -42.167  -6.411  23.910  1.00 51.75           O  
ATOM   3654  CG  LYS A 456     -39.485  -9.309  24.271  1.00 51.75           C  
ATOM   3655  CD  LYS A 456     -37.962  -9.358  24.277  1.00 51.75           C  
ATOM   3656  CE  LYS A 456     -37.431 -10.101  25.495  1.00 51.75           C  
ATOM   3657  NZ  LYS A 456     -35.944 -10.232  25.459  1.00 51.75           N  
ATOM   3658  N   GLU A 457     -42.799  -8.442  25.068  1.00 47.12           N  
ATOM   3659  CA  GLU A 457     -43.598  -8.014  26.212  1.00 47.12           C  
ATOM   3660  C   GLU A 457     -42.824  -8.176  27.517  1.00 47.12           C  
ATOM   3661  CB  GLU A 457     -44.909  -8.802  26.277  1.00 47.12           C  
ATOM   3662  O   GLU A 457     -42.238  -9.230  27.771  1.00 47.12           O  
ATOM   3663  CG  GLU A 457     -45.961  -8.329  25.285  1.00 47.12           C  
ATOM   3664  CD  GLU A 457     -47.263  -9.110  25.373  1.00 47.12           C  
ATOM   3665  OE1 GLU A 457     -48.190  -8.835  24.577  1.00 47.12           O  
ATOM   3666  OE2 GLU A 457     -47.357 -10.002  26.245  1.00 47.12           O  
ATOM   3667  N   GLN A 458     -42.188  -7.107  28.104  1.00 47.73           N  
ATOM   3668  CA  GLN A 458     -41.400  -7.123  29.332  1.00 47.73           C  
ATOM   3669  C   GLN A 458     -42.199  -6.565  30.506  1.00 47.73           C  
ATOM   3670  CB  GLN A 458     -40.107  -6.327  29.151  1.00 47.73           C  
ATOM   3671  O   GLN A 458     -42.760  -5.471  30.418  1.00 47.73           O  
ATOM   3672  CG  GLN A 458     -38.915  -7.176  28.730  1.00 47.73           C  
ATOM   3673  CD  GLN A 458     -37.595  -6.440  28.860  1.00 47.73           C  
ATOM   3674  NE2 GLN A 458     -36.521  -7.060  28.382  1.00 47.73           N  
ATOM   3675  OE1 GLN A 458     -37.541  -5.323  29.385  1.00 47.73           O  
ATOM   3676  N   ARG A 459     -42.363  -7.510  31.643  1.00 45.04           N  
ATOM   3677  CA  ARG A 459     -43.081  -7.431  32.911  1.00 45.04           C  
ATOM   3678  C   ARG A 459     -42.113  -7.274  34.079  1.00 45.04           C  
ATOM   3679  CB  ARG A 459     -43.952  -8.672  33.115  1.00 45.04           C  
ATOM   3680  O   ARG A 459     -41.145  -8.029  34.196  1.00 45.04           O  
ATOM   3681  CG  ARG A 459     -45.147  -8.746  32.179  1.00 45.04           C  
ATOM   3682  CD  ARG A 459     -45.990  -9.988  32.437  1.00 45.04           C  
ATOM   3683  NE  ARG A 459     -47.148 -10.047  31.550  1.00 45.04           N  
ATOM   3684  NH1 ARG A 459     -48.065 -11.926  32.535  1.00 45.04           N  
ATOM   3685  NH2 ARG A 459     -49.117 -10.927  30.760  1.00 45.04           N  
ATOM   3686  CZ  ARG A 459     -48.107 -10.966  31.617  1.00 45.04           C  
ATOM   3687  N   SER A 460     -41.753  -6.035  34.627  1.00 44.01           N  
ATOM   3688  CA  SER A 460     -40.766  -5.658  35.633  1.00 44.01           C  
ATOM   3689  C   SER A 460     -41.326  -5.812  37.043  1.00 44.01           C  
ATOM   3690  CB  SER A 460     -40.300  -4.218  35.415  1.00 44.01           C  
ATOM   3691  O   SER A 460     -42.396  -5.284  37.352  1.00 44.01           O  
ATOM   3692  OG  SER A 460     -41.262  -3.299  35.905  1.00 44.01           O  
ATOM   3693  N   GLU A 461     -41.104  -6.964  37.856  1.00 42.31           N  
ATOM   3694  CA  GLU A 461     -41.328  -7.391  39.234  1.00 42.31           C  
ATOM   3695  C   GLU A 461     -40.149  -7.015  40.127  1.00 42.31           C  
ATOM   3696  CB  GLU A 461     -41.573  -8.901  39.296  1.00 42.31           C  
ATOM   3697  O   GLU A 461     -39.000  -7.335  39.815  1.00 42.31           O  
ATOM   3698  CG  GLU A 461     -42.991  -9.309  38.924  1.00 42.31           C  
ATOM   3699  CD  GLU A 461     -43.269 -10.787  39.150  1.00 42.31           C  
ATOM   3700  OE1 GLU A 461     -44.417 -11.231  38.920  1.00 42.31           O  
ATOM   3701  OE2 GLU A 461     -42.332 -11.506  39.561  1.00 42.31           O  
ATOM   3702  N   LEU A 462     -40.110  -5.830  40.815  1.00 39.74           N  
ATOM   3703  CA  LEU A 462     -39.211  -5.213  41.784  1.00 39.74           C  
ATOM   3704  C   LEU A 462     -39.384  -5.839  43.163  1.00 39.74           C  
ATOM   3705  CB  LEU A 462     -39.459  -3.704  41.860  1.00 39.74           C  
ATOM   3706  O   LEU A 462     -40.472  -5.786  43.741  1.00 39.74           O  
ATOM   3707  CG  LEU A 462     -38.625  -2.831  40.921  1.00 39.74           C  
ATOM   3708  CD1 LEU A 462     -39.415  -1.594  40.506  1.00 39.74           C  
ATOM   3709  CD2 LEU A 462     -37.311  -2.435  41.585  1.00 39.74           C  
ATOM   3710  N   ASP A 463     -38.780  -6.988  43.515  1.00 39.43           N  
ATOM   3711  CA  ASP A 463     -38.579  -7.765  44.733  1.00 39.43           C  
ATOM   3712  C   ASP A 463     -37.402  -7.225  45.541  1.00 39.43           C  
ATOM   3713  CB  ASP A 463     -38.354  -9.241  44.397  1.00 39.43           C  
ATOM   3714  O   ASP A 463     -36.289  -7.109  45.025  1.00 39.43           O  
ATOM   3715  CG  ASP A 463     -39.597 -10.091  44.597  1.00 39.43           C  
ATOM   3716  OD1 ASP A 463     -40.612  -9.576  45.115  1.00 39.43           O  
ATOM   3717  OD2 ASP A 463     -39.560 -11.287  44.237  1.00 39.43           O  
ATOM   3718  N   LYS A 464     -37.549  -6.334  46.519  1.00 38.91           N  
ATOM   3719  CA  LYS A 464     -36.832  -5.864  47.701  1.00 38.91           C  
ATOM   3720  C   LYS A 464     -36.747  -6.957  48.762  1.00 38.91           C  
ATOM   3721  CB  LYS A 464     -37.510  -4.622  48.281  1.00 38.91           C  
ATOM   3722  O   LYS A 464     -37.772  -7.472  49.215  1.00 38.91           O  
ATOM   3723  CG  LYS A 464     -37.169  -3.332  47.550  1.00 38.91           C  
ATOM   3724  CD  LYS A 464     -37.761  -2.118  48.253  1.00 38.91           C  
ATOM   3725  CE  LYS A 464     -37.435  -0.828  47.512  1.00 38.91           C  
ATOM   3726  NZ  LYS A 464     -38.033   0.364  48.185  1.00 38.91           N  
ATOM   3727  N   SER A 465     -35.867  -7.944  48.647  1.00 39.90           N  
ATOM   3728  CA  SER A 465     -35.444  -8.932  49.634  1.00 39.90           C  
ATOM   3729  C   SER A 465     -34.150  -8.507  50.321  1.00 39.90           C  
ATOM   3730  CB  SER A 465     -35.256 -10.300  48.976  1.00 39.90           C  
ATOM   3731  O   SER A 465     -33.212  -8.053  49.664  1.00 39.90           O  
ATOM   3732  OG  SER A 465     -34.351 -10.215  47.888  1.00 39.90           O  
ATOM   3733  N   SER A 466     -34.243  -8.009  51.641  1.00 36.15           N  
ATOM   3734  CA  SER A 466     -33.966  -8.535  52.973  1.00 36.15           C  
ATOM   3735  C   SER A 466     -32.588  -9.186  53.036  1.00 36.15           C  
ATOM   3736  CB  SER A 466     -35.037  -9.547  53.383  1.00 36.15           C  
ATOM   3737  O   SER A 466     -32.272 -10.060  52.225  1.00 36.15           O  
ATOM   3738  OG  SER A 466     -35.081  -9.689  54.793  1.00 36.15           O  
ATOM   3739  N   ALA A 467     -31.549  -8.394  53.348  1.00 41.63           N  
ATOM   3740  CA  ALA A 467     -30.329  -9.058  53.801  1.00 41.63           C  
ATOM   3741  C   ALA A 467     -29.787  -8.405  55.069  1.00 41.63           C  
ATOM   3742  CB  ALA A 467     -29.271  -9.034  52.700  1.00 41.63           C  
ATOM   3743  O   ALA A 467     -29.609  -7.185  55.119  1.00 41.63           O  
ATOM   3744  N   HIS A 468     -30.141  -8.901  56.301  1.00 33.19           N  
ATOM   3745  CA  HIS A 468     -29.606  -9.768  57.345  1.00 33.19           C  
ATOM   3746  C   HIS A 468     -28.108  -9.988  57.163  1.00 33.19           C  
ATOM   3747  CB  HIS A 468     -30.337 -11.111  57.354  1.00 33.19           C  
ATOM   3748  O   HIS A 468     -27.651 -10.300  56.060  1.00 33.19           O  
ATOM   3749  CG  HIS A 468     -31.307 -11.259  58.483  1.00 33.19           C  
ATOM   3750  CD2 HIS A 468     -31.457 -12.241  59.402  1.00 33.19           C  
ATOM   3751  ND1 HIS A 468     -32.275 -10.319  58.760  1.00 33.19           N  
ATOM   3752  CE1 HIS A 468     -32.980 -10.717  59.806  1.00 33.19           C  
ATOM   3753  NE2 HIS A 468     -32.504 -11.881  60.214  1.00 33.19           N  
ATOM   3754  N   SER A 469     -27.231  -9.477  58.079  1.00 38.27           N  
ATOM   3755  CA  SER A 469     -26.125 -10.241  58.648  1.00 38.27           C  
ATOM   3756  C   SER A 469     -25.129  -9.328  59.355  1.00 38.27           C  
ATOM   3757  CB  SER A 469     -25.411 -11.042  57.559  1.00 38.27           C  
ATOM   3758  O   SER A 469     -24.735  -8.293  58.814  1.00 38.27           O  
ATOM   3759  OG  SER A 469     -24.417 -11.881  58.122  1.00 38.27           O  
ATOM   3760  N   TYR A 470     -25.088  -9.347  60.665  1.00 39.32           N  
ATOM   3761  CA  TYR A 470     -24.210  -9.535  61.815  1.00 39.32           C  
ATOM   3762  C   TYR A 470     -23.693  -8.198  62.331  1.00 39.32           C  
ATOM   3763  CB  TYR A 470     -23.032 -10.444  61.449  1.00 39.32           C  
ATOM   3764  O   TYR A 470     -23.308  -7.329  61.546  1.00 39.32           O  
ATOM   3765  CG  TYR A 470     -23.293 -11.908  61.704  1.00 39.32           C  
ATOM   3766  CD1 TYR A 470     -23.121 -12.456  62.974  1.00 39.32           C  
ATOM   3767  CD2 TYR A 470     -23.712 -12.748  60.677  1.00 39.32           C  
ATOM   3768  CE1 TYR A 470     -23.358 -13.805  63.213  1.00 39.32           C  
ATOM   3769  CE2 TYR A 470     -23.953 -14.098  60.906  1.00 39.32           C  
ATOM   3770  OH  TYR A 470     -24.010 -15.954  62.406  1.00 39.32           O  
ATOM   3771  CZ  TYR A 470     -23.774 -14.617  62.175  1.00 39.32           C  
TER    3772      TYR A 470                                                      
ENDMDL                                                                          
END                                                                             
