# Supplementary material for: The 2022 Lady Estelle Wolfson lectureship on neurofilaments
Source: J Neurochem. 2022 Sep 19;163(3):179–219. doi: 10.1111/jnc.15682 (PMC9826399; doi:10.1111/jnc.15682)
Supplement: Supplementary file 1 — Supplementary material S1 [file JNC-163-179-s001.gz › PRPH_5436c_unrelaxed_rank_5_model_1.pdb]

MODEL     1                                                                     
ATOM      1  N   MET A   1     -62.901  -4.795  -3.319  1.00 41.99           N  
ATOM      2  CA  MET A   1     -62.557  -3.448  -3.766  1.00 41.99           C  
ATOM      3  C   MET A   1     -61.347  -2.915  -3.005  1.00 41.99           C  
ATOM      4  CB  MET A   1     -63.745  -2.501  -3.588  1.00 41.99           C  
ATOM      5  O   MET A   1     -61.392  -2.770  -1.783  1.00 41.99           O  
ATOM      6  CG  MET A   1     -64.873  -2.740  -4.579  1.00 41.99           C  
ATOM      7  SD  MET A   1     -65.963  -1.277  -4.769  1.00 41.99           S  
ATOM      8  CE  MET A   1     -65.119  -0.423  -6.130  1.00 41.99           C  
ATOM      9  N   SER A   2     -60.063  -3.326  -3.402  1.00 35.75           N  
ATOM     10  CA  SER A   2     -58.776  -2.807  -3.856  1.00 35.75           C  
ATOM     11  C   SER A   2     -58.345  -1.599  -3.030  1.00 35.75           C  
ATOM     12  CB  SER A   2     -58.843  -2.427  -5.335  1.00 35.75           C  
ATOM     13  O   SER A   2     -59.106  -0.641  -2.879  1.00 35.75           O  
ATOM     14  OG  SER A   2     -60.016  -1.680  -5.610  1.00 35.75           O  
ATOM     15  N   HIS A   3     -57.100  -1.762  -2.329  1.00 38.34           N  
ATOM     16  CA  HIS A   3     -55.775  -1.230  -2.626  1.00 38.34           C  
ATOM     17  C   HIS A   3     -54.849  -1.353  -1.420  1.00 38.34           C  
ATOM     18  CB  HIS A   3     -55.871   0.231  -3.067  1.00 38.34           C  
ATOM     19  O   HIS A   3     -55.176  -0.878  -0.330  1.00 38.34           O  
ATOM     20  CG  HIS A   3     -56.331   0.402  -4.480  1.00 38.34           C  
ATOM     21  CD2 HIS A   3     -57.454   0.962  -4.987  1.00 38.34           C  
ATOM     22  ND1 HIS A   3     -55.596  -0.036  -5.560  1.00 38.34           N  
ATOM     23  CE1 HIS A   3     -56.250   0.248  -6.674  1.00 38.34           C  
ATOM     24  NE2 HIS A   3     -57.380   0.854  -6.354  1.00 38.34           N  
ATOM     25  N   HIS A   4     -53.795  -2.312  -1.448  1.00 39.09           N  
ATOM     26  CA  HIS A   4     -52.443  -2.669  -1.032  1.00 39.09           C  
ATOM     27  C   HIS A   4     -51.495  -1.481  -1.162  1.00 39.09           C  
ATOM     28  CB  HIS A   4     -51.922  -3.848  -1.856  1.00 39.09           C  
ATOM     29  O   HIS A   4     -51.576  -0.720  -2.129  1.00 39.09           O  
ATOM     30  CG  HIS A   4     -52.412  -5.177  -1.377  1.00 39.09           C  
ATOM     31  CD2 HIS A   4     -53.196  -6.104  -1.975  1.00 39.09           C  
ATOM     32  ND1 HIS A   4     -52.097  -5.682  -0.134  1.00 39.09           N  
ATOM     33  CE1 HIS A   4     -52.668  -6.866   0.011  1.00 39.09           C  
ATOM     34  NE2 HIS A   4     -53.341  -7.145  -1.092  1.00 39.09           N  
ATOM     35  N   PRO A   5     -50.194  -1.499  -0.385  1.00 44.81           N  
ATOM     36  CA  PRO A   5     -49.476  -2.434   0.485  1.00 44.81           C  
ATOM     37  C   PRO A   5     -48.191  -1.839   1.057  1.00 44.81           C  
ATOM     38  CB  PRO A   5     -49.167  -3.612  -0.441  1.00 44.81           C  
ATOM     39  O   PRO A   5     -47.730  -0.794   0.592  1.00 44.81           O  
ATOM     40  CG  PRO A   5     -48.917  -2.992  -1.778  1.00 44.81           C  
ATOM     41  CD  PRO A   5     -49.217  -1.523  -1.686  1.00 44.81           C  
ATOM     42  N   SER A   6     -47.806  -2.203   2.326  1.00 38.12           N  
ATOM     43  CA  SER A   6     -46.939  -2.782   3.346  1.00 38.12           C  
ATOM     44  C   SER A   6     -45.860  -3.661   2.721  1.00 38.12           C  
ATOM     45  CB  SER A   6     -47.758  -3.600   4.346  1.00 38.12           C  
ATOM     46  O   SER A   6     -46.147  -4.469   1.835  1.00 38.12           O  
ATOM     47  OG  SER A   6     -48.440  -2.749   5.251  1.00 38.12           O  
ATOM     48  N   GLY A   7     -44.532  -3.291   2.793  1.00 35.10           N  
ATOM     49  CA  GLY A   7     -43.212  -3.522   3.359  1.00 35.10           C  
ATOM     50  C   GLY A   7     -43.143  -4.767   4.223  1.00 35.10           C  
ATOM     51  O   GLY A   7     -43.971  -4.956   5.116  1.00 35.10           O  
ATOM     52  N   LEU A   8     -42.694  -5.890   3.634  1.00 44.55           N  
ATOM     53  CA  LEU A   8     -41.942  -6.930   4.327  1.00 44.55           C  
ATOM     54  C   LEU A   8     -41.267  -7.868   3.332  1.00 44.55           C  
ATOM     55  CB  LEU A   8     -42.861  -7.728   5.255  1.00 44.55           C  
ATOM     56  O   LEU A   8     -41.920  -8.395   2.428  1.00 44.55           O  
ATOM     57  CG  LEU A   8     -43.285  -7.034   6.551  1.00 44.55           C  
ATOM     58  CD1 LEU A   8     -44.525  -7.705   7.130  1.00 44.55           C  
ATOM     59  CD2 LEU A   8     -42.143  -7.045   7.562  1.00 44.55           C  
ATOM     60  N   ARG A   9     -39.922  -7.905   3.234  1.00 35.73           N  
ATOM     61  CA  ARG A   9     -38.665  -8.644   3.196  1.00 35.73           C  
ATOM     62  C   ARG A   9     -38.750  -9.913   4.038  1.00 35.73           C  
ATOM     63  CB  ARG A   9     -37.510  -7.767   3.684  1.00 35.73           C  
ATOM     64  O   ARG A   9     -39.127  -9.861   5.211  1.00 35.73           O  
ATOM     65  CG  ARG A   9     -36.175  -8.088   3.032  1.00 35.73           C  
ATOM     66  CD  ARG A   9     -35.070  -7.164   3.525  1.00 35.73           C  
ATOM     67  NE  ARG A   9     -33.799  -7.441   2.861  1.00 35.73           N  
ATOM     68  NH1 ARG A   9     -32.504  -6.349   4.432  1.00 35.73           N  
ATOM     69  NH2 ARG A   9     -31.517  -7.354   2.624  1.00 35.73           N  
ATOM     70  CZ  ARG A   9     -32.609  -7.047   3.307  1.00 35.73           C  
ATOM     71  N   ALA A  10     -38.836 -11.156   3.400  1.00 40.39           N  
ATOM     72  CA  ALA A  10     -38.130 -12.410   3.649  1.00 40.39           C  
ATOM     73  C   ALA A  10     -38.235 -13.346   2.448  1.00 40.39           C  
ATOM     74  CB  ALA A  10     -38.679 -13.090   4.900  1.00 40.39           C  
ATOM     75  O   ALA A  10     -39.325 -13.557   1.911  1.00 40.39           O  
ATOM     76  N   GLY A  11     -37.052 -13.662   1.735  1.00 35.04           N  
ATOM     77  CA  GLY A  11     -36.172 -14.741   1.316  1.00 35.04           C  
ATOM     78  C   GLY A  11     -36.921 -15.956   0.802  1.00 35.04           C  
ATOM     79  O   GLY A  11     -37.849 -16.441   1.453  1.00 35.04           O  
ATOM     80  N   PHE A  12     -36.723 -16.200  -0.532  1.00 40.65           N  
ATOM     81  CA  PHE A  12     -36.508 -17.455  -1.243  1.00 40.65           C  
ATOM     82  C   PHE A  12     -36.320 -17.207  -2.735  1.00 40.65           C  
ATOM     83  CB  PHE A  12     -37.683 -18.411  -1.014  1.00 40.65           C  
ATOM     84  O   PHE A  12     -37.092 -16.468  -3.349  1.00 40.65           O  
ATOM     85  CG  PHE A  12     -37.753 -18.962   0.385  1.00 40.65           C  
ATOM     86  CD1 PHE A  12     -36.863 -19.942   0.806  1.00 40.65           C  
ATOM     87  CD2 PHE A  12     -38.711 -18.500   1.279  1.00 40.65           C  
ATOM     88  CE1 PHE A  12     -36.925 -20.454   2.100  1.00 40.65           C  
ATOM     89  CE2 PHE A  12     -38.779 -19.007   2.573  1.00 40.65           C  
ATOM     90  CZ  PHE A  12     -37.886 -19.985   2.982  1.00 40.65           C  
ATOM     91  N   SER A  13     -35.003 -17.259  -3.230  1.00 32.21           N  
ATOM     92  CA  SER A  13     -34.303 -18.057  -4.231  1.00 32.21           C  
ATOM     93  C   SER A  13     -35.254 -18.534  -5.323  1.00 32.21           C  
ATOM     94  CB  SER A  13     -33.620 -19.259  -3.577  1.00 32.21           C  
ATOM     95  O   SER A  13     -36.303 -19.113  -5.030  1.00 32.21           O  
ATOM     96  OG  SER A  13     -32.437 -18.862  -2.905  1.00 32.21           O  
ATOM     97  N   SER A  14     -35.115 -17.881  -6.524  1.00 33.92           N  
ATOM     98  CA  SER A  14     -35.093 -18.584  -7.802  1.00 33.92           C  
ATOM     99  C   SER A  14     -35.614 -17.698  -8.929  1.00 33.92           C  
ATOM    100  CB  SER A  14     -35.923 -19.866  -7.724  1.00 33.92           C  
ATOM    101  O   SER A  14     -36.707 -17.137  -8.829  1.00 33.92           O  
ATOM    102  OG  SER A  14     -35.966 -20.515  -8.983  1.00 33.92           O  
ATOM    103  N   THR A  15     -34.776 -17.203  -9.801  1.00 30.91           N  
ATOM    104  CA  THR A  15     -34.328 -17.434 -11.169  1.00 30.91           C  
ATOM    105  C   THR A  15     -35.290 -16.798 -12.169  1.00 30.91           C  
ATOM    106  CB  THR A  15     -34.196 -18.940 -11.467  1.00 30.91           C  
ATOM    107  O   THR A  15     -36.508 -16.873 -11.999  1.00 30.91           O  
ATOM    108  CG2 THR A  15     -35.443 -19.699 -11.027  1.00 30.91           C  
ATOM    109  OG1 THR A  15     -34.007 -19.128 -12.875  1.00 30.91           O  
ATOM    110  N   SER A  16     -34.553 -15.926 -13.150  1.00 35.40           N  
ATOM    111  CA  SER A  16     -34.732 -16.125 -14.584  1.00 35.40           C  
ATOM    112  C   SER A  16     -34.117 -14.980 -15.382  1.00 35.40           C  
ATOM    113  CB  SER A  16     -36.217 -16.256 -14.926  1.00 35.40           C  
ATOM    114  O   SER A  16     -34.383 -13.809 -15.103  1.00 35.40           O  
ATOM    115  OG  SER A  16     -36.958 -15.182 -14.370  1.00 35.40           O  
ATOM    116  N   TYR A  17     -32.934 -15.243 -16.164  1.00 37.73           N  
ATOM    117  CA  TYR A  17     -32.986 -15.370 -17.616  1.00 37.73           C  
ATOM    118  C   TYR A  17     -31.897 -14.533 -18.277  1.00 37.73           C  
ATOM    119  CB  TYR A  17     -34.361 -14.949 -18.144  1.00 37.73           C  
ATOM    120  O   TYR A  17     -31.860 -13.312 -18.114  1.00 37.73           O  
ATOM    121  CG  TYR A  17     -35.084 -16.042 -18.893  1.00 37.73           C  
ATOM    122  CD1 TYR A  17     -34.992 -16.141 -20.280  1.00 37.73           C  
ATOM    123  CD2 TYR A  17     -35.861 -16.976 -18.217  1.00 37.73           C  
ATOM    124  CE1 TYR A  17     -35.658 -17.145 -20.975  1.00 37.73           C  
ATOM    125  CE2 TYR A  17     -36.532 -17.984 -18.901  1.00 37.73           C  
ATOM    126  OH  TYR A  17     -37.086 -19.057 -20.961  1.00 37.73           O  
ATOM    127  CZ  TYR A  17     -36.424 -18.061 -20.278  1.00 37.73           C  
ATOM    128  N   ARG A  18     -30.672 -15.289 -18.712  1.00 42.48           N  
ATOM    129  CA  ARG A  18     -30.340 -15.459 -20.123  1.00 42.48           C  
ATOM    130  C   ARG A  18     -28.860 -15.777 -20.303  1.00 42.48           C  
ATOM    131  CB  ARG A  18     -30.706 -14.202 -20.916  1.00 42.48           C  
ATOM    132  O   ARG A  18     -27.997 -15.026 -19.841  1.00 42.48           O  
ATOM    133  CG  ARG A  18     -31.947 -14.360 -21.782  1.00 42.48           C  
ATOM    134  CD  ARG A  18     -31.883 -13.483 -23.024  1.00 42.48           C  
ATOM    135  NE  ARG A  18     -33.147 -13.490 -23.755  1.00 42.48           N  
ATOM    136  NH1 ARG A  18     -32.271 -14.435 -25.672  1.00 42.48           N  
ATOM    137  NH2 ARG A  18     -34.498 -13.902 -25.566  1.00 42.48           N  
ATOM    138  CZ  ARG A  18     -33.302 -13.943 -24.996  1.00 42.48           C  
ATOM    139  N   ARG A  19     -28.335 -17.049 -20.566  1.00 40.93           N  
ATOM    140  CA  ARG A  19     -27.847 -17.948 -21.607  1.00 40.93           C  
ATOM    141  C   ARG A  19     -27.073 -17.182 -22.674  1.00 40.93           C  
ATOM    142  CB  ARG A  19     -29.010 -18.709 -22.249  1.00 40.93           C  
ATOM    143  O   ARG A  19     -27.571 -16.198 -23.225  1.00 40.93           O  
ATOM    144  CG  ARG A  19     -29.496 -19.895 -21.431  1.00 40.93           C  
ATOM    145  CD  ARG A  19     -30.223 -20.916 -22.295  1.00 40.93           C  
ATOM    146  NE  ARG A  19     -30.615 -22.093 -21.525  1.00 40.93           N  
ATOM    147  NH1 ARG A  19     -29.950 -23.618 -23.128  1.00 40.93           N  
ATOM    148  NH2 ARG A  19     -30.867 -24.346 -21.156  1.00 40.93           N  
ATOM    149  CZ  ARG A  19     -30.476 -23.349 -21.938  1.00 40.93           C  
ATOM    150  N   THR A  20     -25.656 -17.340 -22.711  1.00 46.44           N  
ATOM    151  CA  THR A  20     -24.853 -17.871 -23.807  1.00 46.44           C  
ATOM    152  C   THR A  20     -23.371 -17.861 -23.446  1.00 46.44           C  
ATOM    153  CB  THR A  20     -25.074 -17.067 -25.102  1.00 46.44           C  
ATOM    154  O   THR A  20     -22.849 -16.851 -22.970  1.00 46.44           O  
ATOM    155  CG2 THR A  20     -26.401 -17.435 -25.758  1.00 46.44           C  
ATOM    156  OG1 THR A  20     -25.079 -15.667 -24.793  1.00 46.44           O  
ATOM    157  N   PHE A  21     -22.665 -19.008 -23.084  1.00 39.91           N  
ATOM    158  CA  PHE A  21     -21.737 -20.030 -23.553  1.00 39.91           C  
ATOM    159  C   PHE A  21     -20.305 -19.510 -23.535  1.00 39.91           C  
ATOM    160  CB  PHE A  21     -22.111 -20.490 -24.966  1.00 39.91           C  
ATOM    161  O   PHE A  21     -20.000 -18.494 -24.163  1.00 39.91           O  
ATOM    162  CG  PHE A  21     -23.344 -21.352 -25.018  1.00 39.91           C  
ATOM    163  CD1 PHE A  21     -23.302 -22.675 -24.596  1.00 39.91           C  
ATOM    164  CD2 PHE A  21     -24.545 -20.838 -25.488  1.00 39.91           C  
ATOM    165  CE1 PHE A  21     -24.442 -23.475 -24.643  1.00 39.91           C  
ATOM    166  CE2 PHE A  21     -25.688 -21.630 -25.537  1.00 39.91           C  
ATOM    167  CZ  PHE A  21     -25.634 -22.949 -25.116  1.00 39.91           C  
ATOM    168  N   GLY A  22     -19.394 -19.946 -22.564  1.00 45.41           N  
ATOM    169  CA  GLY A  22     -18.382 -20.978 -22.727  1.00 45.41           C  
ATOM    170  C   GLY A  22     -17.364 -20.999 -21.602  1.00 45.41           C  
ATOM    171  O   GLY A  22     -16.919 -19.945 -21.141  1.00 45.41           O  
ATOM    172  N   PRO A  23     -16.940 -22.285 -21.318  1.00 38.07           N  
ATOM    173  CA  PRO A  23     -16.611 -22.936 -20.047  1.00 38.07           C  
ATOM    174  C   PRO A  23     -15.109 -22.972 -19.774  1.00 38.07           C  
ATOM    175  CB  PRO A  23     -17.167 -24.352 -20.222  1.00 38.07           C  
ATOM    176  O   PRO A  23     -14.306 -22.772 -20.690  1.00 38.07           O  
ATOM    177  CG  PRO A  23     -16.965 -24.666 -21.669  1.00 38.07           C  
ATOM    178  CD  PRO A  23     -16.453 -23.433 -22.358  1.00 38.07           C  
ATOM    179  N   PRO A  24     -14.612 -22.932 -18.380  1.00 46.17           N  
ATOM    180  CA  PRO A  24     -13.276 -23.450 -18.072  1.00 46.17           C  
ATOM    181  C   PRO A  24     -13.290 -24.927 -17.687  1.00 46.17           C  
ATOM    182  CB  PRO A  24     -12.826 -22.583 -16.893  1.00 46.17           C  
ATOM    183  O   PRO A  24     -14.362 -25.517 -17.527  1.00 46.17           O  
ATOM    184  CG  PRO A  24     -14.071 -22.331 -16.106  1.00 46.17           C  
ATOM    185  CD  PRO A  24     -15.241 -22.868 -16.880  1.00 46.17           C  
ATOM    186  N   PRO A  25     -12.096 -25.723 -17.567  1.00 48.33           N  
ATOM    187  CA  PRO A  25     -10.700 -25.901 -17.161  1.00 48.33           C  
ATOM    188  C   PRO A  25     -10.181 -27.311 -17.434  1.00 48.33           C  
ATOM    189  CB  PRO A  25     -10.730 -25.611 -15.658  1.00 48.33           C  
ATOM    190  O   PRO A  25     -10.933 -28.169 -17.904  1.00 48.33           O  
ATOM    191  CG  PRO A  25     -12.045 -26.148 -15.192  1.00 48.33           C  
ATOM    192  CD  PRO A  25     -12.837 -26.578 -16.393  1.00 48.33           C  
ATOM    193  N   SER A  26      -8.681 -27.525 -17.680  1.00 36.81           N  
ATOM    194  CA  SER A  26      -7.943 -28.532 -16.924  1.00 36.81           C  
ATOM    195  C   SER A  26      -6.552 -28.753 -17.510  1.00 36.81           C  
ATOM    196  CB  SER A  26      -8.711 -29.854 -16.900  1.00 36.81           C  
ATOM    197  O   SER A  26      -6.373 -28.715 -18.729  1.00 36.81           O  
ATOM    198  OG  SER A  26      -8.727 -30.450 -18.186  1.00 36.81           O  
ATOM    199  N   LEU A  27      -5.489 -28.742 -16.712  1.00 35.47           N  
ATOM    200  CA  LEU A  27      -4.407 -29.561 -16.176  1.00 35.47           C  
ATOM    201  C   LEU A  27      -4.037 -30.677 -17.147  1.00 35.47           C  
ATOM    202  CB  LEU A  27      -4.805 -30.157 -14.823  1.00 35.47           C  
ATOM    203  O   LEU A  27      -4.909 -31.410 -17.619  1.00 35.47           O  
ATOM    204  CG  LEU A  27      -4.893 -29.178 -13.651  1.00 35.47           C  
ATOM    205  CD1 LEU A  27      -5.734 -29.773 -12.526  1.00 35.47           C  
ATOM    206  CD2 LEU A  27      -3.499 -28.817 -13.149  1.00 35.47           C  
ATOM    207  N   SER A  28      -2.799 -30.705 -17.849  1.00 36.80           N  
ATOM    208  CA  SER A  28      -1.529 -31.423 -17.890  1.00 36.80           C  
ATOM    209  C   SER A  28      -1.016 -31.557 -19.320  1.00 36.80           C  
ATOM    210  CB  SER A  28      -1.677 -32.809 -17.261  1.00 36.80           C  
ATOM    211  O   SER A  28      -1.804 -31.689 -20.259  1.00 36.80           O  
ATOM    212  OG  SER A  28      -2.399 -32.735 -16.044  1.00 36.80           O  
ATOM    213  N   PRO A  29       0.421 -31.965 -19.514  1.00 39.34           N  
ATOM    214  CA  PRO A  29       1.668 -31.723 -20.245  1.00 39.34           C  
ATOM    215  C   PRO A  29       1.828 -32.639 -21.456  1.00 39.34           C  
ATOM    216  CB  PRO A  29       2.749 -32.007 -19.199  1.00 39.34           C  
ATOM    217  O   PRO A  29       1.135 -33.654 -21.564  1.00 39.34           O  
ATOM    218  CG  PRO A  29       2.193 -33.114 -18.364  1.00 39.34           C  
ATOM    219  CD  PRO A  29       0.783 -33.383 -18.806  1.00 39.34           C  
ATOM    220  N   GLY A  30       2.262 -32.144 -22.659  1.00 36.95           N  
ATOM    221  CA  GLY A  30       3.102 -32.769 -23.668  1.00 36.95           C  
ATOM    222  C   GLY A  30       2.575 -32.587 -25.079  1.00 36.95           C  
ATOM    223  O   GLY A  30       1.371 -32.707 -25.318  1.00 36.95           O  
ATOM    224  N   ALA A  31       3.245 -31.838 -25.900  1.00 34.08           N  
ATOM    225  CA  ALA A  31       3.948 -31.804 -27.180  1.00 34.08           C  
ATOM    226  C   ALA A  31       3.059 -32.320 -28.307  1.00 34.08           C  
ATOM    227  CB  ALA A  31       5.234 -32.622 -27.103  1.00 34.08           C  
ATOM    228  O   ALA A  31       2.408 -33.358 -28.167  1.00 34.08           O  
ATOM    229  N   PHE A  32       2.746 -31.436 -29.305  1.00 37.94           N  
ATOM    230  CA  PHE A  32       2.871 -31.548 -30.753  1.00 37.94           C  
ATOM    231  C   PHE A  32       2.210 -30.364 -31.448  1.00 37.94           C  
ATOM    232  CB  PHE A  32       2.252 -32.859 -31.247  1.00 37.94           C  
ATOM    233  O   PHE A  32       1.071 -30.011 -31.135  1.00 37.94           O  
ATOM    234  CG  PHE A  32       2.601 -34.053 -30.400  1.00 37.94           C  
ATOM    235  CD1 PHE A  32       3.883 -34.590 -30.426  1.00 37.94           C  
ATOM    236  CD2 PHE A  32       1.648 -34.638 -29.578  1.00 37.94           C  
ATOM    237  CE1 PHE A  32       4.209 -35.695 -29.643  1.00 37.94           C  
ATOM    238  CE2 PHE A  32       1.966 -35.743 -28.792  1.00 37.94           C  
ATOM    239  CZ  PHE A  32       3.247 -36.270 -28.827  1.00 37.94           C  
ATOM    240  N   SER A  33       3.037 -29.463 -31.978  1.00 33.50           N  
ATOM    241  CA  SER A  33       3.232 -28.604 -33.141  1.00 33.50           C  
ATOM    242  C   SER A  33       2.798 -29.303 -34.425  1.00 33.50           C  
ATOM    243  CB  SER A  33       4.696 -28.177 -33.253  1.00 33.50           C  
ATOM    244  O   SER A  33       3.056 -30.495 -34.606  1.00 33.50           O  
ATOM    245  OG  SER A  33       5.141 -27.581 -32.047  1.00 33.50           O  
ATOM    246  N   TYR A  34       1.922 -28.549 -35.240  1.00 44.07           N  
ATOM    247  CA  TYR A  34       1.890 -28.378 -36.688  1.00 44.07           C  
ATOM    248  C   TYR A  34       1.534 -26.943 -37.060  1.00 44.07           C  
ATOM    249  CB  TYR A  34       0.888 -29.346 -37.323  1.00 44.07           C  
ATOM    250  O   TYR A  34       0.534 -26.402 -36.582  1.00 44.07           O  
ATOM    251  CG  TYR A  34      -0.552 -29.032 -36.994  1.00 44.07           C  
ATOM    252  CD1 TYR A  34      -1.197 -29.658 -35.931  1.00 44.07           C  
ATOM    253  CD2 TYR A  34      -1.269 -28.108 -37.747  1.00 44.07           C  
ATOM    254  CE1 TYR A  34      -2.524 -29.373 -35.625  1.00 44.07           C  
ATOM    255  CE2 TYR A  34      -2.596 -27.815 -37.451  1.00 44.07           C  
ATOM    256  OH  TYR A  34      -4.527 -28.165 -36.092  1.00 44.07           O  
ATOM    257  CZ  TYR A  34      -3.214 -28.451 -36.390  1.00 44.07           C  
ATOM    258  N   SER A  35       2.441 -26.168 -37.588  1.00 38.27           N  
ATOM    259  CA  SER A  35       3.053 -25.484 -38.722  1.00 38.27           C  
ATOM    260  C   SER A  35       2.007 -24.757 -39.560  1.00 38.27           C  
ATOM    261  CB  SER A  35       3.820 -26.477 -39.597  1.00 38.27           C  
ATOM    262  O   SER A  35       0.903 -25.266 -39.763  1.00 38.27           O  
ATOM    263  OG  SER A  35       3.363 -27.800 -39.374  1.00 38.27           O  
ATOM    264  N   SER A  36       2.321 -23.379 -39.754  1.00 35.99           N  
ATOM    265  CA  SER A  36       2.527 -22.802 -41.079  1.00 35.99           C  
ATOM    266  C   SER A  36       3.068 -21.379 -40.984  1.00 35.99           C  
ATOM    267  CB  SER A  36       1.222 -22.809 -41.876  1.00 35.99           C  
ATOM    268  O   SER A  36       2.523 -20.550 -40.251  1.00 35.99           O  
ATOM    269  OG  SER A  36       1.152 -23.948 -42.716  1.00 35.99           O  
ATOM    270  N   SER A  37       4.440 -21.219 -41.326  1.00 36.56           N  
ATOM    271  CA  SER A  37       5.121 -20.859 -42.565  1.00 36.56           C  
ATOM    272  C   SER A  37       5.970 -19.605 -42.385  1.00 36.56           C  
ATOM    273  CB  SER A  37       4.109 -20.643 -43.691  1.00 36.56           C  
ATOM    274  O   SER A  37       5.500 -18.605 -41.838  1.00 36.56           O  
ATOM    275  OG  SER A  37       3.120 -19.704 -43.304  1.00 36.56           O  
ATOM    276  N   SER A  38       7.361 -19.853 -42.409  1.00 36.38           N  
ATOM    277  CA  SER A  38       8.343 -19.798 -43.488  1.00 36.38           C  
ATOM    278  C   SER A  38       9.588 -19.028 -43.063  1.00 36.38           C  
ATOM    279  CB  SER A  38       7.735 -19.153 -44.734  1.00 36.38           C  
ATOM    280  O   SER A  38       9.487 -17.932 -42.506  1.00 36.38           O  
ATOM    281  OG  SER A  38       7.297 -17.834 -44.455  1.00 36.38           O  
ATOM    282  N   ARG A  39      10.683 -19.804 -42.848  1.00 37.11           N  
ATOM    283  CA  ARG A  39      11.839 -20.242 -43.623  1.00 37.11           C  
ATOM    284  C   ARG A  39      13.055 -19.370 -43.333  1.00 37.11           C  
ATOM    285  CB  ARG A  39      11.522 -20.218 -45.120  1.00 37.11           C  
ATOM    286  O   ARG A  39      12.977 -18.142 -43.403  1.00 37.11           O  
ATOM    287  CG  ARG A  39      10.637 -21.365 -45.581  1.00 37.11           C  
ATOM    288  CD  ARG A  39      10.568 -21.449 -47.100  1.00 37.11           C  
ATOM    289  NE  ARG A  39       9.239 -21.844 -47.558  1.00 37.11           N  
ATOM    290  NH1 ARG A  39       9.742 -21.687 -49.807  1.00 37.11           N  
ATOM    291  NH2 ARG A  39       7.641 -22.315 -49.139  1.00 37.11           N  
ATOM    292  CZ  ARG A  39       8.877 -21.948 -48.834  1.00 37.11           C  
ATOM    293  N   PHE A  40      14.069 -19.982 -42.547  1.00 39.43           N  
ATOM    294  CA  PHE A  40      15.326 -20.670 -42.818  1.00 39.43           C  
ATOM    295  C   PHE A  40      16.399 -20.250 -41.821  1.00 39.43           C  
ATOM    296  CB  PHE A  40      15.798 -20.387 -44.247  1.00 39.43           C  
ATOM    297  O   PHE A  40      16.641 -19.056 -41.627  1.00 39.43           O  
ATOM    298  CG  PHE A  40      14.697 -19.943 -45.173  1.00 39.43           C  
ATOM    299  CD1 PHE A  40      13.859 -20.874 -45.775  1.00 39.43           C  
ATOM    300  CD2 PHE A  40      14.501 -18.595 -45.441  1.00 39.43           C  
ATOM    301  CE1 PHE A  40      12.840 -20.466 -46.633  1.00 39.43           C  
ATOM    302  CE2 PHE A  40      13.484 -18.180 -46.297  1.00 39.43           C  
ATOM    303  CZ  PHE A  40      12.656 -19.117 -46.892  1.00 39.43           C  
ATOM    304  N   SER A  41      16.790 -21.085 -40.828  1.00 33.36           N  
ATOM    305  CA  SER A  41      17.737 -22.084 -40.343  1.00 33.36           C  
ATOM    306  C   SER A  41      19.139 -21.823 -40.882  1.00 33.36           C  
ATOM    307  CB  SER A  41      17.283 -23.489 -40.739  1.00 33.36           C  
ATOM    308  O   SER A  41      19.309 -21.524 -42.066  1.00 33.36           O  
ATOM    309  OG  SER A  41      16.088 -23.841 -40.063  1.00 33.36           O  
ATOM    310  N   SER A  42      20.135 -21.670 -39.961  1.00 30.75           N  
ATOM    311  CA  SER A  42      21.247 -22.347 -39.302  1.00 30.75           C  
ATOM    312  C   SER A  42      22.307 -22.779 -40.310  1.00 30.75           C  
ATOM    313  CB  SER A  42      20.748 -23.564 -38.522  1.00 30.75           C  
ATOM    314  O   SER A  42      21.979 -23.231 -41.409  1.00 30.75           O  
ATOM    315  OG  SER A  42      20.595 -23.252 -37.148  1.00 30.75           O  
ATOM    316  N   SER A  43      23.597 -22.388 -40.000  1.00 33.10           N  
ATOM    317  CA  SER A  43      24.819 -23.035 -39.535  1.00 33.10           C  
ATOM    318  C   SER A  43      25.396 -23.959 -40.603  1.00 33.10           C  
ATOM    319  CB  SER A  43      24.553 -23.827 -38.254  1.00 33.10           C  
ATOM    320  O   SER A  43      24.656 -24.684 -41.270  1.00 33.10           O  
ATOM    321  OG  SER A  43      24.141 -25.149 -38.557  1.00 33.10           O  
ATOM    322  N   ARG A  44      26.596 -23.702 -41.036  1.00 35.38           N  
ATOM    323  CA  ARG A  44      27.746 -24.596 -40.948  1.00 35.38           C  
ATOM    324  C   ARG A  44      28.092 -25.179 -42.314  1.00 35.38           C  
ATOM    325  CB  ARG A  44      27.477 -25.723 -39.949  1.00 35.38           C  
ATOM    326  O   ARG A  44      27.208 -25.633 -43.043  1.00 35.38           O  
ATOM    327  CG  ARG A  44      27.755 -25.344 -38.503  1.00 35.38           C  
ATOM    328  CD  ARG A  44      27.627 -26.542 -37.572  1.00 35.38           C  
ATOM    329  NE  ARG A  44      27.040 -26.167 -36.289  1.00 35.38           N  
ATOM    330  NH1 ARG A  44      28.529 -27.391 -35.015  1.00 35.38           N  
ATOM    331  NH2 ARG A  44      26.872 -26.176 -33.998  1.00 35.38           N  
ATOM    332  CZ  ARG A  44      27.481 -26.579 -35.104  1.00 35.38           C  
ATOM    333  N   LEU A  45      29.282 -24.843 -42.818  1.00 40.00           N  
ATOM    334  CA  LEU A  45      30.593 -25.282 -43.283  1.00 40.00           C  
ATOM    335  C   LEU A  45      30.522 -26.694 -43.854  1.00 40.00           C  
ATOM    336  CB  LEU A  45      31.611 -25.232 -42.140  1.00 40.00           C  
ATOM    337  O   LEU A  45      29.899 -27.578 -43.261  1.00 40.00           O  
ATOM    338  CG  LEU A  45      31.998 -23.840 -41.638  1.00 40.00           C  
ATOM    339  CD1 LEU A  45      32.754 -23.944 -40.317  1.00 40.00           C  
ATOM    340  CD2 LEU A  45      32.835 -23.108 -42.682  1.00 40.00           C  
ATOM    341  N   LEU A  46      30.920 -26.826 -45.148  1.00 41.12           N  
ATOM    342  CA  LEU A  46      31.670 -27.925 -45.745  1.00 41.12           C  
ATOM    343  C   LEU A  46      32.486 -27.441 -46.939  1.00 41.12           C  
ATOM    344  CB  LEU A  46      30.724 -29.047 -46.180  1.00 41.12           C  
ATOM    345  O   LEU A  46      31.951 -26.784 -47.836  1.00 41.12           O  
ATOM    346  CG  LEU A  46      30.136 -29.910 -45.062  1.00 41.12           C  
ATOM    347  CD1 LEU A  46      28.808 -30.516 -45.503  1.00 41.12           C  
ATOM    348  CD2 LEU A  46      31.120 -31.002 -44.656  1.00 41.12           C  
ATOM    349  N   GLY A  47      33.847 -27.330 -46.846  1.00 36.29           N  
ATOM    350  CA  GLY A  47      34.741 -28.294 -47.468  1.00 36.29           C  
ATOM    351  C   GLY A  47      35.681 -27.668 -48.482  1.00 36.29           C  
ATOM    352  O   GLY A  47      35.250 -26.896 -49.341  1.00 36.29           O  
ATOM    353  N   SER A  48      36.975 -27.520 -48.078  1.00 37.06           N  
ATOM    354  CA  SER A  48      38.175 -28.302 -48.356  1.00 37.06           C  
ATOM    355  C   SER A  48      39.076 -27.594 -49.363  1.00 37.06           C  
ATOM    356  CB  SER A  48      37.801 -29.689 -48.881  1.00 37.06           C  
ATOM    357  O   SER A  48      38.598 -27.077 -50.375  1.00 37.06           O  
ATOM    358  OG  SER A  48      38.278 -29.872 -50.204  1.00 37.06           O  
ATOM    359  N   ALA A  49      40.372 -27.346 -48.922  1.00 39.88           N  
ATOM    360  CA  ALA A  49      41.736 -27.831 -49.115  1.00 39.88           C  
ATOM    361  C   ALA A  49      42.572 -26.820 -49.895  1.00 39.88           C  
ATOM    362  CB  ALA A  49      41.726 -29.177 -49.834  1.00 39.88           C  
ATOM    363  O   ALA A  49      42.197 -26.415 -50.998  1.00 39.88           O  
ATOM    364  N   SER A  50      43.436 -26.123 -49.224  1.00 38.25           N  
ATOM    365  CA  SER A  50      44.832 -25.720 -49.092  1.00 38.25           C  
ATOM    366  C   SER A  50      45.425 -25.331 -50.442  1.00 38.25           C  
ATOM    367  CB  SER A  50      45.659 -26.846 -48.469  1.00 38.25           C  
ATOM    368  O   SER A  50      45.072 -25.910 -51.471  1.00 38.25           O  
ATOM    369  OG  SER A  50      44.994 -27.394 -47.344  1.00 38.25           O  
ATOM    370  N   PRO A  51      46.675 -24.666 -50.464  1.00 42.20           N  
ATOM    371  CA  PRO A  51      47.682 -23.721 -49.978  1.00 42.20           C  
ATOM    372  C   PRO A  51      48.634 -23.256 -51.078  1.00 42.20           C  
ATOM    373  CB  PRO A  51      48.431 -24.521 -48.910  1.00 42.20           C  
ATOM    374  O   PRO A  51      48.493 -23.662 -52.234  1.00 42.20           O  
ATOM    375  CG  PRO A  51      48.440 -25.926 -49.421  1.00 42.20           C  
ATOM    376  CD  PRO A  51      47.592 -25.988 -50.659  1.00 42.20           C  
ATOM    377  N   SER A  52      49.062 -21.953 -51.102  1.00 40.96           N  
ATOM    378  CA  SER A  52      50.476 -21.648 -51.295  1.00 40.96           C  
ATOM    379  C   SER A  52      50.660 -20.330 -52.040  1.00 40.96           C  
ATOM    380  CB  SER A  52      51.169 -22.776 -52.059  1.00 40.96           C  
ATOM    381  O   SER A  52      49.977 -20.071 -53.032  1.00 40.96           O  
ATOM    382  OG  SER A  52      50.255 -23.440 -52.915  1.00 40.96           O  
ATOM    383  N   SER A  53      51.212 -19.301 -51.403  1.00 37.14           N  
ATOM    384  CA  SER A  53      52.579 -18.790 -51.417  1.00 37.14           C  
ATOM    385  C   SER A  53      52.796 -17.826 -52.579  1.00 37.14           C  
ATOM    386  CB  SER A  53      53.581 -19.942 -51.506  1.00 37.14           C  
ATOM    387  O   SER A  53      52.342 -18.079 -53.696  1.00 37.14           O  
ATOM    388  OG  SER A  53      53.340 -20.732 -52.658  1.00 37.14           O  
ATOM    389  N   SER A  54      53.078 -16.596 -52.293  1.00 35.55           N  
ATOM    390  CA  SER A  54      54.379 -15.937 -52.338  1.00 35.55           C  
ATOM    391  C   SER A  54      54.466 -14.962 -53.508  1.00 35.55           C  
ATOM    392  CB  SER A  54      55.500 -16.972 -52.443  1.00 35.55           C  
ATOM    393  O   SER A  54      54.030 -15.276 -54.617  1.00 35.55           O  
ATOM    394  OG  SER A  54      55.365 -17.964 -51.440  1.00 35.55           O  
ATOM    395  N   VAL A  55      54.595 -13.724 -53.230  1.00 35.96           N  
ATOM    396  CA  VAL A  55      55.682 -12.751 -53.249  1.00 35.96           C  
ATOM    397  C   VAL A  55      56.570 -12.993 -54.468  1.00 35.96           C  
ATOM    398  CB  VAL A  55      56.524 -12.815 -51.955  1.00 35.96           C  
ATOM    399  O   VAL A  55      56.908 -14.137 -54.781  1.00 35.96           O  
ATOM    400  CG1 VAL A  55      55.872 -11.994 -50.845  1.00 35.96           C  
ATOM    401  CG2 VAL A  55      56.711 -14.265 -51.512  1.00 35.96           C  
ATOM    402  N   ARG A  56      56.705 -12.083 -55.304  1.00 36.79           N  
ATOM    403  CA  ARG A  56      58.029 -11.498 -55.494  1.00 36.79           C  
ATOM    404  C   ARG A  56      57.991 -10.388 -56.540  1.00 36.79           C  
ATOM    405  CB  ARG A  56      59.038 -12.572 -55.906  1.00 36.79           C  
ATOM    406  O   ARG A  56      57.389 -10.550 -57.604  1.00 36.79           O  
ATOM    407  CG  ARG A  56      59.452 -13.495 -54.771  1.00 36.79           C  
ATOM    408  CD  ARG A  56      60.716 -14.272 -55.109  1.00 36.79           C  
ATOM    409  NE  ARG A  56      60.882 -15.436 -54.242  1.00 36.79           N  
ATOM    410  NH1 ARG A  56      63.181 -15.259 -54.098  1.00 36.79           N  
ATOM    411  NH2 ARG A  56      62.085 -16.946 -52.999  1.00 36.79           N  
ATOM    412  CZ  ARG A  56      62.049 -15.877 -53.782  1.00 36.79           C  
ATOM    413  N   LEU A  57      58.398  -9.140 -56.240  1.00 37.77           N  
ATOM    414  CA  LEU A  57      59.623  -8.351 -56.308  1.00 37.77           C  
ATOM    415  C   LEU A  57      59.597  -7.408 -57.506  1.00 37.77           C  
ATOM    416  CB  LEU A  57      60.847  -9.268 -56.391  1.00 37.77           C  
ATOM    417  O   LEU A  57      59.350  -7.839 -58.635  1.00 37.77           O  
ATOM    418  CG  LEU A  57      61.340  -9.862 -55.071  1.00 37.77           C  
ATOM    419  CD1 LEU A  57      61.854 -11.282 -55.288  1.00 37.77           C  
ATOM    420  CD2 LEU A  57      62.426  -8.983 -54.460  1.00 37.77           C  
ATOM    421  N   GLY A  58      59.686  -6.042 -57.292  1.00 32.49           N  
ATOM    422  CA  GLY A  58      60.811  -5.126 -57.203  1.00 32.49           C  
ATOM    423  C   GLY A  58      61.372  -4.735 -58.558  1.00 32.49           C  
ATOM    424  O   GLY A  58      61.552  -5.587 -59.430  1.00 32.49           O  
ATOM    425  N   SER A  59      61.322  -3.385 -58.917  1.00 34.30           N  
ATOM    426  CA  SER A  59      62.201  -2.225 -58.810  1.00 34.30           C  
ATOM    427  C   SER A  59      63.234  -2.209 -59.931  1.00 34.30           C  
ATOM    428  CB  SER A  59      62.907  -2.211 -57.453  1.00 34.30           C  
ATOM    429  O   SER A  59      63.830  -3.241 -60.248  1.00 34.30           O  
ATOM    430  OG  SER A  59      63.573  -0.977 -57.246  1.00 34.30           O  
ATOM    431  N   PHE A  60      63.412  -1.017 -60.671  1.00 33.37           N  
ATOM    432  CA  PHE A  60      64.439   0.018 -60.692  1.00 33.37           C  
ATOM    433  C   PHE A  60      65.369  -0.167 -61.885  1.00 33.37           C  
ATOM    434  CB  PHE A  60      65.246   0.003 -59.390  1.00 33.37           C  
ATOM    435  O   PHE A  60      65.738  -1.294 -62.223  1.00 33.37           O  
ATOM    436  CG  PHE A  60      65.044  -1.239 -58.565  1.00 33.37           C  
ATOM    437  CD1 PHE A  60      63.930  -1.373 -57.745  1.00 33.37           C  
ATOM    438  CD2 PHE A  60      65.969  -2.274 -58.610  1.00 33.37           C  
ATOM    439  CE1 PHE A  60      63.741  -2.522 -56.981  1.00 33.37           C  
ATOM    440  CE2 PHE A  60      65.787  -3.426 -57.849  1.00 33.37           C  
ATOM    441  CZ  PHE A  60      64.673  -3.547 -57.034  1.00 33.37           C  
ATOM    442  N   ARG A  61      65.518   0.881 -62.742  1.00 32.13           N  
ATOM    443  CA  ARG A  61      66.600   1.857 -62.829  1.00 32.13           C  
ATOM    444  C   ARG A  61      67.779   1.297 -63.618  1.00 32.13           C  
ATOM    445  CB  ARG A  61      67.058   2.279 -61.431  1.00 32.13           C  
ATOM    446  O   ARG A  61      68.309   0.236 -63.283  1.00 32.13           O  
ATOM    447  CG  ARG A  61      66.882   3.762 -61.148  1.00 32.13           C  
ATOM    448  CD  ARG A  61      67.338   4.125 -59.742  1.00 32.13           C  
ATOM    449  NE  ARG A  61      67.346   5.571 -59.534  1.00 32.13           N  
ATOM    450  NH1 ARG A  61      68.352   5.475 -57.457  1.00 32.13           N  
ATOM    451  NH2 ARG A  61      67.783   7.500 -58.367  1.00 32.13           N  
ATOM    452  CZ  ARG A  61      67.827   6.179 -58.453  1.00 32.13           C  
ATOM    453  N   SER A  62      67.968   1.847 -64.841  1.00 39.98           N  
ATOM    454  CA  SER A  62      68.902   2.653 -65.621  1.00 39.98           C  
ATOM    455  C   SER A  62      70.288   2.018 -65.651  1.00 39.98           C  
ATOM    456  CB  SER A  62      68.993   4.070 -65.053  1.00 39.98           C  
ATOM    457  O   SER A  62      70.755   1.487 -64.642  1.00 39.98           O  
ATOM    458  OG  SER A  62      68.869   5.034 -66.085  1.00 39.98           O  
ATOM    459  N   PRO A  63      71.311   2.549 -66.588  1.00 43.11           N  
ATOM    460  CA  PRO A  63      71.756   3.521 -67.590  1.00 43.11           C  
ATOM    461  C   PRO A  63      73.152   3.217 -68.129  1.00 43.11           C  
ATOM    462  CB  PRO A  63      71.744   4.846 -66.824  1.00 43.11           C  
ATOM    463  O   PRO A  63      73.744   2.193 -67.777  1.00 43.11           O  
ATOM    464  CG  PRO A  63      72.148   4.486 -65.431  1.00 43.11           C  
ATOM    465  CD  PRO A  63      72.241   2.991 -65.332  1.00 43.11           C  
ATOM    466  N   ARG A  64      73.508   3.702 -69.302  1.00 31.29           N  
ATOM    467  CA  ARG A  64      74.537   4.642 -69.735  1.00 31.29           C  
ATOM    468  C   ARG A  64      75.837   3.916 -70.068  1.00 31.29           C  
ATOM    469  CB  ARG A  64      74.789   5.699 -68.657  1.00 31.29           C  
ATOM    470  O   ARG A  64      76.307   3.085 -69.289  1.00 31.29           O  
ATOM    471  CG  ARG A  64      75.373   6.997 -69.191  1.00 31.29           C  
ATOM    472  CD  ARG A  64      75.389   8.087 -68.129  1.00 31.29           C  
ATOM    473  NE  ARG A  64      76.095   9.279 -68.591  1.00 31.29           N  
ATOM    474  NH1 ARG A  64      74.955  10.741 -67.213  1.00 31.29           N  
ATOM    475  NH2 ARG A  64      76.573  11.525 -68.635  1.00 31.29           N  
ATOM    476  CZ  ARG A  64      75.873  10.512 -68.145  1.00 31.29           C  
ATOM    477  N   ALA A  65      76.430   4.002 -71.323  1.00 32.70           N  
ATOM    478  CA  ALA A  65      77.553   4.874 -71.657  1.00 32.70           C  
ATOM    479  C   ALA A  65      78.472   4.215 -72.682  1.00 32.70           C  
ATOM    480  CB  ALA A  65      78.339   5.236 -70.399  1.00 32.70           C  
ATOM    481  O   ALA A  65      78.775   3.024 -72.579  1.00 32.70           O  
ATOM    482  N   GLY A  66      78.740   4.830 -73.927  1.00 33.40           N  
ATOM    483  CA  GLY A  66      79.876   5.640 -74.338  1.00 33.40           C  
ATOM    484  C   GLY A  66      80.807   4.919 -75.295  1.00 33.40           C  
ATOM    485  O   GLY A  66      81.283   3.822 -74.997  1.00 33.40           O  
ATOM    486  N   ALA A  67      80.618   4.965 -76.554  1.00 31.25           N  
ATOM    487  CA  ALA A  67      81.397   5.197 -77.768  1.00 31.25           C  
ATOM    488  C   ALA A  67      82.386   6.342 -77.574  1.00 31.25           C  
ATOM    489  CB  ALA A  67      80.471   5.492 -78.946  1.00 31.25           C  
ATOM    490  O   ALA A  67      81.993   7.460 -77.233  1.00 31.25           O  
ATOM    491  N   GLY A  68      83.615   6.156 -77.108  1.00 36.41           N  
ATOM    492  CA  GLY A  68      84.877   6.834 -77.360  1.00 36.41           C  
ATOM    493  C   GLY A  68      85.761   6.099 -78.350  1.00 36.41           C  
ATOM    494  O   GLY A  68      85.958   4.888 -78.234  1.00 36.41           O  
ATOM    495  N   ALA A  69      85.677   6.455 -79.666  1.00 37.67           N  
ATOM    496  CA  ALA A  69      86.515   7.115 -80.664  1.00 37.67           C  
ATOM    497  C   ALA A  69      87.995   6.970 -80.320  1.00 37.67           C  
ATOM    498  CB  ALA A  69      86.141   8.590 -80.782  1.00 37.67           C  
ATOM    499  O   ALA A  69      88.405   7.242 -79.189  1.00 37.67           O  
ATOM    500  N   LEU A  70      88.810   6.074 -80.887  1.00 31.87           N  
ATOM    501  CA  LEU A  70      89.884   5.945 -81.866  1.00 31.87           C  
ATOM    502  C   LEU A  70      91.047   6.869 -81.521  1.00 31.87           C  
ATOM    503  CB  LEU A  70      89.368   6.258 -83.272  1.00 31.87           C  
ATOM    504  O   LEU A  70      90.842   8.048 -81.224  1.00 31.87           O  
ATOM    505  CG  LEU A  70      88.321   5.297 -83.840  1.00 31.87           C  
ATOM    506  CD1 LEU A  70      87.852   5.774 -85.210  1.00 31.87           C  
ATOM    507  CD2 LEU A  70      88.884   3.882 -83.924  1.00 31.87           C  
ATOM    508  N   LEU A  71      92.317   6.325 -81.220  1.00 34.14           N  
ATOM    509  CA  LEU A  71      93.472   6.762 -81.996  1.00 34.14           C  
ATOM    510  C   LEU A  71      94.724   5.993 -81.589  1.00 34.14           C  
ATOM    511  CB  LEU A  71      93.701   8.265 -81.817  1.00 34.14           C  
ATOM    512  O   LEU A  71      95.062   5.931 -80.405  1.00 34.14           O  
ATOM    513  CG  LEU A  71      92.662   9.190 -82.452  1.00 34.14           C  
ATOM    514  CD1 LEU A  71      92.940  10.641 -82.071  1.00 34.14           C  
ATOM    515  CD2 LEU A  71      92.651   9.022 -83.967  1.00 34.14           C  
ATOM    516  N   ARG A  72      95.283   5.063 -82.439  1.00 31.24           N  
ATOM    517  CA  ARG A  72      96.428   5.330 -83.303  1.00 31.24           C  
ATOM    518  C   ARG A  72      97.530   4.299 -83.086  1.00 31.24           C  
ATOM    519  CB  ARG A  72      96.972   6.739 -83.055  1.00 31.24           C  
ATOM    520  O   ARG A  72      98.025   4.138 -81.968  1.00 31.24           O  
ATOM    521  CG  ARG A  72      97.939   7.223 -84.123  1.00 31.24           C  
ATOM    522  CD  ARG A  72      98.137   8.731 -84.064  1.00 31.24           C  
ATOM    523  NE  ARG A  72      99.491   9.113 -84.453  1.00 31.24           N  
ATOM    524  NH1 ARG A  72      98.983  11.338 -84.811  1.00 31.24           N  
ATOM    525  NH2 ARG A  72     101.122  10.579 -85.136  1.00 31.24           N  
ATOM    526  CZ  ARG A  72      99.862  10.343 -84.799  1.00 31.24           C  
ATOM    527  N   LEU A  73      97.701   3.315 -83.972  1.00 37.28           N  
ATOM    528  CA  LEU A  73      98.740   2.421 -84.472  1.00 37.28           C  
ATOM    529  C   LEU A  73     100.030   3.187 -84.747  1.00 37.28           C  
ATOM    530  CB  LEU A  73      98.271   1.714 -85.746  1.00 37.28           C  
ATOM    531  O   LEU A  73     100.000   4.271 -85.333  1.00 37.28           O  
ATOM    532  CG  LEU A  73      97.333   0.521 -85.554  1.00 37.28           C  
ATOM    533  CD1 LEU A  73      96.265   0.505 -86.642  1.00 37.28           C  
ATOM    534  CD2 LEU A  73      98.122  -0.784 -85.553  1.00 37.28           C  
ATOM    535  N   PRO A  74     101.348   2.480 -84.475  1.00 35.14           N  
ATOM    536  CA  PRO A  74     102.508   2.751 -85.328  1.00 35.14           C  
ATOM    537  C   PRO A  74     102.849   1.582 -86.249  1.00 35.14           C  
ATOM    538  CB  PRO A  74     103.635   2.999 -84.321  1.00 35.14           C  
ATOM    539  O   PRO A  74     102.537   0.431 -85.934  1.00 35.14           O  
ATOM    540  CG  PRO A  74     103.325   2.097 -83.171  1.00 35.14           C  
ATOM    541  CD  PRO A  74     101.991   1.452 -83.416  1.00 35.14           C  
ATOM    542  N   SER A  75     102.588   1.606 -87.576  1.00 34.71           N  
ATOM    543  CA  SER A  75     103.031   1.027 -88.840  1.00 34.71           C  
ATOM    544  C   SER A  75     104.546   0.856 -88.869  1.00 34.71           C  
ATOM    545  CB  SER A  75     102.585   1.897 -90.015  1.00 34.71           C  
ATOM    546  O   SER A  75     105.287   1.788 -88.548  1.00 34.71           O  
ATOM    547  OG  SER A  75     102.653   1.174 -91.232  1.00 34.71           O  
ATOM    548  N   GLU A  76     105.025  -0.450 -88.937  1.00 36.77           N  
ATOM    549  CA  GLU A  76     106.213  -0.644 -89.762  1.00 36.77           C  
ATOM    550  C   GLU A  76     106.397  -2.114 -90.129  1.00 36.77           C  
ATOM    551  CB  GLU A  76     107.459  -0.122 -89.041  1.00 36.77           C  
ATOM    552  O   GLU A  76     106.319  -2.989 -89.265  1.00 36.77           O  
ATOM    553  CG  GLU A  76     107.673   1.377 -89.190  1.00 36.77           C  
ATOM    554  CD  GLU A  76     109.112   1.805 -88.949  1.00 36.77           C  
ATOM    555  OE1 GLU A  76     109.456   2.972 -89.243  1.00 36.77           O  
ATOM    556  OE2 GLU A  76     109.902   0.966 -88.462  1.00 36.77           O  
ATOM    557  N   ARG A  77     106.147  -2.587 -91.410  1.00 38.45           N  
ATOM    558  CA  ARG A  77     107.016  -2.887 -92.544  1.00 38.45           C  
ATOM    559  C   ARG A  77     107.171  -4.392 -92.732  1.00 38.45           C  
ATOM    560  CB  ARG A  77     108.388  -2.238 -92.356  1.00 38.45           C  
ATOM    561  O   ARG A  77     107.576  -5.100 -91.807  1.00 38.45           O  
ATOM    562  CG  ARG A  77     108.436  -0.771 -92.753  1.00 38.45           C  
ATOM    563  CD  ARG A  77     109.867  -0.258 -92.845  1.00 38.45           C  
ATOM    564  NE  ARG A  77     109.919   1.102 -93.376  1.00 38.45           N  
ATOM    565  NH1 ARG A  77     111.973   1.607 -92.448  1.00 38.45           N  
ATOM    566  NH2 ARG A  77     110.863   3.169 -93.705  1.00 38.45           N  
ATOM    567  CZ  ARG A  77     110.918   1.956 -93.175  1.00 38.45           C  
ATOM    568  N   LEU A  78     106.494  -5.223 -93.699  1.00 42.31           N  
ATOM    569  CA  LEU A  78     106.964  -5.666 -95.007  1.00 42.31           C  
ATOM    570  C   LEU A  78     107.070  -7.186 -95.061  1.00 42.31           C  
ATOM    571  CB  LEU A  78     108.322  -5.036 -95.329  1.00 42.31           C  
ATOM    572  O   LEU A  78     107.825  -7.788 -94.295  1.00 42.31           O  
ATOM    573  CG  LEU A  78     108.331  -3.524 -95.559  1.00 42.31           C  
ATOM    574  CD1 LEU A  78     109.764  -3.009 -95.641  1.00 42.31           C  
ATOM    575  CD2 LEU A  78     107.557  -3.171 -96.825  1.00 42.31           C  
ATOM    576  N   ASP A  79     106.066  -7.916 -95.778  1.00 45.38           N  
ATOM    577  CA  ASP A  79     106.295  -9.101 -96.597  1.00 45.38           C  
ATOM    578  C   ASP A  79     105.154  -9.312 -97.590  1.00 45.38           C  
ATOM    579  CB  ASP A  79     106.460 -10.340 -95.715  1.00 45.38           C  
ATOM    580  O   ASP A  79     104.033  -9.638 -97.195  1.00 45.38           O  
ATOM    581  CG  ASP A  79     107.908 -10.620 -95.350  1.00 45.38           C  
ATOM    582  OD1 ASP A  79     108.814  -9.954 -95.897  1.00 45.38           O  
ATOM    583  OD2 ASP A  79     108.144 -11.516 -94.512  1.00 45.38           O  
ATOM    584  N   PHE A  80     105.028  -8.767 -98.825  1.00 50.64           N  
ATOM    585  CA  PHE A  80     104.106  -8.478 -99.917  1.00 50.64           C  
ATOM    586  C   PHE A  80     103.774  -9.746-100.694  1.00 50.64           C  
ATOM    587  CB  PHE A  80     104.700  -7.426-100.859  1.00 50.64           C  
ATOM    588  O   PHE A  80     102.671  -9.881-101.229  1.00 50.64           O  
ATOM    589  CG  PHE A  80     104.680  -6.029-100.299  1.00 50.64           C  
ATOM    590  CD1 PHE A  80     103.507  -5.285-100.291  1.00 50.64           C  
ATOM    591  CD2 PHE A  80     105.836  -5.460 -99.779  1.00 50.64           C  
ATOM    592  CE1 PHE A  80     103.485  -3.992 -99.773  1.00 50.64           C  
ATOM    593  CE2 PHE A  80     105.822  -4.169 -99.259  1.00 50.64           C  
ATOM    594  CZ  PHE A  80     104.646  -3.436 -99.258  1.00 50.64           C  
ATOM    595  N   SER A  81     104.162 -10.958-100.340  1.00 57.15           N  
ATOM    596  CA  SER A  81     103.692 -12.255-100.815  1.00 57.15           C  
ATOM    597  C   SER A  81     103.121 -13.088 -99.673  1.00 57.15           C  
ATOM    598  CB  SER A  81     104.828 -13.020-101.497  1.00 57.15           C  
ATOM    599  O   SER A  81     102.118 -13.784 -99.847  1.00 57.15           O  
ATOM    600  OG  SER A  81     104.451 -14.364-101.744  1.00 57.15           O  
ATOM    601  N   MET A  82     103.278 -12.910 -98.414  1.00 55.84           N  
ATOM    602  CA  MET A  82     102.645 -13.230 -97.138  1.00 55.84           C  
ATOM    603  C   MET A  82     101.625 -12.163 -96.754  1.00 55.84           C  
ATOM    604  CB  MET A  82     103.696 -13.369 -96.036  1.00 55.84           C  
ATOM    605  O   MET A  82     100.522 -12.484 -96.309  1.00 55.84           O  
ATOM    606  CG  MET A  82     103.142 -13.900 -94.724  1.00 55.84           C  
ATOM    607  SD  MET A  82     104.075 -15.353 -94.103  1.00 55.84           S  
ATOM    608  CE  MET A  82     103.033 -15.824 -92.694  1.00 55.84           C  
ATOM    609  N   ALA A  83     101.690 -10.982 -97.304  1.00 55.18           N  
ATOM    610  CA  ALA A  83     100.828  -9.813 -97.150  1.00 55.18           C  
ATOM    611  C   ALA A  83      99.631  -9.886 -98.095  1.00 55.18           C  
ATOM    612  CB  ALA A  83     101.620  -8.531 -97.399  1.00 55.18           C  
ATOM    613  O   ALA A  83      98.519  -9.497 -97.729  1.00 55.18           O  
ATOM    614  N   GLU A  84      99.765 -10.650 -99.325  1.00 58.83           N  
ATOM    615  CA  GLU A  84      98.656 -10.909-100.239  1.00 58.83           C  
ATOM    616  C   GLU A  84      97.864 -12.141 -99.811  1.00 58.83           C  
ATOM    617  CB  GLU A  84      99.169 -11.086-101.671  1.00 58.83           C  
ATOM    618  O   GLU A  84      96.643 -12.187 -99.973  1.00 58.83           O  
ATOM    619  CG  GLU A  84      98.452 -10.217-102.693  1.00 58.83           C  
ATOM    620  CD  GLU A  84      99.318  -9.094-103.240  1.00 58.83           C  
ATOM    621  OE1 GLU A  84      98.764  -8.083-103.728  1.00 58.83           O  
ATOM    622  OE2 GLU A  84     100.561  -9.226-103.180  1.00 58.83           O  
ATOM    623  N   ALA A  85      98.446 -13.222 -99.202  1.00 60.00           N  
ATOM    624  CA  ALA A  85      97.812 -14.370 -98.560  1.00 60.00           C  
ATOM    625  C   ALA A  85      97.273 -14.000 -97.181  1.00 60.00           C  
ATOM    626  CB  ALA A  85      98.800 -15.529 -98.448  1.00 60.00           C  
ATOM    627  O   ALA A  85      96.197 -14.454 -96.786  1.00 60.00           O  
ATOM    628  N   LEU A  86      97.876 -13.051 -96.503  1.00 61.07           N  
ATOM    629  CA  LEU A  86      97.407 -12.443 -95.263  1.00 61.07           C  
ATOM    630  C   LEU A  86      96.331 -11.399 -95.543  1.00 61.07           C  
ATOM    631  CB  LEU A  86      98.573 -11.800 -94.507  1.00 61.07           C  
ATOM    632  O   LEU A  86      95.382 -11.257 -94.768  1.00 61.07           O  
ATOM    633  CG  LEU A  86      99.387 -12.727 -93.603  1.00 61.07           C  
ATOM    634  CD1 LEU A  86     100.657 -12.026 -93.131  1.00 61.07           C  
ATOM    635  CD2 LEU A  86      98.550 -13.186 -92.413  1.00 61.07           C  
ATOM    636  N   ASN A  87      96.318 -10.739 -96.676  1.00 65.02           N  
ATOM    637  CA  ASN A  87      95.309  -9.798 -97.150  1.00 65.02           C  
ATOM    638  C   ASN A  87      94.068 -10.521 -97.667  1.00 65.02           C  
ATOM    639  CB  ASN A  87      95.888  -8.893 -98.239  1.00 65.02           C  
ATOM    640  O   ASN A  87      92.942 -10.086 -97.417  1.00 65.02           O  
ATOM    641  CG  ASN A  87      95.032  -7.668 -98.497  1.00 65.02           C  
ATOM    642  ND2 ASN A  87      94.868  -7.317 -99.767  1.00 65.02           N  
ATOM    643  OD1 ASN A  87      94.524  -7.043 -97.563  1.00 65.02           O  
ATOM    644  N   GLN A  88      94.200 -11.719 -98.319  1.00 66.26           N  
ATOM    645  CA  GLN A  88      93.083 -12.563 -98.730  1.00 66.26           C  
ATOM    646  C   GLN A  88      92.464 -13.278 -97.532  1.00 66.26           C  
ATOM    647  CB  GLN A  88      93.536 -13.585 -99.774  1.00 66.26           C  
ATOM    648  O   GLN A  88      91.243 -13.435 -97.458  1.00 66.26           O  
ATOM    649  CG  GLN A  88      93.583 -13.035-101.193  1.00 66.26           C  
ATOM    650  CD  GLN A  88      93.160 -14.055-102.232  1.00 66.26           C  
ATOM    651  NE2 GLN A  88      93.669 -13.907-103.451  1.00 66.26           N  
ATOM    652  OE1 GLN A  88      92.382 -14.970-101.943  1.00 66.26           O  
ATOM    653  N   GLU A  89      93.288 -13.689 -96.547  1.00 66.84           N  
ATOM    654  CA  GLU A  89      92.829 -14.211 -95.263  1.00 66.84           C  
ATOM    655  C   GLU A  89      92.241 -13.102 -94.394  1.00 66.84           C  
ATOM    656  CB  GLU A  89      93.975 -14.906 -94.524  1.00 66.84           C  
ATOM    657  O   GLU A  89      91.262 -13.320 -93.679  1.00 66.84           O  
ATOM    658  CG  GLU A  89      93.521 -16.025 -93.598  1.00 66.84           C  
ATOM    659  CD  GLU A  89      94.660 -16.918 -93.133  1.00 66.84           C  
ATOM    660  OE1 GLU A  89      94.396 -17.925 -92.437  1.00 66.84           O  
ATOM    661  OE2 GLU A  89      95.826 -16.608 -93.466  1.00 66.84           O  
ATOM    662  N   PHE A  90      92.690 -11.845 -94.496  1.00 67.14           N  
ATOM    663  CA  PHE A  90      92.176 -10.663 -93.815  1.00 67.14           C  
ATOM    664  C   PHE A  90      90.875 -10.192 -94.454  1.00 67.14           C  
ATOM    665  CB  PHE A  90      93.212  -9.534 -93.840  1.00 67.14           C  
ATOM    666  O   PHE A  90      89.937  -9.808 -93.753  1.00 67.14           O  
ATOM    667  CG  PHE A  90      94.053  -9.455 -92.595  1.00 67.14           C  
ATOM    668  CD1 PHE A  90      93.574  -8.822 -91.454  1.00 67.14           C  
ATOM    669  CD2 PHE A  90      95.324 -10.014 -92.565  1.00 67.14           C  
ATOM    670  CE1 PHE A  90      94.351  -8.747 -90.301  1.00 67.14           C  
ATOM    671  CE2 PHE A  90      96.106  -9.943 -91.416  1.00 67.14           C  
ATOM    672  CZ  PHE A  90      95.618  -9.308 -90.285  1.00 67.14           C  
ATOM    673  N   LEU A  91      90.743 -10.233 -95.804  1.00 72.86           N  
ATOM    674  CA  LEU A  91      89.500  -9.911 -96.495  1.00 72.86           C  
ATOM    675  C   LEU A  91      88.454 -10.997 -96.268  1.00 72.86           C  
ATOM    676  CB  LEU A  91      89.751  -9.733 -97.995  1.00 72.86           C  
ATOM    677  O   LEU A  91      87.265 -10.700 -96.130  1.00 72.86           O  
ATOM    678  CG  LEU A  91      90.448  -8.438 -98.417  1.00 72.86           C  
ATOM    679  CD1 LEU A  91      90.818  -8.493 -99.895  1.00 72.86           C  
ATOM    680  CD2 LEU A  91      89.559  -7.233 -98.127  1.00 72.86           C  
ATOM    681  N   ALA A  92      88.867 -12.314 -96.218  1.00 73.92           N  
ATOM    682  CA  ALA A  92      87.972 -13.419 -95.886  1.00 73.92           C  
ATOM    683  C   ALA A  92      87.547 -13.361 -94.422  1.00 73.92           C  
ATOM    684  CB  ALA A  92      88.643 -14.757 -96.190  1.00 73.92           C  
ATOM    685  O   ALA A  92      86.385 -13.612 -94.096  1.00 73.92           O  
ATOM    686  N   THR A  93      88.447 -13.000 -93.454  1.00 75.23           N  
ATOM    687  CA  THR A  93      88.130 -12.814 -92.042  1.00 75.23           C  
ATOM    688  C   THR A  93      87.270 -11.569 -91.841  1.00 75.23           C  
ATOM    689  CB  THR A  93      89.409 -12.700 -91.192  1.00 75.23           C  
ATOM    690  O   THR A  93      86.338 -11.576 -91.034  1.00 75.23           O  
ATOM    691  CG2 THR A  93      90.161 -14.027 -91.150  1.00 75.23           C  
ATOM    692  OG1 THR A  93      90.264 -11.698 -91.757  1.00 75.23           O  
ATOM    693  N   ARG A  94      87.463 -10.499 -92.592  1.00 76.95           N  
ATOM    694  CA  ARG A  94      86.661  -9.281 -92.542  1.00 76.95           C  
ATOM    695  C   ARG A  94      85.290  -9.502 -93.172  1.00 76.95           C  
ATOM    696  CB  ARG A  94      87.383  -8.132 -93.248  1.00 76.95           C  
ATOM    697  O   ARG A  94      84.285  -8.981 -92.684  1.00 76.95           O  
ATOM    698  CG  ARG A  94      87.575  -6.898 -92.380  1.00 76.95           C  
ATOM    699  CD  ARG A  94      87.668  -5.629 -93.216  1.00 76.95           C  
ATOM    700  NE  ARG A  94      87.682  -4.433 -92.380  1.00 76.95           N  
ATOM    701  NH1 ARG A  94      89.205  -3.287 -93.686  1.00 76.95           N  
ATOM    702  NH2 ARG A  94      88.349  -2.314 -91.795  1.00 76.95           N  
ATOM    703  CZ  ARG A  94      88.412  -3.347 -92.622  1.00 76.95           C  
ATOM    704  N   SER A  95      85.287 -10.242 -94.337  1.00 78.67           N  
ATOM    705  CA  SER A  95      84.006 -10.583 -94.947  1.00 78.67           C  
ATOM    706  C   SER A  95      83.205 -11.530 -94.060  1.00 78.67           C  
ATOM    707  CB  SER A  95      84.219 -11.217 -96.322  1.00 78.67           C  
ATOM    708  O   SER A  95      81.986 -11.394 -93.940  1.00 78.67           O  
ATOM    709  OG  SER A  95      84.829 -12.490 -96.200  1.00 78.67           O  
ATOM    710  N   ASN A  96      83.865 -12.523 -93.421  1.00 80.10           N  
ATOM    711  CA  ASN A  96      83.247 -13.417 -92.447  1.00 80.10           C  
ATOM    712  C   ASN A  96      82.821 -12.666 -91.188  1.00 80.10           C  
ATOM    713  CB  ASN A  96      84.199 -14.559 -92.087  1.00 80.10           C  
ATOM    714  O   ASN A  96      81.746 -12.920 -90.643  1.00 80.10           O  
ATOM    715  CG  ASN A  96      83.683 -15.912 -92.534  1.00 80.10           C  
ATOM    716  ND2 ASN A  96      84.574 -16.894 -92.605  1.00 80.10           N  
ATOM    717  OD1 ASN A  96      82.492 -16.075 -92.813  1.00 80.10           O  
ATOM    718  N   GLU A  97      83.614 -11.735 -90.697  1.00 81.03           N  
ATOM    719  CA  GLU A  97      83.269 -10.880 -89.565  1.00 81.03           C  
ATOM    720  C   GLU A  97      82.115  -9.943 -89.912  1.00 81.03           C  
ATOM    721  CB  GLU A  97      84.486 -10.069 -89.112  1.00 81.03           C  
ATOM    722  O   GLU A  97      81.228  -9.710 -89.088  1.00 81.03           O  
ATOM    723  CG  GLU A  97      85.530 -10.891 -88.370  1.00 81.03           C  
ATOM    724  CD  GLU A  97      86.768 -10.091 -87.995  1.00 81.03           C  
ATOM    725  OE1 GLU A  97      87.702 -10.665 -87.392  1.00 81.03           O  
ATOM    726  OE2 GLU A  97      86.802  -8.879 -88.306  1.00 81.03           O  
ATOM    727  N   LYS A  98      82.105  -9.415 -91.137  1.00 82.70           N  
ATOM    728  CA  LYS A  98      81.005  -8.579 -91.609  1.00 82.70           C  
ATOM    729  C   LYS A  98      79.710  -9.380 -91.712  1.00 82.70           C  
ATOM    730  CB  LYS A  98      81.346  -7.958 -92.964  1.00 82.70           C  
ATOM    731  O   LYS A  98      78.641  -8.893 -91.336  1.00 82.70           O  
ATOM    732  CG  LYS A  98      80.337  -6.924 -93.443  1.00 82.70           C  
ATOM    733  CD  LYS A  98      80.735  -6.336 -94.791  1.00 82.70           C  
ATOM    734  CE  LYS A  98      79.648  -5.427 -95.348  1.00 82.70           C  
ATOM    735  NZ  LYS A  98      80.055  -4.808 -96.645  1.00 82.70           N  
ATOM    736  N   GLN A  99      79.728 -10.642 -92.199  1.00 82.67           N  
ATOM    737  CA  GLN A  99      78.566 -11.522 -92.268  1.00 82.67           C  
ATOM    738  C   GLN A  99      78.089 -11.913 -90.872  1.00 82.67           C  
ATOM    739  CB  GLN A  99      78.888 -12.775 -93.083  1.00 82.67           C  
ATOM    740  O   GLN A  99      76.885 -11.979 -90.617  1.00 82.67           O  
ATOM    741  CG  GLN A  99      78.930 -12.536 -94.587  1.00 82.67           C  
ATOM    742  CD  GLN A  99      79.285 -13.787 -95.370  1.00 82.67           C  
ATOM    743  NE2 GLN A  99      79.056 -13.751 -96.678  1.00 82.67           N  
ATOM    744  OE1 GLN A  99      79.761 -14.776 -94.803  1.00 82.67           O  
ATOM    745  N   GLU A 100      79.028 -12.151 -89.927  1.00 81.67           N  
ATOM    746  CA  GLU A 100      78.681 -12.432 -88.537  1.00 81.67           C  
ATOM    747  C   GLU A 100      78.076 -11.206 -87.860  1.00 81.67           C  
ATOM    748  CB  GLU A 100      79.912 -12.908 -87.762  1.00 81.67           C  
ATOM    749  O   GLU A 100      77.120 -11.324 -87.090  1.00 81.67           O  
ATOM    750  CG  GLU A 100      80.356 -14.320 -88.118  1.00 81.67           C  
ATOM    751  CD  GLU A 100      81.606 -14.762 -87.374  1.00 81.67           C  
ATOM    752  OE1 GLU A 100      82.062 -15.909 -87.582  1.00 81.67           O  
ATOM    753  OE2 GLU A 100      82.132 -13.955 -86.575  1.00 81.67           O  
ATOM    754  N   LEU A 101      78.533 -10.035 -88.218  1.00 82.27           N  
ATOM    755  CA  LEU A 101      77.972  -8.804 -87.674  1.00 82.27           C  
ATOM    756  C   LEU A 101      76.600  -8.519 -88.276  1.00 82.27           C  
ATOM    757  CB  LEU A 101      78.912  -7.624 -87.936  1.00 82.27           C  
ATOM    758  O   LEU A 101      75.715  -7.996 -87.595  1.00 82.27           O  
ATOM    759  CG  LEU A 101      80.149  -7.531 -87.041  1.00 82.27           C  
ATOM    760  CD1 LEU A 101      81.077  -6.425 -87.532  1.00 82.27           C  
ATOM    761  CD2 LEU A 101      79.742  -7.290 -85.591  1.00 82.27           C  
ATOM    762  N   GLN A 102      76.478  -8.904 -89.550  1.00 83.71           N  
ATOM    763  CA  GLN A 102      75.171  -8.770 -90.185  1.00 83.71           C  
ATOM    764  C   GLN A 102      74.164  -9.745 -89.580  1.00 83.71           C  
ATOM    765  CB  GLN A 102      75.280  -8.997 -91.693  1.00 83.71           C  
ATOM    766  O   GLN A 102      73.005  -9.389 -89.357  1.00 83.71           O  
ATOM    767  CG  GLN A 102      75.923  -7.839 -92.444  1.00 83.71           C  
ATOM    768  CD  GLN A 102      76.067  -8.110 -93.930  1.00 83.71           C  
ATOM    769  NE2 GLN A 102      76.441  -7.084 -94.686  1.00 83.71           N  
ATOM    770  OE1 GLN A 102      75.844  -9.232 -94.394  1.00 83.71           O  
ATOM    771  N   GLU A 103      74.563 -10.942 -89.292  1.00 85.55           N  
ATOM    772  CA  GLU A 103      73.704 -11.917 -88.626  1.00 85.55           C  
ATOM    773  C   GLU A 103      73.376 -11.480 -87.201  1.00 85.55           C  
ATOM    774  CB  GLU A 103      74.366 -13.297 -88.614  1.00 85.55           C  
ATOM    775  O   GLU A 103      72.242 -11.636 -86.744  1.00 85.55           O  
ATOM    776  CG  GLU A 103      74.351 -13.997 -89.965  1.00 85.55           C  
ATOM    777  CD  GLU A 103      75.066 -15.339 -89.953  1.00 85.55           C  
ATOM    778  OE1 GLU A 103      75.220 -15.955 -91.032  1.00 85.55           O  
ATOM    779  OE2 GLU A 103      75.475 -15.779 -88.855  1.00 85.55           O  
ATOM    780  N   LEU A 104      74.350 -10.990 -86.533  1.00 85.63           N  
ATOM    781  CA  LEU A 104      74.136 -10.476 -85.185  1.00 85.63           C  
ATOM    782  C   LEU A 104      73.221  -9.256 -85.207  1.00 85.63           C  
ATOM    783  CB  LEU A 104      75.472 -10.114 -84.531  1.00 85.63           C  
ATOM    784  O   LEU A 104      72.336  -9.124 -84.359  1.00 85.63           O  
ATOM    785  CG  LEU A 104      76.258 -11.270 -83.909  1.00 85.63           C  
ATOM    786  CD1 LEU A 104      77.669 -10.818 -83.547  1.00 85.63           C  
ATOM    787  CD2 LEU A 104      75.532 -11.811 -82.682  1.00 85.63           C  
ATOM    788  N   ASN A 105      73.458  -8.424 -86.154  1.00 86.09           N  
ATOM    789  CA  ASN A 105      72.587  -7.265 -86.317  1.00 86.09           C  
ATOM    790  C   ASN A 105      71.159  -7.680 -86.658  1.00 86.09           C  
ATOM    791  CB  ASN A 105      73.138  -6.326 -87.392  1.00 86.09           C  
ATOM    792  O   ASN A 105      70.200  -7.080 -86.168  1.00 86.09           O  
ATOM    793  CG  ASN A 105      73.605  -4.999 -86.827  1.00 86.09           C  
ATOM    794  ND2 ASN A 105      74.484  -4.321 -87.554  1.00 86.09           N  
ATOM    795  OD1 ASN A 105      73.179  -4.588 -85.744  1.00 86.09           O  
ATOM    796  N   ASP A 106      71.013  -8.692 -87.537  1.00 86.62           N  
ATOM    797  CA  ASP A 106      69.685  -9.226 -87.822  1.00 86.62           C  
ATOM    798  C   ASP A 106      69.060  -9.838 -86.571  1.00 86.62           C  
ATOM    799  CB  ASP A 106      69.754 -10.269 -88.940  1.00 86.62           C  
ATOM    800  O   ASP A 106      67.858  -9.692 -86.336  1.00 86.62           O  
ATOM    801  CG  ASP A 106      70.027  -9.659 -90.303  1.00 86.62           C  
ATOM    802  OD1 ASP A 106      69.781  -8.448 -90.491  1.00 86.62           O  
ATOM    803  OD2 ASP A 106      70.490 -10.397 -91.200  1.00 86.62           O  
ATOM    804  N   ARG A 107      69.809 -10.472 -85.691  1.00 87.85           N  
ATOM    805  CA  ARG A 107      69.332 -11.024 -84.428  1.00 87.85           C  
ATOM    806  C   ARG A 107      68.961  -9.914 -83.451  1.00 87.85           C  
ATOM    807  CB  ARG A 107      70.391 -11.937 -83.806  1.00 87.85           C  
ATOM    808  O   ARG A 107      67.945 -10.004 -82.757  1.00 87.85           O  
ATOM    809  CG  ARG A 107      70.438 -13.329 -84.415  1.00 87.85           C  
ATOM    810  CD  ARG A 107      71.355 -14.258 -83.630  1.00 87.85           C  
ATOM    811  NE  ARG A 107      71.436 -15.580 -84.243  1.00 87.85           N  
ATOM    812  NH1 ARG A 107      72.938 -16.428 -82.707  1.00 87.85           N  
ATOM    813  NH2 ARG A 107      72.185 -17.744 -84.426  1.00 87.85           N  
ATOM    814  CZ  ARG A 107      72.186 -16.581 -83.790  1.00 87.85           C  
ATOM    815  N   PHE A 108      69.802  -8.874 -83.425  1.00 88.42           N  
ATOM    816  CA  PHE A 108      69.491  -7.723 -82.586  1.00 88.42           C  
ATOM    817  C   PHE A 108      68.234  -7.017 -83.079  1.00 88.42           C  
ATOM    818  CB  PHE A 108      70.668  -6.742 -82.560  1.00 88.42           C  
ATOM    819  O   PHE A 108      67.397  -6.595 -82.277  1.00 88.42           O  
ATOM    820  CG  PHE A 108      71.719  -7.081 -81.537  1.00 88.42           C  
ATOM    821  CD1 PHE A 108      71.424  -7.047 -80.180  1.00 88.42           C  
ATOM    822  CD2 PHE A 108      73.002  -7.435 -81.934  1.00 88.42           C  
ATOM    823  CE1 PHE A 108      72.395  -7.361 -79.231  1.00 88.42           C  
ATOM    824  CE2 PHE A 108      73.977  -7.749 -80.992  1.00 88.42           C  
ATOM    825  CZ  PHE A 108      73.672  -7.711 -79.641  1.00 88.42           C  
ATOM    826  N   ALA A 109      68.103  -6.903 -84.382  1.00 87.96           N  
ATOM    827  CA  ALA A 109      66.909  -6.278 -84.945  1.00 87.96           C  
ATOM    828  C   ALA A 109      65.658  -7.082 -84.606  1.00 87.96           C  
ATOM    829  CB  ALA A 109      67.049  -6.131 -86.458  1.00 87.96           C  
ATOM    830  O   ALA A 109      64.618  -6.512 -84.267  1.00 87.96           O  
ATOM    831  N   ASN A 110      65.755  -8.413 -84.704  1.00 90.42           N  
ATOM    832  CA  ASN A 110      64.637  -9.268 -84.319  1.00 90.42           C  
ATOM    833  C   ASN A 110      64.350  -9.176 -82.823  1.00 90.42           C  
ATOM    834  CB  ASN A 110      64.908 -10.719 -84.720  1.00 90.42           C  
ATOM    835  O   ASN A 110      63.189  -9.169 -82.409  1.00 90.42           O  
ATOM    836  CG  ASN A 110      64.856 -10.931 -86.220  1.00 90.42           C  
ATOM    837  ND2 ASN A 110      65.569 -11.942 -86.701  1.00 90.42           N  
ATOM    838  OD1 ASN A 110      64.181 -10.191 -86.941  1.00 90.42           O  
ATOM    839  N   PHE A 111      65.400  -9.079 -81.942  1.00 90.86           N  
ATOM    840  CA  PHE A 111      65.255  -8.939 -80.497  1.00 90.86           C  
ATOM    841  C   PHE A 111      64.643  -7.589 -80.143  1.00 90.86           C  
ATOM    842  CB  PHE A 111      66.611  -9.100 -79.802  1.00 90.86           C  
ATOM    843  O   PHE A 111      63.767  -7.507 -79.280  1.00 90.86           O  
ATOM    844  CG  PHE A 111      66.525  -9.105 -78.299  1.00 90.86           C  
ATOM    845  CD1 PHE A 111      66.904  -7.988 -77.564  1.00 90.86           C  
ATOM    846  CD2 PHE A 111      66.065 -10.226 -77.622  1.00 90.86           C  
ATOM    847  CE1 PHE A 111      66.826  -7.990 -76.173  1.00 90.86           C  
ATOM    848  CE2 PHE A 111      65.985 -10.235 -76.232  1.00 90.86           C  
ATOM    849  CZ  PHE A 111      66.366  -9.116 -75.510  1.00 90.86           C  
ATOM    850  N   ILE A 112      64.965  -6.542 -80.832  1.00 89.54           N  
ATOM    851  CA  ILE A 112      64.402  -5.215 -80.601  1.00 89.54           C  
ATOM    852  C   ILE A 112      62.928  -5.203 -80.999  1.00 89.54           C  
ATOM    853  CB  ILE A 112      65.177  -4.129 -81.381  1.00 89.54           C  
ATOM    854  O   ILE A 112      62.094  -4.625 -80.298  1.00 89.54           O  
ATOM    855  CG1 ILE A 112      66.597  -3.980 -80.821  1.00 89.54           C  
ATOM    856  CG2 ILE A 112      64.428  -2.795 -81.336  1.00 89.54           C  
ATOM    857  CD1 ILE A 112      67.444  -2.948 -81.551  1.00 89.54           C  
ATOM    858  N   GLU A 113      62.635  -5.860 -82.161  1.00 89.85           N  
ATOM    859  CA  GLU A 113      61.244  -5.960 -82.592  1.00 89.85           C  
ATOM    860  C   GLU A 113      60.413  -6.759 -81.592  1.00 89.85           C  
ATOM    861  CB  GLU A 113      61.155  -6.599 -83.980  1.00 89.85           C  
ATOM    862  O   GLU A 113      59.265  -6.409 -81.310  1.00 89.85           O  
ATOM    863  CG  GLU A 113      61.444  -5.635 -85.121  1.00 89.85           C  
ATOM    864  CD  GLU A 113      61.424  -6.300 -86.488  1.00 89.85           C  
ATOM    865  OE1 GLU A 113      61.788  -5.641 -87.489  1.00 89.85           O  
ATOM    866  OE2 GLU A 113      61.040  -7.488 -86.560  1.00 89.85           O  
ATOM    867  N   LYS A 114      60.957  -7.832 -80.980  1.00 91.88           N  
ATOM    868  CA  LYS A 114      60.285  -8.633 -79.960  1.00 91.88           C  
ATOM    869  C   LYS A 114      60.068  -7.826 -78.683  1.00 91.88           C  
ATOM    870  CB  LYS A 114      61.092  -9.895 -79.651  1.00 91.88           C  
ATOM    871  O   LYS A 114      58.990  -7.877 -78.086  1.00 91.88           O  
ATOM    872  CG  LYS A 114      60.391 -10.862 -78.709  1.00 91.88           C  
ATOM    873  CD  LYS A 114      59.413 -11.761 -79.455  1.00 91.88           C  
ATOM    874  CE  LYS A 114      58.730 -12.746 -78.516  1.00 91.88           C  
ATOM    875  NZ  LYS A 114      57.930 -13.761 -79.265  1.00 91.88           N  
ATOM    876  N   VAL A 115      61.038  -7.114 -78.249  1.00 92.48           N  
ATOM    877  CA  VAL A 115      60.933  -6.272 -77.062  1.00 92.48           C  
ATOM    878  C   VAL A 115      59.907  -5.167 -77.302  1.00 92.48           C  
ATOM    879  CB  VAL A 115      62.298  -5.658 -76.679  1.00 92.48           C  
ATOM    880  O   VAL A 115      59.102  -4.856 -76.421  1.00 92.48           O  
ATOM    881  CG1 VAL A 115      62.131  -4.616 -75.575  1.00 92.48           C  
ATOM    882  CG2 VAL A 115      63.271  -6.752 -76.244  1.00 92.48           C  
ATOM    883  N   ARG A 116      59.869  -4.599 -78.501  1.00 91.10           N  
ATOM    884  CA  ARG A 116      58.876  -3.583 -78.835  1.00 91.10           C  
ATOM    885  C   ARG A 116      57.468  -4.169 -78.827  1.00 91.10           C  
ATOM    886  CB  ARG A 116      59.178  -2.965 -80.202  1.00 91.10           C  
ATOM    887  O   ARG A 116      56.531  -3.542 -78.329  1.00 91.10           O  
ATOM    888  CG  ARG A 116      60.290  -1.928 -80.177  1.00 91.10           C  
ATOM    889  CD  ARG A 116      60.430  -1.219 -81.517  1.00 91.10           C  
ATOM    890  NE  ARG A 116      61.497  -0.223 -81.490  1.00 91.10           N  
ATOM    891  NH1 ARG A 116      61.315   0.334 -83.724  1.00 91.10           N  
ATOM    892  NH2 ARG A 116      62.874   1.373 -82.403  1.00 91.10           N  
ATOM    893  CZ  ARG A 116      61.893   0.493 -82.539  1.00 91.10           C  
ATOM    894  N   PHE A 117      57.374  -5.377 -79.469  1.00 93.24           N  
ATOM    895  CA  PHE A 117      56.093  -6.073 -79.469  1.00 93.24           C  
ATOM    896  C   PHE A 117      55.641  -6.375 -78.045  1.00 93.24           C  
ATOM    897  CB  PHE A 117      56.185  -7.372 -80.276  1.00 93.24           C  
ATOM    898  O   PHE A 117      54.472  -6.181 -77.705  1.00 93.24           O  
ATOM    899  CG  PHE A 117      54.903  -8.160 -80.308  1.00 93.24           C  
ATOM    900  CD1 PHE A 117      54.733  -9.270 -79.490  1.00 93.24           C  
ATOM    901  CD2 PHE A 117      53.868  -7.790 -81.157  1.00 93.24           C  
ATOM    902  CE1 PHE A 117      53.548 -10.001 -79.517  1.00 93.24           C  
ATOM    903  CE2 PHE A 117      52.681  -8.515 -81.189  1.00 93.24           C  
ATOM    904  CZ  PHE A 117      52.523  -9.621 -80.369  1.00 93.24           C  
ATOM    905  N   LEU A 118      56.558  -6.809 -77.156  1.00 92.12           N  
ATOM    906  CA  LEU A 118      56.230  -7.115 -75.767  1.00 92.12           C  
ATOM    907  C   LEU A 118      55.919  -5.841 -74.989  1.00 92.12           C  
ATOM    908  CB  LEU A 118      57.382  -7.868 -75.097  1.00 92.12           C  
ATOM    909  O   LEU A 118      55.020  -5.827 -74.145  1.00 92.12           O  
ATOM    910  CG  LEU A 118      57.563  -9.331 -75.503  1.00 92.12           C  
ATOM    911  CD1 LEU A 118      58.856  -9.888 -74.917  1.00 92.12           C  
ATOM    912  CD2 LEU A 118      56.365 -10.162 -75.056  1.00 92.12           C  
ATOM    913  N   GLU A 119      56.618  -4.828 -75.254  1.00 92.12           N  
ATOM    914  CA  GLU A 119      56.342  -3.541 -74.623  1.00 92.12           C  
ATOM    915  C   GLU A 119      54.961  -3.020 -75.012  1.00 92.12           C  
ATOM    916  CB  GLU A 119      57.415  -2.516 -74.997  1.00 92.12           C  
ATOM    917  O   GLU A 119      54.238  -2.476 -74.175  1.00 92.12           O  
ATOM    918  CG  GLU A 119      58.725  -2.694 -74.242  1.00 92.12           C  
ATOM    919  CD  GLU A 119      59.795  -1.696 -74.655  1.00 92.12           C  
ATOM    920  OE1 GLU A 119      60.852  -1.628 -73.986  1.00 92.12           O  
ATOM    921  OE2 GLU A 119      59.575  -0.975 -75.654  1.00 92.12           O  
ATOM    922  N   GLN A 120      54.637  -3.146 -76.302  1.00 93.30           N  
ATOM    923  CA  GLN A 120      53.322  -2.729 -76.779  1.00 93.30           C  
ATOM    924  C   GLN A 120      52.217  -3.580 -76.159  1.00 93.30           C  
ATOM    925  CB  GLN A 120      53.254  -2.810 -78.305  1.00 93.30           C  
ATOM    926  O   GLN A 120      51.174  -3.058 -75.761  1.00 93.30           O  
ATOM    927  CG  GLN A 120      52.074  -2.060 -78.908  1.00 93.30           C  
ATOM    928  CD  GLN A 120      52.143  -1.978 -80.422  1.00 93.30           C  
ATOM    929  NE2 GLN A 120      51.303  -1.132 -81.008  1.00 93.30           N  
ATOM    930  OE1 GLN A 120      52.945  -2.669 -81.058  1.00 93.30           O  
ATOM    931  N   GLN A 121      52.475  -4.892 -76.079  1.00 93.28           N  
ATOM    932  CA  GLN A 121      51.510  -5.790 -75.453  1.00 93.28           C  
ATOM    933  C   GLN A 121      51.364  -5.488 -73.964  1.00 93.28           C  
ATOM    934  CB  GLN A 121      51.924  -7.248 -75.654  1.00 93.28           C  
ATOM    935  O   GLN A 121      50.255  -5.518 -73.426  1.00 93.28           O  
ATOM    936  CG  GLN A 121      51.414  -7.858 -76.953  1.00 93.28           C  
ATOM    937  CD  GLN A 121      51.699  -9.345 -77.055  1.00 93.28           C  
ATOM    938  NE2 GLN A 121      51.384  -9.932 -78.205  1.00 93.28           N  
ATOM    939  OE1 GLN A 121      52.198  -9.961 -76.108  1.00 93.28           O  
ATOM    940  N   ASN A 122      52.461  -5.246 -73.304  1.00 90.88           N  
ATOM    941  CA  ASN A 122      52.416  -4.881 -71.892  1.00 90.88           C  
ATOM    942  C   ASN A 122      51.685  -3.558 -71.678  1.00 90.88           C  
ATOM    943  CB  ASN A 122      53.830  -4.806 -71.312  1.00 90.88           C  
ATOM    944  O   ASN A 122      50.940  -3.405 -70.709  1.00 90.88           O  
ATOM    945  CG  ASN A 122      54.281  -6.118 -70.701  1.00 90.88           C  
ATOM    946  ND2 ASN A 122      55.579  -6.389 -70.771  1.00 90.88           N  
ATOM    947  OD1 ASN A 122      53.469  -6.882 -70.172  1.00 90.88           O  
ATOM    948  N   ALA A 123      51.953  -2.634 -72.606  1.00 92.68           N  
ATOM    949  CA  ALA A 123      51.243  -1.359 -72.527  1.00 92.68           C  
ATOM    950  C   ALA A 123      49.743  -1.554 -72.727  1.00 92.68           C  
ATOM    951  CB  ALA A 123      51.792  -0.380 -73.561  1.00 92.68           C  
ATOM    952  O   ALA A 123      48.932  -0.927 -72.041  1.00 92.68           O  
ATOM    953  N   ALA A 124      49.377  -2.393 -73.691  1.00 92.48           N  
ATOM    954  CA  ALA A 124      47.971  -2.708 -73.927  1.00 92.48           C  
ATOM    955  C   ALA A 124      47.356  -3.412 -72.721  1.00 92.48           C  
ATOM    956  CB  ALA A 124      47.823  -3.574 -75.176  1.00 92.48           C  
ATOM    957  O   ALA A 124      46.230  -3.105 -72.323  1.00 92.48           O  
ATOM    958  N   LEU A 125      48.060  -4.405 -72.085  1.00 89.61           N  
ATOM    959  CA  LEU A 125      47.571  -5.134 -70.920  1.00 89.61           C  
ATOM    960  C   LEU A 125      47.458  -4.213 -69.710  1.00 89.61           C  
ATOM    961  CB  LEU A 125      48.498  -6.310 -70.596  1.00 89.61           C  
ATOM    962  O   LEU A 125      46.509  -4.320 -68.930  1.00 89.61           O  
ATOM    963  CG  LEU A 125      48.406  -7.521 -71.525  1.00 89.61           C  
ATOM    964  CD1 LEU A 125      49.502  -8.528 -71.192  1.00 89.61           C  
ATOM    965  CD2 LEU A 125      47.029  -8.169 -71.425  1.00 89.61           C  
ATOM    966  N   ARG A 126      48.382  -3.334 -69.573  1.00 88.49           N  
ATOM    967  CA  ARG A 126      48.328  -2.353 -68.493  1.00 88.49           C  
ATOM    968  C   ARG A 126      47.133  -1.420 -68.661  1.00 88.49           C  
ATOM    969  CB  ARG A 126      49.623  -1.540 -68.439  1.00 88.49           C  
ATOM    970  O   ARG A 126      46.494  -1.038 -67.679  1.00 88.49           O  
ATOM    971  CG  ARG A 126      50.809  -2.308 -67.876  1.00 88.49           C  
ATOM    972  CD  ARG A 126      52.030  -1.416 -67.708  1.00 88.49           C  
ATOM    973  NE  ARG A 126      53.128  -2.123 -67.055  1.00 88.49           N  
ATOM    974  NH1 ARG A 126      54.790  -1.136 -68.320  1.00 88.49           N  
ATOM    975  NH2 ARG A 126      55.332  -2.667 -66.702  1.00 88.49           N  
ATOM    976  CZ  ARG A 126      54.414  -1.973 -67.360  1.00 88.49           C  
ATOM    977  N   GLY A 127      46.879  -1.046 -69.935  1.00 86.90           N  
ATOM    978  CA  GLY A 127      45.696  -0.246 -70.206  1.00 86.90           C  
ATOM    979  C   GLY A 127      44.400  -0.979 -69.913  1.00 86.90           C  
ATOM    980  O   GLY A 127      43.471  -0.404 -69.343  1.00 86.90           O  
ATOM    981  N   GLU A 128      44.351  -2.290 -70.265  1.00 86.63           N  
ATOM    982  CA  GLU A 128      43.179  -3.115 -69.987  1.00 86.63           C  
ATOM    983  C   GLU A 128      42.999  -3.331 -68.487  1.00 86.63           C  
ATOM    984  CB  GLU A 128      43.289  -4.463 -70.703  1.00 86.63           C  
ATOM    985  O   GLU A 128      41.872  -3.339 -67.987  1.00 86.63           O  
ATOM    986  CG  GLU A 128      43.126  -4.372 -72.214  1.00 86.63           C  
ATOM    987  CD  GLU A 128      43.277  -5.713 -72.915  1.00 86.63           C  
ATOM    988  OE1 GLU A 128      43.244  -5.751 -74.166  1.00 86.63           O  
ATOM    989  OE2 GLU A 128      43.429  -6.734 -72.208  1.00 86.63           O  
ATOM    990  N   LEU A 129      44.028  -3.410 -67.673  1.00 81.57           N  
ATOM    991  CA  LEU A 129      44.000  -3.567 -66.222  1.00 81.57           C  
ATOM    992  C   LEU A 129      43.573  -2.270 -65.544  1.00 81.57           C  
ATOM    993  CB  LEU A 129      45.373  -4.000 -65.703  1.00 81.57           C  
ATOM    994  O   LEU A 129      42.812  -2.293 -64.574  1.00 81.57           O  
ATOM    995  CG  LEU A 129      45.641  -5.506 -65.669  1.00 81.57           C  
ATOM    996  CD1 LEU A 129      47.108  -5.776 -65.352  1.00 81.57           C  
ATOM    997  CD2 LEU A 129      44.734  -6.188 -64.651  1.00 81.57           C  
ATOM    998  N   SER A 130      44.078  -1.189 -66.071  1.00 79.70           N  
ATOM    999  CA  SER A 130      43.659   0.096 -65.519  1.00 79.70           C  
ATOM   1000  C   SER A 130      42.186   0.366 -65.804  1.00 79.70           C  
ATOM   1001  CB  SER A 130      44.514   1.229 -66.089  1.00 79.70           C  
ATOM   1002  O   SER A 130      41.473   0.905 -64.955  1.00 79.70           O  
ATOM   1003  OG  SER A 130      44.336   1.337 -67.491  1.00 79.70           O  
ATOM   1004  N   GLN A 131      41.665  -0.019 -66.983  1.00 79.03           N  
ATOM   1005  CA  GLN A 131      40.261   0.109 -67.360  1.00 79.03           C  
ATOM   1006  C   GLN A 131      39.387  -0.851 -66.558  1.00 79.03           C  
ATOM   1007  CB  GLN A 131      40.082  -0.143 -68.857  1.00 79.03           C  
ATOM   1008  O   GLN A 131      38.277  -0.498 -66.153  1.00 79.03           O  
ATOM   1009  CG  GLN A 131      40.453   1.048 -69.730  1.00 79.03           C  
ATOM   1010  CD  GLN A 131      40.305   0.759 -71.212  1.00 79.03           C  
ATOM   1011  NE2 GLN A 131      41.107   1.431 -72.031  1.00 79.03           N  
ATOM   1012  OE1 GLN A 131      39.477  -0.063 -71.618  1.00 79.03           O  
ATOM   1013  N   ALA A 132      39.862  -2.052 -66.263  1.00 70.09           N  
ATOM   1014  CA  ALA A 132      39.161  -3.039 -65.446  1.00 70.09           C  
ATOM   1015  C   ALA A 132      39.208  -2.661 -63.968  1.00 70.09           C  
ATOM   1016  CB  ALA A 132      39.762  -4.427 -65.656  1.00 70.09           C  
ATOM   1017  O   ALA A 132      38.251  -2.902 -63.229  1.00 70.09           O  
ATOM   1018  N   ARG A 133      40.201  -2.001 -63.501  1.00 67.12           N  
ATOM   1019  CA  ARG A 133      40.349  -1.522 -62.130  1.00 67.12           C  
ATOM   1020  C   ARG A 133      39.565  -0.232 -61.913  1.00 67.12           C  
ATOM   1021  CB  ARG A 133      41.825  -1.300 -61.794  1.00 67.12           C  
ATOM   1022  O   ARG A 133      39.043   0.007 -60.822  1.00 67.12           O  
ATOM   1023  CG  ARG A 133      42.577  -2.576 -61.452  1.00 67.12           C  
ATOM   1024  CD  ARG A 133      44.043  -2.302 -61.145  1.00 67.12           C  
ATOM   1025  NE  ARG A 133      44.754  -3.523 -60.777  1.00 67.12           N  
ATOM   1026  NH1 ARG A 133      46.847  -2.545 -60.760  1.00 67.12           N  
ATOM   1027  NH2 ARG A 133      46.613  -4.772 -60.267  1.00 67.12           N  
ATOM   1028  CZ  ARG A 133      46.070  -3.611 -60.602  1.00 67.12           C  
ATOM   1029  N   GLY A 134      39.241   0.588 -62.959  1.00 63.55           N  
ATOM   1030  CA  GLY A 134      38.479   1.824 -62.876  1.00 63.55           C  
ATOM   1031  C   GLY A 134      36.989   1.621 -63.078  1.00 63.55           C  
ATOM   1032  O   GLY A 134      36.176   2.377 -62.541  1.00 63.55           O  
ATOM   1033  N   GLN A 135      36.501   0.380 -63.534  1.00 59.94           N  
ATOM   1034  CA  GLN A 135      35.120   0.038 -63.855  1.00 59.94           C  
ATOM   1035  C   GLN A 135      34.568  -0.999 -62.882  1.00 59.94           C  
ATOM   1036  CB  GLN A 135      35.014  -0.480 -65.290  1.00 59.94           C  
ATOM   1037  O   GLN A 135      33.389  -0.958 -62.524  1.00 59.94           O  
ATOM   1038  CG  GLN A 135      35.175   0.602 -66.349  1.00 59.94           C  
ATOM   1039  CD  GLN A 135      34.769   0.134 -67.734  1.00 59.94           C  
ATOM   1040  NE2 GLN A 135      35.097   0.928 -68.748  1.00 59.94           N  
ATOM   1041  OE1 GLN A 135      34.166  -0.932 -67.891  1.00 59.94           O  
ATOM   1042  N   GLU A 136      35.185  -1.377 -61.749  1.00 54.44           N  
ATOM   1043  CA  GLU A 136      34.540  -2.502 -61.079  1.00 54.44           C  
ATOM   1044  C   GLU A 136      35.249  -2.848 -59.773  1.00 54.44           C  
ATOM   1045  CB  GLU A 136      34.505  -3.726 -61.998  1.00 54.44           C  
ATOM   1046  O   GLU A 136      34.627  -3.357 -58.839  1.00 54.44           O  
ATOM   1047  CG  GLU A 136      33.268  -3.797 -62.882  1.00 54.44           C  
ATOM   1048  CD  GLU A 136      32.687  -5.197 -62.989  1.00 54.44           C  
ATOM   1049  OE1 GLU A 136      31.473  -5.331 -63.266  1.00 54.44           O  
ATOM   1050  OE2 GLU A 136      33.451  -6.169 -62.794  1.00 54.44           O  
ATOM   1051  N   PRO A 137      34.900  -2.013 -58.569  1.00 59.15           N  
ATOM   1052  CA  PRO A 137      34.479  -2.235 -57.184  1.00 59.15           C  
ATOM   1053  C   PRO A 137      34.201  -0.933 -56.435  1.00 59.15           C  
ATOM   1054  CB  PRO A 137      35.669  -2.976 -56.568  1.00 59.15           C  
ATOM   1055  O   PRO A 137      33.677  -0.959 -55.319  1.00 59.15           O  
ATOM   1056  CG  PRO A 137      36.833  -2.613 -57.432  1.00 59.15           C  
ATOM   1057  CD  PRO A 137      36.314  -2.173 -58.771  1.00 59.15           C  
ATOM   1058  N   ALA A 138      34.305   0.241 -57.077  1.00 63.29           N  
ATOM   1059  CA  ALA A 138      34.113   1.464 -56.303  1.00 63.29           C  
ATOM   1060  C   ALA A 138      32.658   1.922 -56.351  1.00 63.29           C  
ATOM   1061  CB  ALA A 138      35.033   2.570 -56.816  1.00 63.29           C  
ATOM   1062  O   ALA A 138      32.118   2.402 -55.352  1.00 63.29           O  
ATOM   1063  N   ARG A 139      31.917   1.602 -57.471  1.00 70.44           N  
ATOM   1064  CA  ARG A 139      30.510   1.969 -57.586  1.00 70.44           C  
ATOM   1065  C   ARG A 139      29.623   0.978 -56.841  1.00 70.44           C  
ATOM   1066  CB  ARG A 139      30.092   2.043 -59.057  1.00 70.44           C  
ATOM   1067  O   ARG A 139      28.656   1.373 -56.186  1.00 70.44           O  
ATOM   1068  CG  ARG A 139      30.500   3.334 -59.749  1.00 70.44           C  
ATOM   1069  CD  ARG A 139      29.906   3.436 -61.147  1.00 70.44           C  
ATOM   1070  NE  ARG A 139      30.359   4.640 -61.838  1.00 70.44           N  
ATOM   1071  NH1 ARG A 139      29.633   3.965 -63.925  1.00 70.44           N  
ATOM   1072  NH2 ARG A 139      30.668   5.994 -63.667  1.00 70.44           N  
ATOM   1073  CZ  ARG A 139      30.219   4.863 -63.142  1.00 70.44           C  
ATOM   1074  N   ALA A 140      29.931  -0.358 -57.022  1.00 75.23           N  
ATOM   1075  CA  ALA A 140      29.220  -1.404 -56.291  1.00 75.23           C  
ATOM   1076  C   ALA A 140      29.489  -1.306 -54.792  1.00 75.23           C  
ATOM   1077  CB  ALA A 140      29.621  -2.783 -56.811  1.00 75.23           C  
ATOM   1078  O   ALA A 140      28.584  -1.508 -53.979  1.00 75.23           O  
ATOM   1079  N   ASP A 141      30.696  -0.977 -54.377  1.00 79.05           N  
ATOM   1080  CA  ASP A 141      31.069  -0.735 -52.987  1.00 79.05           C  
ATOM   1081  C   ASP A 141      30.330   0.477 -52.424  1.00 79.05           C  
ATOM   1082  CB  ASP A 141      32.581  -0.534 -52.864  1.00 79.05           C  
ATOM   1083  O   ASP A 141      29.860   0.450 -51.285  1.00 79.05           O  
ATOM   1084  CG  ASP A 141      33.366  -1.822 -53.039  1.00 79.05           C  
ATOM   1085  OD1 ASP A 141      32.754  -2.912 -53.060  1.00 79.05           O  
ATOM   1086  OD2 ASP A 141      34.608  -1.747 -53.153  1.00 79.05           O  
ATOM   1087  N   GLN A 142      30.210   1.535 -53.238  1.00 85.09           N  
ATOM   1088  CA  GLN A 142      29.503   2.741 -52.821  1.00 85.09           C  
ATOM   1089  C   GLN A 142      28.011   2.473 -52.649  1.00 85.09           C  
ATOM   1090  CB  GLN A 142      29.720   3.868 -53.832  1.00 85.09           C  
ATOM   1091  O   GLN A 142      27.393   2.956 -51.697  1.00 85.09           O  
ATOM   1092  CG  GLN A 142      31.131   4.442 -53.820  1.00 85.09           C  
ATOM   1093  CD  GLN A 142      31.367   5.442 -54.936  1.00 85.09           C  
ATOM   1094  NE2 GLN A 142      32.621   5.845 -55.115  1.00 85.09           N  
ATOM   1095  OE1 GLN A 142      30.432   5.849 -55.632  1.00 85.09           O  
ATOM   1096  N   LEU A 143      27.393   1.695 -53.596  1.00 86.56           N  
ATOM   1097  CA  LEU A 143      25.985   1.323 -53.512  1.00 86.56           C  
ATOM   1098  C   LEU A 143      25.727   0.441 -52.296  1.00 86.56           C  
ATOM   1099  CB  LEU A 143      25.546   0.597 -54.787  1.00 86.56           C  
ATOM   1100  O   LEU A 143      24.720   0.609 -51.604  1.00 86.56           O  
ATOM   1101  CG  LEU A 143      25.459   1.447 -56.055  1.00 86.56           C  
ATOM   1102  CD1 LEU A 143      25.173   0.564 -57.266  1.00 86.56           C  
ATOM   1103  CD2 LEU A 143      24.387   2.522 -55.907  1.00 86.56           C  
ATOM   1104  N   CYS A 144      26.673  -0.594 -52.069  1.00 84.93           N  
ATOM   1105  CA  CYS A 144      26.564  -1.457 -50.898  1.00 84.93           C  
ATOM   1106  C   CYS A 144      26.722  -0.654 -49.612  1.00 84.93           C  
ATOM   1107  CB  CYS A 144      27.614  -2.566 -50.949  1.00 84.93           C  
ATOM   1108  O   CYS A 144      26.004  -0.885 -48.638  1.00 84.93           O  
ATOM   1109  SG  CYS A 144      27.314  -3.794 -52.239  1.00 84.93           S  
ATOM   1110  N   GLN A 145      27.624   0.299 -49.618  1.00 89.58           N  
ATOM   1111  CA  GLN A 145      27.829   1.165 -48.462  1.00 89.58           C  
ATOM   1112  C   GLN A 145      26.603   2.034 -48.201  1.00 89.58           C  
ATOM   1113  CB  GLN A 145      29.064   2.046 -48.663  1.00 89.58           C  
ATOM   1114  O   GLN A 145      26.227   2.258 -47.048  1.00 89.58           O  
ATOM   1115  CG  GLN A 145      30.382   1.296 -48.528  1.00 89.58           C  
ATOM   1116  CD  GLN A 145      31.589   2.181 -48.781  1.00 89.58           C  
ATOM   1117  NE2 GLN A 145      32.740   1.560 -49.015  1.00 89.58           N  
ATOM   1118  OE1 GLN A 145      31.487   3.411 -48.767  1.00 89.58           O  
ATOM   1119  N   GLN A 146      26.023   2.593 -49.248  1.00 93.22           N  
ATOM   1120  CA  GLN A 146      24.798   3.376 -49.124  1.00 93.22           C  
ATOM   1121  C   GLN A 146      23.661   2.531 -48.556  1.00 93.22           C  
ATOM   1122  CB  GLN A 146      24.392   3.959 -50.479  1.00 93.22           C  
ATOM   1123  O   GLN A 146      22.912   2.990 -47.690  1.00 93.22           O  
ATOM   1124  CG  GLN A 146      25.311   5.069 -50.970  1.00 93.22           C  
ATOM   1125  CD  GLN A 146      24.963   5.544 -52.368  1.00 93.22           C  
ATOM   1126  NE2 GLN A 146      25.675   6.559 -52.844  1.00 93.22           N  
ATOM   1127  OE1 GLN A 146      24.062   5.001 -53.016  1.00 93.22           O  
ATOM   1128  N   GLU A 147      23.452   1.296 -49.074  1.00 93.36           N  
ATOM   1129  CA  GLU A 147      22.435   0.379 -48.566  1.00 93.36           C  
ATOM   1130  C   GLU A 147      22.678   0.046 -47.096  1.00 93.36           C  
ATOM   1131  CB  GLU A 147      22.405  -0.905 -49.398  1.00 93.36           C  
ATOM   1132  O   GLU A 147      21.731  -0.058 -46.314  1.00 93.36           O  
ATOM   1133  CG  GLU A 147      21.857  -0.713 -50.805  1.00 93.36           C  
ATOM   1134  CD  GLU A 147      21.733  -2.013 -51.583  1.00 93.36           C  
ATOM   1135  OE1 GLU A 147      21.137  -2.007 -52.684  1.00 93.36           O  
ATOM   1136  OE2 GLU A 147      22.234  -3.047 -51.087  1.00 93.36           O  
ATOM   1137  N   LEU A 148      23.952  -0.149 -46.737  1.00 93.72           N  
ATOM   1138  CA  LEU A 148      24.310  -0.422 -45.349  1.00 93.72           C  
ATOM   1139  C   LEU A 148      23.967   0.766 -44.456  1.00 93.72           C  
ATOM   1140  CB  LEU A 148      25.802  -0.747 -45.234  1.00 93.72           C  
ATOM   1141  O   LEU A 148      23.449   0.588 -43.351  1.00 93.72           O  
ATOM   1142  CG  LEU A 148      26.205  -2.193 -45.530  1.00 93.72           C  
ATOM   1143  CD1 LEU A 148      27.699  -2.277 -45.820  1.00 93.72           C  
ATOM   1144  CD2 LEU A 148      25.828  -3.102 -44.365  1.00 93.72           C  
ATOM   1145  N   ARG A 149      24.231   1.969 -44.989  1.00 95.64           N  
ATOM   1146  CA  ARG A 149      23.914   3.184 -44.245  1.00 95.64           C  
ATOM   1147  C   ARG A 149      22.410   3.320 -44.036  1.00 95.64           C  
ATOM   1148  CB  ARG A 149      24.456   4.417 -44.972  1.00 95.64           C  
ATOM   1149  O   ARG A 149      21.959   3.663 -42.941  1.00 95.64           O  
ATOM   1150  CG  ARG A 149      25.972   4.526 -44.953  1.00 95.64           C  
ATOM   1151  CD  ARG A 149      26.454   5.798 -45.637  1.00 95.64           C  
ATOM   1152  NE  ARG A 149      27.897   5.775 -45.862  1.00 95.64           N  
ATOM   1153  NH1 ARG A 149      27.745   5.574 -48.158  1.00 95.64           N  
ATOM   1154  NH2 ARG A 149      29.799   5.659 -47.144  1.00 95.64           N  
ATOM   1155  CZ  ARG A 149      28.477   5.669 -47.054  1.00 95.64           C  
ATOM   1156  N   GLU A 150      21.649   3.050 -45.076  1.00 96.07           N  
ATOM   1157  CA  GLU A 150      20.193   3.115 -44.998  1.00 96.07           C  
ATOM   1158  C   GLU A 150      19.646   2.080 -44.018  1.00 96.07           C  
ATOM   1159  CB  GLU A 150      19.570   2.911 -46.381  1.00 96.07           C  
ATOM   1160  O   GLU A 150      18.728   2.371 -43.248  1.00 96.07           O  
ATOM   1161  CG  GLU A 150      19.793   4.076 -47.334  1.00 96.07           C  
ATOM   1162  CD  GLU A 150      19.280   3.807 -48.740  1.00 96.07           C  
ATOM   1163  OE1 GLU A 150      19.414   4.693 -49.615  1.00 96.07           O  
ATOM   1164  OE2 GLU A 150      18.740   2.702 -48.969  1.00 96.07           O  
ATOM   1165  N   LEU A 151      20.177   0.829 -44.055  1.00 95.11           N  
ATOM   1166  CA  LEU A 151      19.754  -0.234 -43.149  1.00 95.11           C  
ATOM   1167  C   LEU A 151      20.090   0.118 -41.704  1.00 95.11           C  
ATOM   1168  CB  LEU A 151      20.418  -1.559 -43.532  1.00 95.11           C  
ATOM   1169  O   LEU A 151      19.298  -0.146 -40.796  1.00 95.11           O  
ATOM   1170  CG  LEU A 151      19.888  -2.244 -44.792  1.00 95.11           C  
ATOM   1171  CD1 LEU A 151      20.726  -3.476 -45.119  1.00 95.11           C  
ATOM   1172  CD2 LEU A 151      18.420  -2.620 -44.620  1.00 95.11           C  
ATOM   1173  N   ARG A 152      21.244   0.729 -41.525  1.00 96.05           N  
ATOM   1174  CA  ARG A 152      21.646   1.167 -40.192  1.00 96.05           C  
ATOM   1175  C   ARG A 152      20.716   2.257 -39.670  1.00 96.05           C  
ATOM   1176  CB  ARG A 152      23.090   1.671 -40.204  1.00 96.05           C  
ATOM   1177  O   ARG A 152      20.372   2.272 -38.486  1.00 96.05           O  
ATOM   1178  CG  ARG A 152      24.128   0.566 -40.321  1.00 96.05           C  
ATOM   1179  CD  ARG A 152      25.545   1.121 -40.328  1.00 96.05           C  
ATOM   1180  NE  ARG A 152      26.539   0.061 -40.470  1.00 96.05           N  
ATOM   1181  NH1 ARG A 152      28.363   1.476 -40.381  1.00 96.05           N  
ATOM   1182  NH2 ARG A 152      28.669  -0.783 -40.626  1.00 96.05           N  
ATOM   1183  CZ  ARG A 152      27.855   0.254 -40.492  1.00 96.05           C  
ATOM   1184  N   ARG A 153      20.380   3.201 -40.580  1.00 96.79           N  
ATOM   1185  CA  ARG A 153      19.430   4.251 -40.226  1.00 96.79           C  
ATOM   1186  C   ARG A 153      18.076   3.660 -39.849  1.00 96.79           C  
ATOM   1187  CB  ARG A 153      19.266   5.240 -41.383  1.00 96.79           C  
ATOM   1188  O   ARG A 153      17.454   4.091 -38.876  1.00 96.79           O  
ATOM   1189  CG  ARG A 153      20.462   6.157 -41.583  1.00 96.79           C  
ATOM   1190  CD  ARG A 153      20.208   7.184 -42.677  1.00 96.79           C  
ATOM   1191  NE  ARG A 153      21.363   8.055 -42.878  1.00 96.79           N  
ATOM   1192  NH1 ARG A 153      21.934   7.170 -44.934  1.00 96.79           N  
ATOM   1193  NH2 ARG A 153      23.180   8.866 -44.025  1.00 96.79           N  
ATOM   1194  CZ  ARG A 153      22.156   8.028 -43.945  1.00 96.79           C  
ATOM   1195  N   GLU A 154      17.594   2.700 -40.606  1.00 95.87           N  
ATOM   1196  CA  GLU A 154      16.332   2.023 -40.325  1.00 95.87           C  
ATOM   1197  C   GLU A 154      16.388   1.282 -38.992  1.00 95.87           C  
ATOM   1198  CB  GLU A 154      15.981   1.049 -41.453  1.00 95.87           C  
ATOM   1199  O   GLU A 154      15.412   1.274 -38.239  1.00 95.87           O  
ATOM   1200  CG  GLU A 154      15.533   1.732 -42.738  1.00 95.87           C  
ATOM   1201  CD  GLU A 154      15.246   0.756 -43.868  1.00 95.87           C  
ATOM   1202  OE1 GLU A 154      14.917   1.206 -44.989  1.00 95.87           O  
ATOM   1203  OE2 GLU A 154      15.351  -0.468 -43.630  1.00 95.87           O  
ATOM   1204  N   LEU A 155      17.497   0.617 -38.726  1.00 95.21           N  
ATOM   1205  CA  LEU A 155      17.688  -0.080 -37.459  1.00 95.21           C  
ATOM   1206  C   LEU A 155      17.639   0.897 -36.288  1.00 95.21           C  
ATOM   1207  CB  LEU A 155      19.022  -0.831 -37.456  1.00 95.21           C  
ATOM   1208  O   LEU A 155      17.058   0.593 -35.244  1.00 95.21           O  
ATOM   1209  CG  LEU A 155      19.052  -2.161 -38.212  1.00 95.21           C  
ATOM   1210  CD1 LEU A 155      20.459  -2.749 -38.193  1.00 95.21           C  
ATOM   1211  CD2 LEU A 155      18.049  -3.140 -37.611  1.00 95.21           C  
ATOM   1212  N   GLU A 156      18.251   2.034 -36.431  1.00 95.96           N  
ATOM   1213  CA  GLU A 156      18.232   3.065 -35.397  1.00 95.96           C  
ATOM   1214  C   GLU A 156      16.814   3.569 -35.146  1.00 95.96           C  
ATOM   1215  CB  GLU A 156      19.145   4.231 -35.784  1.00 95.96           C  
ATOM   1216  O   GLU A 156      16.411   3.756 -33.996  1.00 95.96           O  
ATOM   1217  CG  GLU A 156      20.629   3.904 -35.704  1.00 95.96           C  
ATOM   1218  CD  GLU A 156      21.520   5.025 -36.215  1.00 95.96           C  
ATOM   1219  OE1 GLU A 156      22.759   4.849 -36.248  1.00 95.96           O  
ATOM   1220  OE2 GLU A 156      20.974   6.089 -36.584  1.00 95.96           O  
ATOM   1221  N   LEU A 157      16.058   3.834 -36.214  1.00 97.00           N  
ATOM   1222  CA  LEU A 157      14.678   4.293 -36.097  1.00 97.00           C  
ATOM   1223  C   LEU A 157      13.813   3.243 -35.409  1.00 97.00           C  
ATOM   1224  CB  LEU A 157      14.104   4.621 -37.477  1.00 97.00           C  
ATOM   1225  O   LEU A 157      12.998   3.574 -34.544  1.00 97.00           O  
ATOM   1226  CG  LEU A 157      14.669   5.862 -38.170  1.00 97.00           C  
ATOM   1227  CD1 LEU A 157      14.087   5.997 -39.573  1.00 97.00           C  
ATOM   1228  CD2 LEU A 157      14.385   7.112 -37.345  1.00 97.00           C  
ATOM   1229  N   LEU A 158      13.991   1.973 -35.834  1.00 96.12           N  
ATOM   1230  CA  LEU A 158      13.256   0.876 -35.216  1.00 96.12           C  
ATOM   1231  C   LEU A 158      13.630   0.731 -33.745  1.00 96.12           C  
ATOM   1232  CB  LEU A 158      13.530  -0.437 -35.955  1.00 96.12           C  
ATOM   1233  O   LEU A 158      12.773   0.436 -32.908  1.00 96.12           O  
ATOM   1234  CG  LEU A 158      12.890  -0.583 -37.337  1.00 96.12           C  
ATOM   1235  CD1 LEU A 158      13.330  -1.889 -37.989  1.00 96.12           C  
ATOM   1236  CD2 LEU A 158      11.370  -0.516 -37.233  1.00 96.12           C  
ATOM   1237  N   GLY A 159      14.961   0.870 -33.454  1.00 95.36           N  
ATOM   1238  CA  GLY A 159      15.414   0.845 -32.072  1.00 95.36           C  
ATOM   1239  C   GLY A 159      14.793   1.936 -31.221  1.00 95.36           C  
ATOM   1240  O   GLY A 159      14.388   1.689 -30.083  1.00 95.36           O  
ATOM   1241  N   ARG A 160      14.668   3.187 -31.748  1.00 97.08           N  
ATOM   1242  CA  ARG A 160      14.034   4.304 -31.055  1.00 97.08           C  
ATOM   1243  C   ARG A 160      12.553   4.031 -30.817  1.00 97.08           C  
ATOM   1244  CB  ARG A 160      14.207   5.599 -31.852  1.00 97.08           C  
ATOM   1245  O   ARG A 160      12.026   4.333 -29.744  1.00 97.08           O  
ATOM   1246  CG  ARG A 160      15.642   6.099 -31.913  1.00 97.08           C  
ATOM   1247  CD  ARG A 160      15.757   7.384 -32.719  1.00 97.08           C  
ATOM   1248  NE  ARG A 160      17.152   7.758 -32.941  1.00 97.08           N  
ATOM   1249  NH1 ARG A 160      16.767   8.793 -34.970  1.00 97.08           N  
ATOM   1250  NH2 ARG A 160      18.889   8.706 -34.106  1.00 97.08           N  
ATOM   1251  CZ  ARG A 160      17.599   8.418 -34.005  1.00 97.08           C  
ATOM   1252  N   GLU A 161      11.839   3.509 -31.843  1.00 96.04           N  
ATOM   1253  CA  GLU A 161      10.430   3.148 -31.721  1.00 96.04           C  
ATOM   1254  C   GLU A 161      10.228   2.058 -30.673  1.00 96.04           C  
ATOM   1255  CB  GLU A 161       9.874   2.690 -33.072  1.00 96.04           C  
ATOM   1256  O   GLU A 161       9.260   2.094 -29.911  1.00 96.04           O  
ATOM   1257  CG  GLU A 161       9.708   3.815 -34.083  1.00 96.04           C  
ATOM   1258  CD  GLU A 161       9.266   3.329 -35.454  1.00 96.04           C  
ATOM   1259  OE1 GLU A 161       9.101   4.166 -36.370  1.00 96.04           O  
ATOM   1260  OE2 GLU A 161       9.082   2.101 -35.613  1.00 96.04           O  
ATOM   1261  N   ARG A 162      11.133   1.085 -30.721  1.00 95.65           N  
ATOM   1262  CA  ARG A 162      11.092   0.028 -29.716  1.00 95.65           C  
ATOM   1263  C   ARG A 162      11.224   0.604 -28.310  1.00 95.65           C  
ATOM   1264  CB  ARG A 162      12.200  -0.997 -29.968  1.00 95.65           C  
ATOM   1265  O   ARG A 162      10.457   0.246 -27.413  1.00 95.65           O  
ATOM   1266  CG  ARG A 162      12.179  -2.176 -29.007  1.00 95.65           C  
ATOM   1267  CD  ARG A 162      13.522  -2.890 -28.961  1.00 95.65           C  
ATOM   1268  NE  ARG A 162      14.597  -1.992 -28.549  1.00 95.65           N  
ATOM   1269  NH1 ARG A 162      16.303  -3.462 -29.060  1.00 95.65           N  
ATOM   1270  NH2 ARG A 162      16.787  -1.392 -28.203  1.00 95.65           N  
ATOM   1271  CZ  ARG A 162      15.893  -2.284 -28.605  1.00 95.65           C  
ATOM   1272  N   ASP A 163      12.164   1.498 -28.088  1.00 92.97           N  
ATOM   1273  CA  ASP A 163      12.375   2.135 -26.792  1.00 92.97           C  
ATOM   1274  C   ASP A 163      11.152   2.949 -26.374  1.00 92.97           C  
ATOM   1275  CB  ASP A 163      13.615   3.030 -26.829  1.00 92.97           C  
ATOM   1276  O   ASP A 163      10.767   2.944 -25.203  1.00 92.97           O  
ATOM   1277  CG  ASP A 163      14.906   2.248 -26.990  1.00 92.97           C  
ATOM   1278  OD1 ASP A 163      14.945   1.053 -26.626  1.00 92.97           O  
ATOM   1279  OD2 ASP A 163      15.895   2.833 -27.482  1.00 92.97           O  
ATOM   1280  N   ARG A 164      10.586   3.647 -27.322  1.00 96.84           N  
ATOM   1281  CA  ARG A 164       9.382   4.432 -27.065  1.00 96.84           C  
ATOM   1282  C   ARG A 164       8.236   3.539 -26.602  1.00 96.84           C  
ATOM   1283  CB  ARG A 164       8.969   5.209 -28.317  1.00 96.84           C  
ATOM   1284  O   ARG A 164       7.545   3.860 -25.633  1.00 96.84           O  
ATOM   1285  CG  ARG A 164       9.858   6.405 -28.620  1.00 96.84           C  
ATOM   1286  CD  ARG A 164       9.370   7.174 -29.841  1.00 96.84           C  
ATOM   1287  NE  ARG A 164      10.311   8.220 -30.229  1.00 96.84           N  
ATOM   1288  NH1 ARG A 164       9.335   8.623 -32.284  1.00 96.84           N  
ATOM   1289  NH2 ARG A 164      11.179   9.819 -31.632  1.00 96.84           N  
ATOM   1290  CZ  ARG A 164      10.273   8.885 -31.381  1.00 96.84           C  
ATOM   1291  N   VAL A 165       7.987   2.469 -27.324  1.00 92.80           N  
ATOM   1292  CA  VAL A 165       6.912   1.539 -26.994  1.00 92.80           C  
ATOM   1293  C   VAL A 165       7.196   0.877 -25.647  1.00 92.80           C  
ATOM   1294  CB  VAL A 165       6.736   0.463 -28.089  1.00 92.80           C  
ATOM   1295  O   VAL A 165       6.281   0.662 -24.849  1.00 92.80           O  
ATOM   1296  CG1 VAL A 165       5.786  -0.636 -27.618  1.00 92.80           C  
ATOM   1297  CG2 VAL A 165       6.225   1.098 -29.381  1.00 92.80           C  
ATOM   1298  N   GLN A 166       8.382   0.554 -25.319  1.00 94.85           N  
ATOM   1299  CA  GLN A 166       8.781  -0.045 -24.049  1.00 94.85           C  
ATOM   1300  C   GLN A 166       8.496   0.897 -22.883  1.00 94.85           C  
ATOM   1301  CB  GLN A 166      10.264  -0.418 -24.073  1.00 94.85           C  
ATOM   1302  O   GLN A 166       8.017   0.466 -21.833  1.00 94.85           O  
ATOM   1303  CG  GLN A 166      10.566  -1.689 -24.856  1.00 94.85           C  
ATOM   1304  CD  GLN A 166      12.052  -1.970 -24.968  1.00 94.85           C  
ATOM   1305  NE2 GLN A 166      12.399  -3.090 -25.595  1.00 94.85           N  
ATOM   1306  OE1 GLN A 166      12.883  -1.187 -24.497  1.00 94.85           O  
ATOM   1307  N   VAL A 167       8.802   2.155 -23.057  1.00 93.38           N  
ATOM   1308  CA  VAL A 167       8.518   3.152 -22.030  1.00 93.38           C  
ATOM   1309  C   VAL A 167       7.011   3.246 -21.804  1.00 93.38           C  
ATOM   1310  CB  VAL A 167       9.087   4.537 -22.412  1.00 93.38           C  
ATOM   1311  O   VAL A 167       6.551   3.309 -20.661  1.00 93.38           O  
ATOM   1312  CG1 VAL A 167       8.600   5.608 -21.437  1.00 93.38           C  
ATOM   1313  CG2 VAL A 167      10.614   4.495 -22.446  1.00 93.38           C  
ATOM   1314  N   GLU A 168       6.203   3.293 -22.880  1.00 93.70           N  
ATOM   1315  CA  GLU A 168       4.746   3.317 -22.790  1.00 93.70           C  
ATOM   1316  C   GLU A 168       4.216   2.067 -22.093  1.00 93.70           C  
ATOM   1317  CB  GLU A 168       4.123   3.447 -24.182  1.00 93.70           C  
ATOM   1318  O   GLU A 168       3.296   2.148 -21.277  1.00 93.70           O  
ATOM   1319  CG  GLU A 168       4.343   4.806 -24.830  1.00 93.70           C  
ATOM   1320  CD  GLU A 168       3.808   4.888 -26.251  1.00 93.70           C  
ATOM   1321  OE1 GLU A 168       3.939   5.958 -26.888  1.00 93.70           O  
ATOM   1322  OE2 GLU A 168       3.252   3.874 -26.730  1.00 93.70           O  
ATOM   1323  N   ARG A 169       4.752   0.903 -22.466  1.00 93.26           N  
ATOM   1324  CA  ARG A 169       4.378  -0.356 -21.830  1.00 93.26           C  
ATOM   1325  C   ARG A 169       4.648  -0.313 -20.329  1.00 93.26           C  
ATOM   1326  CB  ARG A 169       5.135  -1.525 -22.465  1.00 93.26           C  
ATOM   1327  O   ARG A 169       3.797  -0.703 -19.529  1.00 93.26           O  
ATOM   1328  CG  ARG A 169       4.767  -2.882 -21.889  1.00 93.26           C  
ATOM   1329  CD  ARG A 169       5.801  -3.943 -22.239  1.00 93.26           C  
ATOM   1330  NE  ARG A 169       7.059  -3.724 -21.531  1.00 93.26           N  
ATOM   1331  NH1 ARG A 169       7.754  -5.923 -21.659  1.00 93.26           N  
ATOM   1332  NH2 ARG A 169       9.069  -4.359 -20.620  1.00 93.26           N  
ATOM   1333  CZ  ARG A 169       7.958  -4.669 -21.272  1.00 93.26           C  
ATOM   1334  N   ASP A 170       5.826   0.172 -19.946  1.00 91.24           N  
ATOM   1335  CA  ASP A 170       6.190   0.286 -18.537  1.00 91.24           C  
ATOM   1336  C   ASP A 170       5.278   1.272 -17.811  1.00 91.24           C  
ATOM   1337  CB  ASP A 170       7.651   0.717 -18.393  1.00 91.24           C  
ATOM   1338  O   ASP A 170       4.887   1.037 -16.666  1.00 91.24           O  
ATOM   1339  CG  ASP A 170       8.632  -0.357 -18.829  1.00 91.24           C  
ATOM   1340  OD1 ASP A 170       8.236  -1.537 -18.938  1.00 91.24           O  
ATOM   1341  OD2 ASP A 170       9.813  -0.020 -19.063  1.00 91.24           O  
ATOM   1342  N   GLY A 171       4.989   2.388 -18.516  1.00 92.52           N  
ATOM   1343  CA  GLY A 171       4.041   3.337 -17.955  1.00 92.52           C  
ATOM   1344  C   GLY A 171       2.672   2.735 -17.703  1.00 92.52           C  
ATOM   1345  O   GLY A 171       2.076   2.956 -16.647  1.00 92.52           O  
ATOM   1346  N   LEU A 172       2.124   1.989 -18.666  1.00 89.46           N  
ATOM   1347  CA  LEU A 172       0.829   1.329 -18.547  1.00 89.46           C  
ATOM   1348  C   LEU A 172       0.867   0.250 -17.470  1.00 89.46           C  
ATOM   1349  CB  LEU A 172       0.414   0.715 -19.886  1.00 89.46           C  
ATOM   1350  O   LEU A 172      -0.117   0.046 -16.754  1.00 89.46           O  
ATOM   1351  CG  LEU A 172       0.040   1.699 -20.996  1.00 89.46           C  
ATOM   1352  CD1 LEU A 172      -0.242   0.951 -22.295  1.00 89.46           C  
ATOM   1353  CD2 LEU A 172      -1.165   2.538 -20.583  1.00 89.46           C  
ATOM   1354  N   ALA A 173       1.956  -0.459 -17.375  1.00 88.54           N  
ATOM   1355  CA  ALA A 173       2.140  -1.467 -16.334  1.00 88.54           C  
ATOM   1356  C   ALA A 173       2.074  -0.840 -14.945  1.00 88.54           C  
ATOM   1357  CB  ALA A 173       3.470  -2.192 -16.525  1.00 88.54           C  
ATOM   1358  O   ALA A 173       1.472  -1.406 -14.029  1.00 88.54           O  
ATOM   1359  N   GLU A 174       2.685   0.332 -14.751  1.00 90.68           N  
ATOM   1360  CA  GLU A 174       2.619   1.072 -13.495  1.00 90.68           C  
ATOM   1361  C   GLU A 174       1.190   1.511 -13.187  1.00 90.68           C  
ATOM   1362  CB  GLU A 174       3.545   2.291 -13.540  1.00 90.68           C  
ATOM   1363  O   GLU A 174       0.743   1.428 -12.042  1.00 90.68           O  
ATOM   1364  CG  GLU A 174       5.025   1.939 -13.533  1.00 90.68           C  
ATOM   1365  CD  GLU A 174       5.930   3.147 -13.715  1.00 90.68           C  
ATOM   1366  OE1 GLU A 174       7.168   2.974 -13.779  1.00 90.68           O  
ATOM   1367  OE2 GLU A 174       5.396   4.276 -13.793  1.00 90.68           O  
ATOM   1368  N   ASP A 175       0.469   2.024 -14.225  1.00 89.82           N  
ATOM   1369  CA  ASP A 175      -0.926   2.423 -14.070  1.00 89.82           C  
ATOM   1370  C   ASP A 175      -1.798   1.233 -13.678  1.00 89.82           C  
ATOM   1371  CB  ASP A 175      -1.450   3.057 -15.361  1.00 89.82           C  
ATOM   1372  O   ASP A 175      -2.688   1.359 -12.834  1.00 89.82           O  
ATOM   1373  CG  ASP A 175      -0.829   4.412 -15.651  1.00 89.82           C  
ATOM   1374  OD1 ASP A 175      -0.264   5.035 -14.726  1.00 89.82           O  
ATOM   1375  OD2 ASP A 175      -0.906   4.862 -16.815  1.00 89.82           O  
ATOM   1376  N   LEU A 176      -1.557   0.103 -14.336  1.00 87.62           N  
ATOM   1377  CA  LEU A 176      -2.287  -1.120 -14.024  1.00 87.62           C  
ATOM   1378  C   LEU A 176      -2.047  -1.543 -12.579  1.00 87.62           C  
ATOM   1379  CB  LEU A 176      -1.874  -2.248 -14.973  1.00 87.62           C  
ATOM   1380  O   LEU A 176      -2.980  -1.952 -11.884  1.00 87.62           O  
ATOM   1381  CG  LEU A 176      -2.494  -2.219 -16.371  1.00 87.62           C  
ATOM   1382  CD1 LEU A 176      -1.991  -3.397 -17.199  1.00 87.62           C  
ATOM   1383  CD2 LEU A 176      -4.016  -2.232 -16.282  1.00 87.62           C  
ATOM   1384  N   ALA A 177      -0.823  -1.539 -12.150  1.00 89.24           N  
ATOM   1385  CA  ALA A 177      -0.474  -1.884 -10.774  1.00 89.24           C  
ATOM   1386  C   ALA A 177      -1.151  -0.941  -9.783  1.00 89.24           C  
ATOM   1387  CB  ALA A 177       1.041  -1.850 -10.585  1.00 89.24           C  
ATOM   1388  O   ALA A 177      -1.649  -1.378  -8.743  1.00 89.24           O  
ATOM   1389  N   ALA A 178      -1.167   0.382 -10.063  1.00 88.20           N  
ATOM   1390  CA  ALA A 178      -1.827   1.378  -9.223  1.00 88.20           C  
ATOM   1391  C   ALA A 178      -3.327   1.112  -9.133  1.00 88.20           C  
ATOM   1392  CB  ALA A 178      -1.570   2.783  -9.764  1.00 88.20           C  
ATOM   1393  O   ALA A 178      -3.918   1.217  -8.055  1.00 88.20           O  
ATOM   1394  N   LEU A 179      -3.964   0.768 -10.279  1.00 86.47           N  
ATOM   1395  CA  LEU A 179      -5.392   0.472 -10.323  1.00 86.47           C  
ATOM   1396  C   LEU A 179      -5.709  -0.797  -9.539  1.00 86.47           C  
ATOM   1397  CB  LEU A 179      -5.864   0.322 -11.772  1.00 86.47           C  
ATOM   1398  O   LEU A 179      -6.737  -0.872  -8.862  1.00 86.47           O  
ATOM   1399  CG  LEU A 179      -6.037   1.618 -12.566  1.00 86.47           C  
ATOM   1400  CD1 LEU A 179      -6.331   1.307 -14.030  1.00 86.47           C  
ATOM   1401  CD2 LEU A 179      -7.146   2.472 -11.962  1.00 86.47           C  
ATOM   1402  N   LYS A 180      -4.888  -1.798  -9.686  1.00 87.68           N  
ATOM   1403  CA  LYS A 180      -5.050  -3.034  -8.927  1.00 87.68           C  
ATOM   1404  C   LYS A 180      -4.983  -2.770  -7.425  1.00 87.68           C  
ATOM   1405  CB  LYS A 180      -3.984  -4.055  -9.328  1.00 87.68           C  
ATOM   1406  O   LYS A 180      -5.760  -3.337  -6.654  1.00 87.68           O  
ATOM   1407  CG  LYS A 180      -4.233  -4.713 -10.677  1.00 87.68           C  
ATOM   1408  CD  LYS A 180      -3.198  -5.791 -10.972  1.00 87.68           C  
ATOM   1409  CE  LYS A 180      -3.477  -6.485 -12.299  1.00 87.68           C  
ATOM   1410  NZ  LYS A 180      -2.388  -7.441 -12.663  1.00 87.68           N  
ATOM   1411  N   GLN A 181      -4.016  -1.961  -7.010  1.00 88.52           N  
ATOM   1412  CA  GLN A 181      -3.892  -1.578  -5.608  1.00 88.52           C  
ATOM   1413  C   GLN A 181      -5.140  -0.844  -5.125  1.00 88.52           C  
ATOM   1414  CB  GLN A 181      -2.654  -0.705  -5.396  1.00 88.52           C  
ATOM   1415  O   GLN A 181      -5.628  -1.098  -4.022  1.00 88.52           O  
ATOM   1416  CG  GLN A 181      -2.374  -0.379  -3.936  1.00 88.52           C  
ATOM   1417  CD  GLN A 181      -1.144   0.491  -3.754  1.00 88.52           C  
ATOM   1418  NE2 GLN A 181      -0.819   0.804  -2.504  1.00 88.52           N  
ATOM   1419  OE1 GLN A 181      -0.492   0.879  -4.729  1.00 88.52           O  
ATOM   1420  N   ARG A 182      -5.643   0.093  -5.926  1.00 87.15           N  
ATOM   1421  CA  ARG A 182      -6.861   0.830  -5.604  1.00 87.15           C  
ATOM   1422  C   ARG A 182      -8.055  -0.112  -5.485  1.00 87.15           C  
ATOM   1423  CB  ARG A 182      -7.139   1.898  -6.663  1.00 87.15           C  
ATOM   1424  O   ARG A 182      -8.900   0.058  -4.604  1.00 87.15           O  
ATOM   1425  CG  ARG A 182      -6.235   3.116  -6.562  1.00 87.15           C  
ATOM   1426  CD  ARG A 182      -6.580   4.164  -7.611  1.00 87.15           C  
ATOM   1427  NE  ARG A 182      -5.637   5.278  -7.591  1.00 87.15           N  
ATOM   1428  NH1 ARG A 182      -6.499   6.312  -9.469  1.00 87.15           N  
ATOM   1429  NH2 ARG A 182      -4.717   7.236  -8.363  1.00 87.15           N  
ATOM   1430  CZ  ARG A 182      -5.620   6.273  -8.474  1.00 87.15           C  
ATOM   1431  N   LEU A 183      -8.165  -1.054  -6.379  1.00 86.15           N  
ATOM   1432  CA  LEU A 183      -9.238  -2.043  -6.351  1.00 86.15           C  
ATOM   1433  C   LEU A 183      -9.181  -2.870  -5.072  1.00 86.15           C  
ATOM   1434  CB  LEU A 183      -9.150  -2.963  -7.572  1.00 86.15           C  
ATOM   1435  O   LEU A 183     -10.213  -3.130  -4.449  1.00 86.15           O  
ATOM   1436  CG  LEU A 183     -10.284  -3.976  -7.740  1.00 86.15           C  
ATOM   1437  CD1 LEU A 183     -10.604  -4.173  -9.218  1.00 86.15           C  
ATOM   1438  CD2 LEU A 183      -9.917  -5.303  -7.085  1.00 86.15           C  
ATOM   1439  N   GLU A 184      -8.024  -3.320  -4.704  1.00 86.83           N  
ATOM   1440  CA  GLU A 184      -7.837  -4.090  -3.477  1.00 86.83           C  
ATOM   1441  C   GLU A 184      -8.238  -3.277  -2.249  1.00 86.83           C  
ATOM   1442  CB  GLU A 184      -6.384  -4.554  -3.350  1.00 86.83           C  
ATOM   1443  O   GLU A 184      -8.872  -3.801  -1.331  1.00 86.83           O  
ATOM   1444  CG  GLU A 184      -5.992  -5.629  -4.353  1.00 86.83           C  
ATOM   1445  CD  GLU A 184      -4.502  -5.931  -4.356  1.00 86.83           C  
ATOM   1446  OE1 GLU A 184      -4.062  -6.807  -5.135  1.00 86.83           O  
ATOM   1447  OE2 GLU A 184      -3.768  -5.287  -3.573  1.00 86.83           O  
ATOM   1448  N   GLU A 185      -7.825  -1.972  -2.168  1.00 85.57           N  
ATOM   1449  CA  GLU A 185      -8.199  -1.078  -1.077  1.00 85.57           C  
ATOM   1450  C   GLU A 185      -9.714  -0.910  -0.995  1.00 85.57           C  
ATOM   1451  CB  GLU A 185      -7.527   0.287  -1.245  1.00 85.57           C  
ATOM   1452  O   GLU A 185     -10.288  -0.934   0.095  1.00 85.57           O  
ATOM   1453  CG  GLU A 185      -6.021   0.261  -1.032  1.00 85.57           C  
ATOM   1454  CD  GLU A 185      -5.341   1.572  -1.396  1.00 85.57           C  
ATOM   1455  OE1 GLU A 185      -4.095   1.655  -1.304  1.00 85.57           O  
ATOM   1456  OE2 GLU A 185      -6.060   2.524  -1.774  1.00 85.57           O  
ATOM   1457  N   GLU A 186     -10.374  -0.675  -2.216  1.00 84.85           N  
ATOM   1458  CA  GLU A 186     -11.825  -0.529  -2.273  1.00 84.85           C  
ATOM   1459  C   GLU A 186     -12.527  -1.808  -1.823  1.00 84.85           C  
ATOM   1460  CB  GLU A 186     -12.273  -0.153  -3.687  1.00 84.85           C  
ATOM   1461  O   GLU A 186     -13.576  -1.753  -1.179  1.00 84.85           O  
ATOM   1462  CG  GLU A 186     -11.916   1.271  -4.088  1.00 84.85           C  
ATOM   1463  CD  GLU A 186     -12.696   2.324  -3.318  1.00 84.85           C  
ATOM   1464  OE1 GLU A 186     -12.285   3.507  -3.322  1.00 84.85           O  
ATOM   1465  OE2 GLU A 186     -13.725   1.964  -2.704  1.00 84.85           O  
ATOM   1466  N   THR A 187     -12.022  -2.950  -2.266  1.00 80.64           N  
ATOM   1467  CA  THR A 187     -12.563  -4.239  -1.851  1.00 80.64           C  
ATOM   1468  C   THR A 187     -12.468  -4.404  -0.336  1.00 80.64           C  
ATOM   1469  CB  THR A 187     -11.829  -5.402  -2.543  1.00 80.64           C  
ATOM   1470  O   THR A 187     -13.395  -4.910   0.298  1.00 80.64           O  
ATOM   1471  CG2 THR A 187     -12.057  -5.376  -4.051  1.00 80.64           C  
ATOM   1472  OG1 THR A 187     -10.425  -5.297  -2.281  1.00 80.64           O  
ATOM   1473  N   ARG A 188     -11.346  -4.044   0.275  1.00 83.79           N  
ATOM   1474  CA  ARG A 188     -11.160  -4.111   1.720  1.00 83.79           C  
ATOM   1475  C   ARG A 188     -12.150  -3.202   2.442  1.00 83.79           C  
ATOM   1476  CB  ARG A 188      -9.727  -3.728   2.097  1.00 83.79           C  
ATOM   1477  O   ARG A 188     -12.725  -3.588   3.462  1.00 83.79           O  
ATOM   1478  CG  ARG A 188      -8.690  -4.771   1.713  1.00 83.79           C  
ATOM   1479  CD  ARG A 188      -7.280  -4.326   2.080  1.00 83.79           C  
ATOM   1480  NE  ARG A 188      -6.274  -5.258   1.579  1.00 83.79           N  
ATOM   1481  NH1 ARG A 188      -4.537  -3.737   1.638  1.00 83.79           N  
ATOM   1482  NH2 ARG A 188      -4.164  -5.882   0.922  1.00 83.79           N  
ATOM   1483  CZ  ARG A 188      -4.994  -4.957   1.381  1.00 83.79           C  
ATOM   1484  N   LYS A 189     -12.297  -1.952   1.954  1.00 84.71           N  
ATOM   1485  CA  LYS A 189     -13.255  -1.011   2.527  1.00 84.71           C  
ATOM   1486  C   LYS A 189     -14.679  -1.553   2.436  1.00 84.71           C  
ATOM   1487  CB  LYS A 189     -13.164   0.343   1.823  1.00 84.71           C  
ATOM   1488  O   LYS A 189     -15.470  -1.393   3.368  1.00 84.71           O  
ATOM   1489  CG  LYS A 189     -11.899   1.125   2.146  1.00 84.71           C  
ATOM   1490  CD  LYS A 189     -11.875   2.469   1.429  1.00 84.71           C  
ATOM   1491  CE  LYS A 189     -10.570   3.213   1.679  1.00 84.71           C  
ATOM   1492  NZ  LYS A 189     -10.466   4.446   0.842  1.00 84.71           N  
ATOM   1493  N   ARG A 190     -15.048  -2.169   1.269  1.00 88.50           N  
ATOM   1494  CA  ARG A 190     -16.355  -2.794   1.088  1.00 88.50           C  
ATOM   1495  C   ARG A 190     -16.573  -3.910   2.104  1.00 88.50           C  
ATOM   1496  CB  ARG A 190     -16.496  -3.343  -0.333  1.00 88.50           C  
ATOM   1497  O   ARG A 190     -17.650  -4.017   2.695  1.00 88.50           O  
ATOM   1498  CG  ARG A 190     -17.066  -2.343  -1.326  1.00 88.50           C  
ATOM   1499  CD  ARG A 190     -17.546  -3.025  -2.600  1.00 88.50           C  
ATOM   1500  NE  ARG A 190     -18.687  -2.328  -3.187  1.00 88.50           N  
ATOM   1501  NH1 ARG A 190     -17.412  -0.896  -4.476  1.00 88.50           N  
ATOM   1502  NH2 ARG A 190     -19.700  -0.769  -4.535  1.00 88.50           N  
ATOM   1503  CZ  ARG A 190     -18.597  -1.333  -4.065  1.00 88.50           C  
ATOM   1504  N   GLU A 191     -15.582  -4.799   2.287  1.00 86.28           N  
ATOM   1505  CA  GLU A 191     -15.671  -5.899   3.242  1.00 86.28           C  
ATOM   1506  C   GLU A 191     -15.858  -5.380   4.665  1.00 86.28           C  
ATOM   1507  CB  GLU A 191     -14.424  -6.783   3.164  1.00 86.28           C  
ATOM   1508  O   GLU A 191     -16.647  -5.932   5.434  1.00 86.28           O  
ATOM   1509  CG  GLU A 191     -14.303  -7.563   1.862  1.00 86.28           C  
ATOM   1510  CD  GLU A 191     -12.986  -8.310   1.731  1.00 86.28           C  
ATOM   1511  OE1 GLU A 191     -12.824  -9.090   0.764  1.00 86.28           O  
ATOM   1512  OE2 GLU A 191     -12.109  -8.116   2.602  1.00 86.28           O  
ATOM   1513  N   ASP A 192     -15.101  -4.323   5.082  1.00 86.94           N  
ATOM   1514  CA  ASP A 192     -15.231  -3.697   6.394  1.00 86.94           C  
ATOM   1515  C   ASP A 192     -16.634  -3.130   6.595  1.00 86.94           C  
ATOM   1516  CB  ASP A 192     -14.187  -2.591   6.566  1.00 86.94           C  
ATOM   1517  O   ASP A 192     -17.219  -3.272   7.671  1.00 86.94           O  
ATOM   1518  CG  ASP A 192     -12.774  -3.127   6.716  1.00 86.94           C  
ATOM   1519  OD1 ASP A 192     -12.606  -4.334   6.997  1.00 86.94           O  
ATOM   1520  OD2 ASP A 192     -11.820  -2.336   6.555  1.00 86.94           O  
ATOM   1521  N   ALA A 193     -17.136  -2.421   5.535  1.00 82.60           N  
ATOM   1522  CA  ALA A 193     -18.485  -1.862   5.591  1.00 82.60           C  
ATOM   1523  C   ALA A 193     -19.532  -2.966   5.705  1.00 82.60           C  
ATOM   1524  CB  ALA A 193     -18.755  -1.002   4.359  1.00 82.60           C  
ATOM   1525  O   ALA A 193     -20.507  -2.831   6.449  1.00 82.60           O  
ATOM   1526  N   GLU A 194     -19.354  -4.089   4.910  1.00 87.04           N  
ATOM   1527  CA  GLU A 194     -20.258  -5.233   4.968  1.00 87.04           C  
ATOM   1528  C   GLU A 194     -20.249  -5.873   6.353  1.00 87.04           C  
ATOM   1529  CB  GLU A 194     -19.882  -6.270   3.907  1.00 87.04           C  
ATOM   1530  O   GLU A 194     -21.298  -6.266   6.868  1.00 87.04           O  
ATOM   1531  CG  GLU A 194     -20.262  -5.866   2.490  1.00 87.04           C  
ATOM   1532  CD  GLU A 194     -19.850  -6.889   1.443  1.00 87.04           C  
ATOM   1533  OE1 GLU A 194     -20.191  -6.709   0.252  1.00 87.04           O  
ATOM   1534  OE2 GLU A 194     -19.182  -7.878   1.818  1.00 87.04           O  
ATOM   1535  N   HIS A 195     -19.089  -6.045   6.922  1.00 88.69           N  
ATOM   1536  CA  HIS A 195     -18.955  -6.580   8.273  1.00 88.69           C  
ATOM   1537  C   HIS A 195     -19.670  -5.696   9.289  1.00 88.69           C  
ATOM   1538  CB  HIS A 195     -17.479  -6.723   8.648  1.00 88.69           C  
ATOM   1539  O   HIS A 195     -20.368  -6.198  10.172  1.00 88.69           O  
ATOM   1540  CG  HIS A 195     -17.258  -7.382   9.973  1.00 88.69           C  
ATOM   1541  CD2 HIS A 195     -16.734  -6.905  11.126  1.00 88.69           C  
ATOM   1542  ND1 HIS A 195     -17.592  -8.697  10.214  1.00 88.69           N  
ATOM   1543  CE1 HIS A 195     -17.282  -9.001  11.464  1.00 88.69           C  
ATOM   1544  NE2 HIS A 195     -16.760  -7.931  12.039  1.00 88.69           N  
ATOM   1545  N   ASN A 196     -19.508  -4.393   9.229  1.00 89.60           N  
ATOM   1546  CA  ASN A 196     -20.183  -3.444  10.108  1.00 89.60           C  
ATOM   1547  C   ASN A 196     -21.699  -3.511   9.946  1.00 89.60           C  
ATOM   1548  CB  ASN A 196     -19.684  -2.022   9.849  1.00 89.60           C  
ATOM   1549  O   ASN A 196     -22.439  -3.382  10.923  1.00 89.60           O  
ATOM   1550  CG  ASN A 196     -18.260  -1.807  10.323  1.00 89.60           C  
ATOM   1551  ND2 ASN A 196     -17.548  -0.898   9.667  1.00 89.60           N  
ATOM   1552  OD1 ASN A 196     -17.803  -2.454  11.269  1.00 89.60           O  
ATOM   1553  N   LEU A 197     -22.138  -3.614   8.694  1.00 90.53           N  
ATOM   1554  CA  LEU A 197     -23.566  -3.731   8.421  1.00 90.53           C  
ATOM   1555  C   LEU A 197     -24.158  -4.943   9.133  1.00 90.53           C  
ATOM   1556  CB  LEU A 197     -23.817  -3.837   6.914  1.00 90.53           C  
ATOM   1557  O   LEU A 197     -25.255  -4.867   9.690  1.00 90.53           O  
ATOM   1558  CG  LEU A 197     -23.796  -2.525   6.129  1.00 90.53           C  
ATOM   1559  CD1 LEU A 197     -24.048  -2.788   4.648  1.00 90.53           C  
ATOM   1560  CD2 LEU A 197     -24.830  -1.552   6.687  1.00 90.53           C  
ATOM   1561  N   VAL A 198     -23.481  -6.055   9.042  1.00 91.69           N  
ATOM   1562  CA  VAL A 198     -23.928  -7.276   9.705  1.00 91.69           C  
ATOM   1563  C   VAL A 198     -24.015  -7.044  11.212  1.00 91.69           C  
ATOM   1564  CB  VAL A 198     -22.988  -8.464   9.402  1.00 91.69           C  
ATOM   1565  O   VAL A 198     -24.970  -7.479  11.859  1.00 91.69           O  
ATOM   1566  CG1 VAL A 198     -23.352  -9.673  10.262  1.00 91.69           C  
ATOM   1567  CG2 VAL A 198     -23.045  -8.823   7.918  1.00 91.69           C  
ATOM   1568  N   LEU A 199     -23.056  -6.384  11.826  1.00 91.09           N  
ATOM   1569  CA  LEU A 199     -23.046  -6.074  13.251  1.00 91.09           C  
ATOM   1570  C   LEU A 199     -24.206  -5.154  13.616  1.00 91.09           C  
ATOM   1571  CB  LEU A 199     -21.719  -5.423  13.649  1.00 91.09           C  
ATOM   1572  O   LEU A 199     -24.856  -5.347  14.647  1.00 91.09           O  
ATOM   1573  CG  LEU A 199     -20.482  -6.322  13.605  1.00 91.09           C  
ATOM   1574  CD1 LEU A 199     -19.232  -5.522  13.956  1.00 91.09           C  
ATOM   1575  CD2 LEU A 199     -20.648  -7.507  14.550  1.00 91.09           C  
ATOM   1576  N   PHE A 200     -24.394  -4.098  12.792  1.00 91.57           N  
ATOM   1577  CA  PHE A 200     -25.490  -3.168  13.035  1.00 91.57           C  
ATOM   1578  C   PHE A 200     -26.834  -3.883  12.956  1.00 91.57           C  
ATOM   1579  CB  PHE A 200     -25.450  -2.014  12.028  1.00 91.57           C  
ATOM   1580  O   PHE A 200     -27.760  -3.559  13.704  1.00 91.57           O  
ATOM   1581  CG  PHE A 200     -24.333  -1.036  12.271  1.00 91.57           C  
ATOM   1582  CD1 PHE A 200     -23.895  -0.765  13.562  1.00 91.57           C  
ATOM   1583  CD2 PHE A 200     -23.719  -0.387  11.207  1.00 91.57           C  
ATOM   1584  CE1 PHE A 200     -22.860   0.140  13.789  1.00 91.57           C  
ATOM   1585  CE2 PHE A 200     -22.685   0.519  11.427  1.00 91.57           C  
ATOM   1586  CZ  PHE A 200     -22.258   0.781  12.718  1.00 91.57           C  
ATOM   1587  N   ARG A 201     -26.967  -4.812  12.042  1.00 93.10           N  
ATOM   1588  CA  ARG A 201     -28.186  -5.607  11.935  1.00 93.10           C  
ATOM   1589  C   ARG A 201     -28.443  -6.390  13.218  1.00 93.10           C  
ATOM   1590  CB  ARG A 201     -28.100  -6.566  10.745  1.00 93.10           C  
ATOM   1591  O   ARG A 201     -29.585  -6.490  13.672  1.00 93.10           O  
ATOM   1592  CG  ARG A 201     -28.387  -5.910   9.404  1.00 93.10           C  
ATOM   1593  CD  ARG A 201     -28.362  -6.920   8.265  1.00 93.10           C  
ATOM   1594  NE  ARG A 201     -28.640  -6.288   6.978  1.00 93.10           N  
ATOM   1595  NH1 ARG A 201     -28.196  -8.176   5.722  1.00 93.10           N  
ATOM   1596  NH2 ARG A 201     -28.830  -6.230   4.690  1.00 93.10           N  
ATOM   1597  CZ  ARG A 201     -28.555  -6.899   5.800  1.00 93.10           C  
ATOM   1598  N   LYS A 202     -27.421  -7.009  13.709  1.00 94.14           N  
ATOM   1599  CA  LYS A 202     -27.539  -7.726  14.975  1.00 94.14           C  
ATOM   1600  C   LYS A 202     -27.942  -6.783  16.106  1.00 94.14           C  
ATOM   1601  CB  LYS A 202     -26.224  -8.426  15.321  1.00 94.14           C  
ATOM   1602  O   LYS A 202     -28.779  -7.130  16.942  1.00 94.14           O  
ATOM   1603  CG  LYS A 202     -25.898  -9.610  14.422  1.00 94.14           C  
ATOM   1604  CD  LYS A 202     -24.638 -10.331  14.883  1.00 94.14           C  
ATOM   1605  CE  LYS A 202     -24.357 -11.564  14.036  1.00 94.14           C  
ATOM   1606  NZ  LYS A 202     -23.069 -12.217  14.417  1.00 94.14           N  
ATOM   1607  N   ASP A 203     -27.333  -5.665  16.177  1.00 92.61           N  
ATOM   1608  CA  ASP A 203     -27.645  -4.659  17.188  1.00 92.61           C  
ATOM   1609  C   ASP A 203     -29.107  -4.226  17.097  1.00 92.61           C  
ATOM   1610  CB  ASP A 203     -26.726  -3.445  17.039  1.00 92.61           C  
ATOM   1611  O   ASP A 203     -29.771  -4.047  18.120  1.00 92.61           O  
ATOM   1612  CG  ASP A 203     -25.302  -3.721  17.488  1.00 92.61           C  
ATOM   1613  OD1 ASP A 203     -25.062  -4.750  18.156  1.00 92.61           O  
ATOM   1614  OD2 ASP A 203     -24.413  -2.901  17.173  1.00 92.61           O  
ATOM   1615  N   VAL A 204     -29.567  -3.978  15.872  1.00 95.33           N  
ATOM   1616  CA  VAL A 204     -30.954  -3.584  15.648  1.00 95.33           C  
ATOM   1617  C   VAL A 204     -31.890  -4.691  16.126  1.00 95.33           C  
ATOM   1618  CB  VAL A 204     -31.220  -3.265  14.160  1.00 95.33           C  
ATOM   1619  O   VAL A 204     -32.907  -4.419  16.767  1.00 95.33           O  
ATOM   1620  CG1 VAL A 204     -32.714  -3.067  13.909  1.00 95.33           C  
ATOM   1621  CG2 VAL A 204     -30.434  -2.028  13.730  1.00 95.33           C  
ATOM   1622  N   ASP A 205     -31.582  -5.942  15.769  1.00 94.56           N  
ATOM   1623  CA  ASP A 205     -32.375  -7.082  16.219  1.00 94.56           C  
ATOM   1624  C   ASP A 205     -32.420  -7.151  17.744  1.00 94.56           C  
ATOM   1625  CB  ASP A 205     -31.812  -8.386  15.650  1.00 94.56           C  
ATOM   1626  O   ASP A 205     -33.475  -7.411  18.328  1.00 94.56           O  
ATOM   1627  CG  ASP A 205     -32.053  -8.534  14.158  1.00 94.56           C  
ATOM   1628  OD1 ASP A 205     -32.968  -7.875  13.619  1.00 94.56           O  
ATOM   1629  OD2 ASP A 205     -31.324  -9.321  13.516  1.00 94.56           O  
ATOM   1630  N   ASP A 206     -31.298  -6.999  18.391  1.00 93.34           N  
ATOM   1631  CA  ASP A 206     -31.219  -7.012  19.849  1.00 93.34           C  
ATOM   1632  C   ASP A 206     -32.057  -5.888  20.454  1.00 93.34           C  
ATOM   1633  CB  ASP A 206     -29.765  -6.890  20.308  1.00 93.34           C  
ATOM   1634  O   ASP A 206     -32.737  -6.088  21.462  1.00 93.34           O  
ATOM   1635  CG  ASP A 206     -28.954  -8.147  20.050  1.00 93.34           C  
ATOM   1636  OD1 ASP A 206     -29.550  -9.223  19.830  1.00 93.34           O  
ATOM   1637  OD2 ASP A 206     -27.707  -8.062  20.070  1.00 93.34           O  
ATOM   1638  N   ALA A 207     -31.904  -4.689  19.876  1.00 93.71           N  
ATOM   1639  CA  ALA A 207     -32.690  -3.544  20.326  1.00 93.71           C  
ATOM   1640  C   ALA A 207     -34.184  -3.803  20.156  1.00 93.71           C  
ATOM   1641  CB  ALA A 207     -32.282  -2.285  19.563  1.00 93.71           C  
ATOM   1642  O   ALA A 207     -34.986  -3.439  21.019  1.00 93.71           O  
ATOM   1643  N   THR A 208     -34.569  -4.368  19.014  1.00 95.62           N  
ATOM   1644  CA  THR A 208     -35.965  -4.707  18.763  1.00 95.62           C  
ATOM   1645  C   THR A 208     -36.470  -5.716  19.789  1.00 95.62           C  
ATOM   1646  CB  THR A 208     -36.155  -5.274  17.344  1.00 95.62           C  
ATOM   1647  O   THR A 208     -37.610  -5.625  20.249  1.00 95.62           O  
ATOM   1648  CG2 THR A 208     -35.777  -4.245  16.284  1.00 95.62           C  
ATOM   1649  OG1 THR A 208     -35.329  -6.434  17.184  1.00 95.62           O  
ATOM   1650  N   LEU A 209     -35.713  -6.767  20.117  1.00 95.97           N  
ATOM   1651  CA  LEU A 209     -36.083  -7.760  21.121  1.00 95.97           C  
ATOM   1652  C   LEU A 209     -36.279  -7.107  22.485  1.00 95.97           C  
ATOM   1653  CB  LEU A 209     -35.015  -8.853  21.214  1.00 95.97           C  
ATOM   1654  O   LEU A 209     -37.215  -7.446  23.212  1.00 95.97           O  
ATOM   1655  CG  LEU A 209     -34.965  -9.851  20.056  1.00 95.97           C  
ATOM   1656  CD1 LEU A 209     -33.805 -10.824  20.245  1.00 95.97           C  
ATOM   1657  CD2 LEU A 209     -36.287 -10.604  19.941  1.00 95.97           C  
ATOM   1658  N   SER A 210     -35.343  -6.246  22.883  1.00 94.04           N  
ATOM   1659  CA  SER A 210     -35.453  -5.514  24.140  1.00 94.04           C  
ATOM   1660  C   SER A 210     -36.710  -4.652  24.169  1.00 94.04           C  
ATOM   1661  CB  SER A 210     -34.219  -4.637  24.359  1.00 94.04           C  
ATOM   1662  O   SER A 210     -37.378  -4.554  25.201  1.00 94.04           O  
ATOM   1663  OG  SER A 210     -34.161  -3.600  23.396  1.00 94.04           O  
ATOM   1664  N   ARG A 211     -36.944  -3.930  23.042  1.00 96.67           N  
ATOM   1665  CA  ARG A 211     -38.158  -3.127  22.928  1.00 96.67           C  
ATOM   1666  C   ARG A 211     -39.403  -3.988  23.118  1.00 96.67           C  
ATOM   1667  CB  ARG A 211     -38.211  -2.421  21.571  1.00 96.67           C  
ATOM   1668  O   ARG A 211     -40.318  -3.611  23.853  1.00 96.67           O  
ATOM   1669  CG  ARG A 211     -39.398  -1.485  21.410  1.00 96.67           C  
ATOM   1670  CD  ARG A 211     -39.472  -0.904  20.005  1.00 96.67           C  
ATOM   1671  NE  ARG A 211     -40.347  -1.692  19.142  1.00 96.67           N  
ATOM   1672  NH1 ARG A 211     -39.266  -1.125  17.180  1.00 96.67           N  
ATOM   1673  NH2 ARG A 211     -41.080  -2.525  17.131  1.00 96.67           N  
ATOM   1674  CZ  ARG A 211     -40.229  -1.779  17.820  1.00 96.67           C  
ATOM   1675  N   LEU A 212     -39.508  -5.126  22.412  1.00 96.98           N  
ATOM   1676  CA  LEU A 212     -40.645  -6.035  22.511  1.00 96.98           C  
ATOM   1677  C   LEU A 212     -40.822  -6.530  23.943  1.00 96.98           C  
ATOM   1678  CB  LEU A 212     -40.464  -7.225  21.566  1.00 96.98           C  
ATOM   1679  O   LEU A 212     -41.949  -6.647  24.430  1.00 96.98           O  
ATOM   1680  CG  LEU A 212     -40.589  -6.928  20.070  1.00 96.98           C  
ATOM   1681  CD1 LEU A 212     -40.325  -8.190  19.255  1.00 96.98           C  
ATOM   1682  CD2 LEU A 212     -41.966  -6.357  19.751  1.00 96.98           C  
ATOM   1683  N   GLU A 213     -39.745  -6.923  24.624  1.00 96.05           N  
ATOM   1684  CA  GLU A 213     -39.791  -7.364  26.014  1.00 96.05           C  
ATOM   1685  C   GLU A 213     -40.385  -6.286  26.916  1.00 96.05           C  
ATOM   1686  CB  GLU A 213     -38.392  -7.747  26.504  1.00 96.05           C  
ATOM   1687  O   GLU A 213     -41.191  -6.583  27.800  1.00 96.05           O  
ATOM   1688  CG  GLU A 213     -37.875  -9.057  25.926  1.00 96.05           C  
ATOM   1689  CD  GLU A 213     -36.429  -9.347  26.296  1.00 96.05           C  
ATOM   1690  OE1 GLU A 213     -35.875 -10.366  25.825  1.00 96.05           O  
ATOM   1691  OE2 GLU A 213     -35.846  -8.548  27.062  1.00 96.05           O  
ATOM   1692  N   LEU A 214     -39.920  -5.077  26.720  1.00 95.07           N  
ATOM   1693  CA  LEU A 214     -40.420  -3.959  27.512  1.00 95.07           C  
ATOM   1694  C   LEU A 214     -41.894  -3.701  27.217  1.00 95.07           C  
ATOM   1695  CB  LEU A 214     -39.602  -2.696  27.232  1.00 95.07           C  
ATOM   1696  O   LEU A 214     -42.666  -3.382  28.124  1.00 95.07           O  
ATOM   1697  CG  LEU A 214     -38.182  -2.669  27.799  1.00 95.07           C  
ATOM   1698  CD1 LEU A 214     -37.445  -1.421  27.323  1.00 95.07           C  
ATOM   1699  CD2 LEU A 214     -38.212  -2.729  29.322  1.00 95.07           C  
ATOM   1700  N   GLU A 215     -42.237  -3.775  25.962  1.00 96.33           N  
ATOM   1701  CA  GLU A 215     -43.639  -3.623  25.584  1.00 96.33           C  
ATOM   1702  C   GLU A 215     -44.510  -4.683  26.253  1.00 96.33           C  
ATOM   1703  CB  GLU A 215     -43.797  -3.695  24.063  1.00 96.33           C  
ATOM   1704  O   GLU A 215     -45.621  -4.390  26.699  1.00 96.33           O  
ATOM   1705  CG  GLU A 215     -43.299  -2.457  23.333  1.00 96.33           C  
ATOM   1706  CD  GLU A 215     -43.409  -2.566  21.821  1.00 96.33           C  
ATOM   1707  OE1 GLU A 215     -43.123  -1.571  21.117  1.00 96.33           O  
ATOM   1708  OE2 GLU A 215     -43.785  -3.656  21.335  1.00 96.33           O  
ATOM   1709  N   ARG A 216     -44.079  -5.913  26.273  1.00 96.34           N  
ATOM   1710  CA  ARG A 216     -44.794  -6.994  26.945  1.00 96.34           C  
ATOM   1711  C   ARG A 216     -44.929  -6.716  28.438  1.00 96.34           C  
ATOM   1712  CB  ARG A 216     -44.082  -8.330  26.723  1.00 96.34           C  
ATOM   1713  O   ARG A 216     -45.971  -6.994  29.036  1.00 96.34           O  
ATOM   1714  CG  ARG A 216     -44.226  -8.877  25.312  1.00 96.34           C  
ATOM   1715  CD  ARG A 216     -43.550 -10.233  25.161  1.00 96.34           C  
ATOM   1716  NE  ARG A 216     -43.632 -10.727  23.790  1.00 96.34           N  
ATOM   1717  NH1 ARG A 216     -42.231 -12.530  24.136  1.00 96.34           N  
ATOM   1718  NH2 ARG A 216     -43.149 -12.167  22.067  1.00 96.34           N  
ATOM   1719  CZ  ARG A 216     -43.004 -11.807  23.334  1.00 96.34           C  
ATOM   1720  N   LYS A 217     -43.858  -6.251  29.065  1.00 96.49           N  
ATOM   1721  CA  LYS A 217     -43.873  -5.892  30.480  1.00 96.49           C  
ATOM   1722  C   LYS A 217     -44.888  -4.786  30.756  1.00 96.49           C  
ATOM   1723  CB  LYS A 217     -42.482  -5.452  30.937  1.00 96.49           C  
ATOM   1724  O   LYS A 217     -45.605  -4.831  31.758  1.00 96.49           O  
ATOM   1725  CG  LYS A 217     -42.334  -5.338  32.447  1.00 96.49           C  
ATOM   1726  CD  LYS A 217     -40.870  -5.352  32.868  1.00 96.49           C  
ATOM   1727  CE  LYS A 217     -40.721  -5.272  34.381  1.00 96.49           C  
ATOM   1728  NZ  LYS A 217     -39.290  -5.343  34.802  1.00 96.49           N  
ATOM   1729  N   ILE A 218     -44.860  -3.837  29.855  1.00 96.30           N  
ATOM   1730  CA  ILE A 218     -45.801  -2.731  29.985  1.00 96.30           C  
ATOM   1731  C   ILE A 218     -47.232  -3.259  29.912  1.00 96.30           C  
ATOM   1732  CB  ILE A 218     -45.569  -1.661  28.895  1.00 96.30           C  
ATOM   1733  O   ILE A 218     -48.087  -2.867  30.710  1.00 96.30           O  
ATOM   1734  CG1 ILE A 218     -44.259  -0.908  29.155  1.00 96.30           C  
ATOM   1735  CG2 ILE A 218     -46.753  -0.691  28.828  1.00 96.30           C  
ATOM   1736  CD1 ILE A 218     -43.854   0.037  28.033  1.00 96.30           C  
ATOM   1737  N   GLU A 219     -47.520  -4.087  28.901  1.00 96.61           N  
ATOM   1738  CA  GLU A 219     -48.844  -4.681  28.745  1.00 96.61           C  
ATOM   1739  C   GLU A 219     -49.237  -5.486  29.980  1.00 96.61           C  
ATOM   1740  CB  GLU A 219     -48.890  -5.572  27.500  1.00 96.61           C  
ATOM   1741  O   GLU A 219     -50.387  -5.433  30.422  1.00 96.61           O  
ATOM   1742  CG  GLU A 219     -48.893  -4.797  26.190  1.00 96.61           C  
ATOM   1743  CD  GLU A 219     -48.795  -5.692  24.964  1.00 96.61           C  
ATOM   1744  OE1 GLU A 219     -48.700  -5.163  23.833  1.00 96.61           O  
ATOM   1745  OE2 GLU A 219     -48.814  -6.931  25.136  1.00 96.61           O  
ATOM   1746  N   SER A 220     -48.359  -6.309  30.496  1.00 96.51           N  
ATOM   1747  CA  SER A 220     -48.608  -7.092  31.702  1.00 96.51           C  
ATOM   1748  C   SER A 220     -48.921  -6.191  32.892  1.00 96.51           C  
ATOM   1749  CB  SER A 220     -47.404  -7.977  32.026  1.00 96.51           C  
ATOM   1750  O   SER A 220     -49.809  -6.495  33.691  1.00 96.51           O  
ATOM   1751  OG  SER A 220     -46.329  -7.200  32.526  1.00 96.51           O  
ATOM   1752  N   LEU A 221     -48.129  -5.141  33.094  1.00 96.10           N  
ATOM   1753  CA  LEU A 221     -48.346  -4.190  34.179  1.00 96.10           C  
ATOM   1754  C   LEU A 221     -49.683  -3.475  34.015  1.00 96.10           C  
ATOM   1755  CB  LEU A 221     -47.209  -3.166  34.230  1.00 96.10           C  
ATOM   1756  O   LEU A 221     -50.385  -3.229  34.999  1.00 96.10           O  
ATOM   1757  CG  LEU A 221     -45.863  -3.673  34.749  1.00 96.10           C  
ATOM   1758  CD1 LEU A 221     -44.799  -2.590  34.609  1.00 96.10           C  
ATOM   1759  CD2 LEU A 221     -45.986  -4.125  36.200  1.00 96.10           C  
ATOM   1760  N   MET A 222     -49.972  -3.118  32.799  1.00 96.88           N  
ATOM   1761  CA  MET A 222     -51.269  -2.507  32.521  1.00 96.88           C  
ATOM   1762  C   MET A 222     -52.407  -3.448  32.902  1.00 96.88           C  
ATOM   1763  CB  MET A 222     -51.378  -2.126  31.043  1.00 96.88           C  
ATOM   1764  O   MET A 222     -53.412  -3.016  33.469  1.00 96.88           O  
ATOM   1765  CG  MET A 222     -50.567  -0.897  30.666  1.00 96.88           C  
ATOM   1766  SD  MET A 222     -50.891  -0.341  28.947  1.00 96.88           S  
ATOM   1767  CE  MET A 222     -50.459  -1.850  28.036  1.00 96.88           C  
ATOM   1768  N   ASP A 223     -52.332  -4.775  32.503  1.00 96.80           N  
ATOM   1769  CA  ASP A 223     -53.315  -5.782  32.887  1.00 96.80           C  
ATOM   1770  C   ASP A 223     -53.419  -5.897  34.406  1.00 96.80           C  
ATOM   1771  CB  ASP A 223     -52.958  -7.140  32.281  1.00 96.80           C  
ATOM   1772  O   ASP A 223     -54.515  -6.052  34.949  1.00 96.80           O  
ATOM   1773  CG  ASP A 223     -53.130  -7.180  30.772  1.00 96.80           C  
ATOM   1774  OD1 ASP A 223     -53.821  -6.301  30.214  1.00 96.80           O  
ATOM   1775  OD2 ASP A 223     -52.571  -8.100  30.137  1.00 96.80           O  
ATOM   1776  N   GLU A 224     -52.262  -5.851  35.078  1.00 96.30           N  
ATOM   1777  CA  GLU A 224     -52.221  -5.915  36.536  1.00 96.30           C  
ATOM   1778  C   GLU A 224     -52.940  -4.723  37.160  1.00 96.30           C  
ATOM   1779  CB  GLU A 224     -50.774  -5.974  37.031  1.00 96.30           C  
ATOM   1780  O   GLU A 224     -53.683  -4.879  38.132  1.00 96.30           O  
ATOM   1781  CG  GLU A 224     -50.646  -6.166  38.535  1.00 96.30           C  
ATOM   1782  CD  GLU A 224     -49.217  -6.418  38.989  1.00 96.30           C  
ATOM   1783  OE1 GLU A 224     -48.992  -6.618  40.204  1.00 96.30           O  
ATOM   1784  OE2 GLU A 224     -48.314  -6.414  38.122  1.00 96.30           O  
ATOM   1785  N   ILE A 225     -52.653  -3.570  36.617  1.00 95.58           N  
ATOM   1786  CA  ILE A 225     -53.297  -2.356  37.105  1.00 95.58           C  
ATOM   1787  C   ILE A 225     -54.809  -2.463  36.918  1.00 95.58           C  
ATOM   1788  CB  ILE A 225     -52.756  -1.100  36.385  1.00 95.58           C  
ATOM   1789  O   ILE A 225     -55.578  -2.115  37.818  1.00 95.58           O  
ATOM   1790  CG1 ILE A 225     -51.305  -0.831  36.798  1.00 95.58           C  
ATOM   1791  CG2 ILE A 225     -53.643   0.114  36.676  1.00 95.58           C  
ATOM   1792  CD1 ILE A 225     -50.629   0.276  36.001  1.00 95.58           C  
ATOM   1793  N   GLU A 226     -55.219  -2.877  35.751  1.00 96.90           N  
ATOM   1794  CA  GLU A 226     -56.643  -3.050  35.479  1.00 96.90           C  
ATOM   1795  C   GLU A 226     -57.270  -4.054  36.442  1.00 96.90           C  
ATOM   1796  CB  GLU A 226     -56.863  -3.501  34.032  1.00 96.90           C  
ATOM   1797  O   GLU A 226     -58.395  -3.858  36.906  1.00 96.90           O  
ATOM   1798  CG  GLU A 226     -56.614  -2.408  33.003  1.00 96.90           C  
ATOM   1799  CD  GLU A 226     -56.746  -2.893  31.568  1.00 96.90           C  
ATOM   1800  OE1 GLU A 226     -56.505  -2.096  30.633  1.00 96.90           O  
ATOM   1801  OE2 GLU A 226     -57.095  -4.079  31.378  1.00 96.90           O  
ATOM   1802  N   PHE A 227     -56.595  -5.146  36.634  1.00 96.49           N  
ATOM   1803  CA  PHE A 227     -57.048  -6.162  37.577  1.00 96.49           C  
ATOM   1804  C   PHE A 227     -57.201  -5.574  38.974  1.00 96.49           C  
ATOM   1805  CB  PHE A 227     -56.071  -7.341  37.608  1.00 96.49           C  
ATOM   1806  O   PHE A 227     -58.204  -5.817  39.649  1.00 96.49           O  
ATOM   1807  CG  PHE A 227     -56.426  -8.397  38.620  1.00 96.49           C  
ATOM   1808  CD1 PHE A 227     -55.770  -8.455  39.844  1.00 96.49           C  
ATOM   1809  CD2 PHE A 227     -57.415  -9.332  38.347  1.00 96.49           C  
ATOM   1810  CE1 PHE A 227     -56.097  -9.431  40.782  1.00 96.49           C  
ATOM   1811  CE2 PHE A 227     -57.747 -10.311  39.280  1.00 96.49           C  
ATOM   1812  CZ  PHE A 227     -57.086 -10.359  40.496  1.00 96.49           C  
ATOM   1813  N   LEU A 228     -56.195  -4.869  39.482  1.00 96.19           N  
ATOM   1814  CA  LEU A 228     -56.210  -4.247  40.802  1.00 96.19           C  
ATOM   1815  C   LEU A 228     -57.340  -3.228  40.910  1.00 96.19           C  
ATOM   1816  CB  LEU A 228     -54.868  -3.569  41.091  1.00 96.19           C  
ATOM   1817  O   LEU A 228     -57.989  -3.123  41.954  1.00 96.19           O  
ATOM   1818  CG  LEU A 228     -53.699  -4.496  41.428  1.00 96.19           C  
ATOM   1819  CD1 LEU A 228     -52.402  -3.700  41.524  1.00 96.19           C  
ATOM   1820  CD2 LEU A 228     -53.970  -5.248  42.727  1.00 96.19           C  
ATOM   1821  N   LYS A 229     -57.499  -2.453  39.844  1.00 96.27           N  
ATOM   1822  CA  LYS A 229     -58.600  -1.495  39.808  1.00 96.27           C  
ATOM   1823  C   LYS A 229     -59.946  -2.198  39.952  1.00 96.27           C  
ATOM   1824  CB  LYS A 229     -58.566  -0.687  38.510  1.00 96.27           C  
ATOM   1825  O   LYS A 229     -60.823  -1.730  40.681  1.00 96.27           O  
ATOM   1826  CG  LYS A 229     -57.492   0.391  38.479  1.00 96.27           C  
ATOM   1827  CD  LYS A 229     -57.568   1.219  37.203  1.00 96.27           C  
ATOM   1828  CE  LYS A 229     -56.531   2.334  37.196  1.00 96.27           C  
ATOM   1829  NZ  LYS A 229     -56.587   3.136  35.937  1.00 96.27           N  
ATOM   1830  N   LYS A 230     -60.181  -3.325  39.175  1.00 96.36           N  
ATOM   1831  CA  LYS A 230     -61.411  -4.108  39.251  1.00 96.36           C  
ATOM   1832  C   LYS A 230     -61.604  -4.695  40.646  1.00 96.36           C  
ATOM   1833  CB  LYS A 230     -61.401  -5.227  38.209  1.00 96.36           C  
ATOM   1834  O   LYS A 230     -62.719  -4.705  41.172  1.00 96.36           O  
ATOM   1835  CG  LYS A 230     -61.587  -4.743  36.778  1.00 96.36           C  
ATOM   1836  CD  LYS A 230     -61.600  -5.904  35.792  1.00 96.36           C  
ATOM   1837  CE  LYS A 230     -61.710  -5.416  34.354  1.00 96.36           C  
ATOM   1838  NZ  LYS A 230     -61.613  -6.542  33.378  1.00 96.36           N  
ATOM   1839  N   LEU A 231     -60.537  -5.249  41.225  1.00 95.63           N  
ATOM   1840  CA  LEU A 231     -60.567  -5.814  42.569  1.00 95.63           C  
ATOM   1841  C   LEU A 231     -60.960  -4.756  43.595  1.00 95.63           C  
ATOM   1842  CB  LEU A 231     -59.204  -6.410  42.931  1.00 95.63           C  
ATOM   1843  O   LEU A 231     -61.772  -5.021  44.485  1.00 95.63           O  
ATOM   1844  CG  LEU A 231     -59.147  -7.248  44.209  1.00 95.63           C  
ATOM   1845  CD1 LEU A 231     -58.284  -8.487  43.993  1.00 95.63           C  
ATOM   1846  CD2 LEU A 231     -58.616  -6.416  45.371  1.00 95.63           C  
ATOM   1847  N   HIS A 232     -60.269  -3.554  43.499  1.00 93.82           N  
ATOM   1848  CA  HIS A 232     -60.588  -2.450  44.397  1.00 93.82           C  
ATOM   1849  C   HIS A 232     -62.048  -2.031  44.259  1.00 93.82           C  
ATOM   1850  CB  HIS A 232     -59.671  -1.256  44.126  1.00 93.82           C  
ATOM   1851  O   HIS A 232     -62.711  -1.738  45.256  1.00 93.82           O  
ATOM   1852  CG  HIS A 232     -58.315  -1.389  44.743  1.00 93.82           C  
ATOM   1853  CD2 HIS A 232     -57.078  -1.256  44.208  1.00 93.82           C  
ATOM   1854  ND1 HIS A 232     -58.129  -1.699  46.073  1.00 93.82           N  
ATOM   1855  CE1 HIS A 232     -56.832  -1.750  46.329  1.00 93.82           C  
ATOM   1856  NE2 HIS A 232     -56.173  -1.486  45.215  1.00 93.82           N  
ATOM   1857  N   GLU A 233     -62.506  -1.924  43.031  1.00 95.42           N  
ATOM   1858  CA  GLU A 233     -63.904  -1.583  42.784  1.00 95.42           C  
ATOM   1859  C   GLU A 233     -64.841  -2.604  43.421  1.00 95.42           C  
ATOM   1860  CB  GLU A 233     -64.176  -1.485  41.281  1.00 95.42           C  
ATOM   1861  O   GLU A 233     -65.877  -2.239  43.982  1.00 95.42           O  
ATOM   1862  CG  GLU A 233     -63.616  -0.226  40.635  1.00 95.42           C  
ATOM   1863  CD  GLU A 233     -63.841  -0.172  39.132  1.00 95.42           C  
ATOM   1864  OE1 GLU A 233     -63.372   0.790  38.482  1.00 95.42           O  
ATOM   1865  OE2 GLU A 233     -64.492  -1.099  38.600  1.00 95.42           O  
ATOM   1866  N   GLU A 234     -64.522  -3.907  43.291  1.00 93.99           N  
ATOM   1867  CA  GLU A 234     -65.309  -4.977  43.896  1.00 93.99           C  
ATOM   1868  C   GLU A 234     -65.275  -4.893  45.420  1.00 93.99           C  
ATOM   1869  CB  GLU A 234     -64.802  -6.345  43.433  1.00 93.99           C  
ATOM   1870  O   GLU A 234     -66.292  -5.114  46.081  1.00 93.99           O  
ATOM   1871  CG  GLU A 234     -65.136  -6.667  41.984  1.00 93.99           C  
ATOM   1872  CD  GLU A 234     -64.538  -7.981  41.508  1.00 93.99           C  
ATOM   1873  OE1 GLU A 234     -64.749  -8.353  40.331  1.00 93.99           O  
ATOM   1874  OE2 GLU A 234     -63.854  -8.645  42.318  1.00 93.99           O  
ATOM   1875  N   GLU A 235     -64.075  -4.711  45.975  1.00 91.97           N  
ATOM   1876  CA  GLU A 235     -63.924  -4.563  47.419  1.00 91.97           C  
ATOM   1877  C   GLU A 235     -64.732  -3.378  47.940  1.00 91.97           C  
ATOM   1878  CB  GLU A 235     -62.448  -4.397  47.791  1.00 91.97           C  
ATOM   1879  O   GLU A 235     -65.323  -3.449  49.019  1.00 91.97           O  
ATOM   1880  CG  GLU A 235     -61.629  -5.671  47.640  1.00 91.97           C  
ATOM   1881  CD  GLU A 235     -60.153  -5.476  47.951  1.00 91.97           C  
ATOM   1882  OE1 GLU A 235     -59.404  -6.478  47.994  1.00 91.97           O  
ATOM   1883  OE2 GLU A 235     -59.743  -4.311  48.153  1.00 91.97           O  
ATOM   1884  N   LEU A 236     -64.653  -2.229  47.266  1.00 91.90           N  
ATOM   1885  CA  LEU A 236     -65.438  -1.053  47.623  1.00 91.90           C  
ATOM   1886  C   LEU A 236     -66.931  -1.365  47.592  1.00 91.90           C  
ATOM   1887  CB  LEU A 236     -65.128   0.107  46.672  1.00 91.90           C  
ATOM   1888  O   LEU A 236     -67.685  -0.897  48.448  1.00 91.90           O  
ATOM   1889  CG  LEU A 236     -63.780   0.803  46.869  1.00 91.90           C  
ATOM   1890  CD1 LEU A 236     -63.567   1.860  45.791  1.00 91.90           C  
ATOM   1891  CD2 LEU A 236     -63.697   1.425  48.259  1.00 91.90           C  
ATOM   1892  N   ARG A 237     -67.403  -2.137  46.523  1.00 90.83           N  
ATOM   1893  CA  ARG A 237     -68.798  -2.555  46.425  1.00 90.83           C  
ATOM   1894  C   ARG A 237     -69.193  -3.427  47.612  1.00 90.83           C  
ATOM   1895  CB  ARG A 237     -69.042  -3.310  45.116  1.00 90.83           C  
ATOM   1896  O   ARG A 237     -70.292  -3.287  48.154  1.00 90.83           O  
ATOM   1897  CG  ARG A 237     -69.100  -2.413  43.890  1.00 90.83           C  
ATOM   1898  CD  ARG A 237     -69.535  -3.181  42.650  1.00 90.83           C  
ATOM   1899  NE  ARG A 237     -69.046  -2.551  41.426  1.00 90.83           N  
ATOM   1900  NH1 ARG A 237     -67.621  -4.279  40.860  1.00 90.83           N  
ATOM   1901  NH2 ARG A 237     -67.774  -2.427  39.518  1.00 90.83           N  
ATOM   1902  CZ  ARG A 237     -68.148  -3.087  40.604  1.00 90.83           C  
ATOM   1903  N   ASP A 238     -68.334  -4.442  47.936  1.00 88.54           N  
ATOM   1904  CA  ASP A 238     -68.568  -5.323  49.076  1.00 88.54           C  
ATOM   1905  C   ASP A 238     -68.665  -4.526  50.375  1.00 88.54           C  
ATOM   1906  CB  ASP A 238     -67.457  -6.370  49.182  1.00 88.54           C  
ATOM   1907  O   ASP A 238     -69.491  -4.833  51.237  1.00 88.54           O  
ATOM   1908  CG  ASP A 238     -67.540  -7.435  48.103  1.00 88.54           C  
ATOM   1909  OD1 ASP A 238     -68.593  -7.551  47.440  1.00 88.54           O  
ATOM   1910  OD2 ASP A 238     -66.544  -8.166  47.916  1.00 88.54           O  
ATOM   1911  N   LEU A 239     -67.705  -3.572  50.618  1.00 86.90           N  
ATOM   1912  CA  LEU A 239     -67.713  -2.717  51.800  1.00 86.90           C  
ATOM   1913  C   LEU A 239     -68.975  -1.862  51.844  1.00 86.90           C  
ATOM   1914  CB  LEU A 239     -66.473  -1.819  51.820  1.00 86.90           C  
ATOM   1915  O   LEU A 239     -69.538  -1.634  52.917  1.00 86.90           O  
ATOM   1916  CG  LEU A 239     -65.163  -2.482  52.247  1.00 86.90           C  
ATOM   1917  CD1 LEU A 239     -63.995  -1.519  52.059  1.00 86.90           C  
ATOM   1918  CD2 LEU A 239     -65.248  -2.951  53.695  1.00 86.90           C  
ATOM   1919  N   GLN A 240     -69.362  -1.277  50.732  1.00 85.92           N  
ATOM   1920  CA  GLN A 240     -70.592  -0.498  50.637  1.00 85.92           C  
ATOM   1921  C   GLN A 240     -71.805  -1.334  51.033  1.00 85.92           C  
ATOM   1922  CB  GLN A 240     -70.772   0.052  49.221  1.00 85.92           C  
ATOM   1923  O   GLN A 240     -72.701  -0.849  51.727  1.00 85.92           O  
ATOM   1924  CG  GLN A 240     -71.764   1.203  49.130  1.00 85.92           C  
ATOM   1925  CD  GLN A 240     -71.747   1.887  47.776  1.00 85.92           C  
ATOM   1926  NE2 GLN A 240     -72.538   2.946  47.636  1.00 85.92           N  
ATOM   1927  OE1 GLN A 240     -71.028   1.468  46.863  1.00 85.92           O  
ATOM   1928  N   VAL A 241     -71.930  -2.676  50.544  1.00 84.37           N  
ATOM   1929  CA  VAL A 241     -73.004  -3.608  50.873  1.00 84.37           C  
ATOM   1930  C   VAL A 241     -72.970  -3.930  52.365  1.00 84.37           C  
ATOM   1931  CB  VAL A 241     -72.900  -4.908  50.044  1.00 84.37           C  
ATOM   1932  O   VAL A 241     -74.017  -4.009  53.013  1.00 84.37           O  
ATOM   1933  CG1 VAL A 241     -73.901  -5.948  50.544  1.00 84.37           C  
ATOM   1934  CG2 VAL A 241     -73.124  -4.616  48.562  1.00 84.37           C  
ATOM   1935  N   SER A 242     -71.705  -4.271  52.807  1.00 80.47           N  
ATOM   1936  CA  SER A 242     -71.507  -4.564  54.223  1.00 80.47           C  
ATOM   1937  C   SER A 242     -71.937  -3.391  55.096  1.00 80.47           C  
ATOM   1938  CB  SER A 242     -70.043  -4.907  54.500  1.00 80.47           C  
ATOM   1939  O   SER A 242     -72.555  -3.584  56.145  1.00 80.47           O  
ATOM   1940  OG  SER A 242     -69.846  -5.200  55.873  1.00 80.47           O  
ATOM   1941  N   VAL A 243     -71.557  -2.101  54.762  1.00 79.13           N  
ATOM   1942  CA  VAL A 243     -71.927  -0.897  55.499  1.00 79.13           C  
ATOM   1943  C   VAL A 243     -73.440  -0.702  55.442  1.00 79.13           C  
ATOM   1944  CB  VAL A 243     -71.207   0.352  54.944  1.00 79.13           C  
ATOM   1945  O   VAL A 243     -74.062  -0.326  56.439  1.00 79.13           O  
ATOM   1946  CG1 VAL A 243     -71.768   1.624  55.576  1.00 79.13           C  
ATOM   1947  CG2 VAL A 243     -69.702   0.251  55.185  1.00 79.13           C  
ATOM   1948  N   GLU A 244     -74.113  -0.956  54.290  1.00 74.37           N  
ATOM   1949  CA  GLU A 244     -75.561  -0.872  54.123  1.00 74.37           C  
ATOM   1950  C   GLU A 244     -76.271  -1.979  54.895  1.00 74.37           C  
ATOM   1951  CB  GLU A 244     -75.936  -0.940  52.640  1.00 74.37           C  
ATOM   1952  O   GLU A 244     -77.347  -1.761  55.455  1.00 74.37           O  
ATOM   1953  CG  GLU A 244     -75.559   0.306  51.852  1.00 74.37           C  
ATOM   1954  CD  GLU A 244     -75.828   0.178  50.361  1.00 74.37           C  
ATOM   1955  OE1 GLU A 244     -75.553   1.141  49.610  1.00 74.37           O  
ATOM   1956  OE2 GLU A 244     -76.318  -0.894  49.942  1.00 74.37           O  
ATOM   1957  N   SER A 245     -75.700  -3.258  54.893  1.00 67.80           N  
ATOM   1958  CA  SER A 245     -76.192  -4.421  55.624  1.00 67.80           C  
ATOM   1959  C   SER A 245     -75.960  -4.270  57.124  1.00 67.80           C  
ATOM   1960  CB  SER A 245     -75.516  -5.697  55.121  1.00 67.80           C  
ATOM   1961  O   SER A 245     -76.784  -4.703  57.932  1.00 67.80           O  
ATOM   1962  OG  SER A 245     -74.107  -5.604  55.250  1.00 67.80           O  
ATOM   1963  N   GLN A 246     -74.731  -3.667  57.549  1.00 59.61           N  
ATOM   1964  CA  GLN A 246     -74.395  -3.346  58.932  1.00 59.61           C  
ATOM   1965  C   GLN A 246     -75.206  -2.154  59.432  1.00 59.61           C  
ATOM   1966  CB  GLN A 246     -72.900  -3.057  59.069  1.00 59.61           C  
ATOM   1967  O   GLN A 246     -75.532  -2.071  60.618  1.00 59.61           O  
ATOM   1968  CG  GLN A 246     -72.025  -4.303  59.011  1.00 59.61           C  
ATOM   1969  CD  GLN A 246     -70.547  -3.989  59.145  1.00 59.61           C  
ATOM   1970  NE2 GLN A 246     -69.706  -4.999  58.948  1.00 59.61           N  
ATOM   1971  OE1 GLN A 246     -70.164  -2.848  59.423  1.00 59.61           O  
ATOM   1972  N   GLN A 247     -75.634  -1.170  58.570  1.00 51.54           N  
ATOM   1973  CA  GLN A 247     -76.554  -0.078  58.871  1.00 51.54           C  
ATOM   1974  C   GLN A 247     -77.982  -0.592  59.036  1.00 51.54           C  
ATOM   1975  CB  GLN A 247     -76.503   0.986  57.774  1.00 51.54           C  
ATOM   1976  O   GLN A 247     -78.736  -0.087  59.871  1.00 51.54           O  
ATOM   1977  CG  GLN A 247     -75.593   2.163  58.101  1.00 51.54           C  
ATOM   1978  CD  GLN A 247     -75.448   3.132  56.942  1.00 51.54           C  
ATOM   1979  NE2 GLN A 247     -74.408   3.958  56.988  1.00 51.54           N  
ATOM   1980  OE1 GLN A 247     -76.262   3.137  56.014  1.00 51.54           O  
ATOM   1981  N   VAL A 248     -78.411  -1.918  58.593  1.00 49.53           N  
ATOM   1982  CA  VAL A 248     -79.684  -2.623  58.700  1.00 49.53           C  
ATOM   1983  C   VAL A 248     -79.594  -3.690  59.788  1.00 49.53           C  
ATOM   1984  CB  VAL A 248     -80.091  -3.266  57.355  1.00 49.53           C  
ATOM   1985  O   VAL A 248     -80.566  -3.938  60.505  1.00 49.53           O  
ATOM   1986  CG1 VAL A 248     -81.369  -4.087  57.515  1.00 49.53           C  
ATOM   1987  CG2 VAL A 248     -80.273  -2.192  56.284  1.00 49.53           C  
ATOM   1988  N   GLN A 249     -78.456  -4.150  60.249  1.00 43.72           N  
ATOM   1989  CA  GLN A 249     -78.172  -5.200  61.223  1.00 43.72           C  
ATOM   1990  C   GLN A 249     -77.684  -4.609  62.542  1.00 43.72           C  
ATOM   1991  CB  GLN A 249     -77.134  -6.178  60.670  1.00 43.72           C  
ATOM   1992  O   GLN A 249     -77.839  -5.224  63.599  1.00 43.72           O  
ATOM   1993  CG  GLN A 249     -77.733  -7.305  59.838  1.00 43.72           C  
ATOM   1994  CD  GLN A 249     -76.678  -8.196  59.211  1.00 43.72           C  
ATOM   1995  NE2 GLN A 249     -77.091  -9.021  58.255  1.00 43.72           N  
ATOM   1996  OE1 GLN A 249     -75.501  -8.142  59.581  1.00 43.72           O  
ATOM   1997  N   GLN A 250     -77.324  -3.238  62.635  1.00 44.04           N  
ATOM   1998  CA  GLN A 250     -76.948  -2.550  63.865  1.00 44.04           C  
ATOM   1999  C   GLN A 250     -78.180  -2.053  64.616  1.00 44.04           C  
ATOM   2000  CB  GLN A 250     -76.010  -1.381  63.563  1.00 44.04           C  
ATOM   2001  O   GLN A 250     -78.086  -1.652  65.778  1.00 44.04           O  
ATOM   2002  CG  GLN A 250     -74.612  -1.807  63.136  1.00 44.04           C  
ATOM   2003  CD  GLN A 250     -73.670  -0.632  62.954  1.00 44.04           C  
ATOM   2004  NE2 GLN A 250     -72.400  -0.925  62.696  1.00 44.04           N  
ATOM   2005  OE1 GLN A 250     -74.081   0.529  63.042  1.00 44.04           O  
ATOM   2006  N   VAL A 251     -79.640  -2.537  64.188  1.00 41.20           N  
ATOM   2007  CA  VAL A 251     -80.904  -2.315  64.882  1.00 41.20           C  
ATOM   2008  C   VAL A 251     -81.396  -3.625  65.492  1.00 41.20           C  
ATOM   2009  CB  VAL A 251     -81.977  -1.733  63.934  1.00 41.20           C  
ATOM   2010  O   VAL A 251     -81.952  -3.634  66.593  1.00 41.20           O  
ATOM   2011  CG1 VAL A 251     -83.327  -1.635  64.642  1.00 41.20           C  
ATOM   2012  CG2 VAL A 251     -81.542  -0.364  63.414  1.00 41.20           C  
ATOM   2013  N   GLU A 252     -80.543  -4.827  65.719  1.00 32.65           N  
ATOM   2014  CA  GLU A 252     -81.176  -6.003  66.308  1.00 32.65           C  
ATOM   2015  C   GLU A 252     -80.136  -6.957  66.890  1.00 32.65           C  
ATOM   2016  CB  GLU A 252     -82.034  -6.730  65.269  1.00 32.65           C  
ATOM   2017  O   GLU A 252     -79.201  -7.362  66.196  1.00 32.65           O  
ATOM   2018  CG  GLU A 252     -83.389  -6.081  65.027  1.00 32.65           C  
ATOM   2019  CD  GLU A 252     -84.269  -6.869  64.070  1.00 32.65           C  
ATOM   2020  OE1 GLU A 252     -85.433  -6.466  63.844  1.00 32.65           O  
ATOM   2021  OE2 GLU A 252     -83.792  -7.898  63.542  1.00 32.65           O  
ATOM   2022  N   VAL A 253     -79.062  -6.566  67.638  1.00 40.04           N  
ATOM   2023  CA  VAL A 253     -78.571  -7.745  68.344  1.00 40.04           C  
ATOM   2024  C   VAL A 253     -77.369  -7.369  69.207  1.00 40.04           C  
ATOM   2025  CB  VAL A 253     -78.190  -8.877  67.364  1.00 40.04           C  
ATOM   2026  O   VAL A 253     -76.363  -6.870  68.697  1.00 40.04           O  
ATOM   2027  CG1 VAL A 253     -77.617 -10.075  68.118  1.00 40.04           C  
ATOM   2028  CG2 VAL A 253     -79.403  -9.294  66.534  1.00 40.04           C  
ATOM   2029  N   GLU A 254     -77.745  -6.832  70.427  1.00 29.76           N  
ATOM   2030  CA  GLU A 254     -77.426  -7.833  71.442  1.00 29.76           C  
ATOM   2031  C   GLU A 254     -76.745  -7.196  72.650  1.00 29.76           C  
ATOM   2032  CB  GLU A 254     -76.535  -8.930  70.853  1.00 29.76           C  
ATOM   2033  O   GLU A 254     -75.651  -6.639  72.531  1.00 29.76           O  
ATOM   2034  CG  GLU A 254     -77.281  -9.922  69.973  1.00 29.76           C  
ATOM   2035  CD  GLU A 254     -76.401 -11.052  69.462  1.00 29.76           C  
ATOM   2036  OE1 GLU A 254     -76.920 -11.966  68.783  1.00 29.76           O  
ATOM   2037  OE2 GLU A 254     -75.182 -11.023  69.746  1.00 29.76           O  
ATOM   2038  N   ALA A 255     -77.745  -6.805  73.595  1.00 28.95           N  
ATOM   2039  CA  ALA A 255     -78.000  -6.796  75.033  1.00 28.95           C  
ATOM   2040  C   ALA A 255     -78.096  -8.216  75.582  1.00 28.95           C  
ATOM   2041  CB  ALA A 255     -79.279  -6.022  75.342  1.00 28.95           C  
ATOM   2042  O   ALA A 255     -78.787  -9.064  75.012  1.00 28.95           O  
ATOM   2043  N   THR A 256     -76.975  -8.919  76.138  1.00 37.79           N  
ATOM   2044  CA  THR A 256     -77.034  -9.432  77.503  1.00 37.79           C  
ATOM   2045  C   THR A 256     -76.222 -10.717  77.633  1.00 37.79           C  
ATOM   2046  CB  THR A 256     -78.487  -9.693  77.939  1.00 37.79           C  
ATOM   2047  O   THR A 256     -76.542 -11.727  77.003  1.00 37.79           O  
ATOM   2048  CG2 THR A 256     -79.274  -8.391  78.040  1.00 37.79           C  
ATOM   2049  OG1 THR A 256     -79.122 -10.548  76.980  1.00 37.79           O  
ATOM   2050  N   VAL A 257     -74.771 -10.572  77.893  1.00 41.61           N  
ATOM   2051  CA  VAL A 257     -74.245 -11.586  78.801  1.00 41.61           C  
ATOM   2052  C   VAL A 257     -73.043 -11.028  79.559  1.00 41.61           C  
ATOM   2053  CB  VAL A 257     -73.848 -12.874  78.045  1.00 41.61           C  
ATOM   2054  O   VAL A 257     -72.045 -10.636  78.950  1.00 41.61           O  
ATOM   2055  CG1 VAL A 257     -73.294 -13.918  79.012  1.00 41.61           C  
ATOM   2056  CG2 VAL A 257     -75.045 -13.433  77.279  1.00 41.61           C  
ATOM   2057  N   LYS A 258     -73.083 -10.021  80.477  1.00 43.51           N  
ATOM   2058  CA  LYS A 258     -72.457  -9.139  81.458  1.00 43.51           C  
ATOM   2059  C   LYS A 258     -72.281  -9.845  82.799  1.00 43.51           C  
ATOM   2060  CB  LYS A 258     -73.285  -7.866  81.640  1.00 43.51           C  
ATOM   2061  O   LYS A 258     -73.233 -10.416  83.336  1.00 43.51           O  
ATOM   2062  CG  LYS A 258     -73.216  -6.908  80.460  1.00 43.51           C  
ATOM   2063  CD  LYS A 258     -73.961  -5.611  80.749  1.00 43.51           C  
ATOM   2064  CE  LYS A 258     -73.757  -4.589  79.638  1.00 43.51           C  
ATOM   2065  NZ  LYS A 258     -74.647  -3.402  79.808  1.00 43.51           N  
ATOM   2066  N   PRO A 259     -71.221 -10.658  82.950  1.00 51.57           N  
ATOM   2067  CA  PRO A 259     -69.923 -10.284  83.516  1.00 51.57           C  
ATOM   2068  C   PRO A 259     -68.986 -11.478  83.683  1.00 51.57           C  
ATOM   2069  CB  PRO A 259     -70.290  -9.684  84.875  1.00 51.57           C  
ATOM   2070  O   PRO A 259     -67.764 -11.312  83.692  1.00 51.57           O  
ATOM   2071  CG  PRO A 259     -71.512 -10.430  85.304  1.00 51.57           C  
ATOM   2072  CD  PRO A 259     -71.989 -11.267  84.152  1.00 51.57           C  
ATOM   2073  N   GLU A 260     -69.163 -12.642  82.683  1.00 51.11           N  
ATOM   2074  CA  GLU A 260     -68.144 -13.637  82.363  1.00 51.11           C  
ATOM   2075  C   GLU A 260     -67.955 -13.769  80.855  1.00 51.11           C  
ATOM   2076  CB  GLU A 260     -68.509 -14.995  82.968  1.00 51.11           C  
ATOM   2077  O   GLU A 260     -66.873 -14.130  80.388  1.00 51.11           O  
ATOM   2078  CG  GLU A 260     -67.891 -15.245  84.336  1.00 51.11           C  
ATOM   2079  CD  GLU A 260     -68.130 -16.654  84.854  1.00 51.11           C  
ATOM   2080  OE1 GLU A 260     -67.592 -17.006  85.928  1.00 51.11           O  
ATOM   2081  OE2 GLU A 260     -68.860 -17.414  84.179  1.00 51.11           O  
ATOM   2082  N   LEU A 261     -68.783 -13.236  80.099  1.00 59.45           N  
ATOM   2083  CA  LEU A 261     -68.706 -13.119  78.647  1.00 59.45           C  
ATOM   2084  C   LEU A 261     -68.023 -11.817  78.242  1.00 59.45           C  
ATOM   2085  CB  LEU A 261     -70.105 -13.190  78.029  1.00 59.45           C  
ATOM   2086  O   LEU A 261     -67.253 -11.789  77.280  1.00 59.45           O  
ATOM   2087  CG  LEU A 261     -70.178 -13.630  76.566  1.00 59.45           C  
ATOM   2088  CD1 LEU A 261     -70.267 -15.150  76.474  1.00 59.45           C  
ATOM   2089  CD2 LEU A 261     -71.367 -12.976  75.870  1.00 59.45           C  
ATOM   2090  N   THR A 262     -68.202 -10.693  79.141  1.00 65.91           N  
ATOM   2091  CA  THR A 262     -67.519  -9.429  78.891  1.00 65.91           C  
ATOM   2092  C   THR A 262     -66.019  -9.567  79.133  1.00 65.91           C  
ATOM   2093  CB  THR A 262     -68.084  -8.303  79.777  1.00 65.91           C  
ATOM   2094  O   THR A 262     -65.210  -9.018  78.382  1.00 65.91           O  
ATOM   2095  CG2 THR A 262     -69.032  -7.405  78.989  1.00 65.91           C  
ATOM   2096  OG1 THR A 262     -68.797  -8.882  80.878  1.00 65.91           O  
ATOM   2097  N   ALA A 263     -65.675 -10.433  80.170  1.00 69.27           N  
ATOM   2098  CA  ALA A 263     -64.265 -10.736  80.400  1.00 69.27           C  
ATOM   2099  C   ALA A 263     -63.728 -11.691  79.337  1.00 69.27           C  
ATOM   2100  CB  ALA A 263     -64.068 -11.330  81.792  1.00 69.27           C  
ATOM   2101  O   ALA A 263     -62.597 -11.538  78.870  1.00 69.27           O  
ATOM   2102  N   ALA A 264     -64.411 -12.813  78.949  1.00 75.68           N  
ATOM   2103  CA  ALA A 264     -64.084 -13.705  77.840  1.00 75.68           C  
ATOM   2104  C   ALA A 264     -64.131 -12.963  76.507  1.00 75.68           C  
ATOM   2105  CB  ALA A 264     -65.038 -14.897  77.816  1.00 75.68           C  
ATOM   2106  O   ALA A 264     -63.281 -13.177  75.640  1.00 75.68           O  
ATOM   2107  N   LEU A 265     -65.065 -12.028  76.251  1.00 77.59           N  
ATOM   2108  CA  LEU A 265     -65.142 -11.198  75.055  1.00 77.59           C  
ATOM   2109  C   LEU A 265     -64.010 -10.176  75.029  1.00 77.59           C  
ATOM   2110  CB  LEU A 265     -66.493 -10.481  74.985  1.00 77.59           C  
ATOM   2111  O   LEU A 265     -63.441  -9.900  73.970  1.00 77.59           O  
ATOM   2112  CG  LEU A 265     -67.667 -11.299  74.442  1.00 77.59           C  
ATOM   2113  CD1 LEU A 265     -68.979 -10.556  74.668  1.00 77.59           C  
ATOM   2114  CD2 LEU A 265     -67.467 -11.603  72.961  1.00 77.59           C  
ATOM   2115  N   ARG A 266     -63.640  -9.510  76.272  1.00 81.93           N  
ATOM   2116  CA  ARG A 266     -62.481  -8.627  76.363  1.00 81.93           C  
ATOM   2117  C   ARG A 266     -61.190  -9.388  76.079  1.00 81.93           C  
ATOM   2118  CB  ARG A 266     -62.411  -7.972  77.744  1.00 81.93           C  
ATOM   2119  O   ARG A 266     -60.297  -8.875  75.401  1.00 81.93           O  
ATOM   2120  CG  ARG A 266     -63.244  -6.706  77.868  1.00 81.93           C  
ATOM   2121  CD  ARG A 266     -62.962  -5.971  79.171  1.00 81.93           C  
ATOM   2122  NE  ARG A 266     -64.195  -5.590  79.853  1.00 81.93           N  
ATOM   2123  NH1 ARG A 266     -64.064  -7.250  81.456  1.00 81.93           N  
ATOM   2124  NH2 ARG A 266     -65.821  -5.777  81.465  1.00 81.93           N  
ATOM   2125  CZ  ARG A 266     -64.690  -6.207  80.923  1.00 81.93           C  
ATOM   2126  N   ASP A 267     -61.143 -10.660  76.636  1.00 84.20           N  
ATOM   2127  CA  ASP A 267     -59.990 -11.515  76.373  1.00 84.20           C  
ATOM   2128  C   ASP A 267     -59.926 -11.914  74.901  1.00 84.20           C  
ATOM   2129  CB  ASP A 267     -60.034 -12.764  77.256  1.00 84.20           C  
ATOM   2130  O   ASP A 267     -58.849 -11.928  74.301  1.00 84.20           O  
ATOM   2131  CG  ASP A 267     -59.526 -12.513  78.664  1.00 84.20           C  
ATOM   2132  OD1 ASP A 267     -58.980 -11.420  78.930  1.00 84.20           O  
ATOM   2133  OD2 ASP A 267     -59.669 -13.417  79.515  1.00 84.20           O  
ATOM   2134  N   ILE A 268     -61.010 -12.337  74.253  1.00 85.65           N  
ATOM   2135  CA  ILE A 268     -61.083 -12.679  72.837  1.00 85.65           C  
ATOM   2136  C   ILE A 268     -60.756 -11.451  71.992  1.00 85.65           C  
ATOM   2137  CB  ILE A 268     -62.475 -13.234  72.461  1.00 85.65           C  
ATOM   2138  O   ILE A 268     -60.034 -11.548  70.997  1.00 85.65           O  
ATOM   2139  CG1 ILE A 268     -62.725 -14.573  73.165  1.00 85.65           C  
ATOM   2140  CG2 ILE A 268     -62.605 -13.382  70.942  1.00 85.65           C  
ATOM   2141  CD1 ILE A 268     -64.146 -15.097  73.012  1.00 85.65           C  
ATOM   2142  N   ARG A 269     -61.295 -10.259  72.364  1.00 87.55           N  
ATOM   2143  CA  ARG A 269     -60.969  -9.023  71.659  1.00 87.55           C  
ATOM   2144  C   ARG A 269     -59.482  -8.703  71.773  1.00 87.55           C  
ATOM   2145  CB  ARG A 269     -61.798  -7.858  72.204  1.00 87.55           C  
ATOM   2146  O   ARG A 269     -58.852  -8.299  70.794  1.00 87.55           O  
ATOM   2147  CG  ARG A 269     -61.850  -6.653  71.279  1.00 87.55           C  
ATOM   2148  CD  ARG A 269     -62.781  -5.572  71.812  1.00 87.55           C  
ATOM   2149  NE  ARG A 269     -62.814  -4.407  70.932  1.00 87.55           N  
ATOM   2150  NH1 ARG A 269     -64.473  -3.310  72.106  1.00 87.55           N  
ATOM   2151  NH2 ARG A 269     -63.565  -2.353  70.232  1.00 87.55           N  
ATOM   2152  CZ  ARG A 269     -63.617  -3.359  71.092  1.00 87.55           C  
ATOM   2153  N   ALA A 270     -59.018  -8.832  73.083  1.00 88.36           N  
ATOM   2154  CA  ALA A 270     -57.592  -8.592  73.289  1.00 88.36           C  
ATOM   2155  C   ALA A 270     -56.748  -9.548  72.450  1.00 88.36           C  
ATOM   2156  CB  ALA A 270     -57.237  -8.730  74.767  1.00 88.36           C  
ATOM   2157  O   ALA A 270     -55.732  -9.148  71.877  1.00 88.36           O  
ATOM   2158  N   GLN A 271     -57.125 -10.871  72.359  1.00 90.12           N  
ATOM   2159  CA  GLN A 271     -56.427 -11.859  71.543  1.00 90.12           C  
ATOM   2160  C   GLN A 271     -56.480 -11.487  70.064  1.00 90.12           C  
ATOM   2161  CB  GLN A 271     -57.024 -13.250  71.756  1.00 90.12           C  
ATOM   2162  O   GLN A 271     -55.488 -11.629  69.346  1.00 90.12           O  
ATOM   2163  CG  GLN A 271     -56.663 -13.875  73.097  1.00 90.12           C  
ATOM   2164  CD  GLN A 271     -57.154 -15.305  73.230  1.00 90.12           C  
ATOM   2165  NE2 GLN A 271     -57.361 -15.749  74.465  1.00 90.12           N  
ATOM   2166  OE1 GLN A 271     -57.347 -16.004  72.230  1.00 90.12           O  
ATOM   2167  N   TYR A 272     -57.645 -11.067  69.561  1.00 89.94           N  
ATOM   2168  CA  TYR A 272     -57.782 -10.682  68.161  1.00 89.94           C  
ATOM   2169  C   TYR A 272     -56.996  -9.410  67.866  1.00 89.94           C  
ATOM   2170  CB  TYR A 272     -59.257 -10.480  67.801  1.00 89.94           C  
ATOM   2171  O   TYR A 272     -56.419  -9.267  66.786  1.00 89.94           O  
ATOM   2172  CG  TYR A 272     -59.966 -11.754  67.409  1.00 89.94           C  
ATOM   2173  CD1 TYR A 272     -59.780 -12.318  66.149  1.00 89.94           C  
ATOM   2174  CD2 TYR A 272     -60.824 -12.395  68.296  1.00 89.94           C  
ATOM   2175  CE1 TYR A 272     -60.432 -13.491  65.782  1.00 89.94           C  
ATOM   2176  CE2 TYR A 272     -61.482 -13.568  67.941  1.00 89.94           C  
ATOM   2177  OH  TYR A 272     -61.928 -15.268  66.326  1.00 89.94           O  
ATOM   2178  CZ  TYR A 272     -61.280 -14.107  66.684  1.00 89.94           C  
ATOM   2179  N   GLU A 273     -57.085  -8.475  68.858  1.00 91.90           N  
ATOM   2180  CA  GLU A 273     -56.290  -7.261  68.702  1.00 91.90           C  
ATOM   2181  C   GLU A 273     -54.798  -7.580  68.656  1.00 91.90           C  
ATOM   2182  CB  GLU A 273     -56.583  -6.277  69.838  1.00 91.90           C  
ATOM   2183  O   GLU A 273     -54.052  -6.976  67.883  1.00 91.90           O  
ATOM   2184  CG  GLU A 273     -57.846  -5.455  69.629  1.00 91.90           C  
ATOM   2185  CD  GLU A 273     -58.160  -4.531  70.795  1.00 91.90           C  
ATOM   2186  OE1 GLU A 273     -59.212  -3.853  70.766  1.00 91.90           O  
ATOM   2187  OE2 GLU A 273     -57.347  -4.484  71.745  1.00 91.90           O  
ATOM   2188  N   SER A 274     -54.382  -8.423  69.528  1.00 92.74           N  
ATOM   2189  CA  SER A 274     -52.987  -8.851  69.534  1.00 92.74           C  
ATOM   2190  C   SER A 274     -52.616  -9.545  68.228  1.00 92.74           C  
ATOM   2191  CB  SER A 274     -52.719  -9.788  70.713  1.00 92.74           C  
ATOM   2192  O   SER A 274     -51.542  -9.304  67.674  1.00 92.74           O  
ATOM   2193  OG  SER A 274     -51.415 -10.336  70.632  1.00 92.74           O  
ATOM   2194  N   ILE A 275     -53.476 -10.467  67.740  1.00 92.60           N  
ATOM   2195  CA  ILE A 275     -53.253 -11.168  66.480  1.00 92.60           C  
ATOM   2196  C   ILE A 275     -53.223 -10.165  65.330  1.00 92.60           C  
ATOM   2197  CB  ILE A 275     -54.340 -12.239  66.230  1.00 92.60           C  
ATOM   2198  O   ILE A 275     -52.380 -10.264  64.434  1.00 92.60           O  
ATOM   2199  CG1 ILE A 275     -54.254 -13.344  67.289  1.00 92.60           C  
ATOM   2200  CG2 ILE A 275     -54.209 -12.820  64.819  1.00 92.60           C  
ATOM   2201  CD1 ILE A 275     -55.418 -14.325  67.255  1.00 92.60           C  
ATOM   2202  N   ALA A 276     -54.216  -9.231  65.351  1.00 91.88           N  
ATOM   2203  CA  ALA A 276     -54.264  -8.201  64.318  1.00 91.88           C  
ATOM   2204  C   ALA A 276     -53.001  -7.345  64.338  1.00 91.88           C  
ATOM   2205  CB  ALA A 276     -55.500  -7.323  64.498  1.00 91.88           C  
ATOM   2206  O   ALA A 276     -52.447  -7.019  63.285  1.00 91.88           O  
ATOM   2207  N   ALA A 277     -52.577  -6.946  65.570  1.00 94.27           N  
ATOM   2208  CA  ALA A 277     -51.350  -6.166  65.705  1.00 94.27           C  
ATOM   2209  C   ALA A 277     -50.142  -6.955  65.207  1.00 94.27           C  
ATOM   2210  CB  ALA A 277     -51.144  -5.744  67.157  1.00 94.27           C  
ATOM   2211  O   ALA A 277     -49.273  -6.407  64.524  1.00 94.27           O  
ATOM   2212  N   LYS A 278     -50.053  -8.262  65.627  1.00 95.17           N  
ATOM   2213  CA  LYS A 278     -48.981  -9.136  65.163  1.00 95.17           C  
ATOM   2214  C   LYS A 278     -49.013  -9.287  63.645  1.00 95.17           C  
ATOM   2215  CB  LYS A 278     -49.082 -10.510  65.828  1.00 95.17           C  
ATOM   2216  O   LYS A 278     -47.968  -9.257  62.990  1.00 95.17           O  
ATOM   2217  CG  LYS A 278     -48.624 -10.530  67.279  1.00 95.17           C  
ATOM   2218  CD  LYS A 278     -48.672 -11.937  67.861  1.00 95.17           C  
ATOM   2219  CE  LYS A 278     -48.316 -11.943  69.342  1.00 95.17           C  
ATOM   2220  NZ  LYS A 278     -48.512 -13.291  69.953  1.00 95.17           N  
ATOM   2221  N   ASN A 279     -50.189  -9.509  63.057  1.00 93.24           N  
ATOM   2222  CA  ASN A 279     -50.339  -9.624  61.610  1.00 93.24           C  
ATOM   2223  C   ASN A 279     -49.905  -8.346  60.898  1.00 93.24           C  
ATOM   2224  CB  ASN A 279     -51.784  -9.970  61.246  1.00 93.24           C  
ATOM   2225  O   ASN A 279     -49.259  -8.402  59.850  1.00 93.24           O  
ATOM   2226  CG  ASN A 279     -52.125 -11.421  61.524  1.00 93.24           C  
ATOM   2227  ND2 ASN A 279     -53.415 -11.726  61.585  1.00 93.24           N  
ATOM   2228  OD1 ASN A 279     -51.235 -12.261  61.685  1.00 93.24           O  
ATOM   2229  N   LEU A 280     -50.239  -7.188  61.426  1.00 94.95           N  
ATOM   2230  CA  LEU A 280     -49.836  -5.906  60.858  1.00 94.95           C  
ATOM   2231  C   LEU A 280     -48.322  -5.736  60.920  1.00 94.95           C  
ATOM   2232  CB  LEU A 280     -50.522  -4.753  61.595  1.00 94.95           C  
ATOM   2233  O   LEU A 280     -47.704  -5.281  59.955  1.00 94.95           O  
ATOM   2234  CG  LEU A 280     -50.276  -3.350  61.037  1.00 94.95           C  
ATOM   2235  CD1 LEU A 280     -50.882  -3.221  59.644  1.00 94.95           C  
ATOM   2236  CD2 LEU A 280     -50.850  -2.293  61.975  1.00 94.95           C  
ATOM   2237  N   GLN A 281     -47.764  -6.053  62.097  1.00 95.12           N  
ATOM   2238  CA  GLN A 281     -46.316  -5.971  62.253  1.00 95.12           C  
ATOM   2239  C   GLN A 281     -45.604  -6.915  61.288  1.00 95.12           C  
ATOM   2240  CB  GLN A 281     -45.912  -6.291  63.693  1.00 95.12           C  
ATOM   2241  O   GLN A 281     -44.606  -6.541  60.668  1.00 95.12           O  
ATOM   2242  CG  GLN A 281     -46.198  -5.164  64.677  1.00 95.12           C  
ATOM   2243  CD  GLN A 281     -45.819  -5.518  66.102  1.00 95.12           C  
ATOM   2244  NE2 GLN A 281     -45.897  -4.539  66.997  1.00 95.12           N  
ATOM   2245  OE1 GLN A 281     -45.460  -6.663  66.397  1.00 95.12           O  
ATOM   2246  N   GLU A 282     -46.093  -8.142  61.173  1.00 94.34           N  
ATOM   2247  CA  GLU A 282     -45.504  -9.117  60.259  1.00 94.34           C  
ATOM   2248  C   GLU A 282     -45.628  -8.659  58.809  1.00 94.34           C  
ATOM   2249  CB  GLU A 282     -46.164 -10.487  60.436  1.00 94.34           C  
ATOM   2250  O   GLU A 282     -44.700  -8.833  58.016  1.00 94.34           O  
ATOM   2251  CG  GLU A 282     -45.803 -11.179  61.742  1.00 94.34           C  
ATOM   2252  CD  GLU A 282     -46.543 -12.491  61.951  1.00 94.34           C  
ATOM   2253  OE1 GLU A 282     -46.317 -13.158  62.986  1.00 94.34           O  
ATOM   2254  OE2 GLU A 282     -47.355 -12.855  61.071  1.00 94.34           O  
ATOM   2255  N   ALA A 283     -46.780  -8.074  58.441  1.00 93.35           N  
ATOM   2256  CA  ALA A 283     -46.978  -7.553  57.091  1.00 93.35           C  
ATOM   2257  C   ALA A 283     -46.034  -6.388  56.809  1.00 93.35           C  
ATOM   2258  CB  ALA A 283     -48.428  -7.118  56.896  1.00 93.35           C  
ATOM   2259  O   ALA A 283     -45.459  -6.296  55.722  1.00 93.35           O  
ATOM   2260  N   GLU A 284     -45.925  -5.494  57.809  1.00 94.88           N  
ATOM   2261  CA  GLU A 284     -45.006  -4.369  57.662  1.00 94.88           C  
ATOM   2262  C   GLU A 284     -43.568  -4.850  57.497  1.00 94.88           C  
ATOM   2263  CB  GLU A 284     -45.111  -3.428  58.865  1.00 94.88           C  
ATOM   2264  O   GLU A 284     -42.825  -4.328  56.662  1.00 94.88           O  
ATOM   2265  CG  GLU A 284     -46.363  -2.563  58.862  1.00 94.88           C  
ATOM   2266  CD  GLU A 284     -46.463  -1.647  60.071  1.00 94.88           C  
ATOM   2267  OE1 GLU A 284     -47.400  -0.819  60.130  1.00 94.88           O  
ATOM   2268  OE2 GLU A 284     -45.595  -1.756  60.966  1.00 94.88           O  
ATOM   2269  N   GLU A 285     -43.166  -5.754  58.370  1.00 95.66           N  
ATOM   2270  CA  GLU A 285     -41.817  -6.303  58.272  1.00 95.66           C  
ATOM   2271  C   GLU A 285     -41.600  -6.997  56.930  1.00 95.66           C  
ATOM   2272  CB  GLU A 285     -41.550  -7.281  59.419  1.00 95.66           C  
ATOM   2273  O   GLU A 285     -40.523  -6.895  56.339  1.00 95.66           O  
ATOM   2274  CG  GLU A 285     -41.393  -6.610  60.775  1.00 95.66           C  
ATOM   2275  CD  GLU A 285     -41.332  -7.597  61.930  1.00 95.66           C  
ATOM   2276  OE1 GLU A 285     -41.258  -7.158  63.100  1.00 95.66           O  
ATOM   2277  OE2 GLU A 285     -41.357  -8.819  61.662  1.00 95.66           O  
ATOM   2278  N   TRP A 286     -42.619  -7.733  56.508  1.00 94.42           N  
ATOM   2279  CA  TRP A 286     -42.555  -8.404  55.214  1.00 94.42           C  
ATOM   2280  C   TRP A 286     -42.376  -7.395  54.085  1.00 94.42           C  
ATOM   2281  CB  TRP A 286     -43.818  -9.237  54.976  1.00 94.42           C  
ATOM   2282  O   TRP A 286     -41.548  -7.592  53.192  1.00 94.42           O  
ATOM   2283  CG  TRP A 286     -43.781 -10.053  53.719  1.00 94.42           C  
ATOM   2284  CD1 TRP A 286     -43.221 -11.289  53.555  1.00 94.42           C  
ATOM   2285  CD2 TRP A 286     -44.324  -9.687  52.447  1.00 94.42           C  
ATOM   2286  CE2 TRP A 286     -44.058 -10.751  51.557  1.00 94.42           C  
ATOM   2287  CE3 TRP A 286     -45.012  -8.562  51.973  1.00 94.42           C  
ATOM   2288  NE1 TRP A 286     -43.384 -11.715  52.257  1.00 94.42           N  
ATOM   2289  CH2 TRP A 286     -45.127  -9.609  49.780  1.00 94.42           C  
ATOM   2290  CZ2 TRP A 286     -44.456 -10.722  50.218  1.00 94.42           C  
ATOM   2291  CZ3 TRP A 286     -45.408  -8.535  50.640  1.00 94.42           C  
ATOM   2292  N   TYR A 287     -43.167  -6.264  54.111  1.00 94.08           N  
ATOM   2293  CA  TYR A 287     -43.076  -5.218  53.099  1.00 94.08           C  
ATOM   2294  C   TYR A 287     -41.719  -4.526  53.150  1.00 94.08           C  
ATOM   2295  CB  TYR A 287     -44.194  -4.188  53.287  1.00 94.08           C  
ATOM   2296  O   TYR A 287     -41.132  -4.220  52.110  1.00 94.08           O  
ATOM   2297  CG  TYR A 287     -45.524  -4.627  52.724  1.00 94.08           C  
ATOM   2298  CD1 TYR A 287     -45.674  -4.894  51.365  1.00 94.08           C  
ATOM   2299  CD2 TYR A 287     -46.634  -4.774  53.549  1.00 94.08           C  
ATOM   2300  CE1 TYR A 287     -46.898  -5.296  50.841  1.00 94.08           C  
ATOM   2301  CE2 TYR A 287     -47.863  -5.176  53.036  1.00 94.08           C  
ATOM   2302  OH  TYR A 287     -49.199  -5.833  51.170  1.00 94.08           O  
ATOM   2303  CZ  TYR A 287     -47.985  -5.435  51.683  1.00 94.08           C  
ATOM   2304  N   LYS A 288     -41.278  -4.237  54.310  1.00 96.23           N  
ATOM   2305  CA  LYS A 288     -39.969  -3.612  54.477  1.00 96.23           C  
ATOM   2306  C   LYS A 288     -38.861  -4.496  53.913  1.00 96.23           C  
ATOM   2307  CB  LYS A 288     -39.702  -3.312  55.952  1.00 96.23           C  
ATOM   2308  O   LYS A 288     -37.945  -4.006  53.251  1.00 96.23           O  
ATOM   2309  CG  LYS A 288     -40.473  -2.117  56.491  1.00 96.23           C  
ATOM   2310  CD  LYS A 288     -40.124  -1.836  57.947  1.00 96.23           C  
ATOM   2311  CE  LYS A 288     -40.945  -0.683  58.508  1.00 96.23           C  
ATOM   2312  NZ  LYS A 288     -40.632  -0.427  59.946  1.00 96.23           N  
ATOM   2313  N   SER A 289     -38.920  -5.786  54.235  1.00 95.71           N  
ATOM   2314  CA  SER A 289     -37.936  -6.736  53.727  1.00 95.71           C  
ATOM   2315  C   SER A 289     -37.991  -6.829  52.206  1.00 95.71           C  
ATOM   2316  CB  SER A 289     -38.159  -8.119  54.339  1.00 95.71           C  
ATOM   2317  O   SER A 289     -36.953  -6.857  51.542  1.00 95.71           O  
ATOM   2318  OG  SER A 289     -37.227  -9.054  53.823  1.00 95.71           O  
ATOM   2319  N   LYS A 290     -39.249  -6.935  51.619  1.00 94.84           N  
ATOM   2320  CA  LYS A 290     -39.402  -7.004  50.169  1.00 94.84           C  
ATOM   2321  C   LYS A 290     -38.873  -5.740  49.499  1.00 94.84           C  
ATOM   2322  CB  LYS A 290     -40.869  -7.222  49.794  1.00 94.84           C  
ATOM   2323  O   LYS A 290     -38.211  -5.811  48.461  1.00 94.84           O  
ATOM   2324  CG  LYS A 290     -41.336  -8.663  49.931  1.00 94.84           C  
ATOM   2325  CD  LYS A 290     -40.627  -9.577  48.940  1.00 94.84           C  
ATOM   2326  CE  LYS A 290     -41.088 -11.022  49.081  1.00 94.84           C  
ATOM   2327  NZ  LYS A 290     -40.378 -11.925  48.128  1.00 94.84           N  
ATOM   2328  N   TYR A 291     -39.188  -4.615  50.084  1.00 94.84           N  
ATOM   2329  CA  TYR A 291     -38.688  -3.349  49.560  1.00 94.84           C  
ATOM   2330  C   TYR A 291     -37.165  -3.302  49.608  1.00 94.84           C  
ATOM   2331  CB  TYR A 291     -39.271  -2.173  50.349  1.00 94.84           C  
ATOM   2332  O   TYR A 291     -36.521  -2.857  48.655  1.00 94.84           O  
ATOM   2333  CG  TYR A 291     -38.875  -0.822  49.805  1.00 94.84           C  
ATOM   2334  CD1 TYR A 291     -37.815  -0.109  50.362  1.00 94.84           C  
ATOM   2335  CD2 TYR A 291     -39.558  -0.255  48.735  1.00 94.84           C  
ATOM   2336  CE1 TYR A 291     -37.448   1.138  49.866  1.00 94.84           C  
ATOM   2337  CE2 TYR A 291     -39.199   0.991  48.231  1.00 94.84           C  
ATOM   2338  OH  TYR A 291     -37.784   2.912  48.307  1.00 94.84           O  
ATOM   2339  CZ  TYR A 291     -38.144   1.678  48.802  1.00 94.84           C  
ATOM   2340  N   ALA A 292     -36.604  -3.683  50.750  1.00 95.69           N  
ATOM   2341  CA  ALA A 292     -35.152  -3.721  50.899  1.00 95.69           C  
ATOM   2342  C   ALA A 292     -34.518  -4.645  49.863  1.00 95.69           C  
ATOM   2343  CB  ALA A 292     -34.773  -4.168  52.309  1.00 95.69           C  
ATOM   2344  O   ALA A 292     -33.488  -4.312  49.272  1.00 95.69           O  
ATOM   2345  N   ASP A 293     -35.103  -5.830  49.659  1.00 95.12           N  
ATOM   2346  CA  ASP A 293     -34.601  -6.781  48.671  1.00 95.12           C  
ATOM   2347  C   ASP A 293     -34.676  -6.199  47.261  1.00 95.12           C  
ATOM   2348  CB  ASP A 293     -35.386  -8.093  48.741  1.00 95.12           C  
ATOM   2349  O   ASP A 293     -33.741  -6.349  46.472  1.00 95.12           O  
ATOM   2350  CG  ASP A 293     -35.075  -8.904  49.987  1.00 95.12           C  
ATOM   2351  OD1 ASP A 293     -34.049  -8.637  50.648  1.00 95.12           O  
ATOM   2352  OD2 ASP A 293     -35.862  -9.820  50.308  1.00 95.12           O  
ATOM   2353  N   LEU A 294     -35.828  -5.559  46.918  1.00 94.55           N  
ATOM   2354  CA  LEU A 294     -35.988  -4.949  45.602  1.00 94.55           C  
ATOM   2355  C   LEU A 294     -35.007  -3.796  45.415  1.00 94.55           C  
ATOM   2356  CB  LEU A 294     -37.423  -4.450  45.413  1.00 94.55           C  
ATOM   2357  O   LEU A 294     -34.442  -3.626  44.333  1.00 94.55           O  
ATOM   2358  CG  LEU A 294     -38.475  -5.516  45.104  1.00 94.55           C  
ATOM   2359  CD1 LEU A 294     -39.861  -4.884  45.022  1.00 94.55           C  
ATOM   2360  CD2 LEU A 294     -38.136  -6.243  43.807  1.00 94.55           C  
ATOM   2361  N   SER A 295     -34.860  -2.997  46.450  1.00 94.95           N  
ATOM   2362  CA  SER A 295     -33.917  -1.884  46.416  1.00 94.95           C  
ATOM   2363  C   SER A 295     -32.486  -2.379  46.232  1.00 94.95           C  
ATOM   2364  CB  SER A 295     -34.018  -1.056  47.697  1.00 94.95           C  
ATOM   2365  O   SER A 295     -31.725  -1.813  45.444  1.00 94.95           O  
ATOM   2366  OG  SER A 295     -33.155   0.067  47.640  1.00 94.95           O  
ATOM   2367  N   ASP A 296     -32.106  -3.428  46.987  1.00 95.68           N  
ATOM   2368  CA  ASP A 296     -30.783  -4.030  46.852  1.00 95.68           C  
ATOM   2369  C   ASP A 296     -30.581  -4.602  45.451  1.00 95.68           C  
ATOM   2370  CB  ASP A 296     -30.583  -5.125  47.901  1.00 95.68           C  
ATOM   2371  O   ASP A 296     -29.512  -4.442  44.858  1.00 95.68           O  
ATOM   2372  CG  ASP A 296     -30.329  -4.574  49.293  1.00 95.68           C  
ATOM   2373  OD1 ASP A 296     -30.027  -3.368  49.426  1.00 95.68           O  
ATOM   2374  OD2 ASP A 296     -30.430  -5.352  50.266  1.00 95.68           O  
ATOM   2375  N   ALA A 297     -31.601  -5.332  44.905  1.00 94.16           N  
ATOM   2376  CA  ALA A 297     -31.537  -5.889  43.556  1.00 94.16           C  
ATOM   2377  C   ALA A 297     -31.385  -4.786  42.513  1.00 94.16           C  
ATOM   2378  CB  ALA A 297     -32.781  -6.724  43.266  1.00 94.16           C  
ATOM   2379  O   ALA A 297     -30.614  -4.924  41.561  1.00 94.16           O  
ATOM   2380  N   ALA A 298     -32.118  -3.685  42.641  1.00 93.14           N  
ATOM   2381  CA  ALA A 298     -32.013  -2.542  41.737  1.00 93.14           C  
ATOM   2382  C   ALA A 298     -30.612  -1.940  41.775  1.00 93.14           C  
ATOM   2383  CB  ALA A 298     -33.054  -1.484  42.093  1.00 93.14           C  
ATOM   2384  O   ALA A 298     -30.050  -1.592  40.734  1.00 93.14           O  
ATOM   2385  N   ASN A 299     -30.022  -1.788  43.041  1.00 94.78           N  
ATOM   2386  CA  ASN A 299     -28.672  -1.258  43.194  1.00 94.78           C  
ATOM   2387  C   ASN A 299     -27.634  -2.175  42.553  1.00 94.78           C  
ATOM   2388  CB  ASN A 299     -28.346  -1.037  44.672  1.00 94.78           C  
ATOM   2389  O   ASN A 299     -26.697  -1.702  41.906  1.00 94.78           O  
ATOM   2390  CG  ASN A 299     -29.117   0.121  45.274  1.00 94.78           C  
ATOM   2391  ND2 ASN A 299     -29.327   0.076  46.585  1.00 94.78           N  
ATOM   2392  OD1 ASN A 299     -29.522   1.047  44.567  1.00 94.78           O  
ATOM   2393  N   ARG A 300     -27.761  -3.476  42.690  1.00 94.61           N  
ATOM   2394  CA  ARG A 300     -26.852  -4.445  42.087  1.00 94.61           C  
ATOM   2395  C   ARG A 300     -26.922  -4.390  40.565  1.00 94.61           C  
ATOM   2396  CB  ARG A 300     -27.173  -5.860  42.576  1.00 94.61           C  
ATOM   2397  O   ARG A 300     -25.893  -4.441  39.888  1.00 94.61           O  
ATOM   2398  CG  ARG A 300     -26.811  -6.105  44.032  1.00 94.61           C  
ATOM   2399  CD  ARG A 300     -27.048  -7.554  44.435  1.00 94.61           C  
ATOM   2400  NE  ARG A 300     -26.908  -7.743  45.876  1.00 94.61           N  
ATOM   2401  NH1 ARG A 300     -29.177  -7.735  46.306  1.00 94.61           N  
ATOM   2402  NH2 ARG A 300     -27.681  -7.996  48.023  1.00 94.61           N  
ATOM   2403  CZ  ARG A 300     -27.922  -7.824  46.732  1.00 94.61           C  
ATOM   2404  N   ASN A 301     -28.198  -4.305  40.056  1.00 94.22           N  
ATOM   2405  CA  ASN A 301     -28.378  -4.195  38.612  1.00 94.22           C  
ATOM   2406  C   ASN A 301     -27.764  -2.909  38.067  1.00 94.22           C  
ATOM   2407  CB  ASN A 301     -29.862  -4.270  38.249  1.00 94.22           C  
ATOM   2408  O   ASN A 301     -27.129  -2.917  37.011  1.00 94.22           O  
ATOM   2409  CG  ASN A 301     -30.092  -4.436  36.760  1.00 94.22           C  
ATOM   2410  ND2 ASN A 301     -30.421  -5.652  36.342  1.00 94.22           N  
ATOM   2411  OD1 ASN A 301     -29.973  -3.478  35.991  1.00 94.22           O  
ATOM   2412  N   HIS A 302     -27.964  -1.805  38.818  1.00 93.70           N  
ATOM   2413  CA  HIS A 302     -27.382  -0.531  38.413  1.00 93.70           C  
ATOM   2414  C   HIS A 302     -25.858  -0.599  38.402  1.00 93.70           C  
ATOM   2415  CB  HIS A 302     -27.850   0.592  39.341  1.00 93.70           C  
ATOM   2416  O   HIS A 302     -25.216  -0.085  37.483  1.00 93.70           O  
ATOM   2417  CG  HIS A 302     -29.209   1.119  39.006  1.00 93.70           C  
ATOM   2418  CD2 HIS A 302     -30.167   0.645  38.176  1.00 93.70           C  
ATOM   2419  ND1 HIS A 302     -29.713   2.279  39.554  1.00 93.70           N  
ATOM   2420  CE1 HIS A 302     -30.926   2.495  39.075  1.00 93.70           C  
ATOM   2421  NE2 HIS A 302     -31.226   1.517  38.236  1.00 93.70           N  
ATOM   2422  N   GLU A 303     -25.254  -1.221  39.410  1.00 93.95           N  
ATOM   2423  CA  GLU A 303     -23.806  -1.391  39.483  1.00 93.95           C  
ATOM   2424  C   GLU A 303     -23.298  -2.287  38.356  1.00 93.95           C  
ATOM   2425  CB  GLU A 303     -23.400  -1.971  40.840  1.00 93.95           C  
ATOM   2426  O   GLU A 303     -22.244  -2.023  37.773  1.00 93.95           O  
ATOM   2427  CG  GLU A 303     -23.504  -0.979  41.989  1.00 93.95           C  
ATOM   2428  CD  GLU A 303     -23.238  -1.605  43.348  1.00 93.95           C  
ATOM   2429  OE1 GLU A 303     -23.408  -0.915  44.379  1.00 93.95           O  
ATOM   2430  OE2 GLU A 303     -22.855  -2.796  43.384  1.00 93.95           O  
ATOM   2431  N   ALA A 304     -24.023  -3.388  38.071  1.00 92.33           N  
ATOM   2432  CA  ALA A 304     -23.669  -4.293  36.981  1.00 92.33           C  
ATOM   2433  C   ALA A 304     -23.714  -3.575  35.635  1.00 92.33           C  
ATOM   2434  CB  ALA A 304     -24.602  -5.501  36.968  1.00 92.33           C  
ATOM   2435  O   ALA A 304     -22.840  -3.774  34.789  1.00 92.33           O  
ATOM   2436  N   LEU A 305     -24.732  -2.760  35.472  1.00 92.80           N  
ATOM   2437  CA  LEU A 305     -24.854  -1.980  34.245  1.00 92.80           C  
ATOM   2438  C   LEU A 305     -23.709  -0.980  34.121  1.00 92.80           C  
ATOM   2439  CB  LEU A 305     -26.196  -1.244  34.210  1.00 92.80           C  
ATOM   2440  O   LEU A 305     -23.146  -0.806  33.038  1.00 92.80           O  
ATOM   2441  CG  LEU A 305     -26.541  -0.525  32.904  1.00 92.80           C  
ATOM   2442  CD1 LEU A 305     -26.818  -1.539  31.799  1.00 92.80           C  
ATOM   2443  CD2 LEU A 305     -27.738   0.398  33.102  1.00 92.80           C  
ATOM   2444  N   ARG A 306     -23.427  -0.315  35.226  1.00 94.07           N  
ATOM   2445  CA  ARG A 306     -22.316   0.630  35.241  1.00 94.07           C  
ATOM   2446  C   ARG A 306     -21.005  -0.060  34.880  1.00 94.07           C  
ATOM   2447  CB  ARG A 306     -22.196   1.299  36.612  1.00 94.07           C  
ATOM   2448  O   ARG A 306     -20.226   0.455  34.076  1.00 94.07           O  
ATOM   2449  CG  ARG A 306     -21.271   2.505  36.631  1.00 94.07           C  
ATOM   2450  CD  ARG A 306     -21.072   3.042  38.041  1.00 94.07           C  
ATOM   2451  NE  ARG A 306     -19.733   3.593  38.225  1.00 94.07           N  
ATOM   2452  NH1 ARG A 306     -20.322   5.755  37.664  1.00 94.07           N  
ATOM   2453  NH2 ARG A 306     -18.157   5.264  38.236  1.00 94.07           N  
ATOM   2454  CZ  ARG A 306     -19.407   4.870  38.041  1.00 94.07           C  
ATOM   2455  N   GLN A 307     -20.712  -1.222  35.478  1.00 92.07           N  
ATOM   2456  CA  GLN A 307     -19.511  -1.999  35.193  1.00 92.07           C  
ATOM   2457  C   GLN A 307     -19.473  -2.437  33.732  1.00 92.07           C  
ATOM   2458  CB  GLN A 307     -19.432  -3.221  36.109  1.00 92.07           C  
ATOM   2459  O   GLN A 307     -18.419  -2.396  33.094  1.00 92.07           O  
ATOM   2460  CG  GLN A 307     -19.109  -2.884  37.558  1.00 92.07           C  
ATOM   2461  CD  GLN A 307     -19.157  -4.096  38.469  1.00 92.07           C  
ATOM   2462  NE2 GLN A 307     -18.775  -3.909  39.727  1.00 92.07           N  
ATOM   2463  OE1 GLN A 307     -19.537  -5.193  38.045  1.00 92.07           O  
ATOM   2464  N   ALA A 308     -20.607  -2.918  33.185  1.00 89.19           N  
ATOM   2465  CA  ALA A 308     -20.699  -3.328  31.786  1.00 89.19           C  
ATOM   2466  C   ALA A 308     -20.415  -2.156  30.851  1.00 89.19           C  
ATOM   2467  CB  ALA A 308     -22.077  -3.916  31.493  1.00 89.19           C  
ATOM   2468  O   ALA A 308     -19.722  -2.312  29.842  1.00 89.19           O  
ATOM   2469  N   LYS A 309     -20.939  -0.995  31.199  1.00 92.28           N  
ATOM   2470  CA  LYS A 309     -20.701   0.207  30.404  1.00 92.28           C  
ATOM   2471  C   LYS A 309     -19.228   0.604  30.437  1.00 92.28           C  
ATOM   2472  CB  LYS A 309     -21.567   1.363  30.906  1.00 92.28           C  
ATOM   2473  O   LYS A 309     -18.666   1.010  29.418  1.00 92.28           O  
ATOM   2474  CG  LYS A 309     -23.022   1.283  30.466  1.00 92.28           C  
ATOM   2475  CD  LYS A 309     -23.791   2.542  30.846  1.00 92.28           C  
ATOM   2476  CE  LYS A 309     -25.211   2.517  30.298  1.00 92.28           C  
ATOM   2477  NZ  LYS A 309     -25.976   3.740  30.686  1.00 92.28           N  
ATOM   2478  N   GLN A 310     -18.602   0.561  31.630  1.00 92.02           N  
ATOM   2479  CA  GLN A 310     -17.182   0.861  31.770  1.00 92.02           C  
ATOM   2480  C   GLN A 310     -16.331  -0.108  30.954  1.00 92.02           C  
ATOM   2481  CB  GLN A 310     -16.765   0.814  33.241  1.00 92.02           C  
ATOM   2482  O   GLN A 310     -15.372   0.302  30.297  1.00 92.02           O  
ATOM   2483  CG  GLN A 310     -17.271   1.993  34.061  1.00 92.02           C  
ATOM   2484  CD  GLN A 310     -16.921   1.878  35.533  1.00 92.02           C  
ATOM   2485  NE2 GLN A 310     -17.058   2.979  36.263  1.00 92.02           N  
ATOM   2486  OE1 GLN A 310     -16.532   0.807  36.010  1.00 92.02           O  
ATOM   2487  N   GLU A 311     -16.674  -1.418  30.967  1.00 88.49           N  
ATOM   2488  CA  GLU A 311     -15.956  -2.427  30.194  1.00 88.49           C  
ATOM   2489  C   GLU A 311     -16.122  -2.194  28.695  1.00 88.49           C  
ATOM   2490  CB  GLU A 311     -16.437  -3.832  30.565  1.00 88.49           C  
ATOM   2491  O   GLU A 311     -15.177  -2.378  27.924  1.00 88.49           O  
ATOM   2492  CG  GLU A 311     -16.020  -4.277  31.959  1.00 88.49           C  
ATOM   2493  CD  GLU A 311     -16.585  -5.633  32.350  1.00 88.49           C  
ATOM   2494  OE1 GLU A 311     -16.301  -6.108  33.473  1.00 88.49           O  
ATOM   2495  OE2 GLU A 311     -17.318  -6.225  31.526  1.00 88.49           O  
ATOM   2496  N   MET A 312     -17.345  -1.854  28.285  1.00 89.96           N  
ATOM   2497  CA  MET A 312     -17.600  -1.521  26.887  1.00 89.96           C  
ATOM   2498  C   MET A 312     -16.744  -0.338  26.445  1.00 89.96           C  
ATOM   2499  CB  MET A 312     -19.081  -1.205  26.670  1.00 89.96           C  
ATOM   2500  O   MET A 312     -16.157  -0.362  25.361  1.00 89.96           O  
ATOM   2501  CG  MET A 312     -19.418  -0.795  25.246  1.00 89.96           C  
ATOM   2502  SD  MET A 312     -21.075  -0.017  25.112  1.00 89.96           S  
ATOM   2503  CE  MET A 312     -20.674   1.679  25.618  1.00 89.96           C  
ATOM   2504  N   ASN A 313     -16.699   0.700  27.263  1.00 89.81           N  
ATOM   2505  CA  ASN A 313     -15.896   1.878  26.953  1.00 89.81           C  
ATOM   2506  C   ASN A 313     -14.409   1.542  26.888  1.00 89.81           C  
ATOM   2507  CB  ASN A 313     -16.145   2.985  27.980  1.00 89.81           C  
ATOM   2508  O   ASN A 313     -13.689   2.054  26.029  1.00 89.81           O  
ATOM   2509  CG  ASN A 313     -17.522   3.605  27.847  1.00 89.81           C  
ATOM   2510  ND2 ASN A 313     -18.095   4.023  28.969  1.00 89.81           N  
ATOM   2511  OD1 ASN A 313     -18.066   3.708  26.744  1.00 89.81           O  
ATOM   2512  N   GLU A 314     -13.892   0.714  27.787  1.00 89.56           N  
ATOM   2513  CA  GLU A 314     -12.502   0.267  27.778  1.00 89.56           C  
ATOM   2514  C   GLU A 314     -12.182  -0.517  26.509  1.00 89.56           C  
ATOM   2515  CB  GLU A 314     -12.205  -0.588  29.013  1.00 89.56           C  
ATOM   2516  O   GLU A 314     -11.109  -0.353  25.925  1.00 89.56           O  
ATOM   2517  CG  GLU A 314     -12.173   0.201  30.314  1.00 89.56           C  
ATOM   2518  CD  GLU A 314     -12.138  -0.682  31.551  1.00 89.56           C  
ATOM   2519  OE1 GLU A 314     -12.171  -0.145  32.682  1.00 89.56           O  
ATOM   2520  OE2 GLU A 314     -12.075  -1.921  31.388  1.00 89.56           O  
ATOM   2521  N   SER A 315     -13.120  -1.451  26.158  1.00 87.11           N  
ATOM   2522  CA  SER A 315     -12.944  -2.216  24.928  1.00 87.11           C  
ATOM   2523  C   SER A 315     -12.934  -1.304  23.706  1.00 87.11           C  
ATOM   2524  CB  SER A 315     -14.050  -3.263  24.784  1.00 87.11           C  
ATOM   2525  O   SER A 315     -12.166  -1.523  22.767  1.00 87.11           O  
ATOM   2526  OG  SER A 315     -15.321  -2.642  24.699  1.00 87.11           O  
ATOM   2527  N   ARG A 316     -13.817  -0.348  23.733  1.00 89.47           N  
ATOM   2528  CA  ARG A 316     -13.850   0.633  22.653  1.00 89.47           C  
ATOM   2529  C   ARG A 316     -12.531   1.392  22.562  1.00 89.47           C  
ATOM   2530  CB  ARG A 316     -15.007   1.615  22.854  1.00 89.47           C  
ATOM   2531  O   ARG A 316     -12.008   1.611  21.467  1.00 89.47           O  
ATOM   2532  CG  ARG A 316     -15.215   2.567  21.687  1.00 89.47           C  
ATOM   2533  CD  ARG A 316     -16.420   3.472  21.906  1.00 89.47           C  
ATOM   2534  NE  ARG A 316     -16.490   4.529  20.901  1.00 89.47           N  
ATOM   2535  NH1 ARG A 316     -18.345   5.559  21.815  1.00 89.47           N  
ATOM   2536  NH2 ARG A 316     -17.374   6.407  19.920  1.00 89.47           N  
ATOM   2537  CZ  ARG A 316     -17.403   5.496  20.881  1.00 89.47           C  
ATOM   2538  N   ARG A 317     -11.974   1.845  23.714  1.00 89.15           N  
ATOM   2539  CA  ARG A 317     -10.689   2.534  23.756  1.00 89.15           C  
ATOM   2540  C   ARG A 317      -9.569   1.637  23.239  1.00 89.15           C  
ATOM   2541  CB  ARG A 317     -10.373   2.999  25.179  1.00 89.15           C  
ATOM   2542  O   ARG A 317      -8.682   2.095  22.517  1.00 89.15           O  
ATOM   2543  CG  ARG A 317     -11.218   4.174  25.645  1.00 89.15           C  
ATOM   2544  CD  ARG A 317     -10.889   4.572  27.077  1.00 89.15           C  
ATOM   2545  NE  ARG A 317     -11.834   5.559  27.593  1.00 89.15           N  
ATOM   2546  NH1 ARG A 317     -11.026   5.507  29.756  1.00 89.15           N  
ATOM   2547  NH2 ARG A 317     -12.778   6.882  29.215  1.00 89.15           N  
ATOM   2548  CZ  ARG A 317     -11.877   5.980  28.854  1.00 89.15           C  
ATOM   2549  N   GLN A 318      -9.596   0.350  23.579  1.00 86.43           N  
ATOM   2550  CA  GLN A 318      -8.604  -0.618  23.122  1.00 86.43           C  
ATOM   2551  C   GLN A 318      -8.665  -0.795  21.608  1.00 86.43           C  
ATOM   2552  CB  GLN A 318      -8.808  -1.965  23.817  1.00 86.43           C  
ATOM   2553  O   GLN A 318      -7.629  -0.872  20.944  1.00 86.43           O  
ATOM   2554  CG  GLN A 318      -8.387  -1.972  25.280  1.00 86.43           C  
ATOM   2555  CD  GLN A 318      -8.704  -3.283  25.976  1.00 86.43           C  
ATOM   2556  NE2 GLN A 318      -8.329  -3.386  27.246  1.00 86.43           N  
ATOM   2557  OE1 GLN A 318      -9.282  -4.195  25.376  1.00 86.43           O  
ATOM   2558  N   ILE A 319      -9.866  -0.859  21.149  1.00 86.81           N  
ATOM   2559  CA  ILE A 319     -10.058  -1.015  19.712  1.00 86.81           C  
ATOM   2560  C   ILE A 319      -9.502   0.205  18.981  1.00 86.81           C  
ATOM   2561  CB  ILE A 319     -11.549  -1.218  19.359  1.00 86.81           C  
ATOM   2562  O   ILE A 319      -8.829   0.070  17.957  1.00 86.81           O  
ATOM   2563  CG1 ILE A 319     -12.030  -2.591  19.841  1.00 86.81           C  
ATOM   2564  CG2 ILE A 319     -11.774  -1.056  17.853  1.00 86.81           C  
ATOM   2565  CD1 ILE A 319     -13.536  -2.788  19.746  1.00 86.81           C  
ATOM   2566  N   GLN A 320      -9.802   1.387  19.475  1.00 88.50           N  
ATOM   2567  CA  GLN A 320      -9.300   2.621  18.881  1.00 88.50           C  
ATOM   2568  C   GLN A 320      -7.775   2.669  18.919  1.00 88.50           C  
ATOM   2569  CB  GLN A 320      -9.882   3.839  19.600  1.00 88.50           C  
ATOM   2570  O   GLN A 320      -7.137   3.071  17.944  1.00 88.50           O  
ATOM   2571  CG  GLN A 320     -11.356   4.082  19.305  1.00 88.50           C  
ATOM   2572  CD  GLN A 320     -11.925   5.255  20.081  1.00 88.50           C  
ATOM   2573  NE2 GLN A 320     -13.222   5.496  19.925  1.00 88.50           N  
ATOM   2574  OE1 GLN A 320     -11.204   5.938  20.815  1.00 88.50           O  
ATOM   2575  N   SER A 321      -7.168   2.331  20.048  1.00 85.40           N  
ATOM   2576  CA  SER A 321      -5.717   2.300  20.200  1.00 85.40           C  
ATOM   2577  C   SER A 321      -5.079   1.323  19.218  1.00 85.40           C  
ATOM   2578  CB  SER A 321      -5.335   1.920  21.631  1.00 85.40           C  
ATOM   2579  O   SER A 321      -4.093   1.654  18.557  1.00 85.40           O  
ATOM   2580  OG  SER A 321      -3.940   1.698  21.737  1.00 85.40           O  
ATOM   2581  N   LEU A 322      -5.688   0.073  19.137  1.00 86.27           N  
ATOM   2582  CA  LEU A 322      -5.168  -0.941  18.226  1.00 86.27           C  
ATOM   2583  C   LEU A 322      -5.354  -0.515  16.774  1.00 86.27           C  
ATOM   2584  CB  LEU A 322      -5.861  -2.285  18.469  1.00 86.27           C  
ATOM   2585  O   LEU A 322      -4.486  -0.761  15.934  1.00 86.27           O  
ATOM   2586  CG  LEU A 322      -5.462  -3.034  19.741  1.00 86.27           C  
ATOM   2587  CD1 LEU A 322      -6.355  -4.254  19.940  1.00 86.27           C  
ATOM   2588  CD2 LEU A 322      -3.994  -3.444  19.682  1.00 86.27           C  
ATOM   2589  N   THR A 323      -6.403   0.095  16.477  1.00 87.56           N  
ATOM   2590  CA  THR A 323      -6.663   0.604  15.134  1.00 87.56           C  
ATOM   2591  C   THR A 323      -5.630   1.657  14.746  1.00 87.56           C  
ATOM   2592  CB  THR A 323      -8.077   1.204  15.028  1.00 87.56           C  
ATOM   2593  O   THR A 323      -5.129   1.657  13.619  1.00 87.56           O  
ATOM   2594  CG2 THR A 323      -8.398   1.604  13.592  1.00 87.56           C  
ATOM   2595  OG1 THR A 323      -9.036   0.234  15.468  1.00 87.56           O  
ATOM   2596  N   CYS A 324      -5.330   2.613  15.665  1.00 86.97           N  
ATOM   2597  CA  CYS A 324      -4.308   3.624  15.423  1.00 86.97           C  
ATOM   2598  C   CYS A 324      -2.942   2.981  15.215  1.00 86.97           C  
ATOM   2599  CB  CYS A 324      -4.244   4.611  16.589  1.00 86.97           C  
ATOM   2600  O   CYS A 324      -2.171   3.415  14.357  1.00 86.97           O  
ATOM   2601  SG  CYS A 324      -5.694   5.681  16.717  1.00 86.97           S  
ATOM   2602  N   GLU A 325      -2.626   1.938  15.997  1.00 82.58           N  
ATOM   2603  CA  GLU A 325      -1.372   1.204  15.856  1.00 82.58           C  
ATOM   2604  C   GLU A 325      -1.281   0.524  14.493  1.00 82.58           C  
ATOM   2605  CB  GLU A 325      -1.227   0.167  16.972  1.00 82.58           C  
ATOM   2606  O   GLU A 325      -0.228   0.545  13.852  1.00 82.58           O  
ATOM   2607  CG  GLU A 325      -0.905   0.768  18.333  1.00 82.58           C  
ATOM   2608  CD  GLU A 325      -0.762  -0.274  19.430  1.00 82.58           C  
ATOM   2609  OE1 GLU A 325      -0.611   0.107  20.613  1.00 82.58           O  
ATOM   2610  OE2 GLU A 325      -0.801  -1.482  19.105  1.00 82.58           O  
ATOM   2611  N   VAL A 326      -2.368  -0.095  14.104  1.00 81.28           N  
ATOM   2612  CA  VAL A 326      -2.413  -0.762  12.807  1.00 81.28           C  
ATOM   2613  C   VAL A 326      -2.202   0.260  11.693  1.00 81.28           C  
ATOM   2614  CB  VAL A 326      -3.749  -1.509  12.599  1.00 81.28           C  
ATOM   2615  O   VAL A 326      -1.436   0.018  10.757  1.00 81.28           O  
ATOM   2616  CG1 VAL A 326      -3.891  -1.968  11.148  1.00 81.28           C  
ATOM   2617  CG2 VAL A 326      -3.849  -2.700  13.550  1.00 81.28           C  
ATOM   2618  N   ASP A 327      -2.883   1.367  11.770  1.00 86.86           N  
ATOM   2619  CA  ASP A 327      -2.735   2.431  10.782  1.00 86.86           C  
ATOM   2620  C   ASP A 327      -1.303   2.958  10.753  1.00 86.86           C  
ATOM   2621  CB  ASP A 327      -3.711   3.573  11.072  1.00 86.86           C  
ATOM   2622  O   ASP A 327      -0.761   3.241   9.682  1.00 86.86           O  
ATOM   2623  CG  ASP A 327      -5.151   3.220  10.746  1.00 86.86           C  
ATOM   2624  OD1 ASP A 327      -5.387   2.238  10.009  1.00 86.86           O  
ATOM   2625  OD2 ASP A 327      -6.059   3.932  11.227  1.00 86.86           O  
ATOM   2626  N   GLY A 328      -0.679   3.154  11.957  1.00 80.59           N  
ATOM   2627  CA  GLY A 328       0.718   3.553  12.033  1.00 80.59           C  
ATOM   2628  C   GLY A 328       1.658   2.558  11.380  1.00 80.59           C  
ATOM   2629  O   GLY A 328       2.554   2.944  10.626  1.00 80.59           O  
ATOM   2630  N   LEU A 329       1.470   1.245  11.673  1.00 80.07           N  
ATOM   2631  CA  LEU A 329       2.300   0.191  11.102  1.00 80.07           C  
ATOM   2632  C   LEU A 329       2.090   0.089   9.595  1.00 80.07           C  
ATOM   2633  CB  LEU A 329       1.990  -1.154  11.764  1.00 80.07           C  
ATOM   2634  O   LEU A 329       3.039  -0.158   8.847  1.00 80.07           O  
ATOM   2635  CG  LEU A 329       2.475  -1.329  13.204  1.00 80.07           C  
ATOM   2636  CD1 LEU A 329       1.968  -2.648  13.778  1.00 80.07           C  
ATOM   2637  CD2 LEU A 329       3.997  -1.262  13.268  1.00 80.07           C  
ATOM   2638  N   ARG A 330       0.888   0.232   9.211  1.00 81.43           N  
ATOM   2639  CA  ARG A 330       0.590   0.253   7.782  1.00 81.43           C  
ATOM   2640  C   ARG A 330       1.328   1.392   7.086  1.00 81.43           C  
ATOM   2641  CB  ARG A 330      -0.917   0.384   7.548  1.00 81.43           C  
ATOM   2642  O   ARG A 330       1.843   1.220   5.980  1.00 81.43           O  
ATOM   2643  CG  ARG A 330      -1.694  -0.896   7.810  1.00 81.43           C  
ATOM   2644  CD  ARG A 330      -3.170  -0.738   7.474  1.00 81.43           C  
ATOM   2645  NE  ARG A 330      -3.903  -1.986   7.664  1.00 81.43           N  
ATOM   2646  NH1 ARG A 330      -5.983  -1.068   7.256  1.00 81.43           N  
ATOM   2647  NH2 ARG A 330      -5.786  -3.298   7.750  1.00 81.43           N  
ATOM   2648  CZ  ARG A 330      -5.223  -2.115   7.556  1.00 81.43           C  
ATOM   2649  N   GLY A 331       1.293   2.601   7.679  1.00 84.28           N  
ATOM   2650  CA  GLY A 331       2.042   3.734   7.159  1.00 84.28           C  
ATOM   2651  C   GLY A 331       3.536   3.479   7.090  1.00 84.28           C  
ATOM   2652  O   GLY A 331       4.185   3.824   6.100  1.00 84.28           O  
ATOM   2653  N   THR A 332       4.110   2.892   8.123  1.00 79.48           N  
ATOM   2654  CA  THR A 332       5.527   2.546   8.146  1.00 79.48           C  
ATOM   2655  C   THR A 332       5.849   1.511   7.072  1.00 79.48           C  
ATOM   2656  CB  THR A 332       5.948   2.007   9.526  1.00 79.48           C  
ATOM   2657  O   THR A 332       6.883   1.600   6.407  1.00 79.48           O  
ATOM   2658  CG2 THR A 332       5.739   3.055  10.614  1.00 79.48           C  
ATOM   2659  OG1 THR A 332       5.167   0.847   9.838  1.00 79.48           O  
ATOM   2660  N   ASN A 333       5.008   0.515   6.940  1.00 82.83           N  
ATOM   2661  CA  ASN A 333       5.184  -0.498   5.904  1.00 82.83           C  
ATOM   2662  C   ASN A 333       5.188   0.121   4.510  1.00 82.83           C  
ATOM   2663  CB  ASN A 333       4.095  -1.567   6.008  1.00 82.83           C  
ATOM   2664  O   ASN A 333       6.026  -0.223   3.675  1.00 82.83           O  
ATOM   2665  CG  ASN A 333       4.406  -2.799   5.180  1.00 82.83           C  
ATOM   2666  ND2 ASN A 333       4.821  -3.871   5.845  1.00 82.83           N  
ATOM   2667  OD1 ASN A 333       4.275  -2.787   3.953  1.00 82.83           O  
ATOM   2668  N   GLU A 334       4.211   0.990   4.229  1.00 85.64           N  
ATOM   2669  CA  GLU A 334       4.137   1.693   2.952  1.00 85.64           C  
ATOM   2670  C   GLU A 334       5.401   2.508   2.696  1.00 85.64           C  
ATOM   2671  CB  GLU A 334       2.906   2.603   2.909  1.00 85.64           C  
ATOM   2672  O   GLU A 334       5.912   2.536   1.574  1.00 85.64           O  
ATOM   2673  CG  GLU A 334       1.591   1.852   2.759  1.00 85.64           C  
ATOM   2674  CD  GLU A 334       0.373   2.761   2.807  1.00 85.64           C  
ATOM   2675  OE1 GLU A 334      -0.767   2.254   2.704  1.00 85.64           O  
ATOM   2676  OE2 GLU A 334       0.560   3.990   2.946  1.00 85.64           O  
ATOM   2677  N   ALA A 335       5.888   3.209   3.737  1.00 85.08           N  
ATOM   2678  CA  ALA A 335       7.111   4.002   3.632  1.00 85.08           C  
ATOM   2679  C   ALA A 335       8.312   3.117   3.307  1.00 85.08           C  
ATOM   2680  CB  ALA A 335       7.357   4.774   4.925  1.00 85.08           C  
ATOM   2681  O   ALA A 335       9.147   3.476   2.474  1.00 85.08           O  
ATOM   2682  N   LEU A 336       8.406   1.966   3.963  1.00 80.39           N  
ATOM   2683  CA  LEU A 336       9.496   1.024   3.734  1.00 80.39           C  
ATOM   2684  C   LEU A 336       9.430   0.449   2.323  1.00 80.39           C  
ATOM   2685  CB  LEU A 336       9.449  -0.109   4.763  1.00 80.39           C  
ATOM   2686  O   LEU A 336      10.461   0.287   1.666  1.00 80.39           O  
ATOM   2687  CG  LEU A 336       9.909   0.241   6.179  1.00 80.39           C  
ATOM   2688  CD1 LEU A 336       9.666  -0.933   7.121  1.00 80.39           C  
ATOM   2689  CD2 LEU A 336      11.381   0.639   6.181  1.00 80.39           C  
ATOM   2690  N   LEU A 337       8.269   0.110   1.887  1.00 85.81           N  
ATOM   2691  CA  LEU A 337       8.087  -0.402   0.534  1.00 85.81           C  
ATOM   2692  C   LEU A 337       8.489   0.643  -0.502  1.00 85.81           C  
ATOM   2693  CB  LEU A 337       6.633  -0.826   0.311  1.00 85.81           C  
ATOM   2694  O   LEU A 337       9.084   0.309  -1.529  1.00 85.81           O  
ATOM   2695  CG  LEU A 337       6.194  -2.125   0.988  1.00 85.81           C  
ATOM   2696  CD1 LEU A 337       4.695  -2.337   0.806  1.00 85.81           C  
ATOM   2697  CD2 LEU A 337       6.978  -3.309   0.432  1.00 85.81           C  
ATOM   2698  N   ARG A 338       8.071   1.929  -0.247  1.00 87.84           N  
ATOM   2699  CA  ARG A 338       8.481   3.030  -1.113  1.00 87.84           C  
ATOM   2700  C   ARG A 338      10.000   3.154  -1.161  1.00 87.84           C  
ATOM   2701  CB  ARG A 338       7.863   4.347  -0.637  1.00 87.84           C  
ATOM   2702  O   ARG A 338      10.578   3.355  -2.231  1.00 87.84           O  
ATOM   2703  CG  ARG A 338       6.389   4.495  -0.979  1.00 87.84           C  
ATOM   2704  CD  ARG A 338       5.879   5.898  -0.683  1.00 87.84           C  
ATOM   2705  NE  ARG A 338       4.468   5.892  -0.309  1.00 87.84           N  
ATOM   2706  NH1 ARG A 338       4.858   5.757   1.964  1.00 87.84           N  
ATOM   2707  NH2 ARG A 338       2.710   5.825   1.168  1.00 87.84           N  
ATOM   2708  CZ  ARG A 338       4.015   5.825   0.940  1.00 87.84           C  
ATOM   2709  N   GLN A 339      10.638   3.033   0.027  1.00 84.16           N  
ATOM   2710  CA  GLN A 339      12.093   3.091   0.114  1.00 84.16           C  
ATOM   2711  C   GLN A 339      12.737   1.931  -0.641  1.00 84.16           C  
ATOM   2712  CB  GLN A 339      12.545   3.081   1.575  1.00 84.16           C  
ATOM   2713  O   GLN A 339      13.749   2.112  -1.321  1.00 84.16           O  
ATOM   2714  CG  GLN A 339      12.234   4.370   2.324  1.00 84.16           C  
ATOM   2715  CD  GLN A 339      12.659   4.320   3.780  1.00 84.16           C  
ATOM   2716  NE2 GLN A 339      13.321   5.376   4.241  1.00 84.16           N  
ATOM   2717  OE1 GLN A 339      12.393   3.341   4.485  1.00 84.16           O  
ATOM   2718  N   LEU A 340      12.209   0.771  -0.536  1.00 86.59           N  
ATOM   2719  CA  LEU A 340      12.712  -0.404  -1.240  1.00 86.59           C  
ATOM   2720  C   LEU A 340      12.625  -0.211  -2.750  1.00 86.59           C  
ATOM   2721  CB  LEU A 340      11.929  -1.653  -0.826  1.00 86.59           C  
ATOM   2722  O   LEU A 340      13.565  -0.541  -3.477  1.00 86.59           O  
ATOM   2723  CG  LEU A 340      12.520  -2.996  -1.256  1.00 86.59           C  
ATOM   2724  CD1 LEU A 340      12.392  -4.016  -0.129  1.00 86.59           C  
ATOM   2725  CD2 LEU A 340      11.836  -3.502  -2.522  1.00 86.59           C  
ATOM   2726  N   ARG A 341      11.514   0.294  -3.196  1.00 87.51           N  
ATOM   2727  CA  ARG A 341      11.326   0.543  -4.622  1.00 87.51           C  
ATOM   2728  C   ARG A 341      12.336   1.563  -5.137  1.00 87.51           C  
ATOM   2729  CB  ARG A 341       9.902   1.028  -4.901  1.00 87.51           C  
ATOM   2730  O   ARG A 341      12.880   1.407  -6.232  1.00 87.51           O  
ATOM   2731  CG  ARG A 341       8.841  -0.050  -4.740  1.00 87.51           C  
ATOM   2732  CD  ARG A 341       7.454   0.467  -5.095  1.00 87.51           C  
ATOM   2733  NE  ARG A 341       6.417  -0.508  -4.770  1.00 87.51           N  
ATOM   2734  NH1 ARG A 341       5.132   0.961  -3.535  1.00 87.51           N  
ATOM   2735  NH2 ARG A 341       4.456  -1.213  -3.803  1.00 87.51           N  
ATOM   2736  CZ  ARG A 341       5.337  -0.251  -4.037  1.00 87.51           C  
ATOM   2737  N   GLU A 342      12.496   2.664  -4.372  1.00 88.91           N  
ATOM   2738  CA  GLU A 342      13.474   3.688  -4.728  1.00 88.91           C  
ATOM   2739  C   GLU A 342      14.881   3.102  -4.810  1.00 88.91           C  
ATOM   2740  CB  GLU A 342      13.442   4.838  -3.718  1.00 88.91           C  
ATOM   2741  O   GLU A 342      15.640   3.422  -5.728  1.00 88.91           O  
ATOM   2742  CG  GLU A 342      12.193   5.703  -3.813  1.00 88.91           C  
ATOM   2743  CD  GLU A 342      12.076   6.712  -2.681  1.00 88.91           C  
ATOM   2744  OE1 GLU A 342      11.046   7.420  -2.603  1.00 88.91           O  
ATOM   2745  OE2 GLU A 342      13.022   6.796  -1.867  1.00 88.91           O  
ATOM   2746  N   LEU A 343      15.217   2.190  -3.834  1.00 87.06           N  
ATOM   2747  CA  LEU A 343      16.523   1.539  -3.828  1.00 87.06           C  
ATOM   2748  C   LEU A 343      16.672   0.611  -5.028  1.00 87.06           C  
ATOM   2749  CB  LEU A 343      16.723   0.751  -2.531  1.00 87.06           C  
ATOM   2750  O   LEU A 343      17.741   0.549  -5.641  1.00 87.06           O  
ATOM   2751  CG  LEU A 343      16.966   1.577  -1.266  1.00 87.06           C  
ATOM   2752  CD1 LEU A 343      17.111   0.662  -0.055  1.00 87.06           C  
ATOM   2753  CD2 LEU A 343      18.202   2.455  -1.430  1.00 87.06           C  
ATOM   2754  N   GLU A 344      15.643  -0.155  -5.292  1.00 86.34           N  
ATOM   2755  CA  GLU A 344      15.655  -1.039  -6.454  1.00 86.34           C  
ATOM   2756  C   GLU A 344      15.872  -0.252  -7.743  1.00 86.34           C  
ATOM   2757  CB  GLU A 344      14.351  -1.836  -6.537  1.00 86.34           C  
ATOM   2758  O   GLU A 344      16.615  -0.688  -8.626  1.00 86.34           O  
ATOM   2759  CG  GLU A 344      14.242  -2.947  -5.503  1.00 86.34           C  
ATOM   2760  CD  GLU A 344      12.894  -3.649  -5.516  1.00 86.34           C  
ATOM   2761  OE1 GLU A 344      12.731  -4.665  -4.803  1.00 86.34           O  
ATOM   2762  OE2 GLU A 344      11.993  -3.180  -6.247  1.00 86.34           O  
ATOM   2763  N   GLU A 345      15.197   0.881  -7.922  1.00 89.62           N  
ATOM   2764  CA  GLU A 345      15.353   1.741  -9.092  1.00 89.62           C  
ATOM   2765  C   GLU A 345      16.774   2.288  -9.189  1.00 89.62           C  
ATOM   2766  CB  GLU A 345      14.347   2.894  -9.050  1.00 89.62           C  
ATOM   2767  O   GLU A 345      17.353   2.336 -10.277  1.00 89.62           O  
ATOM   2768  CG  GLU A 345      12.913   2.469  -9.331  1.00 89.62           C  
ATOM   2769  CD  GLU A 345      11.910   3.602  -9.174  1.00 89.62           C  
ATOM   2770  OE1 GLU A 345      10.695   3.367  -9.363  1.00 89.62           O  
ATOM   2771  OE2 GLU A 345      12.343   4.733  -8.860  1.00 89.62           O  
ATOM   2772  N   GLN A 346      17.303   2.711  -8.053  1.00 92.10           N  
ATOM   2773  CA  GLN A 346      18.669   3.221  -8.019  1.00 92.10           C  
ATOM   2774  C   GLN A 346      19.668   2.147  -8.441  1.00 92.10           C  
ATOM   2775  CB  GLN A 346      19.014   3.738  -6.621  1.00 92.10           C  
ATOM   2776  O   GLN A 346      20.591   2.420  -9.211  1.00 92.10           O  
ATOM   2777  CG  GLN A 346      18.300   5.030  -6.250  1.00 92.10           C  
ATOM   2778  CD  GLN A 346      18.568   5.459  -4.820  1.00 92.10           C  
ATOM   2779  NE2 GLN A 346      17.914   6.533  -4.390  1.00 92.10           N  
ATOM   2780  OE1 GLN A 346      19.356   4.830  -4.106  1.00 92.10           O  
ATOM   2781  N   PHE A 347      19.450   0.936  -7.884  1.00 89.10           N  
ATOM   2782  CA  PHE A 347      20.339  -0.170  -8.221  1.00 89.10           C  
ATOM   2783  C   PHE A 347      20.203  -0.544  -9.693  1.00 89.10           C  
ATOM   2784  CB  PHE A 347      20.042  -1.387  -7.340  1.00 89.10           C  
ATOM   2785  O   PHE A 347      21.189  -0.903 -10.341  1.00 89.10           O  
ATOM   2786  CG  PHE A 347      20.647  -1.304  -5.965  1.00 89.10           C  
ATOM   2787  CD1 PHE A 347      22.026  -1.320  -5.795  1.00 89.10           C  
ATOM   2788  CD2 PHE A 347      19.836  -1.208  -4.842  1.00 89.10           C  
ATOM   2789  CE1 PHE A 347      22.589  -1.243  -4.523  1.00 89.10           C  
ATOM   2790  CE2 PHE A 347      20.391  -1.130  -3.568  1.00 89.10           C  
ATOM   2791  CZ  PHE A 347      21.768  -1.149  -3.410  1.00 89.10           C  
ATOM   2792  N   ALA A 348      19.058  -0.540 -10.205  1.00 89.06           N  
ATOM   2793  CA  ALA A 348      18.818  -0.836 -11.615  1.00 89.06           C  
ATOM   2794  C   ALA A 348      19.527   0.172 -12.515  1.00 89.06           C  
ATOM   2795  CB  ALA A 348      17.320  -0.846 -11.909  1.00 89.06           C  
ATOM   2796  O   ALA A 348      20.109  -0.200 -13.537  1.00 89.06           O  
ATOM   2797  N   LEU A 349      19.454   1.439 -12.178  1.00 91.97           N  
ATOM   2798  CA  LEU A 349      20.139   2.483 -12.932  1.00 91.97           C  
ATOM   2799  C   LEU A 349      21.650   2.280 -12.892  1.00 91.97           C  
ATOM   2800  CB  LEU A 349      19.784   3.865 -12.377  1.00 91.97           C  
ATOM   2801  O   LEU A 349      22.328   2.434 -13.910  1.00 91.97           O  
ATOM   2802  CG  LEU A 349      18.365   4.363 -12.656  1.00 91.97           C  
ATOM   2803  CD1 LEU A 349      18.116   5.684 -11.935  1.00 91.97           C  
ATOM   2804  CD2 LEU A 349      18.135   4.515 -14.155  1.00 91.97           C  
ATOM   2805  N   GLU A 350      22.180   2.039 -11.645  1.00 92.09           N  
ATOM   2806  CA  GLU A 350      23.608   1.779 -11.485  1.00 92.09           C  
ATOM   2807  C   GLU A 350      24.040   0.559 -12.293  1.00 92.09           C  
ATOM   2808  CB  GLU A 350      23.957   1.582 -10.008  1.00 92.09           C  
ATOM   2809  O   GLU A 350      25.095   0.572 -12.931  1.00 92.09           O  
ATOM   2810  CG  GLU A 350      23.853   2.853  -9.177  1.00 92.09           C  
ATOM   2811  CD  GLU A 350      24.112   2.624  -7.696  1.00 92.09           C  
ATOM   2812  OE1 GLU A 350      23.987   3.585  -6.903  1.00 92.09           O  
ATOM   2813  OE2 GLU A 350      24.443   1.476  -7.327  1.00 92.09           O  
ATOM   2814  N   ALA A 351      23.276  -0.507 -12.186  1.00 91.30           N  
ATOM   2815  CA  ALA A 351      23.552  -1.714 -12.961  1.00 91.30           C  
ATOM   2816  C   ALA A 351      23.536  -1.420 -14.458  1.00 91.30           C  
ATOM   2817  CB  ALA A 351      22.538  -2.805 -12.626  1.00 91.30           C  
ATOM   2818  O   ALA A 351      24.378  -1.925 -15.205  1.00 91.30           O  
ATOM   2819  N   GLY A 352      22.521  -0.669 -14.902  1.00 92.54           N  
ATOM   2820  CA  GLY A 352      22.485  -0.236 -16.290  1.00 92.54           C  
ATOM   2821  C   GLY A 352      23.714   0.552 -16.701  1.00 92.54           C  
ATOM   2822  O   GLY A 352      24.237   0.368 -17.802  1.00 92.54           O  
ATOM   2823  N   GLY A 353      24.190   1.449 -15.844  1.00 93.27           N  
ATOM   2824  CA  GLY A 353      25.421   2.185 -16.084  1.00 93.27           C  
ATOM   2825  C   GLY A 353      26.636   1.287 -16.220  1.00 93.27           C  
ATOM   2826  O   GLY A 353      27.469   1.490 -17.106  1.00 93.27           O  
ATOM   2827  N   TYR A 354      26.795   0.290 -15.316  1.00 90.24           N  
ATOM   2828  CA  TYR A 354      27.887  -0.674 -15.383  1.00 90.24           C  
ATOM   2829  C   TYR A 354      27.837  -1.467 -16.683  1.00 90.24           C  
ATOM   2830  CB  TYR A 354      27.835  -1.629 -14.187  1.00 90.24           C  
ATOM   2831  O   TYR A 354      28.871  -1.711 -17.309  1.00 90.24           O  
ATOM   2832  CG  TYR A 354      28.159  -0.970 -12.868  1.00 90.24           C  
ATOM   2833  CD1 TYR A 354      29.327  -0.228 -12.707  1.00 90.24           C  
ATOM   2834  CD2 TYR A 354      27.299  -1.087 -11.782  1.00 90.24           C  
ATOM   2835  CE1 TYR A 354      29.631   0.380 -11.493  1.00 90.24           C  
ATOM   2836  CE2 TYR A 354      27.593  -0.483 -10.564  1.00 90.24           C  
ATOM   2837  OH  TYR A 354      29.054   0.847  -9.225  1.00 90.24           O  
ATOM   2838  CZ  TYR A 354      28.759   0.248 -10.429  1.00 90.24           C  
ATOM   2839  N   GLN A 355      26.650  -1.913 -17.040  1.00 93.48           N  
ATOM   2840  CA  GLN A 355      26.483  -2.672 -18.275  1.00 93.48           C  
ATOM   2841  C   GLN A 355      26.858  -1.832 -19.492  1.00 93.48           C  
ATOM   2842  CB  GLN A 355      25.044  -3.174 -18.407  1.00 93.48           C  
ATOM   2843  O   GLN A 355      27.497  -2.328 -20.423  1.00 93.48           O  
ATOM   2844  CG  GLN A 355      24.711  -4.338 -17.483  1.00 93.48           C  
ATOM   2845  CD  GLN A 355      23.277  -4.812 -17.629  1.00 93.48           C  
ATOM   2846  NE2 GLN A 355      22.911  -5.836 -16.867  1.00 93.48           N  
ATOM   2847  OE1 GLN A 355      22.505  -4.261 -18.421  1.00 93.48           O  
ATOM   2848  N   ALA A 356      26.407  -0.610 -19.493  1.00 94.59           N  
ATOM   2849  CA  ALA A 356      26.765   0.307 -20.572  1.00 94.59           C  
ATOM   2850  C   ALA A 356      28.274   0.522 -20.631  1.00 94.59           C  
ATOM   2851  CB  ALA A 356      26.047   1.643 -20.394  1.00 94.59           C  
ATOM   2852  O   ALA A 356      28.861   0.553 -21.716  1.00 94.59           O  
ATOM   2853  N   GLY A 357      28.855   0.733 -19.460  1.00 96.08           N  
ATOM   2854  CA  GLY A 357      30.302   0.862 -19.393  1.00 96.08           C  
ATOM   2855  C   GLY A 357      31.034  -0.367 -19.899  1.00 96.08           C  
ATOM   2856  O   GLY A 357      32.020  -0.251 -20.630  1.00 96.08           O  
ATOM   2857  N   ALA A 358      30.601  -1.503 -19.431  1.00 94.38           N  
ATOM   2858  CA  ALA A 358      31.181  -2.762 -19.893  1.00 94.38           C  
ATOM   2859  C   ALA A 358      31.054  -2.902 -21.407  1.00 94.38           C  
ATOM   2860  CB  ALA A 358      30.512  -3.944 -19.195  1.00 94.38           C  
ATOM   2861  O   ALA A 358      31.991  -3.343 -22.077  1.00 94.38           O  
ATOM   2862  N   ALA A 359      29.892  -2.558 -21.957  1.00 95.42           N  
ATOM   2863  CA  ALA A 359      29.656  -2.626 -23.397  1.00 95.42           C  
ATOM   2864  C   ALA A 359      30.592  -1.687 -24.151  1.00 95.42           C  
ATOM   2865  CB  ALA A 359      28.200  -2.290 -23.714  1.00 95.42           C  
ATOM   2866  O   ALA A 359      31.123  -2.044 -25.205  1.00 95.42           O  
ATOM   2867  N   ARG A 360      30.729  -0.501 -23.649  1.00 97.02           N  
ATOM   2868  CA  ARG A 360      31.634   0.480 -24.239  1.00 97.02           C  
ATOM   2869  C   ARG A 360      33.069  -0.037 -24.252  1.00 97.02           C  
ATOM   2870  CB  ARG A 360      31.561   1.805 -23.478  1.00 97.02           C  
ATOM   2871  O   ARG A 360      33.773   0.098 -25.254  1.00 97.02           O  
ATOM   2872  CG  ARG A 360      32.381   2.922 -24.104  1.00 97.02           C  
ATOM   2873  CD  ARG A 360      32.313   4.202 -23.283  1.00 97.02           C  
ATOM   2874  NE  ARG A 360      33.281   5.191 -23.745  1.00 97.02           N  
ATOM   2875  NH1 ARG A 360      32.740   6.771 -22.149  1.00 97.02           N  
ATOM   2876  NH2 ARG A 360      34.372   7.212 -23.697  1.00 97.02           N  
ATOM   2877  CZ  ARG A 360      33.462   6.389 -23.196  1.00 97.02           C  
ATOM   2878  N   LEU A 361      33.545  -0.560 -23.123  1.00 95.63           N  
ATOM   2879  CA  LEU A 361      34.895  -1.102 -23.016  1.00 95.63           C  
ATOM   2880  C   LEU A 361      35.083  -2.282 -23.964  1.00 95.63           C  
ATOM   2881  CB  LEU A 361      35.186  -1.537 -21.578  1.00 95.63           C  
ATOM   2882  O   LEU A 361      36.148  -2.436 -24.565  1.00 95.63           O  
ATOM   2883  CG  LEU A 361      35.470  -0.417 -20.575  1.00 95.63           C  
ATOM   2884  CD1 LEU A 361      35.544  -0.979 -19.159  1.00 95.63           C  
ATOM   2885  CD2 LEU A 361      36.761   0.309 -20.936  1.00 95.63           C  
ATOM   2886  N   GLU A 362      34.116  -3.133 -24.055  1.00 96.70           N  
ATOM   2887  CA  GLU A 362      34.163  -4.253 -24.990  1.00 96.70           C  
ATOM   2888  C   GLU A 362      34.283  -3.764 -26.430  1.00 96.70           C  
ATOM   2889  CB  GLU A 362      32.922  -5.135 -24.835  1.00 96.70           C  
ATOM   2890  O   GLU A 362      35.013  -4.352 -27.232  1.00 96.70           O  
ATOM   2891  CG  GLU A 362      32.928  -5.991 -23.577  1.00 96.70           C  
ATOM   2892  CD  GLU A 362      31.645  -6.783 -23.384  1.00 96.70           C  
ATOM   2893  OE1 GLU A 362      31.538  -7.532 -22.386  1.00 96.70           O  
ATOM   2894  OE2 GLU A 362      30.739  -6.655 -24.237  1.00 96.70           O  
ATOM   2895  N   GLU A 363      33.514  -2.758 -26.729  1.00 96.33           N  
ATOM   2896  CA  GLU A 363      33.586  -2.172 -28.064  1.00 96.33           C  
ATOM   2897  C   GLU A 363      34.968  -1.584 -28.334  1.00 96.33           C  
ATOM   2898  CB  GLU A 363      32.513  -1.094 -28.236  1.00 96.33           C  
ATOM   2899  O   GLU A 363      35.519  -1.755 -29.423  1.00 96.33           O  
ATOM   2900  CG  GLU A 363      32.393  -0.568 -29.659  1.00 96.33           C  
ATOM   2901  CD  GLU A 363      31.986  -1.635 -30.662  1.00 96.33           C  
ATOM   2902  OE1 GLU A 363      32.216  -1.445 -31.878  1.00 96.33           O  
ATOM   2903  OE2 GLU A 363      31.431  -2.670 -30.228  1.00 96.33           O  
ATOM   2904  N   GLU A 364      35.505  -0.851 -27.398  1.00 96.09           N  
ATOM   2905  CA  GLU A 364      36.850  -0.297 -27.516  1.00 96.09           C  
ATOM   2906  C   GLU A 364      37.887  -1.401 -27.704  1.00 96.09           C  
ATOM   2907  CB  GLU A 364      37.196   0.546 -26.286  1.00 96.09           C  
ATOM   2908  O   GLU A 364      38.827  -1.251 -28.487  1.00 96.09           O  
ATOM   2909  CG  GLU A 364      36.413   1.847 -26.192  1.00 96.09           C  
ATOM   2910  CD  GLU A 364      36.680   2.617 -24.909  1.00 96.09           C  
ATOM   2911  OE1 GLU A 364      36.062   3.686 -24.703  1.00 96.09           O  
ATOM   2912  OE2 GLU A 364      37.514   2.147 -24.103  1.00 96.09           O  
ATOM   2913  N   LEU A 365      37.738  -2.427 -26.899  1.00 95.84           N  
ATOM   2914  CA  LEU A 365      38.638  -3.568 -27.029  1.00 95.84           C  
ATOM   2915  C   LEU A 365      38.557  -4.168 -28.429  1.00 95.84           C  
ATOM   2916  CB  LEU A 365      38.305  -4.636 -25.983  1.00 95.84           C  
ATOM   2917  O   LEU A 365      39.582  -4.515 -29.020  1.00 95.84           O  
ATOM   2918  CG  LEU A 365      38.874  -4.413 -24.581  1.00 95.84           C  
ATOM   2919  CD1 LEU A 365      38.338  -5.467 -23.618  1.00 95.84           C  
ATOM   2920  CD2 LEU A 365      40.398  -4.435 -24.613  1.00 95.84           C  
ATOM   2921  N   ARG A 366      37.354  -4.342 -28.912  1.00 96.63           N  
ATOM   2922  CA  ARG A 366      37.158  -4.869 -30.259  1.00 96.63           C  
ATOM   2923  C   ARG A 366      37.811  -3.967 -31.300  1.00 96.63           C  
ATOM   2924  CB  ARG A 366      35.667  -5.027 -30.563  1.00 96.63           C  
ATOM   2925  O   ARG A 366      38.458  -4.451 -32.231  1.00 96.63           O  
ATOM   2926  CG  ARG A 366      35.036  -6.256 -29.930  1.00 96.63           C  
ATOM   2927  CD  ARG A 366      33.615  -6.482 -30.430  1.00 96.63           C  
ATOM   2928  NE  ARG A 366      33.057  -7.732 -29.921  1.00 96.63           N  
ATOM   2929  NH1 ARG A 366      31.745  -6.729 -28.306  1.00 96.63           N  
ATOM   2930  NH2 ARG A 366      31.739  -9.009 -28.541  1.00 96.63           N  
ATOM   2931  CZ  ARG A 366      32.182  -7.820 -28.924  1.00 96.63           C  
ATOM   2932  N   GLN A 367      37.571  -2.695 -31.167  1.00 96.53           N  
ATOM   2933  CA  GLN A 367      38.166  -1.723 -32.078  1.00 96.53           C  
ATOM   2934  C   GLN A 367      39.690  -1.786 -32.032  1.00 96.53           C  
ATOM   2935  CB  GLN A 367      37.689  -0.309 -31.741  1.00 96.53           C  
ATOM   2936  O   GLN A 367      40.350  -1.733 -33.072  1.00 96.53           O  
ATOM   2937  CG  GLN A 367      36.226  -0.057 -32.078  1.00 96.53           C  
ATOM   2938  CD  GLN A 367      35.742   1.303 -31.610  1.00 96.53           C  
ATOM   2939  NE2 GLN A 367      34.510   1.649 -31.968  1.00 96.53           N  
ATOM   2940  OE1 GLN A 367      36.469   2.036 -30.932  1.00 96.53           O  
ATOM   2941  N   LEU A 368      40.269  -1.837 -30.866  1.00 95.72           N  
ATOM   2942  CA  LEU A 368      41.716  -1.909 -30.697  1.00 95.72           C  
ATOM   2943  C   LEU A 368      42.270  -3.197 -31.299  1.00 95.72           C  
ATOM   2944  CB  LEU A 368      42.088  -1.823 -29.215  1.00 95.72           C  
ATOM   2945  O   LEU A 368      43.338  -3.190 -31.914  1.00 95.72           O  
ATOM   2946  CG  LEU A 368      42.066  -0.427 -28.590  1.00 95.72           C  
ATOM   2947  CD1 LEU A 368      42.345  -0.512 -27.093  1.00 95.72           C  
ATOM   2948  CD2 LEU A 368      43.080   0.482 -29.277  1.00 95.72           C  
ATOM   2949  N   LYS A 369      41.551  -4.286 -31.046  1.00 96.52           N  
ATOM   2950  CA  LYS A 369      41.960  -5.557 -31.637  1.00 96.52           C  
ATOM   2951  C   LYS A 369      41.984  -5.473 -33.160  1.00 96.52           C  
ATOM   2952  CB  LYS A 369      41.026  -6.682 -31.189  1.00 96.52           C  
ATOM   2953  O   LYS A 369      42.892  -6.005 -33.802  1.00 96.52           O  
ATOM   2954  CG  LYS A 369      41.270  -7.159 -29.765  1.00 96.52           C  
ATOM   2955  CD  LYS A 369      40.390  -8.354 -29.417  1.00 96.52           C  
ATOM   2956  CE  LYS A 369      40.639  -8.837 -27.995  1.00 96.52           C  
ATOM   2957  NZ  LYS A 369      39.646  -9.872 -27.580  1.00 96.52           N  
ATOM   2958  N   GLU A 370      40.963  -4.863 -33.736  1.00 96.60           N  
ATOM   2959  CA  GLU A 370      40.906  -4.684 -35.184  1.00 96.60           C  
ATOM   2960  C   GLU A 370      42.064  -3.820 -35.679  1.00 96.60           C  
ATOM   2961  CB  GLU A 370      39.571  -4.060 -35.598  1.00 96.60           C  
ATOM   2962  O   GLU A 370      42.667  -4.115 -36.713  1.00 96.60           O  
ATOM   2963  CG  GLU A 370      38.385  -5.006 -35.472  1.00 96.60           C  
ATOM   2964  CD  GLU A 370      37.047  -4.325 -35.709  1.00 96.60           C  
ATOM   2965  OE1 GLU A 370      35.995  -4.992 -35.578  1.00 96.60           O  
ATOM   2966  OE2 GLU A 370      37.050  -3.116 -36.029  1.00 96.60           O  
ATOM   2967  N   GLU A 371      42.302  -2.750 -34.950  1.00 96.37           N  
ATOM   2968  CA  GLU A 371      43.419  -1.875 -35.292  1.00 96.37           C  
ATOM   2969  C   GLU A 371      44.749  -2.618 -35.204  1.00 96.37           C  
ATOM   2970  CB  GLU A 371      43.441  -0.648 -34.377  1.00 96.37           C  
ATOM   2971  O   GLU A 371      45.618  -2.450 -36.063  1.00 96.37           O  
ATOM   2972  CG  GLU A 371      42.299   0.326 -34.627  1.00 96.37           C  
ATOM   2973  CD  GLU A 371      42.272   1.484 -33.642  1.00 96.37           C  
ATOM   2974  OE1 GLU A 371      41.323   2.300 -33.691  1.00 96.37           O  
ATOM   2975  OE2 GLU A 371      43.207   1.577 -32.816  1.00 96.37           O  
ATOM   2976  N   MET A 372      44.925  -3.392 -34.109  1.00 94.77           N  
ATOM   2977  CA  MET A 372      46.135  -4.193 -33.948  1.00 94.77           C  
ATOM   2978  C   MET A 372      46.297  -5.175 -35.103  1.00 94.77           C  
ATOM   2979  CB  MET A 372      46.107  -4.950 -32.619  1.00 94.77           C  
ATOM   2980  O   MET A 372      47.400  -5.352 -35.624  1.00 94.77           O  
ATOM   2981  CG  MET A 372      47.353  -5.780 -32.359  1.00 94.77           C  
ATOM   2982  SD  MET A 372      48.857  -4.748 -32.159  1.00 94.77           S  
ATOM   2983  CE  MET A 372      48.529  -4.018 -30.530  1.00 94.77           C  
ATOM   2984  N   ALA A 373      45.242  -5.835 -35.486  1.00 95.36           N  
ATOM   2985  CA  ALA A 373      45.266  -6.763 -36.614  1.00 95.36           C  
ATOM   2986  C   ALA A 373      45.678  -6.053 -37.900  1.00 95.36           C  
ATOM   2987  CB  ALA A 373      43.901  -7.423 -36.788  1.00 95.36           C  
ATOM   2988  O   ALA A 373      46.454  -6.592 -38.693  1.00 95.36           O  
ATOM   2989  N   ARG A 374      45.159  -4.902 -38.101  1.00 96.03           N  
ATOM   2990  CA  ARG A 374      45.523  -4.097 -39.263  1.00 96.03           C  
ATOM   2991  C   ARG A 374      47.010  -3.761 -39.252  1.00 96.03           C  
ATOM   2992  CB  ARG A 374      44.695  -2.811 -39.307  1.00 96.03           C  
ATOM   2993  O   ARG A 374      47.682  -3.858 -40.281  1.00 96.03           O  
ATOM   2994  CG  ARG A 374      43.266  -3.015 -39.783  1.00 96.03           C  
ATOM   2995  CD  ARG A 374      42.526  -1.693 -39.928  1.00 96.03           C  
ATOM   2996  NE  ARG A 374      41.113  -1.896 -40.236  1.00 96.03           N  
ATOM   2997  NH1 ARG A 374      40.353  -0.226 -38.833  1.00 96.03           N  
ATOM   2998  NH2 ARG A 374      38.864  -1.464 -40.060  1.00 96.03           N  
ATOM   2999  CZ  ARG A 374      40.113  -1.195 -39.709  1.00 96.03           C  
ATOM   3000  N   HIS A 375      47.559  -3.238 -38.114  1.00 95.25           N  
ATOM   3001  CA  HIS A 375      48.973  -2.908 -37.975  1.00 95.25           C  
ATOM   3002  C   HIS A 375      49.851  -4.131 -38.221  1.00 95.25           C  
ATOM   3003  CB  HIS A 375      49.255  -2.331 -36.586  1.00 95.25           C  
ATOM   3004  O   HIS A 375      50.919  -4.022 -38.827  1.00 95.25           O  
ATOM   3005  CG  HIS A 375      48.753  -0.934 -36.404  1.00 95.25           C  
ATOM   3006  CD2 HIS A 375      48.078  -0.358 -35.381  1.00 95.25           C  
ATOM   3007  ND1 HIS A 375      48.927   0.049 -37.354  1.00 95.25           N  
ATOM   3008  CE1 HIS A 375      48.380   1.173 -36.921  1.00 95.25           C  
ATOM   3009  NE2 HIS A 375      47.858   0.952 -35.726  1.00 95.25           N  
ATOM   3010  N   LEU A 376      49.407  -5.287 -37.702  1.00 96.43           N  
ATOM   3011  CA  LEU A 376      50.157  -6.521 -37.914  1.00 96.43           C  
ATOM   3012  C   LEU A 376      50.214  -6.874 -39.396  1.00 96.43           C  
ATOM   3013  CB  LEU A 376      49.528  -7.673 -37.126  1.00 96.43           C  
ATOM   3014  O   LEU A 376      51.254  -7.311 -39.895  1.00 96.43           O  
ATOM   3015  CG  LEU A 376      49.849  -7.727 -35.632  1.00 96.43           C  
ATOM   3016  CD1 LEU A 376      49.008  -8.800 -34.947  1.00 96.43           C  
ATOM   3017  CD2 LEU A 376      51.336  -7.987 -35.413  1.00 96.43           C  
ATOM   3018  N   ARG A 377      49.087  -6.693 -40.087  1.00 95.98           N  
ATOM   3019  CA  ARG A 377      49.069  -6.955 -41.523  1.00 95.98           C  
ATOM   3020  C   ARG A 377      50.000  -6.003 -42.265  1.00 95.98           C  
ATOM   3021  CB  ARG A 377      47.646  -6.833 -42.073  1.00 95.98           C  
ATOM   3022  O   ARG A 377      50.733  -6.419 -43.165  1.00 95.98           O  
ATOM   3023  CG  ARG A 377      46.739  -7.995 -41.700  1.00 95.98           C  
ATOM   3024  CD  ARG A 377      45.384  -7.895 -42.386  1.00 95.98           C  
ATOM   3025  NE  ARG A 377      44.315  -8.431 -41.548  1.00 95.98           N  
ATOM   3026  NH1 ARG A 377      43.506  -6.367 -40.900  1.00 95.98           N  
ATOM   3027  NH2 ARG A 377      42.514  -8.285 -40.130  1.00 95.98           N  
ATOM   3028  CZ  ARG A 377      43.448  -7.693 -40.861  1.00 95.98           C  
ATOM   3029  N   GLU A 378      49.918  -4.724 -41.901  1.00 95.61           N  
ATOM   3030  CA  GLU A 378      50.791  -3.724 -42.509  1.00 95.61           C  
ATOM   3031  C   GLU A 378      52.259  -4.033 -42.234  1.00 95.61           C  
ATOM   3032  CB  GLU A 378      50.442  -2.324 -41.999  1.00 95.61           C  
ATOM   3033  O   GLU A 378      53.112  -3.848 -43.105  1.00 95.61           O  
ATOM   3034  CG  GLU A 378      49.092  -1.812 -42.480  1.00 95.61           C  
ATOM   3035  CD  GLU A 378      48.671  -0.512 -41.814  1.00 95.61           C  
ATOM   3036  OE1 GLU A 378      47.562  -0.010 -42.108  1.00 95.61           O  
ATOM   3037  OE2 GLU A 378      49.458   0.011 -40.993  1.00 95.61           O  
ATOM   3038  N   TYR A 379      52.591  -4.380 -41.004  1.00 95.64           N  
ATOM   3039  CA  TYR A 379      53.950  -4.756 -40.631  1.00 95.64           C  
ATOM   3040  C   TYR A 379      54.436  -5.939 -41.459  1.00 95.64           C  
ATOM   3041  CB  TYR A 379      54.024  -5.097 -39.140  1.00 95.64           C  
ATOM   3042  O   TYR A 379      55.568  -5.939 -41.949  1.00 95.64           O  
ATOM   3043  CG  TYR A 379      55.409  -5.468 -38.669  1.00 95.64           C  
ATOM   3044  CD1 TYR A 379      55.772  -6.802 -38.495  1.00 95.64           C  
ATOM   3045  CD2 TYR A 379      56.357  -4.487 -38.398  1.00 95.64           C  
ATOM   3046  CE1 TYR A 379      57.047  -7.149 -38.059  1.00 95.64           C  
ATOM   3047  CE2 TYR A 379      57.634  -4.823 -37.962  1.00 95.64           C  
ATOM   3048  OH  TYR A 379      59.233  -6.491 -37.366  1.00 95.64           O  
ATOM   3049  CZ  TYR A 379      57.970  -6.154 -37.797  1.00 95.64           C  
ATOM   3050  N   GLN A 380      53.598  -7.023 -41.580  1.00 95.81           N  
ATOM   3051  CA  GLN A 380      53.953  -8.184 -42.389  1.00 95.81           C  
ATOM   3052  C   GLN A 380      54.208  -7.786 -43.840  1.00 95.81           C  
ATOM   3053  CB  GLN A 380      52.851  -9.243 -42.321  1.00 95.81           C  
ATOM   3054  O   GLN A 380      55.139  -8.288 -44.473  1.00 95.81           O  
ATOM   3055  CG  GLN A 380      52.838 -10.033 -41.020  1.00 95.81           C  
ATOM   3056  CD  GLN A 380      51.663 -10.988 -40.925  1.00 95.81           C  
ATOM   3057  NE2 GLN A 380      51.473 -11.579 -39.750  1.00 95.81           N  
ATOM   3058  OE1 GLN A 380      50.932 -11.192 -41.899  1.00 95.81           O  
ATOM   3059  N   GLU A 381      53.332  -6.958 -44.364  1.00 95.45           N  
ATOM   3060  CA  GLU A 381      53.519  -6.454 -45.721  1.00 95.45           C  
ATOM   3061  C   GLU A 381      54.838  -5.696 -45.851  1.00 95.45           C  
ATOM   3062  CB  GLU A 381      52.351  -5.550 -46.125  1.00 95.45           C  
ATOM   3063  O   GLU A 381      55.550  -5.846 -46.846  1.00 95.45           O  
ATOM   3064  CG  GLU A 381      51.051  -6.300 -46.373  1.00 95.45           C  
ATOM   3065  CD  GLU A 381      49.870  -5.381 -46.640  1.00 95.45           C  
ATOM   3066  OE1 GLU A 381      48.728  -5.881 -46.767  1.00 95.45           O  
ATOM   3067  OE2 GLU A 381      50.087  -4.152 -46.725  1.00 95.45           O  
ATOM   3068  N   LEU A 382      55.155  -4.804 -44.942  1.00 95.48           N  
ATOM   3069  CA  LEU A 382      56.402  -4.047 -44.924  1.00 95.48           C  
ATOM   3070  C   LEU A 382      57.602  -4.979 -44.795  1.00 95.48           C  
ATOM   3071  CB  LEU A 382      56.400  -3.038 -43.772  1.00 95.48           C  
ATOM   3072  O   LEU A 382      58.633  -4.763 -45.436  1.00 95.48           O  
ATOM   3073  CG  LEU A 382      57.565  -2.048 -43.736  1.00 95.48           C  
ATOM   3074  CD1 LEU A 382      57.610  -1.235 -45.026  1.00 95.48           C  
ATOM   3075  CD2 LEU A 382      57.451  -1.130 -42.524  1.00 95.48           C  
ATOM   3076  N   LEU A 383      57.518  -5.918 -43.885  1.00 94.67           N  
ATOM   3077  CA  LEU A 383      58.575  -6.911 -43.730  1.00 94.67           C  
ATOM   3078  C   LEU A 383      58.835  -7.638 -45.045  1.00 94.67           C  
ATOM   3079  CB  LEU A 383      58.206  -7.921 -42.640  1.00 94.67           C  
ATOM   3080  O   LEU A 383      59.989  -7.873 -45.412  1.00 94.67           O  
ATOM   3081  CG  LEU A 383      59.276  -8.953 -42.281  1.00 94.67           C  
ATOM   3082  CD1 LEU A 383      60.400  -8.296 -41.487  1.00 94.67           C  
ATOM   3083  CD2 LEU A 383      58.664 -10.108 -41.496  1.00 94.67           C  
ATOM   3084  N   ASN A 384      57.718  -8.074 -45.715  1.00 95.27           N  
ATOM   3085  CA  ASN A 384      57.860  -8.724 -47.013  1.00 95.27           C  
ATOM   3086  C   ASN A 384      58.605  -7.836 -48.006  1.00 95.27           C  
ATOM   3087  CB  ASN A 384      56.490  -9.113 -47.573  1.00 95.27           C  
ATOM   3088  O   ASN A 384      59.445  -8.318 -48.768  1.00 95.27           O  
ATOM   3089  CG  ASN A 384      55.848 -10.251 -46.805  1.00 95.27           C  
ATOM   3090  ND2 ASN A 384      54.534 -10.389 -46.939  1.00 95.27           N  
ATOM   3091  OD1 ASN A 384      56.526 -10.999 -46.096  1.00 95.27           O  
ATOM   3092  N   VAL A 385      58.274  -6.574 -48.091  1.00 94.85           N  
ATOM   3093  CA  VAL A 385      58.955  -5.606 -48.945  1.00 94.85           C  
ATOM   3094  C   VAL A 385      60.428  -5.516 -48.551  1.00 94.85           C  
ATOM   3095  CB  VAL A 385      58.295  -4.212 -48.862  1.00 94.85           C  
ATOM   3096  O   VAL A 385      61.308  -5.489 -49.415  1.00 94.85           O  
ATOM   3097  CG1 VAL A 385      59.125  -3.175 -49.616  1.00 94.85           C  
ATOM   3098  CG2 VAL A 385      56.871  -4.263 -49.413  1.00 94.85           C  
ATOM   3099  N   LYS A 386      60.793  -5.389 -47.253  1.00 95.02           N  
ATOM   3100  CA  LYS A 386      62.161  -5.323 -46.747  1.00 95.02           C  
ATOM   3101  C   LYS A 386      62.962  -6.553 -47.164  1.00 95.02           C  
ATOM   3102  CB  LYS A 386      62.165  -5.188 -45.223  1.00 95.02           C  
ATOM   3103  O   LYS A 386      64.117  -6.437 -47.579  1.00 95.02           O  
ATOM   3104  CG  LYS A 386      63.552  -5.033 -44.619  1.00 95.02           C  
ATOM   3105  CD  LYS A 386      63.859  -6.150 -43.630  1.00 95.02           C  
ATOM   3106  CE  LYS A 386      65.271  -6.033 -43.072  1.00 95.02           C  
ATOM   3107  NZ  LYS A 386      65.550  -7.079 -42.044  1.00 95.02           N  
ATOM   3108  N   MET A 387      62.342  -7.762 -47.003  1.00 95.20           N  
ATOM   3109  CA  MET A 387      63.014  -8.997 -47.396  1.00 95.20           C  
ATOM   3110  C   MET A 387      63.330  -8.993 -48.888  1.00 95.20           C  
ATOM   3111  CB  MET A 387      62.153 -10.213 -47.047  1.00 95.20           C  
ATOM   3112  O   MET A 387      64.416  -9.406 -49.298  1.00 95.20           O  
ATOM   3113  CG  MET A 387      62.063 -10.491 -45.555  1.00 95.20           C  
ATOM   3114  SD  MET A 387      61.194 -12.064 -45.185  1.00 95.20           S  
ATOM   3115  CE  MET A 387      62.312 -13.245 -45.991  1.00 95.20           C  
ATOM   3116  N   ALA A 388      62.317  -8.467 -49.695  1.00 94.36           N  
ATOM   3117  CA  ALA A 388      62.518  -8.354 -51.138  1.00 94.36           C  
ATOM   3118  C   ALA A 388      63.685  -7.426 -51.459  1.00 94.36           C  
ATOM   3119  CB  ALA A 388      61.244  -7.855 -51.815  1.00 94.36           C  
ATOM   3120  O   ALA A 388      64.507  -7.728 -52.327  1.00 94.36           O  
ATOM   3121  N   LEU A 389      63.692  -6.365 -50.733  1.00 94.73           N  
ATOM   3122  CA  LEU A 389      64.780  -5.412 -50.922  1.00 94.73           C  
ATOM   3123  C   LEU A 389      66.110  -6.009 -50.475  1.00 94.73           C  
ATOM   3124  CB  LEU A 389      64.502  -4.120 -50.149  1.00 94.73           C  
ATOM   3125  O   LEU A 389      67.144  -5.773 -51.103  1.00 94.73           O  
ATOM   3126  CG  LEU A 389      63.402  -3.217 -50.711  1.00 94.73           C  
ATOM   3127  CD1 LEU A 389      63.143  -2.048 -49.767  1.00 94.73           C  
ATOM   3128  CD2 LEU A 389      63.780  -2.717 -52.101  1.00 94.73           C  
ATOM   3129  N   ASP A 390      66.215  -6.681 -49.321  1.00 94.83           N  
ATOM   3130  CA  ASP A 390      67.416  -7.358 -48.842  1.00 94.83           C  
ATOM   3131  C   ASP A 390      67.953  -8.332 -49.888  1.00 94.83           C  
ATOM   3132  CB  ASP A 390      67.130  -8.097 -47.533  1.00 94.83           C  
ATOM   3133  O   ASP A 390      69.166  -8.451 -50.069  1.00 94.83           O  
ATOM   3134  CG  ASP A 390      67.052  -7.170 -46.333  1.00 94.83           C  
ATOM   3135  OD1 ASP A 390      67.561  -6.030 -46.408  1.00 94.83           O  
ATOM   3136  OD2 ASP A 390      66.479  -7.583 -45.301  1.00 94.83           O  
ATOM   3137  N   ILE A 391      67.019  -9.070 -50.549  1.00 93.23           N  
ATOM   3138  CA  ILE A 391      67.411  -9.995 -51.606  1.00 93.23           C  
ATOM   3139  C   ILE A 391      68.021  -9.219 -52.771  1.00 93.23           C  
ATOM   3140  CB  ILE A 391      66.210 -10.837 -52.094  1.00 93.23           C  
ATOM   3141  O   ILE A 391      69.040  -9.629 -53.332  1.00 93.23           O  
ATOM   3142  CG1 ILE A 391      65.707 -11.751 -50.970  1.00 93.23           C  
ATOM   3143  CG2 ILE A 391      66.590 -11.652 -53.333  1.00 93.23           C  
ATOM   3144  CD1 ILE A 391      64.386 -12.442 -51.278  1.00 93.23           C  
ATOM   3145  N   GLU A 392      67.405  -8.077 -53.149  1.00 94.28           N  
ATOM   3146  CA  GLU A 392      67.907  -7.224 -54.221  1.00 94.28           C  
ATOM   3147  C   GLU A 392      69.297  -6.686 -53.894  1.00 94.28           C  
ATOM   3148  CB  GLU A 392      66.943  -6.063 -54.481  1.00 94.28           C  
ATOM   3149  O   GLU A 392      70.175  -6.653 -54.759  1.00 94.28           O  
ATOM   3150  CG  GLU A 392      65.624  -6.489 -55.111  1.00 94.28           C  
ATOM   3151  CD  GLU A 392      64.639  -5.343 -55.272  1.00 94.28           C  
ATOM   3152  OE1 GLU A 392      63.491  -5.586 -55.709  1.00 94.28           O  
ATOM   3153  OE2 GLU A 392      65.018  -4.192 -54.961  1.00 94.28           O  
ATOM   3154  N   ILE A 393      69.451  -6.261 -52.611  1.00 91.83           N  
ATOM   3155  CA  ILE A 393      70.729  -5.735 -52.144  1.00 91.83           C  
ATOM   3156  C   ILE A 393      71.783  -6.838 -52.176  1.00 91.83           C  
ATOM   3157  CB  ILE A 393      70.612  -5.145 -50.721  1.00 91.83           C  
ATOM   3158  O   ILE A 393      72.923  -6.606 -52.587  1.00 91.83           O  
ATOM   3159  CG1 ILE A 393      69.722  -3.897 -50.731  1.00 91.83           C  
ATOM   3160  CG2 ILE A 393      71.998  -4.825 -50.153  1.00 91.83           C  
ATOM   3161  CD1 ILE A 393      69.420  -3.341 -49.347  1.00 91.83           C  
ATOM   3162  N   ALA A 394      71.508  -8.039 -51.660  1.00 93.41           N  
ATOM   3163  CA  ALA A 394      72.416  -9.183 -51.671  1.00 93.41           C  
ATOM   3164  C   ALA A 394      72.846  -9.529 -53.094  1.00 93.41           C  
ATOM   3165  CB  ALA A 394      71.757 -10.391 -51.009  1.00 93.41           C  
ATOM   3166  O   ALA A 394      74.009  -9.859 -53.334  1.00 93.41           O  
ATOM   3167  N   THR A 395      71.820  -9.473 -53.990  1.00 91.81           N  
ATOM   3168  CA  THR A 395      72.133  -9.728 -55.392  1.00 91.81           C  
ATOM   3169  C   THR A 395      73.084  -8.666 -55.935  1.00 91.81           C  
ATOM   3170  CB  THR A 395      70.855  -9.764 -56.251  1.00 91.81           C  
ATOM   3171  O   THR A 395      74.029  -8.984 -56.661  1.00 91.81           O  
ATOM   3172  CG2 THR A 395      69.956 -10.929 -55.851  1.00 91.81           C  
ATOM   3173  OG1 THR A 395      70.135  -8.537 -56.077  1.00 91.81           O  
ATOM   3174  N   TYR A 396      72.706  -7.353 -55.590  1.00 92.42           N  
ATOM   3175  CA  TYR A 396      73.583  -6.259 -55.992  1.00 92.42           C  
ATOM   3176  C   TYR A 396      74.960  -6.402 -55.353  1.00 92.42           C  
ATOM   3177  CB  TYR A 396      72.968  -4.909 -55.611  1.00 92.42           C  
ATOM   3178  O   TYR A 396      75.979  -6.142 -55.996  1.00 92.42           O  
ATOM   3179  CG  TYR A 396      71.759  -4.539 -56.435  1.00 92.42           C  
ATOM   3180  CD1 TYR A 396      71.848  -4.407 -57.819  1.00 92.42           C  
ATOM   3181  CD2 TYR A 396      70.525  -4.320 -55.832  1.00 92.42           C  
ATOM   3182  CE1 TYR A 396      70.737  -4.064 -58.582  1.00 92.42           C  
ATOM   3183  CE2 TYR A 396      69.407  -3.977 -56.585  1.00 92.42           C  
ATOM   3184  OH  TYR A 396      68.419  -3.513 -58.708  1.00 92.42           O  
ATOM   3185  CZ  TYR A 396      69.523  -3.852 -57.957  1.00 92.42           C  
ATOM   3186  N   ARG A 397      75.086  -6.715 -54.122  1.00 91.22           N  
ATOM   3187  CA  ARG A 397      76.352  -6.941 -53.432  1.00 91.22           C  
ATOM   3188  C   ARG A 397      77.149  -8.055 -54.102  1.00 91.22           C  
ATOM   3189  CB  ARG A 397      76.109  -7.283 -51.960  1.00 91.22           C  
ATOM   3190  O   ARG A 397      78.366  -7.945 -54.262  1.00 91.22           O  
ATOM   3191  CG  ARG A 397      75.817  -6.073 -51.087  1.00 91.22           C  
ATOM   3192  CD  ARG A 397      75.644  -6.461 -49.625  1.00 91.22           C  
ATOM   3193  NE  ARG A 397      75.380  -5.296 -48.786  1.00 91.22           N  
ATOM   3194  NH1 ARG A 397      75.108  -6.505 -46.836  1.00 91.22           N  
ATOM   3195  NH2 ARG A 397      74.905  -4.221 -46.812  1.00 91.22           N  
ATOM   3196  CZ  ARG A 397      75.132  -5.343 -47.480  1.00 91.22           C  
ATOM   3197  N   LYS A 398      76.536  -9.293 -54.457  1.00 89.90           N  
ATOM   3198  CA  LYS A 398      77.189 -10.404 -55.143  1.00 89.90           C  
ATOM   3199  C   LYS A 398      77.737  -9.968 -56.499  1.00 89.90           C  
ATOM   3200  CB  LYS A 398      76.217 -11.571 -55.321  1.00 89.90           C  
ATOM   3201  O   LYS A 398      78.832 -10.376 -56.892  1.00 89.90           O  
ATOM   3202  CG  LYS A 398      76.074 -12.452 -54.088  1.00 89.90           C  
ATOM   3203  CD  LYS A 398      75.181 -13.655 -54.361  1.00 89.90           C  
ATOM   3204  CE  LYS A 398      74.938 -14.470 -53.099  1.00 89.90           C  
ATOM   3205  NZ  LYS A 398      74.015 -15.617 -53.349  1.00 89.90           N  
ATOM   3206  N   LEU A 399      76.942  -9.223 -57.305  1.00 87.16           N  
ATOM   3207  CA  LEU A 399      77.349  -8.725 -58.614  1.00 87.16           C  
ATOM   3208  C   LEU A 399      78.523  -7.760 -58.487  1.00 87.16           C  
ATOM   3209  CB  LEU A 399      76.177  -8.031 -59.312  1.00 87.16           C  
ATOM   3210  O   LEU A 399      79.444  -7.784 -59.307  1.00 87.16           O  
ATOM   3211  CG  LEU A 399      75.465  -8.834 -60.402  1.00 87.16           C  
ATOM   3212  CD1 LEU A 399      74.232  -9.525 -59.831  1.00 87.16           C  
ATOM   3213  CD2 LEU A 399      75.086  -7.932 -61.571  1.00 87.16           C  
ATOM   3214  N   LEU A 400      78.495  -6.870 -57.440  1.00 83.98           N  
ATOM   3215  CA  LEU A 400      79.570  -5.919 -57.177  1.00 83.98           C  
ATOM   3216  C   LEU A 400      80.829  -6.638 -56.705  1.00 83.98           C  
ATOM   3217  CB  LEU A 400      79.131  -4.892 -56.129  1.00 83.98           C  
ATOM   3218  O   LEU A 400      81.942  -6.258 -57.076  1.00 83.98           O  
ATOM   3219  CG  LEU A 400      78.221  -3.766 -56.623  1.00 83.98           C  
ATOM   3220  CD1 LEU A 400      77.589  -3.039 -55.441  1.00 83.98           C  
ATOM   3221  CD2 LEU A 400      79.001  -2.794 -57.501  1.00 83.98           C  
ATOM   3222  N   GLU A 401      80.720  -7.648 -55.720  1.00 80.41           N  
ATOM   3223  CA  GLU A 401      81.838  -8.475 -55.277  1.00 80.41           C  
ATOM   3224  C   GLU A 401      82.410  -9.293 -56.432  1.00 80.41           C  
ATOM   3225  CB  GLU A 401      81.404  -9.402 -54.140  1.00 80.41           C  
ATOM   3226  O   GLU A 401      83.617  -9.536 -56.489  1.00 80.41           O  
ATOM   3227  CG  GLU A 401      81.147  -8.683 -52.824  1.00 80.41           C  
ATOM   3228  CD  GLU A 401      80.544  -9.581 -51.756  1.00 80.41           C  
ATOM   3229  OE1 GLU A 401      80.244  -9.088 -50.645  1.00 80.41           O  
ATOM   3230  OE2 GLU A 401      80.370 -10.789 -52.032  1.00 80.41           O  
ATOM   3231  N   GLY A 402      81.576  -9.836 -57.431  1.00 76.49           N  
ATOM   3232  CA  GLY A 402      82.009 -10.507 -58.647  1.00 76.49           C  
ATOM   3233  C   GLY A 402      82.785  -9.601 -59.584  1.00 76.49           C  
ATOM   3234  O   GLY A 402      83.766 -10.028 -60.197  1.00 76.49           O  
ATOM   3235  N   GLU A 403      82.391  -8.373 -59.642  1.00 67.95           N  
ATOM   3236  CA  GLU A 403      83.041  -7.365 -60.475  1.00 67.95           C  
ATOM   3237  C   GLU A 403      84.306  -6.832 -59.808  1.00 67.95           C  
ATOM   3238  CB  GLU A 403      82.079  -6.213 -60.775  1.00 67.95           C  
ATOM   3239  O   GLU A 403      85.296  -6.543 -60.485  1.00 67.95           O  
ATOM   3240  CG  GLU A 403      81.215  -6.439 -62.007  1.00 67.95           C  
ATOM   3241  CD  GLU A 403      81.985  -6.307 -63.312  1.00 67.95           C  
ATOM   3242  OE1 GLU A 403      81.653  -7.019 -64.287  1.00 67.95           O  
ATOM   3243  OE2 GLU A 403      82.928  -5.486 -63.359  1.00 67.95           O  
ATOM   3244  N   GLU A 404      84.299  -6.712 -58.485  1.00 64.95           N  
ATOM   3245  CA  GLU A 404      85.470  -6.323 -57.705  1.00 64.95           C  
ATOM   3246  C   GLU A 404      86.514  -7.436 -57.684  1.00 64.95           C  
ATOM   3247  CB  GLU A 404      85.065  -5.954 -56.275  1.00 64.95           C  
ATOM   3248  O   GLU A 404      87.716  -7.166 -57.633  1.00 64.95           O  
ATOM   3249  CG  GLU A 404      84.282  -4.653 -56.174  1.00 64.95           C  
ATOM   3250  CD  GLU A 404      83.845  -4.325 -54.755  1.00 64.95           C  
ATOM   3251  OE1 GLU A 404      83.284  -3.229 -54.531  1.00 64.95           O  
ATOM   3252  OE2 GLU A 404      84.068  -5.170 -53.860  1.00 64.95           O  
ATOM   3253  N   SER A 405      86.070  -8.744 -57.682  1.00 61.87           N  
ATOM   3254  CA  SER A 405      86.932  -9.915 -57.815  1.00 61.87           C  
ATOM   3255  C   SER A 405      87.535 -10.001 -59.212  1.00 61.87           C  
ATOM   3256  CB  SER A 405      86.151 -11.193 -57.508  1.00 61.87           C  
ATOM   3257  O   SER A 405      88.652 -10.496 -59.383  1.00 61.87           O  
ATOM   3258  OG  SER A 405      84.804 -11.073 -57.930  1.00 61.87           O  
ATOM   3259  N   ARG A 406      86.957  -9.321 -60.356  1.00 60.71           N  
ATOM   3260  CA  ARG A 406      87.426  -9.216 -61.734  1.00 60.71           C  
ATOM   3261  C   ARG A 406      88.378  -8.035 -61.900  1.00 60.71           C  
ATOM   3262  CB  ARG A 406      86.244  -9.075 -62.695  1.00 60.71           C  
ATOM   3263  O   ARG A 406      89.345  -8.113 -62.660  1.00 60.71           O  
ATOM   3264  CG  ARG A 406      85.663 -10.402 -63.156  1.00 60.71           C  
ATOM   3265  CD  ARG A 406      84.554 -10.207 -64.181  1.00 60.71           C  
ATOM   3266  NE  ARG A 406      84.083 -11.482 -64.714  1.00 60.71           N  
ATOM   3267  NH1 ARG A 406      84.006 -10.771 -66.911  1.00 60.71           N  
ATOM   3268  NH2 ARG A 406      83.408 -12.917 -66.375  1.00 60.71           N  
ATOM   3269  CZ  ARG A 406      83.833 -11.720 -65.999  1.00 60.71           C  
ATOM   3270  N   ILE A 407      88.269  -7.024 -61.025  1.00 58.30           N  
ATOM   3271  CA  ILE A 407      89.030  -5.780 -61.068  1.00 58.30           C  
ATOM   3272  C   ILE A 407      90.035  -5.750 -59.919  1.00 58.30           C  
ATOM   3273  CB  ILE A 407      88.101  -4.547 -61.000  1.00 58.30           C  
ATOM   3274  O   ILE A 407      91.123  -5.184 -60.053  1.00 58.30           O  
ATOM   3275  CG1 ILE A 407      87.141  -4.535 -62.196  1.00 58.30           C  
ATOM   3276  CG2 ILE A 407      88.922  -3.255 -60.944  1.00 58.30           C  
ATOM   3277  CD1 ILE A 407      86.011  -3.523 -62.071  1.00 58.30           C  
ATOM   3278  N   SER A 408      90.160  -6.676 -59.027  1.00 45.80           N  
ATOM   3279  CA  SER A 408      91.167  -6.610 -57.973  1.00 45.80           C  
ATOM   3280  C   SER A 408      91.895  -7.941 -57.819  1.00 45.80           C  
ATOM   3281  CB  SER A 408      90.526  -6.214 -56.642  1.00 45.80           C  
ATOM   3282  O   SER A 408      91.262  -8.995 -57.734  1.00 45.80           O  
ATOM   3283  OG  SER A 408      89.700  -7.256 -56.151  1.00 45.80           O  
ATOM   3284  N   VAL A 409      92.964  -8.484 -58.591  1.00 49.12           N  
ATOM   3285  CA  VAL A 409      94.319  -8.902 -58.247  1.00 49.12           C  
ATOM   3286  C   VAL A 409      94.633  -8.499 -56.808  1.00 49.12           C  
ATOM   3287  CB  VAL A 409      95.362  -8.294 -59.211  1.00 49.12           C  
ATOM   3288  O   VAL A 409      94.401  -7.354 -56.412  1.00 49.12           O  
ATOM   3289  CG1 VAL A 409      96.767  -8.782 -58.863  1.00 49.12           C  
ATOM   3290  CG2 VAL A 409      95.016  -8.640 -60.658  1.00 49.12           C  
ATOM   3291  N   PRO A 410      94.874  -9.628 -55.863  1.00 45.71           N  
ATOM   3292  CA  PRO A 410      94.924  -9.898 -54.425  1.00 45.71           C  
ATOM   3293  C   PRO A 410      95.996  -9.080 -53.708  1.00 45.71           C  
ATOM   3294  CB  PRO A 410      95.243 -11.394 -54.358  1.00 45.71           C  
ATOM   3295  O   PRO A 410      97.119  -8.959 -54.203  1.00 45.71           O  
ATOM   3296  CG  PRO A 410      95.387 -11.818 -55.784  1.00 45.71           C  
ATOM   3297  CD  PRO A 410      95.500 -10.588 -56.638  1.00 45.71           C  
ATOM   3298  N   VAL A 411      95.557  -8.098 -52.817  1.00 43.17           N  
ATOM   3299  CA  VAL A 411      96.473  -7.559 -51.817  1.00 43.17           C  
ATOM   3300  C   VAL A 411      95.742  -7.386 -50.488  1.00 43.17           C  
ATOM   3301  CB  VAL A 411      97.081  -6.213 -52.271  1.00 43.17           C  
ATOM   3302  O   VAL A 411      94.671  -6.775 -50.436  1.00 43.17           O  
ATOM   3303  CG1 VAL A 411      98.149  -5.744 -51.285  1.00 43.17           C  
ATOM   3304  CG2 VAL A 411      97.665  -6.339 -53.677  1.00 43.17           C  
ATOM   3305  N   HIS A 412      95.869  -8.400 -49.628  1.00 34.88           N  
ATOM   3306  CA  HIS A 412      96.451  -8.434 -48.291  1.00 34.88           C  
ATOM   3307  C   HIS A 412      96.020  -7.224 -47.471  1.00 34.88           C  
ATOM   3308  CB  HIS A 412      97.978  -8.496 -48.373  1.00 34.88           C  
ATOM   3309  O   HIS A 412      96.101  -6.087 -47.943  1.00 34.88           O  
ATOM   3310  CG  HIS A 412      98.497  -9.786 -48.925  1.00 34.88           C  
ATOM   3311  CD2 HIS A 412      99.572 -10.532 -48.578  1.00 34.88           C  
ATOM   3312  ND1 HIS A 412      97.887 -10.449 -49.967  1.00 34.88           N  
ATOM   3313  CE1 HIS A 412      98.566 -11.551 -50.238  1.00 34.88           C  
ATOM   3314  NE2 HIS A 412      99.594 -11.625 -49.409  1.00 34.88           N  
ATOM   3315  N   SER A 413      95.180  -7.471 -46.423  1.00 32.04           N  
ATOM   3316  CA  SER A 413      95.557  -7.080 -45.069  1.00 32.04           C  
ATOM   3317  C   SER A 413      94.551  -6.098 -44.477  1.00 32.04           C  
ATOM   3318  CB  SER A 413      96.954  -6.458 -45.059  1.00 32.04           C  
ATOM   3319  O   SER A 413      94.156  -5.133 -45.135  1.00 32.04           O  
ATOM   3320  OG  SER A 413      97.945  -7.445 -45.286  1.00 32.04           O  
ATOM   3321  N   PHE A 414      93.799  -6.515 -43.370  1.00 32.46           N  
ATOM   3322  CA  PHE A 414      93.815  -6.249 -41.936  1.00 32.46           C  
ATOM   3323  C   PHE A 414      92.589  -5.443 -41.522  1.00 32.46           C  
ATOM   3324  CB  PHE A 414      95.092  -5.502 -41.541  1.00 32.46           C  
ATOM   3325  O   PHE A 414      92.279  -4.417 -42.131  1.00 32.46           O  
ATOM   3326  CG  PHE A 414      96.309  -6.383 -41.458  1.00 32.46           C  
ATOM   3327  CD1 PHE A 414      96.562  -7.138 -40.319  1.00 32.46           C  
ATOM   3328  CD2 PHE A 414      97.201  -6.457 -42.520  1.00 32.46           C  
ATOM   3329  CE1 PHE A 414      97.688  -7.954 -40.240  1.00 32.46           C  
ATOM   3330  CE2 PHE A 414      98.328  -7.271 -42.448  1.00 32.46           C  
ATOM   3331  CZ  PHE A 414      98.570  -8.018 -41.307  1.00 32.46           C  
ATOM   3332  N   ALA A 415      91.630  -6.128 -40.817  1.00 34.85           N  
ATOM   3333  CA  ALA A 415      91.226  -5.606 -39.515  1.00 34.85           C  
ATOM   3334  C   ALA A 415      89.811  -6.054 -39.159  1.00 34.85           C  
ATOM   3335  CB  ALA A 415      91.317  -4.082 -39.501  1.00 34.85           C  
ATOM   3336  O   ALA A 415      88.882  -5.887 -39.953  1.00 34.85           O  
ATOM   3337  N   SER A 416      89.709  -7.130 -38.345  1.00 37.76           N  
ATOM   3338  CA  SER A 416      89.337  -7.103 -36.935  1.00 37.76           C  
ATOM   3339  C   SER A 416      88.216  -8.095 -36.640  1.00 37.76           C  
ATOM   3340  CB  SER A 416      88.906  -5.696 -36.520  1.00 37.76           C  
ATOM   3341  O   SER A 416      87.171  -8.070 -37.294  1.00 37.76           O  
ATOM   3342  OG  SER A 416      89.895  -4.743 -36.871  1.00 37.76           O  
ATOM   3343  N   LEU A 417      88.534  -9.326 -36.348  1.00 32.71           N  
ATOM   3344  CA  LEU A 417      88.508 -10.094 -35.108  1.00 32.71           C  
ATOM   3345  C   LEU A 417      87.758  -9.339 -34.016  1.00 32.71           C  
ATOM   3346  CB  LEU A 417      89.932 -10.409 -34.642  1.00 32.71           C  
ATOM   3347  O   LEU A 417      88.168  -8.246 -33.618  1.00 32.71           O  
ATOM   3348  CG  LEU A 417      90.575 -11.667 -35.228  1.00 32.71           C  
ATOM   3349  CD1 LEU A 417      92.090 -11.509 -35.289  1.00 32.71           C  
ATOM   3350  CD2 LEU A 417      90.193 -12.894 -34.408  1.00 32.71           C  
ATOM   3351  N   ASN A 418      86.347  -9.396 -34.018  1.00 37.68           N  
ATOM   3352  CA  ASN A 418      85.630  -9.574 -32.760  1.00 37.68           C  
ATOM   3353  C   ASN A 418      84.338 -10.362 -32.958  1.00 37.68           C  
ATOM   3354  CB  ASN A 418      85.333  -8.219 -32.115  1.00 37.68           C  
ATOM   3355  O   ASN A 418      83.430  -9.907 -33.656  1.00 37.68           O  
ATOM   3356  CG  ASN A 418      86.493  -7.698 -31.290  1.00 37.68           C  
ATOM   3357  ND2 ASN A 418      86.203  -6.785 -30.371  1.00 37.68           N  
ATOM   3358  OD1 ASN A 418      87.640  -8.112 -31.478  1.00 37.68           O  
ATOM   3359  N   ILE A 419      84.380 -11.644 -33.052  1.00 42.23           N  
ATOM   3360  CA  ILE A 419      83.865 -12.806 -32.336  1.00 42.23           C  
ATOM   3361  C   ILE A 419      82.967 -12.348 -31.189  1.00 42.23           C  
ATOM   3362  CB  ILE A 419      85.011 -13.692 -31.798  1.00 42.23           C  
ATOM   3363  O   ILE A 419      83.397 -11.585 -30.321  1.00 42.23           O  
ATOM   3364  CG1 ILE A 419      85.719 -14.409 -32.954  1.00 42.23           C  
ATOM   3365  CG2 ILE A 419      84.480 -14.698 -30.773  1.00 42.23           C  
ATOM   3366  CD1 ILE A 419      87.100 -14.942 -32.598  1.00 42.23           C  
ATOM   3367  N   LYS A 420      81.743 -11.856 -31.621  1.00 38.91           N  
ATOM   3368  CA  LYS A 420      80.358 -12.220 -31.332  1.00 38.91           C  
ATOM   3369  C   LYS A 420      80.252 -12.970 -30.008  1.00 38.91           C  
ATOM   3370  CB  LYS A 420      79.779 -13.070 -32.464  1.00 38.91           C  
ATOM   3371  O   LYS A 420      80.903 -13.999 -29.817  1.00 38.91           O  
ATOM   3372  CG  LYS A 420      79.236 -12.260 -33.631  1.00 38.91           C  
ATOM   3373  CD  LYS A 420      78.714 -13.161 -34.743  1.00 38.91           C  
ATOM   3374  CE  LYS A 420      78.094 -12.353 -35.875  1.00 38.91           C  
ATOM   3375  NZ  LYS A 420      77.617 -13.231 -36.985  1.00 38.91           N  
ATOM   3376  N   THR A 421      80.550 -12.276 -28.754  1.00 33.96           N  
ATOM   3377  CA  THR A 421      79.799 -12.310 -27.504  1.00 33.96           C  
ATOM   3378  C   THR A 421      78.449 -12.994 -27.702  1.00 33.96           C  
ATOM   3379  CB  THR A 421      79.583 -10.893 -26.943  1.00 33.96           C  
ATOM   3380  O   THR A 421      77.701 -12.648 -28.618  1.00 33.96           O  
ATOM   3381  CG2 THR A 421      79.174 -10.938 -25.474  1.00 33.96           C  
ATOM   3382  OG1 THR A 421      80.799 -10.145 -27.066  1.00 33.96           O  
ATOM   3383  N   THR A 422      78.388 -14.365 -27.576  1.00 32.26           N  
ATOM   3384  CA  THR A 422      77.628 -15.197 -26.650  1.00 32.26           C  
ATOM   3385  C   THR A 422      76.669 -14.347 -25.822  1.00 32.26           C  
ATOM   3386  CB  THR A 422      78.560 -15.986 -25.713  1.00 32.26           C  
ATOM   3387  O   THR A 422      77.096 -13.433 -25.112  1.00 32.26           O  
ATOM   3388  CG2 THR A 422      79.443 -16.950 -26.498  1.00 32.26           C  
ATOM   3389  OG1 THR A 422      79.395 -15.068 -24.995  1.00 32.26           O  
ATOM   3390  N   VAL A 423      75.429 -14.122 -26.362  1.00 36.76           N  
ATOM   3391  CA  VAL A 423      74.270 -14.373 -25.511  1.00 36.76           C  
ATOM   3392  C   VAL A 423      73.062 -14.730 -26.375  1.00 36.76           C  
ATOM   3393  CB  VAL A 423      73.945 -13.154 -24.619  1.00 36.76           C  
ATOM   3394  O   VAL A 423      72.632 -13.933 -27.212  1.00 36.76           O  
ATOM   3395  CG1 VAL A 423      72.751 -13.450 -23.714  1.00 36.76           C  
ATOM   3396  CG2 VAL A 423      75.166 -12.762 -23.788  1.00 36.76           C  
ATOM   3397  N   PRO A 424      72.685 -16.003 -26.543  1.00 35.37           N  
ATOM   3398  CA  PRO A 424      71.399 -16.679 -26.730  1.00 35.37           C  
ATOM   3399  C   PRO A 424      70.448 -16.475 -25.553  1.00 35.37           C  
ATOM   3400  CB  PRO A 424      71.792 -18.152 -26.866  1.00 35.37           C  
ATOM   3401  O   PRO A 424      70.894 -16.232 -24.429  1.00 35.37           O  
ATOM   3402  CG  PRO A 424      72.995 -18.308 -25.993  1.00 35.37           C  
ATOM   3403  CD  PRO A 424      73.369 -16.959 -25.450  1.00 35.37           C  
ATOM   3404  N   GLU A 425      69.175 -15.897 -25.837  1.00 29.54           N  
ATOM   3405  CA  GLU A 425      67.968 -16.701 -25.671  1.00 29.54           C  
ATOM   3406  C   GLU A 425      67.835 -17.207 -24.237  1.00 29.54           C  
ATOM   3407  CB  GLU A 425      67.969 -17.881 -26.647  1.00 29.54           C  
ATOM   3408  O   GLU A 425      68.796 -17.723 -23.663  1.00 29.54           O  
ATOM   3409  CG  GLU A 425      66.607 -18.539 -26.817  1.00 29.54           C  
ATOM   3410  CD  GLU A 425      66.559 -19.529 -27.970  1.00 29.54           C  
ATOM   3411  OE1 GLU A 425      65.496 -20.152 -28.191  1.00 29.54           O  
ATOM   3412  OE2 GLU A 425      67.594 -19.685 -28.656  1.00 29.54           O  
ATOM   3413  N   VAL A 426      66.825 -16.614 -23.391  1.00 35.37           N  
ATOM   3414  CA  VAL A 426      65.716 -17.376 -22.828  1.00 35.37           C  
ATOM   3415  C   VAL A 426      65.512 -16.990 -21.365  1.00 35.37           C  
ATOM   3416  CB  VAL A 426      65.954 -18.898 -22.949  1.00 35.37           C  
ATOM   3417  O   VAL A 426      66.444 -17.068 -20.560  1.00 35.37           O  
ATOM   3418  CG1 VAL A 426      64.796 -19.677 -22.328  1.00 35.37           C  
ATOM   3419  CG2 VAL A 426      66.143 -19.293 -24.413  1.00 35.37           C  
ATOM   3420  N   GLU A 427      64.491 -16.095 -20.980  1.00 31.87           N  
ATOM   3421  CA  GLU A 427      63.303 -16.117 -20.133  1.00 31.87           C  
ATOM   3422  C   GLU A 427      63.680 -16.171 -18.655  1.00 31.87           C  
ATOM   3423  CB  GLU A 427      62.408 -17.306 -20.491  1.00 31.87           C  
ATOM   3424  O   GLU A 427      64.533 -16.966 -18.255  1.00 31.87           O  
ATOM   3425  CG  GLU A 427      61.442 -17.026 -21.633  1.00 31.87           C  
ATOM   3426  CD  GLU A 427      60.006 -17.408 -21.312  1.00 31.87           C  
ATOM   3427  OE1 GLU A 427      59.074 -16.821 -21.908  1.00 31.87           O  
ATOM   3428  OE2 GLU A 427      59.811 -18.300 -20.456  1.00 31.87           O  
ATOM   3429  N   PRO A 428      62.737 -15.526 -17.679  1.00 46.35           N  
ATOM   3430  CA  PRO A 428      62.364 -14.479 -16.725  1.00 46.35           C  
ATOM   3431  C   PRO A 428      62.500 -14.929 -15.272  1.00 46.35           C  
ATOM   3432  CB  PRO A 428      60.901 -14.191 -17.073  1.00 46.35           C  
ATOM   3433  O   PRO A 428      62.991 -16.029 -15.006  1.00 46.35           O  
ATOM   3434  CG  PRO A 428      60.337 -15.513 -17.480  1.00 46.35           C  
ATOM   3435  CD  PRO A 428      61.456 -16.514 -17.529  1.00 46.35           C  
ATOM   3436  N   PRO A 429      62.596 -13.905 -14.196  1.00 34.85           N  
ATOM   3437  CA  PRO A 429      61.767 -14.351 -13.074  1.00 34.85           C  
ATOM   3438  C   PRO A 429      61.091 -13.193 -12.343  1.00 34.85           C  
ATOM   3439  CB  PRO A 429      62.766 -15.065 -12.160  1.00 34.85           C  
ATOM   3440  O   PRO A 429      61.536 -12.047 -12.449  1.00 34.85           O  
ATOM   3441  CG  PRO A 429      64.038 -14.294 -12.307  1.00 34.85           C  
ATOM   3442  CD  PRO A 429      63.852 -13.270 -13.390  1.00 34.85           C  
ATOM   3443  N   GLN A 430      59.725 -13.209 -12.344  1.00 35.48           N  
ATOM   3444  CA  GLN A 430      58.930 -13.576 -11.178  1.00 35.48           C  
ATOM   3445  C   GLN A 430      58.629 -12.357 -10.311  1.00 35.48           C  
ATOM   3446  CB  GLN A 430      59.649 -14.644 -10.351  1.00 35.48           C  
ATOM   3447  O   GLN A 430      59.536 -11.601  -9.958  1.00 35.48           O  
ATOM   3448  CG  GLN A 430      59.371 -16.069 -10.811  1.00 35.48           C  
ATOM   3449  CD  GLN A 430      59.699 -17.102  -9.750  1.00 35.48           C  
ATOM   3450  NE2 GLN A 430      58.832 -18.099  -9.606  1.00 35.48           N  
ATOM   3451  OE1 GLN A 430      60.723 -17.006  -9.066  1.00 35.48           O  
ATOM   3452  N   ASP A 431      57.496 -11.665 -10.547  1.00 29.72           N  
ATOM   3453  CA  ASP A 431      56.284 -11.429  -9.769  1.00 29.72           C  
ATOM   3454  C   ASP A 431      56.614 -11.193  -8.296  1.00 29.72           C  
ATOM   3455  CB  ASP A 431      55.318 -12.607  -9.910  1.00 29.72           C  
ATOM   3456  O   ASP A 431      57.196 -12.058  -7.639  1.00 29.72           O  
ATOM   3457  CG  ASP A 431      54.315 -12.420 -11.034  1.00 29.72           C  
ATOM   3458  OD1 ASP A 431      54.036 -11.263 -11.418  1.00 29.72           O  
ATOM   3459  OD2 ASP A 431      53.796 -13.439 -11.540  1.00 29.72           O  
ATOM   3460  N   SER A 432      56.886  -9.954  -7.795  1.00 34.93           N  
ATOM   3461  CA  SER A 432      56.519  -9.649  -6.416  1.00 34.93           C  
ATOM   3462  C   SER A 432      55.262  -8.786  -6.357  1.00 34.93           C  
ATOM   3463  CB  SER A 432      57.668  -8.939  -5.699  1.00 34.93           C  
ATOM   3464  O   SER A 432      55.222  -7.698  -6.936  1.00 34.93           O  
ATOM   3465  OG  SER A 432      58.028  -7.750  -6.380  1.00 34.93           O  
ATOM   3466  N   HIS A 433      54.088  -9.360  -6.762  1.00 35.88           N  
ATOM   3467  CA  HIS A 433      52.739  -8.884  -6.478  1.00 35.88           C  
ATOM   3468  C   HIS A 433      52.565  -8.574  -4.995  1.00 35.88           C  
ATOM   3469  CB  HIS A 433      51.702  -9.917  -6.923  1.00 35.88           C  
ATOM   3470  O   HIS A 433      52.846  -9.420  -4.142  1.00 35.88           O  
ATOM   3471  CG  HIS A 433      51.663 -10.128  -8.404  1.00 35.88           C  
ATOM   3472  CD2 HIS A 433      51.961 -11.214  -9.155  1.00 35.88           C  
ATOM   3473  ND1 HIS A 433      51.282  -9.140  -9.286  1.00 35.88           N  
ATOM   3474  CE1 HIS A 433      51.347  -9.612 -10.520  1.00 35.88           C  
ATOM   3475  NE2 HIS A 433      51.756 -10.868 -10.468  1.00 35.88           N  
ATOM   3476  N   SER A 434      52.937  -7.350  -4.424  1.00 42.67           N  
ATOM   3477  CA  SER A 434      52.324  -6.768  -3.235  1.00 42.67           C  
ATOM   3478  C   SER A 434      50.802  -6.815  -3.318  1.00 42.67           C  
ATOM   3479  CB  SER A 434      52.788  -5.324  -3.043  1.00 42.67           C  
ATOM   3480  O   SER A 434      50.217  -6.393  -4.318  1.00 42.67           O  
ATOM   3481  OG  SER A 434      52.429  -4.528  -4.159  1.00 42.67           O  
ATOM   3482  N   ARG A 435      50.226  -8.051  -3.082  1.00 45.63           N  
ATOM   3483  CA  ARG A 435      48.838  -8.379  -2.774  1.00 45.63           C  
ATOM   3484  C   ARG A 435      48.248  -7.383  -1.781  1.00 45.63           C  
ATOM   3485  CB  ARG A 435      48.731  -9.800  -2.217  1.00 45.63           C  
ATOM   3486  O   ARG A 435      48.782  -7.200  -0.685  1.00 45.63           O  
ATOM   3487  CG  ARG A 435      48.489 -10.861  -3.279  1.00 45.63           C  
ATOM   3488  CD  ARG A 435      48.316 -12.243  -2.665  1.00 45.63           C  
ATOM   3489  NE  ARG A 435      48.121 -13.267  -3.688  1.00 45.63           N  
ATOM   3490  NH1 ARG A 435      49.513 -14.819  -2.694  1.00 45.63           N  
ATOM   3491  NH2 ARG A 435      48.447 -15.322  -4.661  1.00 45.63           N  
ATOM   3492  CZ  ARG A 435      48.694 -14.467  -3.679  1.00 45.63           C  
ATOM   3493  N   LYS A 436      47.757  -6.255  -2.216  1.00 47.59           N  
ATOM   3494  CA  LYS A 436      46.960  -5.341  -1.404  1.00 47.59           C  
ATOM   3495  C   LYS A 436      45.531  -5.852  -1.242  1.00 47.59           C  
ATOM   3496  CB  LYS A 436      46.949  -3.943  -2.024  1.00 47.59           C  
ATOM   3497  O   LYS A 436      44.856  -6.146  -2.231  1.00 47.59           O  
ATOM   3498  CG  LYS A 436      48.240  -3.164  -1.818  1.00 47.59           C  
ATOM   3499  CD  LYS A 436      48.149  -1.765  -2.414  1.00 47.59           C  
ATOM   3500  CE  LYS A 436      49.468  -1.015  -2.285  1.00 47.59           C  
ATOM   3501  NZ  LYS A 436      49.488   0.220  -3.124  1.00 47.59           N  
ATOM   3502  N   THR A 437      45.332  -6.622  -0.142  1.00 54.90           N  
ATOM   3503  CA  THR A 437      44.033  -7.017   0.393  1.00 54.90           C  
ATOM   3504  C   THR A 437      43.290  -5.809   0.955  1.00 54.90           C  
ATOM   3505  CB  THR A 437      44.183  -8.087   1.490  1.00 54.90           C  
ATOM   3506  O   THR A 437      43.875  -4.989   1.666  1.00 54.90           O  
ATOM   3507  CG2 THR A 437      43.688  -9.445   1.004  1.00 54.90           C  
ATOM   3508  OG1 THR A 437      45.564  -8.197   1.856  1.00 54.90           O  
ATOM   3509  N   VAL A 438      42.267  -5.348   0.237  1.00 56.07           N  
ATOM   3510  CA  VAL A 438      41.394  -4.278   0.709  1.00 56.07           C  
ATOM   3511  C   VAL A 438      40.266  -4.866   1.553  1.00 56.07           C  
ATOM   3512  CB  VAL A 438      40.811  -3.461  -0.466  1.00 56.07           C  
ATOM   3513  O   VAL A 438      39.552  -5.767   1.106  1.00 56.07           O  
ATOM   3514  CG1 VAL A 438      39.909  -2.342   0.050  1.00 56.07           C  
ATOM   3515  CG2 VAL A 438      41.936  -2.891  -1.328  1.00 56.07           C  
ATOM   3516  N   LEU A 439      40.453  -4.684   2.926  1.00 64.47           N  
ATOM   3517  CA  LEU A 439      39.440  -5.025   3.919  1.00 64.47           C  
ATOM   3518  C   LEU A 439      38.446  -3.881   4.095  1.00 64.47           C  
ATOM   3519  CB  LEU A 439      40.096  -5.357   5.261  1.00 64.47           C  
ATOM   3520  O   LEU A 439      38.839  -2.752   4.396  1.00 64.47           O  
ATOM   3521  CG  LEU A 439      39.312  -6.290   6.186  1.00 64.47           C  
ATOM   3522  CD1 LEU A 439      39.455  -7.737   5.725  1.00 64.47           C  
ATOM   3523  CD2 LEU A 439      39.784  -6.134   7.628  1.00 64.47           C  
ATOM   3524  N   ILE A 440      37.242  -4.068   3.522  1.00 69.99           N  
ATOM   3525  CA  ILE A 440      36.196  -3.063   3.677  1.00 69.99           C  
ATOM   3526  C   ILE A 440      35.282  -3.446   4.839  1.00 69.99           C  
ATOM   3527  CB  ILE A 440      35.373  -2.898   2.380  1.00 69.99           C  
ATOM   3528  O   ILE A 440      34.679  -4.521   4.834  1.00 69.99           O  
ATOM   3529  CG1 ILE A 440      36.290  -2.519   1.211  1.00 69.99           C  
ATOM   3530  CG2 ILE A 440      34.269  -1.855   2.569  1.00 69.99           C  
ATOM   3531  CD1 ILE A 440      35.602  -2.540  -0.147  1.00 69.99           C  
ATOM   3532  N   LYS A 441      35.494  -2.633   5.956  1.00 72.67           N  
ATOM   3533  CA  LYS A 441      34.670  -2.754   7.155  1.00 72.67           C  
ATOM   3534  C   LYS A 441      33.522  -1.748   7.137  1.00 72.67           C  
ATOM   3535  CB  LYS A 441      35.520  -2.556   8.412  1.00 72.67           C  
ATOM   3536  O   LYS A 441      33.744  -0.548   6.969  1.00 72.67           O  
ATOM   3537  CG  LYS A 441      36.328  -3.782   8.811  1.00 72.67           C  
ATOM   3538  CD  LYS A 441      37.108  -3.542  10.098  1.00 72.67           C  
ATOM   3539  CE  LYS A 441      37.937  -4.759  10.485  1.00 72.67           C  
ATOM   3540  NZ  LYS A 441      38.721  -4.520  11.733  1.00 72.67           N  
ATOM   3541  N   THR A 442      32.315  -2.250   6.976  1.00 75.74           N  
ATOM   3542  CA  THR A 442      31.137  -1.392   7.056  1.00 75.74           C  
ATOM   3543  C   THR A 442      30.496  -1.481   8.438  1.00 75.74           C  
ATOM   3544  CB  THR A 442      30.100  -1.767   5.981  1.00 75.74           C  
ATOM   3545  O   THR A 442      30.215  -2.577   8.928  1.00 75.74           O  
ATOM   3546  CG2 THR A 442      29.951  -0.653   4.949  1.00 75.74           C  
ATOM   3547  OG1 THR A 442      30.520  -2.965   5.317  1.00 75.74           O  
ATOM   3548  N   ILE A 443      30.655  -0.253   9.184  1.00 78.33           N  
ATOM   3549  CA  ILE A 443      30.083  -0.155  10.522  1.00 78.33           C  
ATOM   3550  C   ILE A 443      28.845   0.739  10.490  1.00 78.33           C  
ATOM   3551  CB  ILE A 443      31.111   0.391  11.538  1.00 78.33           C  
ATOM   3552  O   ILE A 443      28.890   1.854   9.966  1.00 78.33           O  
ATOM   3553  CG1 ILE A 443      32.395  -0.446  11.501  1.00 78.33           C  
ATOM   3554  CG2 ILE A 443      30.515   0.417  12.949  1.00 78.33           C  
ATOM   3555  CD1 ILE A 443      33.578   0.203  12.205  1.00 78.33           C  
ATOM   3556  N   GLU A 444      27.629   0.080  10.755  1.00 74.78           N  
ATOM   3557  CA  GLU A 444      26.396   0.845  10.917  1.00 74.78           C  
ATOM   3558  C   GLU A 444      26.136   1.170  12.385  1.00 74.78           C  
ATOM   3559  CB  GLU A 444      25.207   0.080  10.329  1.00 74.78           C  
ATOM   3560  O   GLU A 444      26.104   0.272  13.228  1.00 74.78           O  
ATOM   3561  CG  GLU A 444      25.074   0.215   8.820  1.00 74.78           C  
ATOM   3562  CD  GLU A 444      23.853  -0.497   8.259  1.00 74.78           C  
ATOM   3563  OE1 GLU A 444      23.602  -0.400   7.036  1.00 74.78           O  
ATOM   3564  OE2 GLU A 444      23.141  -1.156   9.049  1.00 74.78           O  
ATOM   3565  N   THR A 445      26.290   2.585  12.696  1.00 81.33           N  
ATOM   3566  CA  THR A 445      26.094   3.072  14.057  1.00 81.33           C  
ATOM   3567  C   THR A 445      24.772   3.825  14.177  1.00 81.33           C  
ATOM   3568  CB  THR A 445      27.251   3.988  14.495  1.00 81.33           C  
ATOM   3569  O   THR A 445      24.366   4.529  13.250  1.00 81.33           O  
ATOM   3570  CG2 THR A 445      28.544   3.198  14.666  1.00 81.33           C  
ATOM   3571  OG1 THR A 445      27.452   5.002  13.503  1.00 81.33           O  
ATOM   3572  N   ARG A 446      23.851   3.383  15.152  1.00 71.77           N  
ATOM   3573  CA  ARG A 446      22.658   4.122  15.553  1.00 71.77           C  
ATOM   3574  C   ARG A 446      22.743   4.549  17.014  1.00 71.77           C  
ATOM   3575  CB  ARG A 446      21.401   3.278  15.326  1.00 71.77           C  
ATOM   3576  O   ARG A 446      22.892   3.710  17.904  1.00 71.77           O  
ATOM   3577  CG  ARG A 446      20.122   4.094  15.222  1.00 71.77           C  
ATOM   3578  CD  ARG A 446      18.900   3.205  15.034  1.00 71.77           C  
ATOM   3579  NE  ARG A 446      17.665   3.984  15.019  1.00 71.77           N  
ATOM   3580  NH1 ARG A 446      16.291   2.181  14.574  1.00 71.77           N  
ATOM   3581  NH2 ARG A 446      15.397   4.278  14.810  1.00 71.77           N  
ATOM   3582  CZ  ARG A 446      16.454   3.479  14.801  1.00 71.77           C  
ATOM   3583  N   ASN A 447      22.915   5.883  17.225  1.00 66.96           N  
ATOM   3584  CA  ASN A 447      22.956   6.617  18.485  1.00 66.96           C  
ATOM   3585  C   ASN A 447      24.304   6.459  19.183  1.00 66.96           C  
ATOM   3586  CB  ASN A 447      21.823   6.163  19.408  1.00 66.96           C  
ATOM   3587  O   ASN A 447      24.361   6.304  20.404  1.00 66.96           O  
ATOM   3588  CG  ASN A 447      20.451   6.470  18.843  1.00 66.96           C  
ATOM   3589  ND2 ASN A 447      19.438   5.761  19.328  1.00 66.96           N  
ATOM   3590  OD1 ASN A 447      20.302   7.336  17.977  1.00 66.96           O  
ATOM   3591  N   GLY A 448      25.367   6.397  18.414  1.00 76.00           N  
ATOM   3592  CA  GLY A 448      26.696   6.404  19.005  1.00 76.00           C  
ATOM   3593  C   GLY A 448      27.163   5.028  19.439  1.00 76.00           C  
ATOM   3594  O   GLY A 448      28.292   4.870  19.909  1.00 76.00           O  
ATOM   3595  N   GLU A 449      26.249   3.853  19.142  1.00 67.71           N  
ATOM   3596  CA  GLU A 449      26.658   2.471  19.375  1.00 67.71           C  
ATOM   3597  C   GLU A 449      26.557   1.642  18.097  1.00 67.71           C  
ATOM   3598  CB  GLU A 449      25.810   1.838  20.481  1.00 67.71           C  
ATOM   3599  O   GLU A 449      25.608   1.796  17.325  1.00 67.71           O  
ATOM   3600  CG  GLU A 449      26.115   2.375  21.872  1.00 67.71           C  
ATOM   3601  CD  GLU A 449      25.314   1.690  22.968  1.00 67.71           C  
ATOM   3602  OE1 GLU A 449      25.528   2.001  24.162  1.00 67.71           O  
ATOM   3603  OE2 GLU A 449      24.465   0.835  22.630  1.00 67.71           O  
ATOM   3604  N   VAL A 450      27.736   0.819  17.794  1.00 78.61           N  
ATOM   3605  CA  VAL A 450      27.935   0.037  16.579  1.00 78.61           C  
ATOM   3606  C   VAL A 450      26.969  -1.146  16.561  1.00 78.61           C  
ATOM   3607  CB  VAL A 450      29.392  -0.463  16.457  1.00 78.61           C  
ATOM   3608  O   VAL A 450      26.949  -1.953  17.494  1.00 78.61           O  
ATOM   3609  CG1 VAL A 450      29.577  -1.285  15.183  1.00 78.61           C  
ATOM   3610  CG2 VAL A 450      30.363   0.716  16.482  1.00 78.61           C  
ATOM   3611  N   VAL A 451      25.790  -1.203  15.704  1.00 71.35           N  
ATOM   3612  CA  VAL A 451      24.652  -2.107  15.578  1.00 71.35           C  
ATOM   3613  C   VAL A 451      24.948  -3.165  14.517  1.00 71.35           C  
ATOM   3614  CB  VAL A 451      23.357  -1.344  15.222  1.00 71.35           C  
ATOM   3615  O   VAL A 451      24.651  -4.346  14.709  1.00 71.35           O  
ATOM   3616  CG1 VAL A 451      22.180  -2.309  15.089  1.00 71.35           C  
ATOM   3617  CG2 VAL A 451      23.060  -0.277  16.276  1.00 71.35           C  
ATOM   3618  N   THR A 452      25.939  -3.132  13.767  1.00 71.04           N  
ATOM   3619  CA  THR A 452      26.322  -4.253  12.916  1.00 71.04           C  
ATOM   3620  C   THR A 452      27.603  -3.938  12.150  1.00 71.04           C  
ATOM   3621  CB  THR A 452      25.200  -4.608  11.922  1.00 71.04           C  
ATOM   3622  O   THR A 452      27.764  -2.833  11.626  1.00 71.04           O  
ATOM   3623  CG2 THR A 452      23.978  -5.161  12.647  1.00 71.04           C  
ATOM   3624  OG1 THR A 452      24.821  -3.431  11.199  1.00 71.04           O  
ATOM   3625  N   GLU A 453      28.614  -4.919  12.472  1.00 77.36           N  
ATOM   3626  CA  GLU A 453      29.930  -4.857  11.842  1.00 77.36           C  
ATOM   3627  C   GLU A 453      30.142  -6.031  10.891  1.00 77.36           C  
ATOM   3628  CB  GLU A 453      31.034  -4.832  12.902  1.00 77.36           C  
ATOM   3629  O   GLU A 453      29.978  -7.189  11.280  1.00 77.36           O  
ATOM   3630  CG  GLU A 453      32.412  -4.503  12.347  1.00 77.36           C  
ATOM   3631  CD  GLU A 453      33.483  -4.404  13.421  1.00 77.36           C  
ATOM   3632  OE1 GLU A 453      34.636  -4.039  13.097  1.00 77.36           O  
ATOM   3633  OE2 GLU A 453      33.167  -4.693  14.597  1.00 77.36           O  
ATOM   3634  N   SER A 454      30.136  -5.686   9.556  1.00 74.39           N  
ATOM   3635  CA  SER A 454      30.408  -6.771   8.620  1.00 74.39           C  
ATOM   3636  C   SER A 454      31.641  -6.475   7.773  1.00 74.39           C  
ATOM   3637  CB  SER A 454      29.201  -7.011   7.712  1.00 74.39           C  
ATOM   3638  O   SER A 454      31.884  -5.325   7.402  1.00 74.39           O  
ATOM   3639  OG  SER A 454      28.990  -5.904   6.852  1.00 74.39           O  
ATOM   3640  N   GLN A 455      32.643  -7.634   7.736  1.00 74.18           N  
ATOM   3641  CA  GLN A 455      33.929  -7.574   7.050  1.00 74.18           C  
ATOM   3642  C   GLN A 455      33.925  -8.447   5.798  1.00 74.18           C  
ATOM   3643  CB  GLN A 455      35.059  -8.003   7.986  1.00 74.18           C  
ATOM   3644  O   GLN A 455      33.459  -9.588   5.832  1.00 74.18           O  
ATOM   3645  CG  GLN A 455      35.432  -6.952   9.022  1.00 74.18           C  
ATOM   3646  CD  GLN A 455      36.576  -7.389   9.917  1.00 74.18           C  
ATOM   3647  NE2 GLN A 455      37.314  -6.423  10.453  1.00 74.18           N  
ATOM   3648  OE1 GLN A 455      36.795  -8.587  10.126  1.00 74.18           O  
ATOM   3649  N   LYS A 456      33.986  -7.775   4.655  1.00 61.32           N  
ATOM   3650  CA  LYS A 456      34.091  -8.532   3.412  1.00 61.32           C  
ATOM   3651  C   LYS A 456      35.448  -8.313   2.748  1.00 61.32           C  
ATOM   3652  CB  LYS A 456      32.968  -8.144   2.449  1.00 61.32           C  
ATOM   3653  O   LYS A 456      35.893  -7.174   2.596  1.00 61.32           O  
ATOM   3654  CG  LYS A 456      32.729  -9.155   1.337  1.00 61.32           C  
ATOM   3655  CD  LYS A 456      31.509  -8.787   0.501  1.00 61.32           C  
ATOM   3656  CE  LYS A 456      31.309  -9.759  -0.654  1.00 61.32           C  
ATOM   3657  NZ  LYS A 456      30.075  -9.446  -1.434  1.00 61.32           N  
ATOM   3658  N   GLU A 457      36.221  -9.531   2.610  1.00 61.34           N  
ATOM   3659  CA  GLU A 457      37.558  -9.581   2.026  1.00 61.34           C  
ATOM   3660  C   GLU A 457      37.497  -9.914   0.538  1.00 61.34           C  
ATOM   3661  CB  GLU A 457      38.428 -10.605   2.759  1.00 61.34           C  
ATOM   3662  O   GLU A 457      36.849 -10.884   0.139  1.00 61.34           O  
ATOM   3663  CG  GLU A 457      39.399  -9.987   3.754  1.00 61.34           C  
ATOM   3664  CD  GLU A 457      40.232 -11.018   4.499  1.00 61.34           C  
ATOM   3665  OE1 GLU A 457      41.051 -10.629   5.362  1.00 61.34           O  
ATOM   3666  OE2 GLU A 457      40.065 -12.226   4.216  1.00 61.34           O  
ATOM   3667  N   GLN A 458      37.679  -8.924  -0.331  1.00 52.16           N  
ATOM   3668  CA  GLN A 458      37.728  -9.154  -1.771  1.00 52.16           C  
ATOM   3669  C   GLN A 458      39.163  -9.360  -2.247  1.00 52.16           C  
ATOM   3670  CB  GLN A 458      37.087  -7.987  -2.524  1.00 52.16           C  
ATOM   3671  O   GLN A 458      40.039  -8.539  -1.967  1.00 52.16           O  
ATOM   3672  CG  GLN A 458      35.611  -8.192  -2.835  1.00 52.16           C  
ATOM   3673  CD  GLN A 458      35.029  -7.077  -3.683  1.00 52.16           C  
ATOM   3674  NE2 GLN A 458      33.711  -7.087  -3.854  1.00 52.16           N  
ATOM   3675  OE1 GLN A 458      35.758  -6.212  -4.179  1.00 52.16           O  
ATOM   3676  N   ARG A 459      39.512 -10.703  -2.654  1.00 48.82           N  
ATOM   3677  CA  ARG A 459      40.804 -11.131  -3.181  1.00 48.82           C  
ATOM   3678  C   ARG A 459      40.815 -11.091  -4.705  1.00 48.82           C  
ATOM   3679  CB  ARG A 459      41.144 -12.540  -2.692  1.00 48.82           C  
ATOM   3680  O   ARG A 459      39.928 -11.652  -5.352  1.00 48.82           O  
ATOM   3681  CG  ARG A 459      42.022 -12.566  -1.450  1.00 48.82           C  
ATOM   3682  CD  ARG A 459      42.309 -13.989  -0.992  1.00 48.82           C  
ATOM   3683  NE  ARG A 459      43.129 -14.011   0.216  1.00 48.82           N  
ATOM   3684  NH1 ARG A 459      43.490 -16.293   0.177  1.00 48.82           N  
ATOM   3685  NH2 ARG A 459      44.402 -15.011   1.845  1.00 48.82           N  
ATOM   3686  CZ  ARG A 459      43.672 -15.105   0.743  1.00 48.82           C  
ATOM   3687  N   SER A 460      41.334 -10.025  -5.289  1.00 47.26           N  
ATOM   3688  CA  SER A 460      41.411  -9.899  -6.741  1.00 47.26           C  
ATOM   3689  C   SER A 460      42.659 -10.581  -7.290  1.00 47.26           C  
ATOM   3690  CB  SER A 460      41.402  -8.426  -7.152  1.00 47.26           C  
ATOM   3691  O   SER A 460      43.755 -10.406  -6.753  1.00 47.26           O  
ATOM   3692  OG  SER A 460      42.723  -7.923  -7.251  1.00 47.26           O  
ATOM   3693  N   GLU A 461      42.649 -11.864  -7.952  1.00 41.99           N  
ATOM   3694  CA  GLU A 461      43.619 -12.610  -8.748  1.00 41.99           C  
ATOM   3695  C   GLU A 461      43.889 -11.918 -10.081  1.00 41.99           C  
ATOM   3696  CB  GLU A 461      43.132 -14.042  -8.988  1.00 41.99           C  
ATOM   3697  O   GLU A 461      42.959 -11.641 -10.842  1.00 41.99           O  
ATOM   3698  CG  GLU A 461      43.424 -14.992  -7.836  1.00 41.99           C  
ATOM   3699  CD  GLU A 461      43.109 -16.443  -8.160  1.00 41.99           C  
ATOM   3700  OE1 GLU A 461      43.385 -17.327  -7.318  1.00 41.99           O  
ATOM   3701  OE2 GLU A 461      42.581 -16.698  -9.266  1.00 41.99           O  
ATOM   3702  N   LEU A 462      44.911 -11.015 -10.107  1.00 39.01           N  
ATOM   3703  CA  LEU A 462      45.474 -10.380 -11.294  1.00 39.01           C  
ATOM   3704  C   LEU A 462      46.446 -11.317 -12.002  1.00 39.01           C  
ATOM   3705  CB  LEU A 462      46.185  -9.077 -10.918  1.00 39.01           C  
ATOM   3706  O   LEU A 462      47.404 -11.801 -11.394  1.00 39.01           O  
ATOM   3707  CG  LEU A 462      45.298  -7.841 -10.764  1.00 39.01           C  
ATOM   3708  CD1 LEU A 462      46.049  -6.738 -10.026  1.00 39.01           C  
ATOM   3709  CD2 LEU A 462      44.822  -7.350 -12.128  1.00 39.01           C  
ATOM   3710  N   ASP A 463      46.045 -12.229 -13.034  1.00 42.21           N  
ATOM   3711  CA  ASP A 463      46.824 -12.839 -14.106  1.00 42.21           C  
ATOM   3712  C   ASP A 463      47.202 -11.807 -15.166  1.00 42.21           C  
ATOM   3713  CB  ASP A 463      46.047 -13.991 -14.747  1.00 42.21           C  
ATOM   3714  O   ASP A 463      46.333 -11.128 -15.717  1.00 42.21           O  
ATOM   3715  CG  ASP A 463      46.443 -15.351 -14.201  1.00 42.21           C  
ATOM   3716  OD1 ASP A 463      47.444 -15.441 -13.458  1.00 42.21           O  
ATOM   3717  OD2 ASP A 463      45.750 -16.341 -14.519  1.00 42.21           O  
ATOM   3718  N   LYS A 464      48.410 -11.117 -15.113  1.00 36.65           N  
ATOM   3719  CA  LYS A 464      49.620 -10.682 -15.804  1.00 36.65           C  
ATOM   3720  C   LYS A 464      49.597 -11.101 -17.271  1.00 36.65           C  
ATOM   3721  CB  LYS A 464      50.864 -11.249 -15.117  1.00 36.65           C  
ATOM   3722  O   LYS A 464      49.404 -12.278 -17.583  1.00 36.65           O  
ATOM   3723  CG  LYS A 464      51.433 -10.351 -14.028  1.00 36.65           C  
ATOM   3724  CD  LYS A 464      52.661 -10.973 -13.377  1.00 36.65           C  
ATOM   3725  CE  LYS A 464      53.194 -10.105 -12.244  1.00 36.65           C  
ATOM   3726  NZ  LYS A 464      54.387 -10.720 -11.589  1.00 36.65           N  
ATOM   3727  N   SER A 465      49.421 -10.141 -18.161  1.00 39.89           N  
ATOM   3728  CA  SER A 465      50.417  -9.807 -19.174  1.00 39.89           C  
ATOM   3729  C   SER A 465      50.153  -8.430 -19.775  1.00 39.89           C  
ATOM   3730  CB  SER A 465      50.431 -10.862 -20.281  1.00 39.89           C  
ATOM   3731  O   SER A 465      49.067  -8.174 -20.299  1.00 39.89           O  
ATOM   3732  OG  SER A 465      49.128 -11.067 -20.797  1.00 39.89           O  
ATOM   3733  N   SER A 466      50.854  -7.412 -19.218  1.00 37.39           N  
ATOM   3734  CA  SER A 466      52.137  -6.743 -19.407  1.00 37.39           C  
ATOM   3735  C   SER A 466      52.221  -6.084 -20.779  1.00 37.39           C  
ATOM   3736  CB  SER A 466      53.289  -7.735 -19.238  1.00 37.39           C  
ATOM   3737  O   SER A 466      51.978  -6.731 -21.800  1.00 37.39           O  
ATOM   3738  OG  SER A 466      54.493  -7.059 -18.920  1.00 37.39           O  
ATOM   3739  N   ALA A 467      52.170  -4.690 -20.865  1.00 36.27           N  
ATOM   3740  CA  ALA A 467      53.352  -3.846 -21.019  1.00 36.27           C  
ATOM   3741  C   ALA A 467      53.257  -2.995 -22.283  1.00 36.27           C  
ATOM   3742  CB  ALA A 467      54.616  -4.701 -21.050  1.00 36.27           C  
ATOM   3743  O   ALA A 467      53.014  -3.518 -23.373  1.00 36.27           O  
ATOM   3744  N   HIS A 468      52.987  -1.682 -22.113  1.00 44.13           N  
ATOM   3745  CA  HIS A 468      53.952  -0.638 -22.440  1.00 44.13           C  
ATOM   3746  C   HIS A 468      53.251   0.634 -22.904  1.00 44.13           C  
ATOM   3747  CB  HIS A 468      54.924  -1.125 -23.516  1.00 44.13           C  
ATOM   3748  O   HIS A 468      52.424   0.595 -23.817  1.00 44.13           O  
ATOM   3749  CG  HIS A 468      56.250  -1.556 -22.976  1.00 44.13           C  
ATOM   3750  CD2 HIS A 468      57.505  -1.380 -23.454  1.00 44.13           C  
ATOM   3751  ND1 HIS A 468      56.380  -2.265 -21.802  1.00 44.13           N  
ATOM   3752  CE1 HIS A 468      57.662  -2.507 -21.580  1.00 44.13           C  
ATOM   3753  NE2 HIS A 468      58.365  -1.980 -22.568  1.00 44.13           N  
ATOM   3754  N   SER A 469      53.157   1.631 -21.947  1.00 36.85           N  
ATOM   3755  CA  SER A 469      53.622   3.009 -21.825  1.00 36.85           C  
ATOM   3756  C   SER A 469      54.244   3.500 -23.128  1.00 36.85           C  
ATOM   3757  CB  SER A 469      54.635   3.134 -20.687  1.00 36.85           C  
ATOM   3758  O   SER A 469      55.085   2.817 -23.716  1.00 36.85           O  
ATOM   3759  OG  SER A 469      55.122   4.462 -20.590  1.00 36.85           O  
ATOM   3760  N   TYR A 470      53.643   4.451 -23.818  1.00 41.45           N  
ATOM   3761  CA  TYR A 470      53.765   5.871 -24.128  1.00 41.45           C  
ATOM   3762  C   TYR A 470      52.393   6.521 -24.255  1.00 41.45           C  
ATOM   3763  CB  TYR A 470      54.560   6.073 -25.421  1.00 41.45           C  
ATOM   3764  O   TYR A 470      51.468   5.929 -24.817  1.00 41.45           O  
ATOM   3765  CG  TYR A 470      56.056   6.009 -25.230  1.00 41.45           C  
ATOM   3766  CD1 TYR A 470      56.772   7.125 -24.804  1.00 41.45           C  
ATOM   3767  CD2 TYR A 470      56.757   4.833 -25.477  1.00 41.45           C  
ATOM   3768  CE1 TYR A 470      58.151   7.072 -24.629  1.00 41.45           C  
ATOM   3769  CE2 TYR A 470      58.136   4.768 -25.305  1.00 41.45           C  
ATOM   3770  OH  TYR A 470      60.188   5.832 -24.708  1.00 41.45           O  
ATOM   3771  CZ  TYR A 470      58.823   5.891 -24.880  1.00 41.45           C  
TER    3772      TYR A 470                                                      
ENDMDL                                                                          
END                                                                             
