# Supplementary material for: The 2022 Lady Estelle Wolfson lectureship on neurofilaments
Source: J Neurochem. 2022 Sep 19;163(3):179–219. doi: 10.1111/jnc.15682 (PMC9826399; doi:10.1111/jnc.15682)
Supplement: Supplementary file 1 — Supplementary material S1 [file JNC-163-179-s001.gz › nfh-sculp.pdb]

ATOM      1  N   MET H   1     -25.903 128.171  29.746  1.00 41.12           N  
ATOM      2  CA  MET H   1     -24.558 128.701  29.848  1.00 41.12           C  
ATOM      3  C   MET H   1     -23.527 127.662  30.348  1.00 41.12           C  
ATOM      4  O   MET H   1     -22.457 127.780  29.708  1.00 41.12           O  
ATOM      5  CB  MET H   1     -24.537 129.944  30.754  1.00 41.12           C  
ATOM      6  CG  MET H   1     -25.381 131.078  30.174  1.00 41.12           C  
ATOM      7  SD  MET H   1     -24.856 132.739  30.727  1.00 41.12           S  
ATOM      8  CE  MET H   1     -25.085 132.589  32.518  1.00 41.12           C  
ATOM      9  N   MET H   2     -23.686 126.635  31.137  1.00 40.19           N  
ATOM     10  CA  MET H   2     -24.154 126.334  32.472  1.00 40.19           C  
ATOM     11  C   MET H   2     -23.992 125.004  33.071  1.00 40.19           C  
ATOM     12  O   MET H   2     -24.681 124.904  34.183  1.00 40.19           O  
ATOM     13  CB  MET H   2     -25.693 126.711  32.482  1.00 40.19           C  
ATOM     14  CG  MET H   2     -25.878 127.915  33.409  1.00 40.19           C  
ATOM     15  SD  MET H   2     -27.440 128.822  33.132  1.00 40.19           S  
ATOM     16  CE  MET H   2     -27.131 130.307  34.131  1.00 40.19           C  
ATOM     17  N   SER H   3     -23.431 123.911  33.004  1.00 39.80           N  
ATOM     18  CA  SER H   3     -22.232 123.119  32.803  1.00 39.80           C  
ATOM     19  C   SER H   3     -21.739 122.175  33.899  1.00 39.80           C  
ATOM     20  O   SER H   3     -21.159 122.716  34.863  1.00 39.80           O  
ATOM     21  CB  SER H   3     -21.083 124.131  32.498  1.00 39.80           C  
ATOM     22  OG  SER H   3     -20.632 123.932  31.169  1.00 39.80           O  
ATOM     23  N   PHE H   4     -21.779 120.796  33.795  1.00 33.27           N  
ATOM     24  CA  PHE H   4     -22.759 119.715  33.706  1.00 33.27           C  
ATOM     25  C   PHE H   4     -22.397 118.350  34.226  1.00 33.27           C  
ATOM     26  O   PHE H   4     -23.433 117.740  34.689  1.00 33.27           O  
ATOM     27  CB  PHE H   4     -23.185 119.567  32.210  1.00 33.27           C  
ATOM     28  CG  PHE H   4     -24.137 120.666  31.791  1.00 33.27           C  
ATOM     29  CD1 PHE H   4     -24.006 121.325  30.574  1.00 33.27           C  
ATOM     30  CD2 PHE H   4     -25.179 121.034  32.648  1.00 33.27           C  
ATOM     31  CE1 PHE H   4     -24.845 122.391  30.234  1.00 33.27           C  
ATOM     32  CE2 PHE H   4     -25.964 122.149  32.339  1.00 33.27           C  
ATOM     33  CZ  PHE H   4     -25.777 122.840  31.152  1.00 33.27           C  
ATOM     34  N   GLY H   5     -21.249 117.657  34.300  1.00 33.22           N  
ATOM     35  CA  GLY H   5     -21.052 116.485  35.200  1.00 33.22           C  
ATOM     36  C   GLY H   5     -20.379 115.230  34.652  1.00 33.22           C  
ATOM     37  O   GLY H   5     -19.956 115.207  33.516  1.00 33.22           O  
ATOM     38  N   GLY H   6     -20.326 114.206  35.566  1.00 32.27           N  
ATOM     39  CA  GLY H   6     -19.496 112.995  35.528  1.00 32.27           C  
ATOM     40  C   GLY H   6     -19.880 111.794  36.382  1.00 32.27           C  
ATOM     41  O   GLY H   6     -20.927 111.748  36.997  1.00 32.27           O  
ATOM     42  N   ALA H   7     -18.922 110.759  36.395  1.00 37.66           N  
ATOM     43  CA  ALA H   7     -19.218 109.331  36.650  1.00 37.66           C  
ATOM     44  C   ALA H   7     -18.113 108.607  37.433  1.00 37.66           C  
ATOM     45  O   ALA H   7     -17.404 109.097  38.261  1.00 37.66           O  
ATOM     46  CB  ALA H   7     -19.468 108.642  35.308  1.00 37.66           C  
ATOM     47  N   ASP H   8     -18.016 107.193  37.278  1.00 32.57           N  
ATOM     48  CA  ASP H   8     -17.664 106.159  38.305  1.00 32.57           C  
ATOM     49  C   ASP H   8     -16.860 104.961  37.763  1.00 32.57           C  
ATOM     50  O   ASP H   8     -16.498 105.007  36.587  1.00 32.57           O  
ATOM     51  CB  ASP H   8     -18.982 105.712  38.931  1.00 32.57           C  
ATOM     52  CG  ASP H   8     -18.900 105.019  40.272  1.00 32.57           C  
ATOM     53  OD1 ASP H   8     -18.426 105.639  41.249  1.00 32.57           O  
ATOM     54  OD2 ASP H   8     -19.316 103.843  40.361  1.00 32.57           O1-
ATOM     55  N   ALA H   9     -16.549 103.907  38.548  1.00 33.30           N  
ATOM     56  CA  ALA H   9     -15.454 102.903  38.537  1.00 33.30           C  
ATOM     57  C   ALA H   9     -15.837 101.456  38.962  1.00 33.30           C  
ATOM     58  O   ALA H   9     -16.996 101.287  39.292  1.00 33.30           O  
ATOM     59  CB  ALA H   9     -14.347 103.392  39.478  1.00 33.30           C  
ATOM     60  N   LEU H  10     -14.885 100.453  38.921  1.00 32.88           N  
ATOM     61  CA  LEU H  10     -14.784  99.234  39.747  1.00 32.88           C  
ATOM     62  C   LEU H  10     -13.518  98.380  39.403  1.00 32.88           C  
ATOM     63  O   LEU H  10     -12.577  99.043  38.936  1.00 32.88           O  
ATOM     64  CB  LEU H  10     -16.031  98.380  39.612  1.00 32.88           C  
ATOM     65  CG  LEU H  10     -16.640  97.616  40.766  1.00 32.88           C  
ATOM     66  CD1 LEU H  10     -15.864  96.426  41.276  1.00 32.88           C  
ATOM     67  CD2 LEU H  10     -16.843  98.606  41.943  1.00 32.88           C  
ATOM     68  N   LEU H  11     -13.400  97.097  39.503  1.00 42.34           N  
ATOM     69  CA  LEU H  11     -12.259  96.185  39.730  1.00 42.34           C  
ATOM     70  C   LEU H  11     -12.046  95.216  38.577  1.00 42.34           C  
ATOM     71  O   LEU H  11     -11.832  95.523  37.432  1.00 42.34           O  
ATOM     72  CB  LEU H  11     -12.472  95.435  41.049  1.00 42.34           C  
ATOM     73  CG  LEU H  11     -12.174  96.131  42.371  1.00 42.34           C  
ATOM     74  CD1 LEU H  11     -13.018  97.370  42.608  1.00 42.34           C  
ATOM     75  CD2 LEU H  11     -12.388  95.141  43.529  1.00 42.34           C  
ATOM     76  N   GLY H  12     -11.605  93.913  38.812  1.00 28.91           N  
ATOM     77  CA  GLY H  12     -10.681  92.992  38.109  1.00 28.91           C  
ATOM     78  C   GLY H  12     -11.184  91.604  37.748  1.00 28.91           C  
ATOM     79  O   GLY H  12     -12.352  91.307  37.836  1.00 28.91           O  
ATOM     80  N   ALA H  13     -10.237  90.679  37.270  1.00 41.34           N  
ATOM     81  CA  ALA H  13     -10.480  89.338  36.657  1.00 41.34           C  
ATOM     82  C   ALA H  13      -9.221  88.536  36.318  1.00 41.34           C  
ATOM     83  O   ALA H  13      -8.219  88.767  37.019  1.00 41.34           O  
ATOM     84  CB  ALA H  13     -11.342  89.576  35.414  1.00 41.34           C  
ATOM     85  N   PRO H  14      -9.099  87.624  35.363  1.00 42.99           N  
ATOM     86  CA  PRO H  14      -9.273  86.215  34.948  1.00 42.99           C  
ATOM     87  C   PRO H  14      -8.120  85.264  34.523  1.00 42.99           C  
ATOM     88  O   PRO H  14      -6.999  85.833  34.692  1.00 42.99           O  
ATOM     89  CB  PRO H  14     -10.134  86.515  33.661  1.00 42.99           C  
ATOM     90  CG  PRO H  14      -9.107  87.377  32.938  1.00 42.99           C  
ATOM     91  CD  PRO H  14      -8.663  88.357  33.996  1.00 42.99           C  
ATOM     92  N   PHE H  15      -7.976  84.128  34.006  1.00 35.85           N  
ATOM     93  CA  PHE H  15      -8.241  82.691  34.166  1.00 35.85           C  
ATOM     94  C   PHE H  15      -8.031  81.908  32.900  1.00 35.85           C  
ATOM     95  O   PHE H  15      -8.049  81.844  31.744  1.00 35.85           O  
ATOM     96  CB  PHE H  15      -9.678  82.466  34.682  1.00 35.85           C  
ATOM     97  CG  PHE H  15     -10.035  83.131  35.989  1.00 35.85           C  
ATOM     98  CD1 PHE H  15      -9.085  83.248  36.999  1.00 35.85           C  
ATOM     99  CD2 PHE H  15     -11.306  83.666  36.171  1.00 35.85           C  
ATOM    100  CE1 PHE H  15      -9.363  84.077  38.107  1.00 35.85           C  
ATOM    101  CE2 PHE H  15     -11.551  84.477  37.298  1.00 35.85           C  
ATOM    102  CZ  PHE H  15     -10.557  84.762  38.210  1.00 35.85           C  
ATOM    103  N   ALA H  16      -7.636  80.581  33.123  1.00 32.59           N  
ATOM    104  CA  ALA H  16      -7.022  79.657  32.110  1.00 32.59           C  
ATOM    105  C   ALA H  16      -7.307  78.167  32.348  1.00 32.59           C  
ATOM    106  O   ALA H  16      -8.314  77.924  33.029  1.00 32.59           O  
ATOM    107  CB  ALA H  16      -5.523  79.947  32.096  1.00 32.59           C  
ATOM    108  N   PRO H  17      -6.523  77.143  31.816  1.00 43.22           N  
ATOM    109  CA  PRO H  17      -6.307  76.143  30.732  1.00 43.22           C  
ATOM    110  C   PRO H  17      -6.232  74.580  30.935  1.00 43.22           C  
ATOM    111  O   PRO H  17      -6.846  74.195  31.917  1.00 43.22           O  
ATOM    112  CB  PRO H  17      -4.880  76.611  30.345  1.00 43.22           C  
ATOM    113  CG  PRO H  17      -4.173  76.578  31.673  1.00 43.22           C  
ATOM    114  CD  PRO H  17      -5.242  76.750  32.723  1.00 43.22           C  
ATOM    115  N   LEU H  18      -5.652  73.754  30.105  1.00 30.18           N  
ATOM    116  CA  LEU H  18      -5.775  72.243  29.949  1.00 30.18           C  
ATOM    117  C   LEU H  18      -4.530  71.587  29.475  1.00 30.18           C  
ATOM    118  O   LEU H  18      -3.350  71.709  29.472  1.00 30.18           O  
ATOM    119  CB  LEU H  18      -6.985  72.027  29.044  1.00 30.18           C  
ATOM    120  CG  LEU H  18      -8.019  70.956  29.302  1.00 30.18           C  
ATOM    121  CD1 LEU H  18      -7.552  69.523  29.295  1.00 30.18           C  
ATOM    122  CD2 LEU H  18      -8.653  71.238  30.694  1.00 30.18           C  
ATOM    123  N   HIS H  19      -4.631  70.359  28.742  1.00 32.17           N  
ATOM    124  CA  HIS H  19      -3.685  69.210  28.614  1.00 32.17           C  
ATOM    125  C   HIS H  19      -4.098  68.090  27.683  1.00 32.17           C  
ATOM    126  O   HIS H  19      -5.236  67.741  27.435  1.00 32.17           O  
ATOM    127  CB  HIS H  19      -3.507  68.650  30.042  1.00 32.17           C  
ATOM    128  CG  HIS H  19      -2.709  67.397  30.161  1.00 32.17           C  
ATOM    129  CD2 HIS H  19      -3.004  66.228  30.792  1.00 32.17           C  
ATOM    130  ND1 HIS H  19      -1.481  67.217  29.557  1.00 32.17           N  
ATOM    131  CE1 HIS H  19      -1.112  65.951  29.715  1.00 32.17           C  
ATOM    132  NE2 HIS H  19      -2.013  65.335  30.450  1.00 32.17           N  
ATOM    133  N   GLY H  20      -3.081  67.211  27.061  1.00 26.95           N  
ATOM    134  CA  GLY H  20      -3.157  65.758  26.985  1.00 26.95           C  
ATOM    135  C   GLY H  20      -2.395  65.006  25.871  1.00 26.95           C  
ATOM    136  O   GLY H  20      -2.449  65.396  24.735  1.00 26.95           O  
ATOM    137  N   GLY H  21      -1.858  63.792  26.115  1.00 29.33           N  
ATOM    138  CA  GLY H  21      -1.699  62.725  25.129  1.00 29.33           C  
ATOM    139  C   GLY H  21      -0.528  61.913  25.020  1.00 29.33           C  
ATOM    140  O   GLY H  21       0.508  62.525  25.517  1.00 29.33           O  
ATOM    141  N   GLY H  22       0.099  60.930  24.528  1.00 29.94           N  
ATOM    142  CA  GLY H  22       0.353  59.473  24.454  1.00 29.94           C  
ATOM    143  C   GLY H  22       0.562  58.761  23.161  1.00 29.94           C  
ATOM    144  O   GLY H  22      -0.229  58.804  22.248  1.00 29.94           O  
ATOM    145  N   SER H  23       1.344  57.709  23.115  1.00 31.79           N  
ATOM    146  CA  SER H  23       1.561  56.580  22.196  1.00 31.79           C  
ATOM    147  C   SER H  23       2.738  55.602  22.609  1.00 31.79           C  
ATOM    148  O   SER H  23       3.496  56.029  23.383  1.00 31.79           O  
ATOM    149  CB  SER H  23       1.894  57.071  20.788  1.00 31.79           C  
ATOM    150  OG  SER H  23       3.103  57.811  20.785  1.00 31.79           O  
ATOM    151  N   LEU H  24       2.828  54.553  21.973  1.00 31.45           N  
ATOM    152  CA  LEU H  24       3.773  53.662  21.329  1.00 31.45           C  
ATOM    153  C   LEU H  24       3.666  52.176  21.500  1.00 31.45           C  
ATOM    154  O   LEU H  24       2.869  51.390  21.880  1.00 31.45           O  
ATOM    155  CB  LEU H  24       5.232  54.080  21.738  1.00 31.45           C  
ATOM    156  CG  LEU H  24       5.989  54.703  20.546  1.00 31.45           C  
ATOM    157  CD1 LEU H  24       7.403  55.087  20.968  1.00 31.45           C  
ATOM    158  CD2 LEU H  24       6.029  53.755  19.353  1.00 31.45           C  
ATOM    159  N   HIS H  25       4.726  51.413  20.996  1.00 29.90           N  
ATOM    160  CA  HIS H  25       4.765  50.027  20.475  1.00 29.90           C  
ATOM    161  C   HIS H  25       5.920  49.137  20.849  1.00 29.90           C  
ATOM    162  O   HIS H  25       5.988  48.545  21.914  1.00 29.90           O  
ATOM    163  CB  HIS H  25       4.688  50.124  18.924  1.00 29.90           C  
ATOM    164  CG  HIS H  25       3.275  50.264  18.441  1.00 29.90           C  
ATOM    165  CD2 HIS H  25       2.105  49.997  19.080  1.00 29.90           C  
ATOM    166  ND1 HIS H  25       2.951  50.647  17.158  1.00 29.90           N  
ATOM    167  CE1 HIS H  25       1.639  50.492  16.992  1.00 29.90           C  
ATOM    168  NE2 HIS H  25       1.111  50.099  18.131  1.00 29.90           N  
ATOM    169  N   TYR H  26       6.629  48.460  19.995  1.00 28.43           N  
ATOM    170  CA  TYR H  26       6.718  47.008  19.756  1.00 28.43           C  
ATOM    171  C   TYR H  26       7.886  46.215  20.301  1.00 28.43           C  
ATOM    172  O   TYR H  26       8.453  46.243  21.339  1.00 28.43           O  
ATOM    173  CB  TYR H  26       6.683  46.857  18.207  1.00 28.43           C  
ATOM    174  CG  TYR H  26       7.785  47.507  17.422  1.00 28.43           C  
ATOM    175  CD1 TYR H  26       7.501  48.685  16.710  1.00 28.43           C  
ATOM    176  CD2 TYR H  26       9.074  46.989  17.336  1.00 28.43           C  
ATOM    177  CE1 TYR H  26       8.443  49.221  15.829  1.00 28.43           C  
ATOM    178  CE2 TYR H  26      10.046  47.586  16.546  1.00 28.43           C  
ATOM    179  CZ  TYR H  26       9.706  48.664  15.756  1.00 28.43           C  
ATOM    180  OH  TYR H  26      10.641  49.188  14.890  1.00 28.43           O  
ATOM    181  N   ALA H  27       8.169  45.056  19.627  1.00 29.46           N  
ATOM    182  CA  ALA H  27       8.593  43.676  19.922  1.00 29.46           C  
ATOM    183  C   ALA H  27       9.839  43.174  19.151  1.00 29.46           C  
ATOM    184  O   ALA H  27      10.467  44.110  18.615  1.00 29.46           O  
ATOM    185  CB  ALA H  27       7.428  42.727  19.615  1.00 29.46           C  
ATOM    186  N   LEU H  28      10.401  42.092  19.164  1.00 28.42           N  
ATOM    187  CA  LEU H  28      10.300  40.663  18.798  1.00 28.42           C  
ATOM    188  C   LEU H  28      11.451  39.808  19.427  1.00 28.42           C  
ATOM    189  O   LEU H  28      11.816  40.173  20.510  1.00 28.42           O  
ATOM    190  CB  LEU H  28      10.304  40.554  17.283  1.00 28.42           C  
ATOM    191  CG  LEU H  28       9.876  39.288  16.562  1.00 28.42           C  
ATOM    192  CD1 LEU H  28       8.427  38.940  16.896  1.00 28.42           C  
ATOM    193  CD2 LEU H  28      10.046  39.442  15.051  1.00 28.42           C  
ATOM    194  N   ALA H  29      11.753  38.654  18.958  1.00 29.93           N  
ATOM    195  CA  ALA H  29      12.930  37.756  18.918  1.00 29.93           C  
ATOM    196  C   ALA H  29      12.597  36.303  18.442  1.00 29.93           C  
ATOM    197  O   ALA H  29      11.435  35.986  18.438  1.00 29.93           O  
ATOM    198  CB  ALA H  29      13.590  37.642  20.288  1.00 29.93           C  
ATOM    199  N   ARG H  30      13.579  35.508  18.128  1.00 29.91           N  
ATOM    200  CA  ARG H  30      13.647  34.040  18.273  1.00 29.91           C  
ATOM    201  C   ARG H  30      15.090  33.465  18.043  1.00 29.91           C  
ATOM    202  O   ARG H  30      15.985  34.252  17.893  1.00 29.91           O  
ATOM    203  CB  ARG H  30      12.647  33.369  17.333  1.00 29.91           C  
ATOM    204  CG  ARG H  30      12.218  31.975  17.592  1.00 29.91           C  
ATOM    205  CD  ARG H  30      12.559  30.835  16.774  1.00 29.91           C  
ATOM    206  NE  ARG H  30      13.850  30.316  16.497  1.00 29.91           N  
ATOM    207  CZ  ARG H  30      14.108  29.008  16.345  1.00 29.91           C  
ATOM    208  NH1 ARG H  30      15.186  28.595  15.693  1.00 29.91           N1+
ATOM    209  NH2 ARG H  30      13.266  28.120  16.853  1.00 29.91           N  
ATOM    210  N   LYS H  31      15.328  32.201  18.254  1.00 30.89           N  
ATOM    211  CA  LYS H  31      16.167  31.063  18.743  1.00 30.89           C  
ATOM    212  C   LYS H  31      17.073  30.454  17.682  1.00 30.89           C  
ATOM    213  O   LYS H  31      17.021  30.785  16.508  1.00 30.89           O  
ATOM    214  CB  LYS H  31      15.185  30.057  19.335  1.00 30.89           C  
ATOM    215  CG  LYS H  31      15.575  29.044  20.340  1.00 30.89           C  
ATOM    216  CD  LYS H  31      16.256  27.785  19.893  1.00 30.89           C  
ATOM    217  CE  LYS H  31      15.404  26.957  18.940  1.00 30.89           C  
ATOM    218  NZ  LYS H  31      16.049  25.652  18.608  1.00 30.89           N1+
ATOM    219  N   GLY H  32      18.085  29.476  18.031  1.00 26.49           N  
ATOM    220  CA  GLY H  32      18.763  28.385  17.298  1.00 26.49           C  
ATOM    221  C   GLY H  32      19.910  27.650  17.992  1.00 26.49           C  
ATOM    222  O   GLY H  32      20.360  27.981  19.056  1.00 26.49           O  
ATOM    223  N   GLY H  33      20.432  26.507  17.275  1.00 27.04           N  
ATOM    224  CA  GLY H  33      21.774  25.986  17.536  1.00 27.04           C  
ATOM    225  C   GLY H  33      21.993  24.482  17.165  1.00 27.04           C  
ATOM    226  O   GLY H  33      21.105  23.754  16.952  1.00 27.04           O  
ATOM    227  N   ALA H  34      23.319  24.121  17.131  1.00 27.59           N  
ATOM    228  CA  ALA H  34      24.154  22.958  17.482  1.00 27.59           C  
ATOM    229  C   ALA H  34      24.988  22.390  16.310  1.00 27.59           C  
ATOM    230  O   ALA H  34      24.767  22.585  15.161  1.00 27.59           O  
ATOM    231  CB  ALA H  34      23.286  21.828  18.041  1.00 27.59           C  
ATOM    232  N   GLY H  35      26.082  21.534  16.686  1.00 24.82           N  
ATOM    233  CA  GLY H  35      27.025  20.916  15.764  1.00 24.82           C  
ATOM    234  C   GLY H  35      28.068  19.969  16.309  1.00 24.82           C  
ATOM    235  O   GLY H  35      28.303  19.495  17.356  1.00 24.82           O  
ATOM    236  N   GLY H  36      28.976  19.493  15.327  1.00 28.23           N  
ATOM    237  CA  GLY H  36      30.272  18.917  15.677  1.00 28.23           C  
ATOM    238  C   GLY H  36      30.775  17.762  14.894  1.00 28.23           C  
ATOM    239  O   GLY H  36      30.431  16.790  14.331  1.00 28.23           O  
ATOM    240  N   THR H  37      32.169  17.733  14.714  1.00 31.12           N  
ATOM    241  CA  THR H  37      32.957  16.960  13.743  1.00 31.12           C  
ATOM    242  C   THR H  37      34.385  16.631  14.181  1.00 31.12           C  
ATOM    243  O   THR H  37      35.222  17.051  14.855  1.00 31.12           O  
ATOM    244  CB  THR H  37      33.080  17.728  12.401  1.00 31.12           C  
ATOM    245  CG2 THR H  37      31.731  18.004  11.764  1.00 31.12           C  
ATOM    246  OG1 THR H  37      33.747  18.975  12.658  1.00 31.12           O  
ATOM    247  N   ARG H  38      34.823  15.537  13.428  1.00 31.27           N  
ATOM    248  CA  ARG H  38      36.233  15.416  13.063  1.00 31.27           C  
ATOM    249  C   ARG H  38      36.365  14.705  11.677  1.00 31.27           C  
ATOM    250  O   ARG H  38      35.534  13.938  11.306  1.00 31.27           O  
ATOM    251  CB  ARG H  38      37.047  14.636  14.094  1.00 31.27           C  
ATOM    252  CG  ARG H  38      38.537  14.584  13.823  1.00 31.27           C  
ATOM    253  CD  ARG H  38      39.232  13.337  14.301  1.00 31.27           C  
ATOM    254  NE  ARG H  38      39.331  13.222  15.752  1.00 31.27           N  
ATOM    255  CZ  ARG H  38      40.501  13.062  16.382  1.00 31.27           C  
ATOM    256  NH1 ARG H  38      41.642  13.177  15.712  1.00 31.27           N1+
ATOM    257  NH2 ARG H  38      40.523  12.788  17.675  1.00 31.27           N  
ATOM    258  N   SER H  39      37.465  14.991  10.917  1.00 27.54           N  
ATOM    259  CA  SER H  39      37.766  14.860   9.487  1.00 27.54           C  
ATOM    260  C   SER H  39      39.133  14.203   9.184  1.00 27.54           C  
ATOM    261  O   SER H  39      39.948  14.006  10.045  1.00 27.54           O  
ATOM    262  CB  SER H  39      37.748  16.243   8.827  1.00 27.54           C  
ATOM    263  OG  SER H  39      36.502  16.883   9.037  1.00 27.54           O  
ATOM    264  N   ALA H  40      39.288  13.908   7.888  1.00 30.64           N  
ATOM    265  CA  ALA H  40      40.383  14.074   6.952  1.00 30.64           C  
ATOM    266  C   ALA H  40      40.926  12.693   6.427  1.00 30.64           C  
ATOM    267  O   ALA H  40      41.618  12.028   7.127  1.00 30.64           O  
ATOM    268  CB  ALA H  40      41.562  14.847   7.530  1.00 30.64           C  
ATOM    269  N   ALA H  41      40.538  12.440   5.165  1.00 30.10           N  
ATOM    270  CA  ALA H  41      41.371  11.706   4.234  1.00 30.10           C  
ATOM    271  C   ALA H  41      40.732  11.751   2.800  1.00 30.10           C  
ATOM    272  O   ALA H  41      39.607  11.916   2.591  1.00 30.10           O  
ATOM    273  CB  ALA H  41      41.578  10.246   4.596  1.00 30.10           C  
ATOM    274  N   GLY H  42      41.617  11.418   1.829  1.00 29.54           N  
ATOM    275  CA  GLY H  42      41.330  11.364   0.398  1.00 29.54           C  
ATOM    276  C   GLY H  42      42.254  10.616  -0.487  1.00 29.54           C  
ATOM    277  O   GLY H  42      43.360  10.618  -0.852  1.00 29.54           O  
ATOM    278  N   SER H  43      41.566   9.564  -1.201  1.00 30.81           N  
ATOM    279  CA  SER H  43      42.230   9.183  -2.458  1.00 30.81           C  
ATOM    280  C   SER H  43      41.286   9.243  -3.620  1.00 30.81           C  
ATOM    281  O   SER H  43      40.177   9.368  -3.943  1.00 30.81           O  
ATOM    282  CB  SER H  43      42.818   7.773  -2.315  1.00 30.81           C  
ATOM    283  OG  SER H  43      43.715   7.714  -1.220  1.00 30.81           O  
ATOM    284  N   SER H  44      41.966   9.143  -4.829  1.00 33.94           N  
ATOM    285  CA  SER H  44      41.528   9.602  -6.162  1.00 33.94           C  
ATOM    286  C   SER H  44      42.222   8.889  -7.313  1.00 33.94           C  
ATOM    287  O   SER H  44      43.216   9.008  -7.901  1.00 33.94           O  
ATOM    288  CB  SER H  44      41.776  11.110  -6.275  1.00 33.94           C  
ATOM    289  OG  SER H  44      41.274  11.610  -7.504  1.00 33.94           O  
ATOM    290  N   SER H  45      41.339   7.915  -7.831  1.00 33.57           N  
ATOM    291  CA  SER H  45      41.111   7.654  -9.241  1.00 33.57           C  
ATOM    292  C   SER H  45      42.254   6.803  -9.885  1.00 33.57           C  
ATOM    293  O   SER H  45      43.266   7.241 -10.254  1.00 33.57           O  
ATOM    294  CB  SER H  45      40.965   8.943 -10.050  1.00 33.57           C  
ATOM    295  OG  SER H  45      40.651   8.662 -11.404  1.00 33.57           O  
ATOM    296  N   GLY H  46      41.880   5.619 -10.106  1.00 29.47           N  
ATOM    297  CA  GLY H  46      42.247   4.402 -10.818  1.00 29.47           C  
ATOM    298  C   GLY H  46      41.421   4.077 -12.007  1.00 29.47           C  
ATOM    299  O   GLY H  46      40.458   3.528 -12.338  1.00 29.47           O  
ATOM    300  N   PHE H  47      42.007   4.595 -13.229  1.00 33.07           N  
ATOM    301  CA  PHE H  47      41.425   4.026 -14.431  1.00 33.07           C  
ATOM    302  C   PHE H  47      42.564   3.647 -15.438  1.00 33.07           C  
ATOM    303  O   PHE H  47      43.160   4.513 -15.993  1.00 33.07           O  
ATOM    304  CB  PHE H  47      40.448   4.974 -15.106  1.00 33.07           C  
ATOM    305  CG  PHE H  47      39.752   4.418 -16.319  1.00 33.07           C  
ATOM    306  CD1 PHE H  47      40.165   4.772 -17.598  1.00 33.07           C  
ATOM    307  CD2 PHE H  47      38.681   3.544 -16.175  1.00 33.07           C  
ATOM    308  CE1 PHE H  47      39.464   4.316 -18.717  1.00 33.07           C  
ATOM    309  CE2 PHE H  47      37.974   3.095 -17.292  1.00 33.07           C  
ATOM    310  CZ  PHE H  47      38.347   3.514 -18.560  1.00 33.07           C  
ATOM    311  N   HIS H  48      42.811   2.412 -15.629  1.00 31.29           N  
ATOM    312  CA  HIS H  48      43.580   1.707 -16.659  1.00 31.29           C  
ATOM    313  C   HIS H  48      42.680   0.960 -17.609  1.00 31.29           C  
ATOM    314  O   HIS H  48      42.080  -0.042 -17.665  1.00 31.29           O  
ATOM    315  CB  HIS H  48      44.574   0.746 -15.997  1.00 31.29           C  
ATOM    316  CG  HIS H  48      45.596   1.429 -15.148  1.00 31.29           C  
ATOM    317  CD2 HIS H  48      46.824   1.913 -15.455  1.00 31.29           C  
ATOM    318  ND1 HIS H  48      45.405   1.682 -13.805  1.00 31.29           N  
ATOM    319  CE1 HIS H  48      46.491   2.256 -13.314  1.00 31.29           C  
ATOM    320  NE2 HIS H  48      47.367   2.404 -14.292  1.00 31.29           N  
ATOM    321  N   SER H  49      42.459   1.652 -18.884  1.00 29.78           N  
ATOM    322  CA  SER H  49      41.822   1.046 -20.047  1.00 29.78           C  
ATOM    323  C   SER H  49      42.461   1.543 -21.351  1.00 29.78           C  
ATOM    324  O   SER H  49      42.313   2.484 -22.010  1.00 29.78           O  
ATOM    325  CB  SER H  49      40.324   1.347 -20.065  1.00 29.78           C  
ATOM    326  OG  SER H  49      39.693   0.711 -21.163  1.00 29.78           O  
ATOM    327  N   TRP H  50      43.375   0.642 -21.809  1.00 29.08           N  
ATOM    328  CA  TRP H  50      43.873   0.508 -23.185  1.00 29.08           C  
ATOM    329  C   TRP H  50      42.738   0.248 -24.146  1.00 29.08           C  
ATOM    330  O   TRP H  50      41.995  -0.570 -24.493  1.00 29.08           O  
ATOM    331  CB  TRP H  50      44.905  -0.620 -23.265  1.00 29.08           C  
ATOM    332  CG  TRP H  50      46.132  -0.419 -22.426  1.00 29.08           C  
ATOM    333  CD1 TRP H  50      46.607   0.745 -21.890  1.00 29.08           C  
ATOM    334  CD2 TRP H  50      47.053  -1.445 -22.035  1.00 29.08           C  
ATOM    335  CE2 TRP H  50      48.101  -0.816 -21.328  1.00 29.08           C  
ATOM    336  CE3 TRP H  50      47.090  -2.833 -22.221  1.00 29.08           C  
ATOM    337  NE1 TRP H  50      47.800   0.516 -21.242  1.00 29.08           N  
ATOM    338  CZ2 TRP H  50      49.204  -1.526 -20.847  1.00 29.08           C  
ATOM    339  CZ3 TRP H  50      48.190  -3.537 -21.736  1.00 29.08           C  
ATOM    340  CH2 TRP H  50      49.242  -2.877 -21.079  1.00 29.08           C  
ATOM    341  N   THR H  51      42.482   1.398 -24.905  1.00 33.84           N  
ATOM    342  CA  THR H  51      41.636   1.469 -26.099  1.00 33.84           C  
ATOM    343  C   THR H  51      42.488   1.818 -27.326  1.00 33.84           C  
ATOM    344  O   THR H  51      42.929   2.877 -27.647  1.00 33.84           O  
ATOM    345  CB  THR H  51      40.498   2.483 -25.912  1.00 33.84           C  
ATOM    346  CG2 THR H  51      39.585   2.062 -24.757  1.00 33.84           C  
ATOM    347  OG1 THR H  51      41.021   3.782 -25.615  1.00 33.84           O  
ATOM    348  N   ARG H  52      42.739   0.723 -28.113  1.00 34.26           N  
ATOM    349  CA  ARG H  52      43.042   0.906 -29.534  1.00 34.26           C  
ATOM    350  C   ARG H  52      42.231  -0.068 -30.385  1.00 34.26           C  
ATOM    351  O   ARG H  52      42.302  -1.210 -30.601  1.00 34.26           O  
ATOM    352  CB  ARG H  52      44.533   0.721 -29.809  1.00 34.26           C  
ATOM    353  CG  ARG H  52      45.429   1.745 -29.134  1.00 34.26           C  
ATOM    354  CD  ARG H  52      46.852   1.685 -29.673  1.00 34.26           C  
ATOM    355  NE  ARG H  52      47.615   2.878 -29.311  1.00 34.26           N  
ATOM    356  CZ  ARG H  52      47.734   3.951 -30.090  1.00 34.26           C  
ATOM    357  NH1 ARG H  52      47.037   4.051 -31.217  1.00 34.26           N1+
ATOM    358  NH2 ARG H  52      48.555   4.931 -29.741  1.00 34.26           N  
ATOM    359  N   THR H  53      41.163   0.612 -31.060  1.00 37.05           N  
ATOM    360  CA  THR H  53      40.205   0.461 -32.152  1.00 37.05           C  
ATOM    361  C   THR H  53      40.845  -0.371 -33.295  1.00 37.05           C  
ATOM    362  O   THR H  53      42.013  -0.253 -33.544  1.00 37.05           O  
ATOM    363  CB  THR H  53      39.733   1.809 -32.707  1.00 37.05           C  
ATOM    364  CG2 THR H  53      39.067   2.654 -31.624  1.00 37.05           C  
ATOM    365  OG1 THR H  53      40.859   2.531 -33.227  1.00 37.05           O  
ATOM    366  N   SER H  54      39.991  -1.134 -33.867  1.00 30.60           N  
ATOM    367  CA  SER H  54      39.603  -2.054 -34.923  1.00 30.60           C  
ATOM    368  C   SER H  54      38.855  -1.288 -36.058  1.00 30.60           C  
ATOM    369  O   SER H  54      37.945  -0.576 -35.864  1.00 30.60           O  
ATOM    370  CB  SER H  54      38.715  -3.174 -34.408  1.00 30.60           C  
ATOM    371  OG  SER H  54      39.371  -3.932 -33.406  1.00 30.60           O  
ATOM    372  N   VAL H  55      39.386  -1.544 -37.263  1.00 41.16           N  
ATOM    373  CA  VAL H  55      39.157  -1.046 -38.616  1.00 41.16           C  
ATOM    374  C   VAL H  55      38.895  -2.260 -39.553  1.00 41.16           C  
ATOM    375  O   VAL H  55      39.541  -3.246 -39.572  1.00 41.16           O  
ATOM    376  CB  VAL H  55      40.327  -0.192 -39.128  1.00 41.16           C  
ATOM    377  CG1 VAL H  55      40.500   1.055 -38.250  1.00 41.16           C  
ATOM    378  CG2 VAL H  55      41.635  -0.980 -39.160  1.00 41.16           C  
ATOM    379  N   SER H  56      37.783  -2.046 -40.313  1.00 29.19           N  
ATOM    380  CA  SER H  56      36.724  -2.441 -41.228  1.00 29.19           C  
ATOM    381  C   SER H  56      37.156  -2.224 -42.683  1.00 29.19           C  
ATOM    382  O   SER H  56      37.596  -1.113 -43.000  1.00 29.19           O  
ATOM    383  CB  SER H  56      35.453  -1.653 -40.924  1.00 29.19           C  
ATOM    384  OG  SER H  56      34.370  -2.051 -41.734  1.00 29.19           O  
ATOM    385  N   SER H  57      37.074  -3.183 -43.528  1.00 30.66           N  
ATOM    386  CA  SER H  57      36.438  -4.397 -44.019  1.00 30.66           C  
ATOM    387  C   SER H  57      36.663  -4.569 -45.525  1.00 30.66           C  
ATOM    388  O   SER H  57      37.171  -3.666 -46.190  1.00 30.66           O  
ATOM    389  CB  SER H  57      34.937  -4.382 -43.730  1.00 30.66           C  
ATOM    390  OG  SER H  57      34.312  -3.297 -44.398  1.00 30.66           O  
ATOM    391  N   VAL H  58      36.284  -5.726 -46.114  1.00 33.92           N  
ATOM    392  CA  VAL H  58      35.866  -6.027 -47.494  1.00 33.92           C  
ATOM    393  C   VAL H  58      37.110  -6.280 -48.380  1.00 33.92           C  
ATOM    394  O   VAL H  58      38.141  -5.675 -48.110  1.00 33.92           O  
ATOM    395  CB  VAL H  58      35.004  -4.887 -48.068  1.00 33.92           C  
ATOM    396  CG1 VAL H  58      34.523  -5.173 -49.489  1.00 33.92           C  
ATOM    397  CG2 VAL H  58      33.789  -4.639 -47.164  1.00 33.92           C  
ATOM    398  N   SER H  59      37.005  -7.088 -49.372  1.00 26.55           N  
ATOM    399  CA  SER H  59      36.431  -8.305 -49.903  1.00 26.55           C  
ATOM    400  C   SER H  59      36.352  -8.290 -51.441  1.00 26.55           C  
ATOM    401  O   SER H  59      35.586  -7.545 -52.032  1.00 26.55           O  
ATOM    402  CB  SER H  59      35.018  -8.568 -49.371  1.00 26.55           C  
ATOM    403  OG  SER H  59      34.528  -9.817 -49.821  1.00 26.55           O  
ATOM    404  N   ALA H  60      37.138  -9.176 -52.031  1.00 27.36           N  
ATOM    405  CA  ALA H  60      36.961 -10.063 -53.194  1.00 27.36           C  
ATOM    406  C   ALA H  60      37.081  -9.351 -54.544  1.00 27.36           C  
ATOM    407  O   ALA H  60      36.863  -8.164 -54.682  1.00 27.36           O  
ATOM    408  CB  ALA H  60      35.589 -10.740 -53.100  1.00 27.36           C  
ATOM    409  N   SER H  61      37.427 -10.234 -55.539  1.00 29.99           N  
ATOM    410  CA  SER H  61      37.029 -10.255 -56.945  1.00 29.99           C  
ATOM    411  C   SER H  61      38.012  -9.490 -57.848  1.00 29.99           C  
ATOM    412  O   SER H  61      38.197  -8.301 -57.673  1.00 29.99           O  
ATOM    413  CB  SER H  61      35.628  -9.660 -57.126  1.00 29.99           C  
ATOM    414  OG  SER H  61      34.677 -10.388 -56.366  1.00 29.99           O  
ATOM    415  N   PRO H  62      38.572 -10.343 -58.781  1.00 42.99           N  
ATOM    416  CA  PRO H  62      39.631 -10.671 -59.731  1.00 42.99           C  
ATOM    417  C   PRO H  62      39.325 -10.347 -61.200  1.00 42.99           C  
ATOM    418  O   PRO H  62      38.212 -10.190 -61.656  1.00 42.99           O  
ATOM    419  CB  PRO H  62      39.793 -12.203 -59.524  1.00 42.99           C  
ATOM    420  CG  PRO H  62      38.344 -12.613 -59.714  1.00 42.99           C  
ATOM    421  CD  PRO H  62      37.634 -11.692 -58.759  1.00 42.99           C  
ATOM    422  N   SER H  63      40.481 -10.271 -61.967  1.00 27.68           N  
ATOM    423  CA  SER H  63      40.804 -10.785 -63.296  1.00 27.68           C  
ATOM    424  C   SER H  63      40.752  -9.758 -64.426  1.00 27.68           C  
ATOM    425  O   SER H  63      39.840  -8.951 -64.546  1.00 27.68           O  
ATOM    426  CB  SER H  63      39.843 -11.933 -63.667  1.00 27.68           C  
ATOM    427  OG  SER H  63      39.960 -12.992 -62.734  1.00 27.68           O  
ATOM    428  N   ARG H  64      41.814  -9.922 -65.307  1.00 27.09           N  
ATOM    429  CA  ARG H  64      41.822 -10.015 -66.760  1.00 27.09           C  
ATOM    430  C   ARG H  64      42.376  -8.792 -67.495  1.00 27.09           C  
ATOM    431  O   ARG H  64      41.738  -7.768 -67.687  1.00 27.09           O  
ATOM    432  CB  ARG H  64      40.401 -10.280 -67.310  1.00 27.09           C  
ATOM    433  CG  ARG H  64      39.864 -11.656 -66.953  1.00 27.09           C  
ATOM    434  CD  ARG H  64      38.573 -11.985 -67.679  1.00 27.09           C  
ATOM    435  NE  ARG H  64      37.485 -11.081 -67.303  1.00 27.09           N  
ATOM    436  CZ  ARG H  64      36.313 -11.502 -66.827  1.00 27.09           C  
ATOM    437  NH1 ARG H  64      35.993 -12.791 -66.873  1.00 27.09           N1+
ATOM    438  NH2 ARG H  64      35.466 -10.631 -66.303  1.00 27.09           N  
ATOM    439  N   PHE H  65      43.600  -8.990 -68.008  1.00 25.72           N  
ATOM    440  CA  PHE H  65      44.101  -8.821 -69.376  1.00 25.72           C  
ATOM    441  C   PHE H  65      44.704  -7.456 -69.696  1.00 25.72           C  
ATOM    442  O   PHE H  65      44.065  -6.412 -69.643  1.00 25.72           O  
ATOM    443  CB  PHE H  65      42.968  -9.074 -70.386  1.00 25.72           C  
ATOM    444  CG  PHE H  65      42.371 -10.448 -70.421  1.00 25.72           C  
ATOM    445  CD1 PHE H  65      41.217 -10.662 -71.189  1.00 25.72           C  
ATOM    446  CD2 PHE H  65      42.920 -11.524 -69.737  1.00 25.72           C  
ATOM    447  CE1 PHE H  65      40.652 -11.928 -71.289  1.00 25.72           C  
ATOM    448  CE2 PHE H  65      42.283 -12.761 -69.730  1.00 25.72           C  
ATOM    449  CZ  PHE H  65      41.157 -12.963 -70.517  1.00 25.72           C  
ATOM    450  N   ARG H  66      45.993  -7.498 -70.145  1.00 27.57           N  
ATOM    451  CA  ARG H  66      46.598  -6.878 -71.325  1.00 27.57           C  
ATOM    452  C   ARG H  66      47.255  -5.513 -71.071  1.00 27.57           C  
ATOM    453  O   ARG H  66      46.739  -4.702 -70.320  1.00 27.57           O  
ATOM    454  CB  ARG H  66      45.537  -6.725 -72.439  1.00 27.57           C  
ATOM    455  CG  ARG H  66      45.014  -8.075 -72.911  1.00 27.57           C  
ATOM    456  CD  ARG H  66      43.782  -7.968 -73.791  1.00 27.57           C  
ATOM    457  NE  ARG H  66      43.145  -9.276 -73.965  1.00 27.57           N  
ATOM    458  CZ  ARG H  66      42.365  -9.618 -74.985  1.00 27.57           C  
ATOM    459  NH1 ARG H  66      42.275  -8.843 -76.060  1.00 27.57           N1+
ATOM    460  NH2 ARG H  66      41.670 -10.744 -74.931  1.00 27.57           N  
ATOM    461  N   GLY H  67      48.362  -5.339 -71.718  1.00 26.34           N  
ATOM    462  CA  GLY H  67      49.030  -4.055 -71.781  1.00 26.34           C  
ATOM    463  C   GLY H  67      49.696  -3.825 -73.191  1.00 26.34           C  
ATOM    464  O   GLY H  67      49.406  -4.581 -74.071  1.00 26.34           O  
ATOM    465  N   ALA H  68      50.485  -2.720 -73.224  1.00 27.24           N  
ATOM    466  CA  ALA H  68      51.471  -1.906 -72.545  1.00 27.24           C  
ATOM    467  C   ALA H  68      52.474  -1.278 -73.544  1.00 27.24           C  
ATOM    468  O   ALA H  68      52.516  -1.670 -74.699  1.00 27.24           O  
ATOM    469  CB  ALA H  68      52.243  -2.721 -71.510  1.00 27.24           C  
ATOM    470  N   GLY H  69      53.252  -0.325 -73.038  1.00 24.68           N  
ATOM    471  CA  GLY H  69      54.510  -0.046 -73.732  1.00 24.68           C  
ATOM    472  C   GLY H  69      54.964   1.431 -73.707  1.00 24.68           C  
ATOM    473  O   GLY H  69      54.246   2.262 -73.196  1.00 24.68           O  
ATOM    474  N   ALA H  70      56.182   1.612 -74.265  1.00 28.75           N  
ATOM    475  CA  ALA H  70      56.659   2.639 -75.160  1.00 28.75           C  
ATOM    476  C   ALA H  70      57.741   3.557 -74.531  1.00 28.75           C  
ATOM    477  O   ALA H  70      57.640   3.950 -73.383  1.00 28.75           O  
ATOM    478  CB  ALA H  70      55.552   3.563 -75.683  1.00 28.75           C  
ATOM    479  N   ALA H  71      58.706   3.846 -75.413  1.00 32.28           N  
ATOM    480  CA  ALA H  71      59.417   5.090 -75.673  1.00 32.28           C  
ATOM    481  C   ALA H  71      60.837   5.113 -75.060  1.00 32.28           C  
ATOM    482  O   ALA H  71      61.051   4.618 -73.978  1.00 32.28           O  
ATOM    483  CB  ALA H  71      58.654   6.308 -75.147  1.00 32.28           C  
ATOM    484  N   SER H  72      61.687   5.761 -75.893  1.00 31.56           N  
ATOM    485  CA  SER H  72      62.947   6.518 -75.770  1.00 31.56           C  
ATOM    486  C   SER H  72      63.734   6.531 -77.094  1.00 31.56           C  
ATOM    487  O   SER H  72      63.155   6.273 -78.140  1.00 31.56           O  
ATOM    488  CB  SER H  72      63.796   5.936 -74.644  1.00 31.56           C  
ATOM    489  OG  SER H  72      64.943   6.733 -74.403  1.00 31.56           O  
ATOM    490  N   SER H  73      65.003   6.852 -77.035  1.00 32.90           N  
ATOM    491  CA  SER H  73      65.747   7.312 -78.207  1.00 32.90           C  
ATOM    492  C   SER H  73      67.214   6.845 -78.213  1.00 32.90           C  
ATOM    493  O   SER H  73      67.862   6.745 -77.201  1.00 32.90           O  
ATOM    494  CB  SER H  73      65.725   8.842 -78.280  1.00 32.90           C  
ATOM    495  OG  SER H  73      64.397   9.333 -78.299  1.00 32.90           O  
ATOM    496  N   THR H  74      67.691   6.609 -79.491  1.00 36.26           N  
ATOM    497  CA  THR H  74      68.864   6.657 -80.375  1.00 36.26           C  
ATOM    498  C   THR H  74      69.816   5.450 -80.153  1.00 36.26           C  
ATOM    499  O   THR H  74      69.826   5.011 -78.993  1.00 36.26           O  
ATOM    500  CB  THR H  74      69.648   7.967 -80.173  1.00 36.26           C  
ATOM    501  CG2 THR H  74      70.204   8.101 -78.758  1.00 36.26           C  
ATOM    502  OG1 THR H  74      70.755   8.006 -81.088  1.00 36.26           O  
ATOM    503  N   ASP H  75      70.633   4.994 -81.065  1.00 37.80           N  
ATOM    504  CA  ASP H  75      70.656   4.640 -82.444  1.00 37.80           C  
ATOM    505  C   ASP H  75      71.942   3.751 -82.763  1.00 37.80           C  
ATOM    506  O   ASP H  75      72.925   4.084 -82.133  1.00 37.80           O  
ATOM    507  CB  ASP H  75      70.707   5.785 -83.436  1.00 37.80           C  
ATOM    508  CG  ASP H  75      69.478   6.645 -83.585  1.00 37.80           C  
ATOM    509  OD1 ASP H  75      69.613   7.855 -83.876  1.00 37.80           O  
ATOM    510  OD2 ASP H  75      68.356   6.118 -83.409  1.00 37.80           O1-
ATOM    511  N   SER H  76      72.026   2.972 -83.741  1.00 36.39           N  
ATOM    512  CA  SER H  76      71.481   1.889 -84.561  1.00 36.39           C  
ATOM    513  C   SER H  76      72.333   1.594 -85.812  1.00 36.39           C  
ATOM    514  O   SER H  76      72.228   2.253 -86.826  1.00 36.39           O  
ATOM    515  CB  SER H  76      70.053   2.218 -85.004  1.00 36.39           C  
ATOM    516  OG  SER H  76      69.176   2.318 -83.901  1.00 36.39           O  
ATOM    517  N   LEU H  77      73.267   0.491 -85.798  1.00 38.30           N  
ATOM    518  CA  LEU H  77      73.916  -0.101 -86.958  1.00 38.30           C  
ATOM    519  C   LEU H  77      74.177  -1.645 -86.754  1.00 38.30           C  
ATOM    520  O   LEU H  77      74.121  -2.073 -85.639  1.00 38.30           O  
ATOM    521  CB  LEU H  77      75.262   0.509 -87.296  1.00 38.30           C  
ATOM    522  CG  LEU H  77      75.429   1.958 -87.696  1.00 38.30           C  
ATOM    523  CD1 LEU H  77      75.258   2.901 -86.509  1.00 38.30           C  
ATOM    524  CD2 LEU H  77      76.808   2.182 -88.329  1.00 38.30           C  
ATOM    525  N   ASP H  78      74.553  -2.313 -87.819  1.00 32.95           N  
ATOM    526  CA  ASP H  78      74.442  -2.696 -89.215  1.00 32.95           C  
ATOM    527  C   ASP H  78      75.626  -3.566 -89.724  1.00 32.95           C  
ATOM    528  O   ASP H  78      76.769  -3.284 -89.388  1.00 32.95           O  
ATOM    529  CB  ASP H  78      74.348  -1.478 -90.140  1.00 32.95           C  
ATOM    530  CG  ASP H  78      73.028  -0.736 -90.046  1.00 32.95           C  
ATOM    531  OD1 ASP H  78      71.967  -1.389 -89.938  1.00 32.95           O  
ATOM    532  OD2 ASP H  78      73.047   0.513 -90.079  1.00 32.95           O1-
ATOM    533  N   THR H  79      75.411  -4.609 -90.523  1.00 35.15           N  
ATOM    534  CA  THR H  79      75.891  -5.094 -91.790  1.00 35.15           C  
ATOM    535  C   THR H  79      77.064  -6.123 -91.665  1.00 35.15           C  
ATOM    536  O   THR H  79      77.734  -6.095 -90.661  1.00 35.15           O  
ATOM    537  CB  THR H  79      76.390  -3.981 -92.736  1.00 35.15           C  
ATOM    538  CG2 THR H  79      75.292  -2.935 -92.943  1.00 35.15           C  
ATOM    539  OG1 THR H  79      77.547  -3.337 -92.206  1.00 35.15           O  
ATOM    540  N   LEU H  80      77.245  -7.042 -92.688  1.00 41.91           N  
ATOM    541  CA  LEU H  80      78.443  -7.426 -93.419  1.00 41.91           C  
ATOM    542  C   LEU H  80      78.283  -8.907 -93.944  1.00 41.91           C  
ATOM    543  O   LEU H  80      77.712  -9.682 -93.224  1.00 41.91           O  
ATOM    544  CB  LEU H  80      79.726  -7.331 -92.635  1.00 41.91           C  
ATOM    545  CG  LEU H  80      81.082  -7.091 -93.259  1.00 41.91           C  
ATOM    546  CD1 LEU H  80      81.596  -8.225 -94.121  1.00 41.91           C  
ATOM    547  CD2 LEU H  80      81.017  -5.803 -94.110  1.00 41.91           C  
ATOM    548  N   SER H  81      78.816  -9.158 -95.171  1.00 41.51           N  
ATOM    549  CA  SER H  81      78.810 -10.329 -96.049  1.00 41.51           C  
ATOM    550  C   SER H  81      80.138 -11.140 -95.949  1.00 41.51           C  
ATOM    551  O   SER H  81      80.771 -11.118 -94.939  1.00 41.51           O  
ATOM    552  CB  SER H  81      78.549  -9.879 -97.484  1.00 41.51           C  
ATOM    553  OG  SER H  81      79.579  -9.019 -97.942  1.00 41.51           O  
ATOM    554  N   ASN H  82      80.360 -11.870 -97.050  1.00 37.94           N  
ATOM    555  CA  ASN H  82      81.047 -13.141 -97.374  1.00 37.94           C  
ATOM    556  C   ASN H  82      82.057 -13.011 -98.489  1.00 37.94           C  
ATOM    557  O   ASN H  82      82.153 -12.288 -99.427  1.00 37.94           O  
ATOM    558  CB  ASN H  82      79.976 -14.183 -97.721  1.00 37.94           C  
ATOM    559  CG  ASN H  82      80.515 -15.562 -98.023  1.00 37.94           C  
ATOM    560  ND2 ASN H  82      80.154 -16.094 -99.188  1.00 37.94           N  
ATOM    561  OD1 ASN H  82      81.249 -16.152 -97.228  1.00 37.94           O  
ATOM    562  N   GLY H  83      83.209 -14.009 -98.510  1.00 41.09           N  
ATOM    563  CA  GLY H  83      83.916 -14.299 -99.756  1.00 41.09           C  
ATOM    564  C   GLY H  83      85.261 -15.029 -99.561  1.00 41.09           C  
ATOM    565  O   GLY H  83      85.911 -14.889 -98.560  1.00 41.09           O  
ATOM    566  N   PRO H  84      85.682 -15.860-100.614  1.00 47.74           N  
ATOM    567  CA  PRO H  84      86.335 -17.154-100.791  1.00 47.74           C  
ATOM    568  C   PRO H  84      87.754 -17.158-101.229  1.00 47.74           C  
ATOM    569  O   PRO H  84      88.439 -17.866-100.351  1.00 47.74           O  
ATOM    570  CB  PRO H  84      85.403 -17.779-101.890  1.00 47.74           C  
ATOM    571  CG  PRO H  84      85.553 -16.680-102.926  1.00 47.74           C  
ATOM    572  CD  PRO H  84      85.272 -15.434-102.134  1.00 47.74           C  
ATOM    573  N   GLU H  85      88.786 -16.914-102.103  1.00 46.37           N  
ATOM    574  CA  GLU H  85      89.826 -17.775-102.652  1.00 46.37           C  
ATOM    575  C   GLU H  85      91.143 -17.765-101.858  1.00 46.37           C  
ATOM    576  O   GLU H  85      91.952 -18.653-101.893  1.00 46.37           O  
ATOM    577  CB  GLU H  85      90.141 -17.361-104.102  1.00 46.37           C  
ATOM    578  CG  GLU H  85      91.048 -18.318-104.848  1.00 46.37           C  
ATOM    579  CD  GLU H  85      91.801 -17.735-106.028  1.00 46.37           C  
ATOM    580  OE1 GLU H  85      92.839 -18.328-106.417  1.00 46.37           O  
ATOM    581  OE2 GLU H  85      91.378 -16.696-106.574  1.00 46.37           O1-
ATOM    582  N   GLY H  86      91.345 -16.666-101.054  1.00 49.60           N  
ATOM    583  CA  GLY H  86      92.174 -16.521 -99.840  1.00 49.60           C  
ATOM    584  C   GLY H  86      91.943 -17.744 -98.921  1.00 49.60           C  
ATOM    585  O   GLY H  86      91.134 -17.623 -98.020  1.00 49.60           O  
ATOM    586  N   CYS H  87      92.459 -18.868 -99.064  1.00 50.49           N  
ATOM    587  CA  CYS H  87      92.475 -20.069 -98.238  1.00 50.49           C  
ATOM    588  C   CYS H  87      93.434 -19.884 -97.054  1.00 50.49           C  
ATOM    589  O   CYS H  87      93.171 -20.065 -95.908  1.00 50.49           O  
ATOM    590  CB  CYS H  87      92.887 -21.292 -99.049  1.00 50.49           C  
ATOM    591  SG  CYS H  87      92.913 -22.829 -98.099  1.00 50.49           S  
ATOM    592  N   MET H  88      94.745 -19.421 -97.377  1.00 53.54           N  
ATOM    593  CA  MET H  88      95.553 -18.924 -96.270  1.00 53.54           C  
ATOM    594  C   MET H  88      95.042 -17.568 -95.768  1.00 53.54           C  
ATOM    595  O   MET H  88      95.436 -17.108 -94.708  1.00 53.54           O  
ATOM    596  CB  MET H  88      97.019 -18.797 -96.686  1.00 53.54           C  
ATOM    597  CG  MET H  88      97.639 -20.105 -97.153  1.00 53.54           C  
ATOM    598  SD  MET H  88      99.413 -19.930 -97.582  1.00 53.54           S  
ATOM    599  CE  MET H  88     100.074 -19.371 -95.987  1.00 53.54           C  
ATOM    600  N   VAL H  89      94.132 -16.864 -96.518  1.00 58.04           N  
ATOM    601  CA  VAL H  89      93.436 -15.677 -96.033  1.00 58.04           C  
ATOM    602  C   VAL H  89      92.214 -16.122 -95.192  1.00 58.04           C  
ATOM    603  O   VAL H  89      91.976 -15.471 -94.180  1.00 58.04           O  
ATOM    604  CB  VAL H  89      92.993 -14.752 -97.179  1.00 58.04           C  
ATOM    605  CG1 VAL H  89      92.291 -13.499 -96.654  1.00 58.04           C  
ATOM    606  CG2 VAL H  89      94.200 -14.348 -98.032  1.00 58.04           C  
ATOM    607  N   ALA H  90      91.464 -17.084 -95.468  1.00 56.45           N  
ATOM    608  CA  ALA H  90      90.354 -17.661 -94.713  1.00 56.45           C  
ATOM    609  C   ALA H  90      90.863 -18.282 -93.404  1.00 56.45           C  
ATOM    610  O   ALA H  90      90.173 -18.244 -92.398  1.00 56.45           O  
ATOM    611  CB  ALA H  90      89.610 -18.710 -95.529  1.00 56.45           C  
ATOM    612  N   VAL H  91      92.089 -18.858 -93.419  1.00 62.05           N  
ATOM    613  CA  VAL H  91      92.627 -19.363 -92.154  1.00 62.05           C  
ATOM    614  C   VAL H  91      93.222 -18.201 -91.359  1.00 62.05           C  
ATOM    615  O   VAL H  91      93.215 -18.220 -90.126  1.00 62.05           O  
ATOM    616  CB  VAL H  91      93.675 -20.469 -92.389  1.00 62.05           C  
ATOM    617  CG1 VAL H  91      94.233 -21.014 -91.074  1.00 62.05           C  
ATOM    618  CG2 VAL H  91      93.065 -21.614 -93.204  1.00 62.05           C  
ATOM    619  N   ALA H  92      93.779 -17.103 -92.117  1.00 63.88           N  
ATOM    620  CA  ALA H  92      94.151 -15.856 -91.452  1.00 63.88           C  
ATOM    621  C   ALA H  92      92.935 -15.190 -90.813  1.00 63.88           C  
ATOM    622  O   ALA H  92      92.926 -14.920 -89.612  1.00 63.88           O  
ATOM    623  CB  ALA H  92      94.816 -14.903 -92.442  1.00 63.88           C  
ATOM    624  N   THR H  93      91.864 -14.907 -91.610  1.00 71.81           N  
ATOM    625  CA  THR H  93      90.692 -14.219 -91.085  1.00 71.81           C  
ATOM    626  C   THR H  93      89.768 -15.179 -90.339  1.00 71.81           C  
ATOM    627  O   THR H  93      88.842 -14.735 -89.660  1.00 71.81           O  
ATOM    628  CB  THR H  93      89.895 -13.526 -92.208  1.00 71.81           C  
ATOM    629  CG2 THR H  93      90.771 -12.535 -92.967  1.00 71.81           C  
ATOM    630  OG1 THR H  93      89.403 -14.510 -93.124  1.00 71.81           O  
ATOM    631  N   SER H  94      89.984 -16.499 -90.452  1.00 70.01           N  
ATOM    632  CA  SER H  94      88.931 -17.400 -89.968  1.00 70.01           C  
ATOM    633  C   SER H  94      89.299 -17.873 -88.559  1.00 70.01           C  
ATOM    634  O   SER H  94      88.422 -18.048 -87.712  1.00 70.01           O  
ATOM    635  CB  SER H  94      88.701 -18.602 -90.863  1.00 70.01           C  
ATOM    636  OG  SER H  94      88.759 -18.297 -92.247  1.00 70.01           O  
ATOM    637  N   ARG H  95      90.635 -18.102 -88.228  1.00 80.85           N  
ATOM    638  CA  ARG H  95      91.195 -18.124 -86.883  1.00 80.85           C  
ATOM    639  C   ARG H  95      90.812 -16.866 -86.102  1.00 80.85           C  
ATOM    640  O   ARG H  95      90.365 -16.942 -84.965  1.00 80.85           O  
ATOM    641  CB  ARG H  95      92.718 -18.258 -86.944  1.00 80.85           C  
ATOM    642  CG  ARG H  95      93.396 -18.380 -85.591  1.00 80.85           C  
ATOM    643  CD  ARG H  95      94.912 -18.411 -85.721  1.00 80.85           C  
ATOM    644  NE  ARG H  95      95.562 -18.563 -84.421  1.00 80.85           N  
ATOM    645  CZ  ARG H  95      96.875 -18.490 -84.218  1.00 80.85           C  
ATOM    646  NH1 ARG H  95      97.699 -18.189 -85.214  1.00 80.85           N1+
ATOM    647  NH2 ARG H  95      97.366 -18.721 -83.009  1.00 80.85           N  
ATOM    648  N   SER H  96      90.960 -15.591 -86.689  1.00 81.53           N  
ATOM    649  CA  SER H  96      90.472 -14.351 -86.087  1.00 81.53           C  
ATOM    650  C   SER H  96      88.952 -14.255 -86.166  1.00 81.53           C  
ATOM    651  O   SER H  96      88.352 -13.409 -85.497  1.00 81.53           O  
ATOM    652  CB  SER H  96      91.104 -13.139 -86.770  1.00 81.53           C  
ATOM    653  OG  SER H  96      90.758 -13.089 -88.142  1.00 81.53           O  
ATOM    654  N   GLU H  97      88.271 -15.025 -86.899  1.00 85.27           N  
ATOM    655  CA  GLU H  97      86.813 -15.146 -86.837  1.00 85.27           C  
ATOM    656  C   GLU H  97      86.386 -16.083 -85.709  1.00 85.27           C  
ATOM    657  O   GLU H  97      85.386 -15.804 -85.039  1.00 85.27           O  
ATOM    658  CB  GLU H  97      86.253 -15.641 -88.172  1.00 85.27           C  
ATOM    659  CG  GLU H  97      84.733 -15.686 -88.227  1.00 85.27           C  
ATOM    660  CD  GLU H  97      84.186 -15.977 -89.615  1.00 85.27           C  
ATOM    661  OE1 GLU H  97      83.231 -15.291 -90.046  1.00 85.27           O  
ATOM    662  OE2 GLU H  97      84.714 -16.898 -90.277  1.00 85.27           O1-
ATOM    663  N   LYS H  98      87.089 -17.118 -85.518  1.00 87.68           N  
ATOM    664  CA  LYS H  98      86.822 -18.023 -84.409  1.00 87.68           C  
ATOM    665  C   LYS H  98      87.187 -17.398 -83.062  1.00 87.68           C  
ATOM    666  O   LYS H  98      86.587 -17.750 -82.047  1.00 87.68           O  
ATOM    667  CB  LYS H  98      87.590 -19.337 -84.575  1.00 87.68           C  
ATOM    668  CG  LYS H  98      87.182 -20.158 -85.786  1.00 87.68           C  
ATOM    669  CD  LYS H  98      88.103 -21.356 -85.987  1.00 87.68           C  
ATOM    670  CE  LYS H  98      87.770 -22.111 -87.266  1.00 87.68           C  
ATOM    671  NZ  LYS H  98      88.720 -23.237 -87.508  1.00 87.68           N1+
ATOM    672  N   GLU H  99      88.161 -16.473 -83.035  1.00 87.39           N  
ATOM    673  CA  GLU H  99      88.427 -15.734 -81.802  1.00 87.39           C  
ATOM    674  C   GLU H  99      87.293 -14.761 -81.482  1.00 87.39           C  
ATOM    675  O   GLU H  99      86.979 -14.533 -80.315  1.00 87.39           O  
ATOM    676  CB  GLU H  99      89.754 -14.978 -81.897  1.00 87.39           C  
ATOM    677  CG  GLU H  99      90.965 -15.878 -82.094  1.00 87.39           C  
ATOM    678  CD  GLU H  99      92.289 -15.137 -82.015  1.00 87.39           C  
ATOM    679  OE1 GLU H  99      93.225 -15.638 -81.350  1.00 87.39           O  
ATOM    680  OE2 GLU H  99      92.395 -14.048 -82.623  1.00 87.39           O1-
ATOM    681  N   GLN H 100      86.668 -14.179 -82.560  1.00 87.63           N  
ATOM    682  CA  GLN H 100      85.544 -13.275 -82.341  1.00 87.63           C  
ATOM    683  C   GLN H 100      84.257 -14.041 -82.036  1.00 87.63           C  
ATOM    684  O   GLN H 100      83.397 -13.529 -81.317  1.00 87.63           O  
ATOM    685  CB  GLN H 100      85.332 -12.373 -83.559  1.00 87.63           C  
ATOM    686  CG  GLN H 100      86.521 -11.474 -83.871  1.00 87.63           C  
ATOM    687  CD  GLN H 100      86.251 -10.519 -85.018  1.00 87.63           C  
ATOM    688  NE2 GLN H 100      86.688  -9.273 -84.868  1.00 87.63           N  
ATOM    689  OE1 GLN H 100      85.655 -10.896 -86.031  1.00 87.63           O  
ATOM    690  N   LEU H 101      84.098 -15.214 -82.543  1.00 90.41           N  
ATOM    691  CA  LEU H 101      83.013 -16.099 -82.132  1.00 90.41           C  
ATOM    692  C   LEU H 101      83.197 -16.581 -80.694  1.00 90.41           C  
ATOM    693  O   LEU H 101      82.204 -16.666 -79.963  1.00 90.41           O  
ATOM    694  CB  LEU H 101      82.917 -17.309 -83.067  1.00 90.41           C  
ATOM    695  CG  LEU H 101      82.560 -17.013 -84.525  1.00 90.41           C  
ATOM    696  CD1 LEU H 101      82.544 -18.303 -85.340  1.00 90.41           C  
ATOM    697  CD2 LEU H 101      81.211 -16.305 -84.612  1.00 90.41           C  
ATOM    698  N   GLN H 102      84.451 -16.873 -80.365  1.00 91.06           N  
ATOM    699  CA  GLN H 102      84.692 -17.475 -79.059  1.00 91.06           C  
ATOM    700  C   GLN H 102      84.557 -16.441 -77.939  1.00 91.06           C  
ATOM    701  O   GLN H 102      84.052 -16.758 -76.865  1.00 91.06           O  
ATOM    702  CB  GLN H 102      86.075 -18.121 -78.997  1.00 91.06           C  
ATOM    703  CG  GLN H 102      86.370 -18.865 -77.706  1.00 91.06           C  
ATOM    704  CD  GLN H 102      87.816 -19.302 -77.581  1.00 91.06           C  
ATOM    705  NE2 GLN H 102      88.336 -19.277 -76.356  1.00 91.06           N  
ATOM    706  OE1 GLN H 102      88.468 -19.660 -78.567  1.00 91.06           O  
ATOM    707  N   ALA H 103      85.009 -15.172 -78.176  1.00 91.82           N  
ATOM    708  CA  ALA H 103      84.652 -14.027 -77.342  1.00 91.82           C  
ATOM    709  C   ALA H 103      83.140 -13.809 -77.291  1.00 91.82           C  
ATOM    710  O   ALA H 103      82.612 -13.409 -76.251  1.00 91.82           O  
ATOM    711  CB  ALA H 103      85.343 -12.765 -77.859  1.00 91.82           C  
ATOM    712  N   LEU H 104      82.510 -14.075 -78.383  1.00 94.51           N  
ATOM    713  CA  LEU H 104      81.073 -13.838 -78.459  1.00 94.51           C  
ATOM    714  C   LEU H 104      80.298 -14.916 -77.708  1.00 94.51           C  
ATOM    715  O   LEU H 104      79.308 -14.616 -77.036  1.00 94.51           O  
ATOM    716  CB  LEU H 104      80.619 -13.789 -79.920  1.00 94.51           C  
ATOM    717  CG  LEU H 104      79.151 -13.448 -80.168  1.00 94.51           C  
ATOM    718  CD1 LEU H 104      78.819 -12.076 -79.589  1.00 94.51           C  
ATOM    719  CD2 LEU H 104      78.836 -13.492 -81.660  1.00 94.51           C  
ATOM    720  N   ASN H 105      80.686 -16.129 -77.781  1.00 93.83           N  
ATOM    721  CA  ASN H 105      80.007 -17.223 -77.097  1.00 93.83           C  
ATOM    722  C   ASN H 105      80.269 -17.213 -75.590  1.00 93.83           C  
ATOM    723  O   ASN H 105      79.406 -17.645 -74.825  1.00 93.83           O  
ATOM    724  CB  ASN H 105      80.425 -18.574 -77.684  1.00 93.83           C  
ATOM    725  CG  ASN H 105      80.021 -18.733 -79.136  1.00 93.83           C  
ATOM    726  ND2 ASN H 105      80.915 -19.293 -79.942  1.00 93.83           N  
ATOM    727  OD1 ASN H 105      78.914 -18.356 -79.530  1.00 93.83           O  
ATOM    728  N   ASP H 106      81.460 -16.723 -75.186  1.00 92.59           N  
ATOM    729  CA  ASP H 106      81.690 -16.567 -73.750  1.00 92.59           C  
ATOM    730  C   ASP H 106      80.852 -15.422 -73.179  1.00 92.59           C  
ATOM    731  O   ASP H 106      80.506 -15.439 -71.997  1.00 92.59           O  
ATOM    732  CB  ASP H 106      83.168 -16.321 -73.455  1.00 92.59           C  
ATOM    733  CG  ASP H 106      84.079 -17.475 -73.830  1.00 92.59           C  
ATOM    734  OD1 ASP H 106      83.659 -18.649 -73.750  1.00 92.59           O  
ATOM    735  OD2 ASP H 106      85.243 -17.204 -74.206  1.00 92.59           O1-
ATOM    736  N   ARG H 107      80.489 -14.394 -73.957  1.00 94.39           N  
ATOM    737  CA  ARG H 107      79.580 -13.351 -73.486  1.00 94.39           C  
ATOM    738  C   ARG H 107      78.143 -13.864 -73.421  1.00 94.39           C  
ATOM    739  O   ARG H 107      77.427 -13.551 -72.466  1.00 94.39           O  
ATOM    740  CB  ARG H 107      79.655 -12.118 -74.387  1.00 94.39           C  
ATOM    741  CG  ARG H 107      81.023 -11.455 -74.408  1.00 94.39           C  
ATOM    742  CD  ARG H 107      81.003 -10.135 -75.165  1.00 94.39           C  
ATOM    743  NE  ARG H 107      82.279  -9.431 -75.051  1.00 94.39           N  
ATOM    744  CZ  ARG H 107      82.547  -8.261 -75.625  1.00 94.39           C  
ATOM    745  NH1 ARG H 107      81.690  -7.712 -76.477  1.00 94.39           N1+
ATOM    746  NH2 ARG H 107      83.680  -7.636 -75.342  1.00 94.39           N  
ATOM    747  N   PHE H 108      77.742 -14.681 -74.497  1.00 95.64           N  
ATOM    748  CA  PHE H 108      76.450 -15.351 -74.459  1.00 95.64           C  
ATOM    749  C   PHE H 108      76.376 -16.359 -73.313  1.00 95.64           C  
ATOM    750  O   PHE H 108      75.344 -16.435 -72.646  1.00 95.64           O  
ATOM    751  CB  PHE H 108      76.163 -16.066 -75.782  1.00 95.64           C  
ATOM    752  CG  PHE H 108      75.969 -15.156 -76.964  1.00 95.64           C  
ATOM    753  CD1 PHE H 108      75.213 -13.991 -76.859  1.00 95.64           C  
ATOM    754  CD2 PHE H 108      76.540 -15.486 -78.191  1.00 95.64           C  
ATOM    755  CE1 PHE H 108      74.968 -13.205 -77.986  1.00 95.64           C  
ATOM    756  CE2 PHE H 108      76.234 -14.727 -79.325  1.00 95.64           C  
ATOM    757  CZ  PHE H 108      75.430 -13.603 -79.224  1.00 95.64           C  
ATOM    758  N   ALA H 109      77.476 -17.103 -73.113  1.00 95.59           N  
ATOM    759  CA  ALA H 109      77.527 -18.008 -71.965  1.00 95.59           C  
ATOM    760  C   ALA H 109      77.603 -17.231 -70.655  1.00 95.59           C  
ATOM    761  O   ALA H 109      77.237 -17.740 -69.594  1.00 95.59           O  
ATOM    762  CB  ALA H 109      78.717 -18.958 -72.082  1.00 95.59           C  
ATOM    763  N   GLY H 110      78.092 -15.905 -70.685  1.00 95.98           N  
ATOM    764  CA  GLY H 110      77.792 -15.001 -69.575  1.00 95.98           C  
ATOM    765  C   GLY H 110      76.303 -14.766 -69.400  1.00 95.98           C  
ATOM    766  O   GLY H 110      75.786 -14.831 -68.284  1.00 95.98           O  
ATOM    767  N   TYR H 111      75.616 -14.476 -70.622  1.00 97.07           N  
ATOM    768  CA  TYR H 111      74.212 -14.094 -70.541  1.00 97.07           C  
ATOM    769  C   TYR H 111      73.327 -15.285 -70.187  1.00 97.07           C  
ATOM    770  O   TYR H 111      72.342 -15.112 -69.464  1.00 97.07           O  
ATOM    771  CB  TYR H 111      73.745 -13.473 -71.863  1.00 97.07           C  
ATOM    772  CG  TYR H 111      74.410 -12.158 -72.188  1.00 97.07           C  
ATOM    773  CD1 TYR H 111      74.476 -11.147 -71.225  1.00 97.07           C  
ATOM    774  CD2 TYR H 111      74.958 -11.914 -73.443  1.00 97.07           C  
ATOM    775  CE1 TYR H 111      75.017  -9.903 -71.533  1.00 97.07           C  
ATOM    776  CE2 TYR H 111      75.581 -10.704 -73.732  1.00 97.07           C  
ATOM    777  CZ  TYR H 111      75.578  -9.697 -72.781  1.00 97.07           C  
ATOM    778  OH  TYR H 111      76.139  -8.477 -73.082  1.00 97.07           O  
ATOM    779  N   ILE H 112      73.616 -16.496 -70.655  1.00 95.98           N  
ATOM    780  CA  ILE H 112      72.746 -17.655 -70.432  1.00 95.98           C  
ATOM    781  C   ILE H 112      72.913 -18.140 -68.991  1.00 95.98           C  
ATOM    782  O   ILE H 112      71.941 -18.601 -68.390  1.00 95.98           O  
ATOM    783  CB  ILE H 112      73.041 -18.788 -71.436  1.00 95.98           C  
ATOM    784  CG1 ILE H 112      72.850 -18.289 -72.876  1.00 95.98           C  
ATOM    785  CG2 ILE H 112      72.150 -20.011 -71.182  1.00 95.98           C  
ATOM    786  CD1 ILE H 112      73.218 -19.312 -73.942  1.00 95.98           C  
ATOM    787  N   ASP H 113      74.122 -18.047 -68.408  1.00 96.28           N  
ATOM    788  CA  ASP H 113      74.258 -18.245 -66.964  1.00 96.28           C  
ATOM    789  C   ASP H 113      73.573 -17.127 -66.177  1.00 96.28           C  
ATOM    790  O   ASP H 113      73.123 -17.358 -65.053  1.00 96.28           O  
ATOM    791  CB  ASP H 113      75.729 -18.331 -66.565  1.00 96.28           C  
ATOM    792  CG  ASP H 113      76.473 -19.517 -67.146  1.00 96.28           C  
ATOM    793  OD1 ASP H 113      75.849 -20.535 -67.510  1.00 96.28           O  
ATOM    794  OD2 ASP H 113      77.721 -19.435 -67.234  1.00 96.28           O1-
ATOM    795  N   LYS H 114      73.502 -15.910 -66.787  1.00 96.88           N  
ATOM    796  CA  LYS H 114      72.883 -14.800 -66.064  1.00 96.88           C  
ATOM    797  C   LYS H 114      71.365 -14.961 -66.003  1.00 96.88           C  
ATOM    798  O   LYS H 114      70.755 -14.658 -64.977  1.00 96.88           O  
ATOM    799  CB  LYS H 114      73.244 -13.462 -66.713  1.00 96.88           C  
ATOM    800  CG  LYS H 114      72.738 -12.248 -65.950  1.00 96.88           C  
ATOM    801  CD  LYS H 114      73.321 -10.953 -66.499  1.00 96.88           C  
ATOM    802  CE  LYS H 114      72.931  -9.757 -65.640  1.00 96.88           C  
ATOM    803  NZ  LYS H 114      73.588  -8.500 -66.110  1.00 96.88           N1+
ATOM    804  N   VAL H 115      70.787 -15.449 -67.132  1.00 97.33           N  
ATOM    805  CA  VAL H 115      69.330 -15.567 -67.181  1.00 97.33           C  
ATOM    806  C   VAL H 115      68.890 -16.761 -66.331  1.00 97.33           C  
ATOM    807  O   VAL H 115      67.812 -16.710 -65.732  1.00 97.33           O  
ATOM    808  CB  VAL H 115      68.818 -15.707 -68.629  1.00 97.33           C  
ATOM    809  CG1 VAL H 115      67.294 -15.815 -68.681  1.00 97.33           C  
ATOM    810  CG2 VAL H 115      69.281 -14.516 -69.473  1.00 97.33           C  
ATOM    811  N   ARG H 116      69.656 -17.859 -66.227  1.00 96.18           N  
ATOM    812  CA  ARG H 116      69.365 -18.979 -65.339  1.00 96.18           C  
ATOM    813  C   ARG H 116      69.457 -18.584 -63.867  1.00 96.18           C  
ATOM    814  O   ARG H 116      68.809 -19.206 -63.023  1.00 96.18           O  
ATOM    815  CB  ARG H 116      70.319 -20.147 -65.605  1.00 96.18           C  
ATOM    816  CG  ARG H 116      70.189 -20.762 -66.987  1.00 96.18           C  
ATOM    817  CD  ARG H 116      71.190 -21.890 -67.195  1.00 96.18           C  
ATOM    818  NE  ARG H 116      71.053 -22.499 -68.517  1.00 96.18           N  
ATOM    819  CZ  ARG H 116      72.071 -22.959 -69.239  1.00 96.18           C  
ATOM    820  NH1 ARG H 116      73.325 -22.724 -68.869  1.00 96.18           N1+
ATOM    821  NH2 ARG H 116      71.834 -23.660 -70.337  1.00 96.18           N  
ATOM    822  N   GLN H 117      70.265 -17.547 -63.560  1.00 97.04           N  
ATOM    823  CA  GLN H 117      70.218 -16.962 -62.220  1.00 97.04           C  
ATOM    824  C   GLN H 117      68.996 -16.062 -62.047  1.00 97.04           C  
ATOM    825  O   GLN H 117      68.417 -16.009 -60.960  1.00 97.04           O  
ATOM    826  CB  GLN H 117      71.497 -16.171 -61.937  1.00 97.04           C  
ATOM    827  CG  GLN H 117      72.759 -17.022 -61.971  1.00 97.04           C  
ATOM    828  CD  GLN H 117      74.024 -16.213 -61.755  1.00 97.04           C  
ATOM    829  NE2 GLN H 117      75.069 -16.536 -62.509  1.00 97.04           N  
ATOM    830  OE1 GLN H 117      74.064 -15.306 -60.917  1.00 97.04           O  
ATOM    831  N   LEU H 118      68.622 -15.368 -63.119  1.00 97.51           N  
ATOM    832  CA  LEU H 118      67.448 -14.509 -63.032  1.00 97.51           C  
ATOM    833  C   LEU H 118      66.155 -15.323 -63.000  1.00 97.51           C  
ATOM    834  O   LEU H 118      65.211 -14.920 -62.313  1.00 97.51           O  
ATOM    835  CB  LEU H 118      67.408 -13.533 -64.213  1.00 97.51           C  
ATOM    836  CG  LEU H 118      68.566 -12.539 -64.306  1.00 97.51           C  
ATOM    837  CD1 LEU H 118      68.409 -11.655 -65.539  1.00 97.51           C  
ATOM    838  CD2 LEU H 118      68.644 -11.690 -63.041  1.00 97.51           C  
ATOM    839  N   GLU H 119      66.135 -16.405 -63.719  1.00 95.87           N  
ATOM    840  CA  GLU H 119      64.962 -17.271 -63.669  1.00 95.87           C  
ATOM    841  C   GLU H 119      64.870 -18.017 -62.338  1.00 95.87           C  
ATOM    842  O   GLU H 119      63.775 -18.161 -61.792  1.00 95.87           O  
ATOM    843  CB  GLU H 119      64.975 -18.279 -64.821  1.00 95.87           C  
ATOM    844  CG  GLU H 119      64.877 -17.646 -66.200  1.00 95.87           C  
ATOM    845  CD  GLU H 119      64.971 -18.656 -67.334  1.00 95.87           C  
ATOM    846  OE1 GLU H 119      64.142 -18.596 -68.271  1.00 95.87           O  
ATOM    847  OE2 GLU H 119      65.881 -19.514 -67.285  1.00 95.87           O1-
ATOM    848  N   ALA H 120      66.034 -18.468 -61.847  1.00 96.55           N  
ATOM    849  CA  ALA H 120      66.045 -19.140 -60.549  1.00 96.55           C  
ATOM    850  C   ALA H 120      65.783 -18.163 -59.405  1.00 96.55           C  
ATOM    851  O   ALA H 120      65.405 -18.581 -58.308  1.00 96.55           O  
ATOM    852  CB  ALA H 120      67.379 -19.852 -60.328  1.00 96.55           C  
ATOM    853  N   HIS H 121      65.987 -16.813 -59.650  1.00 97.01           N  
ATOM    854  CA  HIS H 121      65.630 -15.806 -58.656  1.00 97.01           C  
ATOM    855  C   HIS H 121      64.134 -15.509 -58.687  1.00 97.01           C  
ATOM    856  O   HIS H 121      63.514 -15.324 -57.639  1.00 97.01           O  
ATOM    857  CB  HIS H 121      66.432 -14.522 -58.884  1.00 97.01           C  
ATOM    858  CG  HIS H 121      66.245 -13.496 -57.813  1.00 97.01           C  
ATOM    859  CD2 HIS H 121      66.636 -13.486 -56.516  1.00 97.01           C  
ATOM    860  ND1 HIS H 121      65.586 -12.304 -58.028  1.00 97.01           N  
ATOM    861  CE1 HIS H 121      65.611 -11.589 -56.914  1.00 97.01           C  
ATOM    862  NE2 HIS H 121      66.235 -12.288 -55.980  1.00 97.01           N  
ATOM    863  N   ASN H 122      63.529 -15.463 -59.909  1.00 96.53           N  
ATOM    864  CA  ASN H 122      62.101 -15.198 -60.025  1.00 96.53           C  
ATOM    865  C   ASN H 122      61.255 -16.369 -59.526  1.00 96.53           C  
ATOM    866  O   ASN H 122      60.169 -16.149 -58.985  1.00 96.53           O  
ATOM    867  CB  ASN H 122      61.725 -14.870 -61.473  1.00 96.53           C  
ATOM    868  CG  ASN H 122      62.399 -13.613 -61.985  1.00 96.53           C  
ATOM    869  ND2 ASN H 122      62.878 -13.660 -63.224  1.00 96.53           N  
ATOM    870  OD1 ASN H 122      62.489 -12.608 -61.275  1.00 96.53           O  
ATOM    871  N   ARG H 123      61.774 -17.608 -59.724  1.00 97.07           N  
ATOM    872  CA  ARG H 123      61.103 -18.764 -59.135  1.00 97.07           C  
ATOM    873  C   ARG H 123      61.204 -18.750 -57.612  1.00 97.07           C  
ATOM    874  O   ARG H 123      60.326 -19.277 -56.925  1.00 97.07           O  
ATOM    875  CB  ARG H 123      61.691 -20.069 -59.676  1.00 97.07           C  
ATOM    876  CG  ARG H 123      61.541 -20.248 -61.177  1.00 97.07           C  
ATOM    877  CD  ARG H 123      62.261 -21.498 -61.667  1.00 97.07           C  
ATOM    878  NE  ARG H 123      62.321 -21.552 -63.125  1.00 97.07           N  
ATOM    879  CZ  ARG H 123      63.438 -21.730 -63.826  1.00 97.07           C  
ATOM    880  NH1 ARG H 123      64.615 -21.810 -63.217  1.00 97.07           N1+
ATOM    881  NH2 ARG H 123      63.378 -21.830 -65.145  1.00 97.07           N  
ATOM    882  N   SER H 124      62.267 -18.151 -57.060  1.00 97.17           N  
ATOM    883  CA  SER H 124      62.327 -17.884 -55.625  1.00 97.17           C  
ATOM    884  C   SER H 124      61.314 -16.819 -55.219  1.00 97.17           C  
ATOM    885  O   SER H 124      60.702 -16.910 -54.153  1.00 97.17           O  
ATOM    886  CB  SER H 124      63.734 -17.443 -55.222  1.00 97.17           C  
ATOM    887  OG  SER H 124      63.819 -17.251 -53.820  1.00 97.17           O  
ATOM    888  N   LEU H 125      61.108 -15.755 -56.081  1.00 96.68           N  
ATOM    889  CA  LEU H 125      60.270 -14.621 -55.702  1.00 96.68           C  
ATOM    890  C   LEU H 125      58.792 -14.937 -55.909  1.00 96.68           C  
ATOM    891  O   LEU H 125      57.951 -14.529 -55.104  1.00 96.68           O  
ATOM    892  CB  LEU H 125      60.652 -13.377 -56.509  1.00 96.68           C  
ATOM    893  CG  LEU H 125      62.085 -12.871 -56.339  1.00 96.68           C  
ATOM    894  CD1 LEU H 125      62.330 -11.664 -57.239  1.00 96.68           C  
ATOM    895  CD2 LEU H 125      62.360 -12.521 -54.881  1.00 96.68           C  
ATOM    896  N   GLU H 126      58.482 -15.662 -56.993  1.00 95.85           N  
ATOM    897  CA  GLU H 126      57.121 -16.156 -57.178  1.00 95.85           C  
ATOM    898  C   GLU H 126      56.773 -17.226 -56.145  1.00 95.85           C  
ATOM    899  O   GLU H 126      55.622 -17.332 -55.718  1.00 95.85           O  
ATOM    900  CB  GLU H 126      56.937 -16.715 -58.592  1.00 95.85           C  
ATOM    901  CG  GLU H 126      57.164 -15.693 -59.694  1.00 95.85           C  
ATOM    902  CD  GLU H 126      57.106 -16.291 -61.091  1.00 95.85           C  
ATOM    903  OE1 GLU H 126      56.449 -15.700 -61.977  1.00 95.85           O  
ATOM    904  OE2 GLU H 126      57.725 -17.358 -61.301  1.00 95.85           O1-
ATOM    905  N   GLY H 127      57.778 -18.040 -55.730  1.00 96.98           N  
ATOM    906  CA  GLY H 127      57.564 -18.966 -54.627  1.00 96.98           C  
ATOM    907  C   GLY H 127      57.358 -18.268 -53.296  1.00 96.98           C  
ATOM    908  O   GLY H 127      56.500 -18.668 -52.505  1.00 96.98           O  
ATOM    909  N   GLU H 128      58.128 -17.209 -52.998  1.00 96.29           N  
ATOM    910  CA  GLU H 128      57.967 -16.435 -51.769  1.00 96.29           C  
ATOM    911  C   GLU H 128      56.677 -15.621 -51.798  1.00 96.29           C  
ATOM    912  O   GLU H 128      55.997 -15.488 -50.778  1.00 96.29           O  
ATOM    913  CB  GLU H 128      59.171 -15.516 -51.551  1.00 96.29           C  
ATOM    914  CG  GLU H 128      59.141 -14.750 -50.238  1.00 96.29           C  
ATOM    915  CD  GLU H 128      60.316 -13.803 -50.060  1.00 96.29           C  
ATOM    916  OE1 GLU H 128      60.103 -12.650 -49.620  1.00 96.29           O  
ATOM    917  OE2 GLU H 128      61.459 -14.214 -50.361  1.00 96.29           O1-
ATOM    918  N   ALA H 129      56.300 -15.033 -53.024  1.00 94.61           N  
ATOM    919  CA  ALA H 129      55.103 -14.202 -53.131  1.00 94.61           C  
ATOM    920  C   ALA H 129      53.837 -15.044 -52.990  1.00 94.61           C  
ATOM    921  O   ALA H 129      52.856 -14.604 -52.387  1.00 94.61           O  
ATOM    922  CB  ALA H 129      55.093 -13.450 -54.459  1.00 94.61           C  
ATOM    923  N   ALA H 130      53.864 -16.307 -53.572  1.00 95.22           N  
ATOM    924  CA  ALA H 130      52.727 -17.216 -53.443  1.00 95.22           C  
ATOM    925  C   ALA H 130      52.565 -17.690 -52.001  1.00 95.22           C  
ATOM    926  O   ALA H 130      51.448 -17.946 -51.547  1.00 95.22           O  
ATOM    927  CB  ALA H 130      52.893 -18.412 -54.378  1.00 95.22           C  
ATOM    928  N   ALA H 131      53.671 -17.828 -51.221  1.00 95.25           N  
ATOM    929  CA  ALA H 131      53.627 -18.182 -49.804  1.00 95.25           C  
ATOM    930  C   ALA H 131      53.030 -17.051 -48.973  1.00 95.25           C  
ATOM    931  O   ALA H 131      52.301 -17.297 -48.009  1.00 95.25           O  
ATOM    932  CB  ALA H 131      55.025 -18.529 -49.299  1.00 95.25           C  
ATOM    933  N   LEU H 132      53.335 -15.763 -49.341  1.00 94.36           N  
ATOM    934  CA  LEU H 132      52.792 -14.615 -48.625  1.00 94.36           C  
ATOM    935  C   LEU H 132      51.296 -14.455 -48.880  1.00 94.36           C  
ATOM    936  O   LEU H 132      50.559 -14.065 -47.969  1.00 94.36           O  
ATOM    937  CB  LEU H 132      53.526 -13.334 -49.039  1.00 94.36           C  
ATOM    938  CG  LEU H 132      55.032 -13.301 -48.769  1.00 94.36           C  
ATOM    939  CD1 LEU H 132      55.633 -11.994 -49.275  1.00 94.36           C  
ATOM    940  CD2 LEU H 132      55.311 -13.483 -47.281  1.00 94.36           C  
ATOM    941  N   ARG H 133      50.881 -14.744 -50.078  1.00 93.35           N  
ATOM    942  CA  ARG H 133      49.465 -14.644 -50.406  1.00 93.35           C  
ATOM    943  C   ARG H 133      48.655 -15.766 -49.762  1.00 93.35           C  
ATOM    944  O   ARG H 133      47.493 -15.565 -49.404  1.00 93.35           O  
ATOM    945  CB  ARG H 133      49.263 -14.672 -51.925  1.00 93.35           C  
ATOM    946  CG  ARG H 133      49.938 -13.524 -52.658  1.00 93.35           C  
ATOM    947  CD  ARG H 133      49.585 -13.518 -54.139  1.00 93.35           C  
ATOM    948  NE  ARG H 133      50.054 -12.302 -54.799  1.00 93.35           N  
ATOM    949  CZ  ARG H 133      51.189 -12.204 -55.485  1.00 93.35           C  
ATOM    950  NH1 ARG H 133      52.072 -13.197 -55.479  1.00 93.35           N1+
ATOM    951  NH2 ARG H 133      51.444 -11.107 -56.182  1.00 93.35           N  
ATOM    952  N   GLN H 134      49.264 -16.944 -49.615  1.00 93.30           N  
ATOM    953  CA  GLN H 134      48.628 -18.008 -48.842  1.00 93.30           C  
ATOM    954  C   GLN H 134      48.577 -17.660 -47.357  1.00 93.30           C  
ATOM    955  O   GLN H 134      47.635 -18.041 -46.660  1.00 93.30           O  
ATOM    956  CB  GLN H 134      49.366 -19.331 -49.052  1.00 93.30           C  
ATOM    957  CG  GLN H 134      48.712 -20.524 -48.370  1.00 93.30           C  
ATOM    958  CD  GLN H 134      49.354 -21.846 -48.747  1.00 93.30           C  
ATOM    959  NE2 GLN H 134      48.529 -22.867 -48.954  1.00 93.30           N  
ATOM    960  OE1 GLN H 134      50.580 -21.950 -48.851  1.00 93.30           O  
ATOM    961  N   GLN H 135      49.632 -16.908 -46.869  1.00 92.20           N  
ATOM    962  CA  GLN H 135      49.682 -16.543 -45.458  1.00 92.20           C  
ATOM    963  C   GLN H 135      48.677 -15.438 -45.140  1.00 92.20           C  
ATOM    964  O   GLN H 135      48.015 -15.474 -44.101  1.00 92.20           O  
ATOM    965  CB  GLN H 135      51.093 -16.102 -45.069  1.00 92.20           C  
ATOM    966  CG  GLN H 135      51.266 -15.794 -43.589  1.00 92.20           C  
ATOM    967  CD  GLN H 135      52.703 -15.479 -43.214  1.00 92.20           C  
ATOM    968  NE2 GLN H 135      53.136 -15.980 -42.062  1.00 92.20           N  
ATOM    969  OE1 GLN H 135      53.417 -14.793 -43.951  1.00 92.20           O  
ATOM    970  N   GLN H 136      48.529 -14.417 -46.026  1.00 92.06           N  
ATOM    971  CA  GLN H 136      47.534 -13.361 -45.873  1.00 92.06           C  
ATOM    972  C   GLN H 136      46.117 -13.909 -46.025  1.00 92.06           C  
ATOM    973  O   GLN H 136      45.193 -13.437 -45.359  1.00 92.06           O  
ATOM    974  CB  GLN H 136      47.772 -12.243 -46.891  1.00 92.06           C  
ATOM    975  CG  GLN H 136      49.130 -11.567 -46.757  1.00 92.06           C  
ATOM    976  CD  GLN H 136      49.345 -10.474 -47.788  1.00 92.06           C  
ATOM    977  NE2 GLN H 136      49.914  -9.355 -47.355  1.00 92.06           N  
ATOM    978  OE1 GLN H 136      49.002 -10.635 -48.964  1.00 92.06           O  
ATOM    979  N   ALA H 137      45.944 -14.925 -46.919  1.00 91.06           N  
ATOM    980  CA  ALA H 137      44.636 -15.548 -47.103  1.00 91.06           C  
ATOM    981  C   ALA H 137      44.239 -16.365 -45.877  1.00 91.06           C  
ATOM    982  O   ALA H 137      43.054 -16.495 -45.561  1.00 91.06           O  
ATOM    983  CB  ALA H 137      44.637 -16.432 -48.349  1.00 91.06           C  
ATOM    984  N   GLY H 138      45.279 -16.979 -45.098  1.00 91.13           N  
ATOM    985  CA  GLY H 138      45.014 -17.593 -43.804  1.00 91.13           C  
ATOM    986  C   GLY H 138      44.666 -16.580 -42.728  1.00 91.13           C  
ATOM    987  O   GLY H 138      43.741 -16.795 -41.942  1.00 91.13           O  
ATOM    988  N   ARG H 139      45.432 -15.389 -42.656  1.00 91.25           N  
ATOM    989  CA  ARG H 139      45.225 -14.382 -41.621  1.00 91.25           C  
ATOM    990  C   ARG H 139      43.883 -13.678 -41.799  1.00 91.25           C  
ATOM    991  O   ARG H 139      43.218 -13.343 -40.819  1.00 91.25           O  
ATOM    992  CB  ARG H 139      46.359 -13.354 -41.632  1.00 91.25           C  
ATOM    993  CG  ARG H 139      47.734 -13.949 -41.375  1.00 91.25           C  
ATOM    994  CD  ARG H 139      48.807 -12.873 -41.290  1.00 91.25           C  
ATOM    995  NE  ARG H 139      50.098 -13.430 -40.890  1.00 91.25           N  
ATOM    996  CZ  ARG H 139      51.227 -12.727 -40.820  1.00 91.25           C  
ATOM    997  NH1 ARG H 139      51.284 -11.490 -41.297  1.00 91.25           N1+
ATOM    998  NH2 ARG H 139      52.302 -13.268 -40.268  1.00 91.25           N  
ATOM    999  N   SER H 140      43.422 -13.422 -43.020  1.00 90.78           N  
ATOM   1000  CA  SER H 140      42.123 -12.818 -43.298  1.00 90.78           C  
ATOM   1001  C   SER H 140      40.985 -13.778 -42.958  1.00 90.78           C  
ATOM   1002  O   SER H 140      39.949 -13.363 -42.442  1.00 90.78           O  
ATOM   1003  CB  SER H 140      42.026 -12.398 -44.764  1.00 90.78           C  
ATOM   1004  OG  SER H 140      43.030 -11.452 -45.085  1.00 90.78           O  
ATOM   1005  N   ALA H 141      41.161 -15.140 -43.253  1.00 93.15           N  
ATOM   1006  CA  ALA H 141      40.142 -16.148 -42.972  1.00 93.15           C  
ATOM   1007  C   ALA H 141      40.012 -16.392 -41.471  1.00 93.15           C  
ATOM   1008  O   ALA H 141      38.905 -16.552 -40.951  1.00 93.15           O  
ATOM   1009  CB  ALA H 141      40.472 -17.454 -43.693  1.00 93.15           C  
ATOM   1010  N   MET H 142      41.157 -16.423 -40.740  1.00 93.71           N  
ATOM   1011  CA  MET H 142      41.137 -16.378 -39.279  1.00 93.71           C  
ATOM   1012  C   MET H 142      40.576 -15.047 -38.784  1.00 93.71           C  
ATOM   1013  O   MET H 142      39.921 -14.998 -37.742  1.00 93.71           O  
ATOM   1014  CB  MET H 142      42.540 -16.596 -38.713  1.00 93.71           C  
ATOM   1015  CG  MET H 142      43.155 -17.933 -39.094  1.00 93.71           C  
ATOM   1016  SD  MET H 142      42.161 -19.357 -38.501  1.00 93.71           S  
ATOM   1017  CE  MET H 142      42.195 -19.048 -36.713  1.00 93.71           C  
ATOM   1018  N   GLY H 143      40.842 -13.921 -39.559  1.00 94.52           N  
ATOM   1019  CA  GLY H 143      40.362 -12.604 -39.177  1.00 94.52           C  
ATOM   1020  C   GLY H 143      38.849 -12.478 -39.241  1.00 94.52           C  
ATOM   1021  O   GLY H 143      38.245 -11.824 -38.391  1.00 94.52           O  
ATOM   1022  N   GLU H 144      38.169 -13.092 -40.238  1.00 94.48           N  
ATOM   1023  CA  GLU H 144      36.717 -13.105 -40.383  1.00 94.48           C  
ATOM   1024  C   GLU H 144      36.054 -13.877 -39.246  1.00 94.48           C  
ATOM   1025  O   GLU H 144      34.968 -13.507 -38.792  1.00 94.48           O  
ATOM   1026  CB  GLU H 144      36.316 -13.709 -41.731  1.00 94.48           C  
ATOM   1027  CG  GLU H 144      36.889 -12.973 -42.932  1.00 94.48           C  
ATOM   1028  CD  GLU H 144      36.460 -13.567 -44.265  1.00 94.48           C  
ATOM   1029  OE1 GLU H 144      36.082 -12.797 -45.177  1.00 94.48           O  
ATOM   1030  OE2 GLU H 144      36.504 -14.810 -44.399  1.00 94.48           O1-
ATOM   1031  N   LEU H 145      36.668 -14.990 -38.721  1.00 95.08           N  
ATOM   1032  CA  LEU H 145      36.079 -15.858 -37.709  1.00 95.08           C  
ATOM   1033  C   LEU H 145      36.006 -15.158 -36.355  1.00 95.08           C  
ATOM   1034  O   LEU H 145      35.062 -15.372 -35.591  1.00 95.08           O  
ATOM   1035  CB  LEU H 145      36.889 -17.153 -37.581  1.00 95.08           C  
ATOM   1036  CG  LEU H 145      37.003 -18.008 -38.844  1.00 95.08           C  
ATOM   1037  CD1 LEU H 145      37.892 -19.220 -38.584  1.00 95.08           C  
ATOM   1038  CD2 LEU H 145      35.623 -18.442 -39.322  1.00 95.08           C  
ATOM   1039  N   TYR H 146      37.017 -14.306 -36.051  1.00 96.09           N  
ATOM   1040  CA  TYR H 146      36.932 -13.426 -34.891  1.00 96.09           C  
ATOM   1041  C   TYR H 146      35.870 -12.349 -35.084  1.00 96.09           C  
ATOM   1042  O   TYR H 146      35.169 -12.000 -34.129  1.00 96.09           O  
ATOM   1043  CB  TYR H 146      38.292 -12.772 -34.617  1.00 96.09           C  
ATOM   1044  CG  TYR H 146      39.378 -13.764 -34.276  1.00 96.09           C  
ATOM   1045  CD1 TYR H 146      39.183 -14.706 -33.266  1.00 96.09           C  
ATOM   1046  CD2 TYR H 146      40.592 -13.762 -34.954  1.00 96.09           C  
ATOM   1047  CE1 TYR H 146      40.202 -15.582 -32.900  1.00 96.09           C  
ATOM   1048  CE2 TYR H 146      41.602 -14.661 -34.621  1.00 96.09           C  
ATOM   1049  CZ  TYR H 146      41.405 -15.547 -33.579  1.00 96.09           C  
ATOM   1050  OH  TYR H 146      42.420 -16.404 -33.214  1.00 96.09           O  
ATOM   1051  N   GLU H 147      35.773 -11.844 -36.306  1.00 96.09           N  
ATOM   1052  CA  GLU H 147      34.756 -10.833 -36.580  1.00 96.09           C  
ATOM   1053  C   GLU H 147      33.350 -11.428 -36.599  1.00 96.09           C  
ATOM   1054  O   GLU H 147      32.381 -10.726 -36.298  1.00 96.09           O  
ATOM   1055  CB  GLU H 147      35.035 -10.132 -37.914  1.00 96.09           C  
ATOM   1056  CG  GLU H 147      36.356  -9.380 -37.949  1.00 96.09           C  
ATOM   1057  CD  GLU H 147      36.537  -8.539 -39.203  1.00 96.09           C  
ATOM   1058  OE1 GLU H 147      36.947  -7.361 -39.090  1.00 96.09           O  
ATOM   1059  OE2 GLU H 147      36.265  -9.062 -40.308  1.00 96.09           O1-
ATOM   1060  N   ARG H 148      33.212 -12.656 -36.927  1.00 96.62           N  
ATOM   1061  CA  ARG H 148      31.944 -13.349 -36.698  1.00 96.62           C  
ATOM   1062  C   ARG H 148      31.701 -13.572 -35.207  1.00 96.62           C  
ATOM   1063  O   ARG H 148      30.558 -13.525 -34.750  1.00 96.62           O  
ATOM   1064  CB  ARG H 148      31.917 -14.688 -37.436  1.00 96.62           C  
ATOM   1065  CG  ARG H 148      32.036 -14.564 -38.946  1.00 96.62           C  
ATOM   1066  CD  ARG H 148      31.848 -15.907 -39.639  1.00 96.62           C  
ATOM   1067  NE  ARG H 148      31.840 -15.765 -41.093  1.00 96.62           N  
ATOM   1068  CZ  ARG H 148      32.345 -16.656 -41.942  1.00 96.62           C  
ATOM   1069  NH1 ARG H 148      32.805 -17.823 -41.506  1.00 96.62           N1+
ATOM   1070  NH2 ARG H 148      32.391 -16.378 -43.237  1.00 96.62           N  
ATOM   1071  N   GLU H 149      32.716 -13.808 -34.441  1.00 96.83           N  
ATOM   1072  CA  GLU H 149      32.578 -14.200 -33.040  1.00 96.83           C  
ATOM   1073  C   GLU H 149      32.224 -13.002 -32.162  1.00 96.83           C  
ATOM   1074  O   GLU H 149      31.484 -13.147 -31.188  1.00 96.83           O  
ATOM   1075  CB  GLU H 149      33.864 -14.861 -32.539  1.00 96.83           C  
ATOM   1076  CG  GLU H 149      33.779 -15.395 -31.117  1.00 96.83           C  
ATOM   1077  CD  GLU H 149      32.659 -16.404 -30.920  1.00 96.83           C  
ATOM   1078  OE1 GLU H 149      31.912 -16.290 -29.921  1.00 96.83           O  
ATOM   1079  OE2 GLU H 149      32.528 -17.313 -31.768  1.00 96.83           O1-
ATOM   1080  N   VAL H 150      32.745 -11.821 -32.501  1.00 96.95           N  
ATOM   1081  CA  VAL H 150      32.446 -10.614 -31.728  1.00 96.95           C  
ATOM   1082  C   VAL H 150      31.008 -10.174 -32.009  1.00 96.95           C  
ATOM   1083  O   VAL H 150      30.304  -9.755 -31.086  1.00 96.95           O  
ATOM   1084  CB  VAL H 150      33.442  -9.481 -32.051  1.00 96.95           C  
ATOM   1085  CG1 VAL H 150      33.151  -8.226 -31.229  1.00 96.95           C  
ATOM   1086  CG2 VAL H 150      34.876  -9.948 -31.795  1.00 96.95           C  
ATOM   1087  N   ARG H 151      30.590 -10.273 -33.270  1.00 97.79           N  
ATOM   1088  CA  ARG H 151      29.230  -9.909 -33.646  1.00 97.79           C  
ATOM   1089  C   ARG H 151      28.197 -10.886 -33.091  1.00 97.79           C  
ATOM   1090  O   ARG H 151      27.008 -10.556 -33.035  1.00 97.79           O  
ATOM   1091  CB  ARG H 151      29.102  -9.840 -35.173  1.00 97.79           C  
ATOM   1092  CG  ARG H 151      29.988  -8.783 -35.812  1.00 97.79           C  
ATOM   1093  CD  ARG H 151      29.906  -8.819 -37.332  1.00 97.79           C  
ATOM   1094  NE  ARG H 151      30.352 -10.104 -37.865  1.00 97.79           N  
ATOM   1095  CZ  ARG H 151      29.579 -10.945 -38.547  1.00 97.79           C  
ATOM   1096  NH1 ARG H 151      28.266 -10.753 -38.617  1.00 97.79           N1+
ATOM   1097  NH2 ARG H 151      30.123 -11.984 -39.164  1.00 97.79           N  
ATOM   1098  N   GLU H 152      28.570 -12.051 -32.681  1.00 97.69           N  
ATOM   1099  CA  GLU H 152      27.700 -12.926 -31.894  1.00 97.69           C  
ATOM   1100  C   GLU H 152      27.689 -12.524 -30.420  1.00 97.69           C  
ATOM   1101  O   GLU H 152      26.644 -12.592 -29.770  1.00 97.69           O  
ATOM   1102  CB  GLU H 152      28.137 -14.386 -32.038  1.00 97.69           C  
ATOM   1103  CG  GLU H 152      28.071 -14.906 -33.466  1.00 97.69           C  
ATOM   1104  CD  GLU H 152      28.416 -16.382 -33.587  1.00 97.69           C  
ATOM   1105  OE1 GLU H 152      27.687 -17.120 -34.288  1.00 97.69           O  
ATOM   1106  OE2 GLU H 152      29.424 -16.804 -32.978  1.00 97.69           O1-
ATOM   1107  N   MET H 153      28.843 -12.117 -29.922  1.00 97.34           N  
ATOM   1108  CA  MET H 153      28.913 -11.678 -28.533  1.00 97.34           C  
ATOM   1109  C   MET H 153      28.244 -10.318 -28.347  1.00 97.34           C  
ATOM   1110  O   MET H 153      27.620 -10.075 -27.310  1.00 97.34           O  
ATOM   1111  CB  MET H 153      30.366 -11.605 -28.061  1.00 97.34           C  
ATOM   1112  CG  MET H 153      31.092 -12.940 -28.098  1.00 97.34           C  
ATOM   1113  SD  MET H 153      30.289 -14.206 -27.039  1.00 97.34           S  
ATOM   1114  CE  MET H 153      30.397 -13.388 -25.424  1.00 97.34           C  
ATOM   1115  N   ARG H 154      28.360  -9.455 -29.296  1.00 97.81           N  
ATOM   1116  CA  ARG H 154      27.632  -8.190 -29.268  1.00 97.81           C  
ATOM   1117  C   ARG H 154      26.136  -8.403 -29.488  1.00 97.81           C  
ATOM   1118  O   ARG H 154      25.314  -7.715 -28.879  1.00 97.81           O  
ATOM   1119  CB  ARG H 154      28.176  -7.229 -30.327  1.00 97.81           C  
ATOM   1120  CG  ARG H 154      29.637  -6.857 -30.137  1.00 97.81           C  
ATOM   1121  CD  ARG H 154      30.120  -5.902 -31.218  1.00 97.81           C  
ATOM   1122  NE  ARG H 154      31.500  -5.481 -30.991  1.00 97.81           N  
ATOM   1123  CZ  ARG H 154      32.084  -4.447 -31.589  1.00 97.81           C  
ATOM   1124  NH1 ARG H 154      31.400  -3.674 -32.426  1.00 97.81           N1+
ATOM   1125  NH2 ARG H 154      33.360  -4.182 -31.351  1.00 97.81           N  
ATOM   1126  N   GLY H 155      25.806  -9.367 -30.370  1.00 97.67           N  
ATOM   1127  CA  GLY H 155      24.414  -9.778 -30.476  1.00 97.67           C  
ATOM   1128  C   GLY H 155      23.900 -10.476 -29.231  1.00 97.67           C  
ATOM   1129  O   GLY H 155      22.704 -10.431 -28.938  1.00 97.67           O  
ATOM   1130  N   ALA H 156      24.829 -11.147 -28.462  1.00 97.57           N  
ATOM   1131  CA  ALA H 156      24.470 -11.774 -27.191  1.00 97.57           C  
ATOM   1132  C   ALA H 156      24.084 -10.725 -26.152  1.00 97.57           C  
ATOM   1133  O   ALA H 156      23.087 -10.887 -25.444  1.00 97.57           O  
ATOM   1134  CB  ALA H 156      25.625 -12.629 -26.675  1.00 97.57           C  
ATOM   1135  N   VAL H 157      24.851  -9.631 -26.033  1.00 97.78           N  
ATOM   1136  CA  VAL H 157      24.687  -8.658 -24.952  1.00 97.78           C  
ATOM   1137  C   VAL H 157      23.453  -7.796 -25.223  1.00 97.78           C  
ATOM   1138  O   VAL H 157      22.803  -7.333 -24.280  1.00 97.78           O  
ATOM   1139  CB  VAL H 157      25.950  -7.786 -24.796  1.00 97.78           C  
ATOM   1140  CG1 VAL H 157      25.809  -6.781 -23.654  1.00 97.78           C  
ATOM   1141  CG2 VAL H 157      27.177  -8.672 -24.556  1.00 97.78           C  
ATOM   1142  N   LEU H 158      23.098  -7.561 -26.465  1.00 97.69           N  
ATOM   1143  CA  LEU H 158      21.886  -6.833 -26.815  1.00 97.69           C  
ATOM   1144  C   LEU H 158      20.638  -7.655 -26.503  1.00 97.69           C  
ATOM   1145  O   LEU H 158      19.622  -7.105 -26.076  1.00 97.69           O  
ATOM   1146  CB  LEU H 158      21.898  -6.456 -28.300  1.00 97.69           C  
ATOM   1147  CG  LEU H 158      23.052  -5.565 -28.763  1.00 97.69           C  
ATOM   1148  CD1 LEU H 158      22.967  -5.328 -30.267  1.00 97.69           C  
ATOM   1149  CD2 LEU H 158      23.045  -4.242 -28.006  1.00 97.69           C  
ATOM   1150  N   ARG H 159      20.637  -9.011 -26.696  1.00 97.79           N  
ATOM   1151  CA  ARG H 159      19.509  -9.888 -26.392  1.00 97.79           C  
ATOM   1152  C   ARG H 159      19.385 -10.131 -24.890  1.00 97.79           C  
ATOM   1153  O   ARG H 159      18.273 -10.195 -24.362  1.00 97.79           O  
ATOM   1154  CB  ARG H 159      19.648 -11.224 -27.123  1.00 97.79           C  
ATOM   1155  CG  ARG H 159      19.670 -11.100 -28.638  1.00 97.79           C  
ATOM   1156  CD  ARG H 159      19.619 -12.462 -29.316  1.00 97.79           C  
ATOM   1157  NE  ARG H 159      20.740 -13.307 -28.912  1.00 97.79           N  
ATOM   1158  CZ  ARG H 159      21.805 -13.564 -29.665  1.00 97.79           C  
ATOM   1159  NH1 ARG H 159      21.935 -13.009 -30.865  1.00 97.79           N1+
ATOM   1160  NH2 ARG H 159      22.746 -14.381 -29.217  1.00 97.79           N  
ATOM   1161  N   LEU H 160      20.571 -10.267 -24.220  1.00 98.16           N  
ATOM   1162  CA  LEU H 160      20.564 -10.296 -22.760  1.00 98.16           C  
ATOM   1163  C   LEU H 160      20.137  -8.947 -22.190  1.00 98.16           C  
ATOM   1164  O   LEU H 160      19.427  -8.900 -21.183  1.00 98.16           O  
ATOM   1165  CB  LEU H 160      21.945 -10.672 -22.220  1.00 98.16           C  
ATOM   1166  CG  LEU H 160      22.478 -12.051 -22.612  1.00 98.16           C  
ATOM   1167  CD1 LEU H 160      23.879 -12.258 -22.046  1.00 98.16           C  
ATOM   1168  CD2 LEU H 160      21.534 -13.146 -22.129  1.00 98.16           C  
ATOM   1169  N   GLY H 161      20.550  -7.816 -22.816  1.00 97.39           N  
ATOM   1170  CA  GLY H 161      20.160  -6.494 -22.355  1.00 97.39           C  
ATOM   1171  C   GLY H 161      18.687  -6.197 -22.560  1.00 97.39           C  
ATOM   1172  O   GLY H 161      18.048  -5.576 -21.708  1.00 97.39           O  
ATOM   1173  N   ALA H 162      18.080  -6.637 -23.717  1.00 97.39           N  
ATOM   1174  CA  ALA H 162      16.638  -6.541 -23.939  1.00 97.39           C  
ATOM   1175  C   ALA H 162      15.874  -7.451 -22.981  1.00 97.39           C  
ATOM   1176  O   ALA H 162      14.852  -7.051 -22.420  1.00 97.39           O  
ATOM   1177  CB  ALA H 162      16.298  -6.891 -25.386  1.00 97.39           C  
ATOM   1178  N   ALA H 163      16.369  -8.705 -22.779  1.00 96.81           N  
ATOM   1179  CA  ALA H 163      15.768  -9.653 -21.845  1.00 96.81           C  
ATOM   1180  C   ALA H 163      15.911  -9.182 -20.398  1.00 96.81           C  
ATOM   1181  O   ALA H 163      15.037  -9.469 -19.575  1.00 96.81           O  
ATOM   1182  CB  ALA H 163      16.401 -11.034 -22.009  1.00 96.81           C  
ATOM   1183  N   ARG H 164      17.026  -8.464 -20.113  1.00 96.65           N  
ATOM   1184  CA  ARG H 164      17.191  -7.791 -18.833  1.00 96.65           C  
ATOM   1185  C   ARG H 164      16.132  -6.709 -18.630  1.00 96.65           C  
ATOM   1186  O   ARG H 164      15.573  -6.576 -17.542  1.00 96.65           O  
ATOM   1187  CB  ARG H 164      18.587  -7.167 -18.730  1.00 96.65           C  
ATOM   1188  CG  ARG H 164      18.894  -6.542 -17.385  1.00 96.65           C  
ATOM   1189  CD  ARG H 164      20.086  -5.591 -17.439  1.00 96.65           C  
ATOM   1190  NE  ARG H 164      20.275  -4.931 -16.143  1.00 96.65           N  
ATOM   1191  CZ  ARG H 164      21.273  -4.724 -15.308  1.00 96.65           C  
ATOM   1192  NH1 ARG H 164      22.537  -5.022 -15.541  1.00 96.65           N1+
ATOM   1193  NH2 ARG H 164      21.053  -4.253 -14.099  1.00 96.65           N  
ATOM   1194  N   GLY H 165      15.835  -5.927 -19.642  1.00 95.71           N  
ATOM   1195  CA  GLY H 165      14.854  -4.859 -19.550  1.00 95.71           C  
ATOM   1196  C   GLY H 165      13.427  -5.364 -19.458  1.00 95.71           C  
ATOM   1197  O   GLY H 165      12.568  -4.705 -18.870  1.00 95.71           O  
ATOM   1198  N   GLN H 166      13.123  -6.559 -20.038  1.00 96.66           N  
ATOM   1199  CA  GLN H 166      11.795  -7.162 -19.974  1.00 96.66           C  
ATOM   1200  C   GLN H 166      11.524  -7.753 -18.593  1.00 96.66           C  
ATOM   1201  O   GLN H 166      10.432  -7.578 -18.051  1.00 96.66           O  
ATOM   1202  CB  GLN H 166      11.641  -8.242 -21.045  1.00 96.66           C  
ATOM   1203  CG  GLN H 166      11.803  -7.725 -22.469  1.00 96.66           C  
ATOM   1204  CD  GLN H 166      11.512  -8.784 -23.515  1.00 96.66           C  
ATOM   1205  NE2 GLN H 166      10.815  -8.392 -24.577  1.00 96.66           N  
ATOM   1206  OE1 GLN H 166      11.909  -9.945 -23.372  1.00 96.66           O  
ATOM   1207  N   LEU H 167      12.541  -8.466 -18.020  1.00 96.56           N  
ATOM   1208  CA  LEU H 167      12.402  -9.069 -16.702  1.00 96.56           C  
ATOM   1209  C   LEU H 167      12.316  -8.013 -15.604  1.00 96.56           C  
ATOM   1210  O   LEU H 167      11.873  -8.316 -14.494  1.00 96.56           O  
ATOM   1211  CB  LEU H 167      13.582 -10.004 -16.410  1.00 96.56           C  
ATOM   1212  CG  LEU H 167      13.739 -11.210 -17.336  1.00 96.56           C  
ATOM   1213  CD1 LEU H 167      14.989 -12.002 -16.968  1.00 96.56           C  
ATOM   1214  CD2 LEU H 167      12.500 -12.099 -17.273  1.00 96.56           C  
ATOM   1215  N   ARG H 168      12.707  -6.793 -15.828  1.00 96.41           N  
ATOM   1216  CA  ARG H 168      12.523  -5.724 -14.846  1.00 96.41           C  
ATOM   1217  C   ARG H 168      11.168  -5.047 -15.028  1.00 96.41           C  
ATOM   1218  O   ARG H 168      10.565  -4.603 -14.049  1.00 96.41           O  
ATOM   1219  CB  ARG H 168      13.649  -4.696 -14.949  1.00 96.41           C  
ATOM   1220  CG  ARG H 168      15.034  -5.272 -14.678  1.00 96.41           C  
ATOM   1221  CD  ARG H 168      16.048  -4.176 -14.403  1.00 96.41           C  
ATOM   1222  NE  ARG H 168      17.415  -4.715 -14.268  1.00 96.41           N  
ATOM   1223  CZ  ARG H 168      18.380  -4.240 -15.092  1.00 96.41           C  
ATOM   1224  NH1 ARG H 168      18.036  -3.702 -16.271  1.00 96.41           N1+
ATOM   1225  NH2 ARG H 168      19.520  -4.259 -14.688  1.00 96.41           N  
ATOM   1226  N   LEU H 169      10.649  -4.946 -16.221  1.00 95.33           N  
ATOM   1227  CA  LEU H 169       9.279  -4.485 -16.439  1.00 95.33           C  
ATOM   1228  C   LEU H 169       8.263  -5.514 -15.950  1.00 95.33           C  
ATOM   1229  O   LEU H 169       7.194  -5.144 -15.457  1.00 95.33           O  
ATOM   1230  CB  LEU H 169       9.044  -4.191 -17.924  1.00 95.33           C  
ATOM   1231  CG  LEU H 169       9.913  -3.097 -18.544  1.00 95.33           C  
ATOM   1232  CD1 LEU H 169       9.594  -2.943 -20.027  1.00 95.33           C  
ATOM   1233  CD2 LEU H 169       9.713  -1.775 -17.809  1.00 95.33           C  
ATOM   1234  N   GLU H 170       8.606  -6.803 -16.091  1.00 96.40           N  
ATOM   1235  CA  GLU H 170       7.800  -7.843 -15.454  1.00 96.40           C  
ATOM   1236  C   GLU H 170       7.962  -7.832 -13.936  1.00 96.40           C  
ATOM   1237  O   GLU H 170       7.008  -8.127 -13.214  1.00 96.40           O  
ATOM   1238  CB  GLU H 170       8.172  -9.222 -16.009  1.00 96.40           C  
ATOM   1239  CG  GLU H 170       7.931  -9.363 -17.505  1.00 96.40           C  
ATOM   1240  CD  GLU H 170       8.180 -10.769 -18.026  1.00 96.40           C  
ATOM   1241  OE1 GLU H 170       7.342 -11.286 -18.801  1.00 96.40           O  
ATOM   1242  OE2 GLU H 170       9.220 -11.360 -17.658  1.00 96.40           O1-
ATOM   1243  N   GLN H 171       9.179  -7.491 -13.479  1.00 96.60           N  
ATOM   1244  CA  GLN H 171       9.387  -7.364 -12.039  1.00 96.60           C  
ATOM   1245  C   GLN H 171       8.676  -6.130 -11.489  1.00 96.60           C  
ATOM   1246  O   GLN H 171       8.079  -6.182 -10.413  1.00 96.60           O  
ATOM   1247  CB  GLN H 171      10.880  -7.302 -11.713  1.00 96.60           C  
ATOM   1248  CG  GLN H 171      11.191  -7.273 -10.224  1.00 96.60           C  
ATOM   1249  CD  GLN H 171      12.675  -7.149  -9.933  1.00 96.60           C  
ATOM   1250  NE2 GLN H 171      13.155  -7.914  -8.960  1.00 96.60           N  
ATOM   1251  OE1 GLN H 171      13.384  -6.370 -10.579  1.00 96.60           O  
ATOM   1252  N   GLU H 172       8.721  -5.008 -12.206  1.00 96.18           N  
ATOM   1253  CA  GLU H 172       7.964  -3.819 -11.837  1.00 96.18           C  
ATOM   1254  C   GLU H 172       6.485  -3.912 -12.216  1.00 96.18           C  
ATOM   1255  O   GLU H 172       5.721  -3.000 -11.888  1.00 96.18           O  
ATOM   1256  CB  GLU H 172       8.569  -2.571 -12.497  1.00 96.18           C  
ATOM   1257  CG  GLU H 172       9.993  -2.271 -12.061  1.00 96.18           C  
ATOM   1258  CD  GLU H 172      10.565  -1.015 -12.702  1.00 96.18           C  
ATOM   1259  OE1 GLU H 172      11.168  -0.186 -11.983  1.00 96.18           O  
ATOM   1260  OE2 GLU H 172      10.409  -0.859 -13.934  1.00 96.18           O1-
ATOM   1261  N   HIS H 173       6.096  -4.983 -12.884  1.00 94.34           N  
ATOM   1262  CA  HIS H 173       4.659  -5.263 -12.948  1.00 94.34           C  
ATOM   1263  C   HIS H 173       4.228  -6.129 -11.770  1.00 94.34           C  
ATOM   1264  O   HIS H 173       3.148  -5.932 -11.208  1.00 94.34           O  
ATOM   1265  CB  HIS H 173       4.298  -5.938 -14.269  1.00 94.34           C  
ATOM   1266  CG  HIS H 173       2.826  -6.129 -14.462  1.00 94.34           C  
ATOM   1267  CD2 HIS H 173       2.090  -7.247 -14.665  1.00 94.34           C  
ATOM   1268  ND1 HIS H 173       1.936  -5.074 -14.454  1.00 94.34           N  
ATOM   1269  CE1 HIS H 173       0.707  -5.546 -14.593  1.00 94.34           C  
ATOM   1270  NE2 HIS H 173       0.772  -6.858 -14.723  1.00 94.34           N  
ATOM   1271  N   LEU H 174       5.076  -7.115 -11.351  1.00 95.53           N  
ATOM   1272  CA  LEU H 174       4.915  -7.819 -10.086  1.00 95.53           C  
ATOM   1273  C   LEU H 174       5.096  -6.894  -8.886  1.00 95.53           C  
ATOM   1274  O   LEU H 174       4.590  -7.188  -7.798  1.00 95.53           O  
ATOM   1275  CB  LEU H 174       5.920  -8.975  -9.992  1.00 95.53           C  
ATOM   1276  CG  LEU H 174       5.807 -10.054 -11.070  1.00 95.53           C  
ATOM   1277  CD1 LEU H 174       6.905 -11.098 -10.893  1.00 95.53           C  
ATOM   1278  CD2 LEU H 174       4.430 -10.708 -11.031  1.00 95.53           C  
ATOM   1279  N   LEU H 175       5.795  -5.794  -9.066  1.00 96.89           N  
ATOM   1280  CA  LEU H 175       5.706  -4.711  -8.085  1.00 96.89           C  
ATOM   1281  C   LEU H 175       4.571  -3.749  -8.417  1.00 96.89           C  
ATOM   1282  O   LEU H 175       4.570  -2.587  -8.005  1.00 96.89           O  
ATOM   1283  CB  LEU H 175       7.045  -3.967  -8.024  1.00 96.89           C  
ATOM   1284  CG  LEU H 175       8.261  -4.801  -7.618  1.00 96.89           C  
ATOM   1285  CD1 LEU H 175       9.528  -3.953  -7.668  1.00 96.89           C  
ATOM   1286  CD2 LEU H 175       8.063  -5.392  -6.227  1.00 96.89           C  
ATOM   1287  N   GLU H 176       3.560  -4.162  -9.140  1.00 94.95           N  
ATOM   1288  CA  GLU H 176       2.279  -3.459  -9.171  1.00 94.95           C  
ATOM   1289  C   GLU H 176       1.092  -4.392  -8.936  1.00 94.95           C  
ATOM   1290  O   GLU H 176      -0.056  -3.956  -9.048  1.00 94.95           O  
ATOM   1291  CB  GLU H 176       2.103  -2.739 -10.515  1.00 94.95           C  
ATOM   1292  CG  GLU H 176       3.135  -1.656 -10.777  1.00 94.95           C  
ATOM   1293  CD  GLU H 176       2.942  -0.934 -12.101  1.00 94.95           C  
ATOM   1294  OE1 GLU H 176       3.950  -0.663 -12.794  1.00 94.95           O  
ATOM   1295  OE2 GLU H 176       1.778  -0.633 -12.451  1.00 94.95           O1-
ATOM   1296  N   ASP H 177       1.337  -5.661  -8.611  1.00 94.91           N  
ATOM   1297  CA  ASP H 177       0.238  -6.608  -8.425  1.00 94.91           C  
ATOM   1298  C   ASP H 177      -0.047  -6.842  -6.943  1.00 94.91           C  
ATOM   1299  O   ASP H 177      -1.175  -6.649  -6.483  1.00 94.91           O  
ATOM   1300  CB  ASP H 177       0.551  -7.939  -9.111  1.00 94.91           C  
ATOM   1301  CG  ASP H 177       0.730  -7.814 -10.614  1.00 94.91           C  
ATOM   1302  OD1 ASP H 177      -0.035  -7.070 -11.263  1.00 94.91           O  
ATOM   1303  OD2 ASP H 177       1.648  -8.470 -11.155  1.00 94.91           O1-
ATOM   1304  N   ILE H 178       1.009  -7.269  -6.218  1.00 94.12           N  
ATOM   1305  CA  ILE H 178       0.769  -7.853  -4.894  1.00 94.12           C  
ATOM   1306  C   ILE H 178       0.538  -6.734  -3.876  1.00 94.12           C  
ATOM   1307  O   ILE H 178      -0.146  -6.945  -2.873  1.00 94.12           O  
ATOM   1308  CB  ILE H 178       1.945  -8.766  -4.485  1.00 94.12           C  
ATOM   1309  CG1 ILE H 178       2.160  -9.852  -5.553  1.00 94.12           C  
ATOM   1310  CG2 ILE H 178       1.721  -9.418  -3.117  1.00 94.12           C  
ATOM   1311  CD1 ILE H 178       3.369 -10.741  -5.300  1.00 94.12           C  
ATOM   1312  N   ALA H 179       1.083  -5.545  -4.130  1.00 95.51           N  
ATOM   1313  CA  ALA H 179       0.795  -4.382  -3.296  1.00 95.51           C  
ATOM   1314  C   ALA H 179      -0.653  -3.923  -3.442  1.00 95.51           C  
ATOM   1315  O   ALA H 179      -1.223  -3.329  -2.522  1.00 95.51           O  
ATOM   1316  CB  ALA H 179       1.743  -3.235  -3.649  1.00 95.51           C  
ATOM   1317  N   HIS H 180      -1.315  -4.191  -4.620  1.00 94.74           N  
ATOM   1318  CA  HIS H 180      -2.778  -4.157  -4.698  1.00 94.74           C  
ATOM   1319  C   HIS H 180      -3.402  -5.236  -3.820  1.00 94.74           C  
ATOM   1320  O   HIS H 180      -4.440  -5.006  -3.196  1.00 94.74           O  
ATOM   1321  CB  HIS H 180      -3.245  -4.327  -6.143  1.00 94.74           C  
ATOM   1322  CG  HIS H 180      -2.845  -3.208  -7.049  1.00 94.74           C  
ATOM   1323  CD2 HIS H 180      -2.399  -1.957  -6.776  1.00 94.74           C  
ATOM   1324  ND1 HIS H 180      -2.896  -3.312  -8.426  1.00 94.74           N  
ATOM   1325  CE1 HIS H 180      -2.589  -2.134  -8.953  1.00 94.74           C  
ATOM   1326  NE2 HIS H 180      -2.278  -1.303  -7.978  1.00 94.74           N  
ATOM   1327  N   VAL H 181      -2.782  -6.435  -3.761  1.00 93.68           N  
ATOM   1328  CA  VAL H 181      -3.384  -7.563  -3.047  1.00 93.68           C  
ATOM   1329  C   VAL H 181      -3.203  -7.349  -1.545  1.00 93.68           C  
ATOM   1330  O   VAL H 181      -4.150  -7.552  -0.778  1.00 93.68           O  
ATOM   1331  CB  VAL H 181      -2.775  -8.906  -3.497  1.00 93.68           C  
ATOM   1332  CG1 VAL H 181      -3.420 -10.087  -2.771  1.00 93.68           C  
ATOM   1333  CG2 VAL H 181      -2.930  -9.078  -5.011  1.00 93.68           C  
ATOM   1334  N   ARG H 182      -2.090  -6.965  -1.105  1.00 96.56           N  
ATOM   1335  CA  ARG H 182      -1.791  -6.446   0.211  1.00 96.56           C  
ATOM   1336  C   ARG H 182      -2.605  -5.197   0.546  1.00 96.56           C  
ATOM   1337  O   ARG H 182      -2.902  -4.957   1.717  1.00 96.56           O  
ATOM   1338  CB  ARG H 182      -0.305  -6.092   0.340  1.00 96.56           C  
ATOM   1339  CG  ARG H 182       0.656  -7.251   0.144  1.00 96.56           C  
ATOM   1340  CD  ARG H 182       2.099  -6.794   0.326  1.00 96.56           C  
ATOM   1341  NE  ARG H 182       3.040  -7.909   0.264  1.00 96.56           N  
ATOM   1342  CZ  ARG H 182       4.365  -7.763   0.323  1.00 96.56           C  
ATOM   1343  NH1 ARG H 182       4.908  -6.551   0.284  1.00 96.56           N1+
ATOM   1344  NH2 ARG H 182       5.140  -8.830   0.420  1.00 96.56           N  
ATOM   1345  N   GLN H 183      -2.959  -4.414  -0.432  1.00 95.20           N  
ATOM   1346  CA  GLN H 183      -3.960  -3.365  -0.243  1.00 95.20           C  
ATOM   1347  C   GLN H 183      -5.333  -3.975   0.036  1.00 95.20           C  
ATOM   1348  O   GLN H 183      -5.979  -3.594   1.013  1.00 95.20           O  
ATOM   1349  CB  GLN H 183      -4.028  -2.444  -1.460  1.00 95.20           C  
ATOM   1350  CG  GLN H 183      -4.981  -1.268  -1.290  1.00 95.20           C  
ATOM   1351  CD  GLN H 183      -5.112  -0.416  -2.537  1.00 95.20           C  
ATOM   1352  NE2 GLN H 183      -5.234   0.895  -2.346  1.00 95.20           N  
ATOM   1353  OE1 GLN H 183      -5.107  -0.924  -3.663  1.00 95.20           O  
ATOM   1354  N   ARG H 184      -5.754  -4.896  -0.780  1.00 95.86           N  
ATOM   1355  CA  ARG H 184      -7.080  -5.485  -0.638  1.00 95.86           C  
ATOM   1356  C   ARG H 184      -7.149  -6.449   0.544  1.00 95.86           C  
ATOM   1357  O   ARG H 184      -8.239  -6.678   1.075  1.00 95.86           O  
ATOM   1358  CB  ARG H 184      -7.485  -6.216  -1.922  1.00 95.86           C  
ATOM   1359  CG  ARG H 184      -7.548  -5.315  -3.144  1.00 95.86           C  
ATOM   1360  CD  ARG H 184      -8.282  -5.972  -4.302  1.00 95.86           C  
ATOM   1361  NE  ARG H 184      -7.649  -7.225  -4.710  1.00 95.86           N  
ATOM   1362  CZ  ARG H 184      -7.808  -7.782  -5.910  1.00 95.86           C  
ATOM   1363  NH1 ARG H 184      -8.399  -7.112  -6.891  1.00 95.86           N1+
ATOM   1364  NH2 ARG H 184      -7.373  -9.014  -6.122  1.00 95.86           N  
ATOM   1365  N   LEU H 185      -6.096  -6.999   0.974  1.00 96.70           N  
ATOM   1366  CA  LEU H 185      -6.086  -7.724   2.246  1.00 96.70           C  
ATOM   1367  C   LEU H 185      -6.189  -6.763   3.427  1.00 96.70           C  
ATOM   1368  O   LEU H 185      -6.894  -7.063   4.393  1.00 96.70           O  
ATOM   1369  CB  LEU H 185      -4.821  -8.574   2.382  1.00 96.70           C  
ATOM   1370  CG  LEU H 185      -4.661  -9.727   1.390  1.00 96.70           C  
ATOM   1371  CD1 LEU H 185      -3.342 -10.454   1.630  1.00 96.70           C  
ATOM   1372  CD2 LEU H 185      -5.836 -10.694   1.499  1.00 96.70           C  
ATOM   1373  N   ASP H 186      -5.524  -5.644   3.379  1.00 95.37           N  
ATOM   1374  CA  ASP H 186      -5.704  -4.624   4.413  1.00 95.37           C  
ATOM   1375  C   ASP H 186      -7.044  -3.900   4.270  1.00 95.37           C  
ATOM   1376  O   ASP H 186      -7.569  -3.395   5.267  1.00 95.37           O  
ATOM   1377  CB  ASP H 186      -4.566  -3.605   4.378  1.00 95.37           C  
ATOM   1378  CG  ASP H 186      -3.203  -4.177   4.721  1.00 95.37           C  
ATOM   1379  OD1 ASP H 186      -3.113  -5.174   5.468  1.00 95.37           O  
ATOM   1380  OD2 ASP H 186      -2.196  -3.609   4.240  1.00 95.37           O1-
ATOM   1381  N   ASP H 187      -7.585  -3.850   3.081  1.00 93.52           N  
ATOM   1382  CA  ASP H 187      -8.997  -3.491   2.939  1.00 93.52           C  
ATOM   1383  C   ASP H 187      -9.895  -4.566   3.550  1.00 93.52           C  
ATOM   1384  O   ASP H 187     -10.752  -4.241   4.369  1.00 93.52           O  
ATOM   1385  CB  ASP H 187      -9.367  -3.271   1.473  1.00 93.52           C  
ATOM   1386  CG  ASP H 187      -8.685  -2.061   0.859  1.00 93.52           C  
ATOM   1387  OD1 ASP H 187      -8.621  -0.998   1.515  1.00 93.52           O  
ATOM   1388  OD2 ASP H 187      -8.207  -2.168  -0.291  1.00 93.52           O1-
ATOM   1389  N   GLU H 188      -9.675  -5.862   3.174  1.00 94.25           N  
ATOM   1390  CA  GLU H 188     -10.490  -6.940   3.731  1.00 94.25           C  
ATOM   1391  C   GLU H 188     -10.033  -7.356   5.132  1.00 94.25           C  
ATOM   1392  O   GLU H 188     -10.548  -8.340   5.667  1.00 94.25           O  
ATOM   1393  CB  GLU H 188     -10.467  -8.158   2.799  1.00 94.25           C  
ATOM   1394  CG  GLU H 188     -11.083  -7.901   1.432  1.00 94.25           C  
ATOM   1395  CD  GLU H 188     -10.954  -9.080   0.480  1.00 94.25           C  
ATOM   1396  OE1 GLU H 188     -11.953  -9.432  -0.187  1.00 94.25           O  
ATOM   1397  OE2 GLU H 188      -9.846  -9.654   0.400  1.00 94.25           O1-
ATOM   1398  N   ALA H 189      -9.115  -6.661   5.754  1.00 94.32           N  
ATOM   1399  CA  ALA H 189      -8.885  -6.805   7.192  1.00 94.32           C  
ATOM   1400  C   ALA H 189      -9.303  -5.555   7.961  1.00 94.32           C  
ATOM   1401  O   ALA H 189      -9.609  -5.624   9.154  1.00 94.32           O  
ATOM   1402  CB  ALA H 189      -7.414  -7.116   7.467  1.00 94.32           C  
ATOM   1403  N   ARG H 190      -9.331  -4.370   7.276  1.00 94.74           N  
ATOM   1404  CA  ARG H 190     -10.158  -3.276   7.798  1.00 94.74           C  
ATOM   1405  C   ARG H 190     -11.620  -3.435   7.385  1.00 94.74           C  
ATOM   1406  O   ARG H 190     -12.453  -2.582   7.711  1.00 94.74           O  
ATOM   1407  CB  ARG H 190      -9.627  -1.925   7.317  1.00 94.74           C  
ATOM   1408  CG  ARG H 190      -8.203  -1.622   7.755  1.00 94.74           C  
ATOM   1409  CD  ARG H 190      -7.794  -0.203   7.386  1.00 94.74           C  
ATOM   1410  NE  ARG H 190      -6.349  -0.012   7.502  1.00 94.74           N  
ATOM   1411  CZ  ARG H 190      -5.502  -0.152   6.482  1.00 94.74           C  
ATOM   1412  NH1 ARG H 190      -5.922  -0.629   5.317  1.00 94.74           N1+
ATOM   1413  NH2 ARG H 190      -4.231   0.189   6.635  1.00 94.74           N  
ATOM   1414  N   GLN H 191     -11.973  -4.483   6.685  1.00 94.76           N  
ATOM   1415  CA  GLN H 191     -13.334  -4.989   6.555  1.00 94.76           C  
ATOM   1416  C   GLN H 191     -13.494  -6.309   7.310  1.00 94.76           C  
ATOM   1417  O   GLN H 191     -14.003  -7.287   6.756  1.00 94.76           O  
ATOM   1418  CB  GLN H 191     -13.690  -5.139   5.074  1.00 94.76           C  
ATOM   1419  CG  GLN H 191     -13.831  -3.821   4.327  1.00 94.76           C  
ATOM   1420  CD  GLN H 191     -14.423  -3.984   2.941  1.00 94.76           C  
ATOM   1421  NE2 GLN H 191     -15.281  -3.046   2.551  1.00 94.76           N  
ATOM   1422  OE1 GLN H 191     -14.116  -4.941   2.224  1.00 94.76           O  
ATOM   1423  N   ARG H 192     -13.066  -6.348   8.568  1.00 93.94           N  
ATOM   1424  CA  ARG H 192     -13.334  -7.419   9.511  1.00 93.94           C  
ATOM   1425  C   ARG H 192     -13.474  -6.910  10.949  1.00 93.94           C  
ATOM   1426  O   ARG H 192     -13.078  -7.567  11.909  1.00 93.94           O  
ATOM   1427  CB  ARG H 192     -12.220  -8.479   9.458  1.00 93.94           C  
ATOM   1428  CG  ARG H 192     -12.126  -9.283   8.190  1.00 93.94           C  
ATOM   1429  CD  ARG H 192     -11.304 -10.554   8.317  1.00 93.94           C  
ATOM   1430  NE  ARG H 192     -11.636 -11.503   7.250  1.00 93.94           N  
ATOM   1431  CZ  ARG H 192     -10.946 -11.638   6.121  1.00 93.94           C  
ATOM   1432  NH1 ARG H 192      -9.706 -11.172   6.026  1.00 93.94           N1+
ATOM   1433  NH2 ARG H 192     -11.501 -12.244   5.082  1.00 93.94           N  
ATOM   1434  N   GLU H 193     -14.070  -5.732  11.156  1.00 95.46           N  
ATOM   1435  CA  GLU H 193     -13.970  -5.201  12.521  1.00 95.46           C  
ATOM   1436  C   GLU H 193     -15.277  -4.681  13.116  1.00 95.46           C  
ATOM   1437  O   GLU H 193     -15.421  -4.861  14.339  1.00 95.46           O  
ATOM   1438  CB  GLU H 193     -12.913  -4.078  12.545  1.00 95.46           C  
ATOM   1439  CG  GLU H 193     -11.517  -4.581  12.200  1.00 95.46           C  
ATOM   1440  CD  GLU H 193     -10.424  -3.543  12.374  1.00 95.46           C  
ATOM   1441  OE1 GLU H 193      -9.371  -3.865  12.972  1.00 95.46           O  
ATOM   1442  OE2 GLU H 193     -10.616  -2.398  11.905  1.00 95.46           O1-
ATOM   1443  N   GLU H 194     -16.212  -4.036  12.386  1.00 95.25           N  
ATOM   1444  CA  GLU H 194     -17.355  -3.483  13.140  1.00 95.25           C  
ATOM   1445  C   GLU H 194     -18.589  -4.382  13.055  1.00 95.25           C  
ATOM   1446  O   GLU H 194     -19.497  -4.143  13.865  1.00 95.25           O  
ATOM   1447  CB  GLU H 194     -17.770  -2.098  12.698  1.00 95.25           C  
ATOM   1448  CG  GLU H 194     -18.246  -1.768  11.349  1.00 95.25           C  
ATOM   1449  CD  GLU H 194     -19.540  -2.262  10.763  1.00 95.25           C  
ATOM   1450  OE1 GLU H 194     -19.602  -2.461   9.523  1.00 95.25           O  
ATOM   1451  OE2 GLU H 194     -20.511  -2.455  11.527  1.00 95.25           O1-
ATOM   1452  N   ALA H 195     -18.718  -5.314  12.133  1.00 94.18           N  
ATOM   1453  CA  ALA H 195     -19.877  -6.227  12.276  1.00 94.18           C  
ATOM   1454  C   ALA H 195     -19.419  -7.670  12.359  1.00 94.18           C  
ATOM   1455  O   ALA H 195     -20.181  -8.631  12.235  1.00 94.18           O  
ATOM   1456  CB  ALA H 195     -20.855  -6.001  11.137  1.00 94.18           C  
ATOM   1457  N   GLU H 196     -18.079  -7.865  12.673  1.00 94.86           N  
ATOM   1458  CA  GLU H 196     -17.850  -8.829  13.770  1.00 94.86           C  
ATOM   1459  C   GLU H 196     -18.296  -8.192  15.089  1.00 94.86           C  
ATOM   1460  O   GLU H 196     -18.874  -8.874  15.933  1.00 94.86           O  
ATOM   1461  CB  GLU H 196     -16.402  -9.266  13.851  1.00 94.86           C  
ATOM   1462  CG  GLU H 196     -15.868 -10.007  12.637  1.00 94.86           C  
ATOM   1463  CD  GLU H 196     -14.550 -10.717  12.909  1.00 94.86           C  
ATOM   1464  OE1 GLU H 196     -14.444 -11.930  12.620  1.00 94.86           O  
ATOM   1465  OE2 GLU H 196     -13.620 -10.056  13.420  1.00 94.86           O1-
ATOM   1466  N   ALA H 197     -18.032  -6.892  15.235  1.00 95.46           N  
ATOM   1467  CA  ALA H 197     -18.443  -6.144  16.410  1.00 95.46           C  
ATOM   1468  C   ALA H 197     -19.950  -5.888  16.434  1.00 95.46           C  
ATOM   1469  O   ALA H 197     -20.487  -5.582  17.504  1.00 95.46           O  
ATOM   1470  CB  ALA H 197     -17.699  -4.807  16.474  1.00 95.46           C  
ATOM   1471  N   ALA H 198     -20.653  -5.991  15.312  1.00 95.95           N  
ATOM   1472  CA  ALA H 198     -22.097  -5.933  15.162  1.00 95.95           C  
ATOM   1473  C   ALA H 198     -22.678  -7.303  14.828  1.00 95.95           C  
ATOM   1474  O   ALA H 198     -23.887  -7.525  14.872  1.00 95.95           O  
ATOM   1475  CB  ALA H 198     -22.501  -4.931  14.079  1.00 95.95           C  
ATOM   1476  N   ALA H 199     -21.799  -8.314  14.505  1.00 93.91           N  
ATOM   1477  CA  ALA H 199     -22.154  -9.682  14.921  1.00 93.91           C  
ATOM   1478  C   ALA H 199     -22.202  -9.772  16.445  1.00 93.91           C  
ATOM   1479  O   ALA H 199     -23.077 -10.443  16.993  1.00 93.91           O  
ATOM   1480  CB  ALA H 199     -21.170 -10.693  14.354  1.00 93.91           C  
ATOM   1481  N   ARG H 200     -21.225  -9.055  17.103  1.00 97.23           N  
ATOM   1482  CA  ARG H 200     -21.327  -8.817  18.532  1.00 97.23           C  
ATOM   1483  C   ARG H 200     -22.455  -7.847  18.873  1.00 97.23           C  
ATOM   1484  O   ARG H 200     -23.093  -8.037  19.911  1.00 97.23           O  
ATOM   1485  CB  ARG H 200     -20.008  -8.266  19.093  1.00 97.23           C  
ATOM   1486  CG  ARG H 200     -18.851  -9.246  19.020  1.00 97.23           C  
ATOM   1487  CD  ARG H 200     -17.514  -8.572  19.297  1.00 97.23           C  
ATOM   1488  NE  ARG H 200     -16.394  -9.468  19.019  1.00 97.23           N  
ATOM   1489  CZ  ARG H 200     -15.564  -9.341  17.987  1.00 97.23           C  
ATOM   1490  NH1 ARG H 200     -15.635  -8.283  17.188  1.00 97.23           N1+
ATOM   1491  NH2 ARG H 200     -14.657 -10.277  17.753  1.00 97.23           N  
ATOM   1492  N   ALA H 201     -22.706  -6.869  18.106  1.00 97.18           N  
ATOM   1493  CA  ALA H 201     -23.653  -5.834  18.538  1.00 97.18           C  
ATOM   1494  C   ALA H 201     -25.093  -6.276  18.287  1.00 97.18           C  
ATOM   1495  O   ALA H 201     -25.975  -5.987  19.094  1.00 97.18           O  
ATOM   1496  CB  ALA H 201     -23.391  -4.508  17.831  1.00 97.18           C  
ATOM   1497  N   LEU H 202     -25.376  -6.963  17.211  1.00 96.62           N  
ATOM   1498  CA  LEU H 202     -26.661  -7.642  17.061  1.00 96.62           C  
ATOM   1499  C   LEU H 202     -26.781  -8.847  17.993  1.00 96.62           C  
ATOM   1500  O   LEU H 202     -27.903  -9.265  18.290  1.00 96.62           O  
ATOM   1501  CB  LEU H 202     -26.864  -8.097  15.612  1.00 96.62           C  
ATOM   1502  CG  LEU H 202     -26.944  -6.987  14.562  1.00 96.62           C  
ATOM   1503  CD1 LEU H 202     -27.094  -7.586  13.167  1.00 96.62           C  
ATOM   1504  CD2 LEU H 202     -28.101  -6.043  14.870  1.00 96.62           C  
ATOM   1505  N   ALA H 203     -25.650  -9.378  18.434  1.00 97.97           N  
ATOM   1506  CA  ALA H 203     -25.758 -10.332  19.540  1.00 97.97           C  
ATOM   1507  C   ALA H 203     -25.985  -9.618  20.872  1.00 97.97           C  
ATOM   1508  O   ALA H 203     -26.650 -10.166  21.750  1.00 97.97           O  
ATOM   1509  CB  ALA H 203     -24.514 -11.208  19.641  1.00 97.97           C  
ATOM   1510  N   ARG H 204     -25.440  -8.436  21.011  1.00 98.17           N  
ATOM   1511  CA  ARG H 204     -25.838  -7.613  22.150  1.00 98.17           C  
ATOM   1512  C   ARG H 204     -27.260  -7.085  21.980  1.00 98.17           C  
ATOM   1513  O   ARG H 204     -27.908  -6.815  22.991  1.00 98.17           O  
ATOM   1514  CB  ARG H 204     -24.878  -6.440  22.353  1.00 98.17           C  
ATOM   1515  CG  ARG H 204     -23.472  -6.845  22.761  1.00 98.17           C  
ATOM   1516  CD  ARG H 204     -22.587  -5.637  23.033  1.00 98.17           C  
ATOM   1517  NE  ARG H 204     -21.229  -6.037  23.396  1.00 98.17           N  
ATOM   1518  CZ  ARG H 204     -20.180  -5.219  23.412  1.00 98.17           C  
ATOM   1519  NH1 ARG H 204     -20.333  -3.917  23.205  1.00 98.17           N1+
ATOM   1520  NH2 ARG H 204     -18.969  -5.708  23.637  1.00 98.17           N  
ATOM   1521  N   PHE H 205     -27.745  -6.935  20.793  1.00 97.80           N  
ATOM   1522  CA  PHE H 205     -29.137  -6.580  20.558  1.00 97.80           C  
ATOM   1523  C   PHE H 205     -30.026  -7.812  20.388  1.00 97.80           C  
ATOM   1524  O   PHE H 205     -31.241  -7.654  20.239  1.00 97.80           O  
ATOM   1525  CB  PHE H 205     -29.278  -5.698  19.313  1.00 97.80           C  
ATOM   1526  CG  PHE H 205     -28.654  -4.334  19.400  1.00 97.80           C  
ATOM   1527  CD1 PHE H 205     -28.714  -3.599  20.580  1.00 97.80           C  
ATOM   1528  CD2 PHE H 205     -28.025  -3.779  18.289  1.00 97.80           C  
ATOM   1529  CE1 PHE H 205     -28.240  -2.285  20.615  1.00 97.80           C  
ATOM   1530  CE2 PHE H 205     -27.512  -2.485  18.341  1.00 97.80           C  
ATOM   1531  CZ  PHE H 205     -27.664  -1.724  19.487  1.00 97.80           C  
ATOM   1532  N   ALA H 206     -29.467  -9.021  20.400  1.00 97.66           N  
ATOM   1533  CA  ALA H 206     -30.305 -10.214  20.557  1.00 97.66           C  
ATOM   1534  C   ALA H 206     -30.237 -10.748  21.985  1.00 97.66           C  
ATOM   1535  O   ALA H 206     -31.196 -11.335  22.490  1.00 97.66           O  
ATOM   1536  CB  ALA H 206     -29.886 -11.300  19.570  1.00 97.66           C  
ATOM   1537  N   GLN H 207     -29.084 -10.546  22.664  1.00 97.87           N  
ATOM   1538  CA  GLN H 207     -29.069 -10.607  24.120  1.00 97.87           C  
ATOM   1539  C   GLN H 207     -29.712  -9.375  24.756  1.00 97.87           C  
ATOM   1540  O   GLN H 207     -30.074  -9.449  25.934  1.00 97.87           O  
ATOM   1541  CB  GLN H 207     -27.639 -10.757  24.648  1.00 97.87           C  
ATOM   1542  CG  GLN H 207     -26.949 -12.044  24.219  1.00 97.87           C  
ATOM   1543  CD  GLN H 207     -25.517 -12.141  24.711  1.00 97.87           C  
ATOM   1544  NE2 GLN H 207     -25.112 -13.339  25.119  1.00 97.87           N  
ATOM   1545  OE1 GLN H 207     -24.780 -11.150  24.725  1.00 97.87           O  
ATOM   1546  N   GLU H 208     -29.855  -8.311  24.028  1.00 97.93           N  
ATOM   1547  CA  GLU H 208     -30.893  -7.361  24.474  1.00 97.93           C  
ATOM   1548  C   GLU H 208     -31.998  -7.224  23.434  1.00 97.93           C  
ATOM   1549  O   GLU H 208     -32.679  -6.206  23.303  1.00 97.93           O  
ATOM   1550  CB  GLU H 208     -30.277  -6.002  24.807  1.00 97.93           C  
ATOM   1551  CG  GLU H 208     -29.185  -6.084  25.867  1.00 97.93           C  
ATOM   1552  CD  GLU H 208     -28.383  -4.801  26.008  1.00 97.93           C  
ATOM   1553  OE1 GLU H 208     -27.132  -4.867  26.008  1.00 97.93           O  
ATOM   1554  OE2 GLU H 208     -29.007  -3.723  26.118  1.00 97.93           O1-
ATOM   1555  N   ALA H 209     -32.249  -8.298  22.716  1.00 97.40           N  
ATOM   1556  CA  ALA H 209     -33.679  -8.582  22.466  1.00 97.40           C  
ATOM   1557  C   ALA H 209     -34.190  -9.609  23.476  1.00 97.40           C  
ATOM   1558  O   ALA H 209     -35.359  -9.587  23.864  1.00 97.40           O  
ATOM   1559  CB  ALA H 209     -33.897  -9.071  21.044  1.00 97.40           C  
ATOM   1560  N   GLU H 210     -33.270 -10.507  23.889  1.00 98.05           N  
ATOM   1561  CA  GLU H 210     -33.492 -11.263  25.118  1.00 98.05           C  
ATOM   1562  C   GLU H 210     -33.026 -10.511  26.362  1.00 98.05           C  
ATOM   1563  O   GLU H 210     -33.001 -11.070  27.463  1.00 98.05           O  
ATOM   1564  CB  GLU H 210     -32.776 -12.620  25.010  1.00 98.05           C  
ATOM   1565  CG  GLU H 210     -33.222 -13.424  23.795  1.00 98.05           C  
ATOM   1566  CD  GLU H 210     -32.334 -14.615  23.481  1.00 98.05           C  
ATOM   1567  OE1 GLU H 210     -32.869 -15.698  23.148  1.00 98.05           O  
ATOM   1568  OE2 GLU H 210     -31.094 -14.467  23.561  1.00 98.05           O1-
ATOM   1569  N   ALA H 211     -32.692  -9.224  26.219  1.00 97.77           N  
ATOM   1570  CA  ALA H 211     -32.989  -8.256  27.281  1.00 97.77           C  
ATOM   1571  C   ALA H 211     -33.699  -7.027  26.716  1.00 97.77           C  
ATOM   1572  O   ALA H 211     -33.774  -5.957  27.325  1.00 97.77           O  
ATOM   1573  CB  ALA H 211     -31.720  -7.838  28.016  1.00 97.77           C  
ATOM   1574  N   ALA H 212     -34.329  -7.159  25.542  1.00 97.68           N  
ATOM   1575  CA  ALA H 212     -35.688  -6.592  25.399  1.00 97.68           C  
ATOM   1576  C   ALA H 212     -36.735  -7.562  25.956  1.00 97.68           C  
ATOM   1577  O   ALA H 212     -37.922  -7.227  26.063  1.00 97.68           O  
ATOM   1578  CB  ALA H 212     -35.973  -6.265  23.942  1.00 97.68           C  
ATOM   1579  N   ARG H 213     -36.262  -8.754  26.328  1.00 97.93           N  
ATOM   1580  CA  ARG H 213     -36.687  -9.582  27.443  1.00 97.93           C  
ATOM   1581  C   ARG H 213     -36.191  -9.066  28.805  1.00 97.93           C  
ATOM   1582  O   ARG H 213     -35.773  -7.896  28.863  1.00 97.93           O  
ATOM   1583  CB  ARG H 213     -36.180 -10.979  27.122  1.00 97.93           C  
ATOM   1584  CG  ARG H 213     -36.875 -12.203  27.604  1.00 97.93           C  
ATOM   1585  CD  ARG H 213     -36.510 -13.429  26.768  1.00 97.93           C  
ATOM   1586  NE  ARG H 213     -37.621 -14.375  26.667  1.00 97.93           N  
ATOM   1587  CZ  ARG H 213     -38.206 -14.681  25.506  1.00 97.93           C  
ATOM   1588  NH1 ARG H 213     -37.622 -14.348  24.358  1.00 97.93           N1+
ATOM   1589  NH2 ARG H 213     -39.366 -15.316  25.493  1.00 97.93           N  
ATOM   1590  N   VAL H 214     -36.149  -9.807  29.888  1.00 98.04           N  
ATOM   1591  CA  VAL H 214     -35.943  -9.478  31.289  1.00 98.04           C  
ATOM   1592  C   VAL H 214     -36.961  -8.457  31.833  1.00 98.04           C  
ATOM   1593  O   VAL H 214     -36.798  -7.261  31.521  1.00 98.04           O  
ATOM   1594  CB  VAL H 214     -34.499  -8.944  31.503  1.00 98.04           C  
ATOM   1595  CG1 VAL H 214     -34.219  -8.644  32.973  1.00 98.04           C  
ATOM   1596  CG2 VAL H 214     -33.479  -9.960  30.978  1.00 98.04           C  
ATOM   1597  N   ASP H 215     -37.950  -8.839  32.592  1.00 97.70           N  
ATOM   1598  CA  ASP H 215     -38.699  -8.407  33.712  1.00 97.70           C  
ATOM   1599  C   ASP H 215     -40.201  -8.798  33.698  1.00 97.70           C  
ATOM   1600  O   ASP H 215     -40.710  -9.034  34.811  1.00 97.70           O  
ATOM   1601  CB  ASP H 215     -38.690  -6.877  33.938  1.00 97.70           C  
ATOM   1602  CG  ASP H 215     -37.346  -6.377  34.440  1.00 97.70           C  
ATOM   1603  OD1 ASP H 215     -36.774  -6.998  35.364  1.00 97.70           O  
ATOM   1604  OD2 ASP H 215     -36.853  -5.360  33.908  1.00 97.70           O1-
ATOM   1605  N   LEU H 216     -40.920  -8.873  32.598  1.00 97.70           N  
ATOM   1606  CA  LEU H 216     -42.375  -8.777  32.551  1.00 97.70           C  
ATOM   1607  C   LEU H 216     -43.110 -10.103  32.331  1.00 97.70           C  
ATOM   1608  O   LEU H 216     -44.281 -10.185  32.744  1.00 97.70           O  
ATOM   1609  CB  LEU H 216     -42.825  -7.839  31.418  1.00 97.70           C  
ATOM   1610  CG  LEU H 216     -42.604  -6.344  31.599  1.00 97.70           C  
ATOM   1611  CD1 LEU H 216     -43.079  -5.582  30.364  1.00 97.70           C  
ATOM   1612  CD2 LEU H 216     -43.326  -5.839  32.846  1.00 97.70           C  
ATOM   1613  N   GLN H 217     -42.527 -11.030  31.738  1.00 97.98           N  
ATOM   1614  CA  GLN H 217     -43.050 -12.356  31.443  1.00 97.98           C  
ATOM   1615  C   GLN H 217     -43.154 -13.228  32.696  1.00 97.98           C  
ATOM   1616  O   GLN H 217     -43.823 -14.265  32.709  1.00 97.98           O  
ATOM   1617  CB  GLN H 217     -42.171 -13.016  30.386  1.00 97.98           C  
ATOM   1618  CG  GLN H 217     -42.710 -14.065  29.484  1.00 97.98           C  
ATOM   1619  CD  GLN H 217     -43.007 -15.449  29.980  1.00 97.98           C  
ATOM   1620  NE2 GLN H 217     -44.077 -16.049  29.453  1.00 97.98           N  
ATOM   1621  OE1 GLN H 217     -42.298 -15.999  30.828  1.00 97.98           O  
ATOM   1622  N   LYS H 218     -42.506 -12.809  33.772  1.00 97.76           N  
ATOM   1623  CA  LYS H 218     -43.030 -12.909  35.125  1.00 97.76           C  
ATOM   1624  C   LYS H 218     -44.532 -12.607  35.202  1.00 97.76           C  
ATOM   1625  O   LYS H 218     -45.323 -13.529  35.406  1.00 97.76           O  
ATOM   1626  CB  LYS H 218     -42.333 -11.938  36.078  1.00 97.76           C  
ATOM   1627  CG  LYS H 218     -40.844 -12.017  36.212  1.00 97.76           C  
ATOM   1628  CD  LYS H 218     -40.312 -11.149  37.347  1.00 97.76           C  
ATOM   1629  CE  LYS H 218     -38.829 -11.379  37.591  1.00 97.76           C  
ATOM   1630  NZ  LYS H 218     -38.345 -10.656  38.804  1.00 97.76           N1+
ATOM   1631  N   LYS H 219     -44.886 -11.390  35.007  1.00 97.80           N  
ATOM   1632  CA  LYS H 219     -46.225 -10.859  35.137  1.00 97.80           C  
ATOM   1633  C   LYS H 219     -47.169 -11.397  34.063  1.00 97.80           C  
ATOM   1634  O   LYS H 219     -48.375 -11.478  34.295  1.00 97.80           O  
ATOM   1635  CB  LYS H 219     -46.176  -9.324  35.068  1.00 97.80           C  
ATOM   1636  CG  LYS H 219     -45.223  -8.712  36.089  1.00 97.80           C  
ATOM   1637  CD  LYS H 219     -44.784  -7.313  35.681  1.00 97.80           C  
ATOM   1638  CE  LYS H 219     -43.587  -6.847  36.500  1.00 97.80           C  
ATOM   1639  NZ  LYS H 219     -43.013  -5.573  35.971  1.00 97.80           N1+
ATOM   1640  N   ALA H 220     -46.568 -11.750  32.905  1.00 97.77           N  
ATOM   1641  CA  ALA H 220     -47.368 -12.391  31.868  1.00 97.77           C  
ATOM   1642  C   ALA H 220     -47.811 -13.791  32.283  1.00 97.77           C  
ATOM   1643  O   ALA H 220     -48.901 -14.242  31.923  1.00 97.77           O  
ATOM   1644  CB  ALA H 220     -46.579 -12.459  30.559  1.00 97.77           C  
ATOM   1645  N   GLN H 221     -46.926 -14.500  33.079  1.00 97.81           N  
ATOM   1646  CA  GLN H 221     -47.390 -15.691  33.789  1.00 97.81           C  
ATOM   1647  C   GLN H 221     -48.130 -15.316  35.073  1.00 97.81           C  
ATOM   1648  O   GLN H 221     -48.991 -16.067  35.533  1.00 97.81           O  
ATOM   1649  CB  GLN H 221     -46.215 -16.615  34.109  1.00 97.81           C  
ATOM   1650  CG  GLN H 221     -45.472 -17.110  32.875  1.00 97.81           C  
ATOM   1651  CD  GLN H 221     -44.374 -18.104  33.206  1.00 97.81           C  
ATOM   1652  NE2 GLN H 221     -44.402 -19.258  32.549  1.00 97.81           N  
ATOM   1653  OE1 GLN H 221     -43.509 -17.837  34.046  1.00 97.81           O  
ATOM   1654  N   ALA H 222     -47.847 -14.194  35.680  1.00 97.46           N  
ATOM   1655  CA  ALA H 222     -48.272 -13.898  37.046  1.00 97.46           C  
ATOM   1656  C   ALA H 222     -49.668 -13.280  37.058  1.00 97.46           C  
ATOM   1657  O   ALA H 222     -50.450 -13.561  37.968  1.00 97.46           O  
ATOM   1658  CB  ALA H 222     -47.292 -12.962  37.746  1.00 97.46           C  
ATOM   1659  N   LEU H 223     -50.021 -12.458  36.103  1.00 97.69           N  
ATOM   1660  CA  LEU H 223     -51.408 -12.119  35.799  1.00 97.69           C  
ATOM   1661  C   LEU H 223     -52.221 -13.354  35.411  1.00 97.69           C  
ATOM   1662  O   LEU H 223     -53.407 -13.428  35.737  1.00 97.69           O  
ATOM   1663  CB  LEU H 223     -51.477 -11.093  34.664  1.00 97.69           C  
ATOM   1664  CG  LEU H 223     -50.864  -9.721  34.941  1.00 97.69           C  
ATOM   1665  CD1 LEU H 223     -50.943  -8.843  33.695  1.00 97.69           C  
ATOM   1666  CD2 LEU H 223     -51.563  -9.049  36.118  1.00 97.69           C  
ATOM   1667  N   GLN H 224     -51.536 -14.287  34.731  1.00 97.85           N  
ATOM   1668  CA  GLN H 224     -52.185 -15.573  34.491  1.00 97.85           C  
ATOM   1669  C   GLN H 224     -52.362 -16.367  35.784  1.00 97.85           C  
ATOM   1670  O   GLN H 224     -53.240 -17.228  35.873  1.00 97.85           O  
ATOM   1671  CB  GLN H 224     -51.376 -16.381  33.474  1.00 97.85           C  
ATOM   1672  CG  GLN H 224     -52.038 -17.677  33.030  1.00 97.85           C  
ATOM   1673  CD  GLN H 224     -51.373 -18.293  31.814  1.00 97.85           C  
ATOM   1674  NE2 GLN H 224     -52.151 -18.505  30.757  1.00 97.85           N  
ATOM   1675  OE1 GLN H 224     -50.172 -18.576  31.821  1.00 97.85           O  
ATOM   1676  N   GLU H 225     -51.566 -16.101  36.807  1.00 97.49           N  
ATOM   1677  CA  GLU H 225     -51.742 -16.701  38.125  1.00 97.49           C  
ATOM   1678  C   GLU H 225     -52.629 -15.847  39.028  1.00 97.49           C  
ATOM   1679  O   GLU H 225     -53.253 -16.381  39.950  1.00 97.49           O  
ATOM   1680  CB  GLU H 225     -50.383 -16.924  38.800  1.00 97.49           C  
ATOM   1681  CG  GLU H 225     -49.466 -17.869  38.037  1.00 97.49           C  
ATOM   1682  CD  GLU H 225     -48.124 -18.085  38.720  1.00 97.49           C  
ATOM   1683  OE1 GLU H 225     -47.684 -19.252  38.835  1.00 97.49           O  
ATOM   1684  OE2 GLU H 225     -47.510 -17.081  39.141  1.00 97.49           O1-
ATOM   1685  N   GLU H 226     -52.723 -14.558  38.831  1.00 96.83           N  
ATOM   1686  CA  GLU H 226     -53.674 -13.689  39.521  1.00 96.83           C  
ATOM   1687  C   GLU H 226     -55.090 -13.881  38.982  1.00 96.83           C  
ATOM   1688  O   GLU H 226     -56.036 -14.025  39.755  1.00 96.83           O  
ATOM   1689  CB  GLU H 226     -53.265 -12.220  39.396  1.00 96.83           C  
ATOM   1690  CG  GLU H 226     -51.967 -11.866  40.093  1.00 96.83           C  
ATOM   1691  CD  GLU H 226     -51.410 -10.490  39.777  1.00 96.83           C  
ATOM   1692  OE1 GLU H 226     -50.199 -10.271  40.030  1.00 96.83           O  
ATOM   1693  OE2 GLU H 226     -52.159  -9.620  39.284  1.00 96.83           O1-
ATOM   1694  N   CYS H 227     -55.188 -13.893  37.626  1.00 96.47           N  
ATOM   1695  CA  CYS H 227     -56.453 -14.315  37.036  1.00 96.47           C  
ATOM   1696  C   CYS H 227     -56.736 -15.796  37.274  1.00 96.47           C  
ATOM   1697  O   CYS H 227     -57.892 -16.214  37.282  1.00 96.47           O  
ATOM   1698  CB  CYS H 227     -56.461 -14.038  35.530  1.00 96.47           C  
ATOM   1699  SG  CYS H 227     -56.344 -12.285  35.111  1.00 96.47           S  
ATOM   1700  N   GLY H 228     -55.597 -16.595  37.485  1.00 97.41           N  
ATOM   1701  CA  GLY H 228     -55.800 -17.858  38.191  1.00 97.41           C  
ATOM   1702  C   GLY H 228     -56.378 -17.680  39.584  1.00 97.41           C  
ATOM   1703  O   GLY H 228     -57.311 -18.390  39.962  1.00 97.41           O  
ATOM   1704  N   TYR H 229     -55.838 -16.749  40.308  1.00 97.87           N  
ATOM   1705  CA  TYR H 229     -56.139 -16.603  41.730  1.00 97.87           C  
ATOM   1706  C   TYR H 229     -57.517 -15.979  41.934  1.00 97.87           C  
ATOM   1707  O   TYR H 229     -58.186 -16.267  42.929  1.00 97.87           O  
ATOM   1708  CB  TYR H 229     -55.065 -15.755  42.412  1.00 97.87           C  
ATOM   1709  CG  TYR H 229     -55.248 -15.561  43.896  1.00 97.87           C  
ATOM   1710  CD1 TYR H 229     -55.675 -14.334  44.402  1.00 97.87           C  
ATOM   1711  CD2 TYR H 229     -54.995 -16.593  44.792  1.00 97.87           C  
ATOM   1712  CE1 TYR H 229     -55.805 -14.129  45.772  1.00 97.87           C  
ATOM   1713  CE2 TYR H 229     -55.124 -16.398  46.165  1.00 97.87           C  
ATOM   1714  CZ  TYR H 229     -55.549 -15.172  46.642  1.00 97.87           C  
ATOM   1715  OH  TYR H 229     -55.719 -14.986  47.996  1.00 97.87           O  
ATOM   1716  N   LEU H 230     -58.018 -15.155  41.107  1.00 97.70           N  
ATOM   1717  CA  LEU H 230     -59.272 -14.423  41.249  1.00 97.70           C  
ATOM   1718  C   LEU H 230     -60.450 -15.237  40.721  1.00 97.70           C  
ATOM   1719  O   LEU H 230     -61.530 -15.219  41.315  1.00 97.70           O  
ATOM   1720  CB  LEU H 230     -59.199 -13.083  40.513  1.00 97.70           C  
ATOM   1721  CG  LEU H 230     -58.142 -12.093  41.004  1.00 97.70           C  
ATOM   1722  CD1 LEU H 230     -58.145 -10.839  40.136  1.00 97.70           C  
ATOM   1723  CD2 LEU H 230     -58.381 -11.737  42.468  1.00 97.70           C  
ATOM   1724  N   ARG H 231     -60.232 -15.936  39.623  1.00 97.42           N  
ATOM   1725  CA  ARG H 231     -61.258 -16.866  39.162  1.00 97.42           C  
ATOM   1726  C   ARG H 231     -61.388 -18.082  40.075  1.00 97.42           C  
ATOM   1727  O   ARG H 231     -62.440 -18.724  40.101  1.00 97.42           O  
ATOM   1728  CB  ARG H 231     -60.960 -17.338  37.735  1.00 97.42           C  
ATOM   1729  CG  ARG H 231     -60.953 -16.226  36.700  1.00 97.42           C  
ATOM   1730  CD  ARG H 231     -60.653 -16.767  35.306  1.00 97.42           C  
ATOM   1731  NE  ARG H 231     -59.377 -17.489  35.285  1.00 97.42           N  
ATOM   1732  CZ  ARG H 231     -58.910 -18.114  34.204  1.00 97.42           C  
ATOM   1733  NH1 ARG H 231     -59.389 -17.818  33.001  1.00 97.42           N1+
ATOM   1734  NH2 ARG H 231     -57.965 -19.031  34.334  1.00 97.42           N  
ATOM   1735  N   ARG H 232     -60.342 -18.381  40.816  1.00 97.64           N  
ATOM   1736  CA  ARG H 232     -60.574 -19.202  42.010  1.00 97.64           C  
ATOM   1737  C   ARG H 232     -61.390 -18.436  43.050  1.00 97.64           C  
ATOM   1738  O   ARG H 232     -62.337 -19.038  43.578  1.00 97.64           O  
ATOM   1739  CB  ARG H 232     -59.252 -19.681  42.612  1.00 97.64           C  
ATOM   1740  CG  ARG H 232     -58.513 -20.666  41.717  1.00 97.64           C  
ATOM   1741  CD  ARG H 232     -57.466 -21.467  42.466  1.00 97.64           C  
ATOM   1742  NE  ARG H 232     -56.387 -20.626  42.987  1.00 97.64           N  
ATOM   1743  CZ  ARG H 232     -55.115 -21.031  43.032  1.00 97.64           C  
ATOM   1744  NH1 ARG H 232     -54.819 -22.316  42.874  1.00 97.64           N1+
ATOM   1745  NH2 ARG H 232     -54.150 -20.149  43.231  1.00 97.64           N  
ATOM   1746  N   HIS H 233     -61.027 -17.206  43.266  1.00 97.50           N  
ATOM   1747  CA  HIS H 233     -61.438 -16.470  44.456  1.00 97.50           C  
ATOM   1748  C   HIS H 233     -62.927 -16.125  44.436  1.00 97.50           C  
ATOM   1749  O   HIS H 233     -63.569 -16.126  45.491  1.00 97.50           O  
ATOM   1750  CB  HIS H 233     -60.624 -15.182  44.621  1.00 97.50           C  
ATOM   1751  CG  HIS H 233     -60.811 -14.495  45.941  1.00 97.50           C  
ATOM   1752  CD2 HIS H 233     -60.004 -14.427  47.029  1.00 97.50           C  
ATOM   1753  ND1 HIS H 233     -61.965 -13.754  46.240  1.00 97.50           N  
ATOM   1754  CE1 HIS H 233     -61.852 -13.460  47.415  1.00 97.50           C  
ATOM   1755  NE2 HIS H 233     -60.700 -13.753  48.042  1.00 97.50           N  
ATOM   1756  N   HIS H 234     -63.407 -15.855  43.254  1.00 96.38           N  
ATOM   1757  CA  HIS H 234     -64.839 -15.602  43.136  1.00 96.38           C  
ATOM   1758  C   HIS H 234     -65.659 -16.875  43.320  1.00 96.38           C  
ATOM   1759  O   HIS H 234     -66.830 -16.827  43.694  1.00 96.38           O  
ATOM   1760  CB  HIS H 234     -65.144 -14.964  41.777  1.00 96.38           C  
ATOM   1761  CG  HIS H 234     -66.557 -14.482  41.660  1.00 96.38           C  
ATOM   1762  CD2 HIS H 234     -67.563 -14.861  40.839  1.00 96.38           C  
ATOM   1763  ND1 HIS H 234     -67.065 -13.488  42.472  1.00 96.38           N  
ATOM   1764  CE1 HIS H 234     -68.354 -13.337  42.205  1.00 96.38           C  
ATOM   1765  NE2 HIS H 234     -68.680 -14.155  41.222  1.00 96.38           N  
ATOM   1766  N   GLN H 235     -65.118 -18.007  43.113  1.00 97.26           N  
ATOM   1767  CA  GLN H 235     -65.722 -19.260  43.563  1.00 97.26           C  
ATOM   1768  C   GLN H 235     -65.248 -19.671  44.955  1.00 97.26           C  
ATOM   1769  O   GLN H 235     -65.826 -20.587  45.550  1.00 97.26           O  
ATOM   1770  CB  GLN H 235     -65.409 -20.378  42.564  1.00 97.26           C  
ATOM   1771  CG  GLN H 235     -65.924 -20.095  41.156  1.00 97.26           C  
ATOM   1772  CD  GLN H 235     -65.416 -21.117  40.154  1.00 97.26           C  
ATOM   1773  NE2 GLN H 235     -66.314 -21.669  39.351  1.00 97.26           N  
ATOM   1774  OE1 GLN H 235     -64.215 -21.401  40.120  1.00 97.26           O  
ATOM   1775  N   GLU H 236     -64.242 -19.029  45.478  1.00 96.59           N  
ATOM   1776  CA  GLU H 236     -63.981 -19.124  46.916  1.00 96.59           C  
ATOM   1777  C   GLU H 236     -65.100 -18.448  47.708  1.00 96.59           C  
ATOM   1778  O   GLU H 236     -65.709 -19.042  48.594  1.00 96.59           O  
ATOM   1779  CB  GLU H 236     -62.647 -18.490  47.294  1.00 96.59           C  
ATOM   1780  CG  GLU H 236     -61.440 -18.997  46.553  1.00 96.59           C  
ATOM   1781  CD  GLU H 236     -60.124 -18.296  46.847  1.00 96.59           C  
ATOM   1782  OE1 GLU H 236     -59.127 -18.588  46.144  1.00 96.59           O  
ATOM   1783  OE2 GLU H 236     -60.071 -17.456  47.770  1.00 96.59           O1-
ATOM   1784  N   GLU H 237     -65.347 -17.162  47.353  1.00 95.26           N  
ATOM   1785  CA  GLU H 237     -66.120 -16.331  48.273  1.00 95.26           C  
ATOM   1786  C   GLU H 237     -67.621 -16.615  48.146  1.00 95.26           C  
ATOM   1787  O   GLU H 237     -68.332 -16.557  49.150  1.00 95.26           O  
ATOM   1788  CB  GLU H 237     -65.838 -14.848  48.039  1.00 95.26           C  
ATOM   1789  CG  GLU H 237     -64.376 -14.448  48.148  1.00 95.26           C  
ATOM   1790  CD  GLU H 237     -64.133 -13.037  48.669  1.00 95.26           C  
ATOM   1791  OE1 GLU H 237     -62.929 -12.665  48.821  1.00 95.26           O  
ATOM   1792  OE2 GLU H 237     -65.087 -12.297  48.969  1.00 95.26           O1-
ATOM   1793  N   VAL H 238     -68.013 -16.919  46.918  1.00 95.48           N  
ATOM   1794  CA  VAL H 238     -69.411 -17.307  46.729  1.00 95.48           C  
ATOM   1795  C   VAL H 238     -69.630 -18.721  47.264  1.00 95.48           C  
ATOM   1796  O   VAL H 238     -70.729 -19.052  47.719  1.00 95.48           O  
ATOM   1797  CB  VAL H 238     -69.817 -17.207  45.243  1.00 95.48           C  
ATOM   1798  CG1 VAL H 238     -71.276 -17.597  45.017  1.00 95.48           C  
ATOM   1799  CG2 VAL H 238     -69.579 -15.782  44.729  1.00 95.48           C  
ATOM   1800  N   GLY H 239     -68.579 -19.653  47.246  1.00 95.58           N  
ATOM   1801  CA  GLY H 239     -68.627 -20.934  47.934  1.00 95.58           C  
ATOM   1802  C   GLY H 239     -68.824 -20.825  49.435  1.00 95.58           C  
ATOM   1803  O   GLY H 239     -69.393 -21.729  50.052  1.00 95.58           O  
ATOM   1804  N   GLU H 240     -68.357 -19.734  49.982  1.00 94.83           N  
ATOM   1805  CA  GLU H 240     -68.536 -19.452  51.399  1.00 94.83           C  
ATOM   1806  C   GLU H 240     -69.912 -18.849  51.684  1.00 94.83           C  
ATOM   1807  O   GLU H 240     -70.576 -19.244  52.638  1.00 94.83           O  
ATOM   1808  CB  GLU H 240     -67.439 -18.505  51.895  1.00 94.83           C  
ATOM   1809  CG  GLU H 240     -66.033 -19.058  51.728  1.00 94.83           C  
ATOM   1810  CD  GLU H 240     -64.932 -18.022  51.867  1.00 94.83           C  
ATOM   1811  OE1 GLU H 240     -63.876 -18.180  51.208  1.00 94.83           O  
ATOM   1812  OE2 GLU H 240     -65.109 -17.050  52.634  1.00 94.83           O1-
ATOM   1813  N   LEU H 241     -70.339 -17.839  50.799  1.00 93.15           N  
ATOM   1814  CA  LEU H 241     -71.610 -17.160  51.004  1.00 93.15           C  
ATOM   1815  C   LEU H 241     -72.795 -18.093  50.772  1.00 93.15           C  
ATOM   1816  O   LEU H 241     -73.830 -17.945  51.431  1.00 93.15           O  
ATOM   1817  CB  LEU H 241     -71.728 -15.948  50.071  1.00 93.15           C  
ATOM   1818  CG  LEU H 241     -70.689 -14.843  50.260  1.00 93.15           C  
ATOM   1819  CD1 LEU H 241     -70.889 -13.744  49.222  1.00 93.15           C  
ATOM   1820  CD2 LEU H 241     -70.766 -14.271  51.671  1.00 93.15           C  
ATOM   1821  N   LEU H 242     -72.649 -19.009  49.878  1.00 92.83           N  
ATOM   1822  CA  LEU H 242     -73.670 -20.047  49.769  1.00 92.83           C  
ATOM   1823  C   LEU H 242     -73.591 -21.019  50.941  1.00 92.83           C  
ATOM   1824  O   LEU H 242     -74.591 -21.630  51.321  1.00 92.83           O  
ATOM   1825  CB  LEU H 242     -73.520 -20.810  48.449  1.00 92.83           C  
ATOM   1826  CG  LEU H 242     -73.658 -19.985  47.169  1.00 92.83           C  
ATOM   1827  CD1 LEU H 242     -73.432 -20.866  45.945  1.00 92.83           C  
ATOM   1828  CD2 LEU H 242     -75.028 -19.317  47.106  1.00 92.83           C  
ATOM   1829  N   GLY H 243     -72.361 -21.201  51.583  1.00 91.98           N  
ATOM   1830  CA  GLY H 243     -72.239 -21.878  52.869  1.00 91.98           C  
ATOM   1831  C   GLY H 243     -73.000 -21.177  53.980  1.00 91.98           C  
ATOM   1832  O   GLY H 243     -73.618 -21.827  54.824  1.00 91.98           O  
ATOM   1833  N   GLN H 244     -72.911 -19.788  53.922  1.00 91.47           N  
ATOM   1834  CA  GLN H 244     -73.419 -19.006  55.043  1.00 91.47           C  
ATOM   1835  C   GLN H 244     -74.948 -18.922  55.016  1.00 91.47           C  
ATOM   1836  O   GLN H 244     -75.587 -18.905  56.062  1.00 91.47           O  
ATOM   1837  CB  GLN H 244     -72.824 -17.597  55.038  1.00 91.47           C  
ATOM   1838  CG  GLN H 244     -71.307 -17.569  55.169  1.00 91.47           C  
ATOM   1839  CD  GLN H 244     -70.753 -16.164  55.305  1.00 91.47           C  
ATOM   1840  NE2 GLN H 244     -69.789 -15.991  56.203  1.00 91.47           N  
ATOM   1841  OE1 GLN H 244     -71.189 -15.240  54.610  1.00 91.47           O  
ATOM   1842  N   ILE H 245     -75.529 -18.866  53.786  1.00 86.96           N  
ATOM   1843  CA  ILE H 245     -76.979 -18.699  53.684  1.00 86.96           C  
ATOM   1844  C   ILE H 245     -77.655 -20.048  53.945  1.00 86.96           C  
ATOM   1845  O   ILE H 245     -78.735 -20.105  54.530  1.00 86.96           O  
ATOM   1846  CB  ILE H 245     -77.386 -18.129  52.310  1.00 86.96           C  
ATOM   1847  CG1 ILE H 245     -76.664 -16.797  52.056  1.00 86.96           C  
ATOM   1848  CG2 ILE H 245     -78.903 -17.942  52.207  1.00 86.96           C  
ATOM   1849  CD1 ILE H 245     -76.924 -16.202  50.679  1.00 86.96           C  
ATOM   1850  N   GLN H 246     -77.059 -21.188  53.530  1.00 86.36           N  
ATOM   1851  CA  GLN H 246     -77.492 -22.517  53.962  1.00 86.36           C  
ATOM   1852  C   GLN H 246     -77.259 -22.711  55.458  1.00 86.36           C  
ATOM   1853  O   GLN H 246     -78.056 -23.359  56.136  1.00 86.36           O  
ATOM   1854  CB  GLN H 246     -76.766 -23.604  53.171  1.00 86.36           C  
ATOM   1855  CG  GLN H 246     -77.023 -23.554  51.671  1.00 86.36           C  
ATOM   1856  CD  GLN H 246     -76.230 -24.595  50.904  1.00 86.36           C  
ATOM   1857  NE2 GLN H 246     -75.680 -24.198  49.762  1.00 86.36           N  
ATOM   1858  OE1 GLN H 246     -76.114 -25.747  51.334  1.00 86.36           O  
ATOM   1859  N   GLY H 247     -76.080 -22.097  55.972  1.00 84.77           N  
ATOM   1860  CA  GLY H 247     -75.817 -22.142  57.402  1.00 84.77           C  
ATOM   1861  C   GLY H 247     -76.843 -21.374  58.219  1.00 84.77           C  
ATOM   1862  O   GLY H 247     -77.543 -21.952  59.048  1.00 84.77           O  
ATOM   1863  N   SER H 248     -76.979 -20.003  58.014  1.00 81.52           N  
ATOM   1864  CA  SER H 248     -77.889 -19.198  58.818  1.00 81.52           C  
ATOM   1865  C   SER H 248     -79.347 -19.385  58.384  1.00 81.52           C  
ATOM   1866  O   SER H 248     -80.252 -18.838  59.000  1.00 81.52           O  
ATOM   1867  CB  SER H 248     -77.520 -17.716  58.729  1.00 81.52           C  
ATOM   1868  OG  SER H 248     -77.632 -17.251  57.395  1.00 81.52           O  
ATOM   1869  N   GLY H 249     -79.618 -20.174  57.296  1.00 73.16           N  
ATOM   1870  CA  GLY H 249     -81.018 -20.546  57.130  1.00 73.16           C  
ATOM   1871  C   GLY H 249     -81.465 -21.587  58.153  1.00 73.16           C  
ATOM   1872  O   GLY H 249     -82.588 -21.616  58.607  1.00 73.16           O  
ATOM   1873  N   ALA H 250     -80.552 -22.551  58.600  1.00 68.67           N  
ATOM   1874  CA  ALA H 250     -80.772 -23.373  59.792  1.00 68.67           C  
ATOM   1875  C   ALA H 250     -80.319 -22.637  61.049  1.00 68.67           C  
ATOM   1876  O   ALA H 250     -80.845 -22.873  62.138  1.00 68.67           O  
ATOM   1877  CB  ALA H 250     -80.040 -24.705  59.661  1.00 68.67           C  
ATOM   1878  N   ALA H 251     -79.329 -21.710  60.974  1.00 67.44           N  
ATOM   1879  CA  ALA H 251     -78.737 -21.070  62.147  1.00 67.44           C  
ATOM   1880  C   ALA H 251     -79.649 -19.975  62.693  1.00 67.44           C  
ATOM   1881  O   ALA H 251     -79.820 -19.846  63.905  1.00 67.44           O  
ATOM   1882  CB  ALA H 251     -77.365 -20.495  61.805  1.00 67.44           C  
ATOM   1883  N   GLN H 252     -80.312 -19.084  61.745  1.00 67.44           N  
ATOM   1884  CA  GLN H 252     -81.247 -18.086  62.250  1.00 67.44           C  
ATOM   1885  C   GLN H 252     -82.562 -18.742  62.693  1.00 67.44           C  
ATOM   1886  O   GLN H 252     -83.240 -18.225  63.570  1.00 67.44           O  
ATOM   1887  CB  GLN H 252     -81.525 -17.017  61.195  1.00 67.44           C  
ATOM   1888  CG  GLN H 252     -82.422 -15.884  61.671  1.00 67.44           C  
ATOM   1889  CD  GLN H 252     -82.644 -14.822  60.612  1.00 67.44           C  
ATOM   1890  NE2 GLN H 252     -82.618 -13.558  61.025  1.00 67.44           N  
ATOM   1891  OE1 GLN H 252     -82.838 -15.132  59.432  1.00 67.44           O  
ATOM   1892  N   ALA H 253     -82.961 -19.849  62.131  1.00 65.20           N  
ATOM   1893  CA  ALA H 253     -84.167 -20.522  62.599  1.00 65.20           C  
ATOM   1894  C   ALA H 253     -83.906 -21.254  63.922  1.00 65.20           C  
ATOM   1895  O   ALA H 253     -84.820 -21.570  64.663  1.00 65.20           O  
ATOM   1896  CB  ALA H 253     -84.682 -21.503  61.550  1.00 65.20           C  
ATOM   1897  N   GLN H 254     -82.644 -21.564  64.304  1.00 63.35           N  
ATOM   1898  CA  GLN H 254     -82.279 -22.039  65.635  1.00 63.35           C  
ATOM   1899  C   GLN H 254     -81.856 -20.891  66.545  1.00 63.35           C  
ATOM   1900  O   GLN H 254     -81.983 -21.003  67.765  1.00 63.35           O  
ATOM   1901  CB  GLN H 254     -81.157 -23.077  65.554  1.00 63.35           C  
ATOM   1902  CG  GLN H 254     -81.543 -24.342  64.801  1.00 63.35           C  
ATOM   1903  CD  GLN H 254     -80.535 -25.463  64.978  1.00 63.35           C  
ATOM   1904  NE2 GLN H 254     -80.933 -26.509  65.694  1.00 63.35           N  
ATOM   1905  OE1 GLN H 254     -79.409 -25.390  64.475  1.00 63.35           O  
ATOM   1906  N   MET H 255     -81.336 -19.751  66.062  1.00 60.79           N  
ATOM   1907  CA  MET H 255     -80.747 -18.800  67.017  1.00 60.79           C  
ATOM   1908  C   MET H 255     -81.828 -17.892  67.592  1.00 60.79           C  
ATOM   1909  O   MET H 255     -81.710 -17.605  68.801  1.00 60.79           O  
ATOM   1910  CB  MET H 255     -79.618 -17.965  66.397  1.00 60.79           C  
ATOM   1911  CG  MET H 255     -78.905 -17.109  67.399  1.00 60.79           C  
ATOM   1912  SD  MET H 255     -79.150 -15.316  67.522  1.00 60.79           S  
ATOM   1913  CE  MET H 255     -77.441 -14.801  67.912  1.00 60.79           C  
ATOM   1914  N   GLN H 256     -82.912 -17.410  66.829  1.00 58.48           N  
ATOM   1915  CA  GLN H 256     -84.064 -16.809  67.445  1.00 58.48           C  
ATOM   1916  C   GLN H 256     -84.802 -17.746  68.444  1.00 58.48           C  
ATOM   1917  O   GLN H 256     -85.486 -17.253  69.306  1.00 58.48           O  
ATOM   1918  CB  GLN H 256     -85.080 -16.367  66.382  1.00 58.48           C  
ATOM   1919  CG  GLN H 256     -84.526 -15.352  65.394  1.00 58.48           C  
ATOM   1920  CD  GLN H 256     -85.490 -15.003  64.277  1.00 58.48           C  
ATOM   1921  NE2 GLN H 256     -84.941 -14.657  63.115  1.00 58.48           N  
ATOM   1922  OE1 GLN H 256     -86.713 -15.035  64.443  1.00 58.48           O  
ATOM   1923  N   ALA H 257     -84.642 -19.052  68.296  1.00 59.56           N  
ATOM   1924  CA  ALA H 257     -84.944 -19.952  69.406  1.00 59.56           C  
ATOM   1925  C   ALA H 257     -84.007 -19.713  70.603  1.00 59.56           C  
ATOM   1926  O   ALA H 257     -84.474 -19.340  71.671  1.00 59.56           O  
ATOM   1927  CB  ALA H 257     -84.843 -21.407  68.958  1.00 59.56           C  
ATOM   1928  N   GLU H 258     -82.722 -19.904  70.549  1.00 57.65           N  
ATOM   1929  CA  GLU H 258     -81.856 -20.109  71.715  1.00 57.65           C  
ATOM   1930  C   GLU H 258     -81.340 -18.785  72.268  1.00 57.65           C  
ATOM   1931  O   GLU H 258     -81.242 -18.609  73.487  1.00 57.65           O  
ATOM   1932  CB  GLU H 258     -80.682 -21.022  71.351  1.00 57.65           C  
ATOM   1933  CG  GLU H 258     -81.105 -22.404  70.874  1.00 57.65           C  
ATOM   1934  CD  GLU H 258     -79.932 -23.349  70.663  1.00 57.65           C  
ATOM   1935  OE1 GLU H 258     -79.999 -24.511  71.123  1.00 57.65           O  
ATOM   1936  OE2 GLU H 258     -78.939 -22.924  70.032  1.00 57.65           O1-
ATOM   1937  N   THR H 259     -80.995 -17.745  71.359  1.00 59.08           N  
ATOM   1938  CA  THR H 259     -80.982 -16.340  71.689  1.00 59.08           C  
ATOM   1939  C   THR H 259     -82.219 -15.834  72.440  1.00 59.08           C  
ATOM   1940  O   THR H 259     -82.041 -14.870  73.202  1.00 59.08           O  
ATOM   1941  CB  THR H 259     -80.879 -15.473  70.405  1.00 59.08           C  
ATOM   1942  CG2 THR H 259     -79.523 -15.608  69.737  1.00 59.08           C  
ATOM   1943  OG1 THR H 259     -81.938 -15.888  69.532  1.00 59.08           O  
ATOM   1944  N   ARG H 260     -83.400 -16.434  72.176  1.00 53.43           N  
ATOM   1945  CA  ARG H 260     -84.557 -15.915  72.874  1.00 53.43           C  
ATOM   1946  C   ARG H 260     -84.512 -16.306  74.400  1.00 53.43           C  
ATOM   1947  O   ARG H 260     -84.995 -15.549  75.176  1.00 53.43           O  
ATOM   1948  CB  ARG H 260     -85.868 -16.410  72.285  1.00 53.43           C  
ATOM   1949  CG  ARG H 260     -87.113 -15.790  72.895  1.00 53.43           C  
ATOM   1950  CD  ARG H 260     -88.365 -16.127  72.098  1.00 53.43           C  
ATOM   1951  NE  ARG H 260     -89.526 -15.382  72.582  1.00 53.43           N  
ATOM   1952  CZ  ARG H 260     -90.333 -14.661  71.806  1.00 53.43           C  
ATOM   1953  NH1 ARG H 260     -90.228 -14.716  70.483  1.00 53.43           N1+
ATOM   1954  NH2 ARG H 260     -91.251 -13.881  72.358  1.00 53.43           N  
ATOM   1955  N   ASP H 261     -83.790 -17.265  74.764  1.00 55.61           N  
ATOM   1956  CA  ASP H 261     -83.536 -17.581  76.163  1.00 55.61           C  
ATOM   1957  C   ASP H 261     -82.103 -17.202  76.572  1.00 55.61           C  
ATOM   1958  O   ASP H 261     -81.683 -17.318  77.689  1.00 55.61           O  
ATOM   1959  CB  ASP H 261     -83.774 -19.067  76.433  1.00 55.61           C  
ATOM   1960  CG  ASP H 261     -85.182 -19.514  76.076  1.00 55.61           C  
ATOM   1961  OD1 ASP H 261     -86.152 -18.806  76.420  1.00 55.61           O  
ATOM   1962  OD2 ASP H 261     -85.322 -20.584  75.444  1.00 55.61           O1-
ATOM   1963  N   ALA H 262     -81.182 -16.695  75.668  1.00 56.51           N  
ATOM   1964  CA  ALA H 262     -79.770 -16.491  75.990  1.00 56.51           C  
ATOM   1965  C   ALA H 262     -79.401 -15.009  76.027  1.00 56.51           C  
ATOM   1966  O   ALA H 262     -78.258 -14.663  76.329  1.00 56.51           O  
ATOM   1967  CB  ALA H 262     -78.883 -17.219  74.980  1.00 56.51           C  
ATOM   1968  N   LEU H 263     -80.366 -14.063  75.717  1.00 57.91           N  
ATOM   1969  CA  LEU H 263     -80.089 -12.645  75.898  1.00 57.91           C  
ATOM   1970  C   LEU H 263     -80.495 -12.142  77.300  1.00 57.91           C  
ATOM   1971  O   LEU H 263     -80.546 -10.973  77.564  1.00 57.91           O  
ATOM   1972  CB  LEU H 263     -80.824 -11.820  74.836  1.00 57.91           C  
ATOM   1973  CG  LEU H 263     -80.466 -12.119  73.380  1.00 57.91           C  
ATOM   1974  CD1 LEU H 263     -81.313 -11.269  72.439  1.00 57.91           C  
ATOM   1975  CD2 LEU H 263     -78.981 -11.879  73.134  1.00 57.91           C  
ATOM   1976  N   LYS H 264     -80.765 -13.189  78.208  1.00 56.93           N  
ATOM   1977  CA  LYS H 264     -81.123 -12.631  79.502  1.00 56.93           C  
ATOM   1978  C   LYS H 264     -79.973 -12.786  80.530  1.00 56.93           C  
ATOM   1979  O   LYS H 264     -80.046 -12.319  81.630  1.00 56.93           O  
ATOM   1980  CB  LYS H 264     -82.382 -13.294  80.058  1.00 56.93           C  
ATOM   1981  CG  LYS H 264     -83.606 -13.143  79.166  1.00 56.93           C  
ATOM   1982  CD  LYS H 264     -84.818 -13.852  79.755  1.00 56.93           C  
ATOM   1983  CE  LYS H 264     -86.037 -13.722  78.851  1.00 56.93           C  
ATOM   1984  NZ  LYS H 264     -87.221 -14.441  79.411  1.00 56.93           N1+
ATOM   1985  N   CYS H 265     -78.861 -13.478  80.135  1.00 55.75           N  
ATOM   1986  CA  CYS H 265     -77.597 -13.504  80.842  1.00 55.75           C  
ATOM   1987  C   CYS H 265     -76.700 -12.296  80.362  1.00 55.75           C  
ATOM   1988  O   CYS H 265     -76.396 -12.279  79.224  1.00 55.75           O  
ATOM   1989  CB  CYS H 265     -76.827 -14.792  80.639  1.00 55.75           C  
ATOM   1990  SG  CYS H 265     -77.698 -16.280  81.176  1.00 55.75           S  
ATOM   1991  N   ASP H 266     -76.423 -11.500  81.205  1.00 66.85           N  
ATOM   1992  CA  ASP H 266     -75.891 -10.207  81.629  1.00 66.85           C  
ATOM   1993  C   ASP H 266     -75.358  -9.441  80.350  1.00 66.85           C  
ATOM   1994  O   ASP H 266     -74.345  -9.822  79.876  1.00 66.85           O  
ATOM   1995  CB  ASP H 266     -74.795 -10.329  82.659  1.00 66.85           C  
ATOM   1996  CG  ASP H 266     -74.237  -9.020  83.185  1.00 66.85           C  
ATOM   1997  OD1 ASP H 266     -74.887  -7.961  83.059  1.00 66.85           O  
ATOM   1998  OD2 ASP H 266     -73.119  -9.053  83.749  1.00 66.85           O1-
ATOM   1999  N   VAL H 267     -76.067  -8.584  79.946  1.00 81.81           N  
ATOM   2000  CA  VAL H 267     -76.147  -7.650  78.825  1.00 81.81           C  
ATOM   2001  C   VAL H 267     -75.125  -6.519  79.029  1.00 81.81           C  
ATOM   2002  O   VAL H 267     -74.470  -6.118  78.073  1.00 81.81           O  
ATOM   2003  CB  VAL H 267     -77.569  -7.077  78.665  1.00 81.81           C  
ATOM   2004  CG1 VAL H 267     -77.661  -6.120  77.476  1.00 81.81           C  
ATOM   2005  CG2 VAL H 267     -78.580  -8.214  78.496  1.00 81.81           C  
ATOM   2006  N   THR H 268     -75.050  -6.070  80.254  1.00 84.43           N  
ATOM   2007  CA  THR H 268     -74.222  -4.890  80.490  1.00 84.43           C  
ATOM   2008  C   THR H 268     -72.744  -5.277  80.532  1.00 84.43           C  
ATOM   2009  O   THR H 268     -71.887  -4.529  80.065  1.00 84.43           O  
ATOM   2010  CB  THR H 268     -74.626  -4.185  81.795  1.00 84.43           C  
ATOM   2011  CG2 THR H 268     -73.831  -2.903  82.021  1.00 84.43           C  
ATOM   2012  OG1 THR H 268     -76.021  -3.849  81.732  1.00 84.43           O  
ATOM   2013  N   SER H 269     -72.301  -6.433  81.064  1.00 85.10           N  
ATOM   2014  CA  SER H 269     -70.972  -7.021  80.898  1.00 85.10           C  
ATOM   2015  C   SER H 269     -70.703  -7.412  79.449  1.00 85.10           C  
ATOM   2016  O   SER H 269     -69.540  -7.499  79.040  1.00 85.10           O  
ATOM   2017  CB  SER H 269     -70.818  -8.249  81.798  1.00 85.10           C  
ATOM   2018  OG  SER H 269     -69.508  -8.781  81.702  1.00 85.10           O  
ATOM   2019  N   ALA H 270     -71.627  -7.643  78.702  1.00 88.07           N  
ATOM   2020  CA  ALA H 270     -71.511  -7.840  77.259  1.00 88.07           C  
ATOM   2021  C   ALA H 270     -71.156  -6.535  76.553  1.00 88.07           C  
ATOM   2022  O   ALA H 270     -70.192  -6.493  75.784  1.00 88.07           O  
ATOM   2023  CB  ALA H 270     -72.810  -8.410  76.694  1.00 88.07           C  
ATOM   2024  N   LEU H 271     -71.946  -5.498  76.837  1.00 90.25           N  
ATOM   2025  CA  LEU H 271     -71.808  -4.256  76.086  1.00 90.25           C  
ATOM   2026  C   LEU H 271     -70.563  -3.487  76.517  1.00 90.25           C  
ATOM   2027  O   LEU H 271     -69.952  -2.786  75.709  1.00 90.25           O  
ATOM   2028  CB  LEU H 271     -73.047  -3.375  76.271  1.00 90.25           C  
ATOM   2029  CG  LEU H 271     -74.380  -3.967  75.812  1.00 90.25           C  
ATOM   2030  CD1 LEU H 271     -75.523  -3.008  76.127  1.00 90.25           C  
ATOM   2031  CD2 LEU H 271     -74.339  -4.286  74.321  1.00 90.25           C  
ATOM   2032  N   ARG H 272     -70.147  -3.605  77.826  1.00 92.48           N  
ATOM   2033  CA  ARG H 272     -68.847  -3.105  78.262  1.00 92.48           C  
ATOM   2034  C   ARG H 272     -67.708  -3.917  77.649  1.00 92.48           C  
ATOM   2035  O   ARG H 272     -66.621  -3.387  77.426  1.00 92.48           O  
ATOM   2036  CB  ARG H 272     -68.745  -3.130  79.790  1.00 92.48           C  
ATOM   2037  CG  ARG H 272     -69.780  -2.263  80.488  1.00 92.48           C  
ATOM   2038  CD  ARG H 272     -69.712  -2.410  82.001  1.00 92.48           C  
ATOM   2039  NE  ARG H 272     -69.970  -3.786  82.420  1.00 92.48           N  
ATOM   2040  CZ  ARG H 272     -69.079  -4.566  83.027  1.00 92.48           C  
ATOM   2041  NH1 ARG H 272     -67.809  -4.192  83.131  1.00 92.48           N1+
ATOM   2042  NH2 ARG H 272     -69.462  -5.729  83.533  1.00 92.48           N  
ATOM   2043  N   GLU H 273     -67.885  -5.153  77.366  1.00 91.61           N  
ATOM   2044  CA  GLU H 273     -66.882  -5.989  76.708  1.00 91.61           C  
ATOM   2045  C   GLU H 273     -66.798  -5.667  75.216  1.00 91.61           C  
ATOM   2046  O   GLU H 273     -65.700  -5.611  74.660  1.00 91.61           O  
ATOM   2047  CB  GLU H 273     -67.193  -7.472  76.914  1.00 91.61           C  
ATOM   2048  CG  GLU H 273     -66.158  -8.415  76.329  1.00 91.61           C  
ATOM   2049  CD  GLU H 273     -66.338  -9.879  76.686  1.00 91.61           C  
ATOM   2050  OE1 GLU H 273     -65.339 -10.636  76.598  1.00 91.61           O  
ATOM   2051  OE2 GLU H 273     -67.460 -10.289  77.048  1.00 91.61           O1-
ATOM   2052  N   ILE H 274     -67.949  -5.450  74.532  1.00 93.31           N  
ATOM   2053  CA  ILE H 274     -67.959  -5.079  73.119  1.00 93.31           C  
ATOM   2054  C   ILE H 274     -67.429  -3.653  72.957  1.00 93.31           C  
ATOM   2055  O   ILE H 274     -66.710  -3.387  71.992  1.00 93.31           O  
ATOM   2056  CB  ILE H 274     -69.372  -5.211  72.511  1.00 93.31           C  
ATOM   2057  CG1 ILE H 274     -69.891  -6.646  72.684  1.00 93.31           C  
ATOM   2058  CG2 ILE H 274     -69.387  -4.817  71.029  1.00 93.31           C  
ATOM   2059  CD1 ILE H 274     -71.320  -6.854  72.204  1.00 93.31           C  
ATOM   2060  N   ARG H 275     -67.822  -2.772  73.940  1.00 93.89           N  
ATOM   2061  CA  ARG H 275     -67.283  -1.414  73.874  1.00 93.89           C  
ATOM   2062  C   ARG H 275     -65.794  -1.400  74.212  1.00 93.89           C  
ATOM   2063  O   ARG H 275     -65.057  -0.521  73.773  1.00 93.89           O  
ATOM   2064  CB  ARG H 275     -68.045  -0.483  74.818  1.00 93.89           C  
ATOM   2065  CG  ARG H 275     -67.621   0.974  74.740  1.00 93.89           C  
ATOM   2066  CD  ARG H 275     -68.330   1.825  75.783  1.00 93.89           C  
ATOM   2067  NE  ARG H 275     -67.982   3.239  75.650  1.00 93.89           N  
ATOM   2068  CZ  ARG H 275     -68.711   4.240  76.138  1.00 93.89           C  
ATOM   2069  NH1 ARG H 275     -69.753   3.998  76.925  1.00 93.89           N1+
ATOM   2070  NH2 ARG H 275     -68.395   5.491  75.837  1.00 93.89           N  
ATOM   2071  N   ALA H 276     -65.283  -2.406  75.023  1.00 94.45           N  
ATOM   2072  CA  ALA H 276     -63.851  -2.644  75.201  1.00 94.45           C  
ATOM   2073  C   ALA H 276     -63.270  -3.487  74.069  1.00 94.45           C  
ATOM   2074  O   ALA H 276     -62.067  -3.762  74.060  1.00 94.45           O  
ATOM   2075  CB  ALA H 276     -63.597  -3.327  76.544  1.00 94.45           C  
ATOM   2076  N   GLN H 277     -64.052  -3.922  73.101  1.00 95.08           N  
ATOM   2077  CA  GLN H 277     -63.553  -4.441  71.833  1.00 95.08           C  
ATOM   2078  C   GLN H 277     -63.901  -3.533  70.651  1.00 95.08           C  
ATOM   2079  O   GLN H 277     -63.594  -3.890  69.510  1.00 95.08           O  
ATOM   2080  CB  GLN H 277     -64.116  -5.840  71.568  1.00 95.08           C  
ATOM   2081  CG  GLN H 277     -63.731  -6.884  72.602  1.00 95.08           C  
ATOM   2082  CD  GLN H 277     -64.244  -8.271  72.256  1.00 95.08           C  
ATOM   2083  NE2 GLN H 277     -63.419  -9.285  72.493  1.00 95.08           N  
ATOM   2084  OE1 GLN H 277     -65.374  -8.431  71.781  1.00 95.08           O  
ATOM   2085  N   LEU H 278     -64.515  -2.437  70.881  1.00 94.28           N  
ATOM   2086  CA  LEU H 278     -64.694  -1.441  69.833  1.00 94.28           C  
ATOM   2087  C   LEU H 278     -63.988  -0.124  70.149  1.00 94.28           C  
ATOM   2088  O   LEU H 278     -63.581   0.599  69.238  1.00 94.28           O  
ATOM   2089  CB  LEU H 278     -66.186  -1.163  69.604  1.00 94.28           C  
ATOM   2090  CG  LEU H 278     -67.021  -2.330  69.078  1.00 94.28           C  
ATOM   2091  CD1 LEU H 278     -68.486  -1.923  68.959  1.00 94.28           C  
ATOM   2092  CD2 LEU H 278     -66.484  -2.810  67.734  1.00 94.28           C  
ATOM   2093  N   GLU H 279     -63.895   0.097  71.488  1.00 95.25           N  
ATOM   2094  CA  GLU H 279     -62.724   0.925  71.819  1.00 95.25           C  
ATOM   2095  C   GLU H 279     -61.464   0.064  71.927  1.00 95.25           C  
ATOM   2096  O   GLU H 279     -60.347   0.575  71.838  1.00 95.25           O  
ATOM   2097  CB  GLU H 279     -62.955   1.690  73.118  1.00 95.25           C  
ATOM   2098  CG  GLU H 279     -64.196   2.571  73.110  1.00 95.25           C  
ATOM   2099  CD  GLU H 279     -64.504   3.189  74.464  1.00 95.25           C  
ATOM   2100  OE1 GLU H 279     -64.820   4.399  74.520  1.00 95.25           O  
ATOM   2101  OE2 GLU H 279     -64.431   2.459  75.478  1.00 95.25           O1-
ATOM   2102  N   GLY H 280     -61.632  -1.250  72.119  1.00 95.50           N  
ATOM   2103  CA  GLY H 280     -60.601  -2.215  71.781  1.00 95.50           C  
ATOM   2104  C   GLY H 280     -60.154  -2.149  70.332  1.00 95.50           C  
ATOM   2105  O   GLY H 280     -58.992  -1.830  70.083  1.00 95.50           O  
ATOM   2106  N   HIS H 281     -61.113  -2.437  69.430  1.00 96.20           N  
ATOM   2107  CA  HIS H 281     -60.852  -2.211  67.999  1.00 96.20           C  
ATOM   2108  C   HIS H 281     -61.168  -0.763  67.642  1.00 96.20           C  
ATOM   2109  O   HIS H 281     -62.106  -0.437  66.914  1.00 96.20           O  
ATOM   2110  CB  HIS H 281     -61.647  -3.210  67.180  1.00 96.20           C  
ATOM   2111  CG  HIS H 281     -61.342  -3.365  65.734  1.00 96.20           C  
ATOM   2112  CD2 HIS H 281     -60.734  -4.385  65.075  1.00 96.20           C  
ATOM   2113  ND1 HIS H 281     -61.692  -2.442  64.772  1.00 96.20           N  
ATOM   2114  CE1 HIS H 281     -61.372  -2.919  63.577  1.00 96.20           C  
ATOM   2115  NE2 HIS H 281     -60.746  -4.072  63.741  1.00 96.20           N  
ATOM   2116  N   ALA H 282     -60.386   0.145  68.195  1.00 95.22           N  
ATOM   2117  CA  ALA H 282     -60.266   1.489  67.632  1.00 95.22           C  
ATOM   2118  C   ALA H 282     -58.839   1.999  67.811  1.00 95.22           C  
ATOM   2119  O   ALA H 282     -58.265   2.632  66.920  1.00 95.22           O  
ATOM   2120  CB  ALA H 282     -61.261   2.447  68.275  1.00 95.22           C  
ATOM   2121  N   VAL H 283     -58.203   1.689  69.076  1.00 96.14           N  
ATOM   2122  CA  VAL H 283     -56.736   1.629  69.209  1.00 96.14           C  
ATOM   2123  C   VAL H 283     -56.254   0.243  68.802  1.00 96.14           C  
ATOM   2124  O   VAL H 283     -55.075  -0.074  68.659  1.00 96.14           O  
ATOM   2125  CB  VAL H 283     -56.338   2.013  70.648  1.00 96.14           C  
ATOM   2126  CG1 VAL H 283     -54.828   2.082  70.859  1.00 96.14           C  
ATOM   2127  CG2 VAL H 283     -56.944   3.379  71.018  1.00 96.14           C  
ATOM   2128  N   GLN H 284     -57.190  -0.713  68.538  1.00 96.30           N  
ATOM   2129  CA  GLN H 284     -56.846  -1.811  67.622  1.00 96.30           C  
ATOM   2130  C   GLN H 284     -57.855  -1.932  66.491  1.00 96.30           C  
ATOM   2131  O   GLN H 284     -58.078  -2.982  65.887  1.00 96.30           O  
ATOM   2132  CB  GLN H 284     -56.732  -3.129  68.388  1.00 96.30           C  
ATOM   2133  CG  GLN H 284     -55.641  -3.131  69.448  1.00 96.30           C  
ATOM   2134  CD  GLN H 284     -55.660  -4.367  70.325  1.00 96.30           C  
ATOM   2135  NE2 GLN H 284     -55.260  -4.200  71.583  1.00 96.30           N  
ATOM   2136  OE1 GLN H 284     -56.028  -5.463  69.891  1.00 96.30           O  
ATOM   2137  N   SER H 285     -58.407  -0.736  66.115  1.00 94.20           N  
ATOM   2138  CA  SER H 285     -58.449  -0.502  64.662  1.00 94.20           C  
ATOM   2139  C   SER H 285     -57.041  -0.402  64.071  1.00 94.20           C  
ATOM   2140  O   SER H 285     -56.834  -0.752  62.913  1.00 94.20           O  
ATOM   2141  CB  SER H 285     -59.218   0.770  64.325  1.00 94.20           C  
ATOM   2142  OG  SER H 285     -60.588   0.663  64.646  1.00 94.20           O  
ATOM   2143  N   THR H 286     -56.114   0.075  64.907  1.00 96.36           N  
ATOM   2144  CA  THR H 286     -54.714  -0.143  64.536  1.00 96.36           C  
ATOM   2145  C   THR H 286     -54.134  -1.426  65.128  1.00 96.36           C  
ATOM   2146  O   THR H 286     -53.393  -1.417  66.107  1.00 96.36           O  
ATOM   2147  CB  THR H 286     -53.940   1.130  64.954  1.00 96.36           C  
ATOM   2148  CG2 THR H 286     -54.484   2.348  64.190  1.00 96.36           C  
ATOM   2149  OG1 THR H 286     -54.071   1.414  66.343  1.00 96.36           O  
ATOM   2150  N   LEU H 287     -54.312  -2.597  64.542  1.00 96.52           N  
ATOM   2151  CA  LEU H 287     -53.255  -3.619  64.414  1.00 96.52           C  
ATOM   2152  C   LEU H 287     -53.202  -4.295  63.015  1.00 96.52           C  
ATOM   2153  O   LEU H 287     -54.244  -4.937  62.716  1.00 96.52           O  
ATOM   2154  CB  LEU H 287     -53.449  -4.717  65.456  1.00 96.52           C  
ATOM   2155  CG  LEU H 287     -53.381  -4.404  66.939  1.00 96.52           C  
ATOM   2156  CD1 LEU H 287     -53.749  -5.637  67.765  1.00 96.52           C  
ATOM   2157  CD2 LEU H 287     -51.996  -3.911  67.346  1.00 96.52           C  
ATOM   2158  N   GLN H 288     -52.195  -4.131  62.223  1.00 95.80           N  
ATOM   2159  CA  GLN H 288     -51.280  -4.216  61.210  1.00 95.80           C  
ATOM   2160  C   GLN H 288     -50.767  -2.974  60.443  1.00 95.80           C  
ATOM   2161  O   GLN H 288     -49.499  -2.930  60.386  1.00 95.80           O  
ATOM   2162  CB  GLN H 288     -51.794  -5.165  60.069  1.00 95.80           C  
ATOM   2163  CG  GLN H 288     -51.719  -6.631  60.360  1.00 95.80           C  
ATOM   2164  CD  GLN H 288     -52.463  -7.185  61.544  1.00 95.80           C  
ATOM   2165  NE2 GLN H 288     -51.781  -7.257  62.687  1.00 95.80           N  
ATOM   2166  OE1 GLN H 288     -53.640  -7.548  61.456  1.00 95.80           O  
ATOM   2167  N   SER H 289     -51.480  -2.098  59.855  1.00 95.70           N  
ATOM   2168  CA  SER H 289     -51.079  -1.177  58.795  1.00 95.70           C  
ATOM   2169  C   SER H 289     -51.150   0.309  59.056  1.00 95.70           C  
ATOM   2170  O   SER H 289     -51.195   1.106  58.079  1.00 95.70           O  
ATOM   2171  CB  SER H 289     -52.000  -1.545  57.613  1.00 95.70           C  
ATOM   2172  OG  SER H 289     -51.634  -1.190  56.345  1.00 95.70           O  
ATOM   2173  N   GLU H 290     -50.981   0.901  60.239  1.00 96.04           N  
ATOM   2174  CA  GLU H 290     -50.660   2.336  60.275  1.00 96.04           C  
ATOM   2175  C   GLU H 290     -49.194   2.633  59.930  1.00 96.04           C  
ATOM   2176  O   GLU H 290     -48.885   3.808  59.684  1.00 96.04           O  
ATOM   2177  CB  GLU H 290     -50.868   3.021  61.611  1.00 96.04           C  
ATOM   2178  CG  GLU H 290     -52.235   3.456  62.053  1.00 96.04           C  
ATOM   2179  CD  GLU H 290     -52.209   4.495  63.168  1.00 96.04           C  
ATOM   2180  OE1 GLU H 290     -52.806   5.582  63.000  1.00 96.04           O  
ATOM   2181  OE2 GLU H 290     -51.587   4.217  64.217  1.00 96.04           O1-
ATOM   2182  N   GLU H 291     -48.369   1.681  59.946  1.00 96.52           N  
ATOM   2183  CA  GLU H 291     -46.994   1.928  59.506  1.00 96.52           C  
ATOM   2184  C   GLU H 291     -46.909   2.114  57.989  1.00 96.52           C  
ATOM   2185  O   GLU H 291     -45.976   2.780  57.539  1.00 96.52           O  
ATOM   2186  CB  GLU H 291     -46.094   0.779  59.974  1.00 96.52           C  
ATOM   2187  CG  GLU H 291     -46.073   0.646  61.495  1.00 96.52           C  
ATOM   2188  CD  GLU H 291     -45.451  -0.647  61.989  1.00 96.52           C  
ATOM   2189  OE1 GLU H 291     -44.623  -0.601  62.928  1.00 96.52           O  
ATOM   2190  OE2 GLU H 291     -45.797  -1.715  61.438  1.00 96.52           O1-
ATOM   2191  N   TRP H 292     -47.926   1.529  57.297  1.00 96.35           N  
ATOM   2192  CA  TRP H 292     -48.202   1.671  55.891  1.00 96.35           C  
ATOM   2193  C   TRP H 292     -48.522   3.092  55.435  1.00 96.35           C  
ATOM   2194  O   TRP H 292     -48.286   3.367  54.251  1.00 96.35           O  
ATOM   2195  CB  TRP H 292     -49.382   0.761  55.564  1.00 96.35           C  
ATOM   2196  CG  TRP H 292     -49.915   0.704  54.177  1.00 96.35           C  
ATOM   2197  CD1 TRP H 292     -49.620  -0.220  53.209  1.00 96.35           C  
ATOM   2198  CD2 TRP H 292     -50.876   1.598  53.606  1.00 96.35           C  
ATOM   2199  CE2 TRP H 292     -51.190   1.104  52.322  1.00 96.35           C  
ATOM   2200  CE3 TRP H 292     -51.504   2.763  54.065  1.00 96.35           C  
ATOM   2201  NE1 TRP H 292     -50.441  -0.021  52.114  1.00 96.35           N  
ATOM   2202  CZ2 TRP H 292     -52.120   1.732  51.490  1.00 96.35           C  
ATOM   2203  CZ3 TRP H 292     -52.380   3.422  53.208  1.00 96.35           C  
ATOM   2204  CH2 TRP H 292     -52.675   2.908  51.932  1.00 96.35           C  
ATOM   2205  N   PHE H 293     -49.045   4.016  56.229  1.00 95.94           N  
ATOM   2206  CA  PHE H 293     -48.922   5.427  55.797  1.00 95.94           C  
ATOM   2207  C   PHE H 293     -47.500   5.932  56.003  1.00 95.94           C  
ATOM   2208  O   PHE H 293     -47.095   6.878  55.316  1.00 95.94           O  
ATOM   2209  CB  PHE H 293     -49.907   6.326  56.537  1.00 95.94           C  
ATOM   2210  CG  PHE H 293     -51.323   6.272  56.025  1.00 95.94           C  
ATOM   2211  CD1 PHE H 293     -51.559   6.400  54.655  1.00 95.94           C  
ATOM   2212  CD2 PHE H 293     -52.395   6.122  56.895  1.00 95.94           C  
ATOM   2213  CE1 PHE H 293     -52.878   6.528  54.190  1.00 95.94           C  
ATOM   2214  CE2 PHE H 293     -53.707   6.235  56.408  1.00 95.94           C  
ATOM   2215  CZ  PHE H 293     -53.939   6.505  55.074  1.00 95.94           C  
ATOM   2216  N   ARG H 294     -46.749   5.400  56.853  1.00 97.55           N  
ATOM   2217  CA  ARG H 294     -45.375   5.893  57.027  1.00 97.55           C  
ATOM   2218  C   ARG H 294     -44.466   5.310  55.946  1.00 97.55           C  
ATOM   2219  O   ARG H 294     -43.726   6.055  55.300  1.00 97.55           O  
ATOM   2220  CB  ARG H 294     -44.868   5.557  58.423  1.00 97.55           C  
ATOM   2221  CG  ARG H 294     -43.491   6.100  58.755  1.00 97.55           C  
ATOM   2222  CD  ARG H 294     -43.212   6.037  60.252  1.00 97.55           C  
ATOM   2223  NE  ARG H 294     -43.350   4.677  60.767  1.00 97.55           N  
ATOM   2224  CZ  ARG H 294     -42.452   4.066  61.535  1.00 97.55           C  
ATOM   2225  NH1 ARG H 294     -41.384   4.721  61.978  1.00 97.55           N1+
ATOM   2226  NH2 ARG H 294     -42.621   2.794  61.860  1.00 97.55           N  
ATOM   2227  N   VAL H 295     -44.531   4.001  55.738  1.00 97.05           N  
ATOM   2228  CA  VAL H 295     -43.667   3.247  54.844  1.00 97.05           C  
ATOM   2229  C   VAL H 295     -44.028   3.556  53.387  1.00 97.05           C  
ATOM   2230  O   VAL H 295     -43.127   3.536  52.548  1.00 97.05           O  
ATOM   2231  CB  VAL H 295     -43.757   1.729  55.123  1.00 97.05           C  
ATOM   2232  CG1 VAL H 295     -42.881   0.903  54.185  1.00 97.05           C  
ATOM   2233  CG2 VAL H 295     -43.345   1.436  56.572  1.00 97.05           C  
ATOM   2234  N   ARG H 296     -45.339   3.844  53.129  1.00 97.36           N  
ATOM   2235  CA  ARG H 296     -45.651   4.223  51.746  1.00 97.36           C  
ATOM   2236  C   ARG H 296     -45.136   5.625  51.423  1.00 97.36           C  
ATOM   2237  O   ARG H 296     -44.839   5.913  50.263  1.00 97.36           O  
ATOM   2238  CB  ARG H 296     -47.152   4.162  51.480  1.00 97.36           C  
ATOM   2239  CG  ARG H 296     -47.570   4.418  50.045  1.00 97.36           C  
ATOM   2240  CD  ARG H 296     -46.977   3.392  49.089  1.00 97.36           C  
ATOM   2241  NE  ARG H 296     -47.551   3.511  47.751  1.00 97.36           N  
ATOM   2242  CZ  ARG H 296     -47.432   2.586  46.800  1.00 97.36           C  
ATOM   2243  NH1 ARG H 296     -46.623   1.546  46.967  1.00 97.36           N1+
ATOM   2244  NH2 ARG H 296     -48.127   2.705  45.679  1.00 97.36           N  
ATOM   2245  N   LEU H 297     -45.015   6.473  52.390  1.00 97.59           N  
ATOM   2246  CA  LEU H 297     -44.272   7.716  52.183  1.00 97.59           C  
ATOM   2247  C   LEU H 297     -42.774   7.453  52.057  1.00 97.59           C  
ATOM   2248  O   LEU H 297     -42.100   8.147  51.292  1.00 97.59           O  
ATOM   2249  CB  LEU H 297     -44.537   8.693  53.331  1.00 97.59           C  
ATOM   2250  CG  LEU H 297     -45.985   9.159  53.499  1.00 97.59           C  
ATOM   2251  CD1 LEU H 297     -46.103  10.105  54.689  1.00 97.59           C  
ATOM   2252  CD2 LEU H 297     -46.480   9.831  52.223  1.00 97.59           C  
ATOM   2253  N   ASP H 298     -42.278   6.476  52.790  1.00 97.36           N  
ATOM   2254  CA  ASP H 298     -40.852   6.166  52.729  1.00 97.36           C  
ATOM   2255  C   ASP H 298     -40.483   5.480  51.412  1.00 97.36           C  
ATOM   2256  O   ASP H 298     -39.435   5.785  50.838  1.00 97.36           O  
ATOM   2257  CB  ASP H 298     -40.437   5.283  53.906  1.00 97.36           C  
ATOM   2258  CG  ASP H 298     -40.610   5.952  55.257  1.00 97.36           C  
ATOM   2259  OD1 ASP H 298     -40.324   7.163  55.384  1.00 97.36           O  
ATOM   2260  OD2 ASP H 298     -41.036   5.260  56.208  1.00 97.36           O1-
ATOM   2261  N   ARG H 299     -41.318   4.593  50.972  1.00 97.21           N  
ATOM   2262  CA  ARG H 299     -41.137   3.964  49.673  1.00 97.21           C  
ATOM   2263  C   ARG H 299     -41.356   4.951  48.528  1.00 97.21           C  
ATOM   2264  O   ARG H 299     -40.680   4.853  47.503  1.00 97.21           O  
ATOM   2265  CB  ARG H 299     -42.087   2.773  49.504  1.00 97.21           C  
ATOM   2266  CG  ARG H 299     -41.826   1.625  50.462  1.00 97.21           C  
ATOM   2267  CD  ARG H 299     -42.890   0.541  50.355  1.00 97.21           C  
ATOM   2268  NE  ARG H 299     -42.678  -0.523  51.331  1.00 97.21           N  
ATOM   2269  CZ  ARG H 299     -43.465  -1.587  51.475  1.00 97.21           C  
ATOM   2270  NH1 ARG H 299     -44.573  -1.714  50.755  1.00 97.21           N1+
ATOM   2271  NH2 ARG H 299     -43.140  -2.530  52.348  1.00 97.21           N  
ATOM   2272  N   LEU H 300     -42.309   5.882  48.754  1.00 97.16           N  
ATOM   2273  CA  LEU H 300     -42.465   6.922  47.738  1.00 97.16           C  
ATOM   2274  C   LEU H 300     -41.302   7.907  47.789  1.00 97.16           C  
ATOM   2275  O   LEU H 300     -40.899   8.448  46.758  1.00 97.16           O  
ATOM   2276  CB  LEU H 300     -43.786   7.671  47.920  1.00 97.16           C  
ATOM   2277  CG  LEU H 300     -44.120   8.734  46.874  1.00 97.16           C  
ATOM   2278  CD1 LEU H 300     -44.198   8.107  45.486  1.00 97.16           C  
ATOM   2279  CD2 LEU H 300     -45.428   9.436  47.222  1.00 97.16           C  
ATOM   2280  N   SER H 301     -40.700   8.208  48.924  1.00 96.97           N  
ATOM   2281  CA  SER H 301     -39.633   9.201  49.052  1.00 96.97           C  
ATOM   2282  C   SER H 301     -38.295   8.615  48.608  1.00 96.97           C  
ATOM   2283  O   SER H 301     -37.485   9.325  48.011  1.00 96.97           O  
ATOM   2284  CB  SER H 301     -39.526   9.714  50.484  1.00 96.97           C  
ATOM   2285  OG  SER H 301     -39.201   8.670  51.383  1.00 96.97           O  
ATOM   2286  N   GLU H 302     -38.021   7.333  48.871  1.00 97.47           N  
ATOM   2287  CA  GLU H 302     -36.847   6.654  48.331  1.00 97.47           C  
ATOM   2288  C   GLU H 302     -36.943   6.496  46.813  1.00 97.47           C  
ATOM   2289  O   GLU H 302     -35.976   6.780  46.107  1.00 97.47           O  
ATOM   2290  CB  GLU H 302     -36.658   5.284  48.986  1.00 97.47           C  
ATOM   2291  CG  GLU H 302     -36.371   5.348  50.479  1.00 97.47           C  
ATOM   2292  CD  GLU H 302     -36.295   3.981  51.140  1.00 97.47           C  
ATOM   2293  OE1 GLU H 302     -35.359   3.745  51.937  1.00 97.47           O  
ATOM   2294  OE2 GLU H 302     -37.178   3.140  50.860  1.00 97.47           O1-
ATOM   2295  N   ALA H 303     -38.166   6.036  46.356  1.00 97.21           N  
ATOM   2296  CA  ALA H 303     -38.350   5.927  44.909  1.00 97.21           C  
ATOM   2297  C   ALA H 303     -38.428   7.302  44.252  1.00 97.21           C  
ATOM   2298  O   ALA H 303     -38.244   7.433  43.040  1.00 97.21           O  
ATOM   2299  CB  ALA H 303     -39.608   5.123  44.588  1.00 97.21           C  
ATOM   2300  N   ALA H 304     -38.700   8.402  45.023  1.00 96.94           N  
ATOM   2301  CA  ALA H 304     -38.397   9.762  44.569  1.00 96.94           C  
ATOM   2302  C   ALA H 304     -36.889   9.967  44.434  1.00 96.94           C  
ATOM   2303  O   ALA H 304     -36.420  10.480  43.417  1.00 96.94           O  
ATOM   2304  CB  ALA H 304     -38.989  10.787  45.531  1.00 96.94           C  
ATOM   2305  N   LYS H 305     -36.052   9.575  45.452  1.00 97.49           N  
ATOM   2306  CA  LYS H 305     -34.615   9.821  45.476  1.00 97.49           C  
ATOM   2307  C   LYS H 305     -33.885   8.972  44.438  1.00 97.49           C  
ATOM   2308  O   LYS H 305     -32.953   9.467  43.798  1.00 97.49           O  
ATOM   2309  CB  LYS H 305     -34.037   9.544  46.865  1.00 97.49           C  
ATOM   2310  CG  LYS H 305     -34.579  10.452  47.959  1.00 97.49           C  
ATOM   2311  CD  LYS H 305     -34.052  10.057  49.331  1.00 97.49           C  
ATOM   2312  CE  LYS H 305     -34.646  10.929  50.430  1.00 97.49           C  
ATOM   2313  NZ  LYS H 305     -34.133  10.546  51.779  1.00 97.49           N1+
ATOM   2314  N   VAL H 306     -34.277   7.738  44.264  1.00 97.60           N  
ATOM   2315  CA  VAL H 306     -33.652   6.840  43.293  1.00 97.60           C  
ATOM   2316  C   VAL H 306     -34.017   7.267  41.869  1.00 97.60           C  
ATOM   2317  O   VAL H 306     -33.208   7.089  40.955  1.00 97.60           O  
ATOM   2318  CB  VAL H 306     -34.065   5.372  43.544  1.00 97.60           C  
ATOM   2319  CG1 VAL H 306     -33.399   4.417  42.554  1.00 97.60           C  
ATOM   2320  CG2 VAL H 306     -33.710   4.961  44.976  1.00 97.60           C  
ATOM   2321  N   ASN H 307     -35.265   7.841  41.730  1.00 96.98           N  
ATOM   2322  CA  ASN H 307     -35.611   8.459  40.453  1.00 96.98           C  
ATOM   2323  C   ASN H 307     -34.749   9.685  40.168  1.00 96.98           C  
ATOM   2324  O   ASN H 307     -34.293   9.880  39.039  1.00 96.98           O  
ATOM   2325  CB  ASN H 307     -37.095   8.832  40.428  1.00 96.98           C  
ATOM   2326  CG  ASN H 307     -37.555   9.360  39.084  1.00 96.98           C  
ATOM   2327  ND2 ASN H 307     -38.405  10.380  39.107  1.00 96.98           N  
ATOM   2328  OD1 ASN H 307     -37.150   8.856  38.033  1.00 96.98           O  
ATOM   2329  N   THR H 308     -34.478  10.584  41.190  1.00 97.62           N  
ATOM   2330  CA  THR H 308     -33.723  11.818  40.989  1.00 97.62           C  
ATOM   2331  C   THR H 308     -32.224  11.531  40.939  1.00 97.62           C  
ATOM   2332  O   THR H 308     -31.471  12.292  40.331  1.00 97.62           O  
ATOM   2333  CB  THR H 308     -34.017  12.844  42.097  1.00 97.62           C  
ATOM   2334  CG2 THR H 308     -35.504  13.184  42.151  1.00 97.62           C  
ATOM   2335  OG1 THR H 308     -33.618  12.305  43.363  1.00 97.62           O  
ATOM   2336  N   ASP H 309     -31.733  10.463  41.546  1.00 97.23           N  
ATOM   2337  CA  ASP H 309     -30.385   9.961  41.289  1.00 97.23           C  
ATOM   2338  C   ASP H 309     -30.278   9.265  39.930  1.00 97.23           C  
ATOM   2339  O   ASP H 309     -29.178   9.174  39.379  1.00 97.23           O  
ATOM   2340  CB  ASP H 309     -29.950   8.991  42.389  1.00 97.23           C  
ATOM   2341  CG  ASP H 309     -29.842   9.628  43.763  1.00 97.23           C  
ATOM   2342  OD1 ASP H 309     -29.431  10.802  43.868  1.00 97.23           O  
ATOM   2343  OD2 ASP H 309     -30.172   8.941  44.755  1.00 97.23           O1-
ATOM   2344  N   ALA H 310     -31.428   8.776  39.415  1.00 96.90           N  
ATOM   2345  CA  ALA H 310     -31.417   8.233  38.057  1.00 96.90           C  
ATOM   2346  C   ALA H 310     -31.696   9.309  37.009  1.00 96.90           C  
ATOM   2347  O   ALA H 310     -31.607   9.042  35.807  1.00 96.90           O  
ATOM   2348  CB  ALA H 310     -32.445   7.109  37.929  1.00 96.90           C  
ATOM   2349  N   MET H 311     -32.051  10.580  37.480  1.00 97.65           N  
ATOM   2350  CA  MET H 311     -32.065  11.739  36.600  1.00 97.65           C  
ATOM   2351  C   MET H 311     -30.884  12.672  36.864  1.00 97.65           C  
ATOM   2352  O   MET H 311     -30.582  13.520  36.028  1.00 97.65           O  
ATOM   2353  CB  MET H 311     -33.367  12.528  36.763  1.00 97.65           C  
ATOM   2354  CG  MET H 311     -34.625  11.731  36.465  1.00 97.65           C  
ATOM   2355  SD  MET H 311     -36.150  12.731  36.692  1.00 97.65           S  
ATOM   2356  CE  MET H 311     -35.813  14.088  35.534  1.00 97.65           C  
ATOM   2357  N   ARG H 312     -30.216  12.537  38.031  1.00 97.95           N  
ATOM   2358  CA  ARG H 312     -28.907  13.169  38.191  1.00 97.95           C  
ATOM   2359  C   ARG H 312     -27.768  12.197  37.918  1.00 97.95           C  
ATOM   2360  O   ARG H 312     -26.600  12.577  37.825  1.00 97.95           O  
ATOM   2361  CB  ARG H 312     -28.729  13.744  39.593  1.00 97.95           C  
ATOM   2362  CG  ARG H 312     -29.709  14.836  39.977  1.00 97.95           C  
ATOM   2363  CD  ARG H 312     -29.358  15.426  41.340  1.00 97.95           C  
ATOM   2364  NE  ARG H 312     -29.288  14.385  42.367  1.00 97.95           N  
ATOM   2365  CZ  ARG H 312     -28.195  14.123  43.081  1.00 97.95           C  
ATOM   2366  NH1 ARG H 312     -27.094  14.850  42.925  1.00 97.95           N1+
ATOM   2367  NH2 ARG H 312     -28.202  13.133  43.960  1.00 97.95           N  
ATOM   2368  N   SER H 313     -28.084  10.903  37.715  1.00 97.51           N  
ATOM   2369  CA  SER H 313     -27.229  10.246  36.686  1.00 97.51           C  
ATOM   2370  C   SER H 313     -27.521  10.911  35.349  1.00 97.51           C  
ATOM   2371  O   SER H 313     -26.661  11.501  34.700  1.00 97.51           O  
ATOM   2372  CB  SER H 313     -27.454   8.752  36.655  1.00 97.51           C  
ATOM   2373  OG  SER H 313     -28.785   8.397  36.353  1.00 97.51           O  
ATOM   2374  N   ALA H 314     -28.816  10.910  34.904  1.00 96.64           N  
ATOM   2375  CA  ALA H 314     -28.979  11.305  33.494  1.00 96.64           C  
ATOM   2376  C   ALA H 314     -29.212  12.809  33.334  1.00 96.64           C  
ATOM   2377  O   ALA H 314     -30.084  13.097  32.479  1.00 96.64           O  
ATOM   2378  CB  ALA H 314     -30.115  10.464  32.907  1.00 96.64           C  
ATOM   2379  N   GLN H 315     -28.514  13.717  34.015  1.00 98.28           N  
ATOM   2380  CA  GLN H 315     -27.906  15.001  33.645  1.00 98.28           C  
ATOM   2381  C   GLN H 315     -27.222  15.797  34.734  1.00 98.28           C  
ATOM   2382  O   GLN H 315     -27.809  16.689  35.385  1.00 98.28           O  
ATOM   2383  CB  GLN H 315     -29.007  15.892  33.002  1.00 98.28           C  
ATOM   2384  CG  GLN H 315     -30.357  15.971  33.559  1.00 98.28           C  
ATOM   2385  CD  GLN H 315     -30.813  16.768  34.716  1.00 98.28           C  
ATOM   2386  NE2 GLN H 315     -31.445  17.919  34.401  1.00 98.28           N  
ATOM   2387  OE1 GLN H 315     -30.680  16.450  35.898  1.00 98.28           O  
ATOM   2388  N   GLU H 316     -25.910  15.870  35.052  1.00 97.57           N  
ATOM   2389  CA  GLU H 316     -25.540  16.502  36.373  1.00 97.57           C  
ATOM   2390  C   GLU H 316     -24.651  17.676  36.416  1.00 97.57           C  
ATOM   2391  O   GLU H 316     -25.268  18.713  36.006  1.00 97.57           O  
ATOM   2392  CB  GLU H 316     -24.987  15.335  37.239  1.00 97.57           C  
ATOM   2393  CG  GLU H 316     -25.203  15.703  38.707  1.00 97.57           C  
ATOM   2394  CD  GLU H 316     -24.283  15.002  39.678  1.00 97.57           C  
ATOM   2395  OE1 GLU H 316     -23.660  15.709  40.508  1.00 97.57           O  
ATOM   2396  OE2 GLU H 316     -24.178  13.760  39.621  1.00 97.57           O1-
ATOM   2397  N   GLU H 317     -23.434  17.864  36.993  1.00 95.93           N  
ATOM   2398  CA  GLU H 317     -23.006  19.206  37.026  1.00 95.93           C  
ATOM   2399  C   GLU H 317     -22.400  19.564  35.569  1.00 95.93           C  
ATOM   2400  O   GLU H 317     -21.886  20.730  35.581  1.00 95.93           O  
ATOM   2401  CB  GLU H 317     -21.927  19.931  38.106  1.00 95.93           C  
ATOM   2402  CG  GLU H 317     -21.578  18.772  39.151  1.00 95.93           C  
ATOM   2403  CD  GLU H 317     -20.325  19.038  39.758  1.00 95.93           C  
ATOM   2404  OE1 GLU H 317     -20.049  18.008  40.154  1.00 95.93           O  
ATOM   2405  OE2 GLU H 317     -19.768  19.951  39.888  1.00 95.93           O1-
ATOM   2406  N   ILE H 318     -22.451  19.030  34.356  1.00 97.70           N  
ATOM   2407  CA  ILE H 318     -22.683  18.255  33.219  1.00 97.70           C  
ATOM   2408  C   ILE H 318     -21.624  17.805  32.224  1.00 97.70           C  
ATOM   2409  O   ILE H 318     -21.144  16.645  32.273  1.00 97.70           O  
ATOM   2410  CB  ILE H 318     -23.827  18.711  32.219  1.00 97.70           C  
ATOM   2411  CG1 ILE H 318     -25.111  19.084  32.932  1.00 97.70           C  
ATOM   2412  CG2 ILE H 318     -24.183  17.559  31.228  1.00 97.70           C  
ATOM   2413  CD1 ILE H 318     -26.312  19.382  32.044  1.00 97.70           C  
ATOM   2414  N   THR H 319     -21.147  18.170  31.024  1.00 97.87           N  
ATOM   2415  CA  THR H 319     -21.176  17.193  29.913  1.00 97.87           C  
ATOM   2416  C   THR H 319     -19.990  16.296  29.546  1.00 97.87           C  
ATOM   2417  O   THR H 319     -18.828  16.651  29.701  1.00 97.87           O  
ATOM   2418  CB  THR H 319     -21.410  17.982  28.572  1.00 97.87           C  
ATOM   2419  CG2 THR H 319     -22.679  18.798  28.596  1.00 97.87           C  
ATOM   2420  OG1 THR H 319     -20.284  18.850  28.369  1.00 97.87           O  
ATOM   2421  N   GLU H 320     -20.212  15.109  29.003  1.00 97.95           N  
ATOM   2422  CA  GLU H 320     -19.303  14.008  28.769  1.00 97.95           C  
ATOM   2423  C   GLU H 320     -19.449  13.299  27.401  1.00 97.95           C  
ATOM   2424  O   GLU H 320     -18.464  13.329  26.648  1.00 97.95           O  
ATOM   2425  CB  GLU H 320     -19.447  12.900  29.831  1.00 97.95           C  
ATOM   2426  CG  GLU H 320     -18.584  11.669  29.659  1.00 97.95           C  
ATOM   2427  CD  GLU H 320     -17.084  11.869  29.707  1.00 97.95           C  
ATOM   2428  OE1 GLU H 320     -16.391  11.549  28.713  1.00 97.95           O  
ATOM   2429  OE2 GLU H 320     -16.585  12.334  30.757  1.00 97.95           O1-
ATOM   2430  N   TYR H 321     -20.572  12.633  27.079  1.00 97.74           N  
ATOM   2431  CA  TYR H 321     -20.834  12.259  25.679  1.00 97.74           C  
ATOM   2432  C   TYR H 321     -20.955  13.495  24.782  1.00 97.74           C  
ATOM   2433  O   TYR H 321     -20.670  13.411  23.581  1.00 97.74           O  
ATOM   2434  CB  TYR H 321     -22.105  11.444  25.501  1.00 97.74           C  
ATOM   2435  CG  TYR H 321     -22.110   9.971  25.776  1.00 97.74           C  
ATOM   2436  CD1 TYR H 321     -20.964   9.262  26.104  1.00 97.74           C  
ATOM   2437  CD2 TYR H 321     -23.306   9.255  25.662  1.00 97.74           C  
ATOM   2438  CE1 TYR H 321     -20.982   7.882  26.291  1.00 97.74           C  
ATOM   2439  CE2 TYR H 321     -23.349   7.871  25.827  1.00 97.74           C  
ATOM   2440  CZ  TYR H 321     -22.189   7.211  26.200  1.00 97.74           C  
ATOM   2441  OH  TYR H 321     -22.240   5.863  26.484  1.00 97.74           O  
ATOM   2442  N   ARG H 322     -21.368  14.596  25.309  1.00 97.91           N  
ATOM   2443  CA  ARG H 322     -21.130  15.859  24.617  1.00 97.91           C  
ATOM   2444  C   ARG H 322     -19.670  16.288  24.681  1.00 97.91           C  
ATOM   2445  O   ARG H 322     -19.243  17.090  23.846  1.00 97.91           O  
ATOM   2446  CB  ARG H 322     -22.037  16.945  25.216  1.00 97.91           C  
ATOM   2447  CG  ARG H 322     -23.514  16.596  25.087  1.00 97.91           C  
ATOM   2448  CD  ARG H 322     -24.416  17.760  25.466  1.00 97.91           C  
ATOM   2449  NE  ARG H 322     -25.804  17.502  25.085  1.00 97.91           N  
ATOM   2450  CZ  ARG H 322     -26.844  17.618  25.906  1.00 97.91           C  
ATOM   2451  NH1 ARG H 322     -26.662  17.807  27.207  1.00 97.91           N1+
ATOM   2452  NH2 ARG H 322     -28.075  17.544  25.420  1.00 97.91           N  
ATOM   2453  N   ARG H 323     -18.864  15.806  25.610  1.00 97.55           N  
ATOM   2454  CA  ARG H 323     -17.450  16.166  25.682  1.00 97.55           C  
ATOM   2455  C   ARG H 323     -16.612  15.329  24.718  1.00 97.55           C  
ATOM   2456  O   ARG H 323     -15.808  15.901  23.966  1.00 97.55           O  
ATOM   2457  CB  ARG H 323     -16.899  15.992  27.102  1.00 97.55           C  
ATOM   2458  CG  ARG H 323     -15.471  16.501  27.258  1.00 97.55           C  
ATOM   2459  CD  ARG H 323     -14.927  16.283  28.658  1.00 97.55           C  
ATOM   2460  NE  ARG H 323     -14.828  14.863  28.989  1.00 97.55           N  
ATOM   2461  CZ  ARG H 323     -13.883  14.052  28.512  1.00 97.55           C  
ATOM   2462  NH1 ARG H 323     -12.992  14.495  27.633  1.00 97.55           N1+
ATOM   2463  NH2 ARG H 323     -13.833  12.792  28.916  1.00 97.55           N  
ATOM   2464  N   GLN H 324     -16.773  14.014  24.757  1.00 97.61           N  
ATOM   2465  CA  GLN H 324     -16.432  13.009  23.788  1.00 97.61           C  
ATOM   2466  C   GLN H 324     -16.743  13.430  22.352  1.00 97.61           C  
ATOM   2467  O   GLN H 324     -15.819  13.363  21.545  1.00 97.61           O  
ATOM   2468  CB  GLN H 324     -17.169  11.689  24.065  1.00 97.61           C  
ATOM   2469  CG  GLN H 324     -16.757  11.014  25.363  1.00 97.61           C  
ATOM   2470  CD  GLN H 324     -17.323   9.612  25.497  1.00 97.61           C  
ATOM   2471  NE2 GLN H 324     -17.864   9.301  26.669  1.00 97.61           N  
ATOM   2472  OE1 GLN H 324     -17.274   8.815  24.554  1.00 97.61           O  
ATOM   2473  N   LEU H 325     -17.938  13.833  22.129  1.00 97.15           N  
ATOM   2474  CA  LEU H 325     -18.295  14.165  20.752  1.00 97.15           C  
ATOM   2475  C   LEU H 325     -17.711  15.508  20.322  1.00 97.15           C  
ATOM   2476  O   LEU H 325     -17.476  15.732  19.132  1.00 97.15           O  
ATOM   2477  CB  LEU H 325     -19.819  14.196  20.583  1.00 97.15           C  
ATOM   2478  CG  LEU H 325     -20.326  14.451  19.160  1.00 97.15           C  
ATOM   2479  CD1 LEU H 325     -19.817  13.367  18.216  1.00 97.15           C  
ATOM   2480  CD2 LEU H 325     -21.849  14.516  19.137  1.00 97.15           C  
ATOM   2481  N   GLN H 326     -17.455  16.416  21.265  1.00 96.85           N  
ATOM   2482  CA  GLN H 326     -16.559  17.538  20.985  1.00 96.85           C  
ATOM   2483  C   GLN H 326     -15.089  17.120  21.008  1.00 96.85           C  
ATOM   2484  O   GLN H 326     -14.225  17.919  20.645  1.00 96.85           O  
ATOM   2485  CB  GLN H 326     -16.784  18.668  21.992  1.00 96.85           C  
ATOM   2486  CG  GLN H 326     -18.169  19.292  21.926  1.00 96.85           C  
ATOM   2487  CD  GLN H 326     -18.384  20.385  22.954  1.00 96.85           C  
ATOM   2488  NE2 GLN H 326     -19.118  21.424  22.568  1.00 96.85           N  
ATOM   2489  OE1 GLN H 326     -17.900  20.302  24.088  1.00 96.85           O  
ATOM   2490  N   ALA H 327     -14.776  15.890  21.423  1.00 96.37           N  
ATOM   2491  CA  ALA H 327     -13.424  15.365  21.187  1.00 96.37           C  
ATOM   2492  C   ALA H 327     -13.359  14.637  19.845  1.00 96.37           C  
ATOM   2493  O   ALA H 327     -12.348  14.726  19.142  1.00 96.37           O  
ATOM   2494  CB  ALA H 327     -13.000  14.445  22.322  1.00 96.37           C  
ATOM   2495  N   ARG H 328     -14.421  13.926  19.425  1.00 95.91           N  
ATOM   2496  CA  ARG H 328     -14.615  13.191  18.202  1.00 95.91           C  
ATOM   2497  C   ARG H 328     -14.568  14.097  16.967  1.00 95.91           C  
ATOM   2498  O   ARG H 328     -14.434  13.571  15.860  1.00 95.91           O  
ATOM   2499  CB  ARG H 328     -15.958  12.450  18.176  1.00 95.91           C  
ATOM   2500  CG  ARG H 328     -16.154  11.365  19.201  1.00 95.91           C  
ATOM   2501  CD  ARG H 328     -15.104  10.275  19.143  1.00 95.91           C  
ATOM   2502  NE  ARG H 328     -15.111   9.441  20.348  1.00 95.91           N  
ATOM   2503  CZ  ARG H 328     -14.533   8.240  20.407  1.00 95.91           C  
ATOM   2504  NH1 ARG H 328     -14.217   7.595  19.289  1.00 95.91           N1+
ATOM   2505  NH2 ARG H 328     -14.273   7.694  21.583  1.00 95.91           N  
ATOM   2506  N   THR H 329     -14.692  15.385  17.115  1.00 95.30           N  
ATOM   2507  CA  THR H 329     -14.632  16.316  15.994  1.00 95.30           C  
ATOM   2508  C   THR H 329     -13.245  16.941  15.887  1.00 95.30           C  
ATOM   2509  O   THR H 329     -12.797  17.309  14.799  1.00 95.30           O  
ATOM   2510  CB  THR H 329     -15.706  17.410  16.144  1.00 95.30           C  
ATOM   2511  CG2 THR H 329     -15.735  18.353  14.947  1.00 95.30           C  
ATOM   2512  OG1 THR H 329     -16.994  16.783  16.258  1.00 95.30           O  
ATOM   2513  N   THR H 330     -12.482  17.114  16.974  1.00 96.32           N  
ATOM   2514  CA  THR H 330     -11.447  18.157  16.962  1.00 96.32           C  
ATOM   2515  C   THR H 330     -10.051  17.594  16.746  1.00 96.32           C  
ATOM   2516  O   THR H 330      -9.053  18.316  16.816  1.00 96.32           O  
ATOM   2517  CB  THR H 330     -11.472  18.963  18.278  1.00 96.32           C  
ATOM   2518  CG2 THR H 330     -12.820  19.650  18.466  1.00 96.32           C  
ATOM   2519  OG1 THR H 330     -11.224  18.083  19.377  1.00 96.32           O  
ATOM   2520  N   GLU H 331      -9.924  16.311  16.384  1.00 94.14           N  
ATOM   2521  CA  GLU H 331      -8.909  16.158  15.301  1.00 94.14           C  
ATOM   2522  C   GLU H 331      -9.452  15.208  14.238  1.00 94.14           C  
ATOM   2523  O   GLU H 331      -8.740  14.486  13.545  1.00 94.14           O  
ATOM   2524  CB  GLU H 331      -7.569  15.704  15.827  1.00 94.14           C  
ATOM   2525  CG  GLU H 331      -7.399  14.335  16.394  1.00 94.14           C  
ATOM   2526  CD  GLU H 331      -8.015  14.036  17.742  1.00 94.14           C  
ATOM   2527  OE1 GLU H 331      -7.779  12.911  18.255  1.00 94.14           O  
ATOM   2528  OE2 GLU H 331      -8.721  14.896  18.304  1.00 94.14           O1-
ATOM   2529  N   LEU H 332     -10.810  15.249  14.046  1.00 93.29           N  
ATOM   2530  CA  LEU H 332     -11.222  15.121  12.634  1.00 93.29           C  
ATOM   2531  C   LEU H 332     -10.870  16.406  11.889  1.00 93.29           C  
ATOM   2532  O   LEU H 332     -10.366  16.357  10.768  1.00 93.29           O  
ATOM   2533  CB  LEU H 332     -12.708  14.832  12.499  1.00 93.29           C  
ATOM   2534  CG  LEU H 332     -13.225  13.489  12.999  1.00 93.29           C  
ATOM   2535  CD1 LEU H 332     -14.730  13.379  12.760  1.00 93.29           C  
ATOM   2536  CD2 LEU H 332     -12.493  12.336  12.318  1.00 93.29           C  
ATOM   2537  N   GLU H 333     -11.103  17.559  12.492  1.00 95.72           N  
ATOM   2538  CA  GLU H 333     -10.698  18.846  11.943  1.00 95.72           C  
ATOM   2539  C   GLU H 333      -9.180  19.009  11.907  1.00 95.72           C  
ATOM   2540  O   GLU H 333      -8.674  19.855  11.165  1.00 95.72           O  
ATOM   2541  CB  GLU H 333     -11.321  19.987  12.758  1.00 95.72           C  
ATOM   2542  CG  GLU H 333     -12.843  19.955  12.782  1.00 95.72           C  
ATOM   2543  CD  GLU H 333     -13.459  21.136  13.514  1.00 95.72           C  
ATOM   2544  OE1 GLU H 333     -14.402  21.759  12.976  1.00 95.72           O  
ATOM   2545  OE2 GLU H 333     -12.995  21.440  14.636  1.00 95.72           O1-
ATOM   2546  N   ALA H 334      -8.440  18.239  12.674  1.00 93.95           N  
ATOM   2547  CA  ALA H 334      -6.990  18.397  12.745  1.00 93.95           C  
ATOM   2548  C   ALA H 334      -6.268  17.322  11.936  1.00 93.95           C  
ATOM   2549  O   ALA H 334      -5.208  17.592  11.366  1.00 93.95           O  
ATOM   2550  CB  ALA H 334      -6.522  18.367  14.198  1.00 93.95           C  
ATOM   2551  N   LEU H 335      -6.825  16.076  11.865  1.00 91.18           N  
ATOM   2552  CA  LEU H 335      -6.273  15.075  10.954  1.00 91.18           C  
ATOM   2553  C   LEU H 335      -6.801  15.244   9.531  1.00 91.18           C  
ATOM   2554  O   LEU H 335      -6.324  14.558   8.621  1.00 91.18           O  
ATOM   2555  CB  LEU H 335      -6.593  13.658  11.441  1.00 91.18           C  
ATOM   2556  CG  LEU H 335      -5.990  13.236  12.779  1.00 91.18           C  
ATOM   2557  CD1 LEU H 335      -6.460  11.833  13.152  1.00 91.18           C  
ATOM   2558  CD2 LEU H 335      -4.467  13.295  12.726  1.00 91.18           C  
ATOM   2559  N   LYS H 336      -7.764  16.137   9.301  1.00 94.32           N  
ATOM   2560  CA  LYS H 336      -7.882  16.685   7.941  1.00 94.32           C  
ATOM   2561  C   LYS H 336      -6.834  17.770   7.707  1.00 94.32           C  
ATOM   2562  O   LYS H 336      -6.198  17.798   6.654  1.00 94.32           O  
ATOM   2563  CB  LYS H 336      -9.278  17.242   7.689  1.00 94.32           C  
ATOM   2564  CG  LYS H 336     -10.384  16.199   7.664  1.00 94.32           C  
ATOM   2565  CD  LYS H 336     -11.764  16.845   7.672  1.00 94.32           C  
ATOM   2566  CE  LYS H 336     -12.868  15.808   7.818  1.00 94.32           C  
ATOM   2567  NZ  LYS H 336     -14.214  16.444   7.936  1.00 94.32           N1+
ATOM   2568  N   SER H 337      -6.635  18.676   8.667  1.00 94.14           N  
ATOM   2569  CA  SER H 337      -5.713  19.792   8.448  1.00 94.14           C  
ATOM   2570  C   SER H 337      -4.256  19.344   8.549  1.00 94.14           C  
ATOM   2571  O   SER H 337      -3.354  20.070   8.130  1.00 94.14           O  
ATOM   2572  CB  SER H 337      -5.978  20.914   9.450  1.00 94.14           C  
ATOM   2573  OG  SER H 337      -5.751  20.477  10.777  1.00 94.14           O  
ATOM   2574  N   THR H 338      -3.991  18.149   9.094  1.00 92.97           N  
ATOM   2575  CA  THR H 338      -2.692  17.521   8.866  1.00 92.97           C  
ATOM   2576  C   THR H 338      -2.738  16.560   7.678  1.00 92.97           C  
ATOM   2577  O   THR H 338      -1.691  16.168   7.164  1.00 92.97           O  
ATOM   2578  CB  THR H 338      -2.210  16.756  10.114  1.00 92.97           C  
ATOM   2579  CG2 THR H 338      -2.089  17.686  11.317  1.00 92.97           C  
ATOM   2580  OG1 THR H 338      -3.144  15.714  10.418  1.00 92.97           O  
ATOM   2581  N   LYS H 339      -3.942  16.167   7.215  1.00 93.55           N  
ATOM   2582  CA  LYS H 339      -4.033  15.534   5.894  1.00 93.55           C  
ATOM   2583  C   LYS H 339      -3.702  16.544   4.794  1.00 93.55           C  
ATOM   2584  O   LYS H 339      -2.856  16.266   3.943  1.00 93.55           O  
ATOM   2585  CB  LYS H 339      -5.419  14.941   5.663  1.00 93.55           C  
ATOM   2586  CG  LYS H 339      -5.568  14.185   4.351  1.00 93.55           C  
ATOM   2587  CD  LYS H 339      -6.954  13.570   4.211  1.00 93.55           C  
ATOM   2588  CE  LYS H 339      -7.105  12.827   2.891  1.00 93.55           C  
ATOM   2589  NZ  LYS H 339      -8.475  12.252   2.733  1.00 93.55           N1+
ATOM   2590  N   ASP H 340      -4.340  17.703   4.791  1.00 93.01           N  
ATOM   2591  CA  ASP H 340      -4.225  18.732   3.770  1.00 93.01           C  
ATOM   2592  C   ASP H 340      -2.838  19.376   3.775  1.00 93.01           C  
ATOM   2593  O   ASP H 340      -2.358  19.818   2.731  1.00 93.01           O  
ATOM   2594  CB  ASP H 340      -5.293  19.811   3.968  1.00 93.01           C  
ATOM   2595  CG  ASP H 340      -6.711  19.266   3.947  1.00 93.01           C  
ATOM   2596  OD1 ASP H 340      -7.016  18.381   3.119  1.00 93.01           O  
ATOM   2597  OD2 ASP H 340      -7.532  19.729   4.768  1.00 93.01           O1-
ATOM   2598  N   SER H 341      -2.182  19.422   4.957  1.00 92.49           N  
ATOM   2599  CA  SER H 341      -0.832  19.971   5.037  1.00 92.49           C  
ATOM   2600  C   SER H 341       0.183  19.033   4.390  1.00 92.49           C  
ATOM   2601  O   SER H 341       1.042  19.492   3.632  1.00 92.49           O  
ATOM   2602  CB  SER H 341      -0.443  20.234   6.492  1.00 92.49           C  
ATOM   2603  OG  SER H 341      -0.445  19.030   7.239  1.00 92.49           O  
ATOM   2604  N   LEU H 342       0.147  17.752   4.635  1.00 86.83           N  
ATOM   2605  CA  LEU H 342       1.044  16.760   4.059  1.00 86.83           C  
ATOM   2606  C   LEU H 342       0.797  16.574   2.564  1.00 86.83           C  
ATOM   2607  O   LEU H 342       1.710  16.180   1.832  1.00 86.83           O  
ATOM   2608  CB  LEU H 342       0.879  15.411   4.770  1.00 86.83           C  
ATOM   2609  CG  LEU H 342       1.193  15.387   6.266  1.00 86.83           C  
ATOM   2610  CD1 LEU H 342       0.907  14.005   6.846  1.00 86.83           C  
ATOM   2611  CD2 LEU H 342       2.643  15.787   6.517  1.00 86.83           C  
ATOM   2612  N   GLU H 343      -0.391  16.839   2.092  1.00 91.41           N  
ATOM   2613  CA  GLU H 343      -0.709  16.713   0.675  1.00 91.41           C  
ATOM   2614  C   GLU H 343      -0.399  17.990  -0.100  1.00 91.41           C  
ATOM   2615  O   GLU H 343      -0.199  17.945  -1.315  1.00 91.41           O  
ATOM   2616  CB  GLU H 343      -2.186  16.337   0.497  1.00 91.41           C  
ATOM   2617  CG  GLU H 343      -2.541  14.992   1.116  1.00 91.41           C  
ATOM   2618  CD  GLU H 343      -4.033  14.746   1.247  1.00 91.41           C  
ATOM   2619  OE1 GLU H 343      -4.479  13.599   1.007  1.00 91.41           O  
ATOM   2620  OE2 GLU H 343      -4.766  15.697   1.599  1.00 91.41           O1-
ATOM   2621  N   ARG H 344      -0.344  19.133   0.578  1.00 92.21           N  
ATOM   2622  CA  ARG H 344       0.355  20.274  -0.022  1.00 92.21           C  
ATOM   2623  C   ARG H 344       1.862  20.025  -0.065  1.00 92.21           C  
ATOM   2624  O   ARG H 344       2.504  20.342  -1.069  1.00 92.21           O  
ATOM   2625  CB  ARG H 344       0.064  21.562   0.745  1.00 92.21           C  
ATOM   2626  CG  ARG H 344      -1.393  21.993   0.718  1.00 92.21           C  
ATOM   2627  CD  ARG H 344      -1.614  23.284   1.492  1.00 92.21           C  
ATOM   2628  NE  ARG H 344      -3.030  23.642   1.552  1.00 92.21           N  
ATOM   2629  CZ  ARG H 344      -3.832  23.356   2.574  1.00 92.21           C  
ATOM   2630  NH1 ARG H 344      -3.421  22.564   3.558  1.00 92.21           N1+
ATOM   2631  NH2 ARG H 344      -5.054  23.868   2.614  1.00 92.21           N  
ATOM   2632  N   GLN H 345       2.456  19.451   1.028  1.00 91.44           N  
ATOM   2633  CA  GLN H 345       3.854  19.043   1.048  1.00 91.44           C  
ATOM   2634  C   GLN H 345       4.154  17.940   0.035  1.00 91.44           C  
ATOM   2635  O   GLN H 345       5.290  17.845  -0.437  1.00 91.44           O  
ATOM   2636  CB  GLN H 345       4.256  18.562   2.447  1.00 91.44           C  
ATOM   2637  CG  GLN H 345       4.156  19.633   3.522  1.00 91.44           C  
ATOM   2638  CD  GLN H 345       4.679  19.167   4.868  1.00 91.44           C  
ATOM   2639  NE2 GLN H 345       5.410  20.038   5.554  1.00 91.44           N  
ATOM   2640  OE1 GLN H 345       4.429  18.033   5.288  1.00 91.44           O  
ATOM   2641  N   ARG H 346       3.177  17.154  -0.272  1.00 90.75           N  
ATOM   2642  CA  ARG H 346       3.379  16.154  -1.320  1.00 90.75           C  
ATOM   2643  C   ARG H 346       3.408  16.808  -2.699  1.00 90.75           C  
ATOM   2644  O   ARG H 346       4.249  16.461  -3.529  1.00 90.75           O  
ATOM   2645  CB  ARG H 346       2.287  15.086  -1.266  1.00 90.75           C  
ATOM   2646  CG  ARG H 346       2.483  13.950  -2.257  1.00 90.75           C  
ATOM   2647  CD  ARG H 346       1.392  12.895  -2.140  1.00 90.75           C  
ATOM   2648  NE  ARG H 346       1.573  11.826  -3.121  1.00 90.75           N  
ATOM   2649  CZ  ARG H 346       0.725  11.567  -4.113  1.00 90.75           C  
ATOM   2650  NH1 ARG H 346      -0.447  12.185  -4.181  1.00 90.75           N1+
ATOM   2651  NH2 ARG H 346       1.055  10.683  -5.045  1.00 90.75           N  
ATOM   2652  N   SER H 347       2.504  17.758  -2.961  1.00 91.92           N  
ATOM   2653  CA  SER H 347       2.389  18.399  -4.265  1.00 91.92           C  
ATOM   2654  C   SER H 347       3.564  19.336  -4.534  1.00 91.92           C  
ATOM   2655  O   SER H 347       3.980  19.484  -5.686  1.00 91.92           O  
ATOM   2656  CB  SER H 347       1.079  19.183  -4.368  1.00 91.92           C  
ATOM   2657  OG  SER H 347      -0.036  18.319  -4.233  1.00 91.92           O  
ATOM   2658  N   GLU H 348       4.136  19.989  -3.521  1.00 92.90           N  
ATOM   2659  CA  GLU H 348       5.325  20.827  -3.640  1.00 92.90           C  
ATOM   2660  C   GLU H 348       6.557  20.002  -4.008  1.00 92.90           C  
ATOM   2661  O   GLU H 348       7.331  20.413  -4.876  1.00 92.90           O  
ATOM   2662  CB  GLU H 348       5.584  21.593  -2.339  1.00 92.90           C  
ATOM   2663  CG  GLU H 348       4.482  22.575  -1.973  1.00 92.90           C  
ATOM   2664  CD  GLU H 348       4.671  23.228  -0.613  1.00 92.90           C  
ATOM   2665  OE1 GLU H 348       3.676  23.361   0.137  1.00 92.90           O  
ATOM   2666  OE2 GLU H 348       5.818  23.611  -0.293  1.00 92.90           O1-
ATOM   2667  N   LEU H 349       6.707  18.833  -3.323  1.00 90.38           N  
ATOM   2668  CA  LEU H 349       7.833  17.960  -3.625  1.00 90.38           C  
ATOM   2669  C   LEU H 349       7.690  17.319  -5.004  1.00 90.38           C  
ATOM   2670  O   LEU H 349       8.699  16.961  -5.614  1.00 90.38           O  
ATOM   2671  CB  LEU H 349       7.968  16.861  -2.566  1.00 90.38           C  
ATOM   2672  CG  LEU H 349       8.281  17.320  -1.143  1.00 90.38           C  
ATOM   2673  CD1 LEU H 349       8.315  16.126  -0.195  1.00 90.38           C  
ATOM   2674  CD2 LEU H 349       9.604  18.078  -1.103  1.00 90.38           C  
ATOM   2675  N   GLU H 350       6.532  17.155  -5.528  1.00 90.91           N  
ATOM   2676  CA  GLU H 350       6.358  16.710  -6.911  1.00 90.91           C  
ATOM   2677  C   GLU H 350       6.748  17.810  -7.897  1.00 90.91           C  
ATOM   2678  O   GLU H 350       7.423  17.535  -8.889  1.00 90.91           O  
ATOM   2679  CB  GLU H 350       4.917  16.263  -7.160  1.00 90.91           C  
ATOM   2680  CG  GLU H 350       4.487  15.074  -6.313  1.00 90.91           C  
ATOM   2681  CD  GLU H 350       3.091  14.571  -6.644  1.00 90.91           C  
ATOM   2682  OE1 GLU H 350       2.912  13.342  -6.803  1.00 90.91           O  
ATOM   2683  OE2 GLU H 350       2.170  15.412  -6.744  1.00 90.91           O1-
ATOM   2684  N   ASP H 351       6.329  19.079  -7.632  1.00 93.63           N  
ATOM   2685  CA  ASP H 351       6.628  20.193  -8.526  1.00 93.63           C  
ATOM   2686  C   ASP H 351       8.114  20.552  -8.500  1.00 93.63           C  
ATOM   2687  O   ASP H 351       8.645  21.065  -9.487  1.00 93.63           O  
ATOM   2688  CB  ASP H 351       5.796  21.421  -8.153  1.00 93.63           C  
ATOM   2689  CG  ASP H 351       4.298  21.207  -8.270  1.00 93.63           C  
ATOM   2690  OD1 ASP H 351       3.846  20.461  -9.164  1.00 93.63           O  
ATOM   2691  OD2 ASP H 351       3.556  21.802  -7.456  1.00 93.63           O1-
ATOM   2692  N   ARG H 352       8.811  20.277  -7.345  1.00 94.66           N  
ATOM   2693  CA  ARG H 352      10.260  20.449  -7.302  1.00 94.66           C  
ATOM   2694  C   ARG H 352      10.967  19.393  -8.149  1.00 94.66           C  
ATOM   2695  O   ARG H 352      11.928  19.728  -8.848  1.00 94.66           O  
ATOM   2696  CB  ARG H 352      10.772  20.391  -5.862  1.00 94.66           C  
ATOM   2697  CG  ARG H 352      10.247  21.513  -4.979  1.00 94.66           C  
ATOM   2698  CD  ARG H 352      10.915  21.522  -3.613  1.00 94.66           C  
ATOM   2699  NE  ARG H 352      10.562  22.715  -2.848  1.00 94.66           N  
ATOM   2700  CZ  ARG H 352       9.498  22.823  -2.058  1.00 94.66           C  
ATOM   2701  NH1 ARG H 352       8.693  21.785  -1.858  1.00 94.66           N1+
ATOM   2702  NH2 ARG H 352       9.236  23.977  -1.462  1.00 94.66           N  
ATOM   2703  N   HIS H 353      10.493  18.174  -8.071  1.00 92.86           N  
ATOM   2704  CA  HIS H 353      11.073  17.105  -8.876  1.00 92.86           C  
ATOM   2705  C   HIS H 353      10.751  17.272 -10.359  1.00 92.86           C  
ATOM   2706  O   HIS H 353      11.599  16.990 -11.207  1.00 92.86           O  
ATOM   2707  CB  HIS H 353      10.581  15.737  -8.399  1.00 92.86           C  
ATOM   2708  CG  HIS H 353      10.996  15.383  -7.008  1.00 92.86           C  
ATOM   2709  CD2 HIS H 353      11.794  16.029  -6.123  1.00 92.86           C  
ATOM   2710  ND1 HIS H 353      10.573  14.229  -6.382  1.00 92.86           N  
ATOM   2711  CE1 HIS H 353      11.125  14.166  -5.180  1.00 92.86           C  
ATOM   2712  NE2 HIS H 353      11.867  15.244  -4.999  1.00 92.86           N  
ATOM   2713  N   GLN H 354       9.552  17.735 -10.638  1.00 93.26           N  
ATOM   2714  CA  GLN H 354       9.253  18.100 -12.020  1.00 93.26           C  
ATOM   2715  C   GLN H 354       9.999  19.359 -12.462  1.00 93.26           C  
ATOM   2716  O   GLN H 354      10.161  19.574 -13.666  1.00 93.26           O  
ATOM   2717  CB  GLN H 354       7.747  18.306 -12.204  1.00 93.26           C  
ATOM   2718  CG  GLN H 354       6.919  17.058 -11.931  1.00 93.26           C  
ATOM   2719  CD  GLN H 354       5.433  17.275 -12.144  1.00 93.26           C  
ATOM   2720  NE2 GLN H 354       4.769  16.286 -12.733  1.00 93.26           N  
ATOM   2721  OE1 GLN H 354       4.885  18.321 -11.782  1.00 93.26           O  
ATOM   2722  N   ALA H 355      10.437  20.169 -11.536  1.00 95.80           N  
ATOM   2723  CA  ALA H 355      11.390  21.230 -11.860  1.00 95.80           C  
ATOM   2724  C   ALA H 355      12.788  20.670 -12.109  1.00 95.80           C  
ATOM   2725  O   ALA H 355      13.473  21.111 -13.036  1.00 95.80           O  
ATOM   2726  CB  ALA H 355      11.431  22.263 -10.734  1.00 95.80           C  
ATOM   2727  N   ASP H 356      13.292  19.729 -11.362  1.00 94.01           N  
ATOM   2728  CA  ASP H 356      14.651  19.206 -11.448  1.00 94.01           C  
ATOM   2729  C   ASP H 356      14.845  18.330 -12.687  1.00 94.01           C  
ATOM   2730  O   ASP H 356      15.891  18.420 -13.335  1.00 94.01           O  
ATOM   2731  CB  ASP H 356      15.003  18.398 -10.195  1.00 94.01           C  
ATOM   2732  CG  ASP H 356      15.004  19.226  -8.923  1.00 94.01           C  
ATOM   2733  OD1 ASP H 356      15.480  20.381  -8.943  1.00 94.01           O  
ATOM   2734  OD2 ASP H 356      14.524  18.715  -7.886  1.00 94.01           O1-
ATOM   2735  N   ILE H 357      13.811  17.524 -12.943  1.00 95.01           N  
ATOM   2736  CA  ILE H 357      13.855  16.701 -14.151  1.00 95.01           C  
ATOM   2737  C   ILE H 357      13.699  17.587 -15.389  1.00 95.01           C  
ATOM   2738  O   ILE H 357      14.245  17.251 -16.445  1.00 95.01           O  
ATOM   2739  CB  ILE H 357      12.770  15.603 -14.104  1.00 95.01           C  
ATOM   2740  CG1 ILE H 357      12.969  14.728 -12.855  1.00 95.01           C  
ATOM   2741  CG2 ILE H 357      12.776  14.729 -15.361  1.00 95.01           C  
ATOM   2742  CD1 ILE H 357      11.882  13.683 -12.649  1.00 95.01           C  
ATOM   2743  N   ALA H 358      12.986  18.709 -15.263  1.00 96.40           N  
ATOM   2744  CA  ALA H 358      12.886  19.677 -16.349  1.00 96.40           C  
ATOM   2745  C   ALA H 358      14.226  20.357 -16.625  1.00 96.40           C  
ATOM   2746  O   ALA H 358      14.515  20.713 -17.768  1.00 96.40           O  
ATOM   2747  CB  ALA H 358      11.830  20.735 -16.031  1.00 96.40           C  
ATOM   2748  N   SER H 359      15.073  20.543 -15.583  1.00 97.31           N  
ATOM   2749  CA  SER H 359      16.346  21.241 -15.761  1.00 97.31           C  
ATOM   2750  C   SER H 359      17.480  20.268 -16.077  1.00 97.31           C  
ATOM   2751  O   SER H 359      18.531  20.682 -16.567  1.00 97.31           O  
ATOM   2752  CB  SER H 359      16.693  22.049 -14.511  1.00 97.31           C  
ATOM   2753  OG  SER H 359      16.849  21.206 -13.385  1.00 97.31           O  
ATOM   2754  N   TYR H 360      17.304  18.944 -15.812  1.00 96.35           N  
ATOM   2755  CA  TYR H 360      18.225  17.933 -16.324  1.00 96.35           C  
ATOM   2756  C   TYR H 360      17.946  17.603 -17.787  1.00 96.35           C  
ATOM   2757  O   TYR H 360      18.886  17.266 -18.516  1.00 96.35           O  
ATOM   2758  CB  TYR H 360      18.144  16.654 -15.487  1.00 96.35           C  
ATOM   2759  CG  TYR H 360      18.595  16.794 -14.054  1.00 96.35           C  
ATOM   2760  CD1 TYR H 360      19.674  17.609 -13.714  1.00 96.35           C  
ATOM   2761  CD2 TYR H 360      17.947  16.093 -13.039  1.00 96.35           C  
ATOM   2762  CE1 TYR H 360      20.152  17.661 -12.406  1.00 96.35           C  
ATOM   2763  CE2 TYR H 360      18.402  16.162 -11.723  1.00 96.35           C  
ATOM   2764  CZ  TYR H 360      19.521  16.918 -11.427  1.00 96.35           C  
ATOM   2765  OH  TYR H 360      20.011  16.930 -10.139  1.00 96.35           O  
ATOM   2766  N   GLN H 361      16.752  17.683 -18.207  1.00 97.69           N  
ATOM   2767  CA  GLN H 361      16.472  17.509 -19.630  1.00 97.69           C  
ATOM   2768  C   GLN H 361      16.918  18.721 -20.448  1.00 97.69           C  
ATOM   2769  O   GLN H 361      17.385  18.558 -21.576  1.00 97.69           O  
ATOM   2770  CB  GLN H 361      14.982  17.252 -19.864  1.00 97.69           C  
ATOM   2771  CG  GLN H 361      14.480  15.947 -19.263  1.00 97.69           C  
ATOM   2772  CD  GLN H 361      12.989  15.744 -19.457  1.00 97.69           C  
ATOM   2773  NE2 GLN H 361      12.597  14.520 -19.795  1.00 97.69           N  
ATOM   2774  OE1 GLN H 361      12.197  16.679 -19.302  1.00 97.69           O  
ATOM   2775  N   GLU H 362      16.781  19.887 -19.872  1.00 97.71           N  
ATOM   2776  CA  GLU H 362      17.442  21.041 -20.481  1.00 97.71           C  
ATOM   2777  C   GLU H 362      18.963  20.959 -20.349  1.00 97.71           C  
ATOM   2778  O   GLU H 362      19.679  21.586 -21.132  1.00 97.71           O  
ATOM   2779  CB  GLU H 362      16.942  22.345 -19.853  1.00 97.71           C  
ATOM   2780  CG  GLU H 362      15.459  22.604 -20.061  1.00 97.71           C  
ATOM   2781  CD  GLU H 362      14.979  23.901 -19.430  1.00 97.71           C  
ATOM   2782  OE1 GLU H 362      14.222  24.651 -20.089  1.00 97.71           O  
ATOM   2783  OE2 GLU H 362      15.359  24.172 -18.269  1.00 97.71           O1-
ATOM   2784  N   ALA H 363      19.482  20.196 -19.371  1.00 97.78           N  
ATOM   2785  CA  ALA H 363      20.916  19.945 -19.250  1.00 97.78           C  
ATOM   2786  C   ALA H 363      21.431  19.105 -20.417  1.00 97.78           C  
ATOM   2787  O   ALA H 363      22.486  19.408 -20.979  1.00 97.78           O  
ATOM   2788  CB  ALA H 363      21.224  19.250 -17.926  1.00 97.78           C  
ATOM   2789  N   ILE H 364      20.685  18.084 -20.752  1.00 95.83           N  
ATOM   2790  CA  ILE H 364      21.185  17.112 -21.724  1.00 95.83           C  
ATOM   2791  C   ILE H 364      21.048  17.675 -23.140  1.00 95.83           C  
ATOM   2792  O   ILE H 364      21.917  17.410 -23.979  1.00 95.83           O  
ATOM   2793  CB  ILE H 364      20.444  15.763 -21.594  1.00 95.83           C  
ATOM   2794  CG1 ILE H 364      20.573  15.224 -20.162  1.00 95.83           C  
ATOM   2795  CG2 ILE H 364      20.971  14.732 -22.598  1.00 95.83           C  
ATOM   2796  CD1 ILE H 364      19.788  13.946 -19.904  1.00 95.83           C  
ATOM   2797  N   GLN H 365      19.995  18.420 -23.389  1.00 97.46           N  
ATOM   2798  CA  GLN H 365      19.775  19.007 -24.705  1.00 97.46           C  
ATOM   2799  C   GLN H 365      20.775  20.119 -25.014  1.00 97.46           C  
ATOM   2800  O   GLN H 365      21.030  20.412 -26.183  1.00 97.46           O  
ATOM   2801  CB  GLN H 365      18.351  19.559 -24.818  1.00 97.46           C  
ATOM   2802  CG  GLN H 365      17.265  18.502 -24.692  1.00 97.46           C  
ATOM   2803  CD  GLN H 365      15.867  19.090 -24.663  1.00 97.46           C  
ATOM   2804  NE2 GLN H 365      15.011  18.541 -23.808  1.00 97.46           N  
ATOM   2805  OE1 GLN H 365      15.558  20.031 -25.402  1.00 97.46           O  
ATOM   2806  N   GLN H 366      21.353  20.749 -24.002  1.00 98.32           N  
ATOM   2807  CA  GLN H 366      22.509  21.619 -24.223  1.00 98.32           C  
ATOM   2808  C   GLN H 366      23.763  20.797 -24.510  1.00 98.32           C  
ATOM   2809  O   GLN H 366      24.546  21.150 -25.396  1.00 98.32           O  
ATOM   2810  CB  GLN H 366      22.739  22.529 -23.017  1.00 98.32           C  
ATOM   2811  CG  GLN H 366      21.582  23.475 -22.729  1.00 98.32           C  
ATOM   2812  CD  GLN H 366      21.835  24.377 -21.537  1.00 98.32           C  
ATOM   2813  NE2 GLN H 366      21.418  25.634 -21.648  1.00 98.32           N  
ATOM   2814  OE1 GLN H 366      22.398  23.951 -20.523  1.00 98.32           O  
ATOM   2815  N   LEU H 367      23.945  19.714 -23.766  1.00 97.62           N  
ATOM   2816  CA  LEU H 367      25.174  18.938 -23.890  1.00 97.62           C  
ATOM   2817  C   LEU H 367      25.175  18.102 -25.166  1.00 97.62           C  
ATOM   2818  O   LEU H 367      26.240  17.856 -25.737  1.00 97.62           O  
ATOM   2819  CB  LEU H 367      25.359  18.022 -22.675  1.00 97.62           C  
ATOM   2820  CG  LEU H 367      25.509  18.715 -21.320  1.00 97.62           C  
ATOM   2821  CD1 LEU H 367      25.635  17.680 -20.207  1.00 97.62           C  
ATOM   2822  CD2 LEU H 367      26.714  19.649 -21.327  1.00 97.62           C  
ATOM   2823  N   ASP H 368      24.052  17.658 -25.638  1.00 97.60           N  
ATOM   2824  CA  ASP H 368      23.950  17.052 -26.965  1.00 97.60           C  
ATOM   2825  C   ASP H 368      24.167  18.087 -28.070  1.00 97.60           C  
ATOM   2826  O   ASP H 368      24.790  17.776 -29.088  1.00 97.60           O  
ATOM   2827  CB  ASP H 368      22.591  16.376 -27.148  1.00 97.60           C  
ATOM   2828  CG  ASP H 368      22.346  15.237 -26.176  1.00 97.60           C  
ATOM   2829  OD1 ASP H 368      23.282  14.457 -25.894  1.00 97.60           O  
ATOM   2830  OD2 ASP H 368      21.201  15.115 -25.688  1.00 97.60           O1-
ATOM   2831  N   ALA H 369      23.654  19.266 -27.853  1.00 97.57           N  
ATOM   2832  CA  ALA H 369      23.733  20.296 -28.887  1.00 97.57           C  
ATOM   2833  C   ALA H 369      25.141  20.876 -28.984  1.00 97.57           C  
ATOM   2834  O   ALA H 369      25.608  21.222 -30.070  1.00 97.57           O  
ATOM   2835  CB  ALA H 369      22.725  21.408 -28.608  1.00 97.57           C  
ATOM   2836  N   GLU H 370      25.841  20.984 -27.843  1.00 97.64           N  
ATOM   2837  CA  GLU H 370      27.285  21.202 -27.859  1.00 97.64           C  
ATOM   2838  C   GLU H 370      28.042  20.015 -28.454  1.00 97.64           C  
ATOM   2839  O   GLU H 370      29.141  20.204 -28.982  1.00 97.64           O  
ATOM   2840  CB  GLU H 370      27.797  21.482 -26.442  1.00 97.64           C  
ATOM   2841  CG  GLU H 370      27.210  22.725 -25.806  1.00 97.64           C  
ATOM   2842  CD  GLU H 370      27.640  22.997 -24.376  1.00 97.64           C  
ATOM   2843  OE1 GLU H 370      27.040  23.902 -23.743  1.00 97.64           O  
ATOM   2844  OE2 GLU H 370      28.566  22.330 -23.870  1.00 97.64           O1-
ATOM   2845  N   LEU H 371      27.468  18.845 -28.358  1.00 97.69           N  
ATOM   2846  CA  LEU H 371      28.176  17.639 -28.795  1.00 97.69           C  
ATOM   2847  C   LEU H 371      28.169  17.562 -30.321  1.00 97.69           C  
ATOM   2848  O   LEU H 371      29.209  17.348 -30.945  1.00 97.69           O  
ATOM   2849  CB  LEU H 371      27.546  16.406 -28.168  1.00 97.69           C  
ATOM   2850  CG  LEU H 371      28.275  15.080 -28.101  1.00 97.69           C  
ATOM   2851  CD1 LEU H 371      27.481  14.110 -27.207  1.00 97.69           C  
ATOM   2852  CD2 LEU H 371      28.499  14.430 -29.459  1.00 97.69           C  
ATOM   2853  N   ARG H 372      26.975  17.738 -30.865  1.00 97.78           N  
ATOM   2854  CA  ARG H 372      26.794  17.778 -32.305  1.00 97.78           C  
ATOM   2855  C   ARG H 372      27.463  18.997 -32.939  1.00 97.78           C  
ATOM   2856  O   ARG H 372      27.829  18.946 -34.116  1.00 97.78           O  
ATOM   2857  CB  ARG H 372      25.301  17.785 -32.656  1.00 97.78           C  
ATOM   2858  CG  ARG H 372      24.528  16.607 -32.087  1.00 97.78           C  
ATOM   2859  CD  ARG H 372      23.034  16.732 -32.359  1.00 97.78           C  
ATOM   2860  NE  ARG H 372      22.272  15.687 -31.681  1.00 97.78           N  
ATOM   2861  CZ  ARG H 372      21.459  15.902 -30.649  1.00 97.78           C  
ATOM   2862  NH1 ARG H 372      21.409  17.092 -30.061  1.00 97.78           N1+
ATOM   2863  NH2 ARG H 372      20.691  14.919 -30.201  1.00 97.78           N  
ATOM   2864  N   ASN H 373      27.604  20.024 -32.212  1.00 98.14           N  
ATOM   2865  CA  ASN H 373      28.303  21.218 -32.671  1.00 98.14           C  
ATOM   2866  C   ASN H 373      29.805  20.972 -32.805  1.00 98.14           C  
ATOM   2867  O   ASN H 373      30.404  21.314 -33.823  1.00 98.14           O  
ATOM   2868  CB  ASN H 373      28.035  22.390 -31.724  1.00 98.14           C  
ATOM   2869  CG  ASN H 373      28.625  23.699 -32.210  1.00 98.14           C  
ATOM   2870  ND2 ASN H 373      29.311  24.406 -31.320  1.00 98.14           N  
ATOM   2871  OD1 ASN H 373      28.465  24.072 -33.376  1.00 98.14           O  
ATOM   2872  N   THR H 374      30.476  20.367 -31.792  1.00 97.53           N  
ATOM   2873  CA  THR H 374      31.907  20.086 -31.819  1.00 97.53           C  
ATOM   2874  C   THR H 374      32.241  18.972 -32.811  1.00 97.53           C  
ATOM   2875  O   THR H 374      33.365  18.933 -33.321  1.00 97.53           O  
ATOM   2876  CB  THR H 374      32.424  19.687 -30.421  1.00 97.53           C  
ATOM   2877  CG2 THR H 374      32.176  20.799 -29.408  1.00 97.53           C  
ATOM   2878  OG1 THR H 374      31.751  18.499 -29.992  1.00 97.53           O  
ATOM   2879  N   LYS H 375      31.338  18.116 -33.074  1.00 98.09           N  
ATOM   2880  CA  LYS H 375      31.505  17.182 -34.184  1.00 98.09           C  
ATOM   2881  C   LYS H 375      31.434  17.887 -35.540  1.00 98.09           C  
ATOM   2882  O   LYS H 375      32.195  17.542 -36.447  1.00 98.09           O  
ATOM   2883  CB  LYS H 375      30.444  16.080 -34.128  1.00 98.09           C  
ATOM   2884  CG  LYS H 375      30.528  15.198 -32.892  1.00 98.09           C  
ATOM   2885  CD  LYS H 375      29.660  13.953 -33.041  1.00 98.09           C  
ATOM   2886  CE  LYS H 375      29.984  12.913 -31.979  1.00 98.09           C  
ATOM   2887  NZ  LYS H 375      29.112  11.706 -32.099  1.00 98.09           N1+
ATOM   2888  N   TRP H 376      30.542  18.816 -35.622  1.00 98.20           N  
ATOM   2889  CA  TRP H 376      30.340  19.514 -36.888  1.00 98.20           C  
ATOM   2890  C   TRP H 376      31.479  20.494 -37.161  1.00 98.20           C  
ATOM   2891  O   TRP H 376      31.887  20.673 -38.310  1.00 98.20           O  
ATOM   2892  CB  TRP H 376      28.999  20.255 -36.885  1.00 98.20           C  
ATOM   2893  CG  TRP H 376      28.651  20.901 -38.193  1.00 98.20           C  
ATOM   2894  CD1 TRP H 376      28.009  20.321 -39.252  1.00 98.20           C  
ATOM   2895  CD2 TRP H 376      28.928  22.250 -38.580  1.00 98.20           C  
ATOM   2896  CE2 TRP H 376      28.468  22.406 -39.906  1.00 98.20           C  
ATOM   2897  CE3 TRP H 376      29.522  23.343 -37.934  1.00 98.20           C  
ATOM   2898  NE1 TRP H 376      27.917  21.216 -40.295  1.00 98.20           N  
ATOM   2899  CZ2 TRP H 376      28.602  23.609 -40.605  1.00 98.20           C  
ATOM   2900  CZ3 TRP H 376      29.643  24.541 -38.627  1.00 98.20           C  
ATOM   2901  CH2 TRP H 376      29.180  24.664 -39.948  1.00 98.20           C  
ATOM   2902  N   GLU H 377      31.994  21.124 -36.135  1.00 97.97           N  
ATOM   2903  CA  GLU H 377      33.210  21.926 -36.232  1.00 97.97           C  
ATOM   2904  C   GLU H 377      34.436  21.074 -36.550  1.00 97.97           C  
ATOM   2905  O   GLU H 377      35.337  21.546 -37.250  1.00 97.97           O  
ATOM   2906  CB  GLU H 377      33.441  22.700 -34.928  1.00 97.97           C  
ATOM   2907  CG  GLU H 377      32.316  23.663 -34.581  1.00 97.97           C  
ATOM   2908  CD  GLU H 377      32.585  24.479 -33.327  1.00 97.97           C  
ATOM   2909  OE1 GLU H 377      32.364  25.711 -33.345  1.00 97.97           O  
ATOM   2910  OE2 GLU H 377      33.019  23.881 -32.317  1.00 97.97           O1-
ATOM   2911  N   MET H 378      34.454  19.910 -36.060  1.00 97.78           N  
ATOM   2912  CA  MET H 378      35.611  19.042 -36.250  1.00 97.78           C  
ATOM   2913  C   MET H 378      35.644  18.470 -37.668  1.00 97.78           C  
ATOM   2914  O   MET H 378      36.714  18.354 -38.261  1.00 97.78           O  
ATOM   2915  CB  MET H 378      35.604  17.902 -35.232  1.00 97.78           C  
ATOM   2916  CG  MET H 378      36.825  17.002 -35.290  1.00 97.78           C  
ATOM   2917  SD  MET H 378      36.707  15.577 -34.138  1.00 97.78           S  
ATOM   2918  CE  MET H 378      36.543  16.456 -32.559  1.00 97.78           C  
ATOM   2919  N   ALA H 379      34.462  18.122 -38.182  1.00 97.11           N  
ATOM   2920  CA  ALA H 379      34.323  17.745 -39.584  1.00 97.11           C  
ATOM   2921  C   ALA H 379      34.637  18.910 -40.522  1.00 97.11           C  
ATOM   2922  O   ALA H 379      35.128  18.693 -41.632  1.00 97.11           O  
ATOM   2923  CB  ALA H 379      32.910  17.228 -39.855  1.00 97.11           C  
ATOM   2924  N   ALA H 380      34.343  20.125 -40.056  1.00 97.80           N  
ATOM   2925  CA  ALA H 380      34.692  21.317 -40.823  1.00 97.80           C  
ATOM   2926  C   ALA H 380      36.204  21.523 -40.867  1.00 97.80           C  
ATOM   2927  O   ALA H 380      36.758  21.854 -41.918  1.00 97.80           O  
ATOM   2928  CB  ALA H 380      34.011  22.549 -40.230  1.00 97.80           C  
ATOM   2929  N   GLN H 381      36.941  21.344 -39.762  1.00 97.90           N  
ATOM   2930  CA  GLN H 381      38.384  21.552 -39.693  1.00 97.90           C  
ATOM   2931  C   GLN H 381      39.140  20.463 -40.452  1.00 97.90           C  
ATOM   2932  O   GLN H 381      40.223  20.717 -40.981  1.00 97.90           O  
ATOM   2933  CB  GLN H 381      38.853  21.593 -38.237  1.00 97.90           C  
ATOM   2934  CG  GLN H 381      38.227  22.714 -37.419  1.00 97.90           C  
ATOM   2935  CD  GLN H 381      38.534  24.091 -37.977  1.00 97.90           C  
ATOM   2936  NE2 GLN H 381      37.530  24.962 -37.990  1.00 97.90           N  
ATOM   2937  OE1 GLN H 381      39.663  24.371 -38.392  1.00 97.90           O  
ATOM   2938  N   LEU H 382      38.636  19.277 -40.531  1.00 98.04           N  
ATOM   2939  CA  LEU H 382      39.195  18.222 -41.369  1.00 98.04           C  
ATOM   2940  C   LEU H 382      39.020  18.527 -42.854  1.00 98.04           C  
ATOM   2941  O   LEU H 382      39.904  18.201 -43.652  1.00 98.04           O  
ATOM   2942  CB  LEU H 382      38.535  16.877 -41.042  1.00 98.04           C  
ATOM   2943  CG  LEU H 382      38.708  16.368 -39.611  1.00 98.04           C  
ATOM   2944  CD1 LEU H 382      37.955  15.056 -39.420  1.00 98.04           C  
ATOM   2945  CD2 LEU H 382      40.187  16.193 -39.280  1.00 98.04           C  
ATOM   2946  N   ARG H 383      37.923  19.119 -43.175  1.00 98.01           N  
ATOM   2947  CA  ARG H 383      37.688  19.491 -44.566  1.00 98.01           C  
ATOM   2948  C   ARG H 383      38.550  20.685 -44.968  1.00 98.01           C  
ATOM   2949  O   ARG H 383      39.092  20.718 -46.073  1.00 98.01           O  
ATOM   2950  CB  ARG H 383      36.209  19.808 -44.793  1.00 98.01           C  
ATOM   2951  CG  ARG H 383      35.847  20.113 -46.237  1.00 98.01           C  
ATOM   2952  CD  ARG H 383      34.346  20.301 -46.415  1.00 98.01           C  
ATOM   2953  NE  ARG H 383      33.605  19.101 -46.033  1.00 98.01           N  
ATOM   2954  CZ  ARG H 383      32.586  19.082 -45.179  1.00 98.01           C  
ATOM   2955  NH1 ARG H 383      32.211  20.186 -44.545  1.00 98.01           N1+
ATOM   2956  NH2 ARG H 383      31.936  17.948 -44.957  1.00 98.01           N  
ATOM   2957  N   GLU H 384      38.693  21.656 -44.108  1.00 97.73           N  
ATOM   2958  CA  GLU H 384      39.541  22.815 -44.368  1.00 97.73           C  
ATOM   2959  C   GLU H 384      41.022  22.445 -44.330  1.00 97.73           C  
ATOM   2960  O   GLU H 384      41.830  23.045 -45.044  1.00 97.73           O  
ATOM   2961  CB  GLU H 384      39.255  23.928 -43.355  1.00 97.73           C  
ATOM   2962  CG  GLU H 384      37.813  24.413 -43.366  1.00 97.73           C  
ATOM   2963  CD  GLU H 384      37.563  25.575 -42.418  1.00 97.73           C  
ATOM   2964  OE1 GLU H 384      36.898  26.556 -42.824  1.00 97.73           O  
ATOM   2965  OE2 GLU H 384      38.033  25.507 -41.261  1.00 97.73           O1-
ATOM   2966  N   TYR H 385      41.399  21.492 -43.529  1.00 98.08           N  
ATOM   2967  CA  TYR H 385      42.766  20.980 -43.514  1.00 98.08           C  
ATOM   2968  C   TYR H 385      43.066  20.190 -44.785  1.00 98.08           C  
ATOM   2969  O   TYR H 385      44.194  20.210 -45.279  1.00 98.08           O  
ATOM   2970  CB  TYR H 385      42.993  20.101 -42.282  1.00 98.08           C  
ATOM   2971  CG  TYR H 385      44.408  19.598 -42.131  1.00 98.08           C  
ATOM   2972  CD1 TYR H 385      44.771  18.335 -42.596  1.00 98.08           C  
ATOM   2973  CD2 TYR H 385      45.383  20.382 -41.525  1.00 98.08           C  
ATOM   2974  CE1 TYR H 385      46.083  17.883 -42.497  1.00 98.08           C  
ATOM   2975  CE2 TYR H 385      46.699  19.938 -41.417  1.00 98.08           C  
ATOM   2976  CZ  TYR H 385      47.041  18.697 -41.921  1.00 98.08           C  
ATOM   2977  OH  TYR H 385      48.347  18.266 -41.850  1.00 98.08           O  
ATOM   2978  N   GLN H 386      42.095  19.492 -45.334  1.00 98.04           N  
ATOM   2979  CA  GLN H 386      42.275  18.717 -46.556  1.00 98.04           C  
ATOM   2980  C   GLN H 386      42.410  19.630 -47.775  1.00 98.04           C  
ATOM   2981  O   GLN H 386      43.195  19.341 -48.676  1.00 98.04           O  
ATOM   2982  CB  GLN H 386      41.109  17.747 -46.751  1.00 98.04           C  
ATOM   2983  CG  GLN H 386      41.263  16.820 -47.950  1.00 98.04           C  
ATOM   2984  CD  GLN H 386      42.514  15.964 -47.872  1.00 98.04           C  
ATOM   2985  NE2 GLN H 386      43.206  15.823 -48.997  1.00 98.04           N  
ATOM   2986  OE1 GLN H 386      42.854  15.434 -46.810  1.00 98.04           O  
ATOM   2987  N   ASP H 387      41.670  20.689 -47.801  1.00 97.60           N  
ATOM   2988  CA  ASP H 387      41.760  21.661 -48.883  1.00 97.60           C  
ATOM   2989  C   ASP H 387      43.063  22.456 -48.813  1.00 97.60           C  
ATOM   2990  O   ASP H 387      43.638  22.790 -49.853  1.00 97.60           O  
ATOM   2991  CB  ASP H 387      40.567  22.618 -48.849  1.00 97.60           C  
ATOM   2992  CG  ASP H 387      39.225  21.927 -49.008  1.00 97.60           C  
ATOM   2993  OD1 ASP H 387      39.123  20.944 -49.772  1.00 97.60           O  
ATOM   2994  OD2 ASP H 387      38.253  22.377 -48.361  1.00 97.60           O1-
ATOM   2995  N   LEU H 388      43.516  22.753 -47.641  1.00 98.15           N  
ATOM   2996  CA  LEU H 388      44.803  23.399 -47.431  1.00 98.15           C  
ATOM   2997  C   LEU H 388      45.973  22.487 -47.806  1.00 98.15           C  
ATOM   2998  O   LEU H 388      47.019  22.994 -48.224  1.00 98.15           O  
ATOM   2999  CB  LEU H 388      44.947  23.829 -45.965  1.00 98.15           C  
ATOM   3000  CG  LEU H 388      46.217  24.604 -45.612  1.00 98.15           C  
ATOM   3001  CD1 LEU H 388      46.303  25.885 -46.436  1.00 98.15           C  
ATOM   3002  CD2 LEU H 388      46.254  24.919 -44.121  1.00 98.15           C  
ATOM   3003  N   LEU H 389      45.819  21.318 -47.671  1.00 98.03           N  
ATOM   3004  CA  LEU H 389      46.849  20.359 -48.043  1.00 98.03           C  
ATOM   3005  C   LEU H 389      46.921  20.174 -49.558  1.00 98.03           C  
ATOM   3006  O   LEU H 389      48.010  20.016 -50.111  1.00 98.03           O  
ATOM   3007  CB  LEU H 389      46.585  19.006 -47.372  1.00 98.03           C  
ATOM   3008  CG  LEU H 389      47.631  17.918 -47.614  1.00 98.03           C  
ATOM   3009  CD1 LEU H 389      48.996  18.370 -47.104  1.00 98.03           C  
ATOM   3010  CD2 LEU H 389      47.210  16.614 -46.943  1.00 98.03           C  
ATOM   3011  N   ASN H 390      45.723  20.197 -50.203  1.00 97.62           N  
ATOM   3012  CA  ASN H 390      45.699  20.118 -51.659  1.00 97.62           C  
ATOM   3013  C   ASN H 390      46.257  21.388 -52.301  1.00 97.62           C  
ATOM   3014  O   ASN H 390      46.916  21.321 -53.337  1.00 97.62           O  
ATOM   3015  CB  ASN H 390      44.279  19.853 -52.164  1.00 97.62           C  
ATOM   3016  CG  ASN H 390      43.709  18.545 -51.651  1.00 97.62           C  
ATOM   3017  ND2 ASN H 390      42.439  18.564 -51.264  1.00 97.62           N  
ATOM   3018  OD1 ASN H 390      44.403  17.527 -51.604  1.00 97.62           O  
ATOM   3019  N   VAL H 391      46.018  22.550 -51.727  1.00 98.13           N  
ATOM   3020  CA  VAL H 391      46.681  23.795 -52.126  1.00 98.13           C  
ATOM   3021  C   VAL H 391      48.164  23.714 -51.766  1.00 98.13           C  
ATOM   3022  O   VAL H 391      48.995  24.341 -52.431  1.00 98.13           O  
ATOM   3023  CB  VAL H 391      46.007  25.015 -51.467  1.00 98.13           C  
ATOM   3024  CG1 VAL H 391      46.661  26.331 -51.890  1.00 98.13           C  
ATOM   3025  CG2 VAL H 391      44.515  25.049 -51.819  1.00 98.13           C  
ATOM   3026  N   LYS H 392      48.558  22.958 -50.742  1.00 97.94           N  
ATOM   3027  CA  LYS H 392      49.944  22.805 -50.292  1.00 97.94           C  
ATOM   3028  C   LYS H 392      50.751  22.021 -51.326  1.00 97.94           C  
ATOM   3029  O   LYS H 392      51.816  22.463 -51.759  1.00 97.94           O  
ATOM   3030  CB  LYS H 392      49.979  22.133 -48.929  1.00 97.94           C  
ATOM   3031  CG  LYS H 392      51.219  22.211 -48.098  1.00 97.94           C  
ATOM   3032  CD  LYS H 392      52.442  21.480 -48.584  1.00 97.94           C  
ATOM   3033  CE  LYS H 392      53.645  21.680 -47.672  1.00 97.94           C  
ATOM   3034  NZ  LYS H 392      54.837  20.920 -48.152  1.00 97.94           N1+
ATOM   3035  N   MET H 393      50.206  20.909 -51.669  1.00 98.00           N  
ATOM   3036  CA  MET H 393      50.841  20.036 -52.644  1.00 98.00           C  
ATOM   3037  C   MET H 393      50.779  20.618 -54.055  1.00 98.00           C  
ATOM   3038  O   MET H 393      51.639  20.313 -54.881  1.00 98.00           O  
ATOM   3039  CB  MET H 393      50.176  18.654 -52.635  1.00 98.00           C  
ATOM   3040  CG  MET H 393      50.211  17.969 -51.278  1.00 98.00           C  
ATOM   3041  SD  MET H 393      49.254  16.403 -51.256  1.00 98.00           S  
ATOM   3042  CE  MET H 393      50.129  15.475 -52.546  1.00 98.00           C  
ATOM   3043  N   ALA H 394      49.752  21.452 -54.323  1.00 97.84           N  
ATOM   3044  CA  ALA H 394      49.627  22.133 -55.608  1.00 97.84           C  
ATOM   3045  C   ALA H 394      50.744  23.157 -55.802  1.00 97.84           C  
ATOM   3046  O   ALA H 394      51.250  23.316 -56.915  1.00 97.84           O  
ATOM   3047  CB  ALA H 394      48.266  22.817 -55.721  1.00 97.84           C  
ATOM   3048  N   LEU H 395      51.121  23.833 -54.760  1.00 97.66           N  
ATOM   3049  CA  LEU H 395      52.210  24.799 -54.834  1.00 97.66           C  
ATOM   3050  C   LEU H 395      53.559  24.095 -54.966  1.00 97.66           C  
ATOM   3051  O   LEU H 395      54.451  24.610 -55.643  1.00 97.66           O  
ATOM   3052  CB  LEU H 395      52.220  25.701 -53.598  1.00 97.66           C  
ATOM   3053  CG  LEU H 395      50.976  26.561 -53.374  1.00 97.66           C  
ATOM   3054  CD1 LEU H 395      51.107  27.357 -52.079  1.00 97.66           C  
ATOM   3055  CD2 LEU H 395      50.749  27.494 -54.559  1.00 97.66           C  
ATOM   3056  N   ASP H 396      53.733  22.941 -54.345  1.00 97.37           N  
ATOM   3057  CA  ASP H 396      54.992  22.208 -54.368  1.00 97.37           C  
ATOM   3058  C   ASP H 396      55.282  21.609 -55.745  1.00 97.37           C  
ATOM   3059  O   ASP H 396      56.449  21.451 -56.109  1.00 97.37           O  
ATOM   3060  CB  ASP H 396      54.982  21.090 -53.321  1.00 97.37           C  
ATOM   3061  CG  ASP H 396      54.817  21.584 -51.897  1.00 97.37           C  
ATOM   3062  OD1 ASP H 396      55.303  22.683 -51.559  1.00 97.37           O  
ATOM   3063  OD2 ASP H 396      54.193  20.853 -51.093  1.00 97.37           O1-
ATOM   3064  N   ILE H 397      54.220  21.292 -56.476  1.00 96.76           N  
ATOM   3065  CA  ILE H 397      54.405  20.888 -57.871  1.00 96.76           C  
ATOM   3066  C   ILE H 397      54.759  22.113 -58.715  1.00 96.76           C  
ATOM   3067  O   ILE H 397      55.485  21.986 -59.706  1.00 96.76           O  
ATOM   3068  CB  ILE H 397      53.143  20.182 -58.412  1.00 96.76           C  
ATOM   3069  CG1 ILE H 397      52.795  18.975 -57.527  1.00 96.76           C  
ATOM   3070  CG2 ILE H 397      53.326  19.738 -59.867  1.00 96.76           C  
ATOM   3071  CD1 ILE H 397      51.506  18.268 -57.919  1.00 96.76           C  
ATOM   3072  N   GLU H 398      54.291  23.278 -58.379  1.00 96.95           N  
ATOM   3073  CA  GLU H 398      54.652  24.513 -59.066  1.00 96.95           C  
ATOM   3074  C   GLU H 398      56.103  24.905 -58.794  1.00 96.95           C  
ATOM   3075  O   GLU H 398      56.817  25.296 -59.721  1.00 96.95           O  
ATOM   3076  CB  GLU H 398      53.721  25.656 -58.650  1.00 96.95           C  
ATOM   3077  CG  GLU H 398      52.259  25.416 -58.991  1.00 96.95           C  
ATOM   3078  CD  GLU H 398      51.365  26.609 -58.691  1.00 96.95           C  
ATOM   3079  OE1 GLU H 398      50.522  26.964 -59.546  1.00 96.95           O  
ATOM   3080  OE2 GLU H 398      51.508  27.192 -57.593  1.00 96.95           O1-
ATOM   3081  N   ILE H 399      56.480  24.786 -57.548  1.00 96.11           N  
ATOM   3082  CA  ILE H 399      57.848  25.126 -57.165  1.00 96.11           C  
ATOM   3083  C   ILE H 399      58.811  24.051 -57.673  1.00 96.11           C  
ATOM   3084  O   ILE H 399      59.960  24.369 -57.994  1.00 96.11           O  
ATOM   3085  CB  ILE H 399      57.970  25.299 -55.635  1.00 96.11           C  
ATOM   3086  CG1 ILE H 399      56.980  26.366 -55.144  1.00 96.11           C  
ATOM   3087  CG2 ILE H 399      59.396  25.670 -55.216  1.00 96.11           C  
ATOM   3088  CD1 ILE H 399      56.946  26.535 -53.632  1.00 96.11           C  
ATOM   3089  N   ALA H 400      58.399  22.842 -57.762  1.00 97.20           N  
ATOM   3090  CA  ALA H 400      59.139  21.805 -58.474  1.00 97.20           C  
ATOM   3091  C   ALA H 400      59.233  22.079 -59.974  1.00 97.20           C  
ATOM   3092  O   ALA H 400      60.227  21.697 -60.602  1.00 97.20           O  
ATOM   3093  CB  ALA H 400      58.486  20.440 -58.246  1.00 97.20           C  
ATOM   3094  N   ALA H 401      58.238  22.705 -60.472  1.00 96.64           N  
ATOM   3095  CA  ALA H 401      58.280  23.105 -61.875  1.00 96.64           C  
ATOM   3096  C   ALA H 401      59.255  24.261 -62.097  1.00 96.64           C  
ATOM   3097  O   ALA H 401      60.017  24.260 -63.063  1.00 96.64           O  
ATOM   3098  CB  ALA H 401      56.885  23.497 -62.358  1.00 96.64           C  
ATOM   3099  N   TYR H 402      59.207  25.300 -61.122  1.00 96.76           N  
ATOM   3100  CA  TYR H 402      60.071  26.462 -61.285  1.00 96.76           C  
ATOM   3101  C   TYR H 402      61.526  26.132 -60.976  1.00 96.76           C  
ATOM   3102  O   TYR H 402      62.422  26.858 -61.425  1.00 96.76           O  
ATOM   3103  CB  TYR H 402      59.604  27.612 -60.384  1.00 96.76           C  
ATOM   3104  CG  TYR H 402      58.237  28.151 -60.726  1.00 96.76           C  
ATOM   3105  CD1 TYR H 402      57.899  28.439 -62.049  1.00 96.76           C  
ATOM   3106  CD2 TYR H 402      57.290  28.381 -59.732  1.00 96.76           C  
ATOM   3107  CE1 TYR H 402      56.674  29.025 -62.363  1.00 96.76           C  
ATOM   3108  CE2 TYR H 402      56.052  28.941 -60.042  1.00 96.76           C  
ATOM   3109  CZ  TYR H 402      55.771  29.289 -61.350  1.00 96.76           C  
ATOM   3110  OH  TYR H 402      54.576  29.907 -61.648  1.00 96.76           O  
ATOM   3111  N   ARG H 403      61.854  25.179 -60.303  1.00 96.02           N  
ATOM   3112  CA  ARG H 403      63.248  24.778 -60.108  1.00 96.02           C  
ATOM   3113  C   ARG H 403      63.789  24.053 -61.337  1.00 96.02           C  
ATOM   3114  O   ARG H 403      64.934  24.289 -61.729  1.00 96.02           O  
ATOM   3115  CB  ARG H 403      63.389  23.889 -58.872  1.00 96.02           C  
ATOM   3116  CG  ARG H 403      63.040  24.589 -57.568  1.00 96.02           C  
ATOM   3117  CD  ARG H 403      63.207  23.673 -56.366  1.00 96.02           C  
ATOM   3118  NE  ARG H 403      62.948  24.379 -55.113  1.00 96.02           N  
ATOM   3119  CZ  ARG H 403      62.799  23.795 -53.929  1.00 96.02           C  
ATOM   3120  NH1 ARG H 403      62.809  22.471 -53.819  1.00 96.02           N1+
ATOM   3121  NH2 ARG H 403      62.640  24.539 -52.843  1.00 96.02           N  
ATOM   3122  N   LYS H 404      62.995  23.171 -61.965  1.00 94.97           N  
ATOM   3123  CA  LYS H 404      63.393  22.475 -63.185  1.00 94.97           C  
ATOM   3124  C   LYS H 404      63.518  23.431 -64.371  1.00 94.97           C  
ATOM   3125  O   LYS H 404      64.261  23.147 -65.314  1.00 94.97           O  
ATOM   3126  CB  LYS H 404      62.392  21.368 -63.524  1.00 94.97           C  
ATOM   3127  CG  LYS H 404      62.289  20.280 -62.467  1.00 94.97           C  
ATOM   3128  CD  LYS H 404      61.415  19.124 -62.938  1.00 94.97           C  
ATOM   3129  CE  LYS H 404      61.416  17.977 -61.937  1.00 94.97           C  
ATOM   3130  NZ  LYS H 404      60.635  16.806 -62.437  1.00 94.97           N1+
ATOM   3131  N   LEU H 405      62.839  24.522 -64.359  1.00 94.90           N  
ATOM   3132  CA  LEU H 405      62.962  25.548 -65.389  1.00 94.90           C  
ATOM   3133  C   LEU H 405      64.229  26.372 -65.188  1.00 94.90           C  
ATOM   3134  O   LEU H 405      64.928  26.686 -66.153  1.00 94.90           O  
ATOM   3135  CB  LEU H 405      61.735  26.463 -65.382  1.00 94.90           C  
ATOM   3136  CG  LEU H 405      61.689  27.541 -66.466  1.00 94.90           C  
ATOM   3137  CD1 LEU H 405      61.743  26.903 -67.851  1.00 94.90           C  
ATOM   3138  CD2 LEU H 405      60.436  28.399 -66.317  1.00 94.90           C  
ATOM   3139  N   LEU H 406      64.573  26.749 -63.951  1.00 93.59           N  
ATOM   3140  CA  LEU H 406      65.774  27.521 -63.653  1.00 93.59           C  
ATOM   3141  C   LEU H 406      67.030  26.671 -63.825  1.00 93.59           C  
ATOM   3142  O   LEU H 406      68.040  27.162 -64.334  1.00 93.59           O  
ATOM   3143  CB  LEU H 406      65.719  28.077 -62.227  1.00 93.59           C  
ATOM   3144  CG  LEU H 406      64.582  29.053 -61.921  1.00 93.59           C  
ATOM   3145  CD1 LEU H 406      64.616  29.464 -60.453  1.00 93.59           C  
ATOM   3146  CD2 LEU H 406      64.668  30.276 -62.827  1.00 93.59           C  
ATOM   3147  N   GLU H 407      67.040  25.396 -63.424  1.00 90.25           N  
ATOM   3148  CA  GLU H 407      68.160  24.482 -63.641  1.00 90.25           C  
ATOM   3149  C   GLU H 407      68.325  24.158 -65.125  1.00 90.25           C  
ATOM   3150  O   GLU H 407      69.441  23.939 -65.595  1.00 90.25           O  
ATOM   3151  CB  GLU H 407      67.972  23.190 -62.844  1.00 90.25           C  
ATOM   3152  CG  GLU H 407      67.895  23.386 -61.341  1.00 90.25           C  
ATOM   3153  CD  GLU H 407      67.615  22.120 -60.549  1.00 90.25           C  
ATOM   3154  OE1 GLU H 407      68.056  22.042 -59.377  1.00 90.25           O  
ATOM   3155  OE2 GLU H 407      66.954  21.203 -61.083  1.00 90.25           O1-
ATOM   3156  N   GLY H 408      67.260  24.118 -65.901  1.00 90.32           N  
ATOM   3157  CA  GLY H 408      67.335  23.995 -67.349  1.00 90.32           C  
ATOM   3158  C   GLY H 408      67.944  25.211 -68.021  1.00 90.32           C  
ATOM   3159  O   GLY H 408      68.521  25.104 -69.106  1.00 90.32           O  
ATOM   3160  N   GLU H 409      67.840  26.386 -67.413  1.00 85.22           N  
ATOM   3161  CA  GLU H 409      68.472  27.598 -67.925  1.00 85.22           C  
ATOM   3162  C   GLU H 409      69.927  27.716 -67.476  1.00 85.22           C  
ATOM   3163  O   GLU H 409      70.744  28.294 -68.199  1.00 85.22           O  
ATOM   3164  CB  GLU H 409      67.689  28.837 -67.477  1.00 85.22           C  
ATOM   3165  CG  GLU H 409      66.248  28.858 -67.966  1.00 85.22           C  
ATOM   3166  CD  GLU H 409      65.523  30.157 -67.649  1.00 85.22           C  
ATOM   3167  OE1 GLU H 409      64.849  30.710 -68.547  1.00 85.22           O  
ATOM   3168  OE2 GLU H 409      65.631  30.625 -66.494  1.00 85.22           O1-
ATOM   3169  N   GLU H 410      70.240  27.210 -66.364  1.00 81.50           N  
ATOM   3170  CA  GLU H 410      71.622  27.264 -65.896  1.00 81.50           C  
ATOM   3171  C   GLU H 410      72.496  26.246 -66.623  1.00 81.50           C  
ATOM   3172  O   GLU H 410      73.717  26.407 -66.693  1.00 81.50           O  
ATOM   3173  CB  GLU H 410      71.689  27.025 -64.386  1.00 81.50           C  
ATOM   3174  CG  GLU H 410      70.930  28.054 -63.563  1.00 81.50           C  
ATOM   3175  CD  GLU H 410      70.946  27.765 -62.071  1.00 81.50           C  
ATOM   3176  OE1 GLU H 410      71.190  28.699 -61.274  1.00 81.50           O  
ATOM   3177  OE2 GLU H 410      70.712  26.595 -61.695  1.00 81.50           O1-
ATOM   3178  N   CYS H 411      71.984  25.191 -67.185  1.00 72.62           N  
ATOM   3179  CA  CYS H 411      72.744  24.320 -68.080  1.00 72.62           C  
ATOM   3180  C   CYS H 411      73.005  25.009 -69.416  1.00 72.62           C  
ATOM   3181  O   CYS H 411      74.025  24.755 -70.056  1.00 72.62           O  
ATOM   3182  CB  CYS H 411      72.005  23.005 -68.310  1.00 72.62           C  
ATOM   3183  SG  CYS H 411      71.739  22.040 -66.807  1.00 72.62           S  
ATOM   3184  N   ARG H 412      72.171  25.876 -69.921  1.00 77.27           N  
ATOM   3185  CA  ARG H 412      72.341  26.515 -71.222  1.00 77.27           C  
ATOM   3186  C   ARG H 412      73.313  27.688 -71.134  1.00 77.27           C  
ATOM   3187  O   ARG H 412      74.091  27.929 -72.057  1.00 77.27           O  
ATOM   3188  CB  ARG H 412      70.994  26.992 -71.769  1.00 77.27           C  
ATOM   3189  CG  ARG H 412      69.982  25.877 -71.979  1.00 77.27           C  
ATOM   3190  CD  ARG H 412      68.721  26.384 -72.664  1.00 77.27           C  
ATOM   3191  NE  ARG H 412      67.802  25.293 -72.979  1.00 77.27           N  
ATOM   3192  CZ  ARG H 412      66.919  25.312 -73.973  1.00 77.27           C  
ATOM   3193  NH1 ARG H 412      66.878  26.331 -74.824  1.00 77.27           N1+
ATOM   3194  NH2 ARG H 412      66.070  24.306 -74.119  1.00 77.27           N  
ATOM   3195  N   ILE H 413      73.362  28.495 -70.070  1.00 75.10           N  
ATOM   3196  CA  ILE H 413      74.079  29.778 -70.036  1.00 75.10           C  
ATOM   3197  C   ILE H 413      75.535  29.537 -69.712  1.00 75.10           C  
ATOM   3198  O   ILE H 413      76.586  29.944 -70.034  1.00 75.10           O  
ATOM   3199  CB  ILE H 413      73.418  30.738 -69.019  1.00 75.10           C  
ATOM   3200  CG1 ILE H 413      71.935  30.935 -69.365  1.00 75.10           C  
ATOM   3201  CG2 ILE H 413      74.142  32.087 -68.974  1.00 75.10           C  
ATOM   3202  CD1 ILE H 413      71.172  31.790 -68.364  1.00 75.10           C  
ATOM   3203  N   GLY H 414      75.783  28.512 -68.721  1.00 61.00           N  
ATOM   3204  CA  GLY H 414      77.112  27.970 -68.469  1.00 61.00           C  
ATOM   3205  C   GLY H 414      77.573  28.170 -67.038  1.00 61.00           C  
ATOM   3206  O   GLY H 414      78.694  27.800 -66.679  1.00 61.00           O  
ATOM   3207  N   PHE H 415      76.883  28.718 -66.084  1.00 55.90           N  
ATOM   3208  CA  PHE H 415      77.260  28.593 -64.672  1.00 55.90           C  
ATOM   3209  C   PHE H 415      76.667  27.379 -64.047  1.00 55.90           C  
ATOM   3210  O   PHE H 415      75.941  26.815 -63.351  1.00 55.90           O  
ATOM   3211  CB  PHE H 415      76.821  29.862 -63.919  1.00 55.90           C  
ATOM   3212  CG  PHE H 415      77.530  31.112 -64.359  1.00 55.90           C  
ATOM   3213  CD1 PHE H 415      78.598  31.604 -63.609  1.00 55.90           C  
ATOM   3214  CD2 PHE H 415      77.141  31.800 -65.502  1.00 55.90           C  
ATOM   3215  CE1 PHE H 415      79.225  32.794 -63.966  1.00 55.90           C  
ATOM   3216  CE2 PHE H 415      77.833  32.934 -65.917  1.00 55.90           C  
ATOM   3217  CZ  PHE H 415      78.855  33.447 -65.133  1.00 55.90           C  
ATOM   3218  N   GLY H 416      77.385  26.220 -64.570  1.00 54.43           N  
ATOM   3219  CA  GLY H 416      77.220  24.948 -63.877  1.00 54.43           C  
ATOM   3220  C   GLY H 416      78.199  24.695 -62.791  1.00 54.43           C  
ATOM   3221  O   GLY H 416      78.809  23.547 -63.021  1.00 54.43           O  
ATOM   3222  N   PRO H 417      78.761  25.088 -61.703  1.00 52.77           N  
ATOM   3223  CA  PRO H 417      79.873  25.888 -61.182  1.00 52.77           C  
ATOM   3224  C   PRO H 417      81.159  25.113 -61.083  1.00 52.77           C  
ATOM   3225  O   PRO H 417      81.640  24.062 -61.087  1.00 52.77           O  
ATOM   3226  CB  PRO H 417      79.317  26.311 -59.795  1.00 52.77           C  
ATOM   3227  CG  PRO H 417      78.812  24.920 -59.395  1.00 52.77           C  
ATOM   3228  CD  PRO H 417      77.991  24.580 -60.626  1.00 52.77           C  
ATOM   3229  N   ILE H 418      82.271  26.054 -60.917  1.00 43.86           N  
ATOM   3230  CA  ILE H 418      83.656  25.662 -60.694  1.00 43.86           C  
ATOM   3231  C   ILE H 418      83.831  25.262 -59.215  1.00 43.86           C  
ATOM   3232  O   ILE H 418      83.478  26.053 -58.345  1.00 43.86           O  
ATOM   3233  CB  ILE H 418      84.631  26.794 -61.076  1.00 43.86           C  
ATOM   3234  CG1 ILE H 418      84.407  27.206 -62.540  1.00 43.86           C  
ATOM   3235  CG2 ILE H 418      86.091  26.390 -60.854  1.00 43.86           C  
ATOM   3236  CD1 ILE H 418      85.245  28.397 -62.983  1.00 43.86           C  
ATOM   3237  N   PRO H 419      84.411  23.954 -58.980  1.00 45.68           N  
ATOM   3238  CA  PRO H 419      84.783  22.947 -58.040  1.00 45.68           C  
ATOM   3239  C   PRO H 419      85.984  23.394 -57.212  1.00 45.68           C  
ATOM   3240  O   PRO H 419      87.106  23.291 -56.987  1.00 45.68           O  
ATOM   3241  CB  PRO H 419      85.135  21.676 -58.846  1.00 45.68           C  
ATOM   3242  CG  PRO H 419      85.980  22.336 -59.928  1.00 45.68           C  
ATOM   3243  CD  PRO H 419      84.954  23.330 -60.438  1.00 45.68           C  
ATOM   3244  N   PHE H 420      85.627  24.363 -56.291  1.00 39.18           N  
ATOM   3245  CA  PHE H 420      86.357  24.454 -55.021  1.00 39.18           C  
ATOM   3246  C   PHE H 420      85.961  23.342 -54.093  1.00 39.18           C  
ATOM   3247  O   PHE H 420      85.127  22.849 -53.466  1.00 39.18           O  
ATOM   3248  CB  PHE H 420      86.097  25.815 -54.364  1.00 39.18           C  
ATOM   3249  CG  PHE H 420      86.598  26.999 -55.139  1.00 39.18           C  
ATOM   3250  CD1 PHE H 420      87.786  27.623 -54.757  1.00 39.18           C  
ATOM   3251  CD2 PHE H 420      85.900  27.498 -56.231  1.00 39.18           C  
ATOM   3252  CE1 PHE H 420      88.226  28.769 -55.414  1.00 39.18           C  
ATOM   3253  CE2 PHE H 420      86.393  28.579 -56.954  1.00 39.18           C  
ATOM   3254  CZ  PHE H 420      87.538  29.234 -56.527  1.00 39.18           C  
ATOM   3255  N   SER H 421      87.136  22.502 -53.895  1.00 36.96           N  
ATOM   3256  CA  SER H 421      87.308  21.489 -52.849  1.00 36.96           C  
ATOM   3257  C   SER H 421      87.428  22.128 -51.483  1.00 36.96           C  
ATOM   3258  O   SER H 421      88.205  22.621 -50.780  1.00 36.96           O  
ATOM   3259  CB  SER H 421      88.540  20.631 -53.146  1.00 36.96           C  
ATOM   3260  OG  SER H 421      88.407  19.975 -54.395  1.00 36.96           O  
ATOM   3261  N   LEU H 422      86.217  22.157 -50.844  1.00 34.63           N  
ATOM   3262  CA  LEU H 422      86.240  22.416 -49.412  1.00 34.63           C  
ATOM   3263  C   LEU H 422      85.667  21.174 -48.652  1.00 34.63           C  
ATOM   3264  O   LEU H 422      84.487  20.989 -48.626  1.00 34.63           O  
ATOM   3265  CB  LEU H 422      85.445  23.656 -49.040  1.00 34.63           C  
ATOM   3266  CG  LEU H 422      85.386  24.025 -47.557  1.00 34.63           C  
ATOM   3267  CD1 LEU H 422      86.790  24.279 -47.017  1.00 34.63           C  
ATOM   3268  CD2 LEU H 422      84.497  25.245 -47.344  1.00 34.63           C  
ATOM   3269  N   PRO H 423      86.609  20.377 -48.104  1.00 39.60           N  
ATOM   3270  CA  PRO H 423      86.871  19.068 -47.568  1.00 39.60           C  
ATOM   3271  C   PRO H 423      86.628  18.954 -46.074  1.00 39.60           C  
ATOM   3272  O   PRO H 423      86.962  18.463 -45.086  1.00 39.60           O  
ATOM   3273  CB  PRO H 423      88.371  18.828 -47.901  1.00 39.60           C  
ATOM   3274  CG  PRO H 423      88.902  20.133 -47.324  1.00 39.60           C  
ATOM   3275  CD  PRO H 423      88.041  21.135 -48.039  1.00 39.60           C  
ATOM   3276  N   GLU H 424      85.558  19.718 -45.707  1.00 35.72           N  
ATOM   3277  CA  GLU H 424      84.970  19.242 -44.444  1.00 35.72           C  
ATOM   3278  C   GLU H 424      83.872  18.242 -44.717  1.00 35.72           C  
ATOM   3279  O   GLU H 424      83.095  17.963 -45.505  1.00 35.72           O  
ATOM   3280  CB  GLU H 424      84.460  20.435 -43.636  1.00 35.72           C  
ATOM   3281  CG  GLU H 424      83.996  20.091 -42.229  1.00 35.72           C  
ATOM   3282  CD  GLU H 424      85.109  19.521 -41.360  1.00 35.72           C  
ATOM   3283  OE1 GLU H 424      84.886  18.493 -40.684  1.00 35.72           O  
ATOM   3284  OE2 GLU H 424      86.214  20.110 -41.358  1.00 35.72           O1-
ATOM   3285  N   GLY H 425      83.899  17.302 -43.688  1.00 32.32           N  
ATOM   3286  CA  GLY H 425      83.341  15.955 -43.861  1.00 32.32           C  
ATOM   3287  C   GLY H 425      82.479  15.558 -42.622  1.00 32.32           C  
ATOM   3288  O   GLY H 425      82.909  14.967 -41.714  1.00 32.32           O  
ATOM   3289  N   LEU H 426      81.231  16.014 -42.747  1.00 38.86           N  
ATOM   3290  CA  LEU H 426      80.229  15.611 -41.767  1.00 38.86           C  
ATOM   3291  C   LEU H 426      78.930  15.180 -42.473  1.00 38.86           C  
ATOM   3292  O   LEU H 426      78.071  15.975 -42.772  1.00 38.86           O  
ATOM   3293  CB  LEU H 426      79.972  16.758 -40.767  1.00 38.86           C  
ATOM   3294  CG  LEU H 426      81.288  17.054 -39.958  1.00 38.86           C  
ATOM   3295  CD1 LEU H 426      81.758  18.437 -40.320  1.00 38.86           C  
ATOM   3296  CD2 LEU H 426      81.041  16.716 -38.513  1.00 38.86           C  
ATOM   3297  N   PRO H 427      78.888  13.827 -42.726  1.00 41.05           N  
ATOM   3298  CA  PRO H 427      78.960  12.609 -43.461  1.00 41.05           C  
ATOM   3299  C   PRO H 427      77.558  12.139 -44.009  1.00 41.05           C  
ATOM   3300  O   PRO H 427      76.577  12.662 -43.632  1.00 41.05           O  
ATOM   3301  CB  PRO H 427      79.499  11.581 -42.441  1.00 41.05           C  
ATOM   3302  CG  PRO H 427      78.528  11.912 -41.309  1.00 41.05           C  
ATOM   3303  CD  PRO H 427      78.696  13.416 -41.223  1.00 41.05           C  
ATOM   3304  N   LYS H 428      77.707  11.194 -44.827  1.00 32.95           N  
ATOM   3305  CA  LYS H 428      77.006  10.457 -45.886  1.00 32.95           C  
ATOM   3306  C   LYS H 428      75.995   9.486 -45.322  1.00 32.95           C  
ATOM   3307  O   LYS H 428      75.788   8.366 -45.121  1.00 32.95           O  
ATOM   3308  CB  LYS H 428      78.021   9.712 -46.760  1.00 32.95           C  
ATOM   3309  CG  LYS H 428      79.026  10.618 -47.454  1.00 32.95           C  
ATOM   3310  CD  LYS H 428      79.925   9.830 -48.399  1.00 32.95           C  
ATOM   3311  CE  LYS H 428      80.958  10.727 -49.068  1.00 32.95           C  
ATOM   3312  NZ  LYS H 428      81.862   9.953 -49.971  1.00 32.95           N1+
ATOM   3313  N   ILE H 429      74.885  10.220 -44.932  1.00 39.68           N  
ATOM   3314  CA  ILE H 429      73.634   9.470 -44.862  1.00 39.68           C  
ATOM   3315  C   ILE H 429      72.824   9.760 -46.169  1.00 39.68           C  
ATOM   3316  O   ILE H 429      72.293  10.829 -46.293  1.00 39.68           O  
ATOM   3317  CB  ILE H 429      72.790   9.819 -43.630  1.00 39.68           C  
ATOM   3318  CG1 ILE H 429      73.601   9.595 -42.343  1.00 39.68           C  
ATOM   3319  CG2 ILE H 429      71.493   8.999 -43.585  1.00 39.68           C  
ATOM   3320  CD1 ILE H 429      72.876  10.024 -41.075  1.00 39.68           C  
ATOM   3321  N   PRO H 430      72.816   8.717 -47.074  1.00 35.79           N  
ATOM   3322  CA  PRO H 430      72.587   8.410 -48.470  1.00 35.79           C  
ATOM   3323  C   PRO H 430      71.082   8.624 -48.827  1.00 35.79           C  
ATOM   3324  O   PRO H 430      70.218   8.461 -48.033  1.00 35.79           O  
ATOM   3325  CB  PRO H 430      73.027   6.945 -48.598  1.00 35.79           C  
ATOM   3326  CG  PRO H 430      72.445   6.439 -47.274  1.00 35.79           C  
ATOM   3327  CD  PRO H 430      73.047   7.488 -46.329  1.00 35.79           C  
ATOM   3328  N   SER H 431      70.987   9.059 -49.969  1.00 35.99           N  
ATOM   3329  CA  SER H 431      70.001   9.607 -50.916  1.00 35.99           C  
ATOM   3330  C   SER H 431      69.093   8.528 -51.416  1.00 35.99           C  
ATOM   3331  O   SER H 431      68.814   7.730 -52.202  1.00 35.99           O  
ATOM   3332  CB  SER H 431      70.726  10.302 -52.071  1.00 35.99           C  
ATOM   3333  OG  SER H 431      69.795  10.905 -52.955  1.00 35.99           O  
ATOM   3334  N   VAL H 432      68.084   8.339 -50.486  1.00 34.21           N  
ATOM   3335  CA  VAL H 432      66.843   7.645 -50.849  1.00 34.21           C  
ATOM   3336  C   VAL H 432      65.906   8.624 -51.522  1.00 34.21           C  
ATOM   3337  O   VAL H 432      65.065   9.395 -51.354  1.00 34.21           O  
ATOM   3338  CB  VAL H 432      66.190   6.995 -49.611  1.00 34.21           C  
ATOM   3339  CG1 VAL H 432      67.122   5.943 -49.005  1.00 34.21           C  
ATOM   3340  CG2 VAL H 432      65.829   8.045 -48.563  1.00 34.21           C  
ATOM   3341  N   SER H 433      66.161   8.628 -52.840  1.00 34.33           N  
ATOM   3342  CA  SER H 433      65.352   9.059 -53.991  1.00 34.33           C  
ATOM   3343  C   SER H 433      64.092   8.268 -54.094  1.00 34.33           C  
ATOM   3344  O   SER H 433      63.522   7.345 -54.513  1.00 34.33           O  
ATOM   3345  CB  SER H 433      66.186   8.933 -55.272  1.00 34.33           C  
ATOM   3346  OG  SER H 433      65.453   9.406 -56.389  1.00 34.33           O  
ATOM   3347  N   THR H 434      63.014   8.820 -53.322  1.00 35.06           N  
ATOM   3348  CA  THR H 434      61.605   8.502 -53.598  1.00 35.06           C  
ATOM   3349  C   THR H 434      61.104   9.298 -54.761  1.00 35.06           C  
ATOM   3350  O   THR H 434      60.768  10.267 -55.291  1.00 35.06           O  
ATOM   3351  CB  THR H 434      60.745   8.764 -52.344  1.00 35.06           C  
ATOM   3352  CG2 THR H 434      61.223   7.921 -51.167  1.00 35.06           C  
ATOM   3353  OG1 THR H 434      60.832  10.149 -51.994  1.00 35.06           O  
ATOM   3354  N   HIS H 435      60.968   8.505 -55.805  1.00 32.54           N  
ATOM   3355  CA  HIS H 435      60.008   8.755 -56.890  1.00 32.54           C  
ATOM   3356  C   HIS H 435      58.616   8.358 -56.479  1.00 32.54           C  
ATOM   3357  O   HIS H 435      57.877   7.475 -56.350  1.00 32.54           O  
ATOM   3358  CB  HIS H 435      60.441   8.006 -58.152  1.00 32.54           C  
ATOM   3359  CG  HIS H 435      61.734   8.501 -58.720  1.00 32.54           C  
ATOM   3360  CD2 HIS H 435      63.016   8.152 -58.463  1.00 32.54           C  
ATOM   3361  ND1 HIS H 435      61.782   9.489 -59.683  1.00 32.54           N  
ATOM   3362  CE1 HIS H 435      63.047   9.746 -59.971  1.00 32.54           C  
ATOM   3363  NE2 HIS H 435      63.814   8.953 -59.245  1.00 32.54           N  
ATOM   3364  N   ILE H 436      57.863   9.485 -56.072  1.00 39.64           N  
ATOM   3365  CA  ILE H 436      56.510   9.900 -55.709  1.00 39.64           C  
ATOM   3366  C   ILE H 436      55.597   9.742 -56.893  1.00 39.64           C  
ATOM   3367  O   ILE H 436      54.865  10.236 -57.642  1.00 39.64           O  
ATOM   3368  CB  ILE H 436      56.525  11.358 -55.186  1.00 39.64           C  
ATOM   3369  CG1 ILE H 436      57.492  11.482 -53.999  1.00 39.64           C  
ATOM   3370  CG2 ILE H 436      55.124  11.826 -54.786  1.00 39.64           C  
ATOM   3371  CD1 ILE H 436      57.663  12.903 -53.482  1.00 39.64           C  
ATOM   3372  N   LYS H 437      55.592   8.440 -57.326  1.00 33.73           N  
ATOM   3373  CA  LYS H 437      54.451   7.915 -58.088  1.00 33.73           C  
ATOM   3374  C   LYS H 437      53.307   7.578 -57.182  1.00 33.73           C  
ATOM   3375  O   LYS H 437      52.646   6.805 -56.624  1.00 33.73           O  
ATOM   3376  CB  LYS H 437      54.895   6.696 -58.909  1.00 33.73           C  
ATOM   3377  CG  LYS H 437      55.941   7.038 -59.964  1.00 33.73           C  
ATOM   3378  CD  LYS H 437      56.082   5.930 -60.999  1.00 33.73           C  
ATOM   3379  CE  LYS H 437      56.940   6.373 -62.177  1.00 33.73           C  
ATOM   3380  NZ  LYS H 437      57.040   5.312 -63.223  1.00 33.73           N1+
ATOM   3381  N   VAL H 438      52.576   8.763 -56.864  1.00 42.00           N  
ATOM   3382  CA  VAL H 438      51.095   8.795 -56.726  1.00 42.00           C  
ATOM   3383  C   VAL H 438      50.530   8.875 -58.135  1.00 42.00           C  
ATOM   3384  O   VAL H 438      51.019   8.348 -59.106  1.00 42.00           O  
ATOM   3385  CB  VAL H 438      50.687   9.938 -55.793  1.00 42.00           C  
ATOM   3386  CG1 VAL H 438      49.178  10.008 -55.568  1.00 42.00           C  
ATOM   3387  CG2 VAL H 438      51.389   9.780 -54.431  1.00 42.00           C  
ATOM   3388  N   LYS H 439      49.323   8.736 -58.431  1.00 34.42           N  
ATOM   3389  CA  LYS H 439      48.444   8.361 -59.607  1.00 34.42           C  
ATOM   3390  C   LYS H 439      47.119   9.019 -59.414  1.00 34.42           C  
ATOM   3391  O   LYS H 439      46.544   9.954 -59.061  1.00 34.42           O  
ATOM   3392  CB  LYS H 439      48.326   6.855 -59.780  1.00 34.42           C  
ATOM   3393  CG  LYS H 439      49.460   6.035 -60.267  1.00 34.42           C  
ATOM   3394  CD  LYS H 439      49.209   4.855 -61.163  1.00 34.42           C  
ATOM   3395  CE  LYS H 439      50.519   4.414 -61.829  1.00 34.42           C  
ATOM   3396  NZ  LYS H 439      50.282   3.475 -62.961  1.00 34.42           N1+
ATOM   3397  N   SER H 440      45.953   8.166 -59.885  1.00 47.87           N  
ATOM   3398  CA  SER H 440      44.598   8.617 -60.220  1.00 47.87           C  
ATOM   3399  C   SER H 440      43.549   7.565 -59.931  1.00 47.87           C  
ATOM   3400  O   SER H 440      42.664   7.036 -60.467  1.00 47.87           O  
ATOM   3401  CB  SER H 440      44.538   9.008 -61.702  1.00 47.87           C  
ATOM   3402  OG  SER H 440      44.816   7.883 -62.520  1.00 47.87           O  
ATOM   3403  N   GLU H 441      43.689   7.099 -58.610  1.00 46.35           N  
ATOM   3404  CA  GLU H 441      42.952   5.855 -58.423  1.00 46.35           C  
ATOM   3405  C   GLU H 441      42.436   5.731 -56.951  1.00 46.35           C  
ATOM   3406  O   GLU H 441      41.321   5.357 -56.765  1.00 46.35           O  
ATOM   3407  CB  GLU H 441      43.802   4.642 -58.770  1.00 46.35           C  
ATOM   3408  CG  GLU H 441      43.068   3.312 -58.706  1.00 46.35           C  
ATOM   3409  CD  GLU H 441      43.831   2.176 -59.371  1.00 46.35           C  
ATOM   3410  OE1 GLU H 441      43.290   1.552 -60.312  1.00 46.35           O  
ATOM   3411  OE2 GLU H 441      44.978   1.910 -58.949  1.00 46.35           O1-
ATOM   3412  N   GLU H 442      43.278   6.048 -56.072  1.00 50.33           N  
ATOM   3413  CA  GLU H 442      42.947   6.184 -54.659  1.00 50.33           C  
ATOM   3414  C   GLU H 442      42.045   7.432 -54.433  1.00 50.33           C  
ATOM   3415  O   GLU H 442      41.142   7.342 -53.636  1.00 50.33           O  
ATOM   3416  CB  GLU H 442      44.191   6.288 -53.786  1.00 50.33           C  
ATOM   3417  CG  GLU H 442      43.905   6.336 -52.293  1.00 50.33           C  
ATOM   3418  CD  GLU H 442      45.147   6.187 -51.429  1.00 50.33           C  
ATOM   3419  OE1 GLU H 442      45.106   5.421 -50.440  1.00 50.33           O  
ATOM   3420  OE2 GLU H 442      46.167   6.839 -51.743  1.00 50.33           O1-
ATOM   3421  N   LYS H 443      42.322   8.451 -55.094  1.00 48.90           N  
ATOM   3422  CA  LYS H 443      41.605   9.704 -54.944  1.00 48.90           C  
ATOM   3423  C   LYS H 443      40.181   9.610 -55.549  1.00 48.90           C  
ATOM   3424  O   LYS H 443      39.306  10.323 -55.112  1.00 48.90           O  
ATOM   3425  CB  LYS H 443      42.345  10.863 -55.603  1.00 48.90           C  
ATOM   3426  CG  LYS H 443      43.723  11.144 -55.025  1.00 48.90           C  
ATOM   3427  CD  LYS H 443      44.301  12.444 -55.572  1.00 48.90           C  
ATOM   3428  CE  LYS H 443      45.598  12.821 -54.872  1.00 48.90           C  
ATOM   3429  NZ  LYS H 443      46.109  14.148 -55.330  1.00 48.90           N1+
ATOM   3430  N   ILE H 444      39.962   8.762 -56.522  1.00 55.60           N  
ATOM   3431  CA  ILE H 444      38.626   8.605 -57.071  1.00 55.60           C  
ATOM   3432  C   ILE H 444      37.749   7.790 -56.058  1.00 55.60           C  
ATOM   3433  O   ILE H 444      36.597   8.095 -55.960  1.00 55.60           O  
ATOM   3434  CB  ILE H 444      38.625   7.911 -58.443  1.00 55.60           C  
ATOM   3435  CG1 ILE H 444      39.513   8.685 -59.431  1.00 55.60           C  
ATOM   3436  CG2 ILE H 444      37.204   7.774 -59.006  1.00 55.60           C  
ATOM   3437  CD1 ILE H 444      39.656   8.020 -60.791  1.00 55.60           C  
ATOM   3438  N   LYS H 445      38.360   6.857 -55.420  1.00 56.70           N  
ATOM   3439  CA  LYS H 445      37.696   6.084 -54.386  1.00 56.70           C  
ATOM   3440  C   LYS H 445      37.303   6.928 -53.161  1.00 56.70           C  
ATOM   3441  O   LYS H 445      36.283   6.622 -52.550  1.00 56.70           O  
ATOM   3442  CB  LYS H 445      38.592   4.930 -53.918  1.00 56.70           C  
ATOM   3443  CG  LYS H 445      38.937   3.938 -55.019  1.00 56.70           C  
ATOM   3444  CD  LYS H 445      39.618   2.696 -54.457  1.00 56.70           C  
ATOM   3445  CE  LYS H 445      39.808   1.629 -55.527  1.00 56.70           C  
ATOM   3446  NZ  LYS H 445      40.370   0.368 -54.957  1.00 56.70           N1+
ATOM   3447  N   VAL H 446      38.114   7.872 -52.928  1.00 62.54           N  
ATOM   3448  CA  VAL H 446      37.775   8.713 -51.783  1.00 62.54           C  
ATOM   3449  C   VAL H 446      36.652   9.694 -52.165  1.00 62.54           C  
ATOM   3450  O   VAL H 446      35.865  10.090 -51.317  1.00 62.54           O  
ATOM   3451  CB  VAL H 446      39.014   9.473 -51.268  1.00 62.54           C  
ATOM   3452  CG1 VAL H 446      38.697  10.337 -50.048  1.00 62.54           C  
ATOM   3453  CG2 VAL H 446      40.129   8.481 -50.912  1.00 62.54           C  
ATOM   3454  N   VAL H 447      36.575  10.060 -53.456  1.00 61.83           N  
ATOM   3455  CA  VAL H 447      35.421  10.820 -53.921  1.00 61.83           C  
ATOM   3456  C   VAL H 447      34.170   9.913 -53.928  1.00 61.83           C  
ATOM   3457  O   VAL H 447      33.091  10.406 -53.651  1.00 61.83           O  
ATOM   3458  CB  VAL H 447      35.650  11.423 -55.321  1.00 61.83           C  
ATOM   3459  CG1 VAL H 447      34.446  12.240 -55.789  1.00 61.83           C  
ATOM   3460  CG2 VAL H 447      36.903  12.302 -55.321  1.00 61.83           C  
ATOM   3461  N   GLU H 448      34.332   8.643 -54.237  1.00 60.05           N  
ATOM   3462  CA  GLU H 448      33.172   7.761 -54.317  1.00 60.05           C  
ATOM   3463  C   GLU H 448      32.638   7.411 -52.919  1.00 60.05           C  
ATOM   3464  O   GLU H 448      31.428   7.360 -52.737  1.00 60.05           O  
ATOM   3465  CB  GLU H 448      33.500   6.474 -55.074  1.00 60.05           C  
ATOM   3466  CG  GLU H 448      33.873   6.690 -56.533  1.00 60.05           C  
ATOM   3467  CD  GLU H 448      33.933   5.401 -57.337  1.00 60.05           C  
ATOM   3468  OE1 GLU H 448      33.172   5.264 -58.321  1.00 60.05           O  
ATOM   3469  OE2 GLU H 448      34.748   4.521 -56.979  1.00 60.05           O1-
ATOM   3470  N   LYS H 449      33.595   7.186 -51.976  1.00 67.13           N  
ATOM   3471  CA  LYS H 449      33.163   6.957 -50.605  1.00 67.13           C  
ATOM   3472  C   LYS H 449      32.543   8.200 -49.954  1.00 67.13           C  
ATOM   3473  O   LYS H 449      31.707   8.037 -49.063  1.00 67.13           O  
ATOM   3474  CB  LYS H 449      34.339   6.484 -49.741  1.00 67.13           C  
ATOM   3475  CG  LYS H 449      34.920   5.145 -50.168  1.00 67.13           C  
ATOM   3476  CD  LYS H 449      36.049   4.704 -49.248  1.00 67.13           C  
ATOM   3477  CE  LYS H 449      36.602   3.344 -49.651  1.00 67.13           C  
ATOM   3478  NZ  LYS H 449      37.719   2.912 -48.760  1.00 67.13           N1+
ATOM   3479  N   SER H 450      32.944   9.262 -50.388  1.00 67.72           N  
ATOM   3480  CA  SER H 450      32.310  10.440 -49.801  1.00 67.72           C  
ATOM   3481  C   SER H 450      30.988  10.768 -50.502  1.00 67.72           C  
ATOM   3482  O   SER H 450      30.084  11.314 -49.882  1.00 67.72           O  
ATOM   3483  CB  SER H 450      33.242  11.648 -49.868  1.00 67.72           C  
ATOM   3484  OG  SER H 450      33.550  11.985 -51.206  1.00 67.72           O  
ATOM   3485  N   GLU H 451      30.859  10.434 -51.797  1.00 64.75           N  
ATOM   3486  CA  GLU H 451      29.538  10.540 -52.414  1.00 64.75           C  
ATOM   3487  C   GLU H 451      28.592   9.450 -51.895  1.00 64.75           C  
ATOM   3488  O   GLU H 451      27.415   9.726 -51.692  1.00 64.75           O  
ATOM   3489  CB  GLU H 451      29.627  10.460 -53.937  1.00 64.75           C  
ATOM   3490  CG  GLU H 451      30.376  11.616 -54.581  1.00 64.75           C  
ATOM   3491  CD  GLU H 451      30.354  11.578 -56.101  1.00 64.75           C  
ATOM   3492  OE1 GLU H 451      30.095  12.629 -56.730  1.00 64.75           O  
ATOM   3493  OE2 GLU H 451      30.598  10.490 -56.667  1.00 64.75           O1-
ATOM   3494  N   LYS H 452      29.095   8.194 -51.679  1.00 69.36           N  
ATOM   3495  CA  LYS H 452      28.253   7.158 -51.093  1.00 69.36           C  
ATOM   3496  C   LYS H 452      27.919   7.450 -49.624  1.00 69.36           C  
ATOM   3497  O   LYS H 452      26.885   6.990 -49.147  1.00 69.36           O  
ATOM   3498  CB  LYS H 452      28.920   5.785 -51.186  1.00 69.36           C  
ATOM   3499  CG  LYS H 452      29.121   5.272 -52.602  1.00 69.36           C  
ATOM   3500  CD  LYS H 452      29.723   3.874 -52.610  1.00 69.36           C  
ATOM   3501  CE  LYS H 452      29.894   3.344 -54.027  1.00 69.36           C  
ATOM   3502  NZ  LYS H 452      30.480   1.970 -54.038  1.00 69.36           N1+
ATOM   3503  N   GLU H 453      28.762   8.181 -48.950  1.00 70.52           N  
ATOM   3504  CA  GLU H 453      28.482   8.487 -47.549  1.00 70.52           C  
ATOM   3505  C   GLU H 453      27.379   9.547 -47.432  1.00 70.52           C  
ATOM   3506  O   GLU H 453      26.552   9.479 -46.534  1.00 70.52           O  
ATOM   3507  CB  GLU H 453      29.741   8.961 -46.824  1.00 70.52           C  
ATOM   3508  CG  GLU H 453      29.552   9.189 -45.332  1.00 70.52           C  
ATOM   3509  CD  GLU H 453      30.844   9.505 -44.596  1.00 70.52           C  
ATOM   3510  OE1 GLU H 453      30.845  10.425 -43.746  1.00 70.52           O  
ATOM   3511  OE2 GLU H 453      31.860   8.830 -44.868  1.00 70.52           O1-
ATOM   3512  N   THR H 454      27.377  10.539 -48.366  1.00 68.53           N  
ATOM   3513  CA  THR H 454      26.380  11.598 -48.289  1.00 68.53           C  
ATOM   3514  C   THR H 454      25.003  11.075 -48.723  1.00 68.53           C  
ATOM   3515  O   THR H 454      23.992  11.596 -48.271  1.00 68.53           O  
ATOM   3516  CB  THR H 454      26.756  12.810 -49.159  1.00 68.53           C  
ATOM   3517  CG2 THR H 454      28.086  13.412 -48.723  1.00 68.53           C  
ATOM   3518  OG1 THR H 454      26.854  12.395 -50.528  1.00 68.53           O  
ATOM   3519  N   VAL H 455      24.899  10.061 -49.582  1.00 74.44           N  
ATOM   3520  CA  VAL H 455      23.642   9.428 -49.970  1.00 74.44           C  
ATOM   3521  C   VAL H 455      23.052   8.665 -48.766  1.00 74.44           C  
ATOM   3522  O   VAL H 455      21.836   8.642 -48.633  1.00 74.44           O  
ATOM   3523  CB  VAL H 455      23.819   8.478 -51.169  1.00 74.44           C  
ATOM   3524  CG1 VAL H 455      22.496   7.827 -51.578  1.00 74.44           C  
ATOM   3525  CG2 VAL H 455      24.411   9.233 -52.363  1.00 74.44           C  
ATOM   3526  N   ILE H 456      23.910   8.091 -47.964  1.00 72.24           N  
ATOM   3527  CA  ILE H 456      23.429   7.432 -46.752  1.00 72.24           C  
ATOM   3528  C   ILE H 456      22.966   8.479 -45.730  1.00 72.24           C  
ATOM   3529  O   ILE H 456      22.027   8.202 -44.981  1.00 72.24           O  
ATOM   3530  CB  ILE H 456      24.518   6.520 -46.146  1.00 72.24           C  
ATOM   3531  CG1 ILE H 456      24.980   5.489 -47.187  1.00 72.24           C  
ATOM   3532  CG2 ILE H 456      24.025   5.808 -44.881  1.00 72.24           C  
ATOM   3533  CD1 ILE H 456      26.130   4.608 -46.722  1.00 72.24           C  
ATOM   3534  N   VAL H 457      23.578   9.584 -45.715  1.00 76.67           N  
ATOM   3535  CA  VAL H 457      23.133  10.620 -44.787  1.00 76.67           C  
ATOM   3536  C   VAL H 457      21.862  11.295 -45.327  1.00 76.67           C  
ATOM   3537  O   VAL H 457      21.006  11.692 -44.550  1.00 76.67           O  
ATOM   3538  CB  VAL H 457      24.234  11.670 -44.535  1.00 76.67           C  
ATOM   3539  CG1 VAL H 457      23.778  12.740 -43.542  1.00 76.67           C  
ATOM   3540  CG2 VAL H 457      25.505  10.992 -44.015  1.00 76.67           C  
ATOM   3541  N   GLU H 458      21.760  11.410 -46.680  1.00 70.10           N  
ATOM   3542  CA  GLU H 458      20.480  11.842 -47.244  1.00 70.10           C  
ATOM   3543  C   GLU H 458      19.406  10.765 -47.065  1.00 70.10           C  
ATOM   3544  O   GLU H 458      18.240  11.106 -46.875  1.00 70.10           O  
ATOM   3545  CB  GLU H 458      20.622  12.195 -48.724  1.00 70.10           C  
ATOM   3546  CG  GLU H 458      21.539  13.379 -48.993  1.00 70.10           C  
ATOM   3547  CD  GLU H 458      21.505  13.855 -50.436  1.00 70.10           C  
ATOM   3548  OE1 GLU H 458      21.419  15.082 -50.668  1.00 70.10           O  
ATOM   3549  OE2 GLU H 458      21.565  12.995 -51.344  1.00 70.10           O1-
ATOM   3550  N   GLU H 459      19.753   9.495 -47.116  1.00 73.47           N  
ATOM   3551  CA  GLU H 459      18.761   8.424 -47.058  1.00 73.47           C  
ATOM   3552  C   GLU H 459      18.219   8.246 -45.637  1.00 73.47           C  
ATOM   3553  O   GLU H 459      17.046   7.922 -45.469  1.00 73.47           O  
ATOM   3554  CB  GLU H 459      19.348   7.105 -47.558  1.00 73.47           C  
ATOM   3555  CG  GLU H 459      18.364   5.951 -47.613  1.00 73.47           C  
ATOM   3556  CD  GLU H 459      18.900   4.687 -48.262  1.00 73.47           C  
ATOM   3557  OE1 GLU H 459      18.086   3.919 -48.829  1.00 73.47           O  
ATOM   3558  OE2 GLU H 459      20.125   4.448 -48.206  1.00 73.47           O1-
ATOM   3559  N   GLN H 460      19.085   8.463 -44.630  1.00 71.56           N  
ATOM   3560  CA  GLN H 460      18.586   8.351 -43.264  1.00 71.56           C  
ATOM   3561  C   GLN H 460      17.712   9.554 -42.893  1.00 71.56           C  
ATOM   3562  O   GLN H 460      16.748   9.410 -42.151  1.00 71.56           O  
ATOM   3563  CB  GLN H 460      19.740   8.222 -42.270  1.00 71.56           C  
ATOM   3564  CG  GLN H 460      20.601   6.985 -42.485  1.00 71.56           C  
ATOM   3565  CD  GLN H 460      21.663   6.813 -41.415  1.00 71.56           C  
ATOM   3566  NE2 GLN H 460      21.858   5.576 -40.969  1.00 71.56           N  
ATOM   3567  OE1 GLN H 460      22.303   7.782 -40.994  1.00 71.56           O  
ATOM   3568  N   THR H 461      18.050  10.746 -43.412  1.00 73.85           N  
ATOM   3569  CA  THR H 461      17.232  11.912 -43.093  1.00 73.85           C  
ATOM   3570  C   THR H 461      15.917  11.878 -43.875  1.00 73.85           C  
ATOM   3571  O   THR H 461      14.892  12.332 -43.383  1.00 73.85           O  
ATOM   3572  CB  THR H 461      17.967  13.230 -43.394  1.00 73.85           C  
ATOM   3573  CG2 THR H 461      19.248  13.347 -42.575  1.00 73.85           C  
ATOM   3574  OG1 THR H 461      18.294  13.278 -44.789  1.00 73.85           O  
ATOM   3575  N   GLU H 462      15.948  11.302 -45.171  1.00 68.71           N  
ATOM   3576  CA  GLU H 462      14.675  10.994 -45.824  1.00 68.71           C  
ATOM   3577  C   GLU H 462      13.926   9.891 -45.070  1.00 68.71           C  
ATOM   3578  O   GLU H 462      12.698   9.905 -45.042  1.00 68.71           O  
ATOM   3579  CB  GLU H 462      14.882  10.577 -47.278  1.00 68.71           C  
ATOM   3580  CG  GLU H 462      15.460  11.666 -48.167  1.00 68.71           C  
ATOM   3581  CD  GLU H 462      15.477  11.295 -49.641  1.00 68.71           C  
ATOM   3582  OE1 GLU H 462      15.082  12.135 -50.482  1.00 68.71           O  
ATOM   3583  OE2 GLU H 462      15.887  10.157 -49.959  1.00 68.71           O1-
ATOM   3584  N   GLU H 463      14.627   8.935 -44.452  1.00 70.65           N  
ATOM   3585  CA  GLU H 463      13.980   7.818 -43.771  1.00 70.65           C  
ATOM   3586  C   GLU H 463      13.329   8.275 -42.463  1.00 70.65           C  
ATOM   3587  O   GLU H 463      12.274   7.767 -42.094  1.00 70.65           O  
ATOM   3588  CB  GLU H 463      14.975   6.691 -43.490  1.00 70.65           C  
ATOM   3589  CG  GLU H 463      14.349   5.442 -42.891  1.00 70.65           C  
ATOM   3590  CD  GLU H 463      15.327   4.291 -42.716  1.00 70.65           C  
ATOM   3591  OE1 GLU H 463      15.273   3.608 -41.666  1.00 70.65           O  
ATOM   3592  OE2 GLU H 463      16.150   4.066 -43.630  1.00 70.65           O1-
ATOM   3593  N   THR H 464      13.917   9.206 -41.771  1.00 65.33           N  
ATOM   3594  CA  THR H 464      13.322   9.698 -40.537  1.00 65.33           C  
ATOM   3595  C   THR H 464      12.128  10.623 -40.849  1.00 65.33           C  
ATOM   3596  O   THR H 464      11.185  10.659 -40.079  1.00 65.33           O  
ATOM   3597  CB  THR H 464      14.337  10.458 -39.668  1.00 65.33           C  
ATOM   3598  CG2 THR H 464      15.514   9.566 -39.287  1.00 65.33           C  
ATOM   3599  OG1 THR H 464      14.828  11.592 -40.396  1.00 65.33           O  
ATOM   3600  N   GLN H 465      12.125  11.343 -41.925  1.00 65.76           N  
ATOM   3601  CA  GLN H 465      10.987  12.158 -42.332  1.00 65.76           C  
ATOM   3602  C   GLN H 465       9.820  11.286 -42.817  1.00 65.76           C  
ATOM   3603  O   GLN H 465       8.669  11.668 -42.676  1.00 65.76           O  
ATOM   3604  CB  GLN H 465      11.375  13.143 -43.434  1.00 65.76           C  
ATOM   3605  CG  GLN H 465      12.406  14.177 -43.012  1.00 65.76           C  
ATOM   3606  CD  GLN H 465      12.690  15.203 -44.092  1.00 65.76           C  
ATOM   3607  NE2 GLN H 465      13.959  15.567 -44.245  1.00 65.76           N  
ATOM   3608  OE1 GLN H 465      11.778  15.666 -44.785  1.00 65.76           O  
ATOM   3609  N   VAL H 466      10.092  10.077 -43.417  1.00 69.41           N  
ATOM   3610  CA  VAL H 466       9.003   9.164 -43.775  1.00 69.41           C  
ATOM   3611  C   VAL H 466       8.424   8.566 -42.479  1.00 69.41           C  
ATOM   3612  O   VAL H 466       7.212   8.474 -42.362  1.00 69.41           O  
ATOM   3613  CB  VAL H 466       9.458   8.053 -44.736  1.00 69.41           C  
ATOM   3614  CG1 VAL H 466       8.316   7.094 -45.077  1.00 69.41           C  
ATOM   3615  CG2 VAL H 466      10.017   8.659 -46.028  1.00 69.41           C  
ATOM   3616  N   THR H 467       9.302   8.174 -41.511  1.00 64.81           N  
ATOM   3617  CA  THR H 467       8.808   7.498 -40.323  1.00 64.81           C  
ATOM   3618  C   THR H 467       8.081   8.472 -39.378  1.00 64.81           C  
ATOM   3619  O   THR H 467       7.227   8.018 -38.627  1.00 64.81           O  
ATOM   3620  CB  THR H 467       9.935   6.812 -39.529  1.00 64.81           C  
ATOM   3621  CG2 THR H 467      10.639   5.753 -40.368  1.00 64.81           C  
ATOM   3622  OG1 THR H 467      10.888   7.802 -39.118  1.00 64.81           O  
ATOM   3623  N   GLU H 468       8.413   9.742 -39.446  1.00 67.07           N  
ATOM   3624  CA  GLU H 468       7.584  10.702 -38.722  1.00 67.07           C  
ATOM   3625  C   GLU H 468       6.206  10.866 -39.390  1.00 67.07           C  
ATOM   3626  O   GLU H 468       5.209  10.947 -38.699  1.00 67.07           O  
ATOM   3627  CB  GLU H 468       8.264  12.065 -38.619  1.00 67.07           C  
ATOM   3628  CG  GLU H 468       9.557  12.059 -37.818  1.00 67.07           C  
ATOM   3629  CD  GLU H 468      10.089  13.453 -37.526  1.00 67.07           C  
ATOM   3630  OE1 GLU H 468      10.230  13.810 -36.333  1.00 67.07           O  
ATOM   3631  OE2 GLU H 468      10.368  14.193 -38.495  1.00 67.07           O1-
ATOM   3632  N   GLU H 469       6.162  10.910 -40.742  1.00 60.72           N  
ATOM   3633  CA  GLU H 469       4.887  11.000 -41.447  1.00 60.72           C  
ATOM   3634  C   GLU H 469       4.097   9.690 -41.328  1.00 60.72           C  
ATOM   3635  O   GLU H 469       2.875   9.701 -41.315  1.00 60.72           O  
ATOM   3636  CB  GLU H 469       5.094  11.345 -42.921  1.00 60.72           C  
ATOM   3637  CG  GLU H 469       5.761  12.690 -43.159  1.00 60.72           C  
ATOM   3638  CD  GLU H 469       5.774  13.103 -44.623  1.00 60.72           C  
ATOM   3639  OE1 GLU H 469       5.323  14.227 -44.941  1.00 60.72           O  
ATOM   3640  OE2 GLU H 469       6.239  12.295 -45.458  1.00 60.72           O1-
ATOM   3641  N   VAL H 470       4.744   8.523 -41.232  1.00 68.16           N  
ATOM   3642  CA  VAL H 470       4.030   7.266 -40.996  1.00 68.16           C  
ATOM   3643  C   VAL H 470       3.650   7.167 -39.510  1.00 68.16           C  
ATOM   3644  O   VAL H 470       2.646   6.536 -39.203  1.00 68.16           O  
ATOM   3645  CB  VAL H 470       4.871   6.060 -41.454  1.00 68.16           C  
ATOM   3646  CG1 VAL H 470       4.177   4.722 -41.209  1.00 68.16           C  
ATOM   3647  CG2 VAL H 470       5.189   6.185 -42.953  1.00 68.16           C  
ATOM   3648  N   THR H 471       4.366   7.790 -38.637  1.00 69.56           N  
ATOM   3649  CA  THR H 471       3.804   7.720 -37.284  1.00 69.56           C  
ATOM   3650  C   THR H 471       2.949   8.955 -36.952  1.00 69.56           C  
ATOM   3651  O   THR H 471       2.297   8.948 -35.914  1.00 69.56           O  
ATOM   3652  CB  THR H 471       4.892   7.581 -36.204  1.00 69.56           C  
ATOM   3653  CG2 THR H 471       5.749   6.342 -36.453  1.00 69.56           C  
ATOM   3654  OG1 THR H 471       5.729   8.742 -36.208  1.00 69.56           O  
ATOM   3655  N   GLU H 472       2.949   9.931 -37.798  1.00 69.03           N  
ATOM   3656  CA  GLU H 472       1.787  10.827 -37.671  1.00 69.03           C  
ATOM   3657  C   GLU H 472       0.557  10.238 -38.372  1.00 69.03           C  
ATOM   3658  O   GLU H 472      -0.568  10.601 -38.055  1.00 69.03           O  
ATOM   3659  CB  GLU H 472       2.097  12.213 -38.230  1.00 69.03           C  
ATOM   3660  CG  GLU H 472       3.178  12.965 -37.466  1.00 69.03           C  
ATOM   3661  CD  GLU H 472       3.286  14.429 -37.855  1.00 69.03           C  
ATOM   3662  OE1 GLU H 472       3.370  15.292 -36.952  1.00 69.03           O  
ATOM   3663  OE2 GLU H 472       3.286  14.717 -39.073  1.00 69.03           O1-
ATOM   3664  N   GLU H 473       0.781   9.316 -39.326  1.00 63.14           N  
ATOM   3665  CA  GLU H 473      -0.365   8.510 -39.755  1.00 63.14           C  
ATOM   3666  C   GLU H 473      -0.400   7.155 -39.051  1.00 63.14           C  
ATOM   3667  O   GLU H 473      -1.043   6.213 -39.507  1.00 63.14           O  
ATOM   3668  CB  GLU H 473      -0.324   8.338 -41.279  1.00 63.14           C  
ATOM   3669  CG  GLU H 473      -0.334   9.666 -42.027  1.00 63.14           C  
ATOM   3670  CD  GLU H 473      -0.388   9.516 -43.538  1.00 63.14           C  
ATOM   3671  OE1 GLU H 473      -1.194  10.219 -44.188  1.00 63.14           O  
ATOM   3672  OE2 GLU H 473       0.383   8.691 -44.078  1.00 63.14           O1-
ATOM   3673  N   GLU H 474       0.279   7.033 -37.919  1.00 65.16           N  
ATOM   3674  CA  GLU H 474      -0.090   5.952 -37.014  1.00 65.16           C  
ATOM   3675  C   GLU H 474      -0.229   6.417 -35.557  1.00 65.16           C  
ATOM   3676  O   GLU H 474      -0.759   5.646 -34.751  1.00 65.16           O  
ATOM   3677  CB  GLU H 474       0.927   4.808 -37.067  1.00 65.16           C  
ATOM   3678  CG  GLU H 474       0.956   4.054 -38.388  1.00 65.16           C  
ATOM   3679  CD  GLU H 474       1.742   2.754 -38.321  1.00 65.16           C  
ATOM   3680  OE1 GLU H 474       1.249   1.721 -38.829  1.00 65.16           O  
ATOM   3681  OE2 GLU H 474       2.859   2.767 -37.756  1.00 65.16           O1-
ATOM   3682  N   GLU H 475       0.176   7.548 -35.216  1.00 68.64           N  
ATOM   3683  CA  GLU H 475      -0.378   8.082 -33.962  1.00 68.64           C  
ATOM   3684  C   GLU H 475      -1.780   8.650 -34.193  1.00 68.64           C  
ATOM   3685  O   GLU H 475      -2.660   8.534 -33.348  1.00 68.64           O  
ATOM   3686  CB  GLU H 475       0.519   9.152 -33.355  1.00 68.64           C  
ATOM   3687  CG  GLU H 475       1.861   8.653 -32.845  1.00 68.64           C  
ATOM   3688  CD  GLU H 475       2.564   9.654 -31.941  1.00 68.64           C  
ATOM   3689  OE1 GLU H 475       2.863   9.311 -30.774  1.00 68.64           O  
ATOM   3690  OE2 GLU H 475       2.815  10.790 -32.400  1.00 68.64           O1-
ATOM   3691  N   LYS H 476      -2.000   9.273 -35.378  1.00 65.58           N  
ATOM   3692  CA  LYS H 476      -3.411   9.394 -35.782  1.00 65.58           C  
ATOM   3693  C   LYS H 476      -3.792   8.287 -36.763  1.00 65.58           C  
ATOM   3694  O   LYS H 476      -4.635   8.408 -37.633  1.00 65.58           O  
ATOM   3695  CB  LYS H 476      -3.659  10.785 -36.367  1.00 65.58           C  
ATOM   3696  CG  LYS H 476      -3.380  11.898 -35.360  1.00 65.58           C  
ATOM   3697  CD  LYS H 476      -3.859  13.252 -35.855  1.00 65.58           C  
ATOM   3698  CE  LYS H 476      -3.733  14.317 -34.772  1.00 65.58           C  
ATOM   3699  NZ  LYS H 476      -2.327  14.441 -34.281  1.00 65.58           N1+
ATOM   3700  N   GLU H 477      -3.162   7.106 -36.563  1.00 62.68           N  
ATOM   3701  CA  GLU H 477      -3.973   5.889 -36.824  1.00 62.68           C  
ATOM   3702  C   GLU H 477      -4.531   5.404 -35.478  1.00 62.68           C  
ATOM   3703  O   GLU H 477      -4.340   4.287 -35.030  1.00 62.68           O  
ATOM   3704  CB  GLU H 477      -3.146   4.869 -37.561  1.00 62.68           C  
ATOM   3705  CG  GLU H 477      -3.773   3.771 -38.344  1.00 62.68           C  
ATOM   3706  CD  GLU H 477      -4.486   2.643 -37.644  1.00 62.68           C  
ATOM   3707  OE1 GLU H 477      -5.733   2.559 -37.723  1.00 62.68           O  
ATOM   3708  OE2 GLU H 477      -3.790   1.819 -37.004  1.00 62.68           O1-
ATOM   3709  N   ALA H 478      -5.175   6.278 -34.791  1.00 64.76           N  
ATOM   3710  CA  ALA H 478      -5.909   6.004 -33.575  1.00 64.76           C  
ATOM   3711  C   ALA H 478      -6.910   7.135 -33.259  1.00 64.76           C  
ATOM   3712  O   ALA H 478      -7.380   7.256 -32.138  1.00 64.76           O  
ATOM   3713  CB  ALA H 478      -4.959   5.816 -32.390  1.00 64.76           C  
ATOM   3714  N   LYS H 479      -7.209   7.911 -34.250  1.00 65.30           N  
ATOM   3715  CA  LYS H 479      -7.998   9.100 -33.948  1.00 65.30           C  
ATOM   3716  C   LYS H 479      -9.164   9.272 -34.932  1.00 65.30           C  
ATOM   3717  O   LYS H 479      -9.577  10.358 -35.292  1.00 65.30           O  
ATOM   3718  CB  LYS H 479      -7.104  10.342 -33.960  1.00 65.30           C  
ATOM   3719  CG  LYS H 479      -6.008  10.331 -32.905  1.00 65.30           C  
ATOM   3720  CD  LYS H 479      -5.380  11.710 -32.744  1.00 65.30           C  
ATOM   3721  CE  LYS H 479      -4.466  11.771 -31.527  1.00 65.30           C  
ATOM   3722  NZ  LYS H 479      -3.968  13.158 -31.278  1.00 65.30           N1+
ATOM   3723  N   GLU H 480      -9.712   8.142 -35.314  1.00 55.76           N  
ATOM   3724  CA  GLU H 480     -11.126   8.281 -35.677  1.00 55.76           C  
ATOM   3725  C   GLU H 480     -11.978   7.222 -34.951  1.00 55.76           C  
ATOM   3726  O   GLU H 480     -12.846   7.551 -34.172  1.00 55.76           O  
ATOM   3727  CB  GLU H 480     -11.345   8.174 -37.179  1.00 55.76           C  
ATOM   3728  CG  GLU H 480     -10.674   9.260 -38.002  1.00 55.76           C  
ATOM   3729  CD  GLU H 480     -11.298   9.463 -39.374  1.00 55.76           C  
ATOM   3730  OE1 GLU H 480     -11.404  10.631 -39.817  1.00 55.76           O  
ATOM   3731  OE2 GLU H 480     -11.687   8.460 -40.011  1.00 55.76           O1-
ATOM   3732  N   GLU H 481     -11.741   5.946 -35.216  1.00 53.43           N  
ATOM   3733  CA  GLU H 481     -12.781   4.955 -34.941  1.00 53.43           C  
ATOM   3734  C   GLU H 481     -12.783   4.511 -33.458  1.00 53.43           C  
ATOM   3735  O   GLU H 481     -13.561   3.625 -33.132  1.00 53.43           O  
ATOM   3736  CB  GLU H 481     -12.619   3.725 -35.833  1.00 53.43           C  
ATOM   3737  CG  GLU H 481     -11.325   2.955 -35.623  1.00 53.43           C  
ATOM   3738  CD  GLU H 481     -11.377   1.523 -36.130  1.00 53.43           C  
ATOM   3739  OE1 GLU H 481     -11.986   1.268 -37.192  1.00 53.43           O  
ATOM   3740  OE2 GLU H 481     -10.801   0.643 -35.450  1.00 53.43           O1-
ATOM   3741  N   GLU H 482     -12.018   5.057 -32.674  1.00 52.94           N  
ATOM   3742  CA  GLU H 482     -12.113   4.754 -31.257  1.00 52.94           C  
ATOM   3743  C   GLU H 482     -12.887   5.854 -30.476  1.00 52.94           C  
ATOM   3744  O   GLU H 482     -12.777   5.909 -29.274  1.00 52.94           O  
ATOM   3745  CB  GLU H 482     -10.724   4.582 -30.640  1.00 52.94           C  
ATOM   3746  CG  GLU H 482      -9.908   3.437 -31.216  1.00 52.94           C  
ATOM   3747  CD  GLU H 482      -8.686   3.101 -30.374  1.00 52.94           C  
ATOM   3748  OE1 GLU H 482      -8.597   1.963 -29.859  1.00 52.94           O  
ATOM   3749  OE2 GLU H 482      -7.812   3.984 -30.225  1.00 52.94           O1-
ATOM   3750  N   GLY H 483     -13.662   6.601 -31.157  1.00 51.16           N  
ATOM   3751  CA  GLY H 483     -14.064   7.832 -30.479  1.00 51.16           C  
ATOM   3752  C   GLY H 483     -15.357   7.634 -29.622  1.00 51.16           C  
ATOM   3753  O   GLY H 483     -16.349   8.216 -29.925  1.00 51.16           O  
ATOM   3754  N   LYS H 484     -15.239   6.795 -28.645  1.00 48.14           N  
ATOM   3755  CA  LYS H 484     -16.341   6.219 -27.901  1.00 48.14           C  
ATOM   3756  C   LYS H 484     -16.295   6.727 -26.429  1.00 48.14           C  
ATOM   3757  O   LYS H 484     -17.243   6.273 -25.739  1.00 48.14           O  
ATOM   3758  CB  LYS H 484     -16.330   4.717 -27.909  1.00 48.14           C  
ATOM   3759  CG  LYS H 484     -16.701   3.848 -29.025  1.00 48.14           C  
ATOM   3760  CD  LYS H 484     -15.967   3.866 -30.324  1.00 48.14           C  
ATOM   3761  CE  LYS H 484     -16.369   4.993 -31.255  1.00 48.14           C  
ATOM   3762  NZ  LYS H 484     -15.868   4.800 -32.646  1.00 48.14           N1+
ATOM   3763  N   GLU H 485     -15.540   7.473 -25.820  1.00 42.99           N  
ATOM   3764  CA  GLU H 485     -15.417   7.620 -24.374  1.00 42.99           C  
ATOM   3765  C   GLU H 485     -14.499   8.820 -23.988  1.00 42.99           C  
ATOM   3766  O   GLU H 485     -13.481   8.891 -24.720  1.00 42.99           O  
ATOM   3767  CB  GLU H 485     -14.872   6.354 -23.722  1.00 42.99           C  
ATOM   3768  CG  GLU H 485     -13.528   5.841 -24.156  1.00 42.99           C  
ATOM   3769  CD  GLU H 485     -13.465   5.141 -25.499  1.00 42.99           C  
ATOM   3770  OE1 GLU H 485     -14.202   4.147 -25.699  1.00 42.99           O  
ATOM   3771  OE2 GLU H 485     -12.663   5.576 -26.354  1.00 42.99           O1-
ATOM   3772  N   GLU H 486     -14.559   9.590 -23.060  1.00 41.53           N  
ATOM   3773  CA  GLU H 486     -15.639  10.449 -22.652  1.00 41.53           C  
ATOM   3774  C   GLU H 486     -15.411  11.437 -21.525  1.00 41.53           C  
ATOM   3775  O   GLU H 486     -16.063  12.509 -21.871  1.00 41.53           O  
ATOM   3776  CB  GLU H 486     -16.898   9.617 -22.261  1.00 41.53           C  
ATOM   3777  CG  GLU H 486     -18.096   9.938 -23.129  1.00 41.53           C  
ATOM   3778  CD  GLU H 486     -17.968   9.689 -24.617  1.00 41.53           C  
ATOM   3779  OE1 GLU H 486     -17.222  10.399 -25.323  1.00 41.53           O  
ATOM   3780  OE2 GLU H 486     -18.667   8.764 -25.102  1.00 41.53           O1-
ATOM   3781  N   GLU H 487     -14.772  11.700 -20.557  1.00 32.29           N  
ATOM   3782  CA  GLU H 487     -14.974  12.580 -19.386  1.00 32.29           C  
ATOM   3783  C   GLU H 487     -13.901  12.328 -18.368  1.00 32.29           C  
ATOM   3784  O   GLU H 487     -12.921  11.848 -17.967  1.00 32.29           O  
ATOM   3785  CB  GLU H 487     -16.359  12.387 -18.792  1.00 32.29           C  
ATOM   3786  CG  GLU H 487     -17.137  13.464 -18.165  1.00 32.29           C  
ATOM   3787  CD  GLU H 487     -16.537  14.734 -17.635  1.00 32.29           C  
ATOM   3788  OE1 GLU H 487     -16.759  15.070 -16.448  1.00 32.29           O  
ATOM   3789  OE2 GLU H 487     -15.824  15.418 -18.410  1.00 32.29           O1-
ATOM   3790  N   GLY H 488     -14.156  12.870 -17.057  1.00 27.49           N  
ATOM   3791  CA  GLY H 488     -13.048  12.797 -16.122  1.00 27.49           C  
ATOM   3792  C   GLY H 488     -13.251  13.460 -14.794  1.00 27.49           C  
ATOM   3793  O   GLY H 488     -14.109  13.835 -14.118  1.00 27.49           O  
ATOM   3794  N   GLY H 489     -12.007  13.731 -14.133  1.00 26.89           N  
ATOM   3795  CA  GLY H 489     -11.973  13.943 -12.692  1.00 26.89           C  
ATOM   3796  C   GLY H 489     -11.919  15.379 -12.246  1.00 26.89           C  
ATOM   3797  O   GLY H 489     -12.271  16.378 -12.797  1.00 26.89           O  
ATOM   3798  N   GLU H 490     -11.424  15.539 -10.867  1.00 27.31           N  
ATOM   3799  CA  GLU H 490     -12.003  16.550  -9.942  1.00 27.31           C  
ATOM   3800  C   GLU H 490     -10.993  17.543  -9.352  1.00 27.31           C  
ATOM   3801  O   GLU H 490     -10.866  18.667  -9.789  1.00 27.31           O  
ATOM   3802  CB  GLU H 490     -12.743  15.826  -8.816  1.00 27.31           C  
ATOM   3803  CG  GLU H 490     -13.880  16.527  -8.152  1.00 27.31           C  
ATOM   3804  CD  GLU H 490     -13.725  17.918  -7.600  1.00 27.31           C  
ATOM   3805  OE1 GLU H 490     -13.704  18.083  -6.360  1.00 27.31           O  
ATOM   3806  OE2 GLU H 490     -13.647  18.873  -8.411  1.00 27.31           O1-
ATOM   3807  N   GLU H 491     -10.360  17.156  -8.150  1.00 25.61           N  
ATOM   3808  CA  GLU H 491     -10.437  18.050  -6.957  1.00 25.61           C  
ATOM   3809  C   GLU H 491      -9.330  19.107  -6.942  1.00 25.61           C  
ATOM   3810  O   GLU H 491      -8.715  19.428  -7.941  1.00 25.61           O  
ATOM   3811  CB  GLU H 491     -10.401  17.185  -5.713  1.00 25.61           C  
ATOM   3812  CG  GLU H 491     -11.166  17.450  -4.494  1.00 25.61           C  
ATOM   3813  CD  GLU H 491     -11.378  18.795  -3.874  1.00 25.61           C  
ATOM   3814  OE1 GLU H 491     -10.957  19.017  -2.717  1.00 25.61           O  
ATOM   3815  OE2 GLU H 491     -12.011  19.651  -4.540  1.00 25.61           O1-
ATOM   3816  N   GLU H 492      -8.987  19.705  -5.649  1.00 28.81           N  
ATOM   3817  CA  GLU H 492      -8.277  20.973  -5.481  1.00 28.81           C  
ATOM   3818  C   GLU H 492      -7.097  20.925  -4.488  1.00 28.81           C  
ATOM   3819  O   GLU H 492      -6.189  21.739  -4.779  1.00 28.81           O  
ATOM   3820  CB  GLU H 492      -9.270  22.055  -5.057  1.00 28.81           C  
ATOM   3821  CG  GLU H 492     -10.028  21.923  -3.783  1.00 28.81           C  
ATOM   3822  CD  GLU H 492      -9.335  22.244  -2.478  1.00 28.81           C  
ATOM   3823  OE1 GLU H 492      -9.810  21.781  -1.414  1.00 28.81           O  
ATOM   3824  OE2 GLU H 492      -8.333  22.994  -2.505  1.00 28.81           O1-
ATOM   3825  N   GLU H 493      -7.029  20.153  -3.359  1.00 25.46           N  
ATOM   3826  CA  GLU H 493      -7.210  18.905  -2.604  1.00 25.46           C  
ATOM   3827  C   GLU H 493      -7.723  17.795  -3.519  1.00 25.46           C  
ATOM   3828  O   GLU H 493      -7.410  17.821  -4.716  1.00 25.46           O  
ATOM   3829  CB  GLU H 493      -8.127  19.157  -1.425  1.00 25.46           C  
ATOM   3830  CG  GLU H 493      -7.566  19.853  -0.222  1.00 25.46           C  
ATOM   3831  CD  GLU H 493      -6.919  21.206  -0.383  1.00 25.46           C  
ATOM   3832  OE1 GLU H 493      -7.405  22.184   0.237  1.00 25.46           O  
ATOM   3833  OE2 GLU H 493      -5.903  21.306  -1.108  1.00 25.46           O1-
ATOM   3834  N   ALA H 494      -8.495  16.798  -2.975  1.00 26.08           N  
ATOM   3835  CA  ALA H 494      -8.570  15.930  -1.793  1.00 26.08           C  
ATOM   3836  C   ALA H 494      -8.676  14.473  -2.236  1.00 26.08           C  
ATOM   3837  O   ALA H 494      -9.744  13.864  -2.265  1.00 26.08           O  
ATOM   3838  CB  ALA H 494      -9.740  16.334  -0.907  1.00 26.08           C  
ATOM   3839  N   GLU H 495      -7.437  13.880  -2.631  1.00 26.04           N  
ATOM   3840  CA  GLU H 495      -6.228  14.623  -3.001  1.00 26.04           C  
ATOM   3841  C   GLU H 495      -5.659  14.110  -4.319  1.00 26.04           C  
ATOM   3842  O   GLU H 495      -4.889  13.157  -4.372  1.00 26.04           O  
ATOM   3843  CB  GLU H 495      -5.187  14.529  -1.887  1.00 26.04           C  
ATOM   3844  CG  GLU H 495      -3.946  15.379  -2.122  1.00 26.04           C  
ATOM   3845  CD  GLU H 495      -4.248  16.867  -2.198  1.00 26.04           C  
ATOM   3846  OE1 GLU H 495      -4.744  17.436  -1.198  1.00 26.04           O  
ATOM   3847  OE2 GLU H 495      -3.988  17.470  -3.262  1.00 26.04           O1-
ATOM   3848  N   GLY H 496      -6.077  14.783  -5.514  1.00 20.80           N  
ATOM   3849  CA  GLY H 496      -5.987  14.412  -6.925  1.00 20.80           C  
ATOM   3850  C   GLY H 496      -7.218  14.854  -7.718  1.00 20.80           C  
ATOM   3851  O   GLY H 496      -7.619  16.003  -7.647  1.00 20.80           O  
ATOM   3852  N   GLY H 497      -7.804  13.867  -8.495  1.00 26.01           N  
ATOM   3853  CA  GLY H 497      -7.373  12.483  -8.609  1.00 26.01           C  
ATOM   3854  C   GLY H 497      -8.545  11.508  -8.375  1.00 26.01           C  
ATOM   3855  O   GLY H 497      -9.426  11.684  -7.613  1.00 26.01           O  
ATOM   3856  N   GLU H 498      -8.479  10.379  -9.165  1.00 23.25           N  
ATOM   3857  CA  GLU H 498      -9.349   9.197  -9.398  1.00 23.25           C  
ATOM   3858  C   GLU H 498      -8.748   8.290 -10.464  1.00 23.25           C  
ATOM   3859  O   GLU H 498      -9.254   8.117 -11.569  1.00 23.25           O  
ATOM   3860  CB  GLU H 498     -10.743   9.699  -9.738  1.00 23.25           C  
ATOM   3861  CG  GLU H 498     -11.921   8.802  -9.544  1.00 23.25           C  
ATOM   3862  CD  GLU H 498     -12.063   7.560 -10.387  1.00 23.25           C  
ATOM   3863  OE1 GLU H 498     -12.835   7.586 -11.375  1.00 23.25           O  
ATOM   3864  OE2 GLU H 498     -11.402   6.546 -10.067  1.00 23.25           O1-
ATOM   3865  N   GLU H 499      -7.545   7.668 -10.163  1.00 27.95           N  
ATOM   3866  CA  GLU H 499      -6.951   6.487 -10.787  1.00 27.95           C  
ATOM   3867  C   GLU H 499      -6.541   5.473  -9.671  1.00 27.95           C  
ATOM   3868  O   GLU H 499      -7.344   4.840  -9.073  1.00 27.95           O  
ATOM   3869  CB  GLU H 499      -5.765   6.821 -11.667  1.00 27.95           C  
ATOM   3870  CG  GLU H 499      -6.014   7.547 -12.959  1.00 27.95           C  
ATOM   3871  CD  GLU H 499      -6.553   8.958 -12.860  1.00 27.95           C  
ATOM   3872  OE1 GLU H 499      -7.493   9.299 -13.617  1.00 27.95           O  
ATOM   3873  OE2 GLU H 499      -6.039   9.734 -12.023  1.00 27.95           O1-
ATOM   3874  N   GLU H 500      -5.194   5.362  -9.363  1.00 22.11           N  
ATOM   3875  CA  GLU H 500      -4.296   5.214  -8.209  1.00 22.11           C  
ATOM   3876  C   GLU H 500      -3.271   4.085  -8.377  1.00 22.11           C  
ATOM   3877  O   GLU H 500      -3.536   3.113  -9.078  1.00 22.11           O  
ATOM   3878  CB  GLU H 500      -5.103   4.966  -6.927  1.00 22.11           C  
ATOM   3879  CG  GLU H 500      -4.262   5.114  -5.662  1.00 22.11           C  
ATOM   3880  CD  GLU H 500      -3.710   6.528  -5.518  1.00 22.11           C  
ATOM   3881  OE1 GLU H 500      -4.351   7.363  -4.841  1.00 22.11           O  
ATOM   3882  OE2 GLU H 500      -2.634   6.802  -6.094  1.00 22.11           O1-
ATOM   3883  N   THR H 501      -2.056   4.182  -7.711  1.00 28.73           N  
ATOM   3884  CA  THR H 501      -0.946   3.275  -7.434  1.00 28.73           C  
ATOM   3885  C   THR H 501      -0.264   3.634  -6.129  1.00 28.73           C  
ATOM   3886  O   THR H 501      -0.420   4.424  -5.295  1.00 28.73           O  
ATOM   3887  CB  THR H 501       0.086   3.301  -8.582  1.00 28.73           C  
ATOM   3888  CG2 THR H 501      -0.539   2.884  -9.906  1.00 28.73           C  
ATOM   3889  OG1 THR H 501       0.603   4.634  -8.709  1.00 28.73           O  
ATOM   3890  N   LYS H 502       0.834   2.791  -5.762  1.00 22.73           N  
ATOM   3891  CA  LYS H 502       1.483   2.523  -4.462  1.00 22.73           C  
ATOM   3892  C   LYS H 502       2.913   1.972  -4.614  1.00 22.73           C  
ATOM   3893  O   LYS H 502       3.227   1.433  -5.667  1.00 22.73           O  
ATOM   3894  CB  LYS H 502       0.631   1.538  -3.662  1.00 22.73           C  
ATOM   3895  CG  LYS H 502      -0.744   2.062  -3.279  1.00 22.73           C  
ATOM   3896  CD  LYS H 502      -1.697   0.944  -2.882  1.00 22.73           C  
ATOM   3897  CE  LYS H 502      -1.984   0.015  -4.057  1.00 22.73           C  
ATOM   3898  NZ  LYS H 502      -2.609   0.759  -5.194  1.00 22.73           N1+
ATOM   3899  N   SER H 503       3.787   2.093  -3.541  1.00 26.28           N  
ATOM   3900  CA  SER H 503       4.477   2.393  -2.311  1.00 26.28           C  
ATOM   3901  C   SER H 503       5.832   1.645  -2.173  1.00 26.28           C  
ATOM   3902  O   SER H 503       5.922   0.554  -2.729  1.00 26.28           O  
ATOM   3903  CB  SER H 503       3.614   2.026  -1.099  1.00 26.28           C  
ATOM   3904  OG  SER H 503       3.345   0.633  -1.086  1.00 26.28           O  
ATOM   3905  N   PRO H 504       6.849   2.228  -1.449  1.00 45.10           N  
ATOM   3906  CA  PRO H 504       8.030   2.327  -0.599  1.00 45.10           C  
ATOM   3907  C   PRO H 504       7.946   3.163   0.685  1.00 45.10           C  
ATOM   3908  O   PRO H 504       6.883   3.383   1.224  1.00 45.10           O  
ATOM   3909  CB  PRO H 504       8.990   2.967  -1.631  1.00 45.10           C  
ATOM   3910  CG  PRO H 504       8.191   4.137  -2.129  1.00 45.10           C  
ATOM   3911  CD  PRO H 504       6.738   3.845  -1.855  1.00 45.10           C  
ATOM   3912  N   PRO H 505       9.172   3.592   1.179  1.00 45.59           N  
ATOM   3913  CA  PRO H 505      10.454   3.408   1.909  1.00 45.59           C  
ATOM   3914  C   PRO H 505      10.619   4.172   3.221  1.00 45.59           C  
ATOM   3915  O   PRO H 505       9.753   4.113   4.092  1.00 45.59           O  
ATOM   3916  CB  PRO H 505      11.405   3.899   0.801  1.00 45.59           C  
ATOM   3917  CG  PRO H 505      10.802   5.223   0.419  1.00 45.59           C  
ATOM   3918  CD  PRO H 505       9.337   5.163   0.780  1.00 45.59           C  
ATOM   3919  N   ALA H 506      11.787   4.842   3.386  1.00 22.74           N  
ATOM   3920  CA  ALA H 506      12.721   5.033   4.517  1.00 22.74           C  
ATOM   3921  C   ALA H 506      12.854   6.494   4.979  1.00 22.74           C  
ATOM   3922  O   ALA H 506      11.981   7.289   4.612  1.00 22.74           O  
ATOM   3923  CB  ALA H 506      14.091   4.488   4.101  1.00 22.74           C  
ATOM   3924  N   GLU H 507      13.873   6.777   5.786  1.00 27.78           N  
ATOM   3925  CA  GLU H 507      14.794   7.896   5.925  1.00 27.78           C  
ATOM   3926  C   GLU H 507      14.822   8.412   7.400  1.00 27.78           C  
ATOM   3927  O   GLU H 507      13.806   8.552   8.011  1.00 27.78           O  
ATOM   3928  CB  GLU H 507      14.475   9.057   5.001  1.00 27.78           C  
ATOM   3929  CG  GLU H 507      15.478  10.130   4.743  1.00 27.78           C  
ATOM   3930  CD  GLU H 507      15.786  11.128   5.835  1.00 27.78           C  
ATOM   3931  OE1 GLU H 507      16.968  11.516   5.987  1.00 27.78           O  
ATOM   3932  OE2 GLU H 507      14.841  11.531   6.550  1.00 27.78           O1-
ATOM   3933  N   GLU H 508      16.023   8.782   7.908  1.00 20.89           N  
ATOM   3934  CA  GLU H 508      16.448   9.888   8.820  1.00 20.89           C  
ATOM   3935  C   GLU H 508      17.981   9.845   9.051  1.00 20.89           C  
ATOM   3936  O   GLU H 508      18.672   9.506   8.082  1.00 20.89           O  
ATOM   3937  CB  GLU H 508      15.694   9.833  10.124  1.00 20.89           C  
ATOM   3938  CG  GLU H 508      15.376  11.057  10.887  1.00 20.89           C  
ATOM   3939  CD  GLU H 508      16.337  12.176  11.162  1.00 20.89           C  
ATOM   3940  OE1 GLU H 508      16.396  12.653  12.322  1.00 20.89           O  
ATOM   3941  OE2 GLU H 508      17.035  12.613  10.217  1.00 20.89           O1-
ATOM   3942  N   ALA H 509      18.498  10.124  10.257  1.00 27.10           N  
ATOM   3943  CA  ALA H 509      19.860  10.434  10.654  1.00 27.10           C  
ATOM   3944  C   ALA H 509      19.929  11.013  12.082  1.00 27.10           C  
ATOM   3945  O   ALA H 509      19.064  11.472  12.727  1.00 27.10           O  
ATOM   3946  CB  ALA H 509      20.511  11.430   9.695  1.00 27.10           C  
ATOM   3947  N   ALA H 510      21.255  10.997  12.665  1.00 23.02           N  
ATOM   3948  CA  ALA H 510      21.598  11.099  14.097  1.00 23.02           C  
ATOM   3949  C   ALA H 510      22.971  11.768  14.322  1.00 23.02           C  
ATOM   3950  O   ALA H 510      23.559  12.324  13.434  1.00 23.02           O  
ATOM   3951  CB  ALA H 510      21.577   9.709  14.725  1.00 23.02           C  
ATOM   3952  N   SER H 511      23.445  11.701  15.608  1.00 25.60           N  
ATOM   3953  CA  SER H 511      24.486  12.381  16.408  1.00 25.60           C  
ATOM   3954  C   SER H 511      25.720  11.601  16.729  1.00 25.60           C  
ATOM   3955  O   SER H 511      26.692  11.880  15.935  1.00 25.60           O  
ATOM   3956  CB  SER H 511      23.776  12.961  17.663  1.00 25.60           C  
ATOM   3957  OG  SER H 511      23.820  14.378  17.614  1.00 25.60           O  
ATOM   3958  N   PRO H 512      26.068  10.709  17.649  1.00 42.90           N  
ATOM   3959  CA  PRO H 512      26.888   9.976  18.594  1.00 42.90           C  
ATOM   3960  C   PRO H 512      27.559   8.734  17.884  1.00 42.90           C  
ATOM   3961  O   PRO H 512      28.042   9.028  16.787  1.00 42.90           O  
ATOM   3962  CB  PRO H 512      26.009   9.488  19.738  1.00 42.90           C  
ATOM   3963  CG  PRO H 512      24.718  10.253  19.487  1.00 42.90           C  
ATOM   3964  CD  PRO H 512      24.620   9.900  17.969  1.00 42.90           C  
ATOM   3965  N   GLU H 513      27.524   7.515  18.394  1.00 21.06           N  
ATOM   3966  CA  GLU H 513      27.734   6.515  19.428  1.00 21.06           C  
ATOM   3967  C   GLU H 513      28.918   5.583  19.050  1.00 21.06           C  
ATOM   3968  O   GLU H 513      29.321   5.529  17.901  1.00 21.06           O  
ATOM   3969  CB  GLU H 513      26.546   5.613  19.694  1.00 21.06           C  
ATOM   3970  CG  GLU H 513      25.216   6.159  20.077  1.00 21.06           C  
ATOM   3971  CD  GLU H 513      24.365   6.776  18.982  1.00 21.06           C  
ATOM   3972  OE1 GLU H 513      23.329   7.400  19.325  1.00 21.06           O  
ATOM   3973  OE2 GLU H 513      24.716   6.659  17.790  1.00 21.06           O1-
ATOM   3974  N   LYS H 514      29.468   4.818  20.072  1.00 25.93           N  
ATOM   3975  CA  LYS H 514      30.191   3.577  19.761  1.00 25.93           C  
ATOM   3976  C   LYS H 514      29.884   2.485  20.858  1.00 25.93           C  
ATOM   3977  O   LYS H 514      28.924   2.645  21.544  1.00 25.93           O  
ATOM   3978  CB  LYS H 514      31.690   3.737  19.635  1.00 25.93           C  
ATOM   3979  CG  LYS H 514      32.220   4.939  18.888  1.00 25.93           C  
ATOM   3980  CD  LYS H 514      32.750   6.038  19.758  1.00 25.93           C  
ATOM   3981  CE  LYS H 514      31.932   6.593  20.863  1.00 25.93           C  
ATOM   3982  NZ  LYS H 514      30.878   7.560  20.462  1.00 25.93           N1+
ATOM   3983  N   GLU H 515      30.585   1.371  20.871  1.00 20.60           N  
ATOM   3984  CA  GLU H 515      30.677   0.090  21.556  1.00 20.60           C  
ATOM   3985  C   GLU H 515      31.489  -1.038  20.951  1.00 20.60           C  
ATOM   3986  O   GLU H 515      32.057  -0.941  19.880  1.00 20.60           O  
ATOM   3987  CB  GLU H 515      29.227  -0.442  21.779  1.00 20.60           C  
ATOM   3988  CG  GLU H 515      28.913  -0.528  23.274  1.00 20.60           C  
ATOM   3989  CD  GLU H 515      29.109   0.774  24.032  1.00 20.60           C  
ATOM   3990  OE1 GLU H 515      28.139   1.553  24.167  1.00 20.60           O  
ATOM   3991  OE2 GLU H 515      30.245   1.021  24.500  1.00 20.60           O1-
ATOM   3992  N   ALA H 516      31.543  -2.247  21.681  1.00 26.96           N  
ATOM   3993  CA  ALA H 516      32.384  -3.389  21.300  1.00 26.96           C  
ATOM   3994  C   ALA H 516      32.172  -4.651  22.068  1.00 26.96           C  
ATOM   3995  O   ALA H 516      31.071  -4.660  22.767  1.00 26.96           O  
ATOM   3996  CB  ALA H 516      33.859  -2.946  21.451  1.00 26.96           C  
ATOM   3997  N   LYS H 517      32.620  -5.848  22.290  1.00 20.07           N  
ATOM   3998  CA  LYS H 517      32.222  -7.242  22.632  1.00 20.07           C  
ATOM   3999  C   LYS H 517      33.445  -8.121  22.886  1.00 20.07           C  
ATOM   4000  O   LYS H 517      34.499  -7.901  22.288  1.00 20.07           O  
ATOM   4001  CB  LYS H 517      31.348  -7.768  21.508  1.00 20.07           C  
ATOM   4002  CG  LYS H 517      30.557  -9.024  21.682  1.00 20.07           C  
ATOM   4003  CD  LYS H 517      31.331 -10.321  21.661  1.00 20.07           C  
ATOM   4004  CE  LYS H 517      30.419 -11.540  21.632  1.00 20.07           C  
ATOM   4005  NZ  LYS H 517      31.193 -12.808  21.475  1.00 20.07           N1+
ATOM   4006  N   SER H 518      33.290  -9.166  23.817  1.00 26.29           N  
ATOM   4007  CA  SER H 518      33.758 -10.565  23.913  1.00 26.29           C  
ATOM   4008  C   SER H 518      34.719 -10.769  25.105  1.00 26.29           C  
ATOM   4009  O   SER H 518      35.127  -9.815  25.735  1.00 26.29           O  
ATOM   4010  CB  SER H 518      34.432 -10.988  22.616  1.00 26.29           C  
ATOM   4011  OG  SER H 518      34.694 -12.372  22.545  1.00 26.29           O  
ATOM   4012  N   PRO H 519      35.131 -12.046  25.455  1.00 46.93           N  
ATOM   4013  CA  PRO H 519      35.074 -13.406  25.928  1.00 46.93           C  
ATOM   4014  C   PRO H 519      35.537 -13.585  27.388  1.00 46.93           C  
ATOM   4015  O   PRO H 519      35.292 -12.748  28.237  1.00 46.93           O  
ATOM   4016  CB  PRO H 519      36.008 -14.162  24.947  1.00 46.93           C  
ATOM   4017  CG  PRO H 519      37.243 -13.301  25.129  1.00 46.93           C  
ATOM   4018  CD  PRO H 519      36.698 -11.922  24.896  1.00 46.93           C  
ATOM   4019  N   VAL H 520      36.183 -14.740  27.728  1.00 21.14           N  
ATOM   4020  CA  VAL H 520      36.200 -15.655  28.894  1.00 21.14           C  
ATOM   4021  C   VAL H 520      37.499 -15.506  29.688  1.00 21.14           C  
ATOM   4022  O   VAL H 520      38.551 -15.212  29.118  1.00 21.14           O  
ATOM   4023  CB  VAL H 520      36.004 -17.112  28.420  1.00 21.14           C  
ATOM   4024  CG1 VAL H 520      35.982 -18.098  29.586  1.00 21.14           C  
ATOM   4025  CG2 VAL H 520      34.701 -17.237  27.622  1.00 21.14           C  
ATOM   4026  N   LYS H 521      37.419 -15.724  31.066  1.00 21.06           N  
ATOM   4027  CA  LYS H 521      38.212 -15.948  32.240  1.00 21.06           C  
ATOM   4028  C   LYS H 521      38.810 -14.647  32.810  1.00 21.06           C  
ATOM   4029  O   LYS H 521      39.067 -13.713  32.046  1.00 21.06           O  
ATOM   4030  CB  LYS H 521      39.373 -16.922  32.004  1.00 21.06           C  
ATOM   4031  CG  LYS H 521      38.931 -18.370  31.830  1.00 21.06           C  
ATOM   4032  CD  LYS H 521      40.020 -19.326  32.312  1.00 21.06           C  
ATOM   4033  CE  LYS H 521      39.450 -20.697  32.650  1.00 21.06           C  
ATOM   4034  NZ  LYS H 521      40.421 -21.523  33.429  1.00 21.06           N1+
ATOM   4035  N   GLU H 522      39.007 -14.599  34.113  1.00 28.04           N  
ATOM   4036  CA  GLU H 522      39.756 -13.878  35.074  1.00 28.04           C  
ATOM   4037  C   GLU H 522      38.767 -13.274  36.173  1.00 28.04           C  
ATOM   4038  O   GLU H 522      37.654 -13.084  35.934  1.00 28.04           O  
ATOM   4039  CB  GLU H 522      40.599 -12.725  34.559  1.00 28.04           C  
ATOM   4040  CG  GLU H 522      41.709 -13.127  33.601  1.00 28.04           C  
ATOM   4041  CD  GLU H 522      42.720 -12.017  33.356  1.00 28.04           C  
ATOM   4042  OE1 GLU H 522      43.870 -12.126  33.840  1.00 28.04           O  
ATOM   4043  OE2 GLU H 522      42.359 -11.031  32.677  1.00 28.04           O1-
ATOM   4044  N   GLU H 523      39.323 -13.062  37.297  1.00 19.48           N  
ATOM   4045  CA  GLU H 523      39.013 -12.483  38.601  1.00 19.48           C  
ATOM   4046  C   GLU H 523      39.625 -11.082  38.741  1.00 19.48           C  
ATOM   4047  O   GLU H 523      40.733 -10.835  38.300  1.00 19.48           O  
ATOM   4048  CB  GLU H 523      39.510 -13.380  39.734  1.00 19.48           C  
ATOM   4049  CG  GLU H 523      38.898 -14.772  39.746  1.00 19.48           C  
ATOM   4050  CD  GLU H 523      39.268 -15.579  40.981  1.00 19.48           C  
ATOM   4051  OE1 GLU H 523      38.383 -15.829  41.831  1.00 19.48           O  
ATOM   4052  OE2 GLU H 523      40.453 -15.963  41.101  1.00 19.48           O1-
ATOM   4053  N   ALA H 524      38.829 -10.167  39.396  1.00 24.45           N  
ATOM   4054  CA  ALA H 524      39.299  -8.851  39.811  1.00 24.45           C  
ATOM   4055  C   ALA H 524      38.288  -8.164  40.758  1.00 24.45           C  
ATOM   4056  O   ALA H 524      37.271  -7.664  40.346  1.00 24.45           O  
ATOM   4057  CB  ALA H 524      39.558  -7.958  38.603  1.00 24.45           C  
ATOM   4058  N   LYS H 525      38.733  -8.207  42.063  1.00 20.63           N  
ATOM   4059  CA  LYS H 525      38.621  -7.348  43.226  1.00 20.63           C  
ATOM   4060  C   LYS H 525      37.749  -6.093  42.995  1.00 20.63           C  
ATOM   4061  O   LYS H 525      37.933  -5.358  42.063  1.00 20.63           O  
ATOM   4062  CB  LYS H 525      40.019  -6.901  43.669  1.00 20.63           C  
ATOM   4063  CG  LYS H 525      40.060  -6.117  44.969  1.00 20.63           C  
ATOM   4064  CD  LYS H 525      41.496  -5.835  45.397  1.00 20.63           C  
ATOM   4065  CE  LYS H 525      41.555  -5.187  46.772  1.00 20.63           C  
ATOM   4066  NZ  LYS H 525      42.964  -5.010  47.239  1.00 20.63           N1+
ATOM   4067  N   SER H 526      36.857  -5.915  43.923  1.00 27.09           N  
ATOM   4068  CA  SER H 526      35.998  -4.794  44.289  1.00 27.09           C  
ATOM   4069  C   SER H 526      36.738  -3.771  45.157  1.00 27.09           C  
ATOM   4070  O   SER H 526      37.653  -4.181  45.894  1.00 27.09           O  
ATOM   4071  CB  SER H 526      34.759  -5.287  45.036  1.00 27.09           C  
ATOM   4072  OG  SER H 526      34.032  -6.216  44.251  1.00 27.09           O  
ATOM   4073  N   PRO H 527      36.458  -2.461  45.168  1.00 32.48           N  
ATOM   4074  CA  PRO H 527      35.904  -1.358  45.864  1.00 32.48           C  
ATOM   4075  C   PRO H 527      34.477  -0.964  45.355  1.00 32.48           C  
ATOM   4076  O   PRO H 527      34.034  -1.442  44.354  1.00 32.48           O  
ATOM   4077  CB  PRO H 527      36.901  -0.201  45.615  1.00 32.48           C  
ATOM   4078  CG  PRO H 527      36.903  -0.247  44.102  1.00 32.48           C  
ATOM   4079  CD  PRO H 527      37.149  -1.691  43.813  1.00 32.48           C  
ATOM   4080  N   ALA H 528      33.882  -0.056  46.141  1.00 22.72           N  
ATOM   4081  CA  ALA H 528      33.797   0.258  47.557  1.00 22.72           C  
ATOM   4082  C   ALA H 528      32.598   1.226  47.800  1.00 22.72           C  
ATOM   4083  O   ALA H 528      32.450   2.170  47.066  1.00 22.72           O  
ATOM   4084  CB  ALA H 528      35.058   0.891  48.112  1.00 22.72           C  
ATOM   4085  N   GLU H 529      31.851   0.923  48.800  1.00 20.19           N  
ATOM   4086  CA  GLU H 529      30.687   1.528  49.445  1.00 20.19           C  
ATOM   4087  C   GLU H 529      30.902   3.034  49.662  1.00 20.19           C  
ATOM   4088  O   GLU H 529      31.957   3.466  50.088  1.00 20.19           O  
ATOM   4089  CB  GLU H 529      30.386   0.843  50.776  1.00 20.19           C  
ATOM   4090  CG  GLU H 529      29.137   1.351  51.479  1.00 20.19           C  
ATOM   4091  CD  GLU H 529      28.914   0.724  52.846  1.00 20.19           C  
ATOM   4092  OE1 GLU H 529      27.769   0.321  53.150  1.00 20.19           O  
ATOM   4093  OE2 GLU H 529      29.894   0.634  53.620  1.00 20.19           O1-
ATOM   4094  N   ALA H 530      29.817   3.855  49.345  1.00 24.37           N  
ATOM   4095  CA  ALA H 530      29.769   5.272  49.691  1.00 24.37           C  
ATOM   4096  C   ALA H 530      28.346   5.832  49.502  1.00 24.37           C  
ATOM   4097  O   ALA H 530      27.660   5.663  48.547  1.00 24.37           O  
ATOM   4098  CB  ALA H 530      30.758   6.073  48.855  1.00 24.37           C  
ATOM   4099  N   LYS H 531      27.901   6.600  50.613  1.00 20.74           N  
ATOM   4100  CA  LYS H 531      26.591   7.049  51.079  1.00 20.74           C  
ATOM   4101  C   LYS H 531      26.035   8.181  50.193  1.00 20.74           C  
ATOM   4102  O   LYS H 531      26.653   8.614  49.249  1.00 20.74           O  
ATOM   4103  CB  LYS H 531      26.667   7.522  52.530  1.00 20.74           C  
ATOM   4104  CG  LYS H 531      27.173   6.469  53.504  1.00 20.74           C  
ATOM   4105  CD  LYS H 531      27.344   7.041  54.905  1.00 20.74           C  
ATOM   4106  CE  LYS H 531      27.959   6.023  55.856  1.00 20.74           C  
ATOM   4107  NZ  LYS H 531      28.198   6.605  57.211  1.00 20.74           N1+
ATOM   4108  N   SER H 532      24.823   8.621  50.570  1.00 27.34           N  
ATOM   4109  CA  SER H 532      24.025   9.759  50.124  1.00 27.34           C  
ATOM   4110  C   SER H 532      24.518  11.064  50.767  1.00 27.34           C  
ATOM   4111  O   SER H 532      25.717  11.179  51.035  1.00 27.34           O  
ATOM   4112  CB  SER H 532      22.549   9.534  50.451  1.00 27.34           C  
ATOM   4113  OG  SER H 532      22.064   8.363  49.818  1.00 27.34           O  
ATOM   4114  N   PRO H 533      23.690  12.102  51.053  1.00 44.24           N  
ATOM   4115  CA  PRO H 533      22.522  12.930  51.182  1.00 44.24           C  
ATOM   4116  C   PRO H 533      22.362  14.198  50.378  1.00 44.24           C  
ATOM   4117  O   PRO H 533      23.188  15.071  50.111  1.00 44.24           O  
ATOM   4118  CB  PRO H 533      22.629  13.294  52.695  1.00 44.24           C  
ATOM   4119  CG  PRO H 533      24.035  13.781  52.816  1.00 44.24           C  
ATOM   4120  CD  PRO H 533      24.843  13.078  51.769  1.00 44.24           C  
ATOM   4121  N   GLU H 534      21.068  14.475  49.897  1.00 21.77           N  
ATOM   4122  CA  GLU H 534      20.251  15.685  50.037  1.00 21.77           C  
ATOM   4123  C   GLU H 534      20.541  16.798  49.041  1.00 21.77           C  
ATOM   4124  O   GLU H 534      21.663  17.181  48.741  1.00 21.77           O  
ATOM   4125  CB  GLU H 534      20.431  16.246  51.466  1.00 21.77           C  
ATOM   4126  CG  GLU H 534      19.991  15.264  52.543  1.00 21.77           C  
ATOM   4127  CD  GLU H 534      20.046  15.842  53.948  1.00 21.77           C  
ATOM   4128  OE1 GLU H 534      19.039  15.743  54.685  1.00 21.77           O  
ATOM   4129  OE2 GLU H 534      21.105  16.398  54.315  1.00 21.77           O1-
ATOM   4130  N   LYS H 535      19.440  17.394  48.546  1.00 22.25           N  
ATOM   4131  CA  LYS H 535      18.861  18.692  48.248  1.00 22.25           C  
ATOM   4132  C   LYS H 535      19.701  19.906  48.602  1.00 22.25           C  
ATOM   4133  O   LYS H 535      20.623  19.866  49.422  1.00 22.25           O  
ATOM   4134  CB  LYS H 535      17.520  18.757  49.012  1.00 22.25           C  
ATOM   4135  CG  LYS H 535      16.596  19.898  48.667  1.00 22.25           C  
ATOM   4136  CD  LYS H 535      15.296  19.843  49.461  1.00 22.25           C  
ATOM   4137  CE  LYS H 535      14.345  20.963  49.062  1.00 22.25           C  
ATOM   4138  NZ  LYS H 535      13.041  20.865  49.782  1.00 22.25           N1+
ATOM   4139  N   GLU H 536      19.379  21.144  47.957  1.00 22.99           N  
ATOM   4140  CA  GLU H 536      19.169  22.513  48.405  1.00 22.99           C  
ATOM   4141  C   GLU H 536      19.721  23.540  47.414  1.00 22.99           C  
ATOM   4142  O   GLU H 536      20.911  23.734  47.216  1.00 22.99           O  
ATOM   4143  CB  GLU H 536      19.795  22.826  49.768  1.00 22.99           C  
ATOM   4144  CG  GLU H 536      19.142  22.137  50.953  1.00 22.99           C  
ATOM   4145  CD  GLU H 536      19.614  22.668  52.297  1.00 22.99           C  
ATOM   4146  OE1 GLU H 536      18.761  22.979  53.160  1.00 22.99           O  
ATOM   4147  OE2 GLU H 536      20.846  22.775  52.488  1.00 22.99           O1-
ATOM   4148  N   GLU H 537      18.759  24.364  46.772  1.00 20.72           N  
ATOM   4149  CA  GLU H 537      18.731  25.818  46.660  1.00 20.72           C  
ATOM   4150  C   GLU H 537      19.687  26.625  45.838  1.00 20.72           C  
ATOM   4151  O   GLU H 537      20.913  26.515  45.917  1.00 20.72           O  
ATOM   4152  CB  GLU H 537      18.868  26.353  48.140  1.00 20.72           C  
ATOM   4153  CG  GLU H 537      17.565  27.044  48.542  1.00 20.72           C  
ATOM   4154  CD  GLU H 537      17.496  27.430  50.007  1.00 20.72           C  
ATOM   4155  OE1 GLU H 537      17.036  28.555  50.313  1.00 20.72           O  
ATOM   4156  OE2 GLU H 537      17.896  26.606  50.857  1.00 20.72           O1-
ATOM   4157  N   ALA H 538      19.105  27.608  45.013  1.00 22.90           N  
ATOM   4158  CA  ALA H 538      19.445  29.034  44.908  1.00 22.90           C  
ATOM   4159  C   ALA H 538      20.686  29.349  44.095  1.00 22.90           C  
ATOM   4160  O   ALA H 538      21.674  28.626  44.018  1.00 22.90           O  
ATOM   4161  CB  ALA H 538      19.628  29.600  46.330  1.00 22.90           C  
ATOM   4162  N   LYS H 539      20.605  30.564  43.479  1.00 23.95           N  
ATOM   4163  CA  LYS H 539      21.647  31.558  43.265  1.00 23.95           C  
ATOM   4164  C   LYS H 539      22.380  31.346  41.927  1.00 23.95           C  
ATOM   4165  O   LYS H 539      23.217  30.520  41.724  1.00 23.95           O  
ATOM   4166  CB  LYS H 539      22.678  31.559  44.399  1.00 23.95           C  
ATOM   4167  CG  LYS H 539      22.088  31.927  45.754  1.00 23.95           C  
ATOM   4168  CD  LYS H 539      23.174  32.304  46.753  1.00 23.95           C  
ATOM   4169  CE  LYS H 539      22.582  32.921  48.013  1.00 23.95           C  
ATOM   4170  NZ  LYS H 539      23.642  33.460  48.916  1.00 23.95           N1+
ATOM   4171  N   SER H 540      22.026  32.243  40.968  1.00 28.17           N  
ATOM   4172  CA  SER H 540      22.844  32.783  39.873  1.00 28.17           C  
ATOM   4173  C   SER H 540      23.489  34.117  40.299  1.00 28.17           C  
ATOM   4174  O   SER H 540      23.548  34.452  41.458  1.00 28.17           O  
ATOM   4175  CB  SER H 540      21.997  32.962  38.620  1.00 28.17           C  
ATOM   4176  OG  SER H 540      20.939  33.878  38.846  1.00 28.17           O  
ATOM   4177  N   PRO H 541      23.992  34.881  39.278  1.00 49.06           N  
ATOM   4178  CA  PRO H 541      24.855  35.183  38.145  1.00 49.06           C  
ATOM   4179  C   PRO H 541      26.212  35.783  38.584  1.00 49.06           C  
ATOM   4180  O   PRO H 541      26.442  36.002  39.755  1.00 49.06           O  
ATOM   4181  CB  PRO H 541      24.047  36.199  37.312  1.00 49.06           C  
ATOM   4182  CG  PRO H 541      23.687  37.163  38.434  1.00 49.06           C  
ATOM   4183  CD  PRO H 541      23.046  36.215  39.421  1.00 49.06           C  
ATOM   4184  N   ALA H 542      27.101  36.054  37.667  1.00 26.23           N  
ATOM   4185  CA  ALA H 542      28.397  36.722  37.606  1.00 26.23           C  
ATOM   4186  C   ALA H 542      28.610  37.395  36.246  1.00 26.23           C  
ATOM   4187  O   ALA H 542      28.534  36.729  35.230  1.00 26.23           O  
ATOM   4188  CB  ALA H 542      29.524  35.731  37.882  1.00 26.23           C  
ATOM   4189  N   GLU H 543      28.580  38.799  36.229  1.00 21.60           N  
ATOM   4190  CA  GLU H 543      29.627  39.788  36.315  1.00 21.60           C  
ATOM   4191  C   GLU H 543      30.610  39.759  35.148  1.00 21.60           C  
ATOM   4192  O   GLU H 543      30.841  38.721  34.521  1.00 21.60           O  
ATOM   4193  CB  GLU H 543      30.384  39.582  37.642  1.00 21.60           C  
ATOM   4194  CG  GLU H 543      31.341  40.686  38.029  1.00 21.60           C  
ATOM   4195  CD  GLU H 543      31.921  40.544  39.426  1.00 21.60           C  
ATOM   4196  OE1 GLU H 543      31.975  41.554  40.166  1.00 21.60           O  
ATOM   4197  OE2 GLU H 543      32.327  39.417  39.785  1.00 21.60           O1-
ATOM   4198  N   VAL H 544      31.219  41.030  34.920  1.00 26.23           N  
ATOM   4199  CA  VAL H 544      32.598  41.356  34.574  1.00 26.23           C  
ATOM   4200  C   VAL H 544      32.581  41.988  33.171  1.00 26.23           C  
ATOM   4201  O   VAL H 544      32.758  41.360  32.133  1.00 26.23           O  
ATOM   4202  CB  VAL H 544      33.589  40.185  34.624  1.00 26.23           C  
ATOM   4203  CG1 VAL H 544      34.996  40.598  34.156  1.00 26.23           C  
ATOM   4204  CG2 VAL H 544      33.738  39.607  36.041  1.00 26.23           C  
ATOM   4205  N   LYS H 545      32.367  43.428  33.276  1.00 25.81           N  
ATOM   4206  CA  LYS H 545      33.145  44.479  32.606  1.00 25.81           C  
ATOM   4207  C   LYS H 545      32.897  44.583  31.110  1.00 25.81           C  
ATOM   4208  O   LYS H 545      32.244  43.749  30.493  1.00 25.81           O  
ATOM   4209  CB  LYS H 545      34.641  44.222  32.866  1.00 25.81           C  
ATOM   4210  CG  LYS H 545      34.980  44.178  34.351  1.00 25.81           C  
ATOM   4211  CD  LYS H 545      36.476  44.041  34.588  1.00 25.81           C  
ATOM   4212  CE  LYS H 545      36.808  44.063  36.075  1.00 25.81           C  
ATOM   4213  NZ  LYS H 545      38.281  44.009  36.316  1.00 25.81           N1+
ATOM   4214  N   SER H 546      33.467  45.699  30.525  1.00 29.78           N  
ATOM   4215  CA  SER H 546      33.815  46.358  29.281  1.00 29.78           C  
ATOM   4216  C   SER H 546      35.347  46.378  29.067  1.00 29.78           C  
ATOM   4217  O   SER H 546      36.032  45.533  29.628  1.00 29.78           O  
ATOM   4218  CB  SER H 546      33.271  47.786  29.256  1.00 29.78           C  
ATOM   4219  OG  SER H 546      31.865  47.795  29.423  1.00 29.78           O  
ATOM   4220  N   PRO H 547      35.903  47.357  28.227  1.00 43.56           N  
ATOM   4221  CA  PRO H 547      36.401  48.608  27.752  1.00 43.56           C  
ATOM   4222  C   PRO H 547      35.594  49.366  26.697  1.00 43.56           C  
ATOM   4223  O   PRO H 547      34.516  48.998  26.256  1.00 43.56           O  
ATOM   4224  CB  PRO H 547      37.761  48.164  27.153  1.00 43.56           C  
ATOM   4225  CG  PRO H 547      37.370  47.023  26.272  1.00 43.56           C  
ATOM   4226  CD  PRO H 547      36.125  46.422  26.842  1.00 43.56           C  
ATOM   4227  N   GLU H 548      36.129  50.583  26.228  1.00 25.63           N  
ATOM   4228  CA  GLU H 548      36.789  51.750  26.817  1.00 25.63           C  
ATOM   4229  C   GLU H 548      37.109  52.802  25.754  1.00 25.63           C  
ATOM   4230  O   GLU H 548      37.803  52.536  24.770  1.00 25.63           O  
ATOM   4231  CB  GLU H 548      38.090  51.404  27.544  1.00 25.63           C  
ATOM   4232  CG  GLU H 548      38.732  52.566  28.286  1.00 25.63           C  
ATOM   4233  CD  GLU H 548      40.098  52.233  28.864  1.00 25.63           C  
ATOM   4234  OE1 GLU H 548      41.033  53.051  28.717  1.00 25.63           O  
ATOM   4235  OE2 GLU H 548      40.234  51.147  29.471  1.00 25.63           O1-
ATOM   4236  N   LYS H 549      36.620  54.111  25.967  1.00 24.09           N  
ATOM   4237  CA  LYS H 549      37.221  55.447  25.794  1.00 24.09           C  
ATOM   4238  C   LYS H 549      37.321  55.881  24.344  1.00 24.09           C  
ATOM   4239  O   LYS H 549      37.847  55.180  23.477  1.00 24.09           O  
ATOM   4240  CB  LYS H 549      38.613  55.449  26.442  1.00 24.09           C  
ATOM   4241  CG  LYS H 549      39.276  56.816  26.483  1.00 24.09           C  
ATOM   4242  CD  LYS H 549      40.510  56.812  27.377  1.00 24.09           C  
ATOM   4243  CE  LYS H 549      41.058  58.219  27.580  1.00 24.09           C  
ATOM   4244  NZ  LYS H 549      42.181  58.239  28.565  1.00 24.09           N1+
ATOM   4245  N   ALA H 550      36.789  57.165  24.063  1.00 29.74           N  
ATOM   4246  CA  ALA H 550      37.205  58.089  23.000  1.00 29.74           C  
ATOM   4247  C   ALA H 550      36.888  59.527  23.404  1.00 29.74           C  
ATOM   4248  O   ALA H 550      35.905  59.928  23.922  1.00 29.74           O  
ATOM   4249  CB  ALA H 550      36.530  57.732  21.683  1.00 29.74           C  
ATOM   4250  N   LYS H 551      37.925  60.493  23.200  1.00 22.84           N  
ATOM   4251  CA  LYS H 551      38.386  61.743  23.846  1.00 22.84           C  
ATOM   4252  C   LYS H 551      38.281  62.943  22.920  1.00 22.84           C  
ATOM   4253  O   LYS H 551      38.850  62.967  21.829  1.00 22.84           O  
ATOM   4254  CB  LYS H 551      39.830  61.560  24.321  1.00 22.84           C  
ATOM   4255  CG  LYS H 551      40.382  62.738  25.108  1.00 22.84           C  
ATOM   4256  CD  LYS H 551      41.783  62.455  25.634  1.00 22.84           C  
ATOM   4257  CE  LYS H 551      42.301  63.605  26.490  1.00 22.84           C  
ATOM   4258  NZ  LYS H 551      43.655  63.314  27.047  1.00 22.84           N1+
ATOM   4259  N   SER H 552      37.557  63.993  23.372  1.00 35.35           N  
ATOM   4260  CA  SER H 552      37.440  65.464  23.442  1.00 35.35           C  
ATOM   4261  C   SER H 552      37.720  66.112  22.079  1.00 35.35           C  
ATOM   4262  O   SER H 552      37.879  65.624  21.030  1.00 35.35           O  
ATOM   4263  CB  SER H 552      38.388  65.976  24.521  1.00 35.35           C  
ATOM   4264  OG  SER H 552      39.734  65.663  24.204  1.00 35.35           O  
ATOM   4265  N   PRO H 553      37.515  67.510  22.156  1.00 49.63           N  
ATOM   4266  CA  PRO H 553      36.748  68.750  22.172  1.00 49.63           C  
ATOM   4267  C   PRO H 553      36.789  69.581  20.893  1.00 49.63           C  
ATOM   4268  O   PRO H 553      37.184  69.081  19.832  1.00 49.63           O  
ATOM   4269  CB  PRO H 553      37.439  69.487  23.333  1.00 49.63           C  
ATOM   4270  CG  PRO H 553      38.893  69.360  22.976  1.00 49.63           C  
ATOM   4271  CD  PRO H 553      39.041  68.119  22.140  1.00 49.63           C  
ATOM   4272  N   ALA H 554      36.396  70.885  20.819  1.00 26.95           N  
ATOM   4273  CA  ALA H 554      36.779  72.131  20.175  1.00 26.95           C  
ATOM   4274  C   ALA H 554      35.646  73.168  20.289  1.00 26.95           C  
ATOM   4275  O   ALA H 554      34.600  72.994  19.659  1.00 26.95           O  
ATOM   4276  CB  ALA H 554      37.131  71.962  18.701  1.00 26.95           C  
ATOM   4277  N   LYS H 555      35.799  74.245  21.047  1.00 23.13           N  
ATOM   4278  CA  LYS H 555      35.214  75.457  21.595  1.00 23.13           C  
ATOM   4279  C   LYS H 555      34.803  76.448  20.501  1.00 23.13           C  
ATOM   4280  O   LYS H 555      35.462  76.519  19.462  1.00 23.13           O  
ATOM   4281  CB  LYS H 555      36.208  76.123  22.549  1.00 23.13           C  
ATOM   4282  CG  LYS H 555      35.703  77.375  23.243  1.00 23.13           C  
ATOM   4283  CD  LYS H 555      36.824  78.070  24.010  1.00 23.13           C  
ATOM   4284  CE  LYS H 555      36.324  79.308  24.741  1.00 23.13           C  
ATOM   4285  NZ  LYS H 555      37.433  80.023  25.440  1.00 23.13           N1+
ATOM   4286  N   GLU H 556      33.731  77.233  20.702  1.00 31.62           N  
ATOM   4287  CA  GLU H 556      33.364  78.490  20.026  1.00 31.62           C  
ATOM   4288  C   GLU H 556      32.252  79.188  20.762  1.00 31.62           C  
ATOM   4289  O   GLU H 556      31.447  78.903  21.580  1.00 31.62           O  
ATOM   4290  CB  GLU H 556      32.989  78.191  18.573  1.00 31.62           C  
ATOM   4291  CG  GLU H 556      32.779  79.417  17.701  1.00 31.62           C  
ATOM   4292  CD  GLU H 556      32.866  79.107  16.213  1.00 31.62           C  
ATOM   4293  OE1 GLU H 556      33.642  79.781  15.498  1.00 31.62           O  
ATOM   4294  OE2 GLU H 556      32.157  78.182  15.761  1.00 31.62           O1-
ATOM   4295  N   GLU H 557      32.142  80.601  20.562  1.00 23.19           N  
ATOM   4296  CA  GLU H 557      31.743  81.639  21.548  1.00 23.19           C  
ATOM   4297  C   GLU H 557      30.797  82.701  20.998  1.00 23.19           C  
ATOM   4298  O   GLU H 557      30.825  83.041  19.817  1.00 23.19           O  
ATOM   4299  CB  GLU H 557      33.018  82.309  22.083  1.00 23.19           C  
ATOM   4300  CG  GLU H 557      34.008  81.334  22.701  1.00 23.19           C  
ATOM   4301  CD  GLU H 557      35.331  81.980  23.084  1.00 23.19           C  
ATOM   4302  OE1 GLU H 557      35.518  82.323  24.273  1.00 23.19           O  
ATOM   4303  OE2 GLU H 557      36.188  82.144  22.187  1.00 23.19           O1-
ATOM   4304  N   ALA H 558      29.902  83.304  21.876  1.00 25.88           N  
ATOM   4305  CA  ALA H 558      29.497  84.688  22.095  1.00 25.88           C  
ATOM   4306  C   ALA H 558      28.078  85.000  21.578  1.00 25.88           C  
ATOM   4307  O   ALA H 558      27.610  84.332  20.661  1.00 25.88           O  
ATOM   4308  CB  ALA H 558      30.475  85.668  21.437  1.00 25.88           C  
ATOM   4309  N   LYS H 559      27.395  86.017  22.189  1.00 27.60           N  
ATOM   4310  CA  LYS H 559      26.549  87.120  21.750  1.00 27.60           C  
ATOM   4311  C   LYS H 559      25.179  87.132  22.512  1.00 27.60           C  
ATOM   4312  O   LYS H 559      24.578  86.176  22.796  1.00 27.60           O  
ATOM   4313  CB  LYS H 559      26.273  87.089  20.256  1.00 27.60           C  
ATOM   4314  CG  LYS H 559      25.576  88.309  19.681  1.00 27.60           C  
ATOM   4315  CD  LYS H 559      25.656  88.313  18.157  1.00 27.60           C  
ATOM   4316  CE  LYS H 559      25.232  89.651  17.572  1.00 27.60           C  
ATOM   4317  NZ  LYS H 559      25.463  89.710  16.097  1.00 27.60           N1+
ATOM   4318  N   SER H 560      24.777  88.456  22.769  1.00 32.52           N  
ATOM   4319  CA  SER H 560      23.662  88.874  23.631  1.00 32.52           C  
ATOM   4320  C   SER H 560      23.322  90.368  23.517  1.00 32.52           C  
ATOM   4321  O   SER H 560      24.169  91.078  22.928  1.00 32.52           O  
ATOM   4322  CB  SER H 560      24.003  88.552  25.090  1.00 32.52           C  
ATOM   4323  OG  SER H 560      25.150  89.278  25.501  1.00 32.52           O  
ATOM   4324  N   PRO H 561      22.222  90.979  23.978  1.00 52.46           N  
ATOM   4325  CA  PRO H 561      21.170  91.863  24.450  1.00 52.46           C  
ATOM   4326  C   PRO H 561      20.040  91.358  25.384  1.00 52.46           C  
ATOM   4327  O   PRO H 561      20.206  90.405  26.092  1.00 52.46           O  
ATOM   4328  CB  PRO H 561      20.602  92.227  23.052  1.00 52.46           C  
ATOM   4329  CG  PRO H 561      20.350  90.867  22.457  1.00 52.46           C  
ATOM   4330  CD  PRO H 561      21.226  89.881  23.200  1.00 52.46           C  
ATOM   4331  N   PRO H 562      18.923  92.109  25.449  1.00 44.07           N  
ATOM   4332  CA  PRO H 562      18.180  93.297  25.870  1.00 44.07           C  
ATOM   4333  C   PRO H 562      17.018  93.088  26.870  1.00 44.07           C  
ATOM   4334  O   PRO H 562      16.954  92.035  27.476  1.00 44.07           O  
ATOM   4335  CB  PRO H 562      17.652  93.760  24.483  1.00 44.07           C  
ATOM   4336  CG  PRO H 562      16.883  92.501  24.122  1.00 44.07           C  
ATOM   4337  CD  PRO H 562      17.808  91.371  24.489  1.00 44.07           C  
ATOM   4338  N   GLU H 563      16.195  94.059  26.990  1.00 22.89           N  
ATOM   4339  CA  GLU H 563      15.222  94.553  27.984  1.00 22.89           C  
ATOM   4340  C   GLU H 563      13.865  94.947  27.363  1.00 22.89           C  
ATOM   4341  O   GLU H 563      13.646  94.705  26.189  1.00 22.89           O  
ATOM   4342  CB  GLU H 563      15.788  95.754  28.740  1.00 22.89           C  
ATOM   4343  CG  GLU H 563      16.940  95.523  29.675  1.00 22.89           C  
ATOM   4344  CD  GLU H 563      18.280  95.187  29.054  1.00 22.89           C  
ATOM   4345  OE1 GLU H 563      19.036  94.376  29.635  1.00 22.89           O  
ATOM   4346  OE2 GLU H 563      18.580  95.741  27.972  1.00 22.89           O1-
ATOM   4347  N   ALA H 564      12.998  95.510  28.120  1.00 23.93           N  
ATOM   4348  CA  ALA H 564      11.545  95.713  27.948  1.00 23.93           C  
ATOM   4349  C   ALA H 564      10.944  96.825  28.823  1.00 23.93           C  
ATOM   4350  O   ALA H 564      11.567  97.290  29.762  1.00 23.93           O  
ATOM   4351  CB  ALA H 564      10.824  94.396  28.254  1.00 23.93           C  
ATOM   4352  N   LYS H 565       9.650  97.277  28.480  1.00 27.16           N  
ATOM   4353  CA  LYS H 565       9.027  98.543  28.864  1.00 27.16           C  
ATOM   4354  C   LYS H 565       7.467  98.516  28.770  1.00 27.16           C  
ATOM   4355  O   LYS H 565       6.949  97.415  28.837  1.00 27.16           O  
ATOM   4356  CB  LYS H 565       9.543  99.689  27.992  1.00 27.16           C  
ATOM   4357  CG  LYS H 565      11.005 100.036  28.186  1.00 27.16           C  
ATOM   4358  CD  LYS H 565      11.570 100.868  27.047  1.00 27.16           C  
ATOM   4359  CE  LYS H 565      13.084 101.005  27.163  1.00 27.16           C  
ATOM   4360  NZ  LYS H 565      13.677 101.644  25.951  1.00 27.16           N1+
ATOM   4361  N   SER H 566       6.770  99.524  28.743  1.00 30.78           N  
ATOM   4362  CA  SER H 566       5.392  99.975  29.070  1.00 30.78           C  
ATOM   4363  C   SER H 566       4.865 101.113  28.187  1.00 30.78           C  
ATOM   4364  O   SER H 566       5.482 101.399  27.160  1.00 30.78           O  
ATOM   4365  CB  SER H 566       5.361 100.423  30.536  1.00 30.78           C  
ATOM   4366  OG  SER H 566       5.733  99.358  31.393  1.00 30.78           O  
ATOM   4367  N   PRO H 567       3.726 101.854  28.474  1.00 47.57           N  
ATOM   4368  CA  PRO H 567       2.267 101.945  28.287  1.00 47.57           C  
ATOM   4369  C   PRO H 567       1.575 103.092  27.618  1.00 47.57           C  
ATOM   4370  O   PRO H 567       0.701 102.654  26.769  1.00 47.57           O  
ATOM   4371  CB  PRO H 567       1.896 101.951  29.808  1.00 47.57           C  
ATOM   4372  CG  PRO H 567       2.738 103.074  30.334  1.00 47.57           C  
ATOM   4373  CD  PRO H 567       3.931 103.175  29.420  1.00 47.57           C  
ATOM   4374  N   GLU H 568       1.308 104.348  27.654  1.00 26.11           N  
ATOM   4375  CA  GLU H 568       0.024 105.045  27.812  1.00 26.11           C  
ATOM   4376  C   GLU H 568      -0.367 106.029  26.701  1.00 26.11           C  
ATOM   4377  O   GLU H 568       0.546 106.132  25.824  1.00 26.11           O  
ATOM   4378  CB  GLU H 568       0.069 105.809  29.148  1.00 26.11           C  
ATOM   4379  CG  GLU H 568       1.002 106.976  29.267  1.00 26.11           C  
ATOM   4380  CD  GLU H 568       2.486 106.688  29.348  1.00 26.11           C  
ATOM   4381  OE1 GLU H 568       2.962 106.262  30.426  1.00 26.11           O  
ATOM   4382  OE2 GLU H 568       3.184 106.884  28.328  1.00 26.11           O1-
ATOM   4383  N   LYS H 569      -1.300 106.853  26.523  1.00 22.72           N  
ATOM   4384  CA  LYS H 569      -2.458 107.713  26.404  1.00 22.72           C  
ATOM   4385  C   LYS H 569      -2.309 108.900  25.425  1.00 22.72           C  
ATOM   4386  O   LYS H 569      -1.200 109.383  25.227  1.00 22.72           O  
ATOM   4387  CB  LYS H 569      -2.832 108.340  27.752  1.00 22.72           C  
ATOM   4388  CG  LYS H 569      -3.650 107.573  28.724  1.00 22.72           C  
ATOM   4389  CD  LYS H 569      -3.174 106.225  29.169  1.00 22.72           C  
ATOM   4390  CE  LYS H 569      -4.029 105.647  30.295  1.00 22.72           C  
ATOM   4391  NZ  LYS H 569      -4.082 106.567  31.470  1.00 22.72           N1+
ATOM   4392  N   GLU H 570      -3.531 109.369  24.859  1.00 24.08           N  
ATOM   4393  CA  GLU H 570      -3.835 110.820  24.774  1.00 24.08           C  
ATOM   4394  C   GLU H 570      -5.308 111.041  24.403  1.00 24.08           C  
ATOM   4395  O   GLU H 570      -6.282 110.587  24.924  1.00 24.08           O  
ATOM   4396  CB  GLU H 570      -2.913 111.537  23.804  1.00 24.08           C  
ATOM   4397  CG  GLU H 570      -2.565 112.964  24.066  1.00 24.08           C  
ATOM   4398  CD  GLU H 570      -3.605 114.016  24.331  1.00 24.08           C  
ATOM   4399  OE1 GLU H 570      -4.065 114.149  25.490  1.00 24.08           O  
ATOM   4400  OE2 GLU H 570      -3.972 114.734  23.371  1.00 24.08           O1-
ATOM   4401  N   GLU H 571      -5.622 111.925  23.194  1.00 22.05           N  
ATOM   4402  CA  GLU H 571      -6.880 112.711  23.043  1.00 22.05           C  
ATOM   4403  C   GLU H 571      -7.045 113.235  21.602  1.00 22.05           C  
ATOM   4404  O   GLU H 571      -6.083 113.422  20.894  1.00 22.05           O  
ATOM   4405  CB  GLU H 571      -6.880 113.831  24.061  1.00 22.05           C  
ATOM   4406  CG  GLU H 571      -8.108 114.606  24.378  1.00 22.05           C  
ATOM   4407  CD  GLU H 571      -8.577 115.685  23.426  1.00 22.05           C  
ATOM   4408  OE1 GLU H 571      -9.747 116.122  23.543  1.00 22.05           O  
ATOM   4409  OE2 GLU H 571      -7.780 116.114  22.563  1.00 22.05           O1-
ATOM   4410  N   ALA H 572      -8.407 113.417  21.284  1.00 24.64           N  
ATOM   4411  CA  ALA H 572      -9.041 113.375  19.963  1.00 24.64           C  
ATOM   4412  C   ALA H 572      -9.753 114.713  19.589  1.00 24.64           C  
ATOM   4413  O   ALA H 572      -9.595 115.688  20.245  1.00 24.64           O  
ATOM   4414  CB  ALA H 572     -10.043 112.225  19.920  1.00 24.64           C  
ATOM   4415  N   LYS H 573     -10.494 114.591  18.463  1.00 24.69           N  
ATOM   4416  CA  LYS H 573     -11.223 115.681  17.910  1.00 24.69           C  
ATOM   4417  C   LYS H 573     -12.378 115.403  16.907  1.00 24.69           C  
ATOM   4418  O   LYS H 573     -13.275 116.199  16.846  1.00 24.69           O  
ATOM   4419  CB  LYS H 573     -10.260 116.673  17.180  1.00 24.69           C  
ATOM   4420  CG  LYS H 573     -10.240 117.998  17.951  1.00 24.69           C  
ATOM   4421  CD  LYS H 573      -9.449 119.090  17.276  1.00 24.69           C  
ATOM   4422  CE  LYS H 573     -10.055 119.531  15.952  1.00 24.69           C  
ATOM   4423  NZ  LYS H 573      -9.464 120.821  15.479  1.00 24.69           N1+
ATOM   4424  N   SER H 574     -12.235 114.336  16.149  1.00 24.46           N  
ATOM   4425  CA  SER H 574     -13.013 114.056  14.954  1.00 24.46           C  
ATOM   4426  C   SER H 574     -13.800 112.732  14.887  1.00 24.46           C  
ATOM   4427  O   SER H 574     -15.003 112.934  15.263  1.00 24.46           O  
ATOM   4428  CB  SER H 574     -12.084 114.165  13.716  1.00 24.46           C  
ATOM   4429  OG  SER H 574     -12.500 115.260  12.914  1.00 24.46           O  
ATOM   4430  N   PRO H 575     -13.360 111.611  14.501  1.00 39.41           N  
ATOM   4431  CA  PRO H 575     -13.322 110.347  13.815  1.00 39.41           C  
ATOM   4432  C   PRO H 575     -14.622 109.883  13.067  1.00 39.41           C  
ATOM   4433  O   PRO H 575     -15.574 110.620  13.159  1.00 39.41           O  
ATOM   4434  CB  PRO H 575     -13.115 109.331  14.959  1.00 39.41           C  
ATOM   4435  CG  PRO H 575     -11.999 109.947  15.730  1.00 39.41           C  
ATOM   4436  CD  PRO H 575     -11.857 111.352  15.276  1.00 39.41           C  
ATOM   4437  N   ALA H 576     -14.492 108.779  12.496  1.00 23.63           N  
ATOM   4438  CA  ALA H 576     -15.421 107.665  12.388  1.00 23.63           C  
ATOM   4439  C   ALA H 576     -14.909 106.552  11.421  1.00 23.63           C  
ATOM   4440  O   ALA H 576     -14.125 106.897  10.554  1.00 23.63           O  
ATOM   4441  CB  ALA H 576     -16.798 108.086  11.889  1.00 23.63           C  
ATOM   4442  N   GLU H 577     -15.350 105.430  11.560  1.00 25.65           N  
ATOM   4443  CA  GLU H 577     -15.241 104.326  10.594  1.00 25.65           C  
ATOM   4444  C   GLU H 577     -16.268 103.167  10.930  1.00 25.65           C  
ATOM   4445  O   GLU H 577     -17.139 103.500  11.689  1.00 25.65           O  
ATOM   4446  CB  GLU H 577     -13.815 103.807  10.544  1.00 25.65           C  
ATOM   4447  CG  GLU H 577     -13.397 103.142   9.235  1.00 25.65           C  
ATOM   4448  CD  GLU H 577     -13.584 104.072   8.041  1.00 25.65           C  
ATOM   4449  OE1 GLU H 577     -14.700 104.110   7.473  1.00 25.65           O  
ATOM   4450  OE2 GLU H 577     -12.614 104.771   7.677  1.00 25.65           O1-
ATOM   4451  N   VAL H 578     -16.149 102.164  10.306  1.00 23.28           N  
ATOM   4452  CA  VAL H 578     -17.108 101.034  10.104  1.00 23.28           C  
ATOM   4453  C   VAL H 578     -16.491  99.856   9.393  1.00 23.28           C  
ATOM   4454  O   VAL H 578     -15.679  99.678   8.573  1.00 23.28           O  
ATOM   4455  CB  VAL H 578     -18.325 101.612   9.328  1.00 23.28           C  
ATOM   4456  CG1 VAL H 578     -17.874 102.116   7.951  1.00 23.28           C  
ATOM   4457  CG2 VAL H 578     -19.444 100.594   9.176  1.00 23.28           C  
ATOM   4458  N   LYS H 579     -17.129  98.576   9.778  1.00 29.40           N  
ATOM   4459  CA  LYS H 579     -16.538  97.379   9.157  1.00 29.40           C  
ATOM   4460  C   LYS H 579     -17.455  96.206   8.931  1.00 29.40           C  
ATOM   4461  O   LYS H 579     -18.694  96.645   8.846  1.00 29.40           O  
ATOM   4462  CB  LYS H 579     -15.358  96.956  10.059  1.00 29.40           C  
ATOM   4463  CG  LYS H 579     -14.230  96.205   9.433  1.00 29.40           C  
ATOM   4464  CD  LYS H 579     -14.483  94.831   8.891  1.00 29.40           C  
ATOM   4465  CE  LYS H 579     -13.353  94.311   8.015  1.00 29.40           C  
ATOM   4466  NZ  LYS H 579     -12.058  94.242   8.754  1.00 29.40           N1+
ATOM   4467  N   SER H 580     -17.622  95.077   8.838  1.00 24.01           N  
ATOM   4468  CA  SER H 580     -18.399  94.139   8.031  1.00 24.01           C  
ATOM   4469  C   SER H 580     -17.825  92.699   8.098  1.00 24.01           C  
ATOM   4470  O   SER H 580     -16.580  92.680   8.089  1.00 24.01           O  
ATOM   4471  CB  SER H 580     -18.421  94.578   6.562  1.00 24.01           C  
ATOM   4472  OG  SER H 580     -19.216  93.745   5.751  1.00 24.01           O  
ATOM   4473  N   PRO H 581     -18.637  91.821   8.091  1.00 35.68           N  
ATOM   4474  CA  PRO H 581     -19.042  90.371   8.005  1.00 35.68           C  
ATOM   4475  C   PRO H 581     -19.936  89.900   6.906  1.00 35.68           C  
ATOM   4476  O   PRO H 581     -20.565  90.080   5.958  1.00 35.68           O  
ATOM   4477  CB  PRO H 581     -19.731  90.280   9.388  1.00 35.68           C  
ATOM   4478  CG  PRO H 581     -20.690  91.430   9.351  1.00 35.68           C  
ATOM   4479  CD  PRO H 581     -20.077  92.464   8.448  1.00 35.68           C  
ATOM   4480  N   GLU H 582     -20.088  88.535   7.149  1.00 25.19           N  
ATOM   4481  CA  GLU H 582     -20.656  87.567   6.219  1.00 25.19           C  
ATOM   4482  C   GLU H 582     -21.221  86.327   6.859  1.00 25.19           C  
ATOM   4483  O   GLU H 582     -20.893  86.294   8.124  1.00 25.19           O  
ATOM   4484  CB  GLU H 582     -19.557  87.158   5.207  1.00 25.19           C  
ATOM   4485  CG  GLU H 582     -20.048  86.256   4.092  1.00 25.19           C  
ATOM   4486  CD  GLU H 582     -18.954  85.598   3.270  1.00 25.19           C  
ATOM   4487  OE1 GLU H 582     -19.210  85.280   2.082  1.00 25.19           O  
ATOM   4488  OE2 GLU H 582     -17.841  85.385   3.796  1.00 25.19           O1-
ATOM   4489  N   LYS H 583     -21.886  85.333   6.752  1.00 26.95           N  
ATOM   4490  CA  LYS H 583     -22.147  84.187   5.855  1.00 26.95           C  
ATOM   4491  C   LYS H 583     -23.219  83.322   6.420  1.00 26.95           C  
ATOM   4492  O   LYS H 583     -23.876  83.063   7.323  1.00 26.95           O  
ATOM   4493  CB  LYS H 583     -20.826  83.443   5.640  1.00 26.95           C  
ATOM   4494  CG  LYS H 583     -20.788  82.394   4.556  1.00 26.95           C  
ATOM   4495  CD  LYS H 583     -19.671  81.379   4.728  1.00 26.95           C  
ATOM   4496  CE  LYS H 583     -19.880  80.168   3.823  1.00 26.95           C  
ATOM   4497  NZ  LYS H 583     -18.926  79.065   4.142  1.00 26.95           N1+
ATOM   4498  N   ALA H 584     -23.785  82.430   5.386  1.00 21.63           N  
ATOM   4499  CA  ALA H 584     -25.161  81.963   5.184  1.00 21.63           C  
ATOM   4500  C   ALA H 584     -25.356  80.415   5.422  1.00 21.63           C  
ATOM   4501  O   ALA H 584     -24.508  79.928   6.160  1.00 21.63           O  
ATOM   4502  CB  ALA H 584     -25.596  82.333   3.765  1.00 21.63           C  
ATOM   4503  N   LYS H 585     -26.303  80.013   4.992  1.00 23.93           N  
ATOM   4504  CA  LYS H 585     -26.676  78.762   4.392  1.00 23.93           C  
ATOM   4505  C   LYS H 585     -27.592  77.962   5.175  1.00 23.93           C  
ATOM   4506  O   LYS H 585     -28.387  76.900   4.949  1.00 23.93           O  
ATOM   4507  CB  LYS H 585     -25.398  77.947   3.985  1.00 23.93           C  
ATOM   4508  CG  LYS H 585     -25.642  77.051   2.791  1.00 23.93           C  
ATOM   4509  CD  LYS H 585     -24.412  76.571   2.062  1.00 23.93           C  
ATOM   4510  CE  LYS H 585     -24.810  75.827   0.784  1.00 23.93           C  
ATOM   4511  NZ  LYS H 585     -23.644  75.147   0.152  1.00 23.93           N1+
ATOM   4512  N   SER H 586     -27.956  76.496   4.738  1.00 28.08           N  
ATOM   4513  CA  SER H 586     -28.229  76.115   6.214  1.00 28.08           C  
ATOM   4514  C   SER H 586     -29.392  75.053   6.565  1.00 28.08           C  
ATOM   4515  O   SER H 586     -29.308  74.071   5.806  1.00 28.08           O  
ATOM   4516  CB  SER H 586     -28.483  77.412   7.097  1.00 28.08           C  
ATOM   4517  OG  SER H 586     -27.919  78.450   6.124  1.00 28.08           O  
ATOM   4518  N   PRO H 587     -30.354  75.119   7.388  1.00 21.18           N  
ATOM   4519  CA  PRO H 587     -31.503  74.172   7.251  1.00 21.18           C  
ATOM   4520  C   PRO H 587     -32.841  74.757   6.942  1.00 21.18           C  
ATOM   4521  O   PRO H 587     -33.417  75.742   6.717  1.00 21.18           O  
ATOM   4522  CB  PRO H 587     -31.415  73.561   8.687  1.00 21.18           C  
ATOM   4523  CG  PRO H 587     -31.616  74.849   9.469  1.00 21.18           C  
ATOM   4524  CD  PRO H 587     -30.724  75.834   8.779  1.00 21.18           C  
ATOM   4525  N   ALA H 588     -33.807  73.731   7.055  1.00 23.97           N  
ATOM   4526  CA  ALA H 588     -35.193  73.902   6.632  1.00 23.97           C  
ATOM   4527  C   ALA H 588     -36.184  72.912   7.369  1.00 23.97           C  
ATOM   4528  O   ALA H 588     -35.877  71.818   7.586  1.00 23.97           O  
ATOM   4529  CB  ALA H 588     -35.342  73.689   5.133  1.00 23.97           C  
ATOM   4530  N   LYS H 589     -37.284  73.584   7.548  1.00 26.26           N  
ATOM   4531  CA  LYS H 589     -38.616  73.058   7.785  1.00 26.26           C  
ATOM   4532  C   LYS H 589     -38.771  72.631   9.283  1.00 26.26           C  
ATOM   4533  O   LYS H 589     -37.962  71.865   9.712  1.00 26.26           O  
ATOM   4534  CB  LYS H 589     -38.960  71.881   6.884  1.00 26.26           C  
ATOM   4535  CG  LYS H 589     -40.417  71.441   6.950  1.00 26.26           C  
ATOM   4536  CD  LYS H 589     -40.804  70.615   5.730  1.00 26.26           C  
ATOM   4537  CE  LYS H 589     -42.313  70.449   5.620  1.00 26.26           C  
ATOM   4538  NZ  LYS H 589     -42.708  69.810   4.329  1.00 26.26           N1+
ATOM   4539  N   GLU H 590     -39.362  73.491  10.061  1.00 21.76           N  
ATOM   4540  CA  GLU H 590     -40.619  73.481  10.708  1.00 21.76           C  
ATOM   4541  C   GLU H 590     -41.414  72.114  10.635  1.00 21.76           C  
ATOM   4542  O   GLU H 590     -41.999  71.879   9.629  1.00 21.76           O  
ATOM   4543  CB  GLU H 590     -41.558  74.560  10.132  1.00 21.76           C  
ATOM   4544  CG  GLU H 590     -41.010  75.973  10.193  1.00 21.76           C  
ATOM   4545  CD  GLU H 590     -42.002  77.017   9.702  1.00 21.76           C  
ATOM   4546  OE1 GLU H 590     -42.396  77.901  10.495  1.00 21.76           O  
ATOM   4547  OE2 GLU H 590     -42.391  76.948   8.515  1.00 21.76           O1-
ATOM   4548  N   GLU H 591     -41.295  71.492  11.706  1.00 22.59           N  
ATOM   4549  CA  GLU H 591     -42.480  70.883  12.284  1.00 22.59           C  
ATOM   4550  C   GLU H 591     -42.339  70.843  13.840  1.00 22.59           C  
ATOM   4551  O   GLU H 591     -41.333  71.175  14.382  1.00 22.59           O  
ATOM   4552  CB  GLU H 591     -42.797  69.471  11.837  1.00 22.59           C  
ATOM   4553  CG  GLU H 591     -43.381  69.257  10.468  1.00 22.59           C  
ATOM   4554  CD  GLU H 591     -44.122  67.947  10.277  1.00 22.59           C  
ATOM   4555  OE1 GLU H 591     -45.358  67.974  10.073  1.00 22.59           O  
ATOM   4556  OE2 GLU H 591     -43.465  66.884  10.327  1.00 22.59           O1-
ATOM   4557  N   ALA H 592     -43.436  71.073  14.553  1.00 22.48           N  
ATOM   4558  CA  ALA H 592     -44.254  70.135  15.239  1.00 22.48           C  
ATOM   4559  C   ALA H 592     -43.612  68.805  15.677  1.00 22.48           C  
ATOM   4560  O   ALA H 592     -43.287  67.876  15.042  1.00 22.48           O  
ATOM   4561  CB  ALA H 592     -45.460  69.761  14.336  1.00 22.48           C  
ATOM   4562  N   LYS H 593     -43.521  68.639  17.108  1.00 23.39           N  
ATOM   4563  CA  LYS H 593     -43.933  67.492  17.909  1.00 23.39           C  
ATOM   4564  C   LYS H 593     -42.892  66.448  18.136  1.00 23.39           C  
ATOM   4565  O   LYS H 593     -41.968  66.407  17.209  1.00 23.39           O  
ATOM   4566  CB  LYS H 593     -45.174  66.816  17.263  1.00 23.39           C  
ATOM   4567  CG  LYS H 593     -46.365  67.758  17.171  1.00 23.39           C  
ATOM   4568  CD  LYS H 593     -47.628  67.028  16.733  1.00 23.39           C  
ATOM   4569  CE  LYS H 593     -48.842  67.949  16.762  1.00 23.39           C  
ATOM   4570  NZ  LYS H 593     -50.096  67.224  16.401  1.00 23.39           N1+
ATOM   4571  N   SER H 594     -42.341  65.438  18.848  1.00 21.94           N  
ATOM   4572  CA  SER H 594     -42.610  65.037  20.226  1.00 21.94           C  
ATOM   4573  C   SER H 594     -44.126  64.913  20.468  1.00 21.94           C  
ATOM   4574  O   SER H 594     -44.826  65.893  20.644  1.00 21.94           O  
ATOM   4575  CB  SER H 594     -41.965  66.012  21.200  1.00 21.94           C  
ATOM   4576  OG  SER H 594     -42.333  67.356  21.061  1.00 21.94           O  
ATOM   4577  N   PRO H 595     -44.564  63.762  20.425  1.00 33.38           N  
ATOM   4578  CA  PRO H 595     -45.453  62.659  20.127  1.00 33.38           C  
ATOM   4579  C   PRO H 595     -46.720  62.661  21.134  1.00 33.38           C  
ATOM   4580  O   PRO H 595     -46.613  63.296  22.083  1.00 33.38           O  
ATOM   4581  CB  PRO H 595     -44.656  61.375  20.308  1.00 33.38           C  
ATOM   4582  CG  PRO H 595     -43.977  61.711  21.632  1.00 33.38           C  
ATOM   4583  CD  PRO H 595     -43.346  63.040  21.264  1.00 33.38           C  
ATOM   4584  N   ALA H 596     -47.510  62.029  20.627  1.00 21.02           N  
ATOM   4585  CA  ALA H 596     -48.889  61.752  20.865  1.00 21.02           C  
ATOM   4586  C   ALA H 596     -49.644  61.553  19.470  1.00 21.02           C  
ATOM   4587  O   ALA H 596     -49.109  61.723  18.464  1.00 21.02           O  
ATOM   4588  CB  ALA H 596     -49.650  62.813  21.640  1.00 21.02           C  
ATOM   4589  N   GLU H 597     -50.885  61.145  19.670  1.00 18.38           N  
ATOM   4590  CA  GLU H 597     -51.979  61.192  18.725  1.00 18.38           C  
ATOM   4591  C   GLU H 597     -51.858  60.055  17.690  1.00 18.38           C  
ATOM   4592  O   GLU H 597     -51.108  60.163  16.748  1.00 18.38           O  
ATOM   4593  CB  GLU H 597     -52.076  62.539  18.002  1.00 18.38           C  
ATOM   4594  CG  GLU H 597     -52.293  63.716  18.943  1.00 18.38           C  
ATOM   4595  CD  GLU H 597     -52.694  64.995  18.226  1.00 18.38           C  
ATOM   4596  OE1 GLU H 597     -53.880  65.389  18.308  1.00 18.38           O  
ATOM   4597  OE2 GLU H 597     -51.818  65.609  17.578  1.00 18.38           O1-
ATOM   4598  N   ALA H 598     -52.325  58.894  18.105  1.00 21.22           N  
ATOM   4599  CA  ALA H 598     -53.626  58.366  17.837  1.00 21.22           C  
ATOM   4600  C   ALA H 598     -54.086  58.464  16.382  1.00 21.22           C  
ATOM   4601  O   ALA H 598     -54.659  59.307  15.801  1.00 21.22           O  
ATOM   4602  CB  ALA H 598     -54.669  59.099  18.710  1.00 21.22           C  
ATOM   4603  N   LYS H 599     -53.833  57.216  15.703  1.00 22.79           N  
ATOM   4604  CA  LYS H 599     -54.872  56.909  14.723  1.00 22.79           C  
ATOM   4605  C   LYS H 599     -55.787  55.754  15.280  1.00 22.79           C  
ATOM   4606  O   LYS H 599     -55.296  54.719  15.554  1.00 22.79           O  
ATOM   4607  CB  LYS H 599     -54.322  56.499  13.375  1.00 22.79           C  
ATOM   4608  CG  LYS H 599     -53.514  57.562  12.648  1.00 22.79           C  
ATOM   4609  CD  LYS H 599     -53.292  57.184  11.188  1.00 22.79           C  
ATOM   4610  CE  LYS H 599     -52.717  58.345  10.389  1.00 22.79           C  
ATOM   4611  NZ  LYS H 599     -52.653  58.036   8.929  1.00 22.79           N1+
ATOM   4612  N   SER H 600     -56.978  56.145  15.341  1.00 19.96           N  
ATOM   4613  CA  SER H 600     -58.150  55.339  15.651  1.00 19.96           C  
ATOM   4614  C   SER H 600     -58.581  54.508  14.420  1.00 19.96           C  
ATOM   4615  O   SER H 600     -58.373  54.875  13.299  1.00 19.96           O  
ATOM   4616  CB  SER H 600     -59.314  56.207  16.111  1.00 19.96           C  
ATOM   4617  OG  SER H 600     -59.704  57.115  15.094  1.00 19.96           O  
ATOM   4618  N   PRO H 601     -59.213  53.315  14.630  1.00 26.15           N  
ATOM   4619  CA  PRO H 601     -60.603  53.320  14.121  1.00 26.15           C  
ATOM   4620  C   PRO H 601     -61.587  53.863  15.134  1.00 26.15           C  
ATOM   4621  O   PRO H 601     -61.444  53.935  16.318  1.00 26.15           O  
ATOM   4622  CB  PRO H 601     -60.836  51.828  13.795  1.00 26.15           C  
ATOM   4623  CG  PRO H 601     -60.349  51.239  15.115  1.00 26.15           C  
ATOM   4624  CD  PRO H 601     -58.975  51.878  15.210  1.00 26.15           C  
ATOM   4625  N   GLU H 602     -62.368  54.946  14.804  1.00 21.05           N  
ATOM   4626  CA  GLU H 602     -63.705  55.203  14.353  1.00 21.05           C  
ATOM   4627  C   GLU H 602     -64.771  54.275  14.999  1.00 21.05           C  
ATOM   4628  O   GLU H 602     -65.051  53.214  14.522  1.00 21.05           O  
ATOM   4629  CB  GLU H 602     -63.780  55.062  12.822  1.00 21.05           C  
ATOM   4630  CG  GLU H 602     -65.120  55.454  12.223  1.00 21.05           C  
ATOM   4631  CD  GLU H 602     -65.149  55.363  10.706  1.00 21.05           C  
ATOM   4632  OE1 GLU H 602     -65.634  56.312  10.050  1.00 21.05           O  
ATOM   4633  OE2 GLU H 602     -64.683  54.333  10.169  1.00 21.05           O1-
ATOM   4634  N   LYS H 603     -65.305  54.862  16.086  1.00 25.38           N  
ATOM   4635  CA  LYS H 603     -66.746  54.834  16.335  1.00 25.38           C  
ATOM   4636  C   LYS H 603     -67.091  55.770  17.514  1.00 25.38           C  
ATOM   4637  O   LYS H 603     -66.425  55.700  18.524  1.00 25.38           O  
ATOM   4638  CB  LYS H 603     -67.289  53.443  16.642  1.00 25.38           C  
ATOM   4639  CG  LYS H 603     -68.810  53.379  16.699  1.00 25.38           C  
ATOM   4640  CD  LYS H 603     -69.319  51.960  16.479  1.00 25.38           C  
ATOM   4641  CE  LYS H 603     -70.814  51.943  16.187  1.00 25.38           C  
ATOM   4642  NZ  LYS H 603     -71.278  50.594  15.748  1.00 25.38           N1+
ATOM   4643  N   ALA H 604     -67.779  56.977  17.361  1.00 23.90           N  
ATOM   4644  CA  ALA H 604     -69.106  57.538  17.491  1.00 23.90           C  
ATOM   4645  C   ALA H 604     -69.614  57.614  18.927  1.00 23.90           C  
ATOM   4646  O   ALA H 604     -70.288  56.824  19.525  1.00 23.90           O  
ATOM   4647  CB  ALA H 604     -70.095  56.703  16.656  1.00 23.90           C  
ATOM   4648  N   LYS H 605     -69.253  58.914  19.619  1.00 24.80           N  
ATOM   4649  CA  LYS H 605     -70.102  59.684  20.550  1.00 24.80           C  
ATOM   4650  C   LYS H 605     -70.127  59.088  21.950  1.00 24.80           C  
ATOM   4651  O   LYS H 605     -69.625  58.059  22.308  1.00 24.80           O  
ATOM   4652  CB  LYS H 605     -71.519  59.769  19.970  1.00 24.80           C  
ATOM   4653  CG  LYS H 605     -71.554  60.389  18.578  1.00 24.80           C  
ATOM   4654  CD  LYS H 605     -72.975  60.535  18.055  1.00 24.80           C  
ATOM   4655  CE  LYS H 605     -72.999  61.192  16.680  1.00 24.80           C  
ATOM   4656  NZ  LYS H 605     -74.393  61.409  16.192  1.00 24.80           N1+
ATOM   4657  N   SER H 606     -70.827  59.889  22.966  1.00 21.54           N  
ATOM   4658  CA  SER H 606     -70.648  59.974  24.423  1.00 21.54           C  
ATOM   4659  C   SER H 606     -71.988  59.922  25.176  1.00 21.54           C  
ATOM   4660  O   SER H 606     -72.992  59.541  24.584  1.00 21.54           O  
ATOM   4661  CB  SER H 606     -69.904  61.262  24.775  1.00 21.54           C  
ATOM   4662  OG  SER H 606     -70.651  62.399  24.377  1.00 21.54           O  
ATOM   4663  N   PRO H 607     -72.045  60.278  26.440  1.00 39.00           N  
ATOM   4664  CA  PRO H 607     -71.750  60.372  27.868  1.00 39.00           C  
ATOM   4665  C   PRO H 607     -72.791  59.827  28.857  1.00 39.00           C  
ATOM   4666  O   PRO H 607     -73.678  59.071  28.498  1.00 39.00           O  
ATOM   4667  CB  PRO H 607     -71.641  61.906  28.008  1.00 39.00           C  
ATOM   4668  CG  PRO H 607     -72.909  62.378  27.353  1.00 39.00           C  
ATOM   4669  CD  PRO H 607     -73.321  61.322  26.365  1.00 39.00           C  
ATOM   4670  N   VAL H 608     -72.666  60.254  30.184  1.00 22.98           N  
ATOM   4671  CA  VAL H 608     -73.576  60.612  31.250  1.00 22.98           C  
ATOM   4672  C   VAL H 608     -73.222  59.785  32.518  1.00 22.98           C  
ATOM   4673  O   VAL H 608     -73.359  58.572  32.531  1.00 22.98           O  
ATOM   4674  CB  VAL H 608     -75.071  60.419  30.933  1.00 22.98           C  
ATOM   4675  CG1 VAL H 608     -75.963  60.726  32.146  1.00 22.98           C  
ATOM   4676  CG2 VAL H 608     -75.538  61.318  29.779  1.00 22.98           C  
ATOM   4677  N   LYS H 609     -72.788  60.520  33.634  1.00 23.96           N  
ATOM   4678  CA  LYS H 609     -73.171  60.465  35.058  1.00 23.96           C  
ATOM   4679  C   LYS H 609     -72.049  59.899  35.932  1.00 23.96           C  
ATOM   4680  O   LYS H 609     -71.052  59.369  35.495  1.00 23.96           O  
ATOM   4681  CB  LYS H 609     -74.466  59.673  35.221  1.00 23.96           C  
ATOM   4682  CG  LYS H 609     -75.207  59.903  36.526  1.00 23.96           C  
ATOM   4683  CD  LYS H 609     -76.709  59.693  36.361  1.00 23.96           C  
ATOM   4684  CE  LYS H 609     -77.490  60.363  37.483  1.00 23.96           C  
ATOM   4685  NZ  LYS H 609     -78.950  60.432  37.178  1.00 23.96           N1+
ATOM   4686  N   GLU H 610     -72.192  60.103  37.366  1.00 20.75           N  
ATOM   4687  CA  GLU H 610     -71.162  60.475  38.361  1.00 20.75           C  
ATOM   4688  C   GLU H 610     -71.229  59.690  39.684  1.00 20.75           C  
ATOM   4689  O   GLU H 610     -71.932  58.683  39.728  1.00 20.75           O  
ATOM   4690  CB  GLU H 610     -71.302  61.976  38.652  1.00 20.75           C  
ATOM   4691  CG  GLU H 610     -71.197  62.855  37.416  1.00 20.75           C  
ATOM   4692  CD  GLU H 610     -71.689  64.274  37.657  1.00 20.75           C  
ATOM   4693  OE1 GLU H 610     -70.852  65.191  37.818  1.00 20.75           O  
ATOM   4694  OE2 GLU H 610     -72.925  64.469  37.687  1.00 20.75           O1-
ATOM   4695  N   GLU H 611     -70.475  60.165  40.700  1.00 22.21           N  
ATOM   4696  CA  GLU H 611     -70.600  60.211  42.143  1.00 22.21           C  
ATOM   4697  C   GLU H 611     -69.472  59.380  42.838  1.00 22.21           C  
ATOM   4698  O   GLU H 611     -69.257  58.282  42.318  1.00 22.21           O  
ATOM   4699  CB  GLU H 611     -71.947  59.705  42.654  1.00 22.21           C  
ATOM   4700  CG  GLU H 611     -73.142  60.539  42.215  1.00 22.21           C  
ATOM   4701  CD  GLU H 611     -74.474  59.822  42.351  1.00 22.21           C  
ATOM   4702  OE1 GLU H 611     -75.441  60.429  42.865  1.00 22.21           O  
ATOM   4703  OE2 GLU H 611     -74.554  58.644  41.935  1.00 22.21           O1-
ATOM   4704  N   ALA H 612     -68.812  59.869  43.864  1.00 21.91           N  
ATOM   4705  CA  ALA H 612     -68.897  60.629  45.095  1.00 21.91           C  
ATOM   4706  C   ALA H 612     -67.891  60.106  46.158  1.00 21.91           C  
ATOM   4707  O   ALA H 612     -67.593  58.901  46.072  1.00 21.91           O  
ATOM   4708  CB  ALA H 612     -70.306  60.581  45.679  1.00 21.91           C  
ATOM   4709  N   LYS H 613     -67.427  60.935  47.036  1.00 22.12           N  
ATOM   4710  CA  LYS H 613     -67.556  62.053  47.936  1.00 22.12           C  
ATOM   4711  C   LYS H 613     -66.660  61.911  49.201  1.00 22.12           C  
ATOM   4712  O   LYS H 613     -66.628  60.768  49.684  1.00 22.12           O  
ATOM   4713  CB  LYS H 613     -69.004  62.229  48.410  1.00 22.12           C  
ATOM   4714  CG  LYS H 613     -69.220  63.455  49.286  1.00 22.12           C  
ATOM   4715  CD  LYS H 613     -70.511  63.370  50.084  1.00 22.12           C  
ATOM   4716  CE  LYS H 613     -70.602  64.495  51.108  1.00 22.12           C  
ATOM   4717  NZ  LYS H 613     -71.785  64.335  52.006  1.00 22.12           N1+
ATOM   4718  N   SER H 614     -66.077  62.930  49.576  1.00 24.65           N  
ATOM   4719  CA  SER H 614     -65.874  63.430  50.919  1.00 24.65           C  
ATOM   4720  C   SER H 614     -64.879  64.618  50.938  1.00 24.65           C  
ATOM   4721  O   SER H 614     -64.249  64.836  49.868  1.00 24.65           O  
ATOM   4722  CB  SER H 614     -65.330  62.412  51.922  1.00 24.65           C  
ATOM   4723  OG  SER H 614     -64.065  61.918  51.530  1.00 24.65           O  
ATOM   4724  N   PRO H 615     -64.563  65.397  51.819  1.00 40.70           N  
ATOM   4725  CA  PRO H 615     -64.483  66.143  53.020  1.00 40.70           C  
ATOM   4726  C   PRO H 615     -64.682  67.689  52.972  1.00 40.70           C  
ATOM   4727  O   PRO H 615     -65.660  68.063  52.326  1.00 40.70           O  
ATOM   4728  CB  PRO H 615     -63.026  65.825  53.451  1.00 40.70           C  
ATOM   4729  CG  PRO H 615     -62.258  66.163  52.210  1.00 40.70           C  
ATOM   4730  CD  PRO H 615     -63.223  66.165  51.065  1.00 40.70           C  
ATOM   4731  N   ALA H 616     -63.894  68.521  53.642  1.00 30.23           N  
ATOM   4732  CA  ALA H 616     -63.335  69.892  53.583  1.00 30.23           C  
ATOM   4733  C   ALA H 616     -63.450  70.680  54.892  1.00 30.23           C  
ATOM   4734  O   ALA H 616     -63.970  70.136  55.865  1.00 30.23           O  
ATOM   4735  CB  ALA H 616     -64.025  70.693  52.475  1.00 30.23           C  
ATOM   4736  N   GLU H 617     -63.003  71.955  55.002  1.00 29.42           N  
ATOM   4737  CA  GLU H 617     -63.115  73.168  55.868  1.00 29.42           C  
ATOM   4738  C   GLU H 617     -62.114  74.281  55.620  1.00 29.42           C  
ATOM   4739  O   GLU H 617     -60.953  74.058  55.272  1.00 29.42           O  
ATOM   4740  CB  GLU H 617     -62.981  72.688  57.325  1.00 29.42           C  
ATOM   4741  CG  GLU H 617     -63.317  73.712  58.388  1.00 29.42           C  
ATOM   4742  CD  GLU H 617     -63.562  73.081  59.754  1.00 29.42           C  
ATOM   4743  OE1 GLU H 617     -64.741  72.926  60.144  1.00 29.42           O  
ATOM   4744  OE2 GLU H 617     -62.570  72.734  60.431  1.00 29.42           O1-
ATOM   4745  N   ALA H 618     -62.469  75.687  55.852  1.00 26.61           N  
ATOM   4746  CA  ALA H 618     -61.886  76.928  56.444  1.00 26.61           C  
ATOM   4747  C   ALA H 618     -61.572  78.046  55.468  1.00 26.61           C  
ATOM   4748  O   ALA H 618     -61.319  77.800  54.286  1.00 26.61           O  
ATOM   4749  CB  ALA H 618     -60.602  76.521  57.185  1.00 26.61           C  
ATOM   4750  N   LYS H 619     -61.351  79.433  55.741  1.00 24.08           N  
ATOM   4751  CA  LYS H 619     -61.650  80.738  56.368  1.00 24.08           C  
ATOM   4752  C   LYS H 619     -60.643  81.851  56.080  1.00 24.08           C  
ATOM   4753  O   LYS H 619     -59.447  81.628  55.932  1.00 24.08           O  
ATOM   4754  CB  LYS H 619     -61.734  80.546  57.891  1.00 24.08           C  
ATOM   4755  CG  LYS H 619     -62.760  79.518  58.337  1.00 24.08           C  
ATOM   4756  CD  LYS H 619     -62.651  79.233  59.831  1.00 24.08           C  
ATOM   4757  CE  LYS H 619     -63.534  78.064  60.245  1.00 24.08           C  
ATOM   4758  NZ  LYS H 619     -63.306  77.675  61.668  1.00 24.08           N1+
ATOM   4759  N   SER H 620     -61.073  83.228  56.038  1.00 31.00           N  
ATOM   4760  CA  SER H 620     -60.778  84.647  56.427  1.00 31.00           C  
ATOM   4761  C   SER H 620     -60.129  85.508  55.332  1.00 31.00           C  
ATOM   4762  O   SER H 620     -59.774  84.990  54.291  1.00 31.00           O  
ATOM   4763  CB  SER H 620     -59.872  84.603  57.661  1.00 31.00           C  
ATOM   4764  OG  SER H 620     -60.515  83.932  58.730  1.00 31.00           O  
ATOM   4765  N   PRO H 621     -59.958  86.937  55.555  1.00 43.77           N  
ATOM   4766  CA  PRO H 621     -60.172  88.391  55.637  1.00 43.77           C  
ATOM   4767  C   PRO H 621     -59.493  89.307  54.629  1.00 43.77           C  
ATOM   4768  O   PRO H 621     -59.047  88.903  53.560  1.00 43.77           O  
ATOM   4769  CB  PRO H 621     -59.601  88.644  57.052  1.00 43.77           C  
ATOM   4770  CG  PRO H 621     -58.255  87.984  56.973  1.00 43.77           C  
ATOM   4771  CD  PRO H 621     -58.343  86.921  55.915  1.00 43.77           C  
ATOM   4772  N   VAL H 622     -59.382  90.730  54.868  1.00 21.67           N  
ATOM   4773  CA  VAL H 622     -59.441  91.991  54.062  1.00 21.67           C  
ATOM   4774  C   VAL H 622     -58.667  93.172  54.618  1.00 21.67           C  
ATOM   4775  O   VAL H 622     -58.415  93.308  55.815  1.00 21.67           O  
ATOM   4776  CB  VAL H 622     -60.940  92.398  53.936  1.00 21.67           C  
ATOM   4777  CG1 VAL H 622     -61.737  91.300  53.239  1.00 21.67           C  
ATOM   4778  CG2 VAL H 622     -61.534  92.700  55.311  1.00 21.67           C  
ATOM   4779  N   LYS H 623     -58.298  94.213  53.625  1.00 20.98           N  
ATOM   4780  CA  LYS H 623     -58.494  95.696  53.749  1.00 20.98           C  
ATOM   4781  C   LYS H 623     -58.124  96.399  52.456  1.00 20.98           C  
ATOM   4782  O   LYS H 623     -58.678  96.183  51.390  1.00 20.98           O  
ATOM   4783  CB  LYS H 623     -57.743  96.233  54.965  1.00 20.98           C  
ATOM   4784  CG  LYS H 623     -58.468  97.389  55.654  1.00 20.98           C  
ATOM   4785  CD  LYS H 623     -58.671  98.628  54.836  1.00 20.98           C  
ATOM   4786  CE  LYS H 623     -57.497  99.583  54.855  1.00 20.98           C  
ATOM   4787  NZ  LYS H 623     -56.165  98.938  54.812  1.00 20.98           N1+
ATOM   4788  N   GLU H 624     -57.120  97.473  52.375  1.00 21.31           N  
ATOM   4789  CA  GLU H 624     -57.015  98.614  51.386  1.00 21.31           C  
ATOM   4790  C   GLU H 624     -55.727  99.416  51.443  1.00 21.31           C  
ATOM   4791  O   GLU H 624     -55.280  99.819  52.517  1.00 21.31           O  
ATOM   4792  CB  GLU H 624     -58.248  99.480  51.646  1.00 21.31           C  
ATOM   4793  CG  GLU H 624     -58.592 100.603  50.723  1.00 21.31           C  
ATOM   4794  CD  GLU H 624     -57.813 101.895  50.882  1.00 21.31           C  
ATOM   4795  OE1 GLU H 624     -57.624 102.620  49.879  1.00 21.31           O  
ATOM   4796  OE2 GLU H 624     -57.400 102.200  52.025  1.00 21.31           O1-
ATOM   4797  N   GLU H 625     -55.036  99.724  50.235  1.00 20.65           N  
ATOM   4798  CA  GLU H 625     -54.552 100.955  49.588  1.00 20.65           C  
ATOM   4799  C   GLU H 625     -53.186 100.909  48.921  1.00 20.65           C  
ATOM   4800  O   GLU H 625     -52.715 101.818  48.245  1.00 20.65           O  
ATOM   4801  CB  GLU H 625     -54.543 102.115  50.615  1.00 20.65           C  
ATOM   4802  CG  GLU H 625     -54.580 103.513  50.040  1.00 20.65           C  
ATOM   4803  CD  GLU H 625     -55.040 104.584  51.017  1.00 20.65           C  
ATOM   4804  OE1 GLU H 625     -56.068 105.249  50.745  1.00 20.65           O  
ATOM   4805  OE2 GLU H 625     -54.372 104.764  52.058  1.00 20.65           O1-
ATOM   4806  N   ALA H 626     -52.359  99.718  48.914  1.00 20.36           N  
ATOM   4807  CA  ALA H 626     -50.879  99.625  48.768  1.00 20.36           C  
ATOM   4808  C   ALA H 626     -50.388  99.288  47.351  1.00 20.36           C  
ATOM   4809  O   ALA H 626     -51.085  99.588  46.393  1.00 20.36           O  
ATOM   4810  CB  ALA H 626     -50.382  98.572  49.762  1.00 20.36           C  
ATOM   4811  N   LYS H 627     -49.125  98.669  47.213  1.00 21.16           N  
ATOM   4812  CA  LYS H 627     -48.255  98.305  46.100  1.00 21.16           C  
ATOM   4813  C   LYS H 627     -47.089  97.349  46.458  1.00 21.16           C  
ATOM   4814  O   LYS H 627     -46.300  97.669  47.337  1.00 21.16           O  
ATOM   4815  CB  LYS H 627     -47.615  99.563  45.491  1.00 21.16           C  
ATOM   4816  CG  LYS H 627     -48.542 100.601  44.905  1.00 21.16           C  
ATOM   4817  CD  LYS H 627     -47.808 101.892  44.556  1.00 21.16           C  
ATOM   4818  CE  LYS H 627     -48.757 102.965  44.043  1.00 21.16           C  
ATOM   4819  NZ  LYS H 627     -48.077 104.286  43.894  1.00 21.16           N1+
ATOM   4820  N   SER H 628     -46.953  96.173  45.675  1.00 23.03           N  
ATOM   4821  CA  SER H 628     -45.953  95.354  44.964  1.00 23.03           C  
ATOM   4822  C   SER H 628     -45.035  94.452  45.777  1.00 23.03           C  
ATOM   4823  O   SER H 628     -44.685  94.834  46.911  1.00 23.03           O  
ATOM   4824  CB  SER H 628     -45.061  96.327  44.156  1.00 23.03           C  
ATOM   4825  OG  SER H 628     -44.329  97.173  45.020  1.00 23.03           O  
ATOM   4826  N   PRO H 629     -44.527  93.329  45.497  1.00 35.10           N  
ATOM   4827  CA  PRO H 629     -43.709  92.118  45.526  1.00 35.10           C  
ATOM   4828  C   PRO H 629     -43.157  91.343  44.316  1.00 35.10           C  
ATOM   4829  O   PRO H 629     -43.227  91.723  43.174  1.00 35.10           O  
ATOM   4830  CB  PRO H 629     -44.793  91.207  46.197  1.00 35.10           C  
ATOM   4831  CG  PRO H 629     -45.966  91.400  45.276  1.00 35.10           C  
ATOM   4832  CD  PRO H 629     -45.787  92.735  44.588  1.00 35.10           C  
ATOM   4833  N   ALA H 630     -42.509  90.194  44.692  1.00 20.65           N  
ATOM   4834  CA  ALA H 630     -42.420  88.789  44.256  1.00 20.65           C  
ATOM   4835  C   ALA H 630     -41.011  88.188  44.046  1.00 20.65           C  
ATOM   4836  O   ALA H 630     -40.078  88.921  43.754  1.00 20.65           O  
ATOM   4837  CB  ALA H 630     -43.176  88.628  42.924  1.00 20.65           C  
ATOM   4838  N   GLU H 631     -40.880  86.825  44.147  1.00 19.29           N  
ATOM   4839  CA  GLU H 631     -40.233  85.794  43.338  1.00 19.29           C  
ATOM   4840  C   GLU H 631     -38.973  85.097  43.892  1.00 19.29           C  
ATOM   4841  O   GLU H 631     -38.155  85.795  44.486  1.00 19.29           O  
ATOM   4842  CB  GLU H 631     -39.810  86.385  41.969  1.00 19.29           C  
ATOM   4843  CG  GLU H 631     -40.963  86.804  41.078  1.00 19.29           C  
ATOM   4844  CD  GLU H 631     -41.901  85.664  40.717  1.00 19.29           C  
ATOM   4845  OE1 GLU H 631     -43.106  85.742  41.046  1.00 19.29           O  
ATOM   4846  OE2 GLU H 631     -41.425  84.686  40.098  1.00 19.29           O1-
ATOM   4847  N   VAL H 632     -38.741  83.749  43.613  1.00 20.29           N  
ATOM   4848  CA  VAL H 632     -37.847  82.779  44.219  1.00 20.29           C  
ATOM   4849  C   VAL H 632     -37.659  81.449  43.469  1.00 20.29           C  
ATOM   4850  O   VAL H 632     -38.617  80.809  43.051  1.00 20.29           O  
ATOM   4851  CB  VAL H 632     -38.371  82.422  45.658  1.00 20.29           C  
ATOM   4852  CG1 VAL H 632     -37.887  81.107  46.181  1.00 20.29           C  
ATOM   4853  CG2 VAL H 632     -37.943  83.558  46.606  1.00 20.29           C  
ATOM   4854  N   LYS H 633     -36.409  80.947  43.447  1.00 20.30           N  
ATOM   4855  CA  LYS H 633     -35.882  79.693  43.988  1.00 20.30           C  
ATOM   4856  C   LYS H 633     -35.638  78.539  42.946  1.00 20.30           C  
ATOM   4857  O   LYS H 633     -36.336  78.565  41.951  1.00 20.30           O  
ATOM   4858  CB  LYS H 633     -36.775  79.118  45.084  1.00 20.30           C  
ATOM   4859  CG  LYS H 633     -36.861  79.863  46.408  1.00 20.30           C  
ATOM   4860  CD  LYS H 633     -37.912  79.239  47.327  1.00 20.30           C  
ATOM   4861  CE  LYS H 633     -37.560  77.910  47.921  1.00 20.30           C  
ATOM   4862  NZ  LYS H 633     -37.498  76.755  46.997  1.00 20.30           N1+
ATOM   4863  N   SER H 634     -34.574  77.555  43.264  1.00 35.78           N  
ATOM   4864  CA  SER H 634     -34.371  76.065  43.114  1.00 35.78           C  
ATOM   4865  C   SER H 634     -32.995  75.542  42.682  1.00 35.78           C  
ATOM   4866  O   SER H 634     -32.226  76.492  42.303  1.00 35.78           O  
ATOM   4867  CB  SER H 634     -35.439  75.608  42.105  1.00 35.78           C  
ATOM   4868  OG  SER H 634     -35.748  74.239  42.234  1.00 35.78           O  
ATOM   4869  N   PRO H 635     -32.424  74.303  42.619  1.00 29.93           N  
ATOM   4870  CA  PRO H 635     -31.628  73.124  42.907  1.00 29.93           C  
ATOM   4871  C   PRO H 635     -30.403  72.613  42.065  1.00 29.93           C  
ATOM   4872  O   PRO H 635     -29.886  73.665  41.533  1.00 29.93           O  
ATOM   4873  CB  PRO H 635     -32.746  72.046  42.753  1.00 29.93           C  
ATOM   4874  CG  PRO H 635     -33.279  72.347  41.388  1.00 29.93           C  
ATOM   4875  CD  PRO H 635     -32.928  73.765  41.067  1.00 29.93           C  
ATOM   4876  N   GLU H 636     -29.826  71.433  41.848  1.00 21.31           N  
ATOM   4877  CA  GLU H 636     -29.079  70.338  42.482  1.00 21.31           C  
ATOM   4878  C   GLU H 636     -28.339  69.419  41.437  1.00 21.31           C  
ATOM   4879  O   GLU H 636     -28.672  69.582  40.273  1.00 21.31           O  
ATOM   4880  CB  GLU H 636     -29.996  69.501  43.347  1.00 21.31           C  
ATOM   4881  CG  GLU H 636     -29.546  68.854  44.595  1.00 21.31           C  
ATOM   4882  CD  GLU H 636     -28.578  67.709  44.627  1.00 21.31           C  
ATOM   4883  OE1 GLU H 636     -27.347  67.948  44.630  1.00 21.31           O  
ATOM   4884  OE2 GLU H 636     -29.043  66.545  44.652  1.00 21.31           O1-
ATOM   4885  N   LYS H 637     -27.423  68.499  41.856  1.00 19.79           N  
ATOM   4886  CA  LYS H 637     -26.198  67.873  41.278  1.00 19.79           C  
ATOM   4887  C   LYS H 637     -26.007  66.358  41.464  1.00 19.79           C  
ATOM   4888  O   LYS H 637     -26.639  65.675  42.223  1.00 19.79           O  
ATOM   4889  CB  LYS H 637     -25.004  68.594  41.935  1.00 19.79           C  
ATOM   4890  CG  LYS H 637     -23.658  68.428  41.275  1.00 19.79           C  
ATOM   4891  CD  LYS H 637     -22.515  68.312  42.272  1.00 19.79           C  
ATOM   4892  CE  LYS H 637     -21.319  67.601  41.644  1.00 19.79           C  
ATOM   4893  NZ  LYS H 637     -20.358  67.115  42.677  1.00 19.79           N1+
ATOM   4894  N   ALA H 638     -24.931  65.664  40.717  1.00 23.64           N  
ATOM   4895  CA  ALA H 638     -24.255  64.399  41.079  1.00 23.64           C  
ATOM   4896  C   ALA H 638     -22.944  64.107  40.361  1.00 23.64           C  
ATOM   4897  O   ALA H 638     -22.256  64.753  39.665  1.00 23.64           O  
ATOM   4898  CB  ALA H 638     -25.237  63.244  40.808  1.00 23.64           C  
ATOM   4899  N   LYS H 639     -22.351  62.754  40.492  1.00 21.20           N  
ATOM   4900  CA  LYS H 639     -20.936  62.276  40.567  1.00 21.20           C  
ATOM   4901  C   LYS H 639     -20.469  61.386  39.409  1.00 21.20           C  
ATOM   4902  O   LYS H 639     -21.172  61.213  38.435  1.00 21.20           O  
ATOM   4903  CB  LYS H 639     -20.793  61.516  41.896  1.00 21.20           C  
ATOM   4904  CG  LYS H 639     -19.416  61.426  42.507  1.00 21.20           C  
ATOM   4905  CD  LYS H 639     -19.120  60.118  43.200  1.00 21.20           C  
ATOM   4906  CE  LYS H 639     -20.054  59.804  44.351  1.00 21.20           C  
ATOM   4907  NZ  LYS H 639     -19.673  58.529  45.037  1.00 21.20           N1+
ATOM   4908  N   SER H 640     -19.157  60.735  39.507  1.00 19.59           N  
ATOM   4909  CA  SER H 640     -18.223  60.022  38.602  1.00 19.59           C  
ATOM   4910  C   SER H 640     -17.046  59.257  39.226  1.00 19.59           C  
ATOM   4911  O   SER H 640     -16.763  59.420  40.410  1.00 19.59           O  
ATOM   4912  CB  SER H 640     -17.624  61.071  37.641  1.00 19.59           C  
ATOM   4913  OG  SER H 640     -16.854  62.009  38.378  1.00 19.59           O  
ATOM   4914  N   PRO H 641     -16.262  58.307  38.387  1.00 25.85           N  
ATOM   4915  CA  PRO H 641     -15.260  57.379  38.903  1.00 25.85           C  
ATOM   4916  C   PRO H 641     -13.819  57.223  38.477  1.00 25.85           C  
ATOM   4917  O   PRO H 641     -13.567  58.096  37.537  1.00 25.85           O  
ATOM   4918  CB  PRO H 641     -16.026  56.059  38.427  1.00 25.85           C  
ATOM   4919  CG  PRO H 641     -16.085  56.389  36.943  1.00 25.85           C  
ATOM   4920  CD  PRO H 641     -16.594  57.818  36.937  1.00 25.85           C  
ATOM   4921  N   THR H 642     -12.626  56.768  38.500  1.00 22.28           N  
ATOM   4922  CA  THR H 642     -11.415  56.403  37.815  1.00 22.28           C  
ATOM   4923  C   THR H 642     -10.766  55.073  38.368  1.00 22.28           C  
ATOM   4924  O   THR H 642     -11.418  54.345  39.042  1.00 22.28           O  
ATOM   4925  CB  THR H 642     -10.275  57.447  37.889  1.00 22.28           C  
ATOM   4926  CG2 THR H 642     -10.579  58.767  37.217  1.00 22.28           C  
ATOM   4927  OG1 THR H 642     -10.007  57.691  39.287  1.00 22.28           O  
ATOM   4928  N   LYS H 643      -9.506  54.812  38.032  1.00 22.76           N  
ATOM   4929  CA  LYS H 643      -8.484  53.748  38.044  1.00 22.76           C  
ATOM   4930  C   LYS H 643      -7.008  54.265  37.990  1.00 22.76           C  
ATOM   4931  O   LYS H 643      -6.757  55.232  37.332  1.00 22.76           O  
ATOM   4932  CB  LYS H 643      -8.684  52.806  36.851  1.00 22.76           C  
ATOM   4933  CG  LYS H 643      -7.786  51.581  36.840  1.00 22.76           C  
ATOM   4934  CD  LYS H 643      -7.616  50.984  35.451  1.00 22.76           C  
ATOM   4935  CE  LYS H 643      -6.487  49.960  35.422  1.00 22.76           C  
ATOM   4936  NZ  LYS H 643      -6.162  49.530  34.030  1.00 22.76           N1+
ATOM   4937  N   GLU H 644      -6.106  53.501  38.667  1.00 23.21           N  
ATOM   4938  CA  GLU H 644      -4.737  53.094  38.445  1.00 23.21           C
[truncated: 239,367 more chars]
