# Supplementary material for: The 2022 Lady Estelle Wolfson lectureship on neurofilaments
Source: J Neurochem. 2022 Sep 19;163(3):179–219. doi: 10.1111/jnc.15682 (PMC9826399; doi:10.1111/jnc.15682)
Supplement: Supplementary file 1 — Supplementary material S1 [file JNC-163-179-s001.gz › nfh-sculp2.pdb]

ATOM      1  N   MET H   1     -28.036 145.348  15.766  1.00 41.12           N  
ATOM      2  CA  MET H   1     -27.003 146.184  15.146  1.00 41.12           C  
ATOM      3  C   MET H   1     -25.792 146.377  16.068  1.00 41.12           C  
ATOM      4  O   MET H   1     -24.748 146.404  15.343  1.00 41.12           O  
ATOM      5  CB  MET H   1     -27.638 147.489  14.680  1.00 41.12           C  
ATOM      6  CG  MET H   1     -28.354 148.353  15.658  1.00 41.12           C  
ATOM      7  SD  MET H   1     -27.510 149.120  17.058  1.00 41.12           S  
ATOM      8  CE  MET H   1     -26.271 150.141  16.214  1.00 41.12           C  
ATOM      9  N   MET H   2     -25.591 146.517  17.361  1.00 40.19           N  
ATOM     10  CA  MET H   2     -24.270 146.700  18.022  1.00 40.19           C  
ATOM     11  C   MET H   2     -23.611 145.479  18.504  1.00 40.19           C  
ATOM     12  O   MET H   2     -24.470 144.710  19.130  1.00 40.19           O  
ATOM     13  CB  MET H   2     -24.463 147.767  19.135  1.00 40.19           C  
ATOM     14  CG  MET H   2     -23.222 148.390  19.670  1.00 40.19           C  
ATOM     15  SD  MET H   2     -21.908 147.555  20.555  1.00 40.19           S  
ATOM     16  CE  MET H   2     -20.698 148.895  20.763  1.00 40.19           C  
ATOM     17  N   SER H   3     -22.564 144.832  18.584  1.00 39.80           N  
ATOM     18  CA  SER H   3     -21.923 143.568  18.933  1.00 39.80           C  
ATOM     19  C   SER H   3     -22.487 142.265  18.361  1.00 39.80           C  
ATOM     20  O   SER H   3     -23.482 142.375  17.628  1.00 39.80           O  
ATOM     21  CB  SER H   3     -21.940 143.482  20.485  1.00 39.80           C  
ATOM     22  OG  SER H   3     -21.153 142.387  20.917  1.00 39.80           O  
ATOM     23  N   PHE H   4     -21.934 140.997  18.623  1.00 33.27           N  
ATOM     24  CA  PHE H   4     -22.221 139.753  17.844  1.00 33.27           C  
ATOM     25  C   PHE H   4     -21.752 138.406  18.298  1.00 33.27           C  
ATOM     26  O   PHE H   4     -21.068 138.493  19.392  1.00 33.27           O  
ATOM     27  CB  PHE H   4     -21.667 140.058  16.414  1.00 33.27           C  
ATOM     28  CG  PHE H   4     -22.174 139.095  15.370  1.00 33.27           C  
ATOM     29  CD1 PHE H   4     -21.314 138.368  14.551  1.00 33.27           C  
ATOM     30  CD2 PHE H   4     -23.563 138.937  15.221  1.00 33.27           C  
ATOM     31  CE1 PHE H   4     -21.832 137.546  13.529  1.00 33.27           C  
ATOM     32  CE2 PHE H   4     -24.052 138.111  14.197  1.00 33.27           C  
ATOM     33  CZ  PHE H   4     -23.198 137.448  13.332  1.00 33.27           C  
ATOM     34  N   GLY H   5     -21.879 137.149  17.831  1.00 33.22           N  
ATOM     35  CA  GLY H   5     -21.442 135.891  18.510  1.00 33.22           C  
ATOM     36  C   GLY H   5     -21.396 134.586  17.699  1.00 33.22           C  
ATOM     37  O   GLY H   5     -21.590 134.638  16.503  1.00 33.22           O  
ATOM     38  N   GLY H   6     -21.130 133.449  18.433  1.00 32.27           N  
ATOM     39  CA  GLY H   6     -20.972 132.068  17.924  1.00 32.27           C  
ATOM     40  C   GLY H   6     -20.828 130.872  18.860  1.00 32.27           C  
ATOM     41  O   GLY H   6     -20.847 131.003  20.066  1.00 32.27           O  
ATOM     42  N   ALA H   7     -20.673 129.608  18.225  1.00 37.66           N  
ATOM     43  CA  ALA H   7     -20.642 128.296  18.934  1.00 37.66           C  
ATOM     44  C   ALA H   7     -20.334 127.067  18.058  1.00 37.66           C  
ATOM     45  O   ALA H   7     -20.098 127.077  16.892  1.00 37.66           O  
ATOM     46  CB  ALA H   7     -22.002 128.120  19.621  1.00 37.66           C  
ATOM     47  N   ASP H   8     -20.324 125.766  18.685  1.00 32.57           N  
ATOM     48  CA  ASP H   8     -19.855 124.449  18.106  1.00 32.57           C  
ATOM     49  C   ASP H   8     -20.089 123.179  18.961  1.00 32.57           C  
ATOM     50  O   ASP H   8     -20.442 123.396  20.126  1.00 32.57           O  
ATOM     51  CB  ASP H   8     -18.365 124.654  17.831  1.00 32.57           C  
ATOM     52  CG  ASP H   8     -17.641 123.545  17.104  1.00 32.57           C  
ATOM     53  OD1 ASP H   8     -17.227 122.561  17.756  1.00 32.57           O  
ATOM     54  OD2 ASP H   8     -17.478 123.651  15.869  1.00 32.57           O1-
ATOM     55  N   ALA H   9     -19.931 121.901  18.513  1.00 33.30           N  
ATOM     56  CA  ALA H   9     -20.008 120.559  19.176  1.00 33.30           C  
ATOM     57  C   ALA H   9     -19.783 119.246  18.351  1.00 33.30           C  
ATOM     58  O   ALA H   9     -20.152 119.316  17.189  1.00 33.30           O  
ATOM     59  CB  ALA H   9     -21.422 120.439  19.777  1.00 33.30           C  
ATOM     60  N   LEU H  10     -19.215 118.118  18.911  1.00 32.88           N  
ATOM     61  CA  LEU H  10     -18.707 116.796  18.499  1.00 32.88           C  
ATOM     62  C   LEU H  10     -18.947 115.614  19.523  1.00 32.88           C  
ATOM     63  O   LEU H  10     -19.372 116.032  20.633  1.00 32.88           O  
ATOM     64  CB  LEU H  10     -17.219 116.846  18.220  1.00 32.88           C  
ATOM     65  CG  LEU H  10     -16.450 117.626  17.204  1.00 32.88           C  
ATOM     66  CD1 LEU H  10     -16.805 117.350  15.748  1.00 32.88           C  
ATOM     67  CD2 LEU H  10     -16.624 119.148  17.424  1.00 32.88           C  
ATOM     68  N   LEU H  11     -18.796 114.339  19.459  1.00 42.34           N  
ATOM     69  CA  LEU H  11     -18.633 113.040  18.797  1.00 42.34           C  
ATOM     70  C   LEU H  11     -18.340 111.872  19.753  1.00 42.34           C  
ATOM     71  O   LEU H  11     -18.314 111.789  20.922  1.00 42.34           O  
ATOM     72  CB  LEU H  11     -17.522 113.102  17.743  1.00 42.34           C  
ATOM     73  CG  LEU H  11     -17.636 114.036  16.551  1.00 42.34           C  
ATOM     74  CD1 LEU H  11     -16.430 113.995  15.629  1.00 42.34           C  
ATOM     75  CD2 LEU H  11     -18.899 113.687  15.742  1.00 42.34           C  
ATOM     76  N   GLY H  12     -18.028 110.572  19.202  1.00 28.91           N  
ATOM     77  CA  GLY H  12     -18.018 109.220  19.858  1.00 28.91           C  
ATOM     78  C   GLY H  12     -17.021 108.132  19.498  1.00 28.91           C  
ATOM     79  O   GLY H  12     -15.987 108.366  18.926  1.00 28.91           O  
ATOM     80  N   ALA H  13     -17.303 106.759  19.847  1.00 41.34           N  
ATOM     81  CA  ALA H  13     -16.272 105.650  19.832  1.00 41.34           C  
ATOM     82  C   ALA H  13     -16.671 104.165  19.921  1.00 41.34           C  
ATOM     83  O   ALA H  13     -17.802 103.902  20.327  1.00 41.34           O  
ATOM     84  CB  ALA H  13     -15.351 105.996  21.026  1.00 41.34           C  
ATOM     85  N   PRO H  14     -15.863 103.123  19.583  1.00 42.99           N  
ATOM     86  CA  PRO H  14     -15.488 101.689  19.647  1.00 42.99           C  
ATOM     87  C   PRO H  14     -15.576 100.637  20.805  1.00 42.99           C  
ATOM     88  O   PRO H  14     -15.917 101.218  21.877  1.00 42.99           O  
ATOM     89  CB  PRO H  14     -13.894 101.875  19.490  1.00 42.99           C  
ATOM     90  CG  PRO H  14     -14.022 102.576  18.125  1.00 42.99           C  
ATOM     91  CD  PRO H  14     -14.750 103.812  18.631  1.00 42.99           C  
ATOM     92  N   PHE H  15     -15.414  99.391  21.019  1.00 35.85           N  
ATOM     93  CA  PHE H  15     -15.265  98.001  20.525  1.00 35.85           C  
ATOM     94  C   PHE H  15     -14.112  97.201  21.063  1.00 35.85           C  
ATOM     95  O   PHE H  15     -13.159  97.126  21.731  1.00 35.85           O  
ATOM     96  CB  PHE H  15     -15.184  98.025  18.972  1.00 35.85           C  
ATOM     97  CG  PHE H  15     -16.429  98.555  18.290  1.00 35.85           C  
ATOM     98  CD1 PHE H  15     -17.678  98.047  18.661  1.00 35.85           C  
ATOM     99  CD2 PHE H  15     -16.338  99.529  17.306  1.00 35.85           C  
ATOM    100  CE1 PHE H  15     -18.830  98.490  17.971  1.00 35.85           C  
ATOM    101  CE2 PHE H  15     -17.524  99.947  16.651  1.00 35.85           C  
ATOM    102  CZ  PHE H  15     -18.760  99.415  16.949  1.00 35.85           C  
ATOM    103  N   ALA H  16     -14.035  95.840  20.624  1.00 32.59           N  
ATOM    104  CA  ALA H  16     -13.294  94.766  21.415  1.00 32.59           C  
ATOM    105  C   ALA H  16     -12.717  93.532  20.693  1.00 32.59           C  
ATOM    106  O   ALA H  16     -12.908  93.478  19.479  1.00 32.59           O  
ATOM    107  CB  ALA H  16     -14.317  94.324  22.478  1.00 32.59           C  
ATOM    108  N   PRO H  17     -11.999  92.494  21.367  1.00 43.22           N  
ATOM    109  CA  PRO H  17     -11.607  91.058  21.486  1.00 43.22           C  
ATOM    110  C   PRO H  17     -12.373  89.748  21.019  1.00 43.22           C  
ATOM    111  O   PRO H  17     -13.501  90.036  20.609  1.00 43.22           O  
ATOM    112  CB  PRO H  17     -11.669  90.952  23.069  1.00 43.22           C  
ATOM    113  CG  PRO H  17     -10.541  91.977  23.259  1.00 43.22           C  
ATOM    114  CD  PRO H  17     -11.235  93.166  22.638  1.00 43.22           C  
ATOM    115  N   LEU H  18     -11.984  88.505  21.019  1.00 30.18           N  
ATOM    116  CA  LEU H  18     -10.721  87.651  21.121  1.00 30.18           C  
ATOM    117  C   LEU H  18     -10.958  86.202  21.401  1.00 30.18           C  
ATOM    118  O   LEU H  18     -11.735  85.489  21.949  1.00 30.18           O  
ATOM    119  CB  LEU H  18      -9.854  88.350  22.161  1.00 30.18           C  
ATOM    120  CG  LEU H  18      -8.428  87.996  22.484  1.00 30.18           C  
ATOM    121  CD1 LEU H  18      -8.115  86.621  23.012  1.00 30.18           C  
ATOM    122  CD2 LEU H  18      -7.601  88.176  21.171  1.00 30.18           C  
ATOM    123  N   HIS H  19     -10.049  85.167  20.941  1.00 32.17           N  
ATOM    124  CA  HIS H  19     -10.112  83.659  21.046  1.00 32.17           C  
ATOM    125  C   HIS H  19      -8.819  82.863  20.955  1.00 32.17           C  
ATOM    126  O   HIS H  19      -7.734  83.290  20.621  1.00 32.17           O  
ATOM    127  CB  HIS H  19     -11.058  83.236  19.898  1.00 32.17           C  
ATOM    128  CG  HIS H  19     -11.514  81.820  19.849  1.00 32.17           C  
ATOM    129  CD2 HIS H  19     -12.153  81.136  18.861  1.00 32.17           C  
ATOM    130  ND1 HIS H  19     -11.336  80.934  20.898  1.00 32.17           N  
ATOM    131  CE1 HIS H  19     -11.902  79.777  20.569  1.00 32.17           C  
ATOM    132  NE2 HIS H  19     -12.402  79.874  19.357  1.00 32.17           N  
ATOM    133  N   GLY H  20      -8.739  81.405  21.281  1.00 26.95           N  
ATOM    134  CA  GLY H  20      -7.584  80.519  21.273  1.00 26.95           C  
ATOM    135  C   GLY H  20      -7.692  79.001  20.917  1.00 26.95           C  
ATOM    136  O   GLY H  20      -8.676  78.609  20.371  1.00 26.95           O  
ATOM    137  N   GLY H  21      -6.688  78.130  21.217  1.00 29.33           N  
ATOM    138  CA  GLY H  21      -6.627  76.731  20.812  1.00 29.33           C  
ATOM    139  C   GLY H  21      -5.736  75.662  21.108  1.00 29.33           C  
ATOM    140  O   GLY H  21      -4.886  75.992  22.042  1.00 29.33           O  
ATOM    141  N   GLY H  22      -5.292  74.473  20.940  1.00 29.94           N  
ATOM    142  CA  GLY H  22      -4.492  73.275  21.323  1.00 29.94           C  
ATOM    143  C   GLY H  22      -4.965  71.870  21.195  1.00 29.94           C  
ATOM    144  O   GLY H  22      -6.030  71.402  21.079  1.00 29.94           O  
ATOM    145  N   SER H  23      -4.005  70.882  21.209  1.00 31.79           N  
ATOM    146  CA  SER H  23      -4.228  69.461  20.772  1.00 31.79           C  
ATOM    147  C   SER H  23      -3.086  68.407  21.103  1.00 31.79           C  
ATOM    148  O   SER H  23      -2.228  68.806  21.781  1.00 31.79           O  
ATOM    149  CB  SER H  23      -4.416  69.454  19.251  1.00 31.79           C  
ATOM    150  OG  SER H  23      -3.236  69.895  18.601  1.00 31.79           O  
ATOM    151  N   LEU H  24      -3.174  67.262  20.616  1.00 31.45           N  
ATOM    152  CA  LEU H  24      -2.367  66.139  20.182  1.00 31.45           C  
ATOM    153  C   LEU H  24      -1.687  64.940  20.710  1.00 31.45           C  
ATOM    154  O   LEU H  24      -1.788  64.214  21.662  1.00 31.45           O  
ATOM    155  CB  LEU H  24      -1.253  66.921  19.262  1.00 31.45           C  
ATOM    156  CG  LEU H  24      -1.722  66.754  17.790  1.00 31.45           C  
ATOM    157  CD1 LEU H  24      -0.754  67.487  16.864  1.00 31.45           C  
ATOM    158  CD2 LEU H  24      -1.846  65.302  17.348  1.00 31.45           C  
ATOM    159  N   HIS H  25      -0.590  64.370  20.069  1.00 29.90           N  
ATOM    160  CA  HIS H  25       0.355  63.336  19.690  1.00 29.90           C  
ATOM    161  C   HIS H  25       0.132  61.883  20.017  1.00 29.90           C  
ATOM    162  O   HIS H  25      -1.061  61.647  20.422  1.00 29.90           O  
ATOM    163  CB  HIS H  25       1.742  63.765  20.281  1.00 29.90           C  
ATOM    164  CG  HIS H  25       2.894  63.102  19.563  1.00 29.90           C  
ATOM    165  CD2 HIS H  25       2.950  62.500  18.350  1.00 29.90           C  
ATOM    166  ND1 HIS H  25       4.161  63.068  20.138  1.00 29.90           N  
ATOM    167  CE1 HIS H  25       4.986  62.553  19.191  1.00 29.90           C  
ATOM    168  NE2 HIS H  25       4.276  62.179  18.153  1.00 29.90           N  
ATOM    169  N   TYR H  26       0.659  60.761  20.051  1.00 28.43           N  
ATOM    170  CA  TYR H  26       1.819  59.865  19.973  1.00 28.43           C  
ATOM    171  C   TYR H  26       1.575  58.361  19.964  1.00 28.43           C  
ATOM    172  O   TYR H  26       0.738  57.657  20.374  1.00 28.43           O  
ATOM    173  CB  TYR H  26       2.698  60.240  21.189  1.00 28.43           C  
ATOM    174  CG  TYR H  26       4.041  59.609  21.399  1.00 28.43           C  
ATOM    175  CD1 TYR H  26       4.906  59.453  20.300  1.00 28.43           C  
ATOM    176  CD2 TYR H  26       4.468  59.163  22.650  1.00 28.43           C  
ATOM    177  CE1 TYR H  26       6.168  58.872  20.472  1.00 28.43           C  
ATOM    178  CE2 TYR H  26       5.687  58.517  22.809  1.00 28.43           C  
ATOM    179  CZ  TYR H  26       6.527  58.383  21.719  1.00 28.43           C  
ATOM    180  OH  TYR H  26       7.742  57.752  21.876  1.00 28.43           O  
ATOM    181  N   ALA H  27       2.552  57.599  19.329  1.00 29.46           N  
ATOM    182  CA  ALA H  27       2.760  56.166  19.009  1.00 29.46           C  
ATOM    183  C   ALA H  27       4.016  55.443  19.563  1.00 29.46           C  
ATOM    184  O   ALA H  27       4.612  56.164  20.407  1.00 29.46           O  
ATOM    185  CB  ALA H  27       2.811  56.045  17.474  1.00 29.46           C  
ATOM    186  N   LEU H  28       4.536  54.366  19.371  1.00 28.42           N  
ATOM    187  CA  LEU H  28       4.687  53.052  18.719  1.00 28.42           C  
ATOM    188  C   LEU H  28       5.816  52.138  19.353  1.00 28.42           C  
ATOM    189  O   LEU H  28       6.708  52.743  19.860  1.00 28.42           O  
ATOM    190  CB  LEU H  28       4.971  53.295  17.244  1.00 28.42           C  
ATOM    191  CG  LEU H  28       5.033  52.178  16.221  1.00 28.42           C  
ATOM    192  CD1 LEU H  28       3.722  51.393  16.195  1.00 28.42           C  
ATOM    193  CD2 LEU H  28       5.336  52.733  14.829  1.00 28.42           C  
ATOM    194  N   ALA H  29       5.737  50.860  19.314  1.00 29.93           N  
ATOM    195  CA  ALA H  29       6.604  49.683  19.636  1.00 29.93           C  
ATOM    196  C   ALA H  29       7.063  48.860  18.385  1.00 29.93           C  
ATOM    197  O   ALA H  29       6.905  49.424  17.329  1.00 29.93           O  
ATOM    198  CB  ALA H  29       5.877  48.731  20.578  1.00 29.93           C  
ATOM    199  N   ARG H  30       7.576  47.645  18.481  1.00 29.91           N  
ATOM    200  CA  ARG H  30       8.140  47.027  17.197  1.00 29.91           C  
ATOM    201  C   ARG H  30       8.168  45.455  17.191  1.00 29.91           C  
ATOM    202  O   ARG H  30       7.588  45.018  18.159  1.00 29.91           O  
ATOM    203  CB  ARG H  30       9.461  47.700  16.983  1.00 29.91           C  
ATOM    204  CG  ARG H  30      10.232  47.867  15.795  1.00 29.91           C  
ATOM    205  CD  ARG H  30      10.970  47.143  14.848  1.00 29.91           C  
ATOM    206  NE  ARG H  30      10.655  45.992  14.105  1.00 29.91           N  
ATOM    207  CZ  ARG H  30      10.415  45.994  12.788  1.00 29.91           C  
ATOM    208  NH1 ARG H  30      10.169  44.884  12.104  1.00 29.91           N1+
ATOM    209  NH2 ARG H  30      10.427  47.152  12.151  1.00 29.91           N  
ATOM    210  N   LYS H  31       8.701  44.693  16.247  1.00 30.89           N  
ATOM    211  CA  LYS H  31       9.510  43.431  16.003  1.00 30.89           C  
ATOM    212  C   LYS H  31       9.940  43.019  14.577  1.00 30.89           C  
ATOM    213  O   LYS H  31       9.170  42.458  13.812  1.00 30.89           O  
ATOM    214  CB  LYS H  31       8.675  42.367  16.780  1.00 30.89           C  
ATOM    215  CG  LYS H  31       8.485  42.138  18.175  1.00 30.89           C  
ATOM    216  CD  LYS H  31       9.064  41.443  19.310  1.00 30.89           C  
ATOM    217  CE  LYS H  31       8.848  39.925  19.252  1.00 30.89           C  
ATOM    218  NZ  LYS H  31       9.668  39.156  20.217  1.00 30.89           N1+
ATOM    219  N   GLY H  32      11.346  43.094  14.019  1.00 26.49           N  
ATOM    220  CA  GLY H  32      12.489  42.451  13.386  1.00 26.49           C  
ATOM    221  C   GLY H  32      13.968  42.100  13.674  1.00 26.49           C  
ATOM    222  O   GLY H  32      14.727  42.924  14.144  1.00 26.49           O  
ATOM    223  N   GLY H  33      14.639  40.881  13.201  1.00 27.04           N  
ATOM    224  CA  GLY H  33      15.715  40.084  13.909  1.00 27.04           C  
ATOM    225  C   GLY H  33      16.172  38.706  13.260  1.00 27.04           C  
ATOM    226  O   GLY H  33      16.109  38.646  12.090  1.00 27.04           O  
ATOM    227  N   ALA H  34      16.693  37.690  14.058  1.00 27.59           N  
ATOM    228  CA  ALA H  34      16.894  36.187  14.051  1.00 27.59           C  
ATOM    229  C   ALA H  34      18.292  35.547  14.145  1.00 27.59           C  
ATOM    230  O   ALA H  34      19.341  36.100  14.117  1.00 27.59           O  
ATOM    231  CB  ALA H  34      16.293  35.625  12.740  1.00 27.59           C  
ATOM    232  N   GLY H  35      18.397  34.065  14.284  1.00 24.82           N  
ATOM    233  CA  GLY H  35      19.436  33.175  13.781  1.00 24.82           C  
ATOM    234  C   GLY H  35      20.092  31.989  14.437  1.00 24.82           C  
ATOM    235  O   GLY H  35      20.415  31.697  15.538  1.00 24.82           O  
ATOM    236  N   GLY H  36      20.503  30.873  13.606  1.00 28.23           N  
ATOM    237  CA  GLY H  36      21.645  29.974  13.881  1.00 28.23           C  
ATOM    238  C   GLY H  36      21.684  28.509  13.769  1.00 28.23           C  
ATOM    239  O   GLY H  36      21.020  27.543  13.977  1.00 28.23           O  
ATOM    240  N   THR H  37      22.881  27.826  13.342  1.00 31.12           N  
ATOM    241  CA  THR H  37      23.129  26.408  12.926  1.00 31.12           C  
ATOM    242  C   THR H  37      24.538  25.804  13.104  1.00 31.12           C  
ATOM    243  O   THR H  37      25.554  26.071  13.574  1.00 31.12           O  
ATOM    244  CB  THR H  37      22.828  26.273  11.398  1.00 31.12           C  
ATOM    245  CG2 THR H  37      21.418  26.661  11.021  1.00 31.12           C  
ATOM    246  OG1 THR H  37      23.758  27.119  10.693  1.00 31.12           O  
ATOM    247  N   ARG H  38      24.648  24.508  12.513  1.00 31.27           N  
ATOM    248  CA  ARG H  38      25.881  23.706  12.427  1.00 31.27           C  
ATOM    249  C   ARG H  38      25.836  22.564  11.326  1.00 31.27           C  
ATOM    250  O   ARG H  38      24.768  22.164  10.991  1.00 31.27           O  
ATOM    251  CB  ARG H  38      26.198  23.006  13.762  1.00 31.27           C  
ATOM    252  CG  ARG H  38      27.494  22.247  13.861  1.00 31.27           C  
ATOM    253  CD  ARG H  38      27.662  21.249  14.962  1.00 31.27           C  
ATOM    254  NE  ARG H  38      27.658  21.776  16.316  1.00 31.27           N  
ATOM    255  CZ  ARG H  38      28.161  21.115  17.365  1.00 31.27           C  
ATOM    256  NH1 ARG H  38      28.606  19.871  17.232  1.00 31.27           N1+
ATOM    257  NH2 ARG H  38      28.214  21.705  18.550  1.00 31.27           N  
ATOM    258  N   SER H  39      26.987  22.002  10.784  1.00 27.54           N  
ATOM    259  CA  SER H  39      27.230  20.969   9.739  1.00 27.54           C  
ATOM    260  C   SER H  39      28.606  20.246   9.664  1.00 27.54           C  
ATOM    261  O   SER H  39      29.518  20.535  10.392  1.00 27.54           O  
ATOM    262  CB  SER H  39      27.051  21.652   8.365  1.00 27.54           C  
ATOM    263  OG  SER H  39      25.749  22.172   8.215  1.00 27.54           O  
ATOM    264  N   ALA H  40      28.684  19.276   8.709  1.00 30.64           N  
ATOM    265  CA  ALA H  40      29.723  18.823   7.778  1.00 30.64           C  
ATOM    266  C   ALA H  40      30.350  17.391   8.035  1.00 30.64           C  
ATOM    267  O   ALA H  40      30.532  17.053   9.160  1.00 30.64           O  
ATOM    268  CB  ALA H  40      30.922  19.779   7.718  1.00 30.64           C  
ATOM    269  N   ALA H  41      30.642  16.702   6.901  1.00 30.10           N  
ATOM    270  CA  ALA H  41      31.519  15.541   6.824  1.00 30.10           C  
ATOM    271  C   ALA H  41      31.634  14.959   5.360  1.00 30.10           C  
ATOM    272  O   ALA H  41      30.971  15.265   4.471  1.00 30.10           O  
ATOM    273  CB  ALA H  41      31.075  14.365   7.690  1.00 30.10           C  
ATOM    274  N   GLY H  42      32.620  14.008   5.221  1.00 29.54           N  
ATOM    275  CA  GLY H  42      32.642  13.013   4.131  1.00 29.54           C  
ATOM    276  C   GLY H  42      33.886  12.590   3.447  1.00 29.54           C  
ATOM    277  O   GLY H  42      34.951  12.983   3.183  1.00 29.54           O  
ATOM    278  N   SER H  43      33.793  11.251   2.890  1.00 30.81           N  
ATOM    279  CA  SER H  43      34.969  10.740   2.164  1.00 30.81           C  
ATOM    280  C   SER H  43      34.600   9.961   0.935  1.00 30.81           C  
ATOM    281  O   SER H  43      33.716   9.542   0.300  1.00 30.81           O  
ATOM    282  CB  SER H  43      35.796   9.847   3.103  1.00 30.81           C  
ATOM    283  OG  SER H  43      36.255  10.560   4.232  1.00 30.81           O  
ATOM    284  N   SER H  44      35.713   9.509   0.196  1.00 33.94           N  
ATOM    285  CA  SER H  44      35.638   9.042  -1.221  1.00 33.94           C  
ATOM    286  C   SER H  44      36.789   8.173  -1.711  1.00 33.94           C  
ATOM    287  O   SER H  44      37.846   7.861  -1.334  1.00 33.94           O  
ATOM    288  CB  SER H  44      35.553  10.296  -2.106  1.00 33.94           C  
ATOM    289  OG  SER H  44      35.315   9.958  -3.459  1.00 33.94           O  
ATOM    290  N   SER H  45      36.427   7.621  -2.966  1.00 33.57           N  
ATOM    291  CA  SER H  45      37.287   7.244  -4.078  1.00 33.57           C  
ATOM    292  C   SER H  45      38.046   5.889  -3.904  1.00 33.57           C  
ATOM    293  O   SER H  45      38.312   5.367  -2.910  1.00 33.57           O  
ATOM    294  CB  SER H  45      38.344   8.320  -4.376  1.00 33.57           C  
ATOM    295  OG  SER H  45      39.059   8.017  -5.562  1.00 33.57           O  
ATOM    296  N   GLY H  46      38.363   5.400  -5.051  1.00 29.47           N  
ATOM    297  CA  GLY H  46      39.348   4.413  -5.526  1.00 29.47           C  
ATOM    298  C   GLY H  46      38.917   3.474  -6.589  1.00 29.47           C  
ATOM    299  O   GLY H  46      38.091   2.708  -6.858  1.00 29.47           O  
ATOM    300  N   PHE H  47      39.828   3.467  -7.722  1.00 33.07           N  
ATOM    301  CA  PHE H  47      39.353   2.761  -8.898  1.00 33.07           C  
ATOM    302  C   PHE H  47      40.558   2.194  -9.733  1.00 33.07           C  
ATOM    303  O   PHE H  47      41.599   2.768  -9.715  1.00 33.07           O  
ATOM    304  CB  PHE H  47      38.512   3.655  -9.800  1.00 33.07           C  
ATOM    305  CG  PHE H  47      37.910   2.987 -11.007  1.00 33.07           C  
ATOM    306  CD1 PHE H  47      38.419   3.231 -12.278  1.00 33.07           C  
ATOM    307  CD2 PHE H  47      36.837   2.115 -10.863  1.00 33.07           C  
ATOM    308  CE1 PHE H  47      37.886   2.565 -13.388  1.00 33.07           C  
ATOM    309  CE2 PHE H  47      36.308   1.453 -11.976  1.00 33.07           C  
ATOM    310  CZ  PHE H  47      36.848   1.663 -13.235  1.00 33.07           C  
ATOM    311  N   HIS H  48      40.385   1.128 -10.421  1.00 31.29           N  
ATOM    312  CA  HIS H  48      41.192   0.537 -11.502  1.00 31.29           C  
ATOM    313  C   HIS H  48      40.337  -0.125 -12.556  1.00 31.29           C  
ATOM    314  O   HIS H  48      39.331  -0.712 -12.633  1.00 31.29           O  
ATOM    315  CB  HIS H  48      42.174  -0.486 -10.924  1.00 31.29           C  
ATOM    316  CG  HIS H  48      43.148   0.066  -9.940  1.00 31.29           C  
ATOM    317  CD2 HIS H  48      44.373   0.621 -10.124  1.00 31.29           C  
ATOM    318  ND1 HIS H  48      42.912   0.088  -8.579  1.00 31.29           N  
ATOM    319  CE1 HIS H  48      43.972   0.593  -7.967  1.00 31.29           C  
ATOM    320  NE2 HIS H  48      44.869   0.922  -8.876  1.00 31.29           N  
ATOM    321  N   SER H  49      40.889  -0.046 -13.918  1.00 29.78           N  
ATOM    322  CA  SER H  49      40.294  -0.657 -15.101  1.00 29.78           C  
ATOM    323  C   SER H  49      41.304  -0.832 -16.243  1.00 29.78           C  
ATOM    324  O   SER H  49      42.190  -0.203 -16.653  1.00 29.78           O  
ATOM    325  CB  SER H  49      39.121   0.188 -15.613  1.00 29.78           C  
ATOM    326  OG  SER H  49      38.478  -0.448 -16.703  1.00 29.78           O  
ATOM    327  N   TRP H  50      41.077  -2.002 -16.918  1.00 29.08           N  
ATOM    328  CA  TRP H  50      41.556  -2.314 -18.280  1.00 29.08           C  
ATOM    329  C   TRP H  50      40.390  -2.520 -19.224  1.00 29.08           C  
ATOM    330  O   TRP H  50      39.375  -3.069 -19.315  1.00 29.08           O  
ATOM    331  CB  TRP H  50      42.430  -3.561 -18.287  1.00 29.08           C  
ATOM    332  CG  TRP H  50      43.702  -3.546 -17.499  1.00 29.08           C  
ATOM    333  CD1 TRP H  50      44.146  -2.636 -16.584  1.00 29.08           C  
ATOM    334  CD2 TRP H  50      44.721  -4.554 -17.595  1.00 29.08           C  
ATOM    335  CE2 TRP H  50      45.779  -4.154 -16.751  1.00 29.08           C  
ATOM    336  CE3 TRP H  50      44.824  -5.749 -18.318  1.00 29.08           C  
ATOM    337  NE1 TRP H  50      45.403  -2.989 -16.140  1.00 29.08           N  
ATOM    338  CZ2 TRP H  50      46.956  -4.900 -16.641  1.00 29.08           C  
ATOM    339  CZ3 TRP H  50      45.997  -6.495 -18.188  1.00 29.08           C  
ATOM    340  CH2 TRP H  50      47.054  -6.056 -17.372  1.00 29.08           C  
ATOM    341  N   THR H  51      40.593  -1.810 -20.420  1.00 33.84           N  
ATOM    342  CA  THR H  51      39.697  -1.847 -21.582  1.00 33.84           C  
ATOM    343  C   THR H  51      40.499  -1.958 -22.885  1.00 33.84           C  
ATOM    344  O   THR H  51      41.284  -1.193 -23.359  1.00 33.84           O  
ATOM    345  CB  THR H  51      38.788  -0.606 -21.624  1.00 33.84           C  
ATOM    346  CG2 THR H  51      37.946  -0.495 -20.353  1.00 33.84           C  
ATOM    347  OG1 THR H  51      39.577   0.584 -21.740  1.00 33.84           O  
ATOM    348  N   ARG H  52      40.228  -3.122 -23.569  1.00 34.26           N  
ATOM    349  CA  ARG H  52      40.564  -3.167 -25.006  1.00 34.26           C  
ATOM    350  C   ARG H  52      39.402  -3.756 -25.797  1.00 34.26           C  
ATOM    351  O   ARG H  52      38.369  -4.214 -25.516  1.00 34.26           O  
ATOM    352  CB  ARG H  52      41.833  -3.974 -25.255  1.00 34.26           C  
ATOM    353  CG  ARG H  52      43.082  -3.433 -24.585  1.00 34.26           C  
ATOM    354  CD  ARG H  52      44.326  -4.200 -25.012  1.00 34.26           C  
ATOM    355  NE  ARG H  52      45.546  -3.557 -24.524  1.00 34.26           N  
ATOM    356  CZ  ARG H  52      46.188  -2.594 -25.183  1.00 34.26           C  
ATOM    357  NH1 ARG H  52      45.754  -2.180 -26.369  1.00 34.26           N1+
ATOM    358  NH2 ARG H  52      47.270  -2.041 -24.654  1.00 34.26           N  
ATOM    359  N   THR H  53      39.662  -3.728 -27.220  1.00 37.05           N  
ATOM    360  CA  THR H  53      38.895  -3.961 -28.456  1.00 37.05           C  
ATOM    361  C   THR H  53      39.805  -4.550 -29.561  1.00 37.05           C  
ATOM    362  O   THR H  53      40.998  -4.503 -29.492  1.00 37.05           O  
ATOM    363  CB  THR H  53      38.245  -2.670 -28.967  1.00 37.05           C  
ATOM    364  CG2 THR H  53      37.304  -2.071 -27.926  1.00 37.05           C  
ATOM    365  OG1 THR H  53      39.268  -1.711 -29.271  1.00 37.05           O  
ATOM    366  N   SER H  54      39.105  -5.072 -30.517  1.00 30.60           N  
ATOM    367  CA  SER H  54      39.173  -5.922 -31.709  1.00 30.60           C  
ATOM    368  C   SER H  54      38.359  -5.292 -32.880  1.00 30.60           C  
ATOM    369  O   SER H  54      37.709  -4.324 -32.778  1.00 30.60           O  
ATOM    370  CB  SER H  54      38.651  -7.320 -31.423  1.00 30.60           C  
ATOM    371  OG  SER H  54      39.399  -7.949 -30.397  1.00 30.60           O  
ATOM    372  N   VAL H  55      38.494  -5.997 -34.020  1.00 41.16           N  
ATOM    373  CA  VAL H  55      38.088  -5.758 -35.409  1.00 41.16           C  
ATOM    374  C   VAL H  55      37.442  -7.050 -35.971  1.00 41.16           C  
ATOM    375  O   VAL H  55      37.368  -8.091 -35.426  1.00 41.16           O  
ATOM    376  CB  VAL H  55      39.270  -5.294 -36.273  1.00 41.16           C  
ATOM    377  CG1 VAL H  55      39.840  -3.975 -35.727  1.00 41.16           C  
ATOM    378  CG2 VAL H  55      40.385  -6.336 -36.336  1.00 41.16           C  
ATOM    379  N   SER H  56      36.937  -6.829 -37.241  1.00 29.19           N  
ATOM    380  CA  SER H  56      36.011  -7.404 -38.234  1.00 29.19           C  
ATOM    381  C   SER H  56      36.143  -6.688 -39.581  1.00 29.19           C  
ATOM    382  O   SER H  56      36.101  -5.450 -39.579  1.00 29.19           O  
ATOM    383  CB  SER H  56      34.590  -7.308 -37.695  1.00 29.19           C  
ATOM    384  OG  SER H  56      33.627  -7.822 -38.583  1.00 29.19           O  
ATOM    385  N   SER H  57      36.286  -7.352 -40.669  1.00 30.66           N  
ATOM    386  CA  SER H  57      36.653  -8.596 -41.348  1.00 30.66           C  
ATOM    387  C   SER H  57      35.897  -8.741 -42.679  1.00 30.66           C  
ATOM    388  O   SER H  57      35.305  -7.782 -43.182  1.00 30.66           O  
ATOM    389  CB  SER H  57      36.373  -9.806 -40.459  1.00 30.66           C  
ATOM    390  OG  SER H  57      34.991  -9.905 -40.160  1.00 30.66           O  
ATOM    391  N   VAL H  58      35.895  -9.942 -43.306  1.00 33.92           N  
ATOM    392  CA  VAL H  58      34.986 -10.537 -44.307  1.00 33.92           C  
ATOM    393  C   VAL H  58      35.371 -10.057 -45.730  1.00 33.92           C  
ATOM    394  O   VAL H  58      35.622  -8.874 -45.901  1.00 33.92           O  
ATOM    395  CB  VAL H  58      33.516 -10.204 -43.988  1.00 33.92           C  
ATOM    396  CG1 VAL H  58      32.527 -10.823 -44.973  1.00 33.92           C  
ATOM    397  CG2 VAL H  58      33.167 -10.687 -42.571  1.00 33.92           C  
ATOM    398  N   SER H  59      35.406 -10.932 -46.684  1.00 26.55           N  
ATOM    399  CA  SER H  59      35.507 -12.355 -46.963  1.00 26.55           C  
ATOM    400  C   SER H  59      35.322 -12.683 -48.456  1.00 26.55           C  
ATOM    401  O   SER H  59      34.392 -12.257 -49.121  1.00 26.55           O  
ATOM    402  CB  SER H  59      34.476 -13.187 -46.191  1.00 26.55           C  
ATOM    403  OG  SER H  59      34.668 -14.574 -46.384  1.00 26.55           O  
ATOM    404  N   ALA H  60      36.265 -13.491 -48.945  1.00 27.36           N  
ATOM    405  CA  ALA H  60      36.183 -14.436 -50.087  1.00 27.36           C  
ATOM    406  C   ALA H  60      36.130 -13.800 -51.473  1.00 27.36           C  
ATOM    407  O   ALA H  60      35.772 -12.660 -51.694  1.00 27.36           O  
ATOM    408  CB  ALA H  60      34.933 -15.314 -49.901  1.00 27.36           C  
ATOM    409  N   SER H  61      36.542 -14.706 -52.425  1.00 29.99           N  
ATOM    410  CA  SER H  61      36.316 -14.752 -53.872  1.00 29.99           C  
ATOM    411  C   SER H  61      37.343 -13.916 -54.657  1.00 29.99           C  
ATOM    412  O   SER H  61      37.211 -12.715 -54.793  1.00 29.99           O  
ATOM    413  CB  SER H  61      34.896 -14.281 -54.215  1.00 29.99           C  
ATOM    414  OG  SER H  61      33.934 -15.099 -53.570  1.00 29.99           O  
ATOM    415  N   PRO H  62      38.365 -14.728 -55.124  1.00 42.99           N  
ATOM    416  CA  PRO H  62      39.686 -14.884 -55.742  1.00 42.99           C  
ATOM    417  C   PRO H  62      39.708 -14.945 -57.271  1.00 42.99           C  
ATOM    418  O   PRO H  62      38.750 -15.022 -58.014  1.00 42.99           O  
ATOM    419  CB  PRO H  62      40.157 -16.223 -55.065  1.00 42.99           C  
ATOM    420  CG  PRO H  62      38.963 -17.085 -55.503  1.00 42.99           C  
ATOM    421  CD  PRO H  62      37.889 -16.272 -54.797  1.00 42.99           C  
ATOM    422  N   SER H  63      41.022 -14.929 -57.771  1.00 27.68           N  
ATOM    423  CA  SER H  63      41.467 -15.569 -59.030  1.00 27.68           C  
ATOM    424  C   SER H  63      40.981 -14.942 -60.330  1.00 27.68           C  
ATOM    425  O   SER H  63      40.186 -14.009 -60.380  1.00 27.68           O  
ATOM    426  CB  SER H  63      41.016 -17.049 -59.012  1.00 27.68           C  
ATOM    427  OG  SER H  63      41.557 -17.708 -57.883  1.00 27.68           O  
ATOM    428  N   ARG H  64      41.568 -15.568 -61.427  1.00 27.09           N  
ATOM    429  CA  ARG H  64      41.126 -15.760 -62.801  1.00 27.09           C  
ATOM    430  C   ARG H  64      41.724 -14.804 -63.834  1.00 27.09           C  
ATOM    431  O   ARG H  64      41.295 -13.706 -64.156  1.00 27.09           O  
ATOM    432  CB  ARG H  64      39.585 -15.676 -62.943  1.00 27.09           C  
ATOM    433  CG  ARG H  64      38.845 -16.710 -62.113  1.00 27.09           C  
ATOM    434  CD  ARG H  64      37.356 -16.737 -62.401  1.00 27.09           C  
ATOM    435  NE  ARG H  64      36.720 -15.443 -62.143  1.00 27.09           N  
ATOM    436  CZ  ARG H  64      35.519 -15.116 -62.625  1.00 27.09           C  
ATOM    437  NH1 ARG H  64      34.801 -16.008 -63.299  1.00 27.09           N1+
ATOM    438  NH2 ARG H  64      35.042 -13.898 -62.430  1.00 27.09           N  
ATOM    439  N   PHE H  65      42.837 -15.317 -64.415  1.00 25.72           N  
ATOM    440  CA  PHE H  65      43.346 -15.051 -65.775  1.00 25.72           C  
ATOM    441  C   PHE H  65      43.955 -13.691 -66.061  1.00 25.72           C  
ATOM    442  O   PHE H  65      43.418 -12.606 -65.876  1.00 25.72           O  
ATOM    443  CB  PHE H  65      42.196 -15.244 -66.792  1.00 25.72           C  
ATOM    444  CG  PHE H  65      41.541 -16.592 -66.829  1.00 25.72           C  
ATOM    445  CD1 PHE H  65      40.166 -16.661 -67.102  1.00 25.72           C  
ATOM    446  CD2 PHE H  65      42.238 -17.774 -66.605  1.00 25.72           C  
ATOM    447  CE1 PHE H  65      39.520 -17.889 -67.194  1.00 25.72           C  
ATOM    448  CE2 PHE H  65      41.586 -19.003 -66.658  1.00 25.72           C  
ATOM    449  CZ  PHE H  65      40.236 -19.056 -66.974  1.00 25.72           C  
ATOM    450  N   ARG H  66      45.226 -13.764 -66.595  1.00 27.57           N  
ATOM    451  CA  ARG H  66      45.888 -12.792 -67.481  1.00 27.57           C  
ATOM    452  C   ARG H  66      46.441 -11.533 -66.806  1.00 27.57           C  
ATOM    453  O   ARG H  66      45.803 -10.880 -66.002  1.00 27.57           O  
ATOM    454  CB  ARG H  66      44.911 -12.360 -68.606  1.00 27.57           C  
ATOM    455  CG  ARG H  66      44.425 -13.559 -69.409  1.00 27.57           C  
ATOM    456  CD  ARG H  66      43.404 -13.201 -70.473  1.00 27.57           C  
ATOM    457  NE  ARG H  66      42.923 -14.402 -71.162  1.00 27.57           N  
ATOM    458  CZ  ARG H  66      41.853 -14.449 -71.950  1.00 27.57           C  
ATOM    459  NH1 ARG H  66      41.192 -13.340 -72.261  1.00 27.57           N1+
ATOM    460  NH2 ARG H  66      41.443 -15.613 -72.429  1.00 27.57           N  
ATOM    461  N   GLY H  67      47.653 -11.247 -67.194  1.00 26.34           N  
ATOM    462  CA  GLY H  67      48.185  -9.905 -66.974  1.00 26.34           C  
ATOM    463  C   GLY H  67      48.474  -9.204 -68.361  1.00 26.34           C  
ATOM    464  O   GLY H  67      47.555  -9.097 -69.119  1.00 26.34           O  
ATOM    465  N   ALA H  68      49.764  -8.811 -68.503  1.00 27.24           N  
ATOM    466  CA  ALA H  68      51.050  -8.549 -67.894  1.00 27.24           C  
ATOM    467  C   ALA H  68      52.154  -8.355 -68.965  1.00 27.24           C  
ATOM    468  O   ALA H  68      52.230  -9.112 -69.920  1.00 27.24           O  
ATOM    469  CB  ALA H  68      51.472  -9.675 -66.953  1.00 27.24           C  
ATOM    470  N   GLY H  69      52.980  -7.329 -68.751  1.00 24.68           N  
ATOM    471  CA  GLY H  69      54.201  -7.320 -69.569  1.00 24.68           C  
ATOM    472  C   GLY H  69      54.638  -5.939 -70.103  1.00 24.68           C  
ATOM    473  O   GLY H  69      54.111  -4.937 -69.670  1.00 24.68           O  
ATOM    474  N   ALA H  70      55.610  -6.029 -71.041  1.00 28.75           N  
ATOM    475  CA  ALA H  70      56.088  -5.041 -71.981  1.00 28.75           C  
ATOM    476  C   ALA H  70      57.149  -4.074 -71.391  1.00 28.75           C  
ATOM    477  O   ALA H  70      57.251  -3.895 -70.192  1.00 28.75           O  
ATOM    478  CB  ALA H  70      54.977  -4.160 -72.567  1.00 28.75           C  
ATOM    479  N   ALA H  71      57.881  -3.510 -72.365  1.00 32.28           N  
ATOM    480  CA  ALA H  71      58.795  -2.375 -72.323  1.00 32.28           C  
ATOM    481  C   ALA H  71      60.197  -2.741 -71.783  1.00 32.28           C  
ATOM    482  O   ALA H  71      60.328  -3.395 -70.776  1.00 32.28           O  
ATOM    483  CB  ALA H  71      58.248  -1.226 -71.472  1.00 32.28           C  
ATOM    484  N   SER H  72      61.154  -2.221 -72.598  1.00 31.56           N  
ATOM    485  CA  SER H  72      62.619  -2.038 -72.494  1.00 31.56           C  
ATOM    486  C   SER H  72      63.271  -1.720 -73.851  1.00 31.56           C  
ATOM    487  O   SER H  72      62.588  -1.602 -74.857  1.00 31.56           O  
ATOM    488  CB  SER H  72      63.247  -3.287 -71.879  1.00 31.56           C  
ATOM    489  OG  SER H  72      64.639  -3.113 -71.682  1.00 31.56           O  
ATOM    490  N   SER H  73      64.579  -1.586 -73.860  1.00 32.90           N  
ATOM    491  CA  SER H  73      65.331  -1.280 -75.075  1.00 32.90           C  
ATOM    492  C   SER H  73      66.737  -1.910 -75.085  1.00 32.90           C  
ATOM    493  O   SER H  73      67.171  -2.523 -74.142  1.00 32.90           O  
ATOM    494  CB  SER H  73      65.475   0.236 -75.239  1.00 32.90           C  
ATOM    495  OG  SER H  73      64.211   0.866 -75.329  1.00 32.90           O  
ATOM    496  N   THR H  74      67.415  -1.690 -76.275  1.00 36.26           N  
ATOM    497  CA  THR H  74      68.731  -1.799 -76.934  1.00 36.26           C  
ATOM    498  C   THR H  74      69.236  -3.269 -77.006  1.00 36.26           C  
ATOM    499  O   THR H  74      68.909  -3.973 -76.032  1.00 36.26           O  
ATOM    500  CB  THR H  74      69.765  -0.919 -76.207  1.00 36.26           C  
ATOM    501  CG2 THR H  74      69.994  -1.340 -74.757  1.00 36.26           C  
ATOM    502  OG1 THR H  74      71.032  -1.005 -76.884  1.00 36.26           O  
ATOM    503  N   ASP H  75      69.936  -3.754 -77.979  1.00 37.80           N  
ATOM    504  CA  ASP H  75      70.493  -3.677 -79.270  1.00 37.80           C  
ATOM    505  C   ASP H  75      71.750  -4.678 -79.379  1.00 37.80           C  
ATOM    506  O   ASP H  75      72.541  -4.514 -78.475  1.00 37.80           O  
ATOM    507  CB  ASP H  75      71.040  -2.350 -79.748  1.00 37.80           C  
ATOM    508  CG  ASP H  75      70.110  -1.172 -79.862  1.00 37.80           C  
ATOM    509  OD1 ASP H  75      70.572  -0.017 -79.728  1.00 37.80           O  
ATOM    510  OD2 ASP H  75      68.898  -1.389 -80.089  1.00 37.80           O1-
ATOM    511  N   SER H  76      71.898  -5.515 -80.280  1.00 36.39           N  
ATOM    512  CA  SER H  76      71.543  -6.344 -81.430  1.00 36.39           C  
ATOM    513  C   SER H  76      72.780  -6.788 -82.240  1.00 36.39           C  
ATOM    514  O   SER H  76      73.344  -6.055 -83.029  1.00 36.39           O  
ATOM    515  CB  SER H  76      70.576  -5.608 -82.359  1.00 36.39           C  
ATOM    516  OG  SER H  76      69.371  -5.270 -81.709  1.00 36.39           O  
ATOM    517  N   LEU H  77      73.304  -8.125 -82.063  1.00 38.30           N  
ATOM    518  CA  LEU H  77      74.303  -8.780 -82.894  1.00 38.30           C  
ATOM    519  C   LEU H  77      73.966 -10.319 -83.077  1.00 38.30           C  
ATOM    520  O   LEU H  77      73.750 -10.942 -82.079  1.00 38.30           O  
ATOM    521  CB  LEU H  77      75.716  -8.732 -82.365  1.00 38.30           C  
ATOM    522  CG  LEU H  77      76.507  -7.474 -82.116  1.00 38.30           C  
ATOM    523  CD1 LEU H  77      75.858  -6.560 -81.082  1.00 38.30           C  
ATOM    524  CD2 LEU H  77      77.928  -7.826 -81.644  1.00 38.30           C  
ATOM    525  N   ASP H  78      73.953 -10.777 -84.298  1.00 32.95           N  
ATOM    526  CA  ASP H  78      73.920 -10.781 -85.747  1.00 32.95           C  
ATOM    527  C   ASP H  78      74.917 -11.793 -86.385  1.00 32.95           C  
ATOM    528  O   ASP H  78      76.115 -11.549 -86.461  1.00 32.95           O  
ATOM    529  CB  ASP H  78      74.215  -9.405 -86.351  1.00 32.95           C  
ATOM    530  CG  ASP H  78      73.224  -8.323 -85.973  1.00 32.95           C  
ATOM    531  OD1 ASP H  78      72.008  -8.608 -85.887  1.00 32.95           O  
ATOM    532  OD2 ASP H  78      73.659  -7.171 -85.758  1.00 32.95           O1-
ATOM    533  N   THR H  79      74.461 -12.957 -86.863  1.00 35.15           N  
ATOM    534  CA  THR H  79      74.901 -13.907 -87.865  1.00 35.15           C  
ATOM    535  C   THR H  79      76.278 -14.578 -87.552  1.00 35.15           C  
ATOM    536  O   THR H  79      76.776 -14.418 -86.465  1.00 35.15           O  
ATOM    537  CB  THR H  79      75.004 -13.282 -89.274  1.00 35.15           C  
ATOM    538  CG2 THR H  79      73.651 -12.691 -89.680  1.00 35.15           C  
ATOM    539  OG1 THR H  79      75.988 -12.253 -89.319  1.00 35.15           O  
ATOM    540  N   LEU H  80      76.871 -15.354 -88.548  1.00 41.91           N  
ATOM    541  CA  LEU H  80      77.952 -16.337 -88.434  1.00 41.91           C  
ATOM    542  C   LEU H  80      78.307 -16.857 -89.884  1.00 41.91           C  
ATOM    543  O   LEU H  80      77.383 -17.085 -90.620  1.00 41.91           O  
ATOM    544  CB  LEU H  80      77.647 -17.492 -87.533  1.00 41.91           C  
ATOM    545  CG  LEU H  80      78.545 -18.603 -87.077  1.00 41.91           C  
ATOM    546  CD1 LEU H  80      79.117 -19.522 -88.133  1.00 41.91           C  
ATOM    547  CD2 LEU H  80      79.741 -17.968 -86.308  1.00 41.91           C  
ATOM    548  N   SER H  81      79.633 -17.004 -90.167  1.00 41.51           N  
ATOM    549  CA  SER H  81      80.294 -17.429 -91.413  1.00 41.51           C  
ATOM    550  C   SER H  81      81.045 -18.784 -91.233  1.00 41.51           C  
ATOM    551  O   SER H  81      81.483 -19.089 -90.169  1.00 41.51           O  
ATOM    552  CB  SER H  81      81.239 -16.327 -91.878  1.00 41.51           C  
ATOM    553  OG  SER H  81      82.257 -16.089 -90.921  1.00 41.51           O  
ATOM    554  N   ASN H  82      81.100 -19.474 -92.384  1.00 37.94           N  
ATOM    555  CA  ASN H  82      81.482 -20.852 -92.779  1.00 37.94           C  
ATOM    556  C   ASN H  82      81.985 -20.949 -94.198  1.00 37.94           C  
ATOM    557  O   ASN H  82      81.804 -20.304 -95.180  1.00 37.94           O  
ATOM    558  CB  ASN H  82      80.264 -21.756 -92.556  1.00 37.94           C  
ATOM    559  CG  ASN H  82      80.504 -23.227 -92.804  1.00 37.94           C  
ATOM    560  ND2 ASN H  82      80.023 -23.718 -93.944  1.00 37.94           N  
ATOM    561  OD1 ASN H  82      81.111 -23.924 -91.990  1.00 37.94           O  
ATOM    562  N   GLY H  83      82.935 -22.096 -94.533  1.00 41.09           N  
ATOM    563  CA  GLY H  83      83.278 -22.369 -95.930  1.00 41.09           C  
ATOM    564  C   GLY H  83      84.572 -23.191 -96.115  1.00 41.09           C  
ATOM    565  O   GLY H  83      85.616 -22.657 -96.384  1.00 41.09           O  
ATOM    566  N   PRO H  84      84.463 -24.579 -95.952  1.00 47.74           N  
ATOM    567  CA  PRO H  84      85.204 -25.669 -95.290  1.00 47.74           C  
ATOM    568  C   PRO H  84      86.384 -26.152 -96.060  1.00 47.74           C  
ATOM    569  O   PRO H  84      86.778 -27.316 -95.559  1.00 47.74           O  
ATOM    570  CB  PRO H  84      84.043 -26.711 -95.083  1.00 47.74           C  
ATOM    571  CG  PRO H  84      83.586 -26.779 -96.547  1.00 47.74           C  
ATOM    572  CD  PRO H  84      83.172 -25.315 -96.645  1.00 47.74           C  
ATOM    573  N   GLU H  85      87.341 -26.063 -97.042  1.00 46.37           N  
ATOM    574  CA  GLU H  85      88.170 -27.071 -97.701  1.00 46.37           C  
ATOM    575  C   GLU H  85      89.528 -27.332 -97.031  1.00 46.37           C  
ATOM    576  O   GLU H  85      90.163 -28.343 -97.172  1.00 46.37           O  
ATOM    577  CB  GLU H  85      88.420 -26.640 -99.159  1.00 46.37           C  
ATOM    578  CG  GLU H  85      89.135 -27.641-100.035  1.00 46.37           C  
ATOM    579  CD  GLU H  85      89.486 -27.176-101.435  1.00 46.37           C  
ATOM    580  OE1 GLU H  85      90.599 -27.519-101.909  1.00 46.37           O  
ATOM    581  OE2 GLU H  85      88.674 -26.476-102.072  1.00 46.37           O1-
ATOM    582  N   GLY H  86      90.000 -26.317 -96.228  1.00 49.60           N  
ATOM    583  CA  GLY H  86      91.179 -26.289 -95.337  1.00 49.60           C  
ATOM    584  C   GLY H  86      91.074 -27.454 -94.321  1.00 49.60           C  
ATOM    585  O   GLY H  86      90.530 -27.223 -93.259  1.00 49.60           O  
ATOM    586  N   CYS H  87      91.500 -28.608 -94.505  1.00 50.49           N  
ATOM    587  CA  CYS H  87      91.585 -29.794 -93.661  1.00 50.49           C  
ATOM    588  C   CYS H  87      92.486 -29.520 -92.453  1.00 50.49           C  
ATOM    589  O   CYS H  87      92.274 -29.831 -91.323  1.00 50.49           O  
ATOM    590  CB  CYS H  87      92.119 -30.990 -94.443  1.00 50.49           C  
ATOM    591  SG  CYS H  87      92.204 -32.518 -93.480  1.00 50.49           S  
ATOM    592  N   MET H  88      93.701 -28.813 -92.725  1.00 53.54           N  
ATOM    593  CA  MET H  88      94.375 -28.270 -91.544  1.00 53.54           C  
ATOM    594  C   MET H  88      93.834 -26.885 -91.171  1.00 53.54           C  
ATOM    595  O   MET H  88      94.373 -26.222 -90.299  1.00 53.54           O  
ATOM    596  CB  MET H  88      95.883 -28.191 -91.782  1.00 53.54           C  
ATOM    597  CG  MET H  88      96.527 -29.537 -92.081  1.00 53.54           C  
ATOM    598  SD  MET H  88      98.341 -29.413 -92.313  1.00 53.54           S  
ATOM    599  CE  MET H  88      98.826 -28.747 -90.696  1.00 53.54           C  
ATOM    600  N   VAL H  89      92.731 -26.379 -91.818  1.00 58.04           N  
ATOM    601  CA  VAL H  89      92.201 -25.040 -91.556  1.00 58.04           C  
ATOM    602  C   VAL H  89      90.909 -25.185 -90.718  1.00 58.04           C  
ATOM    603  O   VAL H  89      90.658 -24.286 -89.921  1.00 58.04           O  
ATOM    604  CB  VAL H  89      91.944 -24.259 -92.854  1.00 58.04           C  
ATOM    605  CG1 VAL H  89      91.425 -22.845 -92.591  1.00 58.04           C  
ATOM    606  CG2 VAL H  89      93.233 -24.174 -93.682  1.00 58.04           C  
ATOM    607  N   ALA H  90      90.105 -26.149 -90.784  1.00 56.45           N  
ATOM    608  CA  ALA H  90      89.115 -26.519 -89.754  1.00 56.45           C  
ATOM    609  C   ALA H  90      89.838 -26.921 -88.458  1.00 56.45           C  
ATOM    610  O   ALA H  90      89.311 -26.741 -87.371  1.00 56.45           O  
ATOM    611  CB  ALA H  90      88.215 -27.644 -90.230  1.00 56.45           C  
ATOM    612  N   VAL H  91      91.074 -27.482 -88.559  1.00 62.05           N  
ATOM    613  CA  VAL H  91      91.517 -28.228 -87.362  1.00 62.05           C  
ATOM    614  C   VAL H  91      92.548 -27.398 -86.600  1.00 62.05           C  
ATOM    615  O   VAL H  91      92.691 -27.548 -85.384  1.00 62.05           O  
ATOM    616  CB  VAL H  91      92.064 -29.612 -87.757  1.00 62.05           C  
ATOM    617  CG1 VAL H  91      92.513 -30.439 -86.551  1.00 62.05           C  
ATOM    618  CG2 VAL H  91      90.997 -30.400 -88.531  1.00 62.05           C  
ATOM    619  N   ALA H  92      93.335 -26.446 -87.356  1.00 63.88           N  
ATOM    620  CA  ALA H  92      94.165 -25.465 -86.659  1.00 63.88           C  
ATOM    621  C   ALA H  92      93.326 -24.520 -85.802  1.00 63.88           C  
ATOM    622  O   ALA H  92      93.827 -23.945 -84.836  1.00 63.88           O  
ATOM    623  CB  ALA H  92      94.990 -24.663 -87.664  1.00 63.88           C  
ATOM    624  N   THR H  93      92.014 -24.329 -86.133  1.00 71.81           N  
ATOM    625  CA  THR H  93      91.148 -23.516 -85.287  1.00 71.81           C  
ATOM    626  C   THR H  93      89.921 -24.283 -84.799  1.00 71.81           C  
ATOM    627  O   THR H  93      89.037 -23.693 -84.178  1.00 71.81           O  
ATOM    628  CB  THR H  93      90.685 -22.251 -86.041  1.00 71.81           C  
ATOM    629  CG2 THR H  93      91.879 -21.416 -86.491  1.00 71.81           C  
ATOM    630  OG1 THR H  93      89.920 -22.634 -87.189  1.00 71.81           O  
ATOM    631  N   SER H  94      89.813 -25.606 -85.049  1.00 70.01           N  
ATOM    632  CA  SER H  94      88.485 -26.171 -84.739  1.00 70.01           C  
ATOM    633  C   SER H  94      88.578 -26.863 -83.371  1.00 70.01           C  
ATOM    634  O   SER H  94      87.569 -27.039 -82.685  1.00 70.01           O  
ATOM    635  CB  SER H  94      87.943 -27.147 -85.754  1.00 70.01           C  
ATOM    636  OG  SER H  94      87.889 -26.729 -87.104  1.00 70.01           O  
ATOM    637  N   ARG H  95      89.817 -27.299 -82.888  1.00 80.85           N  
ATOM    638  CA  ARG H  95      90.099 -27.557 -81.472  1.00 80.85           C  
ATOM    639  C   ARG H  95      89.799 -26.323 -80.623  1.00 80.85           C  
ATOM    640  O   ARG H  95      89.174 -26.409 -79.574  1.00 80.85           O  
ATOM    641  CB  ARG H  95      91.554 -27.985 -81.307  1.00 80.85           C  
ATOM    642  CG  ARG H  95      91.984 -28.321 -79.892  1.00 80.85           C  
ATOM    643  CD  ARG H  95      93.473 -28.627 -79.815  1.00 80.85           C  
ATOM    644  NE  ARG H  95      93.919 -28.800 -78.433  1.00 80.85           N  
ATOM    645  CZ  ARG H  95      95.056 -28.308 -77.945  1.00 80.85           C  
ATOM    646  NH1 ARG H  95      95.907 -27.662 -78.733  1.00 80.85           N1+
ATOM    647  NH2 ARG H  95      95.340 -28.463 -76.660  1.00 80.85           N  
ATOM    648  N   SER H  96      90.243 -25.045 -81.038  1.00 81.53           N  
ATOM    649  CA  SER H  96      89.791 -23.806 -80.395  1.00 81.53           C  
ATOM    650  C   SER H  96      88.360 -23.464 -80.796  1.00 81.53           C  
ATOM    651  O   SER H  96      87.724 -22.619 -80.156  1.00 81.53           O  
ATOM    652  CB  SER H  96      90.723 -22.650 -80.747  1.00 81.53           C  
ATOM    653  OG  SER H  96      90.734 -22.404 -82.141  1.00 81.53           O  
ATOM    654  N   GLU H  97      87.777 -24.020 -81.772  1.00 85.27           N  
ATOM    655  CA  GLU H  97      86.310 -23.979 -81.920  1.00 85.27           C  
ATOM    656  C   GLU H  97      85.636 -24.836 -80.850  1.00 85.27           C  
ATOM    657  O   GLU H  97      84.608 -24.425 -80.301  1.00 85.27           O  
ATOM    658  CB  GLU H  97      85.901 -24.438 -83.317  1.00 85.27           C  
ATOM    659  CG  GLU H  97      84.409 -24.357 -83.601  1.00 85.27           C  
ATOM    660  CD  GLU H  97      84.021 -24.896 -84.968  1.00 85.27           C  
ATOM    661  OE1 GLU H  97      83.227 -24.234 -85.677  1.00 85.27           O  
ATOM    662  OE2 GLU H  97      84.511 -25.986 -85.335  1.00 85.27           O1-
ATOM    663  N   LYS H  98      86.177 -25.947 -80.574  1.00 87.68           N  
ATOM    664  CA  LYS H  98      85.754 -26.725 -79.418  1.00 87.68           C  
ATOM    665  C   LYS H  98      86.128 -26.056 -78.095  1.00 87.68           C  
ATOM    666  O   LYS H  98      85.488 -26.323 -77.079  1.00 87.68           O  
ATOM    667  CB  LYS H  98      86.365 -28.129 -79.453  1.00 87.68           C  
ATOM    668  CG  LYS H  98      86.014 -28.939 -80.689  1.00 87.68           C  
ATOM    669  CD  LYS H  98      86.716 -30.291 -80.692  1.00 87.68           C  
ATOM    670  CE  LYS H  98      86.399 -31.085 -81.953  1.00 87.68           C  
ATOM    671  NZ  LYS H  98      87.111 -32.397 -81.975  1.00 87.68           N1+
ATOM    672  N   GLU H  99      87.156 -25.187 -78.084  1.00 87.39           N  
ATOM    673  CA  GLU H  99      87.413 -24.398 -76.879  1.00 87.39           C  
ATOM    674  C   GLU H  99      86.327 -23.344 -76.664  1.00 87.39           C  
ATOM    675  O   GLU H  99      85.958 -23.052 -75.527  1.00 87.39           O  
ATOM    676  CB  GLU H  99      88.785 -23.726 -76.949  1.00 87.39           C  
ATOM    677  CG  GLU H  99      89.947 -24.700 -77.077  1.00 87.39           C  
ATOM    678  CD  GLU H  99      91.308 -24.027 -77.050  1.00 87.39           C  
ATOM    679  OE1 GLU H  99      92.217 -24.527 -76.346  1.00 87.39           O  
ATOM    680  OE2 GLU H  99      91.474 -22.993 -77.735  1.00 87.39           O1-
ATOM    681  N   GLN H 100      85.807 -22.763 -77.798  1.00 87.63           N  
ATOM    682  CA  GLN H 100      84.676 -21.848 -77.678  1.00 87.63           C  
ATOM    683  C   GLN H 100      83.375 -22.587 -77.369  1.00 87.63           C  
ATOM    684  O   GLN H 100      82.490 -22.020 -76.723  1.00 87.63           O  
ATOM    685  CB  GLN H 100      84.511 -21.030 -78.963  1.00 87.63           C  
ATOM    686  CG  GLN H 100      85.734 -20.195 -79.315  1.00 87.63           C  
ATOM    687  CD  GLN H 100      85.539 -19.363 -80.568  1.00 87.63           C  
ATOM    688  NE2 GLN H 100      86.003 -18.118 -80.533  1.00 87.63           N  
ATOM    689  OE1 GLN H 100      84.975 -19.833 -81.560  1.00 87.63           O  
ATOM    690  N   LEU H 101      83.226 -23.796 -77.790  1.00 90.41           N  
ATOM    691  CA  LEU H 101      82.097 -24.622 -77.366  1.00 90.41           C  
ATOM    692  C   LEU H 101      82.210 -25.018 -75.894  1.00 90.41           C  
ATOM    693  O   LEU H 101      81.192 -24.972 -75.193  1.00 90.41           O  
ATOM    694  CB  LEU H 101      81.997 -25.885 -78.227  1.00 90.41           C  
ATOM    695  CG  LEU H 101      81.795 -25.671 -79.728  1.00 90.41           C  
ATOM    696  CD1 LEU H 101      81.775 -27.011 -80.457  1.00 90.41           C  
ATOM    697  CD2 LEU H 101      80.506 -24.898 -79.988  1.00 90.41           C  
ATOM    698  N   GLN H 102      83.428 -25.382 -75.507  1.00 91.06           N  
ATOM    699  CA  GLN H 102      83.588 -25.925 -74.162  1.00 91.06           C  
ATOM    700  C   GLN H 102      83.511 -24.820 -73.109  1.00 91.06           C  
ATOM    701  O   GLN H 102      83.029 -25.041 -72.000  1.00 91.06           O  
ATOM    702  CB  GLN H 102      84.909 -26.679 -74.031  1.00 91.06           C  
ATOM    703  CG  GLN H 102      85.137 -27.364 -72.696  1.00 91.06           C  
ATOM    704  CD  GLN H 102      86.484 -28.050 -72.592  1.00 91.06           C  
ATOM    705  NE2 GLN H 102      87.100 -27.966 -71.415  1.00 91.06           N  
ATOM    706  OE1 GLN H 102      86.976 -28.652 -73.552  1.00 91.06           O  
ATOM    707  N   ALA H 103      83.995 -23.580 -73.444  1.00 91.82           N  
ATOM    708  CA  ALA H 103      83.665 -22.391 -72.651  1.00 91.82           C  
ATOM    709  C   ALA H 103      82.163 -22.107 -72.626  1.00 91.82           C  
ATOM    710  O   ALA H 103      81.645 -21.669 -71.594  1.00 91.82           O  
ATOM    711  CB  ALA H 103      84.413 -21.178 -73.203  1.00 91.82           C  
ATOM    712  N   LEU H 104      81.529 -22.354 -73.719  1.00 94.51           N  
ATOM    713  CA  LEU H 104      80.113 -22.031 -73.829  1.00 94.51           C  
ATOM    714  C   LEU H 104      79.254 -23.034 -73.067  1.00 94.51           C  
ATOM    715  O   LEU H 104      78.242 -22.657 -72.470  1.00 94.51           O  
ATOM    716  CB  LEU H 104      79.693 -21.995 -75.302  1.00 94.51           C  
ATOM    717  CG  LEU H 104      78.249 -21.595 -75.594  1.00 94.51           C  
ATOM    718  CD1 LEU H 104      77.967 -20.194 -75.059  1.00 94.51           C  
ATOM    719  CD2 LEU H 104      77.967 -21.663 -77.092  1.00 94.51           C  
ATOM    720  N   ASN H 105      79.590 -24.265 -73.051  1.00 93.83           N  
ATOM    721  CA  ASN H 105      78.842 -25.283 -72.323  1.00 93.83           C  
ATOM    722  C   ASN H 105      79.066 -25.205 -70.812  1.00 93.83           C  
ATOM    723  O   ASN H 105      78.161 -25.559 -70.054  1.00 93.83           O  
ATOM    724  CB  ASN H 105      79.205 -26.686 -72.819  1.00 93.83           C  
ATOM    725  CG  ASN H 105      78.898 -26.888 -74.289  1.00 93.83           C  
ATOM    726  ND2 ASN H 105      79.823 -27.514 -75.007  1.00 93.83           N  
ATOM    727  OD1 ASN H 105      77.838 -26.484 -74.777  1.00 93.83           O  
ATOM    728  N   ASP H 106      80.264 -24.744 -70.391  1.00 92.59           N  
ATOM    729  CA  ASP H 106      80.434 -24.522 -68.953  1.00 92.59           C  
ATOM    730  C   ASP H 106      79.644 -23.297 -68.491  1.00 92.59           C  
ATOM    731  O   ASP H 106      79.281 -23.201 -67.318  1.00 92.59           O  
ATOM    732  CB  ASP H 106      81.905 -24.353 -68.590  1.00 92.59           C  
ATOM    733  CG  ASP H 106      82.793 -25.537 -68.922  1.00 92.59           C  
ATOM    734  OD1 ASP H 106      82.334 -26.698 -68.888  1.00 92.59           O  
ATOM    735  OD2 ASP H 106      83.987 -25.299 -69.224  1.00 92.59           O1-
ATOM    736  N   ARG H 107      79.340 -22.319 -69.356  1.00 94.39           N  
ATOM    737  CA  ARG H 107      78.477 -21.202 -68.972  1.00 94.39           C  
ATOM    738  C   ARG H 107      77.017 -21.641 -68.888  1.00 94.39           C  
ATOM    739  O   ARG H 107      76.317 -21.249 -67.950  1.00 94.39           O  
ATOM    740  CB  ARG H 107      78.621 -20.041 -69.956  1.00 94.39           C  
ATOM    741  CG  ARG H 107      80.034 -19.485 -70.045  1.00 94.39           C  
ATOM    742  CD  ARG H 107      80.116 -18.290 -70.983  1.00 94.39           C  
ATOM    743  NE  ARG H 107      81.464 -17.720 -71.006  1.00 94.39           N  
ATOM    744  CZ  ARG H 107      81.743 -16.479 -71.400  1.00 94.39           C  
ATOM    745  NH1 ARG H 107      80.796 -15.704 -71.916  1.00 94.39           N1+
ATOM    746  NH2 ARG H 107      82.977 -16.014 -71.276  1.00 94.39           N  
ATOM    747  N   PHE H 108      76.577 -22.489 -69.925  1.00 95.64           N  
ATOM    748  CA  PHE H 108      75.267 -23.122 -69.831  1.00 95.64           C  
ATOM    749  C   PHE H 108      75.183 -24.075 -68.640  1.00 95.64           C  
ATOM    750  O   PHE H 108      74.129 -24.156 -68.007  1.00 95.64           O  
ATOM    751  CB  PHE H 108      74.932 -23.889 -71.112  1.00 95.64           C  
ATOM    752  CG  PHE H 108      74.876 -23.068 -72.368  1.00 95.64           C  
ATOM    753  CD1 PHE H 108      74.267 -21.814 -72.400  1.00 95.64           C  
ATOM    754  CD2 PHE H 108      75.450 -23.582 -73.535  1.00 95.64           C  
ATOM    755  CE1 PHE H 108      74.202 -21.084 -73.588  1.00 95.64           C  
ATOM    756  CE2 PHE H 108      75.327 -22.855 -74.729  1.00 95.64           C  
ATOM    757  CZ  PHE H 108      74.701 -21.618 -74.755  1.00 95.64           C  
ATOM    758  N   ALA H 109      76.297 -24.773 -68.361  1.00 95.59           N  
ATOM    759  CA  ALA H 109      76.358 -25.532 -67.108  1.00 95.59           C  
ATOM    760  C   ALA H 109      76.399 -24.607 -65.899  1.00 95.59           C  
ATOM    761  O   ALA H 109      76.040 -24.989 -64.784  1.00 95.59           O  
ATOM    762  CB  ALA H 109      77.576 -26.455 -67.105  1.00 95.59           C  
ATOM    763  N   GLY H 110      76.859 -23.279 -66.082  1.00 95.98           N  
ATOM    764  CA  GLY H 110      76.612 -22.307 -65.012  1.00 95.98           C  
ATOM    765  C   GLY H 110      75.136 -22.001 -64.832  1.00 95.98           C  
ATOM    766  O   GLY H 110      74.674 -21.781 -63.712  1.00 95.98           O  
ATOM    767  N   TYR H 111      74.390 -21.998 -66.055  1.00 97.07           N  
ATOM    768  CA  TYR H 111      72.991 -21.588 -65.991  1.00 97.07           C  
ATOM    769  C   TYR H 111      72.083 -22.750 -65.597  1.00 97.07           C  
ATOM    770  O   TYR H 111      71.126 -22.534 -64.847  1.00 97.07           O  
ATOM    771  CB  TYR H 111      72.536 -21.008 -67.336  1.00 97.07           C  
ATOM    772  CG  TYR H 111      73.311 -19.793 -67.781  1.00 97.07           C  
ATOM    773  CD1 TYR H 111      73.508 -18.722 -66.904  1.00 97.07           C  
ATOM    774  CD2 TYR H 111      73.841 -19.706 -69.065  1.00 97.07           C  
ATOM    775  CE1 TYR H 111      74.202 -17.587 -67.312  1.00 97.07           C  
ATOM    776  CE2 TYR H 111      74.557 -18.584 -69.476  1.00 97.07           C  
ATOM    777  CZ  TYR H 111      74.714 -17.526 -68.596  1.00 97.07           C  
ATOM    778  OH  TYR H 111      75.390 -16.400 -69.007  1.00 97.07           O  
ATOM    779  N   ILE H 112      72.318 -23.977 -66.055  1.00 95.98           N  
ATOM    780  CA  ILE H 112      71.386 -25.088 -65.806  1.00 95.98           C  
ATOM    781  C   ILE H 112      71.580 -25.586 -64.373  1.00 95.98           C  
ATOM    782  O   ILE H 112      70.612 -26.024 -63.746  1.00 95.98           O  
ATOM    783  CB  ILE H 112      71.576 -26.216 -66.839  1.00 95.98           C  
ATOM    784  CG1 ILE H 112      71.403 -25.659 -68.262  1.00 95.98           C  
ATOM    785  CG2 ILE H 112      70.597 -27.378 -66.615  1.00 95.98           C  
ATOM    786  CD1 ILE H 112      71.675 -26.663 -69.372  1.00 95.98           C  
ATOM    787  N   ASP H 113      72.807 -25.538 -63.814  1.00 96.28           N  
ATOM    788  CA  ASP H 113      72.911 -25.689 -62.355  1.00 96.28           C  
ATOM    789  C   ASP H 113      72.304 -24.498 -61.610  1.00 96.28           C  
ATOM    790  O   ASP H 113      71.892 -24.661 -60.457  1.00 96.28           O  
ATOM    791  CB  ASP H 113      74.366 -25.869 -61.937  1.00 96.28           C  
ATOM    792  CG  ASP H 113      75.073 -27.074 -62.522  1.00 96.28           C  
ATOM    793  OD1 ASP H 113      74.434 -28.091 -62.859  1.00 96.28           O  
ATOM    794  OD2 ASP H 113      76.320 -27.004 -62.650  1.00 96.28           O1-
ATOM    795  N   LYS H 114      72.254 -23.310 -62.271  1.00 96.88           N  
ATOM    796  CA  LYS H 114      71.658 -22.152 -61.605  1.00 96.88           C  
ATOM    797  C   LYS H 114      70.140 -22.295 -61.502  1.00 96.88           C  
ATOM    798  O   LYS H 114      69.559 -21.983 -60.463  1.00 96.88           O  
ATOM    799  CB  LYS H 114      72.022 -20.863 -62.342  1.00 96.88           C  
ATOM    800  CG  LYS H 114      71.531 -19.589 -61.675  1.00 96.88           C  
ATOM    801  CD  LYS H 114      71.993 -18.345 -62.421  1.00 96.88           C  
ATOM    802  CE  LYS H 114      71.539 -17.072 -61.718  1.00 96.88           C  
ATOM    803  NZ  LYS H 114      72.015 -15.847 -62.429  1.00 96.88           N1+
ATOM    804  N   VAL H 115      69.526 -22.777 -62.617  1.00 97.33           N  
ATOM    805  CA  VAL H 115      68.058 -22.733 -62.660  1.00 97.33           C  
ATOM    806  C   VAL H 115      67.507 -23.897 -61.833  1.00 97.33           C  
ATOM    807  O   VAL H 115      66.402 -23.783 -61.293  1.00 97.33           O  
ATOM    808  CB  VAL H 115      67.540 -22.764 -64.109  1.00 97.33           C  
ATOM    809  CG1 VAL H 115      66.014 -22.682 -64.190  1.00 97.33           C  
ATOM    810  CG2 VAL H 115      68.145 -21.603 -64.910  1.00 97.33           C  
ATOM    811  N   ARG H 116      68.201 -25.038 -61.683  1.00 96.18           N  
ATOM    812  CA  ARG H 116      67.836 -26.078 -60.723  1.00 96.18           C  
ATOM    813  C   ARG H 116      67.945 -25.601 -59.277  1.00 96.18           C  
ATOM    814  O   ARG H 116      67.209 -26.077 -58.410  1.00 96.18           O  
ATOM    815  CB  ARG H 116      68.718 -27.317 -60.909  1.00 96.18           C  
ATOM    816  CG  ARG H 116      68.628 -27.947 -62.289  1.00 96.18           C  
ATOM    817  CD  ARG H 116      69.556 -29.146 -62.419  1.00 96.18           C  
ATOM    818  NE  ARG H 116      69.427 -29.789 -63.726  1.00 96.18           N  
ATOM    819  CZ  ARG H 116      70.449 -30.271 -64.428  1.00 96.18           C  
ATOM    820  NH1 ARG H 116      71.695 -30.145 -63.986  1.00 96.18           N1+
ATOM    821  NH2 ARG H 116      70.223 -30.883 -65.581  1.00 96.18           N  
ATOM    822  N   GLN H 117      68.868 -24.648 -59.011  1.00 97.04           N  
ATOM    823  CA  GLN H 117      68.795 -23.954 -57.719  1.00 97.04           C  
ATOM    824  C   GLN H 117      67.574 -23.040 -57.645  1.00 97.04           C  
ATOM    825  O   GLN H 117      66.958 -22.924 -56.581  1.00 97.04           O  
ATOM    826  CB  GLN H 117      70.071 -23.147 -57.476  1.00 97.04           C  
ATOM    827  CG  GLN H 117      71.335 -23.995 -57.457  1.00 97.04           C  
ATOM    828  CD  GLN H 117      72.591 -23.180 -57.214  1.00 97.04           C  
ATOM    829  NE2 GLN H 117      73.654 -23.500 -57.943  1.00 97.04           N  
ATOM    830  OE1 GLN H 117      72.607 -22.270 -56.378  1.00 97.04           O  
ATOM    831  N   LEU H 118      67.240 -22.406 -58.765  1.00 97.51           N  
ATOM    832  CA  LEU H 118      66.132 -21.461 -58.748  1.00 97.51           C  
ATOM    833  C   LEU H 118      64.778 -22.168 -58.686  1.00 97.51           C  
ATOM    834  O   LEU H 118      63.878 -21.664 -58.004  1.00 97.51           O  
ATOM    835  CB  LEU H 118      66.176 -20.562 -59.990  1.00 97.51           C  
ATOM    836  CG  LEU H 118      67.435 -19.712 -60.163  1.00 97.51           C  
ATOM    837  CD1 LEU H 118      67.367 -18.919 -61.463  1.00 97.51           C  
ATOM    838  CD2 LEU H 118      67.615 -18.776 -58.971  1.00 97.51           C  
ATOM    839  N   GLU H 119      64.660 -23.268 -59.364  1.00 95.87           N  
ATOM    840  CA  GLU H 119      63.417 -24.026 -59.294  1.00 95.87           C  
ATOM    841  C   GLU H 119      63.251 -24.723 -57.943  1.00 95.87           C  
ATOM    842  O   GLU H 119      62.136 -24.779 -57.422  1.00 95.87           O  
ATOM    843  CB  GLU H 119      63.345 -25.067 -60.414  1.00 95.87           C  
ATOM    844  CG  GLU H 119      63.402 -24.478 -61.814  1.00 95.87           C  
ATOM    845  CD  GLU H 119      63.391 -25.531 -62.912  1.00 95.87           C  
ATOM    846  OE1 GLU H 119      62.567 -25.422 -63.850  1.00 95.87           O  
ATOM    847  OE2 GLU H 119      64.211 -26.472 -62.835  1.00 95.87           O1-
ATOM    848  N   ALA H 120      64.370 -25.235 -57.413  1.00 96.55           N  
ATOM    849  CA  ALA H 120      64.323 -25.806 -56.067  1.00 96.55           C  
ATOM    850  C   ALA H 120      64.109 -24.733 -55.001  1.00 96.55           C  
ATOM    851  O   ALA H 120      63.575 -25.021 -53.927  1.00 96.55           O  
ATOM    852  CB  ALA H 120      65.608 -26.578 -55.771  1.00 96.55           C  
ATOM    853  N   HIS H 121      64.533 -23.442 -55.287  1.00 97.01           N  
ATOM    854  CA  HIS H 121      64.199 -22.336 -54.391  1.00 97.01           C  
ATOM    855  C   HIS H 121      62.698 -22.062 -54.406  1.00 97.01           C  
ATOM    856  O   HIS H 121      62.091 -21.848 -53.355  1.00 97.01           O  
ATOM    857  CB  HIS H 121      64.986 -21.086 -54.778  1.00 97.01           C  
ATOM    858  CG  HIS H 121      64.793 -19.920 -53.864  1.00 97.01           C  
ATOM    859  CD2 HIS H 121      65.054 -19.776 -52.542  1.00 97.01           C  
ATOM    860  ND1 HIS H 121      64.270 -18.715 -54.291  1.00 97.01           N  
ATOM    861  CE1 HIS H 121      64.257 -17.868 -53.272  1.00 97.01           C  
ATOM    862  NE2 HIS H 121      64.721 -18.489 -52.201  1.00 97.01           N  
ATOM    863  N   ASN H 122      62.074 -22.066 -55.619  1.00 96.53           N  
ATOM    864  CA  ASN H 122      60.664 -21.722 -55.739  1.00 96.53           C  
ATOM    865  C   ASN H 122      59.743 -22.826 -55.219  1.00 96.53           C  
ATOM    866  O   ASN H 122      58.650 -22.523 -54.732  1.00 96.53           O  
ATOM    867  CB  ASN H 122      60.307 -21.405 -57.196  1.00 96.53           C  
ATOM    868  CG  ASN H 122      61.106 -20.245 -57.756  1.00 96.53           C  
ATOM    869  ND2 ASN H 122      61.607 -20.406 -58.976  1.00 96.53           N  
ATOM    870  OD1 ASN H 122      61.272 -19.214 -57.100  1.00 96.53           O  
ATOM    871  N   ARG H 123      60.201 -24.099 -55.331  1.00 97.07           N  
ATOM    872  CA  ARG H 123      59.461 -25.177 -54.677  1.00 97.07           C  
ATOM    873  C   ARG H 123      59.534 -25.071 -53.157  1.00 97.07           C  
ATOM    874  O   ARG H 123      58.603 -25.477 -52.457  1.00 97.07           O  
ATOM    875  CB  ARG H 123      59.990 -26.544 -55.119  1.00 97.07           C  
ATOM    876  CG  ARG H 123      59.895 -26.799 -56.614  1.00 97.07           C  
ATOM    877  CD  ARG H 123      60.490 -28.150 -56.992  1.00 97.07           C  
ATOM    878  NE  ARG H 123      60.438 -28.380 -58.433  1.00 97.07           N  
ATOM    879  CZ  ARG H 123      61.509 -28.474 -59.217  1.00 97.07           C  
ATOM    880  NH1 ARG H 123      62.732 -28.410 -58.705  1.00 97.07           N1+
ATOM    881  NH2 ARG H 123      61.357 -28.634 -60.522  1.00 97.07           N  
ATOM    882  N   SER H 124      60.632 -24.524 -52.615  1.00 97.17           N  
ATOM    883  CA  SER H 124      60.667 -24.194 -51.190  1.00 97.17           C  
ATOM    884  C   SER H 124      59.730 -23.033 -50.872  1.00 97.17           C  
ATOM    885  O   SER H 124      59.143 -22.978 -49.789  1.00 97.17           O  
ATOM    886  CB  SER H 124      62.091 -23.848 -50.758  1.00 97.17           C  
ATOM    887  OG  SER H 124      62.147 -23.584 -49.366  1.00 97.17           O  
ATOM    888  N   LEU H 125      59.562 -22.051 -51.834  1.00 96.68           N  
ATOM    889  CA  LEU H 125      58.767 -20.855 -51.560  1.00 96.68           C  
ATOM    890  C   LEU H 125      57.281 -21.127 -51.764  1.00 96.68           C  
ATOM    891  O   LEU H 125      56.449 -20.653 -50.986  1.00 96.68           O  
ATOM    892  CB  LEU H 125      59.211 -19.698 -52.460  1.00 96.68           C  
ATOM    893  CG  LEU H 125      60.666 -19.253 -52.328  1.00 96.68           C  
ATOM    894  CD1 LEU H 125      60.971 -18.139 -53.324  1.00 96.68           C  
ATOM    895  CD2 LEU H 125      60.961 -18.798 -50.904  1.00 96.68           C  
ATOM    896  N   GLU H 126      56.951 -21.891 -52.816  1.00 95.85           N  
ATOM    897  CA  GLU H 126      55.563 -22.309 -53.003  1.00 95.85           C  
ATOM    898  C   GLU H 126      55.141 -23.323 -51.943  1.00 95.85           C  
ATOM    899  O   GLU H 126      53.986 -23.341 -51.514  1.00 95.85           O  
ATOM    900  CB  GLU H 126      55.363 -22.899 -54.402  1.00 95.85           C  
ATOM    901  CG  GLU H 126      55.689 -21.935 -55.532  1.00 95.85           C  
ATOM    902  CD  GLU H 126      55.527 -22.549 -56.913  1.00 95.85           C  
ATOM    903  OE1 GLU H 126      54.872 -21.928 -57.780  1.00 95.85           O  
ATOM    904  OE2 GLU H 126      56.059 -23.661 -57.130  1.00 95.85           O1-
ATOM    905  N   GLY H 127      56.088 -24.193 -51.500  1.00 96.98           N  
ATOM    906  CA  GLY H 127      55.794 -25.065 -50.368  1.00 96.98           C  
ATOM    907  C   GLY H 127      55.680 -24.311 -49.057  1.00 96.98           C  
ATOM    908  O   GLY H 127      54.863 -24.660 -48.202  1.00 96.98           O  
ATOM    909  N   GLU H 128      56.487 -23.257 -48.848  1.00 96.29           N  
ATOM    910  CA  GLU H 128      56.352 -22.389 -47.677  1.00 96.29           C  
ATOM    911  C   GLU H 128      55.063 -21.576 -47.748  1.00 96.29           C  
ATOM    912  O   GLU H 128      54.352 -21.437 -46.750  1.00 96.29           O  
ATOM    913  CB  GLU H 128      57.566 -21.468 -47.554  1.00 96.29           C  
ATOM    914  CG  GLU H 128      57.568 -20.580 -46.320  1.00 96.29           C  
ATOM    915  CD  GLU H 128      58.803 -19.701 -46.203  1.00 96.29           C  
ATOM    916  OE1 GLU H 128      58.660 -18.495 -45.902  1.00 96.29           O  
ATOM    917  OE2 GLU H 128      59.922 -20.221 -46.413  1.00 96.29           O1-
ATOM    918  N   ALA H 129      54.722 -20.996 -48.990  1.00 94.61           N  
ATOM    919  CA  ALA H 129      53.578 -20.096 -49.115  1.00 94.61           C  
ATOM    920  C   ALA H 129      52.262 -20.861 -48.999  1.00 94.61           C  
ATOM    921  O   ALA H 129      51.281 -20.343 -48.460  1.00 94.61           O  
ATOM    922  CB  ALA H 129      53.636 -19.342 -50.440  1.00 94.61           C  
ATOM    923  N   ALA H 130      52.242 -22.147 -49.528  1.00 95.22           N  
ATOM    924  CA  ALA H 130      51.057 -22.993 -49.394  1.00 95.22           C  
ATOM    925  C   ALA H 130      50.828 -23.389 -47.938  1.00 95.22           C  
ATOM    926  O   ALA H 130      49.688 -23.576 -47.511  1.00 95.22           O  
ATOM    927  CB  ALA H 130      51.192 -24.240 -50.266  1.00 95.22           C  
ATOM    928  N   ALA H 131      51.902 -23.533 -47.114  1.00 95.25           N  
ATOM    929  CA  ALA H 131      51.791 -23.825 -45.686  1.00 95.25           C  
ATOM    930  C   ALA H 131      51.261 -22.619 -44.918  1.00 95.25           C  
ATOM    931  O   ALA H 131      50.515 -22.770 -43.948  1.00 95.25           O  
ATOM    932  CB  ALA H 131      53.144 -24.257 -45.126  1.00 95.25           C  
ATOM    933  N   LEU H 132      51.646 -21.373 -45.348  1.00 94.36           N  
ATOM    934  CA  LEU H 132      51.156 -20.157 -44.711  1.00 94.36           C  
ATOM    935  C   LEU H 132      49.671 -19.936 -44.988  1.00 94.36           C  
ATOM    936  O   LEU H 132      48.940 -19.517 -44.085  1.00 94.36           O  
ATOM    937  CB  LEU H 132      51.956 -18.942 -45.197  1.00 94.36           C  
ATOM    938  CG  LEU H 132      53.462 -18.973 -44.926  1.00 94.36           C  
ATOM    939  CD1 LEU H 132      54.133 -17.737 -45.514  1.00 94.36           C  
ATOM    940  CD2 LEU H 132      53.732 -19.072 -43.428  1.00 94.36           C  
ATOM    941  N   ARG H 133      49.258 -20.210 -46.189  1.00 93.35           N  
ATOM    942  CA  ARG H 133      47.850 -20.084 -46.536  1.00 93.35           C  
ATOM    943  C   ARG H 133      46.995 -21.169 -45.884  1.00 93.35           C  
ATOM    944  O   ARG H 133      45.826 -20.930 -45.573  1.00 93.35           O  
ATOM    945  CB  ARG H 133      47.669 -20.140 -48.058  1.00 93.35           C  
ATOM    946  CG  ARG H 133      48.411 -19.045 -48.805  1.00 93.35           C  
ATOM    947  CD  ARG H 133      48.162 -19.119 -50.306  1.00 93.35           C  
ATOM    948  NE  ARG H 133      48.838 -18.037 -51.017  1.00 93.35           N  
ATOM    949  CZ  ARG H 133      49.996 -18.164 -51.659  1.00 93.35           C  
ATOM    950  NH1 ARG H 133      50.656 -19.318 -51.643  1.00 93.35           N1+
ATOM    951  NH2 ARG H 133      50.499 -17.133 -52.321  1.00 93.35           N  
ATOM    952  N   GLN H 134      47.568 -22.356 -45.677  1.00 93.30           N  
ATOM    953  CA  GLN H 134      46.878 -23.364 -44.871  1.00 93.30           C  
ATOM    954  C   GLN H 134      46.812 -22.948 -43.403  1.00 93.30           C  
ATOM    955  O   GLN H 134      45.824 -23.228 -42.722  1.00 93.30           O  
ATOM    956  CB  GLN H 134      47.570 -24.719 -45.016  1.00 93.30           C  
ATOM    957  CG  GLN H 134      46.884 -25.865 -44.291  1.00 93.30           C  
ATOM    958  CD  GLN H 134      47.579 -27.198 -44.497  1.00 93.30           C  
ATOM    959  NE2 GLN H 134      46.793 -28.251 -44.699  1.00 93.30           N  
ATOM    960  OE1 GLN H 134      48.811 -27.282 -44.473  1.00 93.30           O  
ATOM    961  N   GLN H 135      47.907 -22.258 -42.914  1.00 92.20           N  
ATOM    962  CA  GLN H 135      47.934 -21.812 -41.524  1.00 92.20           C  
ATOM    963  C   GLN H 135      46.933 -20.682 -41.293  1.00 92.20           C  
ATOM    964  O   GLN H 135      46.220 -20.674 -40.288  1.00 92.20           O  
ATOM    965  CB  GLN H 135      49.343 -21.367 -41.137  1.00 92.20           C  
ATOM    966  CG  GLN H 135      49.506 -20.962 -39.680  1.00 92.20           C  
ATOM    967  CD  GLN H 135      50.931 -20.577 -39.327  1.00 92.20           C  
ATOM    968  NE2 GLN H 135      51.399 -21.039 -38.172  1.00 92.20           N  
ATOM    969  OE1 GLN H 135      51.605 -19.871 -40.083  1.00 92.20           O  
ATOM    970  N   GLN H 136      46.847 -19.688 -42.217  1.00 92.06           N  
ATOM    971  CA  GLN H 136      45.902 -18.582 -42.120  1.00 92.06           C  
ATOM    972  C   GLN H 136      44.463 -19.061 -42.305  1.00 92.06           C  
ATOM    973  O   GLN H 136      43.547 -18.532 -41.673  1.00 92.06           O  
ATOM    974  CB  GLN H 136      46.225 -17.501 -43.155  1.00 92.06           C  
ATOM    975  CG  GLN H 136      47.617 -16.902 -43.005  1.00 92.06           C  
ATOM    976  CD  GLN H 136      47.920 -15.854 -44.061  1.00 92.06           C  
ATOM    977  NE2 GLN H 136      48.535 -14.753 -43.643  1.00 92.06           N  
ATOM    978  OE1 GLN H 136      47.604 -16.033 -45.241  1.00 92.06           O  
ATOM    979  N   ALA H 137      44.263 -20.082 -43.188  1.00 91.06           N  
ATOM    980  CA  ALA H 137      42.934 -20.656 -43.383  1.00 91.06           C  
ATOM    981  C   ALA H 137      42.482 -21.429 -42.148  1.00 91.06           C  
ATOM    982  O   ALA H 137      41.285 -21.605 -41.911  1.00 91.06           O  
ATOM    983  CB  ALA H 137      42.922 -21.566 -44.610  1.00 91.06           C  
ATOM    984  N   GLY H 138      43.489 -21.950 -41.262  1.00 91.13           N  
ATOM    985  CA  GLY H 138      43.133 -22.540 -39.975  1.00 91.13           C  
ATOM    986  C   GLY H 138      42.826 -21.496 -38.916  1.00 91.13           C  
ATOM    987  O   GLY H 138      41.882 -21.653 -38.137  1.00 91.13           O  
ATOM    988  N   ARG H 139      43.651 -20.345 -38.850  1.00 91.25           N  
ATOM    989  CA  ARG H 139      43.455 -19.291 -37.859  1.00 91.25           C  
ATOM    990  C   ARG H 139      42.155 -18.533 -38.114  1.00 91.25           C  
ATOM    991  O   ARG H 139      41.481 -18.114 -37.174  1.00 91.25           O  
ATOM    992  CB  ARG H 139      44.636 -18.319 -37.863  1.00 91.25           C  
ATOM    993  CG  ARG H 139      45.973 -18.970 -37.548  1.00 91.25           C  
ATOM    994  CD  ARG H 139      47.104 -17.951 -37.525  1.00 91.25           C  
ATOM    995  NE  ARG H 139      48.382 -18.574 -37.181  1.00 91.25           N  
ATOM    996  CZ  ARG H 139      49.530 -17.907 -37.069  1.00 91.25           C  
ATOM    997  NH1 ARG H 139      49.587 -16.609 -37.341  1.00 91.25           N1+
ATOM    998  NH2 ARG H 139      50.623 -18.546 -36.681  1.00 91.25           N  
ATOM    999  N   SER H 140      41.741 -18.320 -39.361  1.00 90.78           N  
ATOM   1000  CA  SER H 140      40.473 -17.684 -39.702  1.00 90.78           C  
ATOM   1001  C   SER H 140      39.292 -18.587 -39.354  1.00 90.78           C  
ATOM   1002  O   SER H 140      38.274 -18.118 -38.848  1.00 90.78           O  
ATOM   1003  CB  SER H 140      40.433 -17.325 -41.187  1.00 90.78           C  
ATOM   1004  OG  SER H 140      41.481 -16.433 -41.520  1.00 90.78           O  
ATOM   1005  N   ALA H 141      39.407 -19.959 -39.630  1.00 93.15           N  
ATOM   1006  CA  ALA H 141      38.357 -20.922 -39.308  1.00 93.15           C  
ATOM   1007  C   ALA H 141      38.183 -21.058 -37.798  1.00 93.15           C  
ATOM   1008  O   ALA H 141      37.061 -21.133 -37.291  1.00 93.15           O  
ATOM   1009  CB  ALA H 141      38.675 -22.282 -39.927  1.00 93.15           C  
ATOM   1010  N   MET H 142      39.311 -21.093 -37.039  1.00 93.71           N  
ATOM   1011  CA  MET H 142      39.239 -21.001 -35.580  1.00 93.71           C  
ATOM   1012  C   MET H 142      38.752 -19.621 -35.144  1.00 93.71           C  
ATOM   1013  O   MET H 142      38.075 -19.497 -34.123  1.00 93.71           O  
ATOM   1014  CB  MET H 142      40.602 -21.296 -34.953  1.00 93.71           C  
ATOM   1015  CG  MET H 142      41.142 -22.679 -35.282  1.00 93.71           C  
ATOM   1016  SD  MET H 142      40.034 -24.022 -34.702  1.00 93.71           S  
ATOM   1017  CE  MET H 142      40.020 -23.678 -32.920  1.00 93.71           C  
ATOM   1018  N   GLY H 143      39.108 -18.540 -35.946  1.00 94.52           N  
ATOM   1019  CA  GLY H 143      38.696 -17.185 -35.628  1.00 94.52           C  
ATOM   1020  C   GLY H 143      37.196 -16.972 -35.738  1.00 94.52           C  
ATOM   1021  O   GLY H 143      36.615 -16.241 -34.936  1.00 94.52           O  
ATOM   1022  N   GLU H 144      36.503 -17.592 -36.722  1.00 94.48           N  
ATOM   1023  CA  GLU H 144      35.057 -17.514 -36.908  1.00 94.48           C  
ATOM   1024  C   GLU H 144      34.314 -18.187 -35.757  1.00 94.48           C  
ATOM   1025  O   GLU H 144      33.237 -17.730 -35.362  1.00 94.48           O  
ATOM   1026  CB  GLU H 144      34.648 -18.151 -38.238  1.00 94.48           C  
ATOM   1027  CG  GLU H 144      35.275 -17.495 -39.457  1.00 94.48           C  
ATOM   1028  CD  GLU H 144      34.832 -18.117 -40.772  1.00 94.48           C  
ATOM   1029  OE1 GLU H 144      34.485 -17.365 -41.711  1.00 94.48           O  
ATOM   1030  OE2 GLU H 144      34.832 -19.365 -40.865  1.00 94.48           O1-
ATOM   1031  N   LEU H 145      34.843 -19.305 -35.156  1.00 95.08           N  
ATOM   1032  CA  LEU H 145      34.172 -20.082 -34.121  1.00 95.08           C  
ATOM   1033  C   LEU H 145      34.097 -19.309 -32.809  1.00 95.08           C  
ATOM   1034  O   LEU H 145      33.108 -19.402 -32.078  1.00 95.08           O  
ATOM   1035  CB  LEU H 145      34.901 -21.412 -33.900  1.00 95.08           C  
ATOM   1036  CG  LEU H 145      35.007 -22.337 -35.114  1.00 95.08           C  
ATOM   1037  CD1 LEU H 145      35.810 -23.585 -34.760  1.00 95.08           C  
ATOM   1038  CD2 LEU H 145      33.622 -22.711 -35.624  1.00 95.08           C  
ATOM   1039  N   TYR H 146      35.163 -18.527 -32.498  1.00 96.09           N  
ATOM   1040  CA  TYR H 146      35.082 -17.586 -31.383  1.00 96.09           C  
ATOM   1041  C   TYR H 146      34.089 -16.463 -31.663  1.00 96.09           C  
ATOM   1042  O   TYR H 146      33.376 -16.039 -30.747  1.00 96.09           O  
ATOM   1043  CB  TYR H 146      36.465 -16.994 -31.089  1.00 96.09           C  
ATOM   1044  CG  TYR H 146      37.497 -18.033 -30.719  1.00 96.09           C  
ATOM   1045  CD1 TYR H 146      37.244 -18.946 -29.696  1.00 96.09           C  
ATOM   1046  CD2 TYR H 146      38.716 -18.103 -31.385  1.00 96.09           C  
ATOM   1047  CE1 TYR H 146      38.206 -19.884 -29.324  1.00 96.09           C  
ATOM   1048  CE2 TYR H 146      39.684 -19.036 -31.017  1.00 96.09           C  
ATOM   1049  CZ  TYR H 146      39.422 -19.910 -29.979  1.00 96.09           C  
ATOM   1050  OH  TYR H 146      40.387 -20.815 -29.593  1.00 96.09           O  
ATOM   1051  N   GLU H 147      34.059 -16.006 -32.907  1.00 96.09           N  
ATOM   1052  CA  GLU H 147      33.074 -14.996 -33.277  1.00 96.09           C  
ATOM   1053  C   GLU H 147      31.651 -15.550 -33.304  1.00 96.09           C  
ATOM   1054  O   GLU H 147      30.697 -14.807 -33.057  1.00 96.09           O  
ATOM   1055  CB  GLU H 147      33.410 -14.393 -34.647  1.00 96.09           C  
ATOM   1056  CG  GLU H 147      34.776 -13.727 -34.704  1.00 96.09           C  
ATOM   1057  CD  GLU H 147      35.084 -13.099 -36.055  1.00 96.09           C  
ATOM   1058  OE1 GLU H 147      35.559 -11.941 -36.092  1.00 96.09           O  
ATOM   1059  OE2 GLU H 147      34.849 -13.771 -37.085  1.00 96.09           O1-
ATOM   1060  N   ARG H 148      31.477 -16.788 -33.583  1.00 96.62           N  
ATOM   1061  CA  ARG H 148      30.161 -17.398 -33.370  1.00 96.62           C  
ATOM   1062  C   ARG H 148      29.866 -17.580 -31.882  1.00 96.62           C  
ATOM   1063  O   ARG H 148      28.706 -17.513 -31.472  1.00 96.62           O  
ATOM   1064  CB  ARG H 148      30.070 -18.748 -34.083  1.00 96.62           C  
ATOM   1065  CG  ARG H 148      30.267 -18.669 -35.588  1.00 96.62           C  
ATOM   1066  CD  ARG H 148      30.143 -20.037 -36.245  1.00 96.62           C  
ATOM   1067  NE  ARG H 148      30.303 -19.954 -37.695  1.00 96.62           N  
ATOM   1068  CZ  ARG H 148      30.589 -20.987 -38.482  1.00 96.62           C  
ATOM   1069  NH1 ARG H 148      30.827 -22.187 -37.965  1.00 96.62           N1+
ATOM   1070  NH2 ARG H 148      30.639 -20.820 -39.796  1.00 96.62           N  
ATOM   1071  N   GLU H 149      30.847 -17.804 -31.071  1.00 96.83           N  
ATOM   1072  CA  GLU H 149      30.653 -18.132 -29.659  1.00 96.83           C  
ATOM   1073  C   GLU H 149      30.283 -16.892 -28.849  1.00 96.83           C  
ATOM   1074  O   GLU H 149      29.478 -16.978 -27.920  1.00 96.83           O  
ATOM   1075  CB  GLU H 149      31.911 -18.788 -29.089  1.00 96.83           C  
ATOM   1076  CG  GLU H 149      31.790 -19.256 -27.648  1.00 96.83           C  
ATOM   1077  CD  GLU H 149      30.694 -20.289 -27.439  1.00 96.83           C  
ATOM   1078  OE1 GLU H 149      29.906 -20.148 -26.477  1.00 96.83           O  
ATOM   1079  OE2 GLU H 149      30.623 -21.244 -28.243  1.00 96.83           O1-
ATOM   1080  N   VAL H 150      30.864 -15.741 -29.194  1.00 96.95           N  
ATOM   1081  CA  VAL H 150      30.629 -14.519 -28.416  1.00 96.95           C  
ATOM   1082  C   VAL H 150      29.256 -13.941 -28.779  1.00 96.95           C  
ATOM   1083  O   VAL H 150      28.580 -13.410 -27.890  1.00 96.95           O  
ATOM   1084  CB  VAL H 150      31.754 -13.491 -28.650  1.00 96.95           C  
ATOM   1085  CG1 VAL H 150      31.563 -12.217 -27.827  1.00 96.95           C  
ATOM   1086  CG2 VAL H 150      33.114 -14.110 -28.305  1.00 96.95           C  
ATOM   1087  N   ARG H 151      28.861 -14.040 -30.046  1.00 97.79           N  
ATOM   1088  CA  ARG H 151      27.513 -13.665 -30.453  1.00 97.79           C  
ATOM   1089  C   ARG H 151      26.445 -14.571 -29.849  1.00 97.79           C  
ATOM   1090  O   ARG H 151      25.287 -14.160 -29.719  1.00 97.79           O  
ATOM   1091  CB  ARG H 151      27.399 -13.693 -31.983  1.00 97.79           C  
ATOM   1092  CG  ARG H 151      28.366 -12.752 -32.683  1.00 97.79           C  
ATOM   1093  CD  ARG H 151      28.252 -12.846 -34.198  1.00 97.79           C  
ATOM   1094  NE  ARG H 151      28.544 -14.196 -34.676  1.00 97.79           N  
ATOM   1095  CZ  ARG H 151      27.698 -14.945 -35.377  1.00 97.79           C  
ATOM   1096  NH1 ARG H 151      26.473 -14.509 -35.649  1.00 97.79           N1+
ATOM   1097  NH2 ARG H 151      28.079 -16.140 -35.808  1.00 97.79           N  
ATOM   1098  N   GLU H 152      26.753 -15.769 -29.470  1.00 97.69           N  
ATOM   1099  CA  GLU H 152      25.833 -16.550 -28.633  1.00 97.69           C  
ATOM   1100  C   GLU H 152      25.808 -16.027 -27.197  1.00 97.69           C  
ATOM   1101  O   GLU H 152      24.743 -15.981 -26.579  1.00 97.69           O  
ATOM   1102  CB  GLU H 152      26.218 -18.030 -28.650  1.00 97.69           C  
ATOM   1103  CG  GLU H 152      26.182 -18.659 -30.034  1.00 97.69           C  
ATOM   1104  CD  GLU H 152      26.549 -20.135 -30.036  1.00 97.69           C  
ATOM   1105  OE1 GLU H 152      25.835 -20.937 -30.682  1.00 97.69           O  
ATOM   1106  OE2 GLU H 152      27.558 -20.493 -29.389  1.00 97.69           O1-
ATOM   1107  N   MET H 153      26.969 -15.646 -26.696  1.00 97.34           N  
ATOM   1108  CA  MET H 153      27.038 -15.168 -25.319  1.00 97.34           C  
ATOM   1109  C   MET H 153      26.448 -13.766 -25.188  1.00 97.34           C  
ATOM   1110  O   MET H 153      25.791 -13.465 -24.186  1.00 97.34           O  
ATOM   1111  CB  MET H 153      28.483 -15.168 -24.819  1.00 97.34           C  
ATOM   1112  CG  MET H 153      29.142 -16.537 -24.844  1.00 97.34           C  
ATOM   1113  SD  MET H 153      28.261 -17.761 -23.799  1.00 97.34           S  
ATOM   1114  CE  MET H 153      28.387 -16.951 -22.181  1.00 97.34           C  
ATOM   1115  N   ARG H 154      26.661 -12.930 -26.144  1.00 97.81           N  
ATOM   1116  CA  ARG H 154      26.009 -11.625 -26.170  1.00 97.81           C  
ATOM   1117  C   ARG H 154      24.515 -11.748 -26.461  1.00 97.81           C  
ATOM   1118  O   ARG H 154      23.708 -11.012 -25.889  1.00 97.81           O  
ATOM   1119  CB  ARG H 154      26.661 -10.715 -27.214  1.00 97.81           C  
ATOM   1120  CG  ARG H 154      28.139 -10.456 -26.978  1.00 97.81           C  
ATOM   1121  CD  ARG H 154      28.729  -9.555 -28.052  1.00 97.81           C  
ATOM   1122  NE  ARG H 154      30.144  -9.284 -27.813  1.00 97.81           N  
ATOM   1123  CZ  ARG H 154      30.853  -8.352 -28.443  1.00 97.81           C  
ATOM   1124  NH1 ARG H 154      30.289  -7.583 -29.369  1.00 97.81           N1+
ATOM   1125  NH2 ARG H 154      32.134  -8.185 -28.149  1.00 97.81           N  
ATOM   1126  N   GLY H 155      24.169 -12.690 -27.361  1.00 97.67           N  
ATOM   1127  CA  GLY H 155      22.755 -12.965 -27.578  1.00 97.67           C  
ATOM   1128  C   GLY H 155      22.084 -13.632 -26.393  1.00 97.67           C  
ATOM   1129  O   GLY H 155      20.879 -13.479 -26.190  1.00 97.67           O  
ATOM   1130  N   ALA H 156      22.883 -14.403 -25.574  1.00 97.57           N  
ATOM   1131  CA  ALA H 156      22.366 -15.010 -24.348  1.00 97.57           C  
ATOM   1132  C   ALA H 156      22.011 -13.943 -23.317  1.00 97.57           C  
ATOM   1133  O   ALA H 156      20.955 -14.017 -22.682  1.00 97.57           O  
ATOM   1134  CB  ALA H 156      23.384 -15.989 -23.767  1.00 97.57           C  
ATOM   1135  N   VAL H 157      22.871 -12.933 -23.121  1.00 97.78           N  
ATOM   1136  CA  VAL H 157      22.685 -11.930 -22.066  1.00 97.78           C  
ATOM   1137  C   VAL H 157      21.568 -10.962 -22.470  1.00 97.78           C  
ATOM   1138  O   VAL H 157      20.896 -10.412 -21.589  1.00 97.78           O  
ATOM   1139  CB  VAL H 157      24.005 -11.187 -21.781  1.00 97.78           C  
ATOM   1140  CG1 VAL H 157      23.870 -10.156 -20.660  1.00 97.78           C  
ATOM   1141  CG2 VAL H 157      25.106 -12.190 -21.405  1.00 97.78           C  
ATOM   1142  N   LEU H 158      21.334 -10.721 -23.738  1.00 97.69           N  
ATOM   1143  CA  LEU H 158      20.171  -9.962 -24.185  1.00 97.69           C  
ATOM   1144  C   LEU H 158      18.878 -10.737 -23.950  1.00 97.69           C  
ATOM   1145  O   LEU H 158      17.825 -10.138 -23.730  1.00 97.69           O  
ATOM   1146  CB  LEU H 158      20.302  -9.614 -25.672  1.00 97.69           C  
ATOM   1147  CG  LEU H 158      21.518  -8.775 -26.067  1.00 97.69           C  
ATOM   1148  CD1 LEU H 158      21.546  -8.563 -27.578  1.00 97.69           C  
ATOM   1149  CD2 LEU H 158      21.508  -7.438 -25.334  1.00 97.69           C  
ATOM   1150  N   ARG H 159      18.874 -12.107 -23.980  1.00 97.79           N  
ATOM   1151  CA  ARG H 159      17.711 -12.929 -23.648  1.00 97.79           C  
ATOM   1152  C   ARG H 159      17.563 -13.091 -22.137  1.00 97.79           C  
ATOM   1153  O   ARG H 159      16.449 -13.012 -21.613  1.00 97.79           O  
ATOM   1154  CB  ARG H 159      17.808 -14.304 -24.309  1.00 97.79           C  
ATOM   1155  CG  ARG H 159      17.877 -14.260 -25.827  1.00 97.79           C  
ATOM   1156  CD  ARG H 159      17.960 -15.655 -26.428  1.00 97.79           C  
ATOM   1157  NE  ARG H 159      19.138 -16.376 -25.953  1.00 97.79           N  
ATOM   1158  CZ  ARG H 159      20.131 -16.796 -26.730  1.00 97.79           C  
ATOM   1159  NH1 ARG H 159      20.143 -16.508 -28.028  1.00 97.79           N1+
ATOM   1160  NH2 ARG H 159      21.120 -17.508 -26.210  1.00 97.79           N  
ATOM   1161  N   LEU H 160      18.726 -13.320 -21.455  1.00 98.16           N  
ATOM   1162  CA  LEU H 160      18.698 -13.372 -19.996  1.00 98.16           C  
ATOM   1163  C   LEU H 160      18.407 -11.996 -19.402  1.00 98.16           C  
ATOM   1164  O   LEU H 160      17.850 -11.907 -18.305  1.00 98.16           O  
ATOM   1165  CB  LEU H 160      20.025 -13.899 -19.447  1.00 98.16           C  
ATOM   1166  CG  LEU H 160      20.433 -15.306 -19.886  1.00 98.16           C  
ATOM   1167  CD1 LEU H 160      21.799 -15.665 -19.311  1.00 98.16           C  
ATOM   1168  CD2 LEU H 160      19.383 -16.325 -19.457  1.00 98.16           C  
ATOM   1169  N   GLY H 161      18.773 -10.890 -20.099  1.00 97.39           N  
ATOM   1170  CA  GLY H 161      18.408  -9.553 -19.659  1.00 97.39           C  
ATOM   1171  C   GLY H 161      16.927  -9.260 -19.802  1.00 97.39           C  
ATOM   1172  O   GLY H 161      16.344  -8.542 -18.987  1.00 97.39           O  
ATOM   1173  N   ALA H 162      16.246  -9.816 -20.865  1.00 97.39           N  
ATOM   1174  CA  ALA H 162      14.789  -9.724 -20.989  1.00 97.39           C  
ATOM   1175  C   ALA H 162      14.099 -10.750 -20.095  1.00 97.39           C  
ATOM   1176  O   ALA H 162      13.023 -10.487 -19.553  1.00 97.39           O  
ATOM   1177  CB  ALA H 162      14.367  -9.918 -22.445  1.00 97.39           C  
ATOM   1178  N   ALA H 163      14.719 -11.952 -19.927  1.00 96.81           N  
ATOM   1179  CA  ALA H 163      14.273 -12.935 -18.942  1.00 96.81           C  
ATOM   1180  C   ALA H 163      14.402 -12.407 -17.512  1.00 96.81           C  
ATOM   1181  O   ALA H 163      13.577 -12.750 -16.661  1.00 96.81           O  
ATOM   1182  CB  ALA H 163      15.071 -14.231 -19.089  1.00 96.81           C  
ATOM   1183  N   ARG H 164      15.445 -11.574 -17.273  1.00 96.65           N  
ATOM   1184  CA  ARG H 164      15.552 -10.815 -16.033  1.00 96.65           C  
ATOM   1185  C   ARG H 164      14.388  -9.840 -15.867  1.00 96.65           C  
ATOM   1186  O   ARG H 164      13.708  -9.824 -14.842  1.00 96.65           O  
ATOM   1187  CB  ARG H 164      16.875 -10.043 -15.996  1.00 96.65           C  
ATOM   1188  CG  ARG H 164      17.134  -9.276 -14.717  1.00 96.65           C  
ATOM   1189  CD  ARG H 164      18.206  -8.208 -14.880  1.00 96.65           C  
ATOM   1190  NE  ARG H 164      18.177  -7.252 -13.748  1.00 96.65           N  
ATOM   1191  CZ  ARG H 164      19.224  -6.767 -13.106  1.00 96.65           C  
ATOM   1192  NH1 ARG H 164      20.483  -7.053 -13.376  1.00 96.65           N1+
ATOM   1193  NH2 ARG H 164      19.081  -5.928 -12.101  1.00 96.65           N  
ATOM   1194  N   GLY H 165      14.133  -9.005 -16.855  1.00 95.71           N  
ATOM   1195  CA  GLY H 165      13.331  -7.805 -16.621  1.00 95.71           C  
ATOM   1196  C   GLY H 165      11.840  -8.070 -16.626  1.00 95.71           C  
ATOM   1197  O   GLY H 165      11.061  -7.291 -16.076  1.00 95.71           O  
ATOM   1198  N   GLN H 166      11.381  -9.193 -17.254  1.00 96.66           N  
ATOM   1199  CA  GLN H 166      10.001  -9.657 -17.098  1.00 96.66           C  
ATOM   1200  C   GLN H 166       9.722 -10.081 -15.658  1.00 96.66           C  
ATOM   1201  O   GLN H 166       8.604  -9.907 -15.172  1.00 96.66           O  
ATOM   1202  CB  GLN H 166       9.714 -10.813 -18.054  1.00 96.66           C  
ATOM   1203  CG  GLN H 166       9.900 -10.456 -19.524  1.00 96.66           C  
ATOM   1204  CD  GLN H 166       9.634 -11.625 -20.452  1.00 96.66           C  
ATOM   1205  NE2 GLN H 166       8.954 -11.358 -21.563  1.00 96.66           N  
ATOM   1206  OE1 GLN H 166      10.035 -12.761 -20.176  1.00 96.66           O  
ATOM   1207  N   LEU H 167      10.760 -10.648 -14.969  1.00 96.56           N  
ATOM   1208  CA  LEU H 167      10.588 -11.149 -13.613  1.00 96.56           C  
ATOM   1209  C   LEU H 167      10.537 -10.018 -12.590  1.00 96.56           C  
ATOM   1210  O   LEU H 167       9.942 -10.182 -11.522  1.00 96.56           O  
ATOM   1211  CB  LEU H 167      11.727 -12.109 -13.245  1.00 96.56           C  
ATOM   1212  CG  LEU H 167      11.872 -13.356 -14.116  1.00 96.56           C  
ATOM   1213  CD1 LEU H 167      13.073 -14.181 -13.667  1.00 96.56           C  
ATOM   1214  CD2 LEU H 167      10.596 -14.194 -14.069  1.00 96.56           C  
ATOM   1215  N   ARG H 168      11.115  -8.874 -12.831  1.00 96.41           N  
ATOM   1216  CA  ARG H 168      10.806  -7.705 -11.997  1.00 96.41           C  
ATOM   1217  C   ARG H 168       9.393  -7.203 -12.285  1.00 96.41           C  
ATOM   1218  O   ARG H 168       8.706  -6.750 -11.367  1.00 96.41           O  
ATOM   1219  CB  ARG H 168      11.816  -6.587 -12.217  1.00 96.41           C  
ATOM   1220  CG  ARG H 168      13.257  -6.940 -11.871  1.00 96.41           C  
ATOM   1221  CD  ARG H 168      14.138  -5.705 -11.913  1.00 96.41           C  
ATOM   1222  NE  ARG H 168      15.560  -6.015 -11.605  1.00 96.41           N  
ATOM   1223  CZ  ARG H 168      16.329  -6.284 -12.707  1.00 96.41           C  
ATOM   1224  NH1 ARG H 168      15.723  -6.597 -13.864  1.00 96.41           N1+
ATOM   1225  NH2 ARG H 168      17.503  -6.179 -12.502  1.00 96.41           N  
ATOM   1226  N   LEU H 169       8.919  -7.255 -13.499  1.00 95.33           N  
ATOM   1227  CA  LEU H 169       7.585  -6.772 -13.847  1.00 95.33           C  
ATOM   1228  C   LEU H 169       6.495  -7.717 -13.348  1.00 95.33           C  
ATOM   1229  O   LEU H 169       5.421  -7.268 -12.938  1.00 95.33           O  
ATOM   1230  CB  LEU H 169       7.459  -6.600 -15.365  1.00 95.33           C  
ATOM   1231  CG  LEU H 169       8.428  -5.613 -16.017  1.00 95.33           C  
ATOM   1232  CD1 LEU H 169       8.227  -5.593 -17.528  1.00 95.33           C  
ATOM   1233  CD2 LEU H 169       8.244  -4.217 -15.430  1.00 95.33           C  
ATOM   1234  N   GLU H 170       6.778  -9.029 -13.384  1.00 96.40           N  
ATOM   1235  CA  GLU H 170       5.888  -9.964 -12.690  1.00 96.40           C  
ATOM   1236  C   GLU H 170       5.944  -9.793 -11.174  1.00 96.40           C  
ATOM   1237  O   GLU H 170       4.925  -9.981 -10.506  1.00 96.40           O  
ATOM   1238  CB  GLU H 170       6.242 -11.408 -13.065  1.00 96.40           C  
ATOM   1239  CG  GLU H 170       6.123 -11.699 -14.553  1.00 96.40           C  
ATOM   1240  CD  GLU H 170       6.478 -13.132 -14.918  1.00 96.40           C  
ATOM   1241  OE1 GLU H 170       5.726 -13.764 -15.695  1.00 96.40           O  
ATOM   1242  OE2 GLU H 170       7.516 -13.627 -14.426  1.00 96.40           O1-
ATOM   1243  N   GLN H 171       7.132  -9.439 -10.659  1.00 96.60           N  
ATOM   1244  CA  GLN H 171       7.263  -9.237  -9.219  1.00 96.60           C  
ATOM   1245  C   GLN H 171       6.558  -7.956  -8.779  1.00 96.60           C  
ATOM   1246  O   GLN H 171       5.842  -7.948  -7.776  1.00 96.60           O  
ATOM   1247  CB  GLN H 171       8.736  -9.200  -8.814  1.00 96.60           C  
ATOM   1248  CG  GLN H 171       8.984  -9.083  -7.319  1.00 96.60           C  
ATOM   1249  CD  GLN H 171      10.459  -9.091  -6.961  1.00 96.60           C  
ATOM   1250  NE2 GLN H 171      10.818  -9.868  -5.947  1.00 96.60           N  
ATOM   1251  OE1 GLN H 171      11.268  -8.403  -7.593  1.00 96.60           O  
ATOM   1252  N   GLU H 172       6.739  -6.856  -9.511  1.00 96.18           N  
ATOM   1253  CA  GLU H 172       5.952  -5.649  -9.288  1.00 96.18           C  
ATOM   1254  C   GLU H 172       4.465  -5.823  -9.603  1.00 96.18           C  
ATOM   1255  O   GLU H 172       3.650  -5.049  -9.092  1.00 96.18           O  
ATOM   1256  CB  GLU H 172       6.503  -4.490 -10.136  1.00 96.18           C  
ATOM   1257  CG  GLU H 172       7.949  -4.138  -9.831  1.00 96.18           C  
ATOM   1258  CD  GLU H 172       8.472  -2.975 -10.661  1.00 96.18           C  
ATOM   1259  OE1 GLU H 172       9.104  -2.056 -10.091  1.00 96.18           O  
ATOM   1260  OE2 GLU H 172       8.248  -2.983 -11.893  1.00 96.18           O1-
ATOM   1261  N   HIS H 173       4.118  -6.806 -10.415  1.00 94.34           N  
ATOM   1262  CA  HIS H 173       2.684  -7.103 -10.542  1.00 94.34           C  
ATOM   1263  C   HIS H 173       2.180  -7.825  -9.298  1.00 94.34           C  
ATOM   1264  O   HIS H 173       1.086  -7.541  -8.804  1.00 94.34           O  
ATOM   1265  CB  HIS H 173       2.420  -7.925 -11.799  1.00 94.34           C  
ATOM   1266  CG  HIS H 173       0.975  -8.203 -12.066  1.00 94.34           C  
ATOM   1267  CD2 HIS H 173       0.309  -9.367 -12.248  1.00 94.34           C  
ATOM   1268  ND1 HIS H 173       0.036  -7.196 -12.170  1.00 94.34           N  
ATOM   1269  CE1 HIS H 173      -1.147  -7.736 -12.415  1.00 94.34           C  
ATOM   1270  NE2 HIS H 173      -1.010  -9.048 -12.468  1.00 94.34           N  
ATOM   1271  N   LEU H 174       2.975  -8.793  -8.750  1.00 95.53           N  
ATOM   1272  CA  LEU H 174       2.693  -9.407  -7.457  1.00 95.53           C  
ATOM   1273  C   LEU H 174       2.751  -8.405  -6.307  1.00 95.53           C  
ATOM   1274  O   LEU H 174       2.054  -8.580  -5.303  1.00 95.53           O  
ATOM   1275  CB  LEU H 174       3.692 -10.542  -7.186  1.00 95.53           C  
ATOM   1276  CG  LEU H 174       3.697 -11.689  -8.198  1.00 95.53           C  
ATOM   1277  CD1 LEU H 174       4.774 -12.708  -7.839  1.00 95.53           C  
ATOM   1278  CD2 LEU H 174       2.326 -12.354  -8.260  1.00 95.53           C  
ATOM   1279  N   LEU H 175       3.558  -7.370  -6.432  1.00 96.89           N  
ATOM   1280  CA  LEU H 175       3.467  -6.282  -5.456  1.00 96.89           C  
ATOM   1281  C   LEU H 175       2.261  -5.380  -5.696  1.00 96.89           C  
ATOM   1282  O   LEU H 175       1.976  -4.478  -4.902  1.00 96.89           O  
ATOM   1283  CB  LEU H 175       4.764  -5.460  -5.503  1.00 96.89           C  
ATOM   1284  CG  LEU H 175       6.052  -6.219  -5.183  1.00 96.89           C  
ATOM   1285  CD1 LEU H 175       7.261  -5.301  -5.323  1.00 96.89           C  
ATOM   1286  CD2 LEU H 175       5.988  -6.814  -3.780  1.00 96.89           C  
ATOM   1287  N   GLU H 176       1.502  -5.545  -6.751  1.00 94.95           N  
ATOM   1288  CA  GLU H 176       0.226  -4.845  -6.896  1.00 94.95           C  
ATOM   1289  C   GLU H 176      -0.989  -5.766  -6.792  1.00 94.95           C  
ATOM   1290  O   GLU H 176      -2.117  -5.288  -6.947  1.00 94.95           O  
ATOM   1291  CB  GLU H 176       0.187  -4.112  -8.248  1.00 94.95           C  
ATOM   1292  CG  GLU H 176       1.296  -3.091  -8.427  1.00 94.95           C  
ATOM   1293  CD  GLU H 176       1.265  -2.382  -9.771  1.00 94.95           C  
ATOM   1294  OE1 GLU H 176       2.328  -2.278 -10.425  1.00 94.95           O  
ATOM   1295  OE2 GLU H 176       0.172  -1.925 -10.178  1.00 94.95           O1-
ATOM   1296  N   ASP H 177      -0.806  -7.061  -6.536  1.00 94.91           N  
ATOM   1297  CA  ASP H 177      -1.955  -7.942  -6.323  1.00 94.91           C  
ATOM   1298  C   ASP H 177      -2.183  -8.206  -4.836  1.00 94.91           C  
ATOM   1299  O   ASP H 177      -3.303  -8.074  -4.337  1.00 94.91           O  
ATOM   1300  CB  ASP H 177      -1.764  -9.268  -7.062  1.00 94.91           C  
ATOM   1301  CG  ASP H 177      -1.604  -9.110  -8.563  1.00 94.91           C  
ATOM   1302  OD1 ASP H 177      -2.315  -8.287  -9.176  1.00 94.91           O  
ATOM   1303  OD2 ASP H 177      -0.752  -9.822  -9.142  1.00 94.91           O1-
ATOM   1304  N   ILE H 178      -1.083  -8.582  -4.149  1.00 94.12           N  
ATOM   1305  CA  ILE H 178      -1.246  -9.023  -2.756  1.00 94.12           C  
ATOM   1306  C   ILE H 178      -1.437  -7.806  -1.844  1.00 94.12           C  
ATOM   1307  O   ILE H 178      -2.116  -7.931  -0.820  1.00 94.12           O  
ATOM   1308  CB  ILE H 178      -0.040  -9.887  -2.325  1.00 94.12           C  
ATOM   1309  CG1 ILE H 178       0.109 -11.090  -3.274  1.00 94.12           C  
ATOM   1310  CG2 ILE H 178      -0.161 -10.386  -0.880  1.00 94.12           C  
ATOM   1311  CD1 ILE H 178       1.332 -11.955  -3.019  1.00 94.12           C  
ATOM   1312  N   ALA H 179      -0.864  -6.656  -2.184  1.00 95.51           N  
ATOM   1313  CA  ALA H 179      -1.113  -5.419  -1.451  1.00 95.51           C  
ATOM   1314  C   ALA H 179      -2.553  -4.939  -1.597  1.00 95.51           C  
ATOM   1315  O   ALA H 179      -3.064  -4.181  -0.767  1.00 95.51           O  
ATOM   1316  CB  ALA H 179      -0.152  -4.328  -1.929  1.00 95.51           C  
ATOM   1317  N   HIS H 180      -3.288  -5.373  -2.684  1.00 94.74           N  
ATOM   1318  CA  HIS H 180      -4.748  -5.185  -2.691  1.00 94.74           C  
ATOM   1319  C   HIS H 180      -5.436  -6.225  -1.815  1.00 94.74           C  
ATOM   1320  O   HIS H 180      -6.463  -5.936  -1.198  1.00 94.74           O  
ATOM   1321  CB  HIS H 180      -5.292  -5.256  -4.114  1.00 94.74           C  
ATOM   1322  CG  HIS H 180      -4.740  -4.225  -5.047  1.00 94.74           C  
ATOM   1323  CD2 HIS H 180      -3.943  -3.151  -4.822  1.00 94.74           C  
ATOM   1324  ND1 HIS H 180      -5.009  -4.246  -6.405  1.00 94.74           N  
ATOM   1325  CE1 HIS H 180      -4.427  -3.187  -6.962  1.00 94.74           C  
ATOM   1326  NE2 HIS H 180      -3.772  -2.522  -6.031  1.00 94.74           N  
ATOM   1327  N   VAL H 181      -4.882  -7.457  -1.744  1.00 93.68           N  
ATOM   1328  CA  VAL H 181      -5.538  -8.528  -0.985  1.00 93.68           C  
ATOM   1329  C   VAL H 181      -5.300  -8.282   0.504  1.00 93.68           C  
ATOM   1330  O   VAL H 181      -6.224  -8.447   1.309  1.00 93.68           O  
ATOM   1331  CB  VAL H 181      -5.033  -9.914  -1.428  1.00 93.68           C  
ATOM   1332  CG1 VAL H 181      -5.725 -11.053  -0.675  1.00 93.68           C  
ATOM   1333  CG2 VAL H 181      -5.251 -10.099  -2.936  1.00 93.68           C  
ATOM   1334  N   ARG H 182      -4.164  -7.913   0.902  1.00 96.56           N  
ATOM   1335  CA  ARG H 182      -3.856  -7.390   2.220  1.00 96.56           C  
ATOM   1336  C   ARG H 182      -4.587  -6.081   2.522  1.00 96.56           C  
ATOM   1337  O   ARG H 182      -4.831  -5.776   3.691  1.00 96.56           O  
ATOM   1338  CB  ARG H 182      -2.352  -7.137   2.373  1.00 96.56           C  
ATOM   1339  CG  ARG H 182      -1.467  -8.359   2.205  1.00 96.56           C  
ATOM   1340  CD  ARG H 182       0.001  -7.994   2.392  1.00 96.56           C  
ATOM   1341  NE  ARG H 182       0.875  -9.158   2.274  1.00 96.56           N  
ATOM   1342  CZ  ARG H 182       2.177  -9.134   2.569  1.00 96.56           C  
ATOM   1343  NH1 ARG H 182       2.762  -7.995   2.924  1.00 96.56           N1+
ATOM   1344  NH2 ARG H 182       2.885 -10.249   2.508  1.00 96.56           N  
ATOM   1345  N   GLN H 183      -4.934  -5.320   1.525  1.00 95.20           N  
ATOM   1346  CA  GLN H 183      -5.817  -4.167   1.723  1.00 95.20           C  
ATOM   1347  C   GLN H 183      -7.234  -4.630   2.058  1.00 95.20           C  
ATOM   1348  O   GLN H 183      -7.831  -4.117   3.005  1.00 95.20           O  
ATOM   1349  CB  GLN H 183      -5.822  -3.270   0.489  1.00 95.20           C  
ATOM   1350  CG  GLN H 183      -6.650  -2.000   0.634  1.00 95.20           C  
ATOM   1351  CD  GLN H 183      -6.674  -1.149  -0.620  1.00 95.20           C  
ATOM   1352  NE2 GLN H 183      -6.606   0.168  -0.442  1.00 95.20           N  
ATOM   1353  OE1 GLN H 183      -6.753  -1.664  -1.741  1.00 95.20           O  
ATOM   1354  N   ARG H 184      -7.750  -5.561   1.312  1.00 95.86           N  
ATOM   1355  CA  ARG H 184      -9.092  -6.076   1.557  1.00 95.86           C  
ATOM   1356  C   ARG H 184      -9.162  -6.937   2.816  1.00 95.86           C  
ATOM   1357  O   ARG H 184     -10.248  -7.080   3.387  1.00 95.86           O  
ATOM   1358  CB  ARG H 184      -9.580  -6.892   0.353  1.00 95.86           C  
ATOM   1359  CG  ARG H 184      -9.633  -6.095  -0.939  1.00 95.86           C  
ATOM   1360  CD  ARG H 184     -10.205  -6.906  -2.090  1.00 95.86           C  
ATOM   1361  NE  ARG H 184      -9.410  -8.103  -2.364  1.00 95.86           N  
ATOM   1362  CZ  ARG H 184      -9.502  -8.811  -3.490  1.00 95.86           C  
ATOM   1363  NH1 ARG H 184     -10.292  -8.408  -4.476  1.00 95.86           N1+
ATOM   1364  NH2 ARG H 184      -8.797  -9.924  -3.622  1.00 95.86           N  
ATOM   1365  N   LEU H 185      -8.123  -7.497   3.270  1.00 96.70           N  
ATOM   1366  CA  LEU H 185      -8.141  -8.114   4.602  1.00 96.70           C  
ATOM   1367  C   LEU H 185      -8.149  -7.053   5.698  1.00 96.70           C  
ATOM   1368  O   LEU H 185      -8.767  -7.260   6.745  1.00 96.70           O  
ATOM   1369  CB  LEU H 185      -6.939  -9.042   4.789  1.00 96.70           C  
ATOM   1370  CG  LEU H 185      -6.819 -10.214   3.814  1.00 96.70           C  
ATOM   1371  CD1 LEU H 185      -5.545 -11.007   4.092  1.00 96.70           C  
ATOM   1372  CD2 LEU H 185      -8.046 -11.116   3.909  1.00 96.70           C  
ATOM   1373  N   ASP H 186      -7.495  -5.942   5.494  1.00 95.37           N  
ATOM   1374  CA  ASP H 186      -7.717  -4.804   6.396  1.00 95.37           C  
ATOM   1375  C   ASP H 186      -9.111  -4.199   6.225  1.00 95.37           C  
ATOM   1376  O   ASP H 186      -9.642  -3.636   7.189  1.00 95.37           O  
ATOM   1377  CB  ASP H 186      -6.661  -3.723   6.174  1.00 95.37           C  
ATOM   1378  CG  ASP H 186      -5.230  -4.172   6.406  1.00 95.37           C  
ATOM   1379  OD1 ASP H 186      -4.971  -5.019   7.287  1.00 95.37           O  
ATOM   1380  OD2 ASP H 186      -4.340  -3.663   5.687  1.00 95.37           O1-
ATOM   1381  N   ASP H 187      -9.692  -4.302   5.059  1.00 93.52           N  
ATOM   1382  CA  ASP H 187     -11.084  -3.876   4.904  1.00 93.52           C  
ATOM   1383  C   ASP H 187     -12.033  -4.856   5.594  1.00 93.52           C  
ATOM   1384  O   ASP H 187     -12.850  -4.428   6.407  1.00 93.52           O  
ATOM   1385  CB  ASP H 187     -11.459  -3.737   3.429  1.00 93.52           C  
ATOM   1386  CG  ASP H 187     -10.607  -2.721   2.689  1.00 93.52           C  
ATOM   1387  OD1 ASP H 187     -10.376  -1.613   3.220  1.00 93.52           O  
ATOM   1388  OD2 ASP H 187     -10.161  -3.030   1.562  1.00 93.52           O1-
ATOM   1389  N   GLU H 188     -11.923  -6.179   5.269  1.00 94.25           N  
ATOM   1390  CA  GLU H 188     -12.838  -7.161   5.850  1.00 94.25           C  
ATOM   1391  C   GLU H 188     -12.580  -7.395   7.341  1.00 94.25           C  
ATOM   1392  O   GLU H 188     -13.459  -7.910   8.036  1.00 94.25           O  
ATOM   1393  CB  GLU H 188     -12.734  -8.493   5.096  1.00 94.25           C  
ATOM   1394  CG  GLU H 188     -13.073  -8.391   3.616  1.00 94.25           C  
ATOM   1395  CD  GLU H 188     -13.004  -9.725   2.888  1.00 94.25           C  
ATOM   1396  OE1 GLU H 188     -14.013 -10.130   2.268  1.00 94.25           O  
ATOM   1397  OE2 GLU H 188     -11.934 -10.369   2.938  1.00 94.25           O1-
ATOM   1398  N   ALA H 189     -11.433  -7.048   7.871  1.00 94.32           N  
ATOM   1399  CA  ALA H 189     -11.264  -7.033   9.330  1.00 94.32           C  
ATOM   1400  C   ALA H 189     -11.905  -5.798   9.955  1.00 94.32           C  
ATOM   1401  O   ALA H 189     -12.413  -5.850  11.078  1.00 94.32           O  
ATOM   1402  CB  ALA H 189      -9.783  -7.096   9.694  1.00 94.32           C  
ATOM   1403  N   ARG H 190     -11.894  -4.641   9.223  1.00 94.74           N  
ATOM   1404  CA  ARG H 190     -12.669  -3.499   9.724  1.00 94.74           C  
ATOM   1405  C   ARG H 190     -14.142  -3.568   9.327  1.00 94.74           C  
ATOM   1406  O   ARG H 190     -14.919  -2.679   9.701  1.00 94.74           O  
ATOM   1407  CB  ARG H 190     -12.065  -2.187   9.210  1.00 94.74           C  
ATOM   1408  CG  ARG H 190     -10.623  -1.961   9.636  1.00 94.74           C  
ATOM   1409  CD  ARG H 190     -10.065  -0.666   9.063  1.00 94.74           C  
ATOM   1410  NE  ARG H 190      -8.671  -0.462   9.455  1.00 94.74           N  
ATOM   1411  CZ  ARG H 190      -7.643  -0.584   8.615  1.00 94.74           C  
ATOM   1412  NH1 ARG H 190      -7.845  -0.908   7.344  1.00 94.74           N1+
ATOM   1413  NH2 ARG H 190      -6.410  -0.380   9.056  1.00 94.74           N  
ATOM   1414  N   GLN H 191     -14.581  -4.563   8.595  1.00 94.76           N  
ATOM   1415  CA  GLN H 191     -16.003  -4.869   8.425  1.00 94.76           C  
ATOM   1416  C   GLN H 191     -16.461  -6.007   9.337  1.00 94.76           C  
ATOM   1417  O   GLN H 191     -17.554  -6.554   9.144  1.00 94.76           O  
ATOM   1418  CB  GLN H 191     -16.264  -5.191   6.947  1.00 94.76           C  
ATOM   1419  CG  GLN H 191     -15.924  -4.057   5.994  1.00 94.76           C  
ATOM   1420  CD  GLN H 191     -16.165  -4.409   4.540  1.00 94.76           C  
ATOM   1421  NE2 GLN H 191     -16.824  -3.511   3.814  1.00 94.76           N  
ATOM   1422  OE1 GLN H 191     -15.764  -5.478   4.067  1.00 94.76           O  
ATOM   1423  N   ARG H 192     -15.663  -6.383  10.334  1.00 93.94           N  
ATOM   1424  CA  ARG H 192     -16.083  -7.245  11.428  1.00 93.94           C  
ATOM   1425  C   ARG H 192     -16.094  -6.532  12.785  1.00 93.94           C  
ATOM   1426  O   ARG H 192     -16.334  -7.144  13.825  1.00 93.94           O  
ATOM   1427  CB  ARG H 192     -15.164  -8.477  11.522  1.00 93.94           C  
ATOM   1428  CG  ARG H 192     -15.094  -9.351  10.300  1.00 93.94           C  
ATOM   1429  CD  ARG H 192     -14.143 -10.528  10.429  1.00 93.94           C  
ATOM   1430  NE  ARG H 192     -14.082 -11.295   9.181  1.00 93.94           N  
ATOM   1431  CZ  ARG H 192     -12.979 -11.461   8.455  1.00 93.94           C  
ATOM   1432  NH1 ARG H 192     -11.841 -10.877   8.811  1.00 93.94           N1+
ATOM   1433  NH2 ARG H 192     -13.019 -12.216   7.368  1.00 93.94           N  
ATOM   1434  N   GLU H 193     -15.837  -5.222  12.837  1.00 95.46           N  
ATOM   1435  CA  GLU H 193     -15.839  -4.627  14.180  1.00 95.46           C  
ATOM   1436  C   GLU H 193     -17.203  -4.146  14.674  1.00 95.46           C  
ATOM   1437  O   GLU H 193     -17.667  -4.759  15.652  1.00 95.46           O  
ATOM   1438  CB  GLU H 193     -14.838  -3.456  14.211  1.00 95.46           C  
ATOM   1439  CG  GLU H 193     -13.421  -3.887  13.851  1.00 95.46           C  
ATOM   1440  CD  GLU H 193     -12.398  -2.769  13.914  1.00 95.46           C  
ATOM   1441  OE1 GLU H 193     -11.324  -2.963  14.528  1.00 95.46           O  
ATOM   1442  OE2 GLU H 193     -12.670  -1.686  13.345  1.00 95.46           O1-
ATOM   1443  N   GLU H 194     -17.875  -3.124  14.100  1.00 95.25           N  
ATOM   1444  CA  GLU H 194     -19.257  -2.923  14.596  1.00 95.25           C  
ATOM   1445  C   GLU H 194     -20.220  -3.942  13.985  1.00 95.25           C  
ATOM   1446  O   GLU H 194     -21.369  -3.957  14.451  1.00 95.25           O  
ATOM   1447  CB  GLU H 194     -19.801  -1.541  14.339  1.00 95.25           C  
ATOM   1448  CG  GLU H 194     -20.011  -0.927  13.030  1.00 95.25           C  
ATOM   1449  CD  GLU H 194     -20.911  -1.446  11.945  1.00 95.25           C  
ATOM   1450  OE1 GLU H 194     -20.482  -1.461  10.763  1.00 95.25           O  
ATOM   1451  OE2 GLU H 194     -22.055  -1.845  12.253  1.00 95.25           O1-
ATOM   1452  N   ALA H 195     -19.857  -4.762  13.020  1.00 94.18           N  
ATOM   1453  CA  ALA H 195     -20.899  -5.677  12.499  1.00 94.18           C  
ATOM   1454  C   ALA H 195     -21.076  -6.884  13.402  1.00 94.18           C  
ATOM   1455  O   ALA H 195     -22.164  -7.424  13.607  1.00 94.18           O  
ATOM   1456  CB  ALA H 195     -20.559  -6.082  11.074  1.00 94.18           C  
ATOM   1457  N   GLU H 196     -19.919  -7.365  14.004  1.00 94.86           N  
ATOM   1458  CA  GLU H 196     -20.160  -8.367  15.064  1.00 94.86           C  
ATOM   1459  C   GLU H 196     -20.667  -7.677  16.335  1.00 94.86           C  
ATOM   1460  O   GLU H 196     -21.470  -8.268  17.056  1.00 94.86           O  
ATOM   1461  CB  GLU H 196     -18.908  -9.169  15.370  1.00 94.86           C  
ATOM   1462  CG  GLU H 196     -18.336  -9.956  14.201  1.00 94.86           C  
ATOM   1463  CD  GLU H 196     -17.101 -10.760  14.578  1.00 94.86           C  
ATOM   1464  OE1 GLU H 196     -17.046 -11.971  14.265  1.00 94.86           O  
ATOM   1465  OE2 GLU H 196     -16.181 -10.175  15.190  1.00 94.86           O1-
ATOM   1466  N   ALA H 197     -20.202  -6.454  16.592  1.00 95.46           N  
ATOM   1467  CA  ALA H 197     -20.710  -5.644  17.686  1.00 95.46           C  
ATOM   1468  C   ALA H 197     -22.173  -5.243  17.492  1.00 95.46           C  
ATOM   1469  O   ALA H 197     -22.828  -4.880  18.475  1.00 95.46           O  
ATOM   1470  CB  ALA H 197     -19.860  -4.378  17.844  1.00 95.46           C  
ATOM   1471  N   ALA H 198     -22.721  -5.290  16.280  1.00 95.95           N  
ATOM   1472  CA  ALA H 198     -24.148  -5.231  15.987  1.00 95.95           C  
ATOM   1473  C   ALA H 198     -24.822  -6.588  16.157  1.00 95.95           C  
ATOM   1474  O   ALA H 198     -26.032  -6.699  16.347  1.00 95.95           O  
ATOM   1475  CB  ALA H 198     -24.395  -4.720  14.565  1.00 95.95           C  
ATOM   1476  N   ALA H 199     -24.033  -7.720  16.093  1.00 93.91           N  
ATOM   1477  CA  ALA H 199     -24.640  -8.970  16.599  1.00 93.91           C  
ATOM   1478  C   ALA H 199     -24.752  -8.926  18.121  1.00 93.91           C  
ATOM   1479  O   ALA H 199     -25.745  -9.380  18.688  1.00 93.91           O  
ATOM   1480  CB  ALA H 199     -23.832 -10.178  16.153  1.00 93.91           C  
ATOM   1481  N   ARG H 200     -23.675  -8.347  18.772  1.00 97.23           N  
ATOM   1482  CA  ARG H 200     -23.834  -7.961  20.169  1.00 97.23           C  
ATOM   1483  C   ARG H 200     -24.835  -6.821  20.337  1.00 97.23           C  
ATOM   1484  O   ARG H 200     -25.436  -6.731  21.410  1.00 97.23           O  
ATOM   1485  CB  ARG H 200     -22.490  -7.543  20.776  1.00 97.23           C  
ATOM   1486  CG  ARG H 200     -21.423  -8.621  20.722  1.00 97.23           C  
ATOM   1487  CD  ARG H 200     -20.092  -8.134  21.280  1.00 97.23           C  
ATOM   1488  NE  ARG H 200     -19.055  -9.155  21.157  1.00 97.23           N  
ATOM   1489  CZ  ARG H 200     -18.106  -9.157  20.225  1.00 97.23           C  
ATOM   1490  NH1 ARG H 200     -18.085  -8.223  19.281  1.00 97.23           N1+
ATOM   1491  NH2 ARG H 200     -17.174 -10.097  20.235  1.00 97.23           N  
ATOM   1492  N   ALA H 201     -25.032  -5.997  19.394  1.00 97.18           N  
ATOM   1493  CA  ALA H 201     -26.016  -4.920  19.559  1.00 97.18           C  
ATOM   1494  C   ALA H 201     -27.433  -5.443  19.339  1.00 97.18           C  
ATOM   1495  O   ALA H 201     -28.365  -5.039  20.030  1.00 97.18           O  
ATOM   1496  CB  ALA H 201     -25.743  -3.761  18.606  1.00 97.18           C  
ATOM   1497  N   LEU H 202     -27.645  -6.338  18.403  1.00 96.62           N  
ATOM   1498  CA  LEU H 202     -28.887  -7.117  18.418  1.00 96.62           C  
ATOM   1499  C   LEU H 202     -28.954  -8.100  19.587  1.00 96.62           C  
ATOM   1500  O   LEU H 202     -30.060  -8.509  19.955  1.00 96.62           O  
ATOM   1501  CB  LEU H 202     -29.043  -7.887  17.101  1.00 96.62           C  
ATOM   1502  CG  LEU H 202     -29.103  -7.037  15.829  1.00 96.62           C  
ATOM   1503  CD1 LEU H 202     -29.200  -7.932  14.598  1.00 96.62           C  
ATOM   1504  CD2 LEU H 202     -30.280  -6.071  15.888  1.00 96.62           C  
ATOM   1505  N   ALA H 203     -27.811  -8.463  20.153  1.00 97.97           N  
ATOM   1506  CA  ALA H 203     -27.920  -9.157  21.441  1.00 97.97           C  
ATOM   1507  C   ALA H 203     -28.355  -8.211  22.559  1.00 97.97           C  
ATOM   1508  O   ALA H 203     -29.131  -8.611  23.424  1.00 97.97           O  
ATOM   1509  CB  ALA H 203     -26.598  -9.817  21.824  1.00 97.97           C  
ATOM   1510  N   ARG H 204     -27.868  -6.996  22.535  1.00 98.17           N  
ATOM   1511  CA  ARG H 204     -28.391  -6.019  23.491  1.00 98.17           C  
ATOM   1512  C   ARG H 204     -29.612  -5.274  22.955  1.00 98.17           C  
ATOM   1513  O   ARG H 204     -30.046  -4.302  23.574  1.00 98.17           O  
ATOM   1514  CB  ARG H 204     -27.293  -5.019  23.877  1.00 98.17           C  
ATOM   1515  CG  ARG H 204     -26.088  -5.662  24.545  1.00 98.17           C  
ATOM   1516  CD  ARG H 204     -24.960  -4.665  24.766  1.00 98.17           C  
ATOM   1517  NE  ARG H 204     -24.492  -4.102  23.498  1.00 98.17           N  
ATOM   1518  CZ  ARG H 204     -24.542  -2.809  23.191  1.00 98.17           C  
ATOM   1519  NH1 ARG H 204     -24.873  -1.908  24.109  1.00 98.17           N1+
ATOM   1520  NH2 ARG H 204     -24.258  -2.416  21.958  1.00 98.17           N  
ATOM   1521  N   PHE H 205     -30.192  -5.679  21.866  1.00 97.80           N  
ATOM   1522  CA  PHE H 205     -31.610  -5.343  21.673  1.00 97.80           C  
ATOM   1523  C   PHE H 205     -32.500  -6.585  21.641  1.00 97.80           C  
ATOM   1524  O   PHE H 205     -33.713  -6.454  21.449  1.00 97.80           O  
ATOM   1525  CB  PHE H 205     -31.808  -4.551  20.379  1.00 97.80           C  
ATOM   1526  CG  PHE H 205     -31.097  -3.229  20.296  1.00 97.80           C  
ATOM   1527  CD1 PHE H 205     -31.106  -2.350  21.377  1.00 97.80           C  
ATOM   1528  CD2 PHE H 205     -30.422  -2.867  19.134  1.00 97.80           C  
ATOM   1529  CE1 PHE H 205     -30.386  -1.153  21.312  1.00 97.80           C  
ATOM   1530  CE2 PHE H 205     -29.716  -1.665  19.073  1.00 97.80           C  
ATOM   1531  CZ  PHE H 205     -29.671  -0.825  20.172  1.00 97.80           C  
ATOM   1532  N   ALA H 206     -31.952  -7.790  21.832  1.00 97.66           N  
ATOM   1533  CA  ALA H 206     -32.834  -8.887  22.271  1.00 97.66           C  
ATOM   1534  C   ALA H 206     -32.767  -9.066  23.784  1.00 97.66           C  
ATOM   1535  O   ALA H 206     -33.744  -9.441  24.434  1.00 97.66           O  
ATOM   1536  CB  ALA H 206     -32.462 -10.185  21.563  1.00 97.66           C  
ATOM   1537  N   GLN H 207     -31.580  -8.792  24.387  1.00 97.87           N  
ATOM   1538  CA  GLN H 207     -31.560  -8.640  25.843  1.00 97.87           C  
ATOM   1539  C   GLN H 207     -32.138  -7.299  26.287  1.00 97.87           C  
ATOM   1540  O   GLN H 207     -32.718  -7.235  27.374  1.00 97.87           O  
ATOM   1541  CB  GLN H 207     -30.139  -8.789  26.390  1.00 97.87           C  
ATOM   1542  CG  GLN H 207     -29.505 -10.145  26.117  1.00 97.87           C  
ATOM   1543  CD  GLN H 207     -28.140 -10.302  26.760  1.00 97.87           C  
ATOM   1544  NE2 GLN H 207     -27.886 -11.477  27.327  1.00 97.87           N  
ATOM   1545  OE1 GLN H 207     -27.320  -9.378  26.747  1.00 97.87           O  
ATOM   1546  N   GLU H 208     -32.003  -6.269  25.494  1.00 97.93           N  
ATOM   1547  CA  GLU H 208     -32.993  -5.200  25.796  1.00 97.93           C  
ATOM   1548  C   GLU H 208     -34.263  -5.314  24.964  1.00 97.93           C  
ATOM   1549  O   GLU H 208     -35.114  -4.428  24.873  1.00 97.93           O  
ATOM   1550  CB  GLU H 208     -32.352  -3.822  25.619  1.00 97.93           C  
ATOM   1551  CG  GLU H 208     -31.154  -3.606  26.538  1.00 97.93           C  
ATOM   1552  CD  GLU H 208     -30.474  -2.262  26.340  1.00 97.93           C  
ATOM   1553  OE1 GLU H 208     -29.229  -2.228  26.205  1.00 97.93           O  
ATOM   1554  OE2 GLU H 208     -31.189  -1.236  26.318  1.00 97.93           O1-
ATOM   1555  N   ALA H 209     -34.452  -6.459  24.319  1.00 97.40           N  
ATOM   1556  CA  ALA H 209     -35.906  -6.755  24.139  1.00 97.40           C  
ATOM   1557  C   ALA H 209     -36.498  -7.314  25.434  1.00 97.40           C  
ATOM   1558  O   ALA H 209     -37.684  -7.124  25.714  1.00 97.40           O  
ATOM   1559  CB  ALA H 209     -36.116  -7.721  22.989  1.00 97.40           C  
ATOM   1560  N   GLU H 210     -35.641  -8.006  26.218  1.00 98.05           N  
ATOM   1561  CA  GLU H 210     -35.984  -8.270  27.612  1.00 98.05           C  
ATOM   1562  C   GLU H 210     -35.659  -7.117  28.561  1.00 98.05           C  
ATOM   1563  O   GLU H 210     -36.030  -7.167  29.740  1.00 98.05           O  
ATOM   1564  CB  GLU H 210     -35.248  -9.547  28.064  1.00 98.05           C  
ATOM   1565  CG  GLU H 210     -35.606 -10.757  27.209  1.00 98.05           C  
ATOM   1566  CD  GLU H 210     -34.839 -12.017  27.567  1.00 98.05           C  
ATOM   1567  OE1 GLU H 210     -35.458 -13.106  27.626  1.00 98.05           O  
ATOM   1568  OE2 GLU H 210     -33.611 -11.922  27.791  1.00 98.05           O1-
ATOM   1569  N   ALA H 211     -34.973  -6.069  28.091  1.00 97.77           N  
ATOM   1570  CA  ALA H 211     -34.907  -4.836  28.895  1.00 97.77           C  
ATOM   1571  C   ALA H 211     -35.876  -3.769  28.388  1.00 97.77           C  
ATOM   1572  O   ALA H 211     -36.253  -2.806  29.059  1.00 97.77           O  
ATOM   1573  CB  ALA H 211     -33.487  -4.276  28.920  1.00 97.77           C  
ATOM   1574  N   ALA H 212     -36.360  -3.899  27.136  1.00 97.68           N  
ATOM   1575  CA  ALA H 212     -37.668  -3.231  26.876  1.00 97.68           C  
ATOM   1576  C   ALA H 212     -38.821  -3.938  27.601  1.00 97.68           C  
ATOM   1577  O   ALA H 212     -39.862  -3.327  27.883  1.00 97.68           O  
ATOM   1578  CB  ALA H 212     -37.932  -3.183  25.379  1.00 97.68           C  
ATOM   1579  N   ARG H 213     -38.622  -5.221  27.909  1.00 97.93           N  
ATOM   1580  CA  ARG H 213     -39.259  -6.010  28.964  1.00 97.93           C  
ATOM   1581  C   ARG H 213     -38.719  -5.711  30.375  1.00 97.93           C  
ATOM   1582  O   ARG H 213     -38.191  -4.598  30.578  1.00 97.93           O  
ATOM   1583  CB  ARG H 213     -39.045  -7.432  28.506  1.00 97.93           C  
ATOM   1584  CG  ARG H 213     -39.566  -8.673  29.103  1.00 97.93           C  
ATOM   1585  CD  ARG H 213     -39.264  -9.884  28.214  1.00 97.93           C  
ATOM   1586  NE  ARG H 213     -39.970 -11.088  28.645  1.00 97.93           N  
ATOM   1587  CZ  ARG H 213     -40.389 -12.021  27.785  1.00 97.93           C  
ATOM   1588  NH1 ARG H 213     -40.194 -11.858  26.479  1.00 97.93           N1+
ATOM   1589  NH2 ARG H 213     -40.998 -13.109  28.228  1.00 97.93           N  
ATOM   1590  N   VAL H 214     -38.784  -6.559  31.374  1.00 98.04           N  
ATOM   1591  CA  VAL H 214     -38.806  -6.394  32.829  1.00 98.04           C  
ATOM   1592  C   VAL H 214     -39.982  -5.508  33.293  1.00 98.04           C  
ATOM   1593  O   VAL H 214     -40.050  -4.346  32.847  1.00 98.04           O  
ATOM   1594  CB  VAL H 214     -37.453  -5.839  33.340  1.00 98.04           C  
ATOM   1595  CG1 VAL H 214     -37.400  -5.693  34.861  1.00 98.04           C  
ATOM   1596  CG2 VAL H 214     -36.305  -6.765  32.903  1.00 98.04           C  
ATOM   1597  N   ASP H 215     -40.868  -5.982  34.131  1.00 97.70           N  
ATOM   1598  CA  ASP H 215     -41.826  -5.579  35.089  1.00 97.70           C  
ATOM   1599  C   ASP H 215     -43.275  -6.103  34.875  1.00 97.70           C  
ATOM   1600  O   ASP H 215     -43.921  -6.312  35.929  1.00 97.70           O  
ATOM   1601  CB  ASP H 215     -42.011  -4.051  35.254  1.00 97.70           C  
ATOM   1602  CG  ASP H 215     -40.748  -3.348  35.718  1.00 97.70           C  
ATOM   1603  OD1 ASP H 215     -40.132  -3.798  36.711  1.00 97.70           O  
ATOM   1604  OD2 ASP H 215     -40.364  -2.339  35.090  1.00 97.70           O1-
ATOM   1605  N   LEU H 216     -43.847  -6.322  33.706  1.00 97.70           N  
ATOM   1606  CA  LEU H 216     -45.325  -6.384  33.630  1.00 97.70           C  
ATOM   1607  C   LEU H 216     -45.924  -7.743  33.265  1.00 97.70           C  
ATOM   1608  O   LEU H 216     -47.147  -7.806  33.026  1.00 97.70           O  
ATOM   1609  CB  LEU H 216     -45.815  -5.354  32.594  1.00 97.70           C  
ATOM   1610  CG  LEU H 216     -45.520  -3.885  32.857  1.00 97.70           C  
ATOM   1611  CD1 LEU H 216     -46.100  -3.016  31.743  1.00 97.70           C  
ATOM   1612  CD2 LEU H 216     -46.083  -3.453  34.209  1.00 97.70           C  
ATOM   1613  N   GLN H 217     -45.195  -8.759  33.229  1.00 97.98           N  
ATOM   1614  CA  GLN H 217     -45.742 -10.128  33.262  1.00 97.98           C  
ATOM   1615  C   GLN H 217     -46.263 -10.492  34.656  1.00 97.98           C  
ATOM   1616  O   GLN H 217     -47.187 -11.303  34.802  1.00 97.98           O  
ATOM   1617  CB  GLN H 217     -44.684 -11.100  32.781  1.00 97.98           C  
ATOM   1618  CG  GLN H 217     -44.900 -12.537  32.558  1.00 97.98           C  
ATOM   1619  CD  GLN H 217     -45.326 -13.508  33.610  1.00 97.98           C  
ATOM   1620  NE2 GLN H 217     -46.641 -13.723  33.715  1.00 97.98           N  
ATOM   1621  OE1 GLN H 217     -44.510 -14.080  34.338  1.00 97.98           O  
ATOM   1622  N   LYS H 218     -45.678  -9.903  35.686  1.00 97.76           N  
ATOM   1623  CA  LYS H 218     -46.217  -9.811  37.031  1.00 97.76           C  
ATOM   1624  C   LYS H 218     -47.634  -9.225  37.083  1.00 97.76           C  
ATOM   1625  O   LYS H 218     -48.520  -9.855  37.660  1.00 97.76           O  
ATOM   1626  CB  LYS H 218     -45.360  -8.919  37.931  1.00 97.76           C  
ATOM   1627  CG  LYS H 218     -43.921  -9.256  38.138  1.00 97.76           C  
ATOM   1628  CD  LYS H 218     -43.198  -8.230  39.006  1.00 97.76           C  
ATOM   1629  CE  LYS H 218     -41.735  -8.589  39.214  1.00 97.76           C  
ATOM   1630  NZ  LYS H 218     -41.039  -7.599  40.087  1.00 97.76           N1+
ATOM   1631  N   LYS H 219     -47.815  -8.092  36.506  1.00 97.80           N  
ATOM   1632  CA  LYS H 219     -49.107  -7.507  36.214  1.00 97.80           C  
ATOM   1633  C   LYS H 219     -49.873  -8.229  35.104  1.00 97.80           C  
ATOM   1634  O   LYS H 219     -51.091  -8.072  35.029  1.00 97.80           O  
ATOM   1635  CB  LYS H 219     -48.916  -6.030  35.823  1.00 97.80           C  
ATOM   1636  CG  LYS H 219     -48.279  -5.204  36.936  1.00 97.80           C  
ATOM   1637  CD  LYS H 219     -48.316  -3.715  36.621  1.00 97.80           C  
ATOM   1638  CE  LYS H 219     -47.725  -2.893  37.759  1.00 97.80           C  
ATOM   1639  NZ  LYS H 219     -47.755  -1.429  37.460  1.00 97.80           N1+
ATOM   1640  N   ALA H 220     -49.138  -8.998  34.272  1.00 97.77           N  
ATOM   1641  CA  ALA H 220     -49.846  -9.851  33.319  1.00 97.77           C  
ATOM   1642  C   ALA H 220     -50.545 -11.014  34.014  1.00 97.77           C  
ATOM   1643  O   ALA H 220     -51.627 -11.448  33.613  1.00 97.77           O  
ATOM   1644  CB  ALA H 220     -48.874 -10.379  32.263  1.00 97.77           C  
ATOM   1645  N   GLN H 221     -49.891 -11.544  35.120  1.00 97.81           N  
ATOM   1646  CA  GLN H 221     -50.661 -12.402  36.026  1.00 97.81           C  
ATOM   1647  C   GLN H 221     -51.306 -11.605  37.161  1.00 97.81           C  
ATOM   1648  O   GLN H 221     -52.035 -12.188  37.968  1.00 97.81           O  
ATOM   1649  CB  GLN H 221     -49.758 -13.496  36.598  1.00 97.81           C  
ATOM   1650  CG  GLN H 221     -49.133 -14.385  35.529  1.00 97.81           C  
ATOM   1651  CD  GLN H 221     -48.138 -15.382  36.093  1.00 97.81           C  
ATOM   1652  NE2 GLN H 221     -48.174 -16.607  35.581  1.00 97.81           N  
ATOM   1653  OE1 GLN H 221     -47.344 -15.055  36.980  1.00 97.81           O  
ATOM   1654  N   ALA H 222     -51.099 -10.321  37.285  1.00 97.46           N  
ATOM   1655  CA  ALA H 222     -51.867  -9.485  38.206  1.00 97.46           C  
ATOM   1656  C   ALA H 222     -53.109  -8.899  37.538  1.00 97.46           C  
ATOM   1657  O   ALA H 222     -53.983  -8.368  38.224  1.00 97.46           O  
ATOM   1658  CB  ALA H 222     -51.020  -8.343  38.764  1.00 97.46           C  
ATOM   1659  N   LEU H 223     -53.262  -8.964  36.232  1.00 97.69           N  
ATOM   1660  CA  LEU H 223     -54.629  -8.865  35.681  1.00 97.69           C  
ATOM   1661  C   LEU H 223     -55.461 -10.099  36.041  1.00 97.69           C  
ATOM   1662  O   LEU H 223     -56.658  -9.968  36.308  1.00 97.69           O  
ATOM   1663  CB  LEU H 223     -54.591  -8.698  34.166  1.00 97.69           C  
ATOM   1664  CG  LEU H 223     -53.806  -7.523  33.593  1.00 97.69           C  
ATOM   1665  CD1 LEU H 223     -53.854  -7.551  32.065  1.00 97.69           C  
ATOM   1666  CD2 LEU H 223     -54.343  -6.195  34.115  1.00 97.69           C  
ATOM   1667  N   GLN H 224     -54.785 -11.255  36.035  1.00 97.85           N  
ATOM   1668  CA  GLN H 224     -55.429 -12.476  36.501  1.00 97.85           C  
ATOM   1669  C   GLN H 224     -55.661 -12.483  38.009  1.00 97.85           C  
ATOM   1670  O   GLN H 224     -56.537 -13.193  38.509  1.00 97.85           O  
ATOM   1671  CB  GLN H 224     -54.571 -13.674  36.082  1.00 97.85           C  
ATOM   1672  CG  GLN H 224     -55.146 -15.039  36.409  1.00 97.85           C  
ATOM   1673  CD  GLN H 224     -54.276 -16.182  35.919  1.00 97.85           C  
ATOM   1674  NE2 GLN H 224     -54.725 -16.859  34.866  1.00 97.85           N  
ATOM   1675  OE1 GLN H 224     -53.211 -16.455  36.478  1.00 97.85           O  
ATOM   1676  N   GLU H 225     -54.903 -11.713  38.786  1.00 97.49           N  
ATOM   1677  CA  GLU H 225     -54.889 -11.922  40.237  1.00 97.49           C  
ATOM   1678  C   GLU H 225     -54.981 -10.620  41.028  1.00 97.49           C  
ATOM   1679  O   GLU H 225     -55.090 -10.663  42.260  1.00 97.49           O  
ATOM   1680  CB  GLU H 225     -53.620 -12.688  40.639  1.00 97.49           C  
ATOM   1681  CG  GLU H 225     -53.504 -14.060  39.990  1.00 97.49           C  
ATOM   1682  CD  GLU H 225     -52.284 -14.844  40.451  1.00 97.49           C  
ATOM   1683  OE1 GLU H 225     -52.431 -16.038  40.802  1.00 97.49           O  
ATOM   1684  OE2 GLU H 225     -51.179 -14.262  40.460  1.00 97.49           O1-
ATOM   1685  N   GLU H 226     -54.950  -9.456  40.424  1.00 96.83           N  
ATOM   1686  CA  GLU H 226     -55.354  -8.219  41.111  1.00 96.83           C  
ATOM   1687  C   GLU H 226     -56.470  -7.501  40.359  1.00 96.83           C  
ATOM   1688  O   GLU H 226     -57.367  -6.903  40.947  1.00 96.83           O  
ATOM   1689  CB  GLU H 226     -54.166  -7.278  41.299  1.00 96.83           C  
ATOM   1690  CG  GLU H 226     -53.035  -7.848  42.130  1.00 96.83           C  
ATOM   1691  CD  GLU H 226     -51.948  -6.864  42.521  1.00 96.83           C  
ATOM   1692  OE1 GLU H 226     -50.756  -7.263  42.505  1.00 96.83           O  
ATOM   1693  OE2 GLU H 226     -52.260  -5.699  42.846  1.00 96.83           O1-
ATOM   1694  N   CYS H 227     -56.399  -7.583  38.990  1.00 96.47           N  
ATOM   1695  CA  CYS H 227     -57.717  -7.355  38.349  1.00 96.47           C  
ATOM   1696  C   CYS H 227     -58.642  -8.553  38.497  1.00 96.47           C  
ATOM   1697  O   CYS H 227     -59.861  -8.461  38.367  1.00 96.47           O  
ATOM   1698  CB  CYS H 227     -57.524  -7.021  36.872  1.00 96.47           C  
ATOM   1699  SG  CYS H 227     -56.557  -5.520  36.594  1.00 96.47           S  
ATOM   1700  N   GLY H 228     -57.994  -9.780  38.803  1.00 97.41           N  
ATOM   1701  CA  GLY H 228     -58.912 -10.776  39.385  1.00 97.41           C  
ATOM   1702  C   GLY H 228     -58.892 -10.771  40.905  1.00 97.41           C  
ATOM   1703  O   GLY H 228     -58.823 -11.839  41.517  1.00 97.41           O  
ATOM   1704  N   TYR H 229     -58.952  -9.607  41.482  1.00 97.87           N  
ATOM   1705  CA  TYR H 229     -59.097  -9.511  42.940  1.00 97.87           C  
ATOM   1706  C   TYR H 229     -59.630  -8.138  43.348  1.00 97.87           C  
ATOM   1707  O   TYR H 229     -60.402  -8.023  44.302  1.00 97.87           O  
ATOM   1708  CB  TYR H 229     -57.762  -9.794  43.624  1.00 97.87           C  
ATOM   1709  CG  TYR H 229     -57.802  -9.936  45.124  1.00 97.87           C  
ATOM   1710  CD1 TYR H 229     -57.736  -8.821  45.958  1.00 97.87           C  
ATOM   1711  CD2 TYR H 229     -57.908 -11.198  45.706  1.00 97.87           C  
ATOM   1712  CE1 TYR H 229     -57.874  -8.955  47.343  1.00 97.87           C  
ATOM   1713  CE2 TYR H 229     -58.021 -11.340  47.087  1.00 97.87           C  
ATOM   1714  CZ  TYR H 229     -58.042 -10.215  47.888  1.00 97.87           C  
ATOM   1715  OH  TYR H 229     -58.233 -10.346  49.247  1.00 97.87           O  
ATOM   1716  N   LEU H 230     -59.300  -7.075  42.732  1.00 97.70           N  
ATOM   1717  CA  LEU H 230     -59.478  -5.693  43.163  1.00 97.70           C  
ATOM   1718  C   LEU H 230     -60.326  -4.853  42.209  1.00 97.70           C  
ATOM   1719  O   LEU H 230     -60.494  -3.648  42.422  1.00 97.70           O  
ATOM   1720  CB  LEU H 230     -58.109  -5.012  43.319  1.00 97.70           C  
ATOM   1721  CG  LEU H 230     -57.169  -5.616  44.361  1.00 97.70           C  
ATOM   1722  CD1 LEU H 230     -55.818  -4.911  44.332  1.00 97.70           C  
ATOM   1723  CD2 LEU H 230     -57.792  -5.533  45.752  1.00 97.70           C  
ATOM   1724  N   ARG H 231     -60.860  -5.471  41.165  1.00 97.42           N  
ATOM   1725  CA  ARG H 231     -61.839  -4.719  40.369  1.00 97.42           C  
ATOM   1726  C   ARG H 231     -63.131  -5.496  40.100  1.00 97.42           C  
ATOM   1727  O   ARG H 231     -64.002  -4.986  39.383  1.00 97.42           O  
ATOM   1728  CB  ARG H 231     -61.222  -4.313  39.024  1.00 97.42           C  
ATOM   1729  CG  ARG H 231     -60.769  -5.483  38.170  1.00 97.42           C  
ATOM   1730  CD  ARG H 231     -60.145  -5.021  36.860  1.00 97.42           C  
ATOM   1731  NE  ARG H 231     -61.139  -4.334  36.017  1.00 97.42           N  
ATOM   1732  CZ  ARG H 231     -61.629  -4.920  34.920  1.00 97.42           C  
ATOM   1733  NH1 ARG H 231     -61.048  -6.012  34.436  1.00 97.42           N1+
ATOM   1734  NH2 ARG H 231     -62.693  -4.411  34.320  1.00 97.42           N  
ATOM   1735  N   ARG H 232     -63.261  -6.670  40.649  1.00 97.64           N  
ATOM   1736  CA  ARG H 232     -64.540  -7.372  40.685  1.00 97.64           C  
ATOM   1737  C   ARG H 232     -64.889  -7.915  42.064  1.00 97.64           C  
ATOM   1738  O   ARG H 232     -63.965  -8.167  42.852  1.00 97.64           O  
ATOM   1739  CB  ARG H 232     -64.494  -8.451  39.602  1.00 97.64           C  
ATOM   1740  CG  ARG H 232     -63.397  -9.454  39.616  1.00 97.64           C  
ATOM   1741  CD  ARG H 232     -63.402 -10.620  40.519  1.00 97.64           C  
ATOM   1742  NE  ARG H 232     -63.134 -10.494  41.930  1.00 97.64           N  
ATOM   1743  CZ  ARG H 232     -62.277 -11.300  42.572  1.00 97.64           C  
ATOM   1744  NH1 ARG H 232     -61.730 -12.329  41.934  1.00 97.64           N1+
ATOM   1745  NH2 ARG H 232     -61.975 -11.071  43.838  1.00 97.64           N  
ATOM   1746  N   HIS H 233     -66.160  -8.069  42.323  1.00 97.50           N  
ATOM   1747  CA  HIS H 233     -66.570  -8.171  43.738  1.00 97.50           C  
ATOM   1748  C   HIS H 233     -67.810  -9.038  43.956  1.00 97.50           C  
ATOM   1749  O   HIS H 233     -68.175  -9.371  45.086  1.00 97.50           O  
ATOM   1750  CB  HIS H 233     -66.795  -6.768  44.301  1.00 97.50           C  
ATOM   1751  CG  HIS H 233     -66.899  -6.622  45.785  1.00 97.50           C  
ATOM   1752  CD2 HIS H 233     -65.922  -6.383  46.694  1.00 97.50           C  
ATOM   1753  ND1 HIS H 233     -68.125  -6.712  46.490  1.00 97.50           N  
ATOM   1754  CE1 HIS H 233     -67.803  -6.408  47.641  1.00 97.50           C  
ATOM   1755  NE2 HIS H 233     -66.518  -6.210  47.958  1.00 97.50           N  
ATOM   1756  N   HIS H 234     -68.435  -9.383  42.853  1.00 96.38           N  
ATOM   1757  CA  HIS H 234     -69.889  -9.566  42.947  1.00 96.38           C  
ATOM   1758  C   HIS H 234     -70.287 -10.955  43.423  1.00 96.38           C  
ATOM   1759  O   HIS H 234     -71.307 -11.143  44.083  1.00 96.38           O  
ATOM   1760  CB  HIS H 234     -70.496  -9.262  41.572  1.00 96.38           C  
ATOM   1761  CG  HIS H 234     -71.990  -9.275  41.536  1.00 96.38           C  
ATOM   1762  CD2 HIS H 234     -72.855  -9.979  40.766  1.00 96.38           C  
ATOM   1763  ND1 HIS H 234     -72.754  -8.481  42.371  1.00 96.38           N  
ATOM   1764  CE1 HIS H 234     -74.032  -8.651  42.059  1.00 96.38           C  
ATOM   1765  NE2 HIS H 234     -74.119  -9.545  41.095  1.00 96.38           N  
ATOM   1766  N   GLN H 235     -69.547 -11.957  43.136  1.00 97.26           N  
ATOM   1767  CA  GLN H 235     -69.788 -13.243  43.804  1.00 97.26           C  
ATOM   1768  C   GLN H 235     -69.088 -13.362  45.155  1.00 97.26           C  
ATOM   1769  O   GLN H 235     -69.179 -14.438  45.765  1.00 97.26           O  
ATOM   1770  CB  GLN H 235     -69.338 -14.382  42.880  1.00 97.26           C  
ATOM   1771  CG  GLN H 235     -70.080 -14.389  41.544  1.00 97.26           C  
ATOM   1772  CD  GLN H 235     -69.733 -15.607  40.705  1.00 97.26           C  
ATOM   1773  NE2 GLN H 235     -70.191 -16.776  41.127  1.00 97.26           N  
ATOM   1774  OE1 GLN H 235     -69.054 -15.476  39.682  1.00 97.26           O  
ATOM   1775  N   GLU H 236     -68.425 -12.344  45.631  1.00 96.59           N  
ATOM   1776  CA  GLU H 236     -67.960 -12.341  47.018  1.00 96.59           C  
ATOM   1777  C   GLU H 236     -69.147 -12.172  47.973  1.00 96.59           C  
ATOM   1778  O   GLU H 236     -69.402 -12.960  48.880  1.00 96.59           O  
ATOM   1779  CB  GLU H 236     -66.992 -11.237  47.364  1.00 96.59           C  
ATOM   1780  CG  GLU H 236     -65.677 -11.051  46.715  1.00 96.59           C  
ATOM   1781  CD  GLU H 236     -64.881  -9.819  47.137  1.00 96.59           C  
ATOM   1782  OE1 GLU H 236     -64.139  -9.267  46.293  1.00 96.59           O  
ATOM   1783  OE2 GLU H 236     -64.984  -9.389  48.307  1.00 96.59           O1-
ATOM   1784  N   GLU H 237     -69.887 -11.051  47.721  1.00 95.26           N  
ATOM   1785  CA  GLU H 237     -70.681 -10.583  48.863  1.00 95.26           C  
ATOM   1786  C   GLU H 237     -72.046 -11.284  48.916  1.00 95.26           C  
ATOM   1787  O   GLU H 237     -72.509 -11.539  50.029  1.00 95.26           O  
ATOM   1788  CB  GLU H 237     -70.865  -9.073  48.837  1.00 95.26           C  
ATOM   1789  CG  GLU H 237     -69.600  -8.236  48.803  1.00 95.26           C  
ATOM   1790  CD  GLU H 237     -69.740  -6.829  49.391  1.00 95.26           C  
ATOM   1791  OE1 GLU H 237     -68.729  -6.050  49.325  1.00 95.26           O  
ATOM   1792  OE2 GLU H 237     -70.773  -6.439  49.961  1.00 95.26           O1-
ATOM   1793  N   VAL H 238     -72.597 -11.544  47.746  1.00 95.48           N  
ATOM   1794  CA  VAL H 238     -73.940 -12.131  47.716  1.00 95.48           C  
ATOM   1795  C   VAL H 238     -73.857 -13.603  48.115  1.00 95.48           C  
ATOM   1796  O   VAL H 238     -74.833 -14.183  48.603  1.00 95.48           O  
ATOM   1797  CB  VAL H 238     -74.582 -11.947  46.326  1.00 95.48           C  
ATOM   1798  CG1 VAL H 238     -76.000 -12.511  46.241  1.00 95.48           C  
ATOM   1799  CG2 VAL H 238     -74.621 -10.455  45.958  1.00 95.48           C  
ATOM   1800  N   GLY H 239     -72.656 -14.317  47.935  1.00 95.58           N  
ATOM   1801  CA  GLY H 239     -72.419 -15.610  48.568  1.00 95.58           C  
ATOM   1802  C   GLY H 239     -72.480 -15.602  50.084  1.00 95.58           C  
ATOM   1803  O   GLY H 239     -72.806 -16.624  50.693  1.00 95.58           O  
ATOM   1804  N   GLU H 240     -72.170 -14.468  50.659  1.00 94.83           N  
ATOM   1805  CA  GLU H 240     -72.417 -14.261  52.081  1.00 94.83           C  
ATOM   1806  C   GLU H 240     -73.872 -13.871  52.349  1.00 94.83           C  
ATOM   1807  O   GLU H 240     -74.477 -14.369  53.294  1.00 94.83           O  
ATOM   1808  CB  GLU H 240     -71.477 -13.186  52.632  1.00 94.83           C  
ATOM   1809  CG  GLU H 240     -70.002 -13.528  52.481  1.00 94.83           C  
ATOM   1810  CD  GLU H 240     -69.055 -12.450  52.978  1.00 94.83           C  
ATOM   1811  OE1 GLU H 240     -68.519 -11.692  52.134  1.00 94.83           O  
ATOM   1812  OE2 GLU H 240     -68.840 -12.353  54.205  1.00 94.83           O1-
ATOM   1813  N   LEU H 241     -74.437 -12.935  51.463  1.00 93.15           N  
ATOM   1814  CA  LEU H 241     -75.783 -12.422  51.644  1.00 93.15           C  
ATOM   1815  C   LEU H 241     -76.845 -13.503  51.451  1.00 93.15           C  
ATOM   1816  O   LEU H 241     -77.875 -13.465  52.133  1.00 93.15           O  
ATOM   1817  CB  LEU H 241     -76.062 -11.273  50.664  1.00 93.15           C  
ATOM   1818  CG  LEU H 241     -75.157 -10.048  50.768  1.00 93.15           C  
ATOM   1819  CD1 LEU H 241     -75.519  -9.027  49.693  1.00 93.15           C  
ATOM   1820  CD2 LEU H 241     -75.255  -9.422  52.155  1.00 93.15           C  
ATOM   1821  N   LEU H 242     -76.612 -14.416  50.573  1.00 92.83           N  
ATOM   1822  CA  LEU H 242     -77.517 -15.563  50.511  1.00 92.83           C  
ATOM   1823  C   LEU H 242     -77.316 -16.504  51.690  1.00 92.83           C  
ATOM   1824  O   LEU H 242     -78.177 -17.323  52.018  1.00 92.83           O  
ATOM   1825  CB  LEU H 242     -77.311 -16.327  49.197  1.00 92.83           C  
ATOM   1826  CG  LEU H 242     -77.560 -15.538  47.911  1.00 92.83           C  
ATOM   1827  CD1 LEU H 242     -77.266 -16.405  46.692  1.00 92.83           C  
ATOM   1828  CD2 LEU H 242     -78.995 -15.020  47.869  1.00 92.83           C  
ATOM   1829  N   GLY H 243     -76.118 -16.430  52.425  1.00 91.98           N  
ATOM   1830  CA  GLY H 243     -76.074 -17.009  53.777  1.00 91.98           C  
ATOM   1831  C   GLY H 243     -76.872 -16.195  54.781  1.00 91.98           C  
ATOM   1832  O   GLY H 243     -77.513 -16.751  55.673  1.00 91.98           O  
ATOM   1833  N   GLN H 244     -76.789 -14.816  54.578  1.00 91.47           N  
ATOM   1834  CA  GLN H 244     -77.318 -13.939  55.616  1.00 91.47           C  
ATOM   1835  C   GLN H 244     -78.835 -13.755  55.498  1.00 91.47           C  
ATOM   1836  O   GLN H 244     -79.489 -13.504  56.503  1.00 91.47           O  
ATOM   1837  CB  GLN H 244     -76.642 -12.566  55.571  1.00 91.47           C  
ATOM   1838  CG  GLN H 244     -75.137 -12.610  55.788  1.00 91.47           C  
ATOM   1839  CD  GLN H 244     -74.508 -11.233  55.872  1.00 91.47           C  
ATOM   1840  NE2 GLN H 244     -73.559 -11.071  56.788  1.00 91.47           N  
ATOM   1841  OE1 GLN H 244     -74.869 -10.321  55.121  1.00 91.47           O  
ATOM   1842  N   ILE H 245     -79.391 -13.880  54.262  1.00 86.96           N  
ATOM   1843  CA  ILE H 245     -80.838 -13.652  54.126  1.00 86.96           C  
ATOM   1844  C   ILE H 245     -81.567 -14.984  54.332  1.00 86.96           C  
ATOM   1845  O   ILE H 245     -82.710 -15.008  54.786  1.00 86.96           O  
ATOM   1846  CB  ILE H 245     -81.173 -13.012  52.766  1.00 86.96           C  
ATOM   1847  CG1 ILE H 245     -80.400 -11.691  52.607  1.00 86.96           C  
ATOM   1848  CG2 ILE H 245     -82.677 -12.758  52.595  1.00 86.96           C  
ATOM   1849  CD1 ILE H 245     -80.567 -11.019  51.253  1.00 86.96           C  
ATOM   1850  N   GLN H 246     -80.960 -16.154  54.016  1.00 86.36           N  
ATOM   1851  CA  GLN H 246     -81.495 -17.426  54.533  1.00 86.36           C  
ATOM   1852  C   GLN H 246     -81.342 -17.515  56.048  1.00 86.36           C  
ATOM   1853  O   GLN H 246     -82.159 -18.135  56.729  1.00 86.36           O  
ATOM   1854  CB  GLN H 246     -80.804 -18.608  53.858  1.00 86.36           C  
ATOM   1855  CG  GLN H 246     -80.986 -18.646  52.345  1.00 86.36           C  
ATOM   1856  CD  GLN H 246     -80.301 -19.838  51.702  1.00 86.36           C  
ATOM   1857  NE2 GLN H 246     -79.640 -19.603  50.574  1.00 86.36           N  
ATOM   1858  OE1 GLN H 246     -80.366 -20.959  52.216  1.00 86.36           O  
ATOM   1859  N   GLY H 247     -80.207 -16.837  56.591  1.00 84.77           N  
ATOM   1860  CA  GLY H 247     -80.171 -16.610  58.035  1.00 84.77           C  
ATOM   1861  C   GLY H 247     -81.306 -15.719  58.515  1.00 84.77           C  
ATOM   1862  O   GLY H 247     -82.284 -16.203  59.081  1.00 84.77           O  
ATOM   1863  N   SER H 248     -81.224 -14.344  58.301  1.00 81.52           N  
ATOM   1864  CA  SER H 248     -82.180 -13.422  58.907  1.00 81.52           C  
ATOM   1865  C   SER H 248     -83.465 -13.308  58.084  1.00 81.52           C  
ATOM   1866  O   SER H 248     -84.279 -12.412  58.266  1.00 81.52           O  
ATOM   1867  CB  SER H 248     -81.544 -12.040  59.074  1.00 81.52           C  
ATOM   1868  OG  SER H 248     -81.190 -11.489  57.820  1.00 81.52           O  
ATOM   1869  N   GLY H 249     -83.722 -14.258  57.115  1.00 73.16           N  
ATOM   1870  CA  GLY H 249     -85.151 -14.328  56.759  1.00 73.16           C  
ATOM   1871  C   GLY H 249     -85.953 -15.017  57.858  1.00 73.16           C  
ATOM   1872  O   GLY H 249     -87.129 -14.805  58.076  1.00 73.16           O  
ATOM   1873  N   ALA H 250     -85.307 -15.952  58.690  1.00 68.67           N  
ATOM   1874  CA  ALA H 250     -85.872 -16.252  60.021  1.00 68.67           C  
ATOM   1875  C   ALA H 250     -85.152 -15.437  61.089  1.00 68.67           C  
ATOM   1876  O   ALA H 250     -85.753 -15.014  62.078  1.00 68.67           O  
ATOM   1877  CB  ALA H 250     -85.777 -17.743  60.311  1.00 68.67           C  
ATOM   1878  N   ALA H 251     -83.824 -15.167  60.954  1.00 67.44           N  
ATOM   1879  CA  ALA H 251     -83.025 -14.602  62.044  1.00 67.44           C  
ATOM   1880  C   ALA H 251     -83.276 -13.110  62.215  1.00 67.44           C  
ATOM   1881  O   ALA H 251     -82.798 -12.485  63.162  1.00 67.44           O  
ATOM   1882  CB  ALA H 251     -81.539 -14.861  61.801  1.00 67.44           C  
ATOM   1883  N   GLN H 252     -84.109 -12.417  61.226  1.00 67.44           N  
ATOM   1884  CA  GLN H 252     -84.637 -11.106  61.625  1.00 67.44           C  
ATOM   1885  C   GLN H 252     -85.642 -11.256  62.775  1.00 67.44           C  
ATOM   1886  O   GLN H 252     -85.837 -10.327  63.546  1.00 67.44           O  
ATOM   1887  CB  GLN H 252     -85.283 -10.403  60.437  1.00 67.44           C  
ATOM   1888  CG  GLN H 252     -85.797  -9.001  60.719  1.00 67.44           C  
ATOM   1889  CD  GLN H 252     -86.326  -8.302  59.482  1.00 67.44           C  
ATOM   1890  NE2 GLN H 252     -86.022  -7.013  59.355  1.00 67.44           N  
ATOM   1891  OE1 GLN H 252     -87.002  -8.910  58.646  1.00 67.44           O  
ATOM   1892  N   ALA H 253     -86.292 -12.376  62.934  1.00 65.20           N  
ATOM   1893  CA  ALA H 253     -87.235 -12.531  64.035  1.00 65.20           C  
ATOM   1894  C   ALA H 253     -86.599 -13.271  65.215  1.00 65.20           C  
ATOM   1895  O   ALA H 253     -87.260 -13.703  66.142  1.00 65.20           O  
ATOM   1896  CB  ALA H 253     -88.486 -13.269  63.559  1.00 65.20           C  
ATOM   1897  N   GLN H 254     -85.250 -13.476  65.272  1.00 63.35           N  
ATOM   1898  CA  GLN H 254     -84.684 -14.390  66.272  1.00 63.35           C  
ATOM   1899  C   GLN H 254     -84.026 -13.679  67.433  1.00 63.35           C  
ATOM   1900  O   GLN H 254     -83.665 -14.274  68.449  1.00 63.35           O  
ATOM   1901  CB  GLN H 254     -83.683 -15.350  65.610  1.00 63.35           C  
ATOM   1902  CG  GLN H 254     -84.340 -16.253  64.572  1.00 63.35           C  
ATOM   1903  CD  GLN H 254     -83.417 -17.344  64.062  1.00 63.35           C  
ATOM   1904  NE2 GLN H 254     -83.968 -18.538  63.866  1.00 63.35           N  
ATOM   1905  OE1 GLN H 254     -82.222 -17.122  63.845  1.00 63.35           O  
ATOM   1906  N   MET H 255     -83.826 -12.314  67.457  1.00 60.79           N  
ATOM   1907  CA  MET H 255     -83.899 -11.969  68.946  1.00 60.79           C  
ATOM   1908  C   MET H 255     -85.335 -11.542  69.163  1.00 60.79           C  
ATOM   1909  O   MET H 255     -85.962 -12.411  69.847  1.00 60.79           O  
ATOM   1910  CB  MET H 255     -82.791 -11.041  69.423  1.00 60.79           C  
ATOM   1911  CG  MET H 255     -82.818 -10.808  70.847  1.00 60.79           C  
ATOM   1912  SD  MET H 255     -82.151 -10.519  72.441  1.00 60.79           S  
ATOM   1913  CE  MET H 255     -81.150 -12.054  72.652  1.00 60.79           C  
ATOM   1914  N   GLN H 256     -85.965 -10.393  68.703  1.00 58.48           N  
ATOM   1915  CA  GLN H 256     -87.177  -9.793  69.155  1.00 58.48           C  
ATOM   1916  C   GLN H 256     -88.465 -10.666  69.223  1.00 58.48           C  
ATOM   1917  O   GLN H 256     -89.458 -10.189  69.722  1.00 58.48           O  
ATOM   1918  CB  GLN H 256     -87.537  -8.608  68.220  1.00 58.48           C  
ATOM   1919  CG  GLN H 256     -86.451  -7.544  68.159  1.00 58.48           C  
ATOM   1920  CD  GLN H 256     -86.808  -6.365  67.275  1.00 58.48           C  
ATOM   1921  NE2 GLN H 256     -85.811  -5.840  66.566  1.00 58.48           N  
ATOM   1922  OE1 GLN H 256     -87.959  -5.921  67.220  1.00 58.48           O  
ATOM   1923  N   ALA H 257     -88.430 -11.902  68.743  1.00 59.56           N  
ATOM   1924  CA  ALA H 257     -89.448 -12.845  69.224  1.00 59.56           C  
ATOM   1925  C   ALA H 257     -88.918 -13.729  70.369  1.00 59.56           C  
ATOM   1926  O   ALA H 257     -89.639 -13.935  71.340  1.00 59.56           O  
ATOM   1927  CB  ALA H 257     -89.937 -13.725  68.079  1.00 59.56           C  
ATOM   1928  N   GLU H 258     -87.743 -14.280  70.375  1.00 57.65           N  
ATOM   1929  CA  GLU H 258     -87.246 -15.209  71.400  1.00 57.65           C  
ATOM   1930  C   GLU H 258     -86.873 -14.478  72.686  1.00 57.65           C  
ATOM   1931  O   GLU H 258     -87.015 -15.008  73.795  1.00 57.65           O  
ATOM   1932  CB  GLU H 258     -86.042 -15.991  70.869  1.00 57.65           C  
ATOM   1933  CG  GLU H 258     -86.339 -16.803  69.618  1.00 57.65           C  
ATOM   1934  CD  GLU H 258     -85.168 -17.665  69.172  1.00 57.65           C  
ATOM   1935  OE1 GLU H 258     -85.104 -18.852  69.565  1.00 57.65           O  
ATOM   1936  OE2 GLU H 258     -84.308 -17.150  68.423  1.00 57.65           O1-
ATOM   1937  N   THR H 259     -86.360 -13.156  72.591  1.00 59.08           N  
ATOM   1938  CA  THR H 259     -86.389 -12.170  73.659  1.00 59.08           C  
ATOM   1939  C   THR H 259     -87.738 -11.470  73.868  1.00 59.08           C  
ATOM   1940  O   THR H 259     -87.779 -10.288  74.243  1.00 59.08           O  
ATOM   1941  CB  THR H 259     -85.303 -11.097  73.338  1.00 59.08           C  
ATOM   1942  CG2 THR H 259     -83.897 -11.671  73.345  1.00 59.08           C  
ATOM   1943  OG1 THR H 259     -85.681 -10.526  72.088  1.00 59.08           O  
ATOM   1944  N   ARG H 260     -88.849 -12.224  73.638  1.00 53.43           N  
ATOM   1945  CA  ARG H 260     -90.108 -11.649  74.066  1.00 53.43           C  
ATOM   1946  C   ARG H 260     -90.226 -11.620  75.644  1.00 53.43           C  
ATOM   1947  O   ARG H 260     -90.884 -10.778  76.141  1.00 53.43           O  
ATOM   1948  CB  ARG H 260     -91.299 -12.399  73.492  1.00 53.43           C  
ATOM   1949  CG  ARG H 260     -92.656 -11.785  73.775  1.00 53.43           C  
ATOM   1950  CD  ARG H 260     -93.776 -12.479  73.015  1.00 53.43           C  
ATOM   1951  NE  ARG H 260     -95.013 -11.693  73.069  1.00 53.43           N  
ATOM   1952  CZ  ARG H 260     -95.162 -10.525  72.438  1.00 53.43           C  
ATOM   1953  NH1 ARG H 260     -94.207 -10.065  71.637  1.00 53.43           N1+
ATOM   1954  NH2 ARG H 260     -96.270  -9.822  72.614  1.00 53.43           N  
ATOM   1955  N   ASP H 261     -89.607 -12.495  76.303  1.00 55.61           N  
ATOM   1956  CA  ASP H 261     -89.414 -12.328  77.749  1.00 55.61           C  
ATOM   1957  C   ASP H 261     -87.968 -11.945  78.081  1.00 55.61           C  
ATOM   1958  O   ASP H 261     -87.458 -12.068  79.162  1.00 55.61           O  
ATOM   1959  CB  ASP H 261     -89.807 -13.612  78.479  1.00 55.61           C  
ATOM   1960  CG  ASP H 261     -91.260 -13.998  78.256  1.00 55.61           C  
ATOM   1961  OD1 ASP H 261     -92.163 -13.219  78.631  1.00 55.61           O  
ATOM   1962  OD2 ASP H 261     -91.505 -15.092  77.701  1.00 55.61           O1-
ATOM   1963  N   ALA H 262     -87.094 -11.409  77.132  1.00 56.51           N  
ATOM   1964  CA  ALA H 262     -85.651 -11.349  77.417  1.00 56.51           C  
ATOM   1965  C   ALA H 262     -85.040  -9.992  77.081  1.00 56.51           C  
ATOM   1966  O   ALA H 262     -83.820  -9.829  77.149  1.00 56.51           O  
ATOM   1967  CB  ALA H 262     -84.928 -12.452  76.640  1.00 56.51           C  
ATOM   1968  N   LEU H 263     -85.865  -8.943  76.700  1.00 57.91           N  
ATOM   1969  CA  LEU H 263     -85.290  -7.625  76.456  1.00 57.91           C  
ATOM   1970  C   LEU H 263     -85.140  -6.750  77.718  1.00 57.91           C  
ATOM   1971  O   LEU H 263     -84.905  -5.574  77.663  1.00 57.91           O  
ATOM   1972  CB  LEU H 263     -86.166  -6.877  75.434  1.00 57.91           C  
ATOM   1973  CG  LEU H 263     -86.311  -7.538  74.065  1.00 57.91           C  
ATOM   1974  CD1 LEU H 263     -87.251  -6.729  73.178  1.00 57.91           C  
ATOM   1975  CD2 LEU H 263     -84.948  -7.697  73.402  1.00 57.91           C  
ATOM   1976  N   LYS H 264     -85.300  -7.457  78.936  1.00 56.93           N  
ATOM   1977  CA  LYS H 264     -85.435  -6.483  80.013  1.00 56.93           C  
ATOM   1978  C   LYS H 264     -84.178  -6.423  80.919  1.00 56.93           C  
ATOM   1979  O   LYS H 264     -84.026  -5.535  81.709  1.00 56.93           O  
ATOM   1980  CB  LYS H 264     -86.656  -6.803  80.878  1.00 56.93           C  
ATOM   1981  CG  LYS H 264     -87.967  -6.809  80.106  1.00 56.93           C  
ATOM   1982  CD  LYS H 264     -89.143  -7.171  81.002  1.00 56.93           C  
ATOM   1983  CE  LYS H 264     -90.452  -7.205  80.223  1.00 56.93           C  
ATOM   1984  NZ  LYS H 264     -91.606  -7.576  81.095  1.00 56.93           N1+
ATOM   1985  N   CYS H 265     -83.243  -7.414  80.795  1.00 55.75           N  
ATOM   1986  CA  CYS H 265     -81.988  -7.469  81.517  1.00 55.75           C  
ATOM   1987  C   CYS H 265     -81.062  -6.275  81.060  1.00 55.75           C  
ATOM   1988  O   CYS H 265     -80.707  -6.274  79.938  1.00 55.75           O  
ATOM   1989  CB  CYS H 265     -81.241  -8.770  81.312  1.00 55.75           C  
ATOM   1990  SG  CYS H 265     -82.141 -10.245  81.837  1.00 55.75           S  
ATOM   1991  N   ASP H 266     -80.808  -5.473  81.909  1.00 66.85           N  
ATOM   1992  CA  ASP H 266     -80.218  -4.187  82.289  1.00 66.85           C  
ATOM   1993  C   ASP H 266     -79.607  -3.519  80.990  1.00 66.85           C  
ATOM   1994  O   ASP H 266     -78.649  -4.021  80.517  1.00 66.85           O  
ATOM   1995  CB  ASP H 266     -79.167  -4.318  83.360  1.00 66.85           C  
ATOM   1996  CG  ASP H 266     -78.533  -3.026  83.840  1.00 66.85           C  
ATOM   1997  OD1 ASP H 266     -79.163  -1.948  83.783  1.00 66.85           O  
ATOM   1998  OD2 ASP H 266     -77.365  -3.091  84.290  1.00 66.85           O1-
ATOM   1999  N   VAL H 267     -80.182  -2.554  80.606  1.00 81.81           N  
ATOM   2000  CA  VAL H 267     -80.170  -1.734  79.386  1.00 81.81           C  
ATOM   2001  C   VAL H 267     -79.088  -0.646  79.516  1.00 81.81           C  
ATOM   2002  O   VAL H 267     -78.354  -0.430  78.554  1.00 81.81           O  
ATOM   2003  CB  VAL H 267     -81.555  -1.120  79.115  1.00 81.81           C  
ATOM   2004  CG1 VAL H 267     -81.588  -0.290  77.831  1.00 81.81           C  
ATOM   2005  CG2 VAL H 267     -82.612  -2.229  79.021  1.00 81.81           C  
ATOM   2006  N   THR H 268     -79.047  -0.032  80.667  1.00 84.43           N  
ATOM   2007  CA  THR H 268     -78.180   1.142  80.781  1.00 84.43           C  
ATOM   2008  C   THR H 268     -76.727   0.706  80.963  1.00 84.43           C  
ATOM   2009  O   THR H 268     -75.800   1.376  80.510  1.00 84.43           O  
ATOM   2010  CB  THR H 268     -78.636   2.039  81.941  1.00 84.43           C  
ATOM   2011  CG2 THR H 268     -77.815   3.319  82.058  1.00 84.43           C  
ATOM   2012  OG1 THR H 268     -80.009   2.412  81.722  1.00 84.43           O  
ATOM   2013  N   SER H 269     -76.375  -0.423  81.616  1.00 85.10           N  
ATOM   2014  CA  SER H 269     -75.042  -1.042  81.537  1.00 85.10           C  
ATOM   2015  C   SER H 269     -74.723  -1.530  80.129  1.00 85.10           C  
ATOM   2016  O   SER H 269     -73.542  -1.605  79.763  1.00 85.10           O  
ATOM   2017  CB  SER H 269     -74.947  -2.208  82.522  1.00 85.10           C  
ATOM   2018  OG  SER H 269     -73.645  -2.769  82.515  1.00 85.10           O  
ATOM   2019  N   ALA H 270     -75.610  -1.845  79.368  1.00 88.07           N  
ATOM   2020  CA  ALA H 270     -75.427  -2.153  77.950  1.00 88.07           C  
ATOM   2021  C   ALA H 270     -75.099  -0.895  77.151  1.00 88.07           C  
ATOM   2022  O   ALA H 270     -74.139  -0.898  76.375  1.00 88.07           O  
ATOM   2023  CB  ALA H 270     -76.677  -2.825  77.387  1.00 88.07           C  
ATOM   2024  N   LEU H 271     -75.905   0.147  77.360  1.00 90.25           N  
ATOM   2025  CA  LEU H 271     -75.742   1.358  76.564  1.00 90.25           C  
ATOM   2026  C   LEU H 271     -74.504   2.143  76.984  1.00 90.25           C  
ATOM   2027  O   LEU H 271     -73.918   2.870  76.181  1.00 90.25           O  
ATOM   2028  CB  LEU H 271     -76.980   2.253  76.689  1.00 90.25           C  
ATOM   2029  CG  LEU H 271     -78.306   1.650  76.226  1.00 90.25           C  
ATOM   2030  CD1 LEU H 271     -79.448   2.634  76.465  1.00 90.25           C  
ATOM   2031  CD2 LEU H 271     -78.231   1.260  74.753  1.00 90.25           C  
ATOM   2032  N   ARG H 272     -74.058   2.015  78.287  1.00 92.48           N  
ATOM   2033  CA  ARG H 272     -72.726   2.506  78.650  1.00 92.48           C  
ATOM   2034  C   ARG H 272     -71.630   1.606  78.086  1.00 92.48           C  
ATOM   2035  O   ARG H 272     -70.522   2.075  77.826  1.00 92.48           O  
ATOM   2036  CB  ARG H 272     -72.592   2.612  80.171  1.00 92.48           C  
ATOM   2037  CG  ARG H 272     -73.591   3.562  80.811  1.00 92.48           C  
ATOM   2038  CD  ARG H 272     -73.482   3.558  82.329  1.00 92.48           C  
ATOM   2039  NE  ARG H 272     -73.740   2.229  82.882  1.00 92.48           N  
ATOM   2040  CZ  ARG H 272     -72.817   1.464  83.460  1.00 92.48           C  
ATOM   2041  NH1 ARG H 272     -71.567   1.890  83.592  1.00 92.48           N1+
ATOM   2042  NH2 ARG H 272     -73.150   0.263  83.911  1.00 92.48           N  
ATOM   2043  N   GLU H 273     -71.858   0.364  77.881  1.00 91.61           N  
ATOM   2044  CA  GLU H 273     -70.909  -0.538  77.225  1.00 91.61           C  
ATOM   2045  C   GLU H 273     -70.879  -0.289  75.717  1.00 91.61           C  
ATOM   2046  O   GLU H 273     -69.820  -0.392  75.096  1.00 91.61           O  
ATOM   2047  CB  GLU H 273     -71.258  -1.995  77.525  1.00 91.61           C  
ATOM   2048  CG  GLU H 273     -70.285  -3.012  76.961  1.00 91.61           C  
ATOM   2049  CD  GLU H 273     -70.580  -4.459  77.313  1.00 91.61           C  
ATOM   2050  OE1 GLU H 273     -69.611  -5.212  77.581  1.00 91.61           O  
ATOM   2051  OE2 GLU H 273     -71.763  -4.858  77.326  1.00 91.61           O1-
ATOM   2052  N   ILE H 274     -72.036   0.044  75.091  1.00 93.31           N  
ATOM   2053  CA  ILE H 274     -72.065   0.461  73.686  1.00 93.31           C  
ATOM   2054  C   ILE H 274     -71.539   1.895  73.555  1.00 93.31           C  
ATOM   2055  O   ILE H 274     -70.920   2.199  72.531  1.00 93.31           O  
ATOM   2056  CB  ILE H 274     -73.488   0.325  73.102  1.00 93.31           C  
ATOM   2057  CG1 ILE H 274     -73.983  -1.122  73.264  1.00 93.31           C  
ATOM   2058  CG2 ILE H 274     -73.555   0.730  71.623  1.00 93.31           C  
ATOM   2059  CD1 ILE H 274     -75.420  -1.355  72.824  1.00 93.31           C  
ATOM   2060  N   ARG H 275     -71.803   2.742  74.610  1.00 93.89           N  
ATOM   2061  CA  ARG H 275     -71.068   4.014  74.617  1.00 93.89           C  
ATOM   2062  C   ARG H 275     -69.587   3.790  74.907  1.00 93.89           C  
ATOM   2063  O   ARG H 275     -68.733   4.591  74.534  1.00 93.89           O  
ATOM   2064  CB  ARG H 275     -71.673   4.973  75.642  1.00 93.89           C  
ATOM   2065  CG  ARG H 275     -71.047   6.356  75.670  1.00 93.89           C  
ATOM   2066  CD  ARG H 275     -71.750   7.277  76.656  1.00 93.89           C  
ATOM   2067  NE  ARG H 275     -71.191   8.629  76.620  1.00 93.89           N  
ATOM   2068  CZ  ARG H 275     -71.928   9.736  76.558  1.00 93.89           C  
ATOM   2069  NH1 ARG H 275     -73.251   9.673  76.640  1.00 93.89           N1+
ATOM   2070  NH2 ARG H 275     -71.335  10.912  76.412  1.00 93.89           N  
ATOM   2071  N   ALA H 276     -69.208   2.646  75.608  1.00 94.45           N  
ATOM   2072  CA  ALA H 276     -67.810   2.201  75.646  1.00 94.45           C  
ATOM   2073  C   ALA H 276     -67.396   1.476  74.367  1.00 94.45           C  
ATOM   2074  O   ALA H 276     -66.285   0.943  74.291  1.00 94.45           O  
ATOM   2075  CB  ALA H 276     -67.597   1.291  76.857  1.00 94.45           C  
ATOM   2076  N   GLN H 277     -68.219   1.414  73.336  1.00 95.08           N  
ATOM   2077  CA  GLN H 277     -67.786   0.952  72.018  1.00 95.08           C  
ATOM   2078  C   GLN H 277     -68.100   1.941  70.891  1.00 95.08           C  
ATOM   2079  O   GLN H 277     -67.642   1.721  69.763  1.00 95.08           O  
ATOM   2080  CB  GLN H 277     -68.448  -0.395  71.698  1.00 95.08           C  
ATOM   2081  CG  GLN H 277     -68.128  -1.500  72.692  1.00 95.08           C  
ATOM   2082  CD  GLN H 277     -68.730  -2.838  72.303  1.00 95.08           C  
ATOM   2083  NE2 GLN H 277     -67.934  -3.898  72.403  1.00 95.08           N  
ATOM   2084  OE1 GLN H 277     -69.901  -2.921  71.914  1.00 95.08           O  
ATOM   2085  N   LEU H 278     -68.819   2.968  71.133  1.00 94.28           N  
ATOM   2086  CA  LEU H 278     -68.879   4.072  70.176  1.00 94.28           C  
ATOM   2087  C   LEU H 278     -67.876   5.185  70.469  1.00 94.28           C  
ATOM   2088  O   LEU H 278     -67.353   5.821  69.553  1.00 94.28           O  
ATOM   2089  CB  LEU H 278     -70.290   4.678  70.154  1.00 94.28           C  
ATOM   2090  CG  LEU H 278     -71.423   3.734  69.753  1.00 94.28           C  
ATOM   2091  CD1 LEU H 278     -72.762   4.458  69.813  1.00 94.28           C  
ATOM   2092  CD2 LEU H 278     -71.178   3.166  68.359  1.00 94.28           C  
ATOM   2093  N   GLU H 279     -67.665   5.353  71.808  1.00 95.25           N  
ATOM   2094  CA  GLU H 279     -66.584   6.325  72.054  1.00 95.25           C  
ATOM   2095  C   GLU H 279     -65.198   5.666  72.087  1.00 95.25           C  
ATOM   2096  O   GLU H 279     -64.229   6.312  72.501  1.00 95.25           O  
ATOM   2097  CB  GLU H 279     -66.856   7.064  73.369  1.00 95.25           C  
ATOM   2098  CG  GLU H 279     -68.169   7.835  73.372  1.00 95.25           C  
ATOM   2099  CD  GLU H 279     -68.363   8.712  74.597  1.00 95.25           C  
ATOM   2100  OE1 GLU H 279     -68.385   9.956  74.454  1.00 95.25           O  
ATOM   2101  OE2 GLU H 279     -68.494   8.156  75.711  1.00 95.25           O1-
ATOM   2102  N   GLY H 280     -65.065   4.411  71.661  1.00 95.50           N  
ATOM   2103  CA  GLY H 280     -63.855   3.659  71.628  1.00 95.50           C  
ATOM   2104  C   GLY H 280     -63.394   2.969  70.360  1.00 95.50           C  
ATOM   2105  O   GLY H 280     -62.734   1.933  70.499  1.00 95.50           O  
ATOM   2106  N   HIS H 281     -63.730   3.524  69.177  1.00 96.20           N  
ATOM   2107  CA  HIS H 281     -63.392   2.758  67.933  1.00 96.20           C  
ATOM   2108  C   HIS H 281     -62.806   3.632  66.826  1.00 96.20           C  
ATOM   2109  O   HIS H 281     -63.377   4.669  66.494  1.00 96.20           O  
ATOM   2110  CB  HIS H 281     -64.697   2.065  67.550  1.00 96.20           C  
ATOM   2111  CG  HIS H 281     -64.725   1.191  66.350  1.00 96.20           C  
ATOM   2112  CD2 HIS H 281     -64.077   0.028  66.086  1.00 96.20           C  
ATOM   2113  ND1 HIS H 281     -65.491   1.489  65.233  1.00 96.20           N  
ATOM   2114  CE1 HIS H 281     -65.245   0.565  64.305  1.00 96.20           C  
ATOM   2115  NE2 HIS H 281     -64.403  -0.318  64.791  1.00 96.20           N  
ATOM   2116  N   ALA H 282     -61.649   3.248  66.206  1.00 95.22           N  
ATOM   2117  CA  ALA H 282     -61.051   4.057  65.159  1.00 95.22           C  
ATOM   2118  C   ALA H 282     -60.043   3.815  64.057  1.00 95.22           C  
ATOM   2119  O   ALA H 282     -60.261   4.772  63.198  1.00 95.22           O  
ATOM   2120  CB  ALA H 282     -60.341   5.217  66.027  1.00 95.22           C  
ATOM   2121  N   VAL H 283     -58.930   2.942  63.622  1.00 96.14           N  
ATOM   2122  CA  VAL H 283     -57.628   3.408  62.852  1.00 96.14           C  
ATOM   2123  C   VAL H 283     -57.444   3.119  61.243  1.00 96.14           C  
ATOM   2124  O   VAL H 283     -57.929   2.063  61.071  1.00 96.14           O  
ATOM   2125  CB  VAL H 283     -56.701   2.920  63.983  1.00 96.14           C  
ATOM   2126  CG1 VAL H 283     -55.235   2.945  64.189  1.00 96.14           C  
ATOM   2127  CG2 VAL H 283     -57.005   3.780  65.340  1.00 96.14           C  
ATOM   2128  N   GLN H 284     -56.788   3.979  60.093  1.00 96.30           N  
ATOM   2129  CA  GLN H 284     -56.071   5.463  59.766  1.00 96.30           C  
ATOM   2130  C   GLN H 284     -56.060   7.085  59.098  1.00 96.30           C  
ATOM   2131  O   GLN H 284     -56.485   6.925  57.943  1.00 96.30           O  
ATOM   2132  CB  GLN H 284     -55.047   4.681  58.824  1.00 96.30           C  
ATOM   2133  CG  GLN H 284     -54.185   3.544  59.089  1.00 96.30           C  
ATOM   2134  CD  GLN H 284     -54.040   2.145  59.458  1.00 96.30           C  
ATOM   2135  NE2 GLN H 284     -53.381   1.872  60.630  1.00 96.30           N  
ATOM   2136  OE1 GLN H 284     -54.407   1.082  58.907  1.00 96.30           O  
ATOM   2137  N   SER H 285     -55.858   8.713  59.057  1.00 94.20           N  
ATOM   2138  CA  SER H 285     -55.643  10.447  59.178  1.00 94.20           C  
ATOM   2139  C   SER H 285     -56.152  12.185  59.032  1.00 94.20           C  
ATOM   2140  O   SER H 285     -56.546  12.416  60.162  1.00 94.20           O  
ATOM   2141  CB  SER H 285     -54.679  10.436  57.968  1.00 94.20           C  
ATOM   2142  OG  SER H 285     -55.307  10.330  56.726  1.00 94.20           O  
ATOM   2143  N   THR H 286     -56.421  13.734  58.351  1.00 96.36           N  
ATOM   2144  CA  THR H 286     -56.425  15.561  58.706  1.00 96.36           C  
ATOM   2145  C   THR H 286     -57.122  17.333  58.684  1.00 96.36           C  
ATOM   2146  O   THR H 286     -58.262  17.198  58.747  1.00 96.36           O  
ATOM   2147  CB  THR H 286     -55.218  15.678  57.731  1.00 96.36           C  
ATOM   2148  CG2 THR H 286     -54.389  17.005  57.920  1.00 96.36           C  
ATOM   2149  OG1 THR H 286     -54.178  14.700  57.853  1.00 96.36           O  
ATOM   2150  N   LEU H 287     -57.217  19.156  58.646  1.00 96.52           N  
ATOM   2151  CA  LEU H 287     -56.258  20.852  58.197  1.00 96.52           C  
ATOM   2152  C   LEU H 287     -55.541  22.715  58.311  1.00 96.52           C  
ATOM   2153  O   LEU H 287     -55.945  22.979  59.370  1.00 96.52           O  
ATOM   2154  CB  LEU H 287     -57.398  21.025  57.205  1.00 96.52           C  
ATOM   2155  CG  LEU H 287     -57.357  21.405  55.717  1.00 96.52           C  
ATOM   2156  CD1 LEU H 287     -58.746  21.201  55.077  1.00 96.52           C  
ATOM   2157  CD2 LEU H 287     -56.926  22.819  55.360  1.00 96.52           C  
ATOM   2158  N   GLN H 288     -54.691  24.433  58.023  1.00 95.80           N  
ATOM   2159  CA  GLN H 288     -58.988  39.516  47.523  1.00 95.80           C  
ATOM   2160  C   GLN H 288     -57.330  40.995  49.960  1.00 95.80           C  
ATOM   2161  O   GLN H 288     -57.068  39.929  50.215  1.00 95.80           O  
ATOM   2162  CB  GLN H 288     -58.738  38.016  47.464  1.00 95.80           C  
ATOM   2163  CG  GLN H 288     -58.182  37.204  48.582  1.00 95.80           C  
ATOM   2164  CD  GLN H 288     -57.749  35.914  49.128  1.00 95.80           C  
ATOM   2165  NE2 GLN H 288     -57.672  35.817  50.490  1.00 95.80           N  
ATOM   2166  OE1 GLN H 288     -57.443  34.893  48.501  1.00 95.80           O  
ATOM   2167  N   SER H 289     -54.901  33.580  49.950  1.00 95.70           N  
ATOM   2168  CA  SER H 289     -53.636  36.307  50.898  1.00 95.70           C  
ATOM   2169  C   SER H 289     -53.079  44.964  62.964  1.00 95.70           C  
ATOM   2170  O   SER H 289     -53.448  43.882  61.148  1.00 95.70           O  
ATOM   2171  CB  SER H 289     -54.285  37.615  50.790  1.00 95.70           C  
ATOM   2172  OG  SER H 289     -53.711  38.561  51.702  1.00 95.70           O  
ATOM   2173  N   GLU H 290     -57.544  44.163  48.928  1.00 96.04           N  
ATOM   2174  CA  GLU H 290     -53.945  42.472  50.164  1.00 96.04           C  
ATOM   2175  C   GLU H 290     -51.229  42.923  47.985  1.00 96.04           C  
ATOM   2176  O   GLU H 290     -51.295  42.181  47.251  1.00 96.04           O  
ATOM   2177  CB  GLU H 290     -54.028  41.050  49.843  1.00 96.04           C  
ATOM   2178  CG  GLU H 290     -53.455  40.395  48.629  1.00 96.04           C  
ATOM   2179  CD  GLU H 290     -53.214  39.161  47.831  1.00 96.04           C  
ATOM   2180  OE1 GLU H 290     -52.178  38.465  48.051  1.00 96.04           O  
ATOM   2181  OE2 GLU H 290     -54.030  38.810  46.946  1.00 96.04           O1-
ATOM   2182  N   GLU H 291     -55.419  49.060  49.097  1.00 96.52           N  
ATOM   2183  CA  GLU H 291     -53.050  47.063  45.643  1.00 96.52           C  
ATOM   2184  C   GLU H 291     -51.819  50.669  47.153  1.00 96.52           C  
ATOM   2185  O   GLU H 291     -51.715  50.744  47.424  1.00 96.52           O  
ATOM   2186  CB  GLU H 291     -52.703  45.701  46.015  1.00 96.52           C  
ATOM   2187  CG  GLU H 291     -53.299  44.522  45.296  1.00 96.52           C  
ATOM   2188  CD  GLU H 291     -53.748  43.245  44.763  1.00 96.52           C  
ATOM   2189  OE1 GLU H 291     -54.270  43.250  43.569  1.00 96.52           O  
ATOM   2190  OE2 GLU H 291     -53.687  42.139  45.328  1.00 96.52           O1-
ATOM   2191  N   TRP H 292     -50.008  55.768  50.239  1.00 96.35           N  
ATOM   2192  CA  TRP H 292     -54.528  53.245  43.377  1.00 96.35           C  
ATOM   2193  C   TRP H 292     -55.242  56.376  42.623  1.00 96.35           C  
ATOM   2194  O   TRP H 292     -55.551  55.814  41.924  1.00 96.35           O  
ATOM   2195  CB  TRP H 292     -55.007  51.807  42.809  1.00 96.35           C  
ATOM   2196  CG  TRP H 292     -54.498  50.058  42.688  1.00 96.35           C  
ATOM   2197  CD1 TRP H 292     -53.131  49.842  42.867  1.00 96.35           C  
ATOM   2198  CD2 TRP H 292     -55.008  48.673  42.456  1.00 96.35           C  
ATOM   2199  CE2 TRP H 292     -53.926  47.764  42.542  1.00 96.35           C  
ATOM   2200  CE3 TRP H 292     -56.251  48.084  42.185  1.00 96.35           C  
ATOM   2201  NE1 TRP H 292     -52.787  48.480  42.808  1.00 96.35           N  
ATOM   2202  CZ2 TRP H 292     -53.982  46.368  42.387  1.00 96.35           C  
ATOM   2203  CZ3 TRP H 292     -56.363  46.712  42.008  1.00 96.35           C  
ATOM   2204  CH2 TRP H 292     -55.238  45.846  42.128  1.00 96.35           C  
ATOM   2205  N   PHE H 293     -55.370  59.356  43.642  1.00 95.94           N  
ATOM   2206  CA  PHE H 293     -55.103  61.092  41.024  1.00 95.94           C  
ATOM   2207  C   PHE H 293     -55.465  64.406  40.245  1.00 95.94           C  
ATOM   2208  O   PHE H 293     -54.729  64.089  39.788  1.00 95.94           O  
ATOM   2209  CB  PHE H 293     -53.934  60.409  40.628  1.00 95.94           C  
ATOM   2210  CG  PHE H 293     -53.213  58.992  41.106  1.00 95.94           C  
ATOM   2211  CD1 PHE H 293     -52.525  58.876  42.357  1.00 95.94           C  
ATOM   2212  CD2 PHE H 293     -53.257  57.817  40.272  1.00 95.94           C  
ATOM   2213  CE1 PHE H 293     -51.950  57.567  42.710  1.00 95.94           C  
ATOM   2214  CE2 PHE H 293     -52.562  56.607  40.714  1.00 95.94           C  
ATOM   2215  CZ  PHE H 293     -51.962  56.507  41.890  1.00 95.94           C  
ATOM   2216  N   ARG H 294     -54.724  67.428  40.749  1.00 97.55           N  
ATOM   2217  CA  ARG H 294     -55.816  69.531  38.622  1.00 97.55           C  
ATOM   2218  C   ARG H 294     -56.049  72.618  37.486  1.00 97.55           C  
ATOM   2219  O   ARG H 294     -56.717  72.475  38.098  1.00 97.55           O  
ATOM   2220  CB  ARG H 294     -56.814  68.735  38.247  1.00 97.55           C  
ATOM   2221  CG  ARG H 294     -56.862  67.251  37.852  1.00 97.55           C  
ATOM   2222  CD  ARG H 294     -56.486  66.086  37.012  1.00 97.55           C  
ATOM   2223  NE  ARG H 294     -56.988  64.738  37.343  1.00 97.55           N  
ATOM   2224  CZ  ARG H 294     -56.593  63.466  37.285  1.00 97.55           C  
ATOM   2225  NH1 ARG H 294     -55.452  63.102  36.700  1.00 97.55           N1+
ATOM   2226  NH2 ARG H 294     -57.335  62.496  37.818  1.00 97.55           N  
ATOM   2227  N   VAL H 295     -55.942  75.753  37.802  1.00 97.05           N  
ATOM   2228  CA  VAL H 295     -56.147  78.414  36.124  1.00 97.05           C  
ATOM   2229  C   VAL H 295     -56.357  81.536  35.080  1.00 97.05           C  
ATOM   2230  O   VAL H 295     -55.775  81.213  34.476  1.00 97.05           O  
ATOM   2231  CB  VAL H 295     -55.730  77.833  35.035  1.00 97.05           C  
ATOM   2232  CG1 VAL H 295     -54.157  77.440  35.260  1.00 97.05           C  
ATOM   2233  CG2 VAL H 295     -56.213  76.487  34.425  1.00 97.05           C  
ATOM   2234  N   ARG H 296     -55.812  84.623  34.745  1.00 97.36           N  
ATOM   2235  CA  ARG H 296     -56.707  87.599  33.105  1.00 97.36           C  
ATOM   2236  C   ARG H 296     -57.076  90.763  32.253  1.00 97.36           C  
ATOM   2237  O   ARG H 296     -57.801  90.909  32.721  1.00 97.36           O  
ATOM   2238  CB  ARG H 296     -57.909  87.075  33.121  1.00 97.36           C  
ATOM   2239  CG  ARG H 296     -58.153  85.549  32.848  1.00 97.36           C  
ATOM   2240  CD  ARG H 296     -59.058  84.389  32.708  1.00 97.36           C  
ATOM   2241  NE  ARG H 296     -58.542  83.046  32.428  1.00 97.36           N  
ATOM   2242  CZ  ARG H 296     -58.636  81.751  32.702  1.00 97.36           C  
ATOM   2243  NH1 ARG H 296     -57.773  80.860  32.191  1.00 97.36           N1+
ATOM   2244  NH2 ARG H 296     -59.587  81.273  33.495  1.00 97.36           N  
ATOM   2245  N   LEU H 297     -56.579  93.862  31.941  1.00 97.59           N  
ATOM   2246  CA  LEU H 297     -57.444  97.307  30.319  1.00 97.59           C  
ATOM   2247  C   LEU H 297     -57.732 100.469  29.431  1.00 97.59           C  
ATOM   2248  O   LEU H 297     -58.535 100.572  29.732  1.00 97.59           O  
ATOM   2249  CB  LEU H 297     -58.578  96.836  30.136  1.00 97.59           C  
ATOM   2250  CG  LEU H 297     -58.681  95.222  30.025  1.00 97.59           C  
ATOM   2251  CD1 LEU H 297     -60.110  94.758  29.922  1.00 97.59           C  
ATOM   2252  CD2 LEU H 297     -57.869  94.687  28.843  1.00 97.59           C  
ATOM   2253  N   ASP H 298     -57.395 103.471  28.528  1.00 97.36           N  
ATOM   2254  CA  ASP H 298     -57.935 107.070  27.692  1.00 97.36           C  
ATOM   2255  C   ASP H 298     -58.454 110.461  26.618  1.00 97.36           C  
ATOM   2256  O   ASP H 298     -58.948 110.790  27.240  1.00 97.36           O  
ATOM   2257  CB  ASP H 298     -59.022 107.067  28.229  1.00 97.36           C  
ATOM   2258  CG  ASP H 298     -59.691 105.613  28.241  1.00 97.36           C  
ATOM   2259  OD1 ASP H 298     -59.904 105.017  27.142  1.00 97.36           O  
ATOM   2260  OD2 ASP H 298     -59.999 105.069  29.305  1.00 97.36           O1-
ATOM   2261  N   ARG H 299     -58.326 113.543  25.855  1.00 97.21           N  
ATOM   2262  CA  ARG H 299     -58.987 117.521  24.716  1.00 97.21           C  
ATOM   2263  C   ARG H 299     -59.319 120.826  23.777  1.00 97.21           C  
ATOM   2264  O   ARG H 299     -59.705 121.166  24.458  1.00 97.21           O  
ATOM   2265  CB  ARG H 299     -60.083 117.122  25.172  1.00 97.21           C  
ATOM   2266  CG  ARG H 299     -60.530 115.631  25.000  1.00 97.21           C  
ATOM   2267  CD  ARG H 299     -61.539 114.588  25.227  1.00 97.21           C  
ATOM   2268  NE  ARG H 299     -61.276 113.211  24.757  1.00 97.21           N  
ATOM   2269  CZ  ARG H 299     -61.447 111.953  25.141  1.00 97.21           C  
ATOM   2270  NH1 ARG H 299     -62.114 111.636  26.250  1.00 97.21           N1+
ATOM   2271  NH2 ARG H 299     -60.951 110.945  24.418  1.00 97.21           N  
ATOM   2272  N   LEU H 300     -59.503 124.320  22.925  1.00 97.16           N  
ATOM   2273  CA  LEU H 300     -59.796 128.184  21.841  1.00 97.16           C  
ATOM   2274  C   LEU H 300     -60.205 131.593  20.955  1.00 97.16           C  
ATOM   2275  O   LEU H 300     -60.561 132.017  21.562  1.00 97.16           O  
ATOM   2276  CB  LEU H 300     -60.214 127.375  22.605  1.00 97.16           C  
ATOM   2277  CG  LEU H 300     -61.778 126.962  22.493  1.00 97.16           C  
ATOM   2278  CD1 LEU H 300     -62.097 126.342  21.128  1.00 97.16           C  
ATOM   2279  CD2 LEU H 300     -62.180 126.013  23.598  1.00 97.16           C  
ATOM   2280  N   SER H 301     -60.474 135.259  19.995  1.00 96.97           N  
ATOM   2281  CA  SER H 301     -60.866 139.185  19.136  1.00 96.97           C  
ATOM   2282  C   SER H 301     -61.022 142.605  18.121  1.00 96.97           C  
ATOM   2283  O   SER H 301     -60.533 142.741  17.468  1.00 96.97           O  
ATOM   2284  CB  SER H 301     -59.842 138.655  19.000  1.00 96.97           C  
ATOM   2285  OG  SER H 301     -59.566 137.788  20.239  1.00 96.97           O  
ATOM   2286  N   GLU H 302     -61.175 145.993  17.530  1.00 97.47           N  
ATOM   2287  CA  GLU H 302     -61.845 150.065  16.117  1.00 97.47           C  
ATOM   2288  C   GLU H 302     -63.552 152.613  14.905  1.00 97.47           C  
ATOM   2289  O   GLU H 302     -62.942 152.801  14.369  1.00 97.47           O  
ATOM   2290  CB  GLU H 302     -62.538 149.347  15.523  1.00 97.47           C  
ATOM   2291  CG  GLU H 302     -62.092 147.862  15.159  1.00 97.47           C  
ATOM   2292  CD  GLU H 302     -60.873 147.548  14.323  1.00 97.47           C  
ATOM   2293  OE1 GLU H 302     -60.032 146.711  14.825  1.00 97.47           O  
ATOM   2294  OE2 GLU H 302     -60.655 148.044  13.218  1.00 97.47           O1-
ATOM   2295  N   ALA H 303     -61.450 158.437  12.520  1.00 97.21           N  
ATOM   2296  CA  ALA H 303     -61.546 161.999  12.161  1.00 97.21           C  
ATOM   2297  C   ALA H 303     -61.649 165.231  11.515  1.00 97.21           C  
ATOM   2298  O   ALA H 303     -62.133 165.887  11.471  1.00 97.21           O  
ATOM   2299  CB  ALA H 303     -60.492 162.308  12.511  1.00 97.21           C  
ATOM   2300  N   ALA H 304     -62.768 169.198  10.964  1.00 96.94           N  
ATOM   2301  CA  ALA H 304     -62.409 173.094   9.889  1.00 96.94           C  
ATOM   2302  C   ALA H 304     -63.315 176.581   8.991  1.00 96.94           C  
ATOM   2303  O   ALA H 304     -63.981 177.019   8.837  1.00 96.94           O  
ATOM   2304  CB  ALA H 304     -63.469 173.328   9.514  1.00 96.94           C  
ATOM   2305  N   LYS H 305     -62.360 178.995   7.202  1.00 97.49           N  
ATOM   2306  CA  LYS H 305     -63.420 186.114   7.386  1.00 97.49           C  
ATOM   2307  C   LYS H 305     -64.456 189.009   6.186  1.00 97.49           C  
ATOM   2308  O   LYS H 305     -63.735 189.108   6.552  1.00 97.49           O  
ATOM   2309  CB  LYS H 305     -63.248 185.544   8.318  1.00 97.49           C  
ATOM   2310  CG  LYS H 305     -63.113 183.926   8.107  1.00 97.49           C  
ATOM   2311  CD  LYS H 305     -64.336 183.251   7.556  1.00 97.49           C  
ATOM   2312  CE  LYS H 305     -64.436 181.758   7.456  1.00 97.49           C  
ATOM   2313  NZ  LYS H 305     -64.328 180.972   8.704  1.00 97.49           N1+
ATOM   2314  N   VAL H 306     -64.712 192.130   5.814  1.00 97.60           N  
ATOM   2315  CA  VAL H 306     -64.747 196.532   4.679  1.00 97.60           C  
ATOM   2316  C   VAL H 306     -65.112 200.151   3.696  1.00 97.60           C  
ATOM   2317  O   VAL H 306     -65.170 200.209   2.878  1.00 97.60           O  
ATOM   2318  CB  VAL H 306     -64.992 195.797   3.764  1.00 97.60           C  
ATOM   2319  CG1 VAL H 306     -63.958 194.507   3.886  1.00 97.60           C  
ATOM   2320  CG2 VAL H 306     -66.266 195.029   3.327  1.00 97.60           C  
ATOM   2321  N   ASN H 307     -65.538 203.663   2.773  1.00 96.98           N  
ATOM   2322  CA  ASN H 307     -65.709 208.370   1.500  1.00 96.98           C  
ATOM   2323  C   ASN H 307     -65.894 212.005   0.745  1.00 96.98           C  
ATOM   2324  O   ASN H 307     -66.380 212.199   0.133  1.00 96.98           O  
ATOM   2325  CB  ASN H 307     -65.848 207.513   2.036  1.00 96.98           C  
ATOM   2326  CG  ASN H 307     -64.580 206.609   2.173  1.00 96.98           C  
ATOM   2327  ND2 ASN H 307     -64.056 206.689   3.377  1.00 96.98           N  
ATOM   2328  OD1 ASN H 307     -64.137 205.909   1.252  1.00 96.98           O  
ATOM   2329  N   THR H 308     -66.198 216.045  -0.275  1.00 97.62           N  
ATOM   2330  CA  THR H 308     -65.510 220.077  -0.460  1.00 97.62           C  
ATOM   2331  C   THR H 308     -66.403 225.267  -1.107  1.00 97.62           C  
ATOM   2332  O   THR H 308     -66.894 224.905  -1.629  1.00 97.62           O  
ATOM   2333  CB  THR H 308     -66.012 220.629  -1.395  1.00 97.62           C  
ATOM   2334  CG2 THR H 308     -67.478 220.700  -1.892  1.00 97.62           C  
ATOM   2335  OG1 THR H 308     -65.779 222.149  -1.174  1.00 97.62           O  
ATOM   2336  N   ASP H 309     -66.050 229.187  -2.198  1.00 97.23           N  
ATOM   2337  CA  ASP H 309     -68.257 235.019  -1.857  1.00 97.23           C  
ATOM   2338  C   ASP H 309     -68.787 238.516  -1.870  1.00 97.23           C  
ATOM   2339  O   ASP H 309     -68.355 239.085  -2.272  1.00 97.23           O  
ATOM   2340  CB  ASP H 309     -67.166 234.946  -1.929  1.00 97.23           C  
ATOM   2341  CG  ASP H 309     -66.933 233.529  -2.660  1.00 97.23           C  
ATOM   2342  OD1 ASP H 309     -66.943 233.392  -3.878  1.00 97.23           O  
ATOM   2343  OD2 ASP H 309     -66.742 232.548  -1.881  1.00 97.23           O1-
ATOM   2344  N   ALA H 310     -70.668 243.570  -2.496  1.00 96.90           N  
ATOM   2345  CA  ALA H 310     -69.778 244.331 -12.153  1.00 96.90           C  
ATOM   2346  C   ALA H 310     -71.028 250.230  -5.648  1.00 96.90           C  
ATOM   2347  O   ALA H 310     -70.524 249.694  -6.001  1.00 96.90           O  
ATOM   2348  CB  ALA H 310     -69.870 244.320 -12.219  1.00 96.90           C  
ATOM   2349  N   MET H 311     -69.694 253.032  -6.198  1.00 97.65           N  
ATOM   2350  CA  MET H 311     -66.569 256.623 -11.664  1.00 97.65           C  
ATOM   2351  C   MET H 311     -62.879 264.100 -14.465  1.00 97.65           C  
ATOM   2352  O   MET H 311     -63.165 263.490 -13.999  1.00 97.65           O  
ATOM   2353  CB  MET H 311     -65.628 256.155 -12.019  1.00 97.65           C  
ATOM   2354  CG  MET H 311     -65.194 255.326 -13.228  1.00 97.65           C  
ATOM   2355  SD  MET H 311     -66.030 253.701 -13.310  1.00 97.65           S  
ATOM   2356  CE  MET H 311     -67.756 254.212 -13.555  1.00 97.65           C  
ATOM   2357  N   ARG H 312     -61.295 272.570 -18.812  1.00 97.95           N  
ATOM   2358  CA  ARG H 312     -67.722 274.598 -23.836  1.00 97.95           C  
ATOM   2359  C   ARG H 312     -70.268 276.814 -21.450  1.00 97.95           C  
ATOM   2360  O   ARG H 312     -70.503 276.223 -20.939  1.00 97.95           O  
ATOM   2361  CB  ARG H 312     -67.731 275.246 -22.858  1.00 97.95           C  
ATOM   2362  CG  ARG H 312     -67.656 274.337 -21.518  1.00 97.95           C  
ATOM   2363  CD  ARG H 312     -68.819 273.382 -21.302  1.00 97.95           C  
ATOM   2364  NE  ARG H 312     -68.946 272.630 -20.068  1.00 97.95           N  
ATOM   2365  CZ  ARG H 312     -69.973 272.111 -19.403  1.00 97.95           C  
ATOM   2366  NH1 ARG H 312     -71.228 272.227 -19.850  1.00 97.95           N1+
ATOM   2367  NH2 ARG H 312     -69.765 271.460 -18.267  1.00 97.95           N  
ATOM   2368  N   SER H 313     -72.822 277.369 -19.440  1.00 97.51           N  
ATOM   2369  CA  SER H 313     -71.363 280.132 -20.168  1.00 97.51           C  
ATOM   2370  C   SER H 313     -72.211 283.710 -20.703  1.00 97.51           C  
ATOM   2371  O   SER H 313     -72.051 283.178 -20.106  1.00 97.51           O  
ATOM   2372  CB  SER H 313     -71.072 280.008 -21.281  1.00 97.51           C  
ATOM   2373  OG  SER H 313     -70.330 281.216 -21.802  1.00 97.51           O  
ATOM   2374  N   ALA H 314     -72.441 286.852 -21.076  1.00 96.64           N  
ATOM   2375  CA  ALA H 314     -72.577 289.643 -22.591  1.00 96.64           C  
ATOM   2376  C   ALA H 314     -72.590 293.163 -24.140  1.00 96.64           C  
ATOM   2377  O   ALA H 314     -72.306 292.473 -25.755  1.00 96.64           O  
ATOM   2378  CB  ALA H 314     -73.654 289.906 -22.272  1.00 96.64           C  
ATOM   2379  N   GLN H 315     -73.441 297.230 -25.213  1.00 98.28           N  
ATOM   2380  CA  GLN H 315     -65.356 305.555 -29.364  1.00 98.28           C  
ATOM   2381  C   GLN H 315     -74.515 304.552 -28.563  1.00 98.28           C  
ATOM   2382  O   GLN H 315     -74.490 304.562 -27.739  1.00 98.28           O  
ATOM   2383  CB  GLN H 315     -65.031 304.530 -28.882  1.00 98.28           C  
ATOM   2384  CG  GLN H 315     -66.296 304.020 -27.979  1.00 98.28           C  
ATOM   2385  CD  GLN H 315     -66.939 304.699 -26.826  1.00 98.28           C  
ATOM   2386  NE2 GLN H 315     -67.478 304.003 -25.770  1.00 98.28           N  
ATOM   2387  OE1 GLN H 315     -67.094 305.891 -26.620  1.00 98.28           O  
ATOM   2388  N   GLU H 316     -65.019 311.171 -33.701  1.00 97.57           N  
ATOM   2389  CA  GLU H 316     -67.089 314.841 -32.648  1.00 97.57           C  
ATOM   2390  C   GLU H 316     -76.357 317.319 -32.217  1.00 97.57           C  
ATOM   2391  O   GLU H 316     -76.015 317.594 -32.948  1.00 97.57           O  
ATOM   2392  CB  GLU H 316     -66.889 314.692 -31.451  1.00 97.57           C  
ATOM   2393  CG  GLU H 316     -67.916 314.905 -30.326  1.00 97.57           C  
ATOM   2394  CD  GLU H 316     -68.716 316.063 -29.861  1.00 97.57           C  
ATOM   2395  OE1 GLU H 316     -69.319 315.912 -28.738  1.00 97.57           O  
ATOM   2396  OE2 GLU H 316     -68.820 317.123 -30.489  1.00 97.57           O1-
ATOM   2397  N   GLU H 317     -71.343 319.322 -27.614  1.00 95.93           N  
ATOM   2398  CA  GLU H 317     -71.981 322.379 -28.043  1.00 95.93           C  
ATOM   2399  C   GLU H 317     -70.546 319.664 -26.628  1.00 95.93           C  
ATOM   2400  O   GLU H 317     -69.991 319.439 -26.011  1.00 95.93           O  
ATOM   2401  CB  GLU H 317     -74.710 327.293 -28.630  1.00 95.93           C  
ATOM   2402  CG  GLU H 317     -73.485 327.620 -28.300  1.00 95.93           C  
ATOM   2403  CD  GLU H 317     -72.048 327.348 -28.874  1.00 95.93           C  
ATOM   2404  OE1 GLU H 317     -71.437 327.288 -27.873  1.00 95.93           O  
ATOM   2405  OE2 GLU H 317     -71.399 327.284 -29.881  1.00 95.93           O1-
ATOM   2406  N   ILE H 318     -68.540 317.232 -26.574  1.00 97.70           N  
ATOM   2407  CA  ILE H 318     -68.873 312.434 -27.612  1.00 97.70           C  
ATOM   2408  C   ILE H 318     -68.477 309.099 -25.738  1.00 97.70           C  
ATOM   2409  O   ILE H 318     -68.257 308.403 -25.324  1.00 97.70           O  
ATOM   2410  CB  ILE H 318     -68.125 312.340 -26.619  1.00 97.70           C  
ATOM   2411  CG1 ILE H 318     -67.591 313.731 -25.981  1.00 97.70           C  
ATOM   2412  CG2 ILE H 318     -66.654 311.674 -26.718  1.00 97.70           C  
ATOM   2413  CD1 ILE H 318     -66.744 314.641 -26.842  1.00 97.70           C  
ATOM   2414  N   THR H 319     -67.277 307.851 -28.376  1.00 97.87           N  
ATOM   2415  CA  THR H 319     -64.619 301.378 -24.569  1.00 97.87           C  
ATOM   2416  C   THR H 319     -65.332 297.927 -24.768  1.00 97.87           C  
ATOM   2417  O   THR H 319     -65.095 297.368 -25.315  1.00 97.87           O  
ATOM   2418  CB  THR H 319     -65.419 301.402 -25.456  1.00 97.87           C  
ATOM   2419  CG2 THR H 319     -65.320 300.594 -26.754  1.00 97.87           C  
ATOM   2420  OG1 THR H 319     -66.651 300.758 -24.764  1.00 97.87           O  
ATOM   2421  N   GLU H 320     -64.117 295.018 -26.008  1.00 97.95           N  
ATOM   2422  CA  GLU H 320     -62.935 290.891 -24.223  1.00 97.95           C  
ATOM   2423  C   GLU H 320     -61.851 287.952 -25.256  1.00 97.95           C  
ATOM   2424  O   GLU H 320     -61.708 288.397 -25.945  1.00 97.95           O  
ATOM   2425  CB  GLU H 320     -63.501 290.577 -23.273  1.00 97.95           C  
ATOM   2426  CG  GLU H 320     -64.668 291.664 -22.862  1.00 97.95           C  
ATOM   2427  CD  GLU H 320     -64.127 293.056 -22.506  1.00 97.95           C  
ATOM   2428  OE1 GLU H 320     -63.832 293.427 -21.370  1.00 97.95           O  
ATOM   2429  OE2 GLU H 320     -63.989 293.852 -23.502  1.00 97.95           O1-
ATOM   2430  N   TYR H 321     -61.187 284.587 -24.735  1.00 97.74           N  
ATOM   2431  CA  TYR H 321     -64.923 279.308 -28.243  1.00 97.74           C  
ATOM   2432  C   TYR H 321     -59.394 277.420 -23.577  1.00 97.74           C  
ATOM   2433  O   TYR H 321     -59.126 277.926 -24.167  1.00 97.74           O  
ATOM   2434  CB  TYR H 321     -65.281 279.168 -27.103  1.00 97.74           C  
ATOM   2435  CG  TYR H 321     -66.324 280.108 -26.301  1.00 97.74           C  
ATOM   2436  CD1 TYR H 321     -66.915 279.643 -25.105  1.00 97.74           C  
ATOM   2437  CD2 TYR H 321     -66.683 281.393 -26.737  1.00 97.74           C  
ATOM   2438  CE1 TYR H 321     -67.823 280.472 -24.381  1.00 97.74           C  
ATOM   2439  CE2 TYR H 321     -67.577 282.202 -26.003  1.00 97.74           C  
ATOM   2440  CZ  TYR H 321     -68.108 281.734 -24.838  1.00 97.74           C  
ATOM   2441  OH  TYR H 321     -68.954 282.551 -24.097  1.00 97.74           O  
ATOM   2442  N   ARG H 322     -62.549 275.595 -29.537  1.00 97.91           N  
ATOM   2443  CA  ARG H 322     -59.790 270.763 -21.190  1.00 97.91           C  
ATOM   2444  C   ARG H 322     -57.600 265.305 -20.982  1.00 97.91           C  
ATOM   2445  O   ARG H 322     -58.563 265.305 -19.813  1.00 97.91           O  
ATOM   2446  CB  ARG H 322     -60.020 269.642 -21.230  1.00 97.91           C  
ATOM   2447  CG  ARG H 322     -59.169 268.864 -22.375  1.00 97.91           C  
ATOM   2448  CD  ARG H 322     -59.471 269.310 -23.796  1.00 97.91           C  
ATOM   2449  NE  ARG H 322     -60.854 269.220 -24.267  1.00 97.91           N  
ATOM   2450  CZ  ARG H 322     -61.302 269.220 -25.523  1.00 97.91           C  
ATOM   2451  NH1 ARG H 322     -60.459 269.316 -26.546  1.00 97.91           N1+
ATOM   2452  NH2 ARG H 322     -62.602 269.122 -25.776  1.00 97.91           N  
ATOM   2453  N   ARG H 323     -58.571 260.537 -19.513  1.00 97.55           N  
ATOM   2454  CA  ARG H 323     -55.995 257.536 -18.814  1.00 97.55           C  
ATOM   2455  C   ARG H 323     -59.720 251.674 -18.446  1.00 97.55           C  
ATOM   2456  O   ARG H 323     -60.018 251.744 -18.530  1.00 97.55           O  
ATOM   2457  CB  ARG H 323     -56.744 256.643 -18.715  1.00 97.55           C  
ATOM   2458  CG  ARG H 323     -56.192 255.328 -19.499  1.00 97.55           C  
ATOM   2459  CD  ARG H 323     -56.160 255.496 -21.008  1.00 97.55           C  
ATOM   2460  NE  ARG H 323     -55.310 256.442 -21.679  1.00 97.55           N  
ATOM   2461  CZ  ARG H 323     -55.425 257.702 -22.093  1.00 97.55           C  
ATOM   2462  NH1 ARG H 323     -56.458 258.485 -21.784  1.00 97.55           N1+
ATOM   2463  NH2 ARG H 323     -54.473 258.222 -22.854  1.00 97.55           N  
ATOM   2464  N   GLN H 324     -58.287 247.517 -18.027  1.00 97.61           N  
ATOM   2465  CA  GLN H 324     -57.951 244.576 -16.943  1.00 97.61           C  
ATOM   2466  C   GLN H 324     -56.964 239.399 -17.298  1.00 97.61           C  
ATOM   2467  O   GLN H 324     -57.740 239.164 -17.465  1.00 97.61           O  
ATOM   2468  CB  GLN H 324     -59.086 244.282 -17.099  1.00 97.61           C  
ATOM   2469  CG  GLN H 324     -59.367 242.692 -16.932  1.00 97.61           C  
ATOM   2470  CD  GLN H 324     -59.100 242.263 -15.480  1.00 97.61           C  
ATOM   2471  NE2 GLN H 324     -59.522 243.042 -14.501  1.00 97.61           N  
ATOM   2472  OE1 GLN H 324     -58.500 241.199 -15.260  1.00 97.61           O  
ATOM   2473  N   LEU H 325     -56.484 235.675 -16.541  1.00 97.15           N  
ATOM   2474  CA  LEU H 325     -55.849 231.595 -16.082  1.00 97.15           C  
ATOM   2475  C   LEU H 325     -55.022 227.951 -15.501  1.00 97.15           C  
ATOM   2476  O   LEU H 325     -55.634 227.578 -15.104  1.00 97.15           O  
ATOM   2477  CB  LEU H 325     -56.645 231.848 -15.235  1.00 97.15           C  
ATOM   2478  CG  LEU H 325     -56.048 232.154 -13.771  1.00 97.15           C  
ATOM   2479  CD1 LEU H 325     -55.296 230.941 -13.238  1.00 97.15           C  
ATOM   2480  CD2 LEU H 325     -55.129 233.367 -13.806  1.00 97.15           C  
ATOM   2481  N   GLN H 326     -54.360 224.016 -14.968  1.00 96.85           N  
ATOM   2482  CA  GLN H 326     -54.093 221.094 -13.815  1.00 96.85           C  
ATOM   2483  C   GLN H 326     -52.725 216.095 -14.344  1.00 96.85           C  
ATOM   2484  O   GLN H 326     -53.399 216.067 -13.873  1.00 96.85           O  
ATOM   2485  CB  GLN H 326     -54.880 220.459 -13.182  1.00 96.85           C  
ATOM   2486  CG  GLN H 326     -54.260 218.993 -12.809  1.00 96.85           C  
ATOM   2487  CD  GLN H 326     -53.034 219.051 -11.898  1.00 96.85           C  
ATOM   2488  NE2 GLN H 326     -51.997 218.247 -12.158  1.00 96.85           N  
ATOM   2489  OE1 GLN H 326     -52.977 219.815 -10.936  1.00 96.85           O  
ATOM   2490  N   ALA H 327     -52.259 212.445 -13.401  1.00 96.37           N  
ATOM   2491  CA  ALA H 327     -51.355 208.444 -12.809  1.00 96.37           C  
ATOM   2492  C   ALA H 327     -50.863 204.818 -12.364  1.00 96.37           C  
ATOM   2493  O   ALA H 327     -51.408 204.440 -11.883  1.00 96.37           O  
ATOM   2494  CB  ALA H 327     -52.427 208.663 -12.459  1.00 96.37           C  
ATOM   2495  N   ARG H 328     -50.167 200.907 -11.872  1.00 95.91           N  
ATOM   2496  CA  ARG H 328     -49.482 196.980 -11.233  1.00 95.91           C  
ATOM   2497  C   ARG H 328     -48.723 193.279 -10.655  1.00 95.91           C  
ATOM   2498  O   ARG H 328     -48.259 193.171 -11.328  1.00 95.91           O  
ATOM   2499  CB  ARG H 328     -49.499 196.772 -12.454  1.00 95.91           C  
ATOM   2500  CG  ARG H 328     -50.128 195.407 -12.837  1.00 95.91           C  
ATOM   2501  CD  ARG H 328     -50.669 194.208 -13.308  1.00 95.91           C  
ATOM   2502  NE  ARG H 328     -51.239 193.102 -12.549  1.00 95.91           N  
ATOM   2503  CZ  ARG H 328     -51.100 191.779 -12.539  1.00 95.91           C  
ATOM   2504  NH1 ARG H 328     -51.693 191.038 -11.598  1.00 95.91           N1+
ATOM   2505  NH2 ARG H 328     -50.375 191.159 -13.458  1.00 95.91           N  
ATOM   2506  N   THR H 329     -48.086 189.640 -10.330  1.00 95.30           N  
ATOM   2507  CA  THR H 329     -47.612 186.021 -10.031  1.00 95.30           C  
ATOM   2508  C   THR H 329     -46.793 182.753  -9.792  1.00 95.30           C  
ATOM   2509  O   THR H 329     -46.346 182.226 -10.237  1.00 95.30           O  
ATOM   2510  CB  THR H 329     -46.658 186.064 -10.800  1.00 95.30           C  
ATOM   2511  CG2 THR H 329     -45.209 185.539 -10.574  1.00 95.30           C  
ATOM   2512  OG1 THR H 329     -47.022 185.039 -11.911  1.00 95.30           O  
ATOM   2513  N   THR H 330     -47.179 179.657 -10.239  1.00 96.32           N  
ATOM   2514  CA  THR H 330     -45.724 175.641 -10.734  1.00 96.32           C  
ATOM   2515  C   THR H 330     -45.454 172.308 -11.160  1.00 96.32           C  
ATOM   2516  O   THR H 330     -44.777 172.503 -10.712  1.00 96.32           O  
ATOM   2517  CB  THR H 330     -45.099 176.427 -10.025  1.00 96.32           C  
ATOM   2518  CG2 THR H 330     -43.629 176.637 -10.699  1.00 96.32           C  
ATOM   2519  OG1 THR H 330     -45.413 177.786  -9.653  1.00 96.32           O  
ATOM   2520  N   GLU H 331     -48.401 171.244 -11.509  1.00 94.14           N  
ATOM   2521  CA  GLU H 331     -46.611 166.353 -11.429  1.00 94.14           C  
ATOM   2522  C   GLU H 331     -43.188 161.865  -3.421  1.00 94.14           C  
ATOM   2523  O   GLU H 331     -44.803 161.865  -4.378  1.00 94.14           O  
ATOM   2524  CB  GLU H 331     -45.402 166.269 -11.473  1.00 94.14           C  
ATOM   2525  CG  GLU H 331     -44.734 164.957 -10.866  1.00 94.14           C  
ATOM   2526  CD  GLU H 331     -45.001 163.548 -11.346  1.00 94.14           C  
ATOM   2527  OE1 GLU H 331     -46.155 163.154 -11.651  1.00 94.14           O  
ATOM   2528  OE2 GLU H 331     -44.029 162.755 -11.439  1.00 94.14           O1-
ATOM   2529  N   LEU H 332     -41.498 157.783  -2.841  1.00 93.29           N  
ATOM   2530  CA  LEU H 332     -40.783 153.847  -4.925  1.00 93.29           C  
ATOM   2531  C   LEU H 332     -38.986 150.414  -3.547  1.00 93.29           C  
ATOM   2532  O   LEU H 332     -39.644 149.933  -3.802  1.00 93.29           O  
ATOM   2533  CB  LEU H 332     -41.946 153.788  -4.457  1.00 93.29           C  
ATOM   2534  CG  LEU H 332     -42.470 152.598  -3.536  1.00 93.29           C  
ATOM   2535  CD1 LEU H 332     -42.484 151.201  -4.085  1.00 93.29           C  
ATOM   2536  CD2 LEU H 332     -41.591 152.556  -2.249  1.00 93.29           C  
ATOM   2537  N   GLU H 333     -38.577 147.070  -4.212  1.00 95.72           N  
ATOM   2538  CA  GLU H 333     -38.416 143.334  -4.437  1.00 95.72           C  
ATOM   2539  C   GLU H 333     -37.793 139.960  -4.015  1.00 95.72           C  
ATOM   2540  O   GLU H 333     -37.359 140.182  -3.288  1.00 95.72           O  
ATOM   2541  CB  GLU H 333     -37.238 143.745  -4.379  1.00 95.72           C  
ATOM   2542  CG  GLU H 333     -36.122 142.684  -4.829  1.00 95.72           C  
ATOM   2543  CD  GLU H 333     -36.070 142.066  -6.211  1.00 95.72           C  
ATOM   2544  OE1 GLU H 333     -34.930 141.927  -6.745  1.00 95.72           O  
ATOM   2545  OE2 GLU H 333     -37.088 141.694  -6.834  1.00 95.72           O1-
ATOM   2546  N   ALA H 334     -36.820 136.969  -3.795  1.00 93.95           N  
ATOM   2547  CA  ALA H 334     -36.230 133.751  -3.345  1.00 93.95           C  
ATOM   2548  C   ALA H 334     -35.304 130.595  -3.099  1.00 93.95           C  
ATOM   2549  O   ALA H 334     -36.021 130.117  -3.166  1.00 93.95           O  
ATOM   2550  CB  ALA H 334     -35.790 133.761  -4.477  1.00 93.95           C  
ATOM   2551  N   LEU H 335     -34.554 127.542  -2.870  1.00 91.18           N  
ATOM   2552  CA  LEU H 335     -33.950 124.485  -2.394  1.00 91.18           C  
ATOM   2553  C   LEU H 335     -32.481 121.202  -2.101  1.00 91.18           C  
ATOM   2554  O   LEU H 335     -32.984 120.788  -2.710  1.00 91.18           O  
ATOM   2555  CB  LEU H 335     -34.439 123.619  -3.195  1.00 91.18           C  
ATOM   2556  CG  LEU H 335     -35.753 122.815  -2.752  1.00 91.18           C  
ATOM   2557  CD1 LEU H 335     -36.178 121.859  -3.873  1.00 91.18           C  
ATOM   2558  CD2 LEU H 335     -35.627 121.987  -1.476  1.00 91.18           C  
ATOM   2559  N   LYS H 336     -31.879 118.134  -1.697  1.00 94.32           N  
ATOM   2560  CA  LYS H 336     -31.745 114.999  -2.005  1.00 94.32           C  
ATOM   2561  C   LYS H 336     -30.649 111.848  -0.405  1.00 94.32           C  
ATOM   2562  O   LYS H 336     -29.796 112.000  -0.682  1.00 94.32           O  
ATOM   2563  CB  LYS H 336     -30.582 114.643  -2.536  1.00 94.32           C  
ATOM   2564  CG  LYS H 336     -30.726 113.298  -3.367  1.00 94.32           C  
ATOM   2565  CD  LYS H 336     -29.835 112.412  -4.137  1.00 94.32           C  
ATOM   2566  CE  LYS H 336     -30.568 111.175  -4.719  1.00 94.32           C  
ATOM   2567  NZ  LYS H 336     -29.691 110.250  -5.479  1.00 94.32           N1+
ATOM   2568  N   SER H 337     -29.583 109.144  -1.640  1.00 94.14           N  
ATOM   2569  CA  SER H 337     -29.401 106.174  -0.598  1.00 94.14           C  
ATOM   2570  C   SER H 337     -27.955 103.215  -0.426  1.00 94.14           C  
ATOM   2571  O   SER H 337     -27.968 102.936  -1.299  1.00 94.14           O  
ATOM   2572  CB  SER H 337     -29.243 105.925  -1.853  1.00 94.14           C  
ATOM   2573  OG  SER H 337     -30.134 104.768  -2.229  1.00 94.14           O  
ATOM   2574  N   THR H 338     -28.065 100.077  -0.711  1.00 92.97           N  
ATOM   2575  CA  THR H 338     -26.357  97.554   0.097  1.00 92.97           C  
ATOM   2576  C   THR H 338     -26.068  94.277  -0.134  1.00 92.97           C  
ATOM   2577  O   THR H 338     -26.683  94.167   0.559  1.00 92.97           O  
ATOM   2578  CB  THR H 338     -27.216  97.250   1.068  1.00 92.97           C  
ATOM   2579  CG2 THR H 338     -27.253  98.414   2.160  1.00 92.97           C  
ATOM   2580  OG1 THR H 338     -28.609  96.974   0.852  1.00 92.97           O  
ATOM   2581  N   LYS H 339     -23.750  92.138  -0.081  1.00 93.55           N  
ATOM   2582  CA  LYS H 339     -25.159  89.365   0.432  1.00 93.55           C  
ATOM   2583  C   LYS H 339     -22.783  86.639   1.626  1.00 93.55           C  
ATOM   2584  O   LYS H 339     -22.438  86.693   0.739  1.00 93.55           O  
ATOM   2585  CB  LYS H 339     -24.606  88.737  -0.665  1.00 93.55           C  
ATOM   2586  CG  LYS H 339     -25.186  87.285  -0.878  1.00 93.55           C  
ATOM   2587  CD  LYS H 339     -24.953  86.185  -1.848  1.00 93.55           C  
ATOM   2588  CE  LYS H 339     -25.822  84.940  -1.527  1.00 93.55           C  
ATOM   2589  NZ  LYS H 339     -25.613  83.798  -2.453  1.00 93.55           N1+
ATOM   2590  N   ASP H 340     -23.105  83.953   0.008  1.00 93.01           N  
ATOM   2591  CA  ASP H 340     -22.011  81.345   1.419  1.00 93.01           C  
ATOM   2592  C   ASP H 340     -20.443  78.653   0.336  1.00 93.01           C  
ATOM   2593  O   ASP H 340     -21.391  78.501   0.126  1.00 93.01           O  
ATOM   2594  CB  ASP H 340     -23.269  80.837   1.196  1.00 93.01           C  
ATOM   2595  CG  ASP H 340     -23.711  79.646   2.140  1.00 93.01           C  
ATOM   2596  OD1 ASP H 340     -24.376  78.683   1.704  1.00 93.01           O  
ATOM   2597  OD2 ASP H 340     -23.382  79.676   3.351  1.00 93.01           O1-
ATOM   2598  N   SER H 341     -21.316  76.375   2.334  1.00 92.49           N  
ATOM   2599  CA  SER H 341     -19.781  74.032   0.886  1.00 92.49           C  
ATOM   2600  C   SER H 341     -19.637  70.871   1.817  1.00 92.49           C  
ATOM   2601  O   SER H 341     -20.516  70.534   2.080  1.00 92.49           O  
ATOM   2602  CB  SER H 341     -18.463  74.175   0.564  1.00 92.49           C  
ATOM   2603  OG  SER H 341     -18.366  73.714  -0.857  1.00 92.49           O  
ATOM   2604  N   LEU H 342     -16.762  69.700   1.208  1.00 86.83           N  
ATOM   2605  CA  LEU H 342     -18.213  66.906   1.472  1.00 86.83           C  
ATOM   2606  C   LEU H 342     -16.081  64.427   2.994  1.00 86.83           C  
ATOM   2607  O   LEU H 342     -15.326  64.624   2.335  1.00 86.83           O  
ATOM   2608  CB  LEU H 342     -17.794  66.083   0.424  1.00 86.83           C  
ATOM   2609  CG  LEU H 342     -18.586  65.009  -0.383  1.00 86.83           C  
ATOM   2610  CD1 LEU H 342     -17.656  64.420  -1.498  1.00 86.83           C  
ATOM   2611  CD2 LEU H 342     -19.223  63.795   0.289  1.00 86.83           C  
ATOM   2612  N   GLU H 343     -15.878  62.564   0.458  1.00 91.41           N  
ATOM   2613  CA  GLU H 343     -15.965  59.995   2.283  1.00 91.41           C  
ATOM   2614  C   GLU H 343     -12.841  57.838   1.754  1.00 91.41           C  
ATOM   2615  O   GLU H 343     -13.074  57.734   0.739  1.00 91.41           O  
ATOM   2616  CB  GLU H 343     -15.903  58.955   1.250  1.00 91.41           C  
ATOM   2617  CG  GLU H 343     -16.858  57.752   1.478  1.00 91.41           C  
ATOM   2618  CD  GLU H 343     -17.215  56.465   0.832  1.00 91.41           C  
ATOM   2619  OE1 GLU H 343     -16.666  55.399   1.350  1.00 91.41           O  
ATOM   2620  OE2 GLU H 343     -17.964  56.294  -0.130  1.00 91.41           O1-
ATOM   2621  N   ARG H 344     -14.523  55.457   3.068  1.00 92.21           N  
ATOM   2622  CA  ARG H 344     -12.433  53.918   1.279  1.00 92.21           C  
ATOM   2623  C   ARG H 344     -14.153  51.133   2.721  1.00 92.21           C  
ATOM   2624  O   ARG H 344     -13.182  50.956   3.200  1.00 92.21           O  
ATOM   2625  CB  ARG H 344     -11.062  53.664   1.861  1.00 92.21           C  
ATOM   2626  CG  ARG H 344     -10.087  52.547   1.454  1.00 92.21           C  
ATOM   2627  CD  ARG H 344      -9.200  51.710   0.642  1.00 92.21           C  
ATOM   2628  NE  ARG H 344      -8.438  50.522   0.974  1.00 92.21           N  
ATOM   2629  CZ  ARG H 344      -8.310  49.246   0.591  1.00 92.21           C  
ATOM   2630  NH1 ARG H 344      -9.082  48.697  -0.349  1.00 92.21           N1+
ATOM   2631  NH2 ARG H 344      -7.389  48.456   1.142  1.00 92.21           N  
ATOM   2632  N   GLN H 345     -11.856  50.005   0.861  1.00 91.44           N  
ATOM   2633  CA  GLN H 345     -12.562  47.587   2.855  1.00 91.44           C  
ATOM   2634  C   GLN H 345      -9.602  45.202   0.957  1.00 91.44           C  
ATOM   2635  O   GLN H 345      -8.618  45.606   1.336  1.00 91.44           O  
ATOM   2636  CB  GLN H 345     -12.501  46.584   1.707  1.00 91.44           C  
ATOM   2637  CG  GLN H 345     -12.676  45.109   2.147  1.00 91.44           C  
ATOM   2638  CD  GLN H 345     -12.648  43.820   1.419  1.00 91.44           C  
ATOM   2639  NE2 GLN H 345     -12.197  42.747   2.139  1.00 91.44           N  
ATOM   2640  OE1 GLN H 345     -12.977  43.589   0.256  1.00 91.44           O  
ATOM   2641  N   ARG H 346      -9.058  43.394   1.083  1.00 90.75           N  
ATOM   2642  CA  ARG H 346      -8.042  41.743   1.419  1.00 90.75           C  
ATOM   2643  C   ARG H 346      -6.967  40.168   0.994  1.00 90.75           C  
ATOM   2644  O   ARG H 346      -6.733  40.308  -0.134  1.00 90.75           O  
ATOM   2645  CB  ARG H 346      -9.132  40.700   1.831  1.00 90.75           C  
ATOM   2646  CG  ARG H 346      -8.954  39.578   2.891  1.00 90.75           C  
ATOM   2647  CD  ARG H 346      -9.812  38.383   3.222  1.00 90.75           C  
ATOM   2648  NE  ARG H 346      -9.296  37.207   3.914  1.00 90.75           N  
ATOM   2649  CZ  ARG H 346      -8.885  35.974   3.595  1.00 90.75           C  
ATOM   2650  NH1 ARG H 346      -8.983  35.492   2.358  1.00 90.75           N1+
ATOM   2651  NH2 ARG H 346      -8.353  35.164   4.512  1.00 90.75           N  
ATOM   2652  N   SER H 347      -6.083  38.605   1.182  1.00 91.92           N  
ATOM   2653  CA  SER H 347      -5.431  36.939   0.666  1.00 91.92           C  
ATOM   2654  C   SER H 347      -4.522  35.312   0.780  1.00 91.92           C  
ATOM   2655  O   SER H 347      -4.108  35.238   1.896  1.00 91.92           O  
ATOM   2656  CB  SER H 347      -4.236  37.522  -0.095  1.00 91.92           C  
ATOM   2657  OG  SER H 347      -4.655  38.450  -1.075  1.00 91.92           O  
ATOM   2658  N   GLU H 348      -3.868  33.784   0.302  1.00 92.90           N  
ATOM   2659  CA  GLU H 348      -2.834  32.350   0.441  1.00 92.90           C  
ATOM   2660  C   GLU H 348      -2.268  30.780  -0.191  1.00 92.90           C  
ATOM   2661  O   GLU H 348      -2.395  30.888  -1.411  1.00 92.90           O  
ATOM   2662  CB  GLU H 348      -3.340  31.631   1.751  1.00 92.90           C  
ATOM   2663  CG  GLU H 348      -2.285  30.956   2.632  1.00 92.90           C  
ATOM   2664  CD  GLU H 348      -2.505  30.071   3.824  1.00 92.90           C  
ATOM   2665  OE1 GLU H 348      -3.509  30.127   4.550  1.00 92.90           O  
ATOM   2666  OE2 GLU H 348      -1.584  29.219   4.077  1.00 92.90           O1-
ATOM   2667  N   LEU H 349      -1.670  29.261  -0.085  1.00 90.38           N  
ATOM   2668  CA  LEU H 349      -0.973  27.851  -0.604  1.00 90.38           C  
ATOM   2669  C   LEU H 349       0.173  26.621  -0.832  1.00 90.38           C  
ATOM   2670  O   LEU H 349       1.318  27.090  -0.787  1.00 90.38           O  
ATOM   2671  CB  LEU H 349      -0.994  28.002  -2.210  1.00 90.38           C  
ATOM   2672  CG  LEU H 349      -2.126  27.309  -2.974  1.00 90.38           C  
ATOM   2673  CD1 LEU H 349      -1.882  27.509  -4.501  1.00 90.38           C  
ATOM   2674  CD2 LEU H 349      -2.351  25.805  -2.829  1.00 90.38           C  
ATOM   2675  N   GLU H 350       0.492  25.201  -1.079  1.00 90.91           N  
ATOM   2676  CA  GLU H 350       1.159  23.861  -1.573  1.00 90.91           C  
ATOM   2677  C   GLU H 350       2.555  23.285  -2.214  1.00 90.91           C  
ATOM   2678  O   GLU H 350       3.517  23.548  -1.434  1.00 90.91           O  
ATOM   2679  CB  GLU H 350       0.217  23.199  -2.692  1.00 90.91           C  
ATOM   2680  CG  GLU H 350       0.212  21.673  -2.728  1.00 90.91           C  
ATOM   2681  CD  GLU H 350      -0.621  20.806  -3.635  1.00 90.91           C  
ATOM   2682  OE1 GLU H 350      -0.195  19.635  -3.896  1.00 90.91           O  
ATOM   2683  OE2 GLU H 350      -1.691  21.212  -4.119  1.00 90.91           O1-
ATOM   2684  N   ASP H 351       3.174  22.549  -3.328  1.00 93.63           N  
ATOM   2685  CA  ASP H 351       4.125  21.517  -3.900  1.00 93.63           C  
ATOM   2686  C   ASP H 351       5.697  21.270  -4.124  1.00 93.63           C  
ATOM   2687  O   ASP H 351       6.401  22.249  -3.919  1.00 93.63           O  
ATOM   2688  CB  ASP H 351       3.811  21.441  -5.447  1.00 93.63           C  
ATOM   2689  CG  ASP H 351       2.399  21.144  -5.871  1.00 93.63           C  
ATOM   2690  OD1 ASP H 351       2.048  19.944  -6.023  1.00 93.63           O  
ATOM   2691  OD2 ASP H 351       1.612  22.088  -6.061  1.00 93.63           O1-
ATOM   2692  N   ARG H 352       6.336  20.039  -4.534  1.00 94.66           N  
ATOM   2693  CA  ARG H 352       7.688  19.617  -4.976  1.00 94.66           C  
ATOM   2694  C   ARG H 352       8.132  18.489  -5.962  1.00 94.66           C  
ATOM   2695  O   ARG H 352       8.005  18.882  -7.177  1.00 94.66           O  
ATOM   2696  CB  ARG H 352       8.519  19.188  -3.700  1.00 94.66           C  
ATOM   2697  CG  ARG H 352       8.575  20.311  -2.698  1.00 94.66           C  
ATOM   2698  CD  ARG H 352       9.457  20.016  -1.492  1.00 94.66           C  
ATOM   2699  NE  ARG H 352       9.543  21.233  -0.651  1.00 94.66           N  
ATOM   2700  CZ  ARG H 352       8.595  21.493   0.258  1.00 94.66           C  
ATOM   2701  NH1 ARG H 352       7.622  20.613   0.477  1.00 94.66           N1+
ATOM   2702  NH2 ARG H 352       8.630  22.624   0.938  1.00 94.66           N  
ATOM   2703  N   HIS H 353       8.594  17.268  -5.818  1.00 92.86           N  
ATOM   2704  CA  HIS H 353       9.401  16.315  -6.573  1.00 92.86           C  
ATOM   2705  C   HIS H 353       9.330  16.222  -8.111  1.00 92.86           C  
ATOM   2706  O   HIS H 353      10.311  15.682  -8.677  1.00 92.86           O  
ATOM   2707  CB  HIS H 353       9.115  14.835  -6.210  1.00 92.86           C  
ATOM   2708  CG  HIS H 353       9.353  14.230  -4.884  1.00 92.86           C  
ATOM   2709  CD2 HIS H 353      10.213  14.565  -3.878  1.00 92.86           C  
ATOM   2710  ND1 HIS H 353       8.658  13.108  -4.448  1.00 92.86           N  
ATOM   2711  CE1 HIS H 353       9.148  12.742  -3.271  1.00 92.86           C  
ATOM   2712  NE2 HIS H 353      10.082  13.597  -2.909  1.00 92.86           N  
ATOM   2713  N   GLN H 354       8.321  16.683  -8.773  1.00 93.26           N  
ATOM   2714  CA  GLN H 354       8.357  16.659 -10.242  1.00 93.26           C  
ATOM   2715  C   GLN H 354       9.315  17.679 -10.861  1.00 93.26           C  
ATOM   2716  O   GLN H 354       9.583  17.587 -12.067  1.00 93.26           O  
ATOM   2717  CB  GLN H 354       6.936  16.903 -10.775  1.00 93.26           C  
ATOM   2718  CG  GLN H 354       5.939  15.851 -10.308  1.00 93.26           C  
ATOM   2719  CD  GLN H 354       4.547  16.054 -10.874  1.00 93.26           C  
ATOM   2720  NE2 GLN H 354       4.031  15.043 -11.562  1.00 93.26           N  
ATOM   2721  OE1 GLN H 354       3.939  17.116 -10.694  1.00 93.26           O  
ATOM   2722  N   ALA H 355       9.822  18.607 -10.107  1.00 95.80           N  
ATOM   2723  CA  ALA H 355      10.921  19.472 -10.490  1.00 95.80           C  
ATOM   2724  C   ALA H 355      12.257  18.742 -10.611  1.00 95.80           C  
ATOM   2725  O   ALA H 355      13.054  19.110 -11.484  1.00 95.80           O  
ATOM   2726  CB  ALA H 355      11.062  20.607  -9.463  1.00 95.80           C  
ATOM   2727  N   ASP H 356      12.604  17.751  -9.841  1.00 94.01           N  
ATOM   2728  CA  ASP H 356      13.932  17.137  -9.812  1.00 94.01           C  
ATOM   2729  C   ASP H 356      14.165  16.228 -11.022  1.00 94.01           C  
ATOM   2730  O   ASP H 356      15.209  16.339 -11.669  1.00 94.01           O  
ATOM   2731  CB  ASP H 356      14.139  16.325  -8.532  1.00 94.01           C  
ATOM   2732  CG  ASP H 356      14.027  17.141  -7.258  1.00 94.01           C  
ATOM   2733  OD1 ASP H 356      14.520  18.288  -7.219  1.00 94.01           O  
ATOM   2734  OD2 ASP H 356      13.436  16.629  -6.280  1.00 94.01           O1-
ATOM   2735  N   ILE H 357      13.165  15.376 -11.254  1.00 95.01           N  
ATOM   2736  CA  ILE H 357      13.293  14.441 -12.374  1.00 95.01           C  
ATOM   2737  C   ILE H 357      13.131  15.190 -13.702  1.00 95.01           C  
ATOM   2738  O   ILE H 357      13.725  14.754 -14.697  1.00 95.01           O  
ATOM   2739  CB  ILE H 357      12.271  13.291 -12.235  1.00 95.01           C  
ATOM   2740  CG1 ILE H 357      12.476  12.575 -10.887  1.00 95.01           C  
ATOM   2741  CG2 ILE H 357      12.365  12.272 -13.376  1.00 95.01           C  
ATOM   2742  CD1 ILE H 357      11.451  11.495 -10.579  1.00 95.01           C  
ATOM   2743  N   ALA H 358      12.360  16.276 -13.736  1.00 96.40           N  
ATOM   2744  CA  ALA H 358      12.234  17.098 -14.932  1.00 96.40           C  
ATOM   2745  C   ALA H 358      13.537  17.815 -15.281  1.00 96.40           C  
ATOM   2746  O   ALA H 358      13.765  18.143 -16.445  1.00 96.40           O  
ATOM   2747  CB  ALA H 358      11.118  18.131 -14.755  1.00 96.40           C  
ATOM   2748  N   SER H 359      14.419  18.074 -14.281  1.00 97.31           N  
ATOM   2749  CA  SER H 359      15.717  18.684 -14.585  1.00 97.31           C  
ATOM   2750  C   SER H 359      16.811  17.630 -14.740  1.00 97.31           C  
ATOM   2751  O   SER H 359      17.846  17.890 -15.355  1.00 97.31           O  
ATOM   2752  CB  SER H 359      16.107  19.680 -13.494  1.00 97.31           C  
ATOM   2753  OG  SER H 359      16.244  19.040 -12.240  1.00 97.31           O  
ATOM   2754  N   TYR H 360      16.626  16.391 -14.191  1.00 96.35           N  
ATOM   2755  CA  TYR H 360      17.485  15.286 -14.642  1.00 96.35           C  
ATOM   2756  C   TYR H 360      17.211  14.918 -16.098  1.00 96.35           C  
ATOM   2757  O   TYR H 360      18.141  14.467 -16.780  1.00 96.35           O  
ATOM   2758  CB  TYR H 360      17.293  14.057 -13.757  1.00 96.35           C  
ATOM   2759  CG  TYR H 360      17.623  14.231 -12.295  1.00 96.35           C  
ATOM   2760  CD1 TYR H 360      18.748  14.945 -11.883  1.00 96.35           C  
ATOM   2761  CD2 TYR H 360      16.796  13.671 -11.322  1.00 96.35           C  
ATOM   2762  CE1 TYR H 360      19.069  15.063 -10.530  1.00 96.35           C  
ATOM   2763  CE2 TYR H 360      17.118  13.780  -9.968  1.00 96.35           C  
ATOM   2764  CZ  TYR H 360      18.258  14.461  -9.588  1.00 96.35           C  
ATOM   2765  OH  TYR H 360      18.589  14.541  -8.253  1.00 96.35           O  
ATOM   2766  N   GLN H 361      16.045  15.082 -16.565  1.00 97.69           N  
ATOM   2767  CA  GLN H 361      15.815  14.916 -18.000  1.00 97.69           C  
ATOM   2768  C   GLN H 361      16.396  16.075 -18.809  1.00 97.69           C  
ATOM   2769  O   GLN H 361      16.925  15.854 -19.899  1.00 97.69           O  
ATOM   2770  CB  GLN H 361      14.319  14.784 -18.297  1.00 97.69           C  
ATOM   2771  CG  GLN H 361      13.654  13.604 -17.604  1.00 97.69           C  
ATOM   2772  CD  GLN H 361      12.174  13.494 -17.919  1.00 97.69           C  
ATOM   2773  NE2 GLN H 361      11.728  12.287 -18.254  1.00 97.69           N  
ATOM   2774  OE1 GLN H 361      11.438  14.484 -17.860  1.00 97.69           O  
ATOM   2775  N   GLU H 362      16.294  17.265 -18.275  1.00 97.71           N  
ATOM   2776  CA  GLU H 362      17.020  18.364 -18.917  1.00 97.71           C  
ATOM   2777  C   GLU H 362      18.532  18.256 -18.717  1.00 97.71           C  
ATOM   2778  O   GLU H 362      19.290  18.846 -19.490  1.00 97.71           O  
ATOM   2779  CB  GLU H 362      16.532  19.715 -18.386  1.00 97.71           C  
ATOM   2780  CG  GLU H 362      15.054  19.976 -18.621  1.00 97.71           C  
ATOM   2781  CD  GLU H 362      14.585  21.319 -18.082  1.00 97.71           C  
ATOM   2782  OE1 GLU H 362      13.904  22.065 -18.823  1.00 97.71           O  
ATOM   2783  OE2 GLU H 362      14.899  21.630 -16.911  1.00 97.71           O1-
ATOM   2784  N   ALA H 363      19.001  17.517 -17.697  1.00 97.78           N  
ATOM   2785  CA  ALA H 363      20.428  17.241 -17.529  1.00 97.78           C  
ATOM   2786  C   ALA H 363      20.953  16.341 -18.646  1.00 97.78           C  
ATOM   2787  O   ALA H 363      22.039  16.579 -19.177  1.00 97.78           O  
ATOM   2788  CB  ALA H 363      20.687  16.598 -16.169  1.00 97.78           C  
ATOM   2789  N   ILE H 364      20.179  15.337 -18.974  1.00 95.83           N  
ATOM   2790  CA  ILE H 364      20.715  14.310 -19.877  1.00 95.83           C  
ATOM   2791  C   ILE H 364      20.574  14.771 -21.332  1.00 95.83           C  
ATOM   2792  O   ILE H 364      21.451  14.421 -22.136  1.00 95.83           O  
ATOM   2793  CB  ILE H 364      20.015  12.954 -19.640  1.00 95.83           C  
ATOM   2794  CG1 ILE H 364      20.166  12.537 -18.168  1.00 95.83           C  
ATOM   2795  CG2 ILE H 364      20.564  11.847 -20.550  1.00 95.83           C  
ATOM   2796  CD1 ILE H 364      19.421  11.266 -17.788  1.00 95.83           C  
ATOM   2797  N   GLN H 365      19.540  15.507 -21.659  1.00 97.46           N  
ATOM   2798  CA  GLN H 365      19.401  16.078 -22.994  1.00 97.46           C  
ATOM   2799  C   GLN H 365      20.452  17.145 -23.290  1.00 97.46           C  
ATOM   2800  O   GLN H 365      20.768  17.398 -24.453  1.00 97.46           O  
ATOM   2801  CB  GLN H 365      18.005  16.683 -23.177  1.00 97.46           C  
ATOM   2802  CG  GLN H 365      16.871  15.682 -23.017  1.00 97.46           C  
ATOM   2803  CD  GLN H 365      15.499  16.310 -23.176  1.00 97.46           C  
ATOM   2804  NE2 GLN H 365      14.563  15.913 -22.321  1.00 97.46           N  
ATOM   2805  OE1 GLN H 365      15.282  17.146 -24.060  1.00 97.46           O  
ATOM   2806  N   GLN H 366      21.016  17.786 -22.272  1.00 98.32           N  
ATOM   2807  CA  GLN H 366      22.224  18.587 -22.518  1.00 98.32           C  
ATOM   2808  C   GLN H 366      23.435  17.684 -22.738  1.00 98.32           C  
ATOM   2809  O   GLN H 366      24.275  17.976 -23.594  1.00 98.32           O  
ATOM   2810  CB  GLN H 366      22.479  19.547 -21.360  1.00 98.32           C  
ATOM   2811  CG  GLN H 366      21.350  20.539 -21.116  1.00 98.32           C  
ATOM   2812  CD  GLN H 366      21.611  21.459 -19.941  1.00 98.32           C  
ATOM   2813  NE2 GLN H 366      21.264  22.732 -20.098  1.00 98.32           N  
ATOM   2814  OE1 GLN H 366      22.119  21.033 -18.898  1.00 98.32           O  
ATOM   2815  N   LEU H 367      23.520  16.604 -21.974  1.00 97.62           N  
ATOM   2816  CA  LEU H 367      24.644  15.687 -22.117  1.00 97.62           C  
ATOM   2817  C   LEU H 367      24.546  14.869 -23.401  1.00 97.62           C  
ATOM   2818  O   LEU H 367      25.577  14.452 -23.936  1.00 97.62           O  
ATOM   2819  CB  LEU H 367      24.721  14.740 -20.913  1.00 97.62           C  
ATOM   2820  CG  LEU H 367      24.907  15.398 -19.545  1.00 97.62           C  
ATOM   2821  CD1 LEU H 367      24.907  14.342 -18.445  1.00 97.62           C  
ATOM   2822  CD2 LEU H 367      26.198  16.209 -19.513  1.00 97.62           C  
ATOM   2823  N   ASP H 368      23.385  14.617 -23.918  1.00 97.60           N  
ATOM   2824  CA  ASP H 368      23.237  14.029 -25.250  1.00 97.60           C  
ATOM   2825  C   ASP H 368      23.446  15.054 -26.368  1.00 97.60           C  
ATOM   2826  O   ASP H 368      23.905  14.683 -27.453  1.00 97.60           O  
ATOM   2827  CB  ASP H 368      21.855  13.388 -25.401  1.00 97.60           C  
ATOM   2828  CG  ASP H 368      21.592  12.277 -24.402  1.00 97.60           C  
ATOM   2829  OD1 ASP H 368      22.500  11.458 -24.137  1.00 97.60           O  
ATOM   2830  OD2 ASP H 368      20.461  12.219 -23.870  1.00 97.60           O1-
ATOM   2831  N   ALA H 369      23.117  16.289 -26.102  1.00 97.57           N  
ATOM   2832  CA  ALA H 369      23.525  17.347 -27.031  1.00 97.57           C  
ATOM   2833  C   ALA H 369      25.031  17.578 -26.985  1.00 97.57           C  
ATOM   2834  O   ALA H 369      25.668  17.874 -27.997  1.00 97.57           O  
ATOM   2835  CB  ALA H 369      22.784  18.642 -26.710  1.00 97.57           C  
ATOM   2836  N   GLU H 370      25.636  17.439 -25.789  1.00 97.64           N  
ATOM   2837  CA  GLU H 370      27.093  17.304 -25.729  1.00 97.64           C  
ATOM   2838  C   GLU H 370      27.595  15.891 -26.034  1.00 97.64           C  
ATOM   2839  O   GLU H 370      28.818  15.701 -26.050  1.00 97.64           O  
ATOM   2840  CB  GLU H 370      27.591  17.725 -24.338  1.00 97.64           C  
ATOM   2841  CG  GLU H 370      27.234  19.149 -23.962  1.00 97.64           C  
ATOM   2842  CD  GLU H 370      27.649  19.585 -22.569  1.00 97.64           C  
ATOM   2843  OE1 GLU H 370      26.826  20.248 -21.889  1.00 97.64           O  
ATOM   2844  OE2 GLU H 370      28.781  19.282 -22.137  1.00 97.64           O1-
ATOM   2845  N   LEU H 371      26.715  14.958 -26.261  1.00 97.69           N  
ATOM   2846  CA  LEU H 371      27.146  13.606 -26.655  1.00 97.69           C  
ATOM   2847  C   LEU H 371      27.627  13.645 -28.104  1.00 97.69           C  
ATOM   2848  O   LEU H 371      28.731  13.211 -28.436  1.00 97.69           O  
ATOM   2849  CB  LEU H 371      26.020  12.626 -26.430  1.00 97.69           C  
ATOM   2850  CG  LEU H 371      26.069  11.133 -26.588  1.00 97.69           C  
ATOM   2851  CD1 LEU H 371      24.692  10.554 -26.169  1.00 97.69           C  
ATOM   2852  CD2 LEU H 371      26.386  10.600 -27.976  1.00 97.69           C  
ATOM   2853  N   ARG H 372      26.740  14.180 -28.935  1.00 97.78           N  
ATOM   2854  CA  ARG H 372      26.864  14.003 -30.373  1.00 97.78           C  
ATOM   2855  C   ARG H 372      27.521  15.186 -31.084  1.00 97.78           C  
ATOM   2856  O   ARG H 372      27.962  15.012 -32.228  1.00 97.78           O  
ATOM   2857  CB  ARG H 372      25.473  13.774 -30.987  1.00 97.78           C  
ATOM   2858  CG  ARG H 372      24.723  12.597 -30.388  1.00 97.78           C  
ATOM   2859  CD  ARG H 372      23.301  12.507 -30.928  1.00 97.78           C  
ATOM   2860  NE  ARG H 372      22.526  11.477 -30.238  1.00 97.78           N  
ATOM   2861  CZ  ARG H 372      21.599  11.736 -29.317  1.00 97.78           C  
ATOM   2862  NH1 ARG H 372      21.351  12.984 -28.937  1.00 97.78           N1+
ATOM   2863  NH2 ARG H 372      20.916  10.738 -28.774  1.00 97.78           N  
ATOM   2864  N   ASN H 373      27.585  16.294 -30.482  1.00 98.14           N  
ATOM   2865  CA  ASN H 373      28.307  17.450 -30.996  1.00 98.14           C  
ATOM   2866  C   ASN H 373      29.816  17.208 -31.008  1.00 98.14           C  
ATOM   2867  O   ASN H 373      30.476  17.454 -32.017  1.00 98.14           O  
ATOM   2868  CB  ASN H 373      27.963  18.694 -30.176  1.00 98.14           C  
ATOM   2869  CG  ASN H 373      28.582  19.972 -30.701  1.00 98.14           C  
ATOM   2870  ND2 ASN H 373      29.273  20.698 -29.828  1.00 98.14           N  
ATOM   2871  OD1 ASN H 373      28.443  20.307 -31.881  1.00 98.14           O  
ATOM   2872  N   THR H 374      30.425  16.717 -29.899  1.00 97.53           N  
ATOM   2873  CA  THR H 374      31.833  16.332 -29.852  1.00 97.53           C  
ATOM   2874  C   THR H 374      32.123  15.125 -30.746  1.00 97.53           C  
ATOM   2875  O   THR H 374      33.252  15.002 -31.237  1.00 97.53           O  
ATOM   2876  CB  THR H 374      32.270  16.003 -28.409  1.00 97.53           C  
ATOM   2877  CG2 THR H 374      32.058  17.199 -27.489  1.00 97.53           C  
ATOM   2878  OG1 THR H 374      31.505  14.894 -27.927  1.00 97.53           O  
ATOM   2879  N   LYS H 375      31.193  14.282 -30.962  1.00 98.09           N  
ATOM   2880  CA  LYS H 375      31.354  13.293 -32.030  1.00 98.09           C  
ATOM   2881  C   LYS H 375      31.296  13.920 -33.425  1.00 98.09           C  
ATOM   2882  O   LYS H 375      32.043  13.490 -34.307  1.00 98.09           O  
ATOM   2883  CB  LYS H 375      30.278  12.209 -31.919  1.00 98.09           C  
ATOM   2884  CG  LYS H 375      30.299  11.443 -30.605  1.00 98.09           C  
ATOM   2885  CD  LYS H 375      29.245  10.341 -30.592  1.00 98.09           C  
ATOM   2886  CE  LYS H 375      29.287   9.540 -29.299  1.00 98.09           C  
ATOM   2887  NZ  LYS H 375      28.277   8.440 -29.293  1.00 98.09           N1+
ATOM   2888  N   TRP H 376      30.442  14.875 -33.566  1.00 98.20           N  
ATOM   2889  CA  TRP H 376      30.274  15.523 -34.864  1.00 98.20           C  
ATOM   2890  C   TRP H 376      31.461  16.430 -35.183  1.00 98.20           C  
ATOM   2891  O   TRP H 376      31.889  16.517 -36.336  1.00 98.20           O  
ATOM   2892  CB  TRP H 376      28.968  16.325 -34.892  1.00 98.20           C  
ATOM   2893  CG  TRP H 376      28.643  16.951 -36.214  1.00 98.20           C  
ATOM   2894  CD1 TRP H 376      27.941  16.386 -37.243  1.00 98.20           C  
ATOM   2895  CD2 TRP H 376      29.008  18.264 -36.649  1.00 98.20           C  
ATOM   2896  CE2 TRP H 376      28.522  18.417 -37.966  1.00 98.20           C  
ATOM   2897  CE3 TRP H 376      29.701  19.326 -36.050  1.00 98.20           C  
ATOM   2898  NE1 TRP H 376      27.875  17.261 -38.305  1.00 98.20           N  
ATOM   2899  CZ2 TRP H 376      28.724  19.588 -38.703  1.00 98.20           C  
ATOM   2900  CZ3 TRP H 376      29.885  20.494 -36.779  1.00 98.20           C  
ATOM   2901  CH2 TRP H 376      29.406  20.611 -38.095  1.00 98.20           C  
ATOM   2902  N   GLU H 377      31.996  17.102 -34.192  1.00 97.97           N  
ATOM   2903  CA  GLU H 377      33.265  17.813 -34.335  1.00 97.97           C  
ATOM   2904  C   GLU H 377      34.444  16.873 -34.575  1.00 97.97           C  
ATOM   2905  O   GLU H 377      35.364  17.257 -35.307  1.00 97.97           O  
ATOM   2906  CB  GLU H 377      33.537  18.663 -33.086  1.00 97.97           C  
ATOM   2907  CG  GLU H 377      32.474  19.717 -32.817  1.00 97.97           C  
ATOM   2908  CD  GLU H 377      32.721  20.514 -31.546  1.00 97.97           C  
ATOM   2909  OE1 GLU H 377      32.619  21.761 -31.582  1.00 97.97           O  
ATOM   2910  OE2 GLU H 377      33.020  19.886 -30.507  1.00 97.97           O1-
ATOM   2911  N   MET H 378      34.411  15.750 -34.006  1.00 97.78           N  
ATOM   2912  CA  MET H 378      35.492  14.782 -34.163  1.00 97.78           C  
ATOM   2913  C   MET H 378      35.473  14.147 -35.555  1.00 97.78           C  
ATOM   2914  O   MET H 378      36.531  13.918 -36.139  1.00 97.78           O  
ATOM   2915  CB  MET H 378      35.396  13.695 -33.094  1.00 97.78           C  
ATOM   2916  CG  MET H 378      36.525  12.683 -33.101  1.00 97.78           C  
ATOM   2917  SD  MET H 378      36.347  11.412 -31.788  1.00 97.78           S  
ATOM   2918  CE  MET H 378      36.363  12.471 -30.314  1.00 97.78           C  
ATOM   2919  N   ALA H 379      34.267  13.875 -36.058  1.00 97.11           N  
ATOM   2920  CA  ALA H 379      34.102  13.488 -37.456  1.00 97.11           C  
ATOM   2921  C   ALA H 379      34.516  14.594 -38.426  1.00 97.11           C  
ATOM   2922  O   ALA H 379      35.000  14.296 -39.521  1.00 97.11           O  
ATOM   2923  CB  ALA H 379      32.647  13.093 -37.719  1.00 97.11           C  
ATOM   2924  N   ALA H 380      34.318  15.846 -38.011  1.00 97.80           N  
ATOM   2925  CA  ALA H 380      34.806  16.974 -38.801  1.00 97.80           C  
ATOM   2926  C   ALA H 380      36.331  17.030 -38.809  1.00 97.80           C  
ATOM   2927  O   ALA H 380      36.939  17.255 -39.858  1.00 97.80           O  
ATOM   2928  CB  ALA H 380      34.235  18.285 -38.260  1.00 97.80           C  
ATOM   2929  N   GLN H 381      37.021  16.835 -37.676  1.00 97.90           N  
ATOM   2930  CA  GLN H 381      38.474  16.939 -37.574  1.00 97.90           C  
ATOM   2931  C   GLN H 381      39.170  15.765 -38.259  1.00 97.90           C  
ATOM   2932  O   GLN H 381      40.285  15.917 -38.761  1.00 97.90           O  
ATOM   2933  CB  GLN H 381      38.908  17.014 -36.108  1.00 97.90           C  
ATOM   2934  CG  GLN H 381      38.339  18.206 -35.353  1.00 97.90           C  
ATOM   2935  CD  GLN H 381      38.747  19.536 -35.960  1.00 97.90           C  
ATOM   2936  NE2 GLN H 381      37.802  20.467 -36.036  1.00 97.90           N  
ATOM   2937  OE1 GLN H 381      39.901  19.726 -36.357  1.00 97.90           O  
ATOM   2938  N   LEU H 382      38.584  14.615 -38.309  1.00 98.04           N  
ATOM   2939  CA  LEU H 382      39.085  13.508 -39.120  1.00 98.04           C  
ATOM   2940  C   LEU H 382      38.961  13.783 -40.617  1.00 98.04           C  
ATOM   2941  O   LEU H 382      39.854  13.384 -41.374  1.00 98.04           O  
ATOM   2942  CB  LEU H 382      38.326  12.219 -38.779  1.00 98.04           C  
ATOM   2943  CG  LEU H 382      38.422  11.738 -37.332  1.00 98.04           C  
ATOM   2944  CD1 LEU H 382      37.573  10.489 -37.129  1.00 98.04           C  
ATOM   2945  CD2 LEU H 382      39.875  11.469 -36.952  1.00 98.04           C  
ATOM   2946  N   ARG H 383      37.912  14.424 -40.993  1.00 98.01           N  
ATOM   2947  CA  ARG H 383      37.735  14.768 -42.400  1.00 98.01           C  
ATOM   2948  C   ARG H 383      38.679  15.894 -42.813  1.00 98.01           C  
ATOM   2949  O   ARG H 383      39.261  15.851 -43.897  1.00 98.01           O  
ATOM   2950  CB  ARG H 383      36.283  15.162 -42.671  1.00 98.01           C  
ATOM   2951  CG  ARG H 383      35.962  15.458 -44.125  1.00 98.01           C  
ATOM   2952  CD  ARG H 383      34.486  15.777 -44.325  1.00 98.01           C  
ATOM   2953  NE  ARG H 383      33.635  14.661 -43.915  1.00 98.01           N  
ATOM   2954  CZ  ARG H 383      32.599  14.766 -43.088  1.00 98.01           C  
ATOM   2955  NH1 ARG H 383      32.293  15.929 -42.527  1.00 98.01           N1+
ATOM   2956  NH2 ARG H 383      31.862  13.696 -42.821  1.00 98.01           N  
ATOM   2957  N   GLU H 384      38.845  16.891 -41.988  1.00 97.73           N  
ATOM   2958  CA  GLU H 384      39.758  17.996 -42.266  1.00 97.73           C  
ATOM   2959  C   GLU H 384      41.218  17.563 -42.168  1.00 97.73           C  
ATOM   2960  O   GLU H 384      42.072  18.098 -42.884  1.00 97.73           O  
ATOM   2961  CB  GLU H 384      39.496  19.162 -41.304  1.00 97.73           C  
ATOM   2962  CG  GLU H 384      38.086  19.723 -41.390  1.00 97.73           C  
ATOM   2963  CD  GLU H 384      37.850  20.902 -40.459  1.00 97.73           C  
ATOM   2964  OE1 GLU H 384      37.274  21.920 -40.905  1.00 97.73           O  
ATOM   2965  OE2 GLU H 384      38.243  20.809 -39.276  1.00 97.73           O1-
ATOM   2966  N   TYR H 385      41.534  16.628 -41.320  1.00 98.08           N  
ATOM   2967  CA  TYR H 385      42.869  16.029 -41.294  1.00 98.08           C  
ATOM   2968  C   TYR H 385      43.102  15.171 -42.534  1.00 98.08           C  
ATOM   2969  O   TYR H 385      44.222  15.107 -43.043  1.00 98.08           O  
ATOM   2970  CB  TYR H 385      43.048  15.195 -40.025  1.00 98.08           C  
ATOM   2971  CG  TYR H 385      44.420  14.595 -39.846  1.00 98.08           C  
ATOM   2972  CD1 TYR H 385      44.699  13.302 -40.286  1.00 98.08           C  
ATOM   2973  CD2 TYR H 385      45.440  15.320 -39.237  1.00 98.08           C  
ATOM   2974  CE1 TYR H 385      45.958  12.737 -40.099  1.00 98.08           C  
ATOM   2975  CE2 TYR H 385      46.702  14.761 -39.044  1.00 98.08           C  
ATOM   2976  CZ  TYR H 385      46.951  13.474 -39.483  1.00 98.08           C  
ATOM   2977  OH  TYR H 385      48.199  12.920 -39.305  1.00 98.08           O  
ATOM   2978  N   GLN H 386      42.086  14.509 -43.040  1.00 98.04           N  
ATOM   2979  CA  GLN H 386      42.199  13.652 -44.215  1.00 98.04           C  
ATOM   2980  C   GLN H 386      42.382  14.480 -45.487  1.00 98.04           C  
ATOM   2981  O   GLN H 386      43.167  14.105 -46.357  1.00 98.04           O  
ATOM   2982  CB  GLN H 386      40.969  12.753 -44.338  1.00 98.04           C  
ATOM   2983  CG  GLN H 386      41.023  11.751 -45.482  1.00 98.04           C  
ATOM   2984  CD  GLN H 386      42.196  10.794 -45.370  1.00 98.04           C  
ATOM   2985  NE2 GLN H 386      42.877  10.559 -46.485  1.00 98.04           N  
ATOM   2986  OE1 GLN H 386      42.487  10.272 -44.289  1.00 98.04           O  
ATOM   2987  N   ASP H 387      41.685  15.563 -45.590  1.00 97.60           N  
ATOM   2988  CA  ASP H 387      41.862  16.488 -46.703  1.00 97.60           C  
ATOM   2989  C   ASP H 387      43.204  17.216 -46.627  1.00 97.60           C  
ATOM   2990  O   ASP H 387      43.804  17.497 -47.671  1.00 97.60           O  
ATOM   2991  CB  ASP H 387      40.725  17.511 -46.739  1.00 97.60           C  
ATOM   2992  CG  ASP H 387      39.347  16.896 -46.901  1.00 97.60           C  
ATOM   2993  OD1 ASP H 387      39.191  15.918 -47.663  1.00 97.60           O  
ATOM   2994  OD2 ASP H 387      38.401  17.400 -46.254  1.00 97.60           O1-
ATOM   2995  N   LEU H 388      43.662  17.514 -45.459  1.00 98.15           N  
ATOM   2996  CA  LEU H 388      44.981  18.084 -45.233  1.00 98.15           C  
ATOM   2997  C   LEU H 388      46.117  17.129 -45.607  1.00 98.15           C  
ATOM   2998  O   LEU H 388      47.151  17.606 -46.093  1.00 98.15           O  
ATOM   2999  CB  LEU H 388      45.130  18.480 -43.756  1.00 98.15           C  
ATOM   3000  CG  LEU H 388      46.428  19.192 -43.376  1.00 98.15           C  
ATOM   3001  CD1 LEU H 388      46.575  20.487 -44.169  1.00 98.15           C  
ATOM   3002  CD2 LEU H 388      46.467  19.471 -41.877  1.00 98.15           C  
ATOM   3003  N   LEU H 389      45.963  15.969 -45.416  1.00 98.03           N  
ATOM   3004  CA  LEU H 389      46.942  14.971 -45.813  1.00 98.03           C  
ATOM   3005  C   LEU H 389      46.955  14.743 -47.325  1.00 98.03           C  
ATOM   3006  O   LEU H 389      48.015  14.497 -47.900  1.00 98.03           O  
ATOM   3007  CB  LEU H 389      46.657  13.640 -45.102  1.00 98.03           C  
ATOM   3008  CG  LEU H 389      47.659  12.514 -45.353  1.00 98.03           C  
ATOM   3009  CD1 LEU H 389      49.054  12.933 -44.901  1.00 98.03           C  
ATOM   3010  CD2 LEU H 389      47.221  11.240 -44.638  1.00 98.03           C  
ATOM   3011  N   ASN H 390      45.746  14.831 -47.943  1.00 97.62           N  
ATOM   3012  CA  ASN H 390      45.696  14.780 -49.402  1.00 97.62           C  
ATOM   3013  C   ASN H 390      46.319  16.026 -50.029  1.00 97.62           C  
ATOM   3014  O   ASN H 390      46.925  15.954 -51.096  1.00 97.62           O  
ATOM   3015  CB  ASN H 390      44.256  14.606 -49.888  1.00 97.62           C  
ATOM   3016  CG  ASN H 390      43.607  13.341 -49.360  1.00 97.62           C  
ATOM   3017  ND2 ASN H 390      42.349  13.448 -48.949  1.00 97.62           N  
ATOM   3018  OD1 ASN H 390      44.231  12.278 -49.321  1.00 97.62           O  
ATOM   3019  N   VAL H 391      46.196  17.181 -49.403  1.00 98.13           N  
ATOM   3020  CA  VAL H 391      46.972  18.372 -49.791  1.00 98.13           C  
ATOM   3021  C   VAL H 391      48.447  18.143 -49.457  1.00 98.13           C  
ATOM   3022  O   VAL H 391      49.317  18.744 -50.102  1.00 98.13           O  
ATOM   3023  CB  VAL H 391      46.408  19.629 -49.100  1.00 98.13           C  
ATOM   3024  CG1 VAL H 391      47.155  20.908 -49.483  1.00 98.13           C  
ATOM   3025  CG2 VAL H 391      44.922  19.804 -49.454  1.00 98.13           C  
ATOM   3026  N   LYS H 392      48.796  17.305 -48.483  1.00 97.94           N  
ATOM   3027  CA  LYS H 392      50.139  17.206 -47.888  1.00 97.94           C  
ATOM   3028  C   LYS H 392      51.085  16.495 -48.854  1.00 97.94           C  
ATOM   3029  O   LYS H 392      52.124  17.038 -49.235  1.00 97.94           O  
ATOM   3030  CB  LYS H 392      50.046  16.511 -46.546  1.00 97.94           C  
ATOM   3031  CG  LYS H 392      51.184  16.344 -45.622  1.00 97.94           C  
ATOM   3032  CD  LYS H 392      52.416  15.581 -45.985  1.00 97.94           C  
ATOM   3033  CE  LYS H 392      53.475  15.591 -44.891  1.00 97.94           C  
ATOM   3034  NZ  LYS H 392      54.705  14.852 -45.302  1.00 97.94           N1+
ATOM   3035  N   MET H 393      50.678  15.326 -49.197  1.00 98.00           N  
ATOM   3036  CA  MET H 393      51.444  14.485 -50.098  1.00 98.00           C  
ATOM   3037  C   MET H 393      51.394  14.972 -51.546  1.00 98.00           C  
ATOM   3038  O   MET H 393      52.333  14.710 -52.300  1.00 98.00           O  
ATOM   3039  CB  MET H 393      50.924  13.040 -50.042  1.00 98.00           C  
ATOM   3040  CG  MET H 393      51.003  12.419 -48.656  1.00 98.00           C  
ATOM   3041  SD  MET H 393      50.336  10.710 -48.611  1.00 98.00           S  
ATOM   3042  CE  MET H 393      51.439   9.905 -49.806  1.00 98.00           C  
ATOM   3043  N   ALA H 394      50.307  15.672 -51.925  1.00 97.84           N  
ATOM   3044  CA  ALA H 394      50.194  16.290 -53.242  1.00 97.84           C  
ATOM   3045  C   ALA H 394      51.226  17.399 -53.436  1.00 97.84           C  
ATOM   3046  O   ALA H 394      51.736  17.581 -54.544  1.00 97.84           O  
ATOM   3047  CB  ALA H 394      48.787  16.851 -53.447  1.00 97.84           C  
ATOM   3048  N   LEU H 395      51.533  18.122 -52.401  1.00 97.66           N  
ATOM   3049  CA  LEU H 395      52.655  19.055 -52.452  1.00 97.66           C  
ATOM   3050  C   LEU H 395      53.989  18.312 -52.500  1.00 97.66           C  
ATOM   3051  O   LEU H 395      54.936  18.808 -53.115  1.00 97.66           O  
ATOM   3052  CB  LEU H 395      52.635  19.992 -51.243  1.00 97.66           C  
ATOM   3053  CG  LEU H 395      51.390  20.866 -51.079  1.00 97.66           C  
ATOM   3054  CD1 LEU H 395      51.488  21.696 -49.804  1.00 97.66           C  
ATOM   3055  CD2 LEU H 395      51.206  21.768 -52.295  1.00 97.66           C  
ATOM   3056  N   ASP H 396      54.091  17.151 -51.878  1.00 97.37           N  
ATOM   3057  CA  ASP H 396      55.311  16.354 -51.865  1.00 97.37           C  
ATOM   3058  C   ASP H 396      55.635  15.766 -53.240  1.00 97.37           C  
ATOM   3059  O   ASP H 396      56.811  15.671 -53.598  1.00 97.37           O  
ATOM   3060  CB  ASP H 396      55.199  15.216 -50.846  1.00 97.37           C  
ATOM   3061  CG  ASP H 396      54.965  15.682 -49.422  1.00 97.37           C  
ATOM   3062  OD1 ASP H 396      55.534  16.709 -49.000  1.00 97.37           O  
ATOM   3063  OD2 ASP H 396      54.191  15.003 -48.706  1.00 97.37           O1-
ATOM   3064  N   ILE H 397      54.597  15.387 -53.974  1.00 96.76           N  
ATOM   3065  CA  ILE H 397      54.824  14.871 -55.328  1.00 96.76           C  
ATOM   3066  C   ILE H 397      55.212  16.025 -56.257  1.00 96.76           C  
ATOM   3067  O   ILE H 397      55.945  15.791 -57.228  1.00 96.76           O  
ATOM   3068  CB  ILE H 397      53.574  14.119 -55.837  1.00 96.76           C  
ATOM   3069  CG1 ILE H 397      53.211  12.986 -54.861  1.00 96.76           C  
ATOM   3070  CG2 ILE H 397      53.774  13.545 -57.246  1.00 96.76           C  
ATOM   3071  CD1 ILE H 397      51.930  12.242 -55.203  1.00 96.76           C  
ATOM   3072  N   GLU H 398      54.779  17.227 -56.031  1.00 96.95           N  
ATOM   3073  CA  GLU H 398      55.231  18.397 -56.777  1.00 96.95           C  
ATOM   3074  C   GLU H 398      56.692  18.729 -56.480  1.00 96.95           C  
ATOM   3075  O   GLU H 398      57.462  18.974 -57.413  1.00 96.95           O  
ATOM   3076  CB  GLU H 398      54.352  19.612 -56.460  1.00 96.95           C  
ATOM   3077  CG  GLU H 398      52.883  19.416 -56.796  1.00 96.95           C  
ATOM   3078  CD  GLU H 398      52.016  20.613 -56.439  1.00 96.95           C  
ATOM   3079  OE1 GLU H 398      51.189  21.033 -57.279  1.00 96.95           O  
ATOM   3080  OE2 GLU H 398      52.165  21.134 -55.310  1.00 96.95           O1-
ATOM   3081  N   ILE H 399      57.014  18.724 -55.215  1.00 96.11           N  
ATOM   3082  CA  ILE H 399      58.398  18.972 -54.806  1.00 96.11           C  
ATOM   3083  C   ILE H 399      59.276  17.771 -55.173  1.00 96.11           C  
ATOM   3084  O   ILE H 399      60.471  17.963 -55.433  1.00 96.11           O  
ATOM   3085  CB  ILE H 399      58.471  19.290 -53.295  1.00 96.11           C  
ATOM   3086  CG1 ILE H 399      57.567  20.491 -52.969  1.00 96.11           C  
ATOM   3087  CG2 ILE H 399      59.901  19.579 -52.822  1.00 96.11           C  
ATOM   3088  CD1 ILE H 399      57.465  20.826 -51.489  1.00 96.11           C  
ATOM   3089  N   ALA H 400      58.770  16.596 -55.207  1.00 97.20           N  
ATOM   3090  CA  ALA H 400      59.453  15.481 -55.864  1.00 97.20           C  
ATOM   3091  C   ALA H 400      59.622  15.669 -57.371  1.00 97.20           C  
ATOM   3092  O   ALA H 400      60.614  15.180 -57.927  1.00 97.20           O  
ATOM   3093  CB  ALA H 400      58.687  14.180 -55.604  1.00 97.20           C  
ATOM   3094  N   ALA H 401      58.703  16.333 -57.957  1.00 96.64           N  
ATOM   3095  CA  ALA H 401      58.858  16.670 -59.369  1.00 96.64           C  
ATOM   3096  C   ALA H 401      59.908  17.762 -59.577  1.00 96.64           C  
ATOM   3097  O   ALA H 401      60.709  17.689 -60.508  1.00 96.64           O  
ATOM   3098  CB  ALA H 401      57.520  17.116 -59.956  1.00 96.64           C  
ATOM   3099  N   TYR H 402      59.881  18.833 -58.635  1.00 96.76           N  
ATOM   3100  CA  TYR H 402      60.820  19.935 -58.804  1.00 96.76           C  
ATOM   3101  C   TYR H 402      62.241  19.537 -58.423  1.00 96.76           C  
ATOM   3102  O   TYR H 402      63.188  20.213 -58.848  1.00 96.76           O  
ATOM   3103  CB  TYR H 402      60.393  21.146 -57.967  1.00 96.76           C  
ATOM   3104  CG  TYR H 402      59.037  21.713 -58.309  1.00 96.76           C  
ATOM   3105  CD1 TYR H 402      58.674  21.938 -59.637  1.00 96.76           C  
ATOM   3106  CD2 TYR H 402      58.124  22.024 -57.304  1.00 96.76           C  
ATOM   3107  CE1 TYR H 402      57.433  22.492 -59.954  1.00 96.76           C  
ATOM   3108  CE2 TYR H 402      56.883  22.579 -57.615  1.00 96.76           C  
ATOM   3109  CZ  TYR H 402      56.556  22.818 -58.937  1.00 96.76           C  
ATOM   3110  OH  TYR H 402      55.339  23.388 -59.244  1.00 96.76           O  
ATOM   3111  N   ARG H 403      62.502  18.585 -57.720  1.00 96.02           N  
ATOM   3112  CA  ARG H 403      63.879  18.130 -57.497  1.00 96.02           C  
ATOM   3113  C   ARG H 403      64.395  17.337 -58.694  1.00 96.02           C  
ATOM   3114  O   ARG H 403      65.556  17.501 -59.075  1.00 96.02           O  
ATOM   3115  CB  ARG H 403      63.973  17.284 -56.228  1.00 96.02           C  
ATOM   3116  CG  ARG H 403      63.558  18.021 -54.964  1.00 96.02           C  
ATOM   3117  CD  ARG H 403      63.715  17.157 -53.722  1.00 96.02           C  
ATOM   3118  NE  ARG H 403      63.371  17.896 -52.508  1.00 96.02           N  
ATOM   3119  CZ  ARG H 403      63.197  17.345 -51.312  1.00 96.02           C  
ATOM   3120  NH1 ARG H 403      63.239  16.026 -51.160  1.00 96.02           N1+
ATOM   3121  NH2 ARG H 403      62.978  18.118 -50.257  1.00 96.02           N  
ATOM   3122  N   LYS H 404      63.565  16.476 -59.305  1.00 94.97           N  
ATOM   3123  CA  LYS H 404      63.932  15.743 -60.512  1.00 94.97           C  
ATOM   3124  C   LYS H 404      64.119  16.663 -61.718  1.00 94.97           C  
ATOM   3125  O   LYS H 404      64.882  16.330 -62.629  1.00 94.97           O  
ATOM   3126  CB  LYS H 404      62.872  14.687 -60.839  1.00 94.97           C  
ATOM   3127  CG  LYS H 404      62.664  13.659 -59.737  1.00 94.97           C  
ATOM   3128  CD  LYS H 404      61.623  12.619 -60.133  1.00 94.97           C  
ATOM   3129  CE  LYS H 404      61.432  11.575 -59.041  1.00 94.97           C  
ATOM   3130  NZ  LYS H 404      60.426  10.543 -59.433  1.00 94.97           N1+
ATOM   3131  N   LEU H 405      63.475  17.775 -61.761  1.00 94.90           N  
ATOM   3132  CA  LEU H 405      63.687  18.772 -62.807  1.00 94.90           C  
ATOM   3133  C   LEU H 405      65.020  19.487 -62.613  1.00 94.90           C  
ATOM   3134  O   LEU H 405      65.769  19.677 -63.573  1.00 94.90           O  
ATOM   3135  CB  LEU H 405      62.542  19.787 -62.817  1.00 94.90           C  
ATOM   3136  CG  LEU H 405      62.597  20.858 -63.908  1.00 94.90           C  
ATOM   3137  CD1 LEU H 405      62.586  20.209 -65.289  1.00 94.90           C  
ATOM   3138  CD2 LEU H 405      61.432  21.832 -63.762  1.00 94.90           C  
ATOM   3139  N   LEU H 406      65.366  19.906 -61.390  1.00 93.59           N  
ATOM   3140  CA  LEU H 406      66.604  20.623 -61.111  1.00 93.59           C  
ATOM   3141  C   LEU H 406      67.814  19.697 -61.213  1.00 93.59           C  
ATOM   3142  O   LEU H 406      68.858  20.108 -61.726  1.00 93.59           O  
ATOM   3143  CB  LEU H 406      66.561  21.256 -59.716  1.00 93.59           C  
ATOM   3144  CG  LEU H 406      65.449  22.276 -59.467  1.00 93.59           C  
ATOM   3145  CD1 LEU H 406      65.493  22.767 -58.024  1.00 93.59           C  
ATOM   3146  CD2 LEU H 406      65.566  23.445 -60.439  1.00 93.59           C  
ATOM   3147  N   GLU H 407      67.747  18.444 -60.750  1.00 90.25           N  
ATOM   3148  CA  GLU H 407      68.820  17.463 -60.911  1.00 90.25           C  
ATOM   3149  C   GLU H 407      68.977  17.055 -62.375  1.00 90.25           C  
ATOM   3150  O   GLU H 407      70.076  16.729 -62.818  1.00 90.25           O  
ATOM   3151  CB  GLU H 407      68.561  16.224 -60.052  1.00 90.25           C  
ATOM   3152  CG  GLU H 407      68.469  16.499 -58.563  1.00 90.25           C  
ATOM   3153  CD  GLU H 407      68.145  15.283 -57.711  1.00 90.25           C  
ATOM   3154  OE1 GLU H 407      68.737  15.152 -56.612  1.00 90.25           O  
ATOM   3155  OE2 GLU H 407      67.304  14.456 -58.127  1.00 90.25           O1-
ATOM   3156  N   GLY H 408      67.919  17.057 -63.165  1.00 90.32           N  
ATOM   3157  CA  GLY H 408      68.022  16.863 -64.606  1.00 90.32           C  
ATOM   3158  C   GLY H 408      68.709  18.015 -65.314  1.00 90.32           C  
ATOM   3159  O   GLY H 408      69.301  17.832 -66.381  1.00 90.32           O  
ATOM   3160  N   GLU H 409      68.657  19.220 -64.758  1.00 85.22           N  
ATOM   3161  CA  GLU H 409      69.382  20.367 -65.295  1.00 85.22           C  
ATOM   3162  C   GLU H 409      70.830  20.424 -64.814  1.00 85.22           C  
ATOM   3163  O   GLU H 409      71.689  20.916 -65.555  1.00 85.22           O  
ATOM   3164  CB  GLU H 409      68.663  21.669 -64.914  1.00 85.22           C  
ATOM   3165  CG  GLU H 409      67.233  21.747 -65.430  1.00 85.22           C  
ATOM   3166  CD  GLU H 409      66.549  23.067 -65.109  1.00 85.22           C  
ATOM   3167  OE1 GLU H 409      65.911  23.654 -66.012  1.00 85.22           O  
ATOM   3168  OE2 GLU H 409      66.651  23.516 -63.946  1.00 85.22           O1-
ATOM   3169  N   GLU H 410      71.100  19.966 -63.672  1.00 81.50           N  
ATOM   3170  CA  GLU H 410      72.475  19.960 -63.181  1.00 81.50           C  
ATOM   3171  C   GLU H 410      73.302  18.862 -63.843  1.00 81.50           C  
ATOM   3172  O   GLU H 410      74.533  18.936 -63.879  1.00 81.50           O  
ATOM   3173  CB  GLU H 410      72.502  19.787 -61.660  1.00 81.50           C  
ATOM   3174  CG  GLU H 410      71.769  20.880 -60.899  1.00 81.50           C  
ATOM   3175  CD  GLU H 410      71.745  20.660 -59.396  1.00 81.50           C  
ATOM   3176  OE1 GLU H 410      72.025  21.615 -58.638  1.00 81.50           O  
ATOM   3177  OE2 GLU H 410      71.444  19.522 -58.973  1.00 81.50           O1-
ATOM   3178  N   CYS H 411      72.738  17.822 -64.386  1.00 72.62           N  
ATOM   3179  CA  CYS H 411      73.497  16.886 -65.222  1.00 72.62           C  
ATOM   3180  C   CYS H 411      73.827  17.514 -66.572  1.00 72.62           C  
ATOM   3181  O   CYS H 411      74.853  17.194 -67.172  1.00 72.62           O  
ATOM   3182  CB  CYS H 411      72.721  15.590 -65.425  1.00 72.62           C  
ATOM   3183  SG  CYS H 411      72.342  14.709 -63.894  1.00 72.62           S  
ATOM   3184  N   ARG H 412      73.048  18.400 -67.132  1.00 77.27           N  
ATOM   3185  CA  ARG H 412      73.281  18.966 -68.457  1.00 77.27           C  
ATOM   3186  C   ARG H 412      74.312  20.090 -68.399  1.00 77.27           C  
ATOM   3187  O   ARG H 412      75.060  20.306 -69.352  1.00 77.27           O  
ATOM   3188  CB  ARG H 412      71.976  19.486 -69.060  1.00 77.27           C  
ATOM   3189  CG  ARG H 412      70.906  18.419 -69.231  1.00 77.27           C  
ATOM   3190  CD  ARG H 412      69.661  18.975 -69.908  1.00 77.27           C  
ATOM   3191  NE  ARG H 412      68.661  17.936 -70.137  1.00 77.27           N  
ATOM   3192  CZ  ARG H 412      67.846  17.888 -71.187  1.00 77.27           C  
ATOM   3193  NH1 ARG H 412      67.882  18.838 -72.116  1.00 77.27           N1+
ATOM   3194  NH2 ARG H 412      66.990  16.886 -71.313  1.00 77.27           N  
ATOM   3195  N   ILE H 413      74.449  20.879 -67.329  1.00 75.10           N  
ATOM   3196  CA  ILE H 413      75.360  22.041 -67.288  1.00 75.10           C  
ATOM   3197  C   ILE H 413      76.718  21.575 -66.820  1.00 75.10           C  
ATOM   3198  O   ILE H 413      77.848  21.715 -67.111  1.00 75.10           O  
ATOM   3199  CB  ILE H 413      74.769  23.153 -66.394  1.00 75.10           C  
ATOM   3200  CG1 ILE H 413      73.376  23.555 -66.904  1.00 75.10           C  
ATOM   3201  CG2 ILE H 413      75.681  24.386 -66.334  1.00 75.10           C  
ATOM   3202  CD1 ILE H 413      72.655  24.574 -66.036  1.00 75.10           C  
ATOM   3203  N   GLY H 414      76.711  20.684 -65.677  1.00 61.00           N  
ATOM   3204  CA  GLY H 414      77.916  19.957 -65.282  1.00 61.00           C  
ATOM   3205  C   GLY H 414      78.328  20.224 -63.848  1.00 61.00           C  
ATOM   3206  O   GLY H 414      79.514  20.172 -63.511  1.00 61.00           O  
ATOM   3207  N   PHE H 415      77.531  20.520 -62.865  1.00 55.90           N  
ATOM   3208  CA  PHE H 415      78.009  20.581 -61.477  1.00 55.90           C  
ATOM   3209  C   PHE H 415      77.389  19.528 -60.629  1.00 55.90           C  
ATOM   3210  O   PHE H 415      76.639  19.119 -59.849  1.00 55.90           O  
ATOM   3211  CB  PHE H 415      77.716  21.980 -60.905  1.00 55.90           C  
ATOM   3212  CG  PHE H 415      78.387  23.104 -61.643  1.00 55.90           C  
ATOM   3213  CD1 PHE H 415      79.618  23.585 -61.194  1.00 55.90           C  
ATOM   3214  CD2 PHE H 415      77.807  23.679 -62.768  1.00 55.90           C  
ATOM   3215  CE1 PHE H 415      80.230  24.662 -61.833  1.00 55.90           C  
ATOM   3216  CE2 PHE H 415      78.423  24.754 -63.408  1.00 55.90           C  
ATOM   3217  CZ  PHE H 415      79.619  25.259 -62.925  1.00 55.90           C  
ATOM   3218  N   GLY H 416      78.098  18.275 -60.890  1.00 54.43           N  
ATOM   3219  CA  GLY H 416      77.901  17.213 -59.891  1.00 54.43           C  
ATOM   3220  C   GLY H 416      78.905  17.248 -58.791  1.00 54.43           C  
ATOM   3221  O   GLY H 416      78.766  16.164 -58.051  1.00 54.43           O  
ATOM   3222  N   PRO H 417      79.868  17.864 -58.218  1.00 52.77           N  
ATOM   3223  CA  PRO H 417      81.084  18.660 -58.502  1.00 52.77           C  
ATOM   3224  C   PRO H 417      82.238  17.781 -58.891  1.00 52.77           C  
ATOM   3225  O   PRO H 417      82.559  16.745 -59.305  1.00 52.77           O  
ATOM   3226  CB  PRO H 417      81.190  19.429 -57.148  1.00 52.77           C  
ATOM   3227  CG  PRO H 417      81.087  18.152 -56.273  1.00 52.77           C  
ATOM   3228  CD  PRO H 417      79.699  17.751 -56.810  1.00 52.77           C  
ATOM   3229  N   ILE H 418      83.503  18.496 -58.657  1.00 43.86           N  
ATOM   3230  CA  ILE H 418      84.783  17.772 -58.594  1.00 43.86           C  
ATOM   3231  C   ILE H 418      85.408  18.045 -57.212  1.00 43.86           C  
ATOM   3232  O   ILE H 418      86.150  19.012 -57.055  1.00 43.86           O  
ATOM   3233  CB  ILE H 418      85.703  18.181 -59.757  1.00 43.86           C  
ATOM   3234  CG1 ILE H 418      85.000  17.910 -61.099  1.00 43.86           C  
ATOM   3235  CG2 ILE H 418      87.052  17.455 -59.712  1.00 43.86           C  
ATOM   3236  CD1 ILE H 418      85.776  18.380 -62.320  1.00 43.86           C  
ATOM   3237  N   PRO H 419      85.047  17.108 -56.168  1.00 45.68           N  
ATOM   3238  CA  PRO H 419      84.643  16.906 -54.803  1.00 45.68           C  
ATOM   3239  C   PRO H 419      85.837  17.116 -53.878  1.00 45.68           C  
ATOM   3240  O   PRO H 419      86.975  17.227 -53.762  1.00 45.68           O  
ATOM   3241  CB  PRO H 419      84.061  15.470 -54.770  1.00 45.68           C  
ATOM   3242  CG  PRO H 419      85.245  14.764 -55.452  1.00 45.68           C  
ATOM   3243  CD  PRO H 419      85.109  15.540 -56.769  1.00 45.68           C  
ATOM   3244  N   PHE H 420      85.437  17.230 -52.557  1.00 39.18           N  
ATOM   3245  CA  PHE H 420      86.470  17.201 -51.508  1.00 39.18           C  
ATOM   3246  C   PHE H 420      86.149  16.166 -50.474  1.00 39.18           C  
ATOM   3247  O   PHE H 420      85.339  15.584 -49.887  1.00 39.18           O  
ATOM   3248  CB  PHE H 420      86.598  18.590 -50.870  1.00 39.18           C  
ATOM   3249  CG  PHE H 420      86.997  19.678 -51.827  1.00 39.18           C  
ATOM   3250  CD1 PHE H 420      88.338  20.051 -51.930  1.00 39.18           C  
ATOM   3251  CD2 PHE H 420      86.051  20.321 -52.617  1.00 39.18           C  
ATOM   3252  CE1 PHE H 420      88.730  21.008 -52.868  1.00 39.18           C  
ATOM   3253  CE2 PHE H 420      86.450  21.275 -53.554  1.00 39.18           C  
ATOM   3254  CZ  PHE H 420      87.789  21.595 -53.701  1.00 39.18           C  
ATOM   3255  N   SER H 421      87.417  15.635 -49.970  1.00 36.96           N  
ATOM   3256  CA  SER H 421      87.515  14.352 -49.249  1.00 36.96           C  
ATOM   3257  C   SER H 421      87.948  14.553 -47.818  1.00 36.96           C  
ATOM   3258  O   SER H 421      88.845  14.378 -47.099  1.00 36.96           O  
ATOM   3259  CB  SER H 421      88.488  13.424 -49.981  1.00 36.96           C  
ATOM   3260  OG  SER H 421      88.043  13.173 -51.302  1.00 36.96           O  
ATOM   3261  N   LEU H 422      86.951  15.135 -47.072  1.00 34.63           N  
ATOM   3262  CA  LEU H 422      87.102  14.938 -45.623  1.00 34.63           C  
ATOM   3263  C   LEU H 422      85.737  14.430 -45.050  1.00 34.63           C  
ATOM   3264  O   LEU H 422      84.866  15.206 -44.784  1.00 34.63           O  
ATOM   3265  CB  LEU H 422      87.550  16.208 -44.929  1.00 34.63           C  
ATOM   3266  CG  LEU H 422      87.717  16.164 -43.409  1.00 34.63           C  
ATOM   3267  CD1 LEU H 422      88.763  15.125 -43.019  1.00 34.63           C  
ATOM   3268  CD2 LEU H 422      88.098  17.540 -42.873  1.00 34.63           C  
ATOM   3269  N   PRO H 423      85.654  13.092 -44.905  1.00 39.60           N  
ATOM   3270  CA  PRO H 423      84.853  12.023 -44.336  1.00 39.60           C  
ATOM   3271  C   PRO H 423      85.116  11.836 -42.855  1.00 39.60           C  
ATOM   3272  O   PRO H 423      85.842  11.431 -42.051  1.00 39.60           O  
ATOM   3273  CB  PRO H 423      85.254  10.801 -45.222  1.00 39.60           C  
ATOM   3274  CG  PRO H 423      86.775  10.936 -45.027  1.00 39.60           C  
ATOM   3275  CD  PRO H 423      86.886  12.326 -45.638  1.00 39.60           C  
ATOM   3276  N   GLU H 424      84.090  12.355 -42.104  1.00 35.72           N  
ATOM   3277  CA  GLU H 424      84.577  12.472 -40.707  1.00 35.72           C  
ATOM   3278  C   GLU H 424      83.752  11.673 -39.747  1.00 35.72           C  
ATOM   3279  O   GLU H 424      83.241  11.709 -38.716  1.00 35.72           O  
ATOM   3280  CB  GLU H 424      84.605  13.959 -40.333  1.00 35.72           C  
ATOM   3281  CG  GLU H 424      85.199  14.248 -38.963  1.00 35.72           C  
ATOM   3282  CD  GLU H 424      86.629  13.745 -38.816  1.00 35.72           C  
ATOM   3283  OE1 GLU H 424      87.500  14.142 -39.619  1.00 35.72           O  
ATOM   3284  OE2 GLU H 424      86.877  12.945 -37.883  1.00 35.72           O1-
ATOM   3285  N   GLY H 425      83.548  10.386 -40.297  1.00 32.32           N  
ATOM   3286  CA  GLY H 425      83.418   9.306 -39.293  1.00 32.32           C  
ATOM   3287  C   GLY H 425      82.106   8.502 -39.379  1.00 32.32           C  
ATOM   3288  O   GLY H 425      82.010   7.366 -39.630  1.00 32.32           O  
ATOM   3289  N   LEU H 426      81.040   9.287 -39.059  1.00 38.86           N  
ATOM   3290  CA  LEU H 426      80.033   8.495 -38.287  1.00 38.86           C  
ATOM   3291  C   LEU H 426      78.772   8.274 -39.111  1.00 38.86           C  
ATOM   3292  O   LEU H 426      77.952   9.138 -39.308  1.00 38.86           O  
ATOM   3293  CB  LEU H 426      79.811   9.223 -36.911  1.00 38.86           C  
ATOM   3294  CG  LEU H 426      81.304   9.028 -36.232  1.00 38.86           C  
ATOM   3295  CD1 LEU H 426      81.878  10.380 -36.241  1.00 38.86           C  
ATOM   3296  CD2 LEU H 426      81.102   7.938 -35.268  1.00 38.86           C  
ATOM   3297  N   PRO H 427      78.690   6.982 -39.598  1.00 41.05           N  
ATOM   3298  CA  PRO H 427      78.639   5.910 -40.557  1.00 41.05           C  
ATOM   3299  C   PRO H 427      77.165   5.610 -41.026  1.00 41.05           C  
ATOM   3300  O   PRO H 427      76.301   6.382 -40.862  1.00 41.05           O  
ATOM   3301  CB  PRO H 427      79.305   4.743 -39.773  1.00 41.05           C  
ATOM   3302  CG  PRO H 427      78.378   4.836 -38.541  1.00 41.05           C  
ATOM   3303  CD  PRO H 427      78.753   6.283 -38.190  1.00 41.05           C  
ATOM   3304  N   LYS H 428      77.104   4.457 -41.576  1.00 32.95           N  
ATOM   3305  CA  LYS H 428      76.079   3.822 -42.444  1.00 32.95           C  
ATOM   3306  C   LYS H 428      75.291   2.749 -41.752  1.00 32.95           C  
ATOM   3307  O   LYS H 428      75.248   1.614 -41.491  1.00 32.95           O  
ATOM   3308  CB  LYS H 428      76.789   3.248 -43.680  1.00 32.95           C  
ATOM   3309  CG  LYS H 428      77.589   4.279 -44.460  1.00 32.95           C  
ATOM   3310  CD  LYS H 428      78.376   3.630 -45.592  1.00 32.95           C  
ATOM   3311  CE  LYS H 428      79.263   4.640 -46.307  1.00 32.95           C  
ATOM   3312  NZ  LYS H 428      80.081   3.998 -47.381  1.00 32.95           N1+
ATOM   3313  N   ILE H 429      74.141   3.334 -41.217  1.00 39.68           N  
ATOM   3314  CA  ILE H 429      73.081   2.317 -41.010  1.00 39.68           C  
ATOM   3315  C   ILE H 429      71.927   2.691 -41.999  1.00 39.68           C  
ATOM   3316  O   ILE H 429      70.993   3.347 -41.627  1.00 39.68           O  
ATOM   3317  CB  ILE H 429      72.614   2.236 -39.559  1.00 39.68           C  
ATOM   3318  CG1 ILE H 429      73.792   1.882 -38.634  1.00 39.68           C  
ATOM   3319  CG2 ILE H 429      71.483   1.209 -39.377  1.00 39.68           C  
ATOM   3320  CD1 ILE H 429      73.450   1.878 -37.152  1.00 39.68           C  
ATOM   3321  N   PRO H 430      72.120   2.205 -43.276  1.00 35.79           N  
ATOM   3322  CA  PRO H 430      72.475   2.619 -44.631  1.00 35.79           C  
ATOM   3323  C   PRO H 430      71.250   3.309 -45.305  1.00 35.79           C  
ATOM   3324  O   PRO H 430      70.317   3.712 -44.703  1.00 35.79           O  
ATOM   3325  CB  PRO H 430      72.937   1.266 -45.219  1.00 35.79           C  
ATOM   3326  CG  PRO H 430      71.672   0.484 -44.776  1.00 35.79           C  
ATOM   3327  CD  PRO H 430      71.894   0.762 -43.259  1.00 35.79           C  
ATOM   3328  N   SER H 431      71.422   3.356 -46.531  1.00 35.99           N  
ATOM   3329  CA  SER H 431      70.540   3.597 -47.701  1.00 35.99           C  
ATOM   3330  C   SER H 431      69.576   2.467 -47.863  1.00 35.99           C  
ATOM   3331  O   SER H 431      69.240   1.493 -48.388  1.00 35.99           O  
ATOM   3332  CB  SER H 431      71.395   3.798 -48.951  1.00 35.99           C  
ATOM   3333  OG  SER H 431      70.582   4.077 -50.079  1.00 35.99           O  
ATOM   3334  N   VAL H 432      68.557   2.623 -46.937  1.00 34.21           N  
ATOM   3335  CA  VAL H 432      67.365   1.762 -46.990  1.00 34.21           C  
ATOM   3336  C   VAL H 432      66.314   2.438 -47.842  1.00 34.21           C  
ATOM   3337  O   VAL H 432      65.343   3.062 -47.829  1.00 34.21           O  
ATOM   3338  CB  VAL H 432      66.855   1.447 -45.570  1.00 34.21           C  
ATOM   3339  CG1 VAL H 432      67.928   0.697 -44.774  1.00 34.21           C  
ATOM   3340  CG2 VAL H 432      66.449   2.713 -44.817  1.00 34.21           C  
ATOM   3341  N   SER H 433      66.619   2.244 -49.136  1.00 34.33           N  
ATOM   3342  CA  SER H 433      66.012   2.781 -50.366  1.00 34.33           C  
ATOM   3343  C   SER H 433      64.770   2.038 -50.723  1.00 34.33           C  
ATOM   3344  O   SER H 433      64.264   1.105 -51.200  1.00 34.33           O  
ATOM   3345  CB  SER H 433      67.037   2.720 -51.504  1.00 34.33           C  
ATOM   3346  OG  SER H 433      66.498   3.284 -52.688  1.00 34.33           O  
ATOM   3347  N   THR H 434      63.570   2.723 -50.329  1.00 35.06           N  
ATOM   3348  CA  THR H 434      62.234   2.179 -50.613  1.00 35.06           C  
ATOM   3349  C   THR H 434      61.703   2.752 -51.891  1.00 35.06           C  
ATOM   3350  O   THR H 434      61.667   3.526 -52.743  1.00 35.06           O  
ATOM   3351  CB  THR H 434      61.274   2.467 -49.442  1.00 35.06           C  
ATOM   3352  CG2 THR H 434      61.790   1.852 -48.146  1.00 35.06           C  
ATOM   3353  OG1 THR H 434      61.151   3.883 -49.271  1.00 35.06           O  
ATOM   3354  N   HIS H 435      60.733   1.982 -52.329  1.00 32.54           N  
ATOM   3355  CA  HIS H 435      59.950   2.198 -53.550  1.00 32.54           C  
ATOM   3356  C   HIS H 435      58.480   2.043 -53.268  1.00 32.54           C  
ATOM   3357  O   HIS H 435      57.606   1.289 -53.161  1.00 32.54           O  
ATOM   3358  CB  HIS H 435      60.403   1.233 -54.647  1.00 32.54           C  
ATOM   3359  CG  HIS H 435      61.841   1.403 -55.025  1.00 32.54           C  
ATOM   3360  CD2 HIS H 435      62.966   0.818 -54.550  1.00 32.54           C  
ATOM   3361  ND1 HIS H 435      62.238   2.278 -56.019  1.00 32.54           N  
ATOM   3362  CE1 HIS H 435      63.558   2.253 -56.104  1.00 32.54           C  
ATOM   3363  NE2 HIS H 435      64.023   1.381 -55.228  1.00 32.54           N  
ATOM   3364  N   ILE H 436      57.877   3.303 -53.025  1.00 39.64           N  
ATOM   3365  CA  ILE H 436      56.546   3.897 -52.858  1.00 39.64           C  
ATOM   3366  C   ILE H 436      55.745   3.613 -54.099  1.00 39.64           C  
ATOM   3367  O   ILE H 436      55.430   3.942 -55.166  1.00 39.64           O  
ATOM   3368  CB  ILE H 436      56.664   5.407 -52.553  1.00 39.64           C  
ATOM   3369  CG1 ILE H 436      57.525   5.627 -51.298  1.00 39.64           C  
ATOM   3370  CG2 ILE H 436      55.292   6.066 -52.367  1.00 39.64           C  
ATOM   3371  CD1 ILE H 436      57.797   7.086 -50.967  1.00 39.64           C  
ATOM   3372  N   LYS H 437      55.056   2.434 -53.952  1.00 33.73           N  
ATOM   3373  CA  LYS H 437      53.922   2.170 -54.858  1.00 33.73           C  
ATOM   3374  C   LYS H 437      52.668   2.774 -54.306  1.00 33.73           C  
ATOM   3375  O   LYS H 437      52.007   3.110 -53.411  1.00 33.73           O  
ATOM   3376  CB  LYS H 437      53.785   0.662 -55.093  1.00 33.73           C  
ATOM   3377  CG  LYS H 437      55.029   0.050 -55.730  1.00 33.73           C  
ATOM   3378  CD  LYS H 437      54.835  -1.422 -56.064  1.00 33.73           C  
ATOM   3379  CE  LYS H 437      56.051  -1.992 -56.784  1.00 33.73           C  
ATOM   3380  NZ  LYS H 437      55.850  -3.419 -57.173  1.00 33.73           N1+
ATOM   3381  N   VAL H 438      51.814   3.147 -55.391  1.00 42.00           N  
ATOM   3382  CA  VAL H 438      50.411   3.615 -55.143  1.00 42.00           C  
ATOM   3383  C   VAL H 438      49.575   2.329 -55.207  1.00 42.00           C  
ATOM   3384  O   VAL H 438      49.343   1.533 -54.424  1.00 42.00           O  
ATOM   3385  CB  VAL H 438      50.058   4.745 -56.091  1.00 42.00           C  
ATOM   3386  CG1 VAL H 438      48.630   5.274 -55.932  1.00 42.00           C  
ATOM   3387  CG2 VAL H 438      51.023   5.936 -55.872  1.00 42.00           C  
ATOM   3388  N   LYS H 439      48.772   2.100 -56.131  1.00 34.42           N  
ATOM   3389  CA  LYS H 439      47.658   1.077 -56.414  1.00 34.42           C  
ATOM   3390  C   LYS H 439      46.906   1.725 -57.556  1.00 34.42           C  
ATOM   3391  O   LYS H 439      46.816   2.626 -58.272  1.00 34.42           O  
ATOM   3392  CB  LYS H 439      46.721   0.680 -55.326  1.00 34.42           C  
ATOM   3393  CG  LYS H 439      46.768  -0.144 -54.151  1.00 34.42           C  
ATOM   3394  CD  LYS H 439      45.655  -0.726 -53.366  1.00 34.42           C  
ATOM   3395  CE  LYS H 439      46.210  -1.455 -52.129  1.00 34.42           C  
ATOM   3396  NZ  LYS H 439      45.127  -2.010 -51.274  1.00 34.42           N1+
ATOM   3397  N   SER H 440      45.702   0.918 -58.039  1.00 47.87           N  
ATOM   3398  CA  SER H 440      44.535   1.594 -58.675  1.00 47.87           C  
ATOM   3399  C   SER H 440      43.240   1.236 -57.996  1.00 47.87           C  
ATOM   3400  O   SER H 440      42.142   0.927 -58.264  1.00 47.87           O  
ATOM   3401  CB  SER H 440      44.485   1.216 -60.156  1.00 47.87           C  
ATOM   3402  OG  SER H 440      44.309  -0.184 -60.306  1.00 47.87           O  
ATOM   3403  N   GLU H 441      43.382   1.282 -56.583  1.00 46.35           N  
ATOM   3404  CA  GLU H 441      42.331   0.416 -56.029  1.00 46.35           C  
ATOM   3405  C   GLU H 441      41.837   0.897 -54.628  1.00 46.35           C  
ATOM   3406  O   GLU H 441      40.666   0.855 -54.396  1.00 46.35           O  
ATOM   3407  CB  GLU H 441      42.832  -1.020 -55.928  1.00 46.35           C  
ATOM   3408  CG  GLU H 441      41.787  -2.031 -55.488  1.00 46.35           C  
ATOM   3409  CD  GLU H 441      42.289  -3.467 -55.524  1.00 46.35           C  
ATOM   3410  OE1 GLU H 441      42.150  -4.130 -56.577  1.00 46.35           O  
ATOM   3411  OE2 GLU H 441      42.825  -3.931 -54.494  1.00 46.35           O1-
ATOM   3412  N   GLU H 442      42.741   1.291 -53.836  1.00 50.33           N  
ATOM   3413  CA  GLU H 442      42.487   1.325 -52.388  1.00 50.33           C  
ATOM   3414  C   GLU H 442      41.662   2.584 -51.997  1.00 50.33           C  
ATOM   3415  O   GLU H 442      40.761   2.446 -51.203  1.00 50.33           O  
ATOM   3416  CB  GLU H 442      43.777   1.305 -51.582  1.00 50.33           C  
ATOM   3417  CG  GLU H 442      43.601   1.234 -50.076  1.00 50.33           C  
ATOM   3418  CD  GLU H 442      44.908   1.078 -49.314  1.00 50.33           C  
ATOM   3419  OE1 GLU H 442      45.000   0.176 -48.452  1.00 50.33           O  
ATOM   3420  OE2 GLU H 442      45.845   1.863 -49.582  1.00 50.33           O1-
ATOM   3421  N   LYS H 443      41.991   3.660 -52.533  1.00 48.90           N  
ATOM   3422  CA  LYS H 443      41.243   4.889 -52.333  1.00 48.90           C  
ATOM   3423  C   LYS H 443      39.848   4.826 -53.008  1.00 48.90           C  
ATOM   3424  O   LYS H 443      38.976   5.569 -52.617  1.00 48.90           O  
ATOM   3425  CB  LYS H 443      41.999   6.099 -52.876  1.00 48.90           C  
ATOM   3426  CG  LYS H 443      43.368   6.316 -52.248  1.00 48.90           C  
ATOM   3427  CD  LYS H 443      44.093   7.494 -52.886  1.00 48.90           C  
ATOM   3428  CE  LYS H 443      45.485   7.681 -52.301  1.00 48.90           C  
ATOM   3429  NZ  LYS H 443      46.211   8.814 -52.949  1.00 48.90           N1+
ATOM   3430  N   ILE H 444      39.646   3.973 -53.978  1.00 55.60           N  
ATOM   3431  CA  ILE H 444      38.316   3.793 -54.538  1.00 55.60           C  
ATOM   3432  C   ILE H 444      37.476   2.853 -53.602  1.00 55.60           C  
ATOM   3433  O   ILE H 444      36.308   3.122 -53.512  1.00 55.60           O  
ATOM   3434  CB  ILE H 444      38.366   3.229 -55.969  1.00 55.60           C  
ATOM   3435  CG1 ILE H 444      39.214   4.154 -56.862  1.00 55.60           C  
ATOM   3436  CG2 ILE H 444      36.970   3.055 -56.582  1.00 55.60           C  
ATOM   3437  CD1 ILE H 444      39.432   3.644 -58.276  1.00 55.60           C  
ATOM   3438  N   LYS H 445      38.093   1.891 -53.024  1.00 56.70           N  
ATOM   3439  CA  LYS H 445      37.480   1.065 -52.004  1.00 56.70           C  
ATOM   3440  C   LYS H 445      37.002   1.833 -50.757  1.00 56.70           C  
ATOM   3441  O   LYS H 445      35.957   1.458 -50.229  1.00 56.70           O  
ATOM   3442  CB  LYS H 445      38.458  -0.021 -51.528  1.00 56.70           C  
ATOM   3443  CG  LYS H 445      38.888  -0.993 -52.615  1.00 56.70           C  
ATOM   3444  CD  LYS H 445      39.684  -2.155 -52.030  1.00 56.70           C  
ATOM   3445  CE  LYS H 445      39.922  -3.250 -53.058  1.00 56.70           C  
ATOM   3446  NZ  LYS H 445      40.728  -4.374 -52.496  1.00 56.70           N1+
ATOM   3447  N   VAL H 446      37.760   2.784 -50.415  1.00 62.54           N  
ATOM   3448  CA  VAL H 446      37.360   3.497 -49.201  1.00 62.54           C  
ATOM   3449  C   VAL H 446      36.231   4.501 -49.516  1.00 62.54           C  
ATOM   3450  O   VAL H 446      35.420   4.790 -48.646  1.00 62.54           O  
ATOM   3451  CB  VAL H 446      38.570   4.206 -48.560  1.00 62.54           C  
ATOM   3452  CG1 VAL H 446      38.217   4.931 -47.260  1.00 62.54           C  
ATOM   3453  CG2 VAL H 446      39.683   3.188 -48.266  1.00 62.54           C  
ATOM   3454  N   VAL H 447      36.184   5.024 -50.751  1.00 61.83           N  
ATOM   3455  CA  VAL H 447      35.039   5.852 -51.131  1.00 61.83           C  
ATOM   3456  C   VAL H 447      33.790   4.958 -51.317  1.00 61.83           C  
ATOM   3457  O   VAL H 447      32.704   5.444 -51.043  1.00 61.83           O  
ATOM   3458  CB  VAL H 447      35.330   6.668 -52.404  1.00 61.83           C  
ATOM   3459  CG1 VAL H 447      34.166   7.576 -52.806  1.00 61.83           C  
ATOM   3460  CG2 VAL H 447      36.583   7.531 -52.199  1.00 61.83           C  
ATOM   3461  N   GLU H 448      33.947   3.729 -51.758  1.00 60.05           N  
ATOM   3462  CA  GLU H 448      32.814   2.811 -51.809  1.00 60.05           C  
ATOM   3463  C   GLU H 448      32.324   2.413 -50.406  1.00 60.05           C  
ATOM   3464  O   GLU H 448      31.131   2.191 -50.235  1.00 60.05           O  
ATOM   3465  CB  GLU H 448      33.158   1.541 -52.590  1.00 60.05           C  
ATOM   3466  CG  GLU H 448      33.537   1.786 -54.041  1.00 60.05           C  
ATOM   3467  CD  GLU H 448      33.883   0.513 -54.799  1.00 60.05           C  
ATOM   3468  OE1 GLU H 448      33.278   0.258 -55.864  1.00 60.05           O  
ATOM   3469  OE2 GLU H 448      34.767  -0.234 -54.322  1.00 60.05           O1-
ATOM   3470  N   LYS H 449      33.288   2.340 -49.444  1.00 67.13           N  
ATOM   3471  CA  LYS H 449      32.833   2.220 -48.062  1.00 67.13           C  
ATOM   3472  C   LYS H 449      32.094   3.462 -47.549  1.00 67.13           C  
ATOM   3473  O   LYS H 449      31.115   3.288 -46.817  1.00 67.13           O  
ATOM   3474  CB  LYS H 449      34.021   1.939 -47.132  1.00 67.13           C  
ATOM   3475  CG  LYS H 449      34.767   0.654 -47.456  1.00 67.13           C  
ATOM   3476  CD  LYS H 449      35.876   0.379 -46.452  1.00 67.13           C  
ATOM   3477  CE  LYS H 449      36.583  -0.938 -46.744  1.00 67.13           C  
ATOM   3478  NZ  LYS H 449      37.646  -1.233 -45.738  1.00 67.13           N1+
ATOM   3479  N   SER H 450      32.540   4.532 -47.914  1.00 67.72           N  
ATOM   3480  CA  SER H 450      31.889   5.696 -47.317  1.00 67.72           C  
ATOM   3481  C   SER H 450      30.626   6.099 -48.087  1.00 67.72           C  
ATOM   3482  O   SER H 450      29.760   6.765 -47.531  1.00 67.72           O  
ATOM   3483  CB  SER H 450      32.852   6.882 -47.260  1.00 67.72           C  
ATOM   3484  OG  SER H 450      33.262   7.270 -48.556  1.00 67.72           O  
ATOM   3485  N   GLU H 451      30.495   5.706 -49.367  1.00 64.75           N  
ATOM   3486  CA  GLU H 451      29.168   5.853 -49.976  1.00 64.75           C  
ATOM   3487  C   GLU H 451      28.179   4.829 -49.404  1.00 64.75           C  
ATOM   3488  O   GLU H 451      27.052   5.197 -49.092  1.00 64.75           O  
ATOM   3489  CB  GLU H 451      29.231   5.713 -51.495  1.00 64.75           C  
ATOM   3490  CG  GLU H 451      30.107   6.744 -52.188  1.00 64.75           C  
ATOM   3491  CD  GLU H 451      30.195   6.548 -53.693  1.00 64.75           C  
ATOM   3492  OE1 GLU H 451      30.034   7.537 -54.444  1.00 64.75           O  
ATOM   3493  OE2 GLU H 451      30.427   5.397 -54.125  1.00 64.75           O1-
ATOM   3494  N   LYS H 452      28.590   3.530 -49.258  1.00 69.36           N  
ATOM   3495  CA  LYS H 452      27.737   2.566 -48.573  1.00 69.36           C  
ATOM   3496  C   LYS H 452      27.567   2.868 -47.077  1.00 69.36           C  
ATOM   3497  O   LYS H 452      26.608   2.366 -46.491  1.00 69.36           O  
ATOM   3498  CB  LYS H 452      28.291   1.146 -48.720  1.00 69.36           C  
ATOM   3499  CG  LYS H 452      28.410   0.660 -50.156  1.00 69.36           C  
ATOM   3500  CD  LYS H 452      29.001  -0.741 -50.224  1.00 69.36           C  
ATOM   3501  CE  LYS H 452      29.146  -1.220 -51.662  1.00 69.36           C  
ATOM   3502  NZ  LYS H 452      29.738  -2.590 -51.733  1.00 69.36           N1+
ATOM   3503  N   GLU H 453      28.440   3.637 -46.496  1.00 70.52           N  
ATOM   3504  CA  GLU H 453      28.222   4.047 -45.108  1.00 70.52           C  
ATOM   3505  C   GLU H 453      27.088   5.077 -45.017  1.00 70.52           C  
ATOM   3506  O   GLU H 453      26.256   5.011 -44.126  1.00 70.52           O  
ATOM   3507  CB  GLU H 453      29.501   4.614 -44.496  1.00 70.52           C  
ATOM   3508  CG  GLU H 453      29.394   4.987 -43.027  1.00 70.52           C  
ATOM   3509  CD  GLU H 453      30.685   5.537 -42.440  1.00 70.52           C  
ATOM   3510  OE1 GLU H 453      30.640   6.596 -41.772  1.00 70.52           O  
ATOM   3511  OE2 GLU H 453      31.744   4.908 -42.648  1.00 70.52           O1-
ATOM   3512  N   THR H 454      27.066   6.054 -45.973  1.00 68.53           N  
ATOM   3513  CA  THR H 454      26.173   7.194 -45.768  1.00 68.53           C  
ATOM   3514  C   THR H 454      24.779   6.886 -46.333  1.00 68.53           C  
ATOM   3515  O   THR H 454      23.809   7.496 -45.897  1.00 68.53           O  
ATOM   3516  CB  THR H 454      26.716   8.475 -46.422  1.00 68.53           C  
ATOM   3517  CG2 THR H 454      28.082   8.847 -45.858  1.00 68.53           C  
ATOM   3518  OG1 THR H 454      26.832   8.271 -47.837  1.00 68.53           O  
ATOM   3519  N   VAL H 455      24.609   5.969 -47.286  1.00 74.44           N  
ATOM   3520  CA  VAL H 455      23.296   5.510 -47.746  1.00 74.44           C  
ATOM   3521  C   VAL H 455      22.600   4.710 -46.623  1.00 74.44           C  
ATOM   3522  O   VAL H 455      21.381   4.806 -46.535  1.00 74.44           O  
ATOM   3523  CB  VAL H 455      23.410   4.671 -49.031  1.00 74.44           C  
ATOM   3524  CG1 VAL H 455      22.050   4.209 -49.562  1.00 74.44           C  
ATOM   3525  CG2 VAL H 455      24.119   5.480 -50.126  1.00 74.44           C  
ATOM   3526  N   ILE H 456      23.350   3.983 -45.841  1.00 72.24           N  
ATOM   3527  CA  ILE H 456      22.749   3.353 -44.660  1.00 72.24           C  
ATOM   3528  C   ILE H 456      22.428   4.411 -43.593  1.00 72.24           C  
ATOM   3529  O   ILE H 456      21.449   4.207 -42.863  1.00 72.24           O  
ATOM   3530  CB  ILE H 456      23.678   2.253 -44.100  1.00 72.24           C  
ATOM   3531  CG1 ILE H 456      23.981   1.217 -45.197  1.00 72.24           C  
ATOM   3532  CG2 ILE H 456      23.082   1.545 -42.875  1.00 72.24           C  
ATOM   3533  CD1 ILE H 456      24.981   0.143 -44.797  1.00 72.24           C  
ATOM   3534  N   VAL H 457      23.162   5.430 -43.503  1.00 76.67           N  
ATOM   3535  CA  VAL H 457      22.775   6.496 -42.575  1.00 76.67           C  
ATOM   3536  C   VAL H 457      21.609   7.312 -43.164  1.00 76.67           C  
ATOM   3537  O   VAL H 457      20.790   7.825 -42.415  1.00 76.67           O  
ATOM   3538  CB  VAL H 457      23.974   7.405 -42.241  1.00 76.67           C  
ATOM   3539  CG1 VAL H 457      23.620   8.507 -41.239  1.00 76.67           C  
ATOM   3540  CG2 VAL H 457      25.124   6.567 -41.666  1.00 76.67           C  
ATOM   3541  N   GLU H 458      21.544   7.424 -44.522  1.00 70.10           N  
ATOM   3542  CA  GLU H 458      20.287   7.933 -45.087  1.00 70.10           C  
ATOM   3543  C   GLU H 458      19.159   6.908 -44.932  1.00 70.10           C  
ATOM   3544  O   GLU H 458      18.001   7.305 -44.808  1.00 70.10           O  
ATOM   3545  CB  GLU H 458      20.455   8.304 -46.558  1.00 70.10           C  
ATOM   3546  CG  GLU H 458      21.496   9.382 -46.817  1.00 70.10           C  
ATOM   3547  CD  GLU H 458      21.677   9.707 -48.290  1.00 70.10           C  
ATOM   3548  OE1 GLU H 458      21.722  10.906 -48.645  1.00 70.10           O  
ATOM   3549  OE2 GLU H 458      21.776   8.755 -49.098  1.00 70.10           O1-
ATOM   3550  N   GLU H 459      19.451   5.624 -44.934  1.00 73.47           N  
ATOM   3551  CA  GLU H 459      18.413   4.596 -44.884  1.00 73.47           C  
ATOM   3552  C   GLU H 459      17.807   4.485 -43.481  1.00 73.47           C  
ATOM   3553  O   GLU H 459      16.611   4.230 -43.358  1.00 73.47           O  
ATOM   3554  CB  GLU H 459      18.967   3.241 -45.322  1.00 73.47           C  
ATOM   3555  CG  GLU H 459      17.950   2.118 -45.398  1.00 73.47           C  
ATOM   3556  CD  GLU H 459      18.503   0.788 -45.880  1.00 73.47           C  
ATOM   3557  OE1 GLU H 459      17.797   0.097 -46.655  1.00 73.47           O  
ATOM   3558  OE2 GLU H 459      19.634   0.425 -45.495  1.00 73.47           O1-
ATOM   3559  N   GLN H 460      18.642   4.678 -42.444  1.00 71.56           N  
ATOM   3560  CA  GLN H 460      18.089   4.632 -41.096  1.00 71.56           C  
ATOM   3561  C   GLN H 460      17.257   5.882 -40.788  1.00 71.56           C  
ATOM   3562  O   GLN H 460      16.284   5.806 -40.047  1.00 71.56           O  
ATOM   3563  CB  GLN H 460      19.200   4.483 -40.056  1.00 71.56           C  
ATOM   3564  CG  GLN H 460      20.038   3.224 -40.229  1.00 71.56           C  
ATOM   3565  CD  GLN H 460      21.112   3.081 -39.167  1.00 71.56           C  
ATOM   3566  NE2 GLN H 460      21.276   1.867 -38.651  1.00 71.56           N  
ATOM   3567  OE1 GLN H 460      21.788   4.052 -38.813  1.00 71.56           O  
ATOM   3568  N   THR H 461      17.639   7.038 -41.357  1.00 73.85           N  
ATOM   3569  CA  THR H 461      16.852   8.240 -41.087  1.00 73.85           C  
ATOM   3570  C   THR H 461      15.573   8.233 -41.926  1.00 73.85           C  
ATOM   3571  O   THR H 461      14.537   8.720 -41.493  1.00 73.85           O  
ATOM   3572  CB  THR H 461      17.644   9.526 -41.372  1.00 73.85           C  
ATOM   3573  CG2 THR H 461      18.909   9.595 -40.520  1.00 73.85           C  
ATOM   3574  OG1 THR H 461      18.011   9.557 -42.758  1.00 73.85           O  
ATOM   3575  N   GLU H 462      15.645   7.640 -43.217  1.00 68.71           N  
ATOM   3576  CA  GLU H 462      14.374   7.377 -43.902  1.00 68.71           C  
ATOM   3577  C   GLU H 462      13.580   6.277 -43.188  1.00 68.71           C  
ATOM   3578  O   GLU H 462      12.358   6.248 -43.313  1.00 68.71           O  
ATOM   3579  CB  GLU H 462      14.598   6.985 -45.360  1.00 68.71           C  
ATOM   3580  CG  GLU H 462      15.302   8.041 -46.195  1.00 68.71           C  
ATOM   3581  CD  GLU H 462      15.511   7.625 -47.642  1.00 68.71           C  
ATOM   3582  OE1 GLU H 462      15.232   8.436 -48.554  1.00 68.71           O  
ATOM   3583  OE2 GLU H 462      15.958   6.479 -47.868  1.00 68.71           O1-
ATOM   3584  N   GLU H 463      14.227   5.376 -42.446  1.00 70.65           N  
ATOM   3585  CA  GLU H 463      13.532   4.302 -41.740  1.00 70.65           C  
ATOM   3586  C   GLU H 463      12.747   4.853 -40.546  1.00 70.65           C  
ATOM   3587  O   GLU H 463      11.648   4.385 -40.267  1.00 70.65           O  
ATOM   3588  CB  GLU H 463      14.512   3.226 -41.275  1.00 70.65           C  
ATOM   3589  CG  GLU H 463      13.870   2.021 -40.609  1.00 70.65           C  
ATOM   3590  CD  GLU H 463      14.861   0.941 -40.205  1.00 70.65           C  
ATOM   3591  OE1 GLU H 463      14.778   0.447 -39.056  1.00 70.65           O  
ATOM   3592  OE2 GLU H 463      15.725   0.586 -41.036  1.00 70.65           O1-
ATOM   3593  N   THR H 464      13.275   5.818 -39.850  1.00 65.33           N  
ATOM   3594  CA  THR H 464      12.611   6.296 -38.646  1.00 65.33           C  
ATOM   3595  C   THR H 464      11.549   7.356 -39.004  1.00 65.33           C  
ATOM   3596  O   THR H 464      10.597   7.514 -38.258  1.00 65.33           O  
ATOM   3597  CB  THR H 464      13.602   6.896 -37.637  1.00 65.33           C  
ATOM   3598  CG2 THR H 464      14.652   5.870 -37.218  1.00 65.33           C  
ATOM   3599  OG1 THR H 464      14.263   8.021 -38.233  1.00 65.33           O  
ATOM   3600  N   GLN H 465      11.662   8.068 -40.079  1.00 65.76           N  
ATOM   3601  CA  GLN H 465      10.594   8.944 -40.554  1.00 65.76           C  
ATOM   3602  C   GLN H 465       9.398   8.134 -41.074  1.00 65.76           C  
ATOM   3603  O   GLN H 465       8.275   8.614 -41.056  1.00 65.76           O  
ATOM   3604  CB  GLN H 465      11.089   9.879 -41.655  1.00 65.76           C  
ATOM   3605  CG  GLN H 465      12.222  10.800 -41.232  1.00 65.76           C  
ATOM   3606  CD  GLN H 465      12.673  11.730 -42.341  1.00 65.76           C  
ATOM   3607  NE2 GLN H 465      13.985  11.896 -42.478  1.00 65.76           N  
ATOM   3608  OE1 GLN H 465      11.852  12.297 -43.070  1.00 65.76           O  
ATOM   3609  N   VAL H 466       9.608   6.861 -41.559  1.00 69.41           N  
ATOM   3610  CA  VAL H 466       8.448   6.020 -41.892  1.00 69.41           C  
ATOM   3611  C   VAL H 466       7.834   5.519 -40.571  1.00 69.41           C  
ATOM   3612  O   VAL H 466       6.620   5.540 -40.442  1.00 69.41           O  
ATOM   3613  CB  VAL H 466       8.816   4.857 -42.824  1.00 69.41           C  
ATOM   3614  CG1 VAL H 466       7.605   3.999 -43.197  1.00 69.41           C  
ATOM   3615  CG2 VAL H 466       9.463   5.390 -44.111  1.00 69.41           C  
ATOM   3616  N   THR H 467       8.684   5.072 -39.600  1.00 64.81           N  
ATOM   3617  CA  THR H 467       8.133   4.474 -38.394  1.00 64.81           C  
ATOM   3618  C   THR H 467       7.515   5.525 -37.451  1.00 64.81           C  
ATOM   3619  O   THR H 467       6.724   5.129 -36.601  1.00 64.81           O  
ATOM   3620  CB  THR H 467       9.196   3.689 -37.601  1.00 64.81           C  
ATOM   3621  CG2 THR H 467       9.803   2.575 -38.446  1.00 64.81           C  
ATOM   3622  OG1 THR H 467      10.234   4.586 -37.184  1.00 64.81           O  
ATOM   3623  N   GLU H 468       7.860   6.785 -37.603  1.00 67.07           N  
ATOM   3624  CA  GLU H 468       7.028   7.777 -36.915  1.00 67.07           C  
ATOM   3625  C   GLU H 468       5.669   7.947 -37.619  1.00 67.07           C  
ATOM   3626  O   GLU H 468       4.657   8.034 -36.951  1.00 67.07           O  
ATOM   3627  CB  GLU H 468       7.727   9.129 -36.823  1.00 67.07           C  
ATOM   3628  CG  GLU H 468       9.045   9.106 -36.065  1.00 67.07           C  
ATOM   3629  CD  GLU H 468       9.729  10.463 -36.006  1.00 67.07           C  
ATOM   3630  OE1 GLU H 468       9.960  10.977 -34.887  1.00 67.07           O  
ATOM   3631  OE2 GLU H 468      10.036  11.016 -37.085  1.00 67.07           O1-
ATOM   3632  N   GLU H 469       5.659   7.992 -38.972  1.00 60.72           N  
ATOM   3633  CA  GLU H 469       4.404   8.108 -39.710  1.00 60.72           C  
ATOM   3634  C   GLU H 469       3.587   6.813 -39.619  1.00 60.72           C  
ATOM   3635  O   GLU H 469       2.373   6.829 -39.758  1.00 60.72           O  
ATOM   3636  CB  GLU H 469       4.657   8.456 -41.176  1.00 60.72           C  
ATOM   3637  CG  GLU H 469       5.392   9.768 -41.389  1.00 60.72           C  
ATOM   3638  CD  GLU H 469       5.642  10.085 -42.855  1.00 60.72           C  
ATOM   3639  OE1 GLU H 469       5.333  11.217 -43.294  1.00 60.72           O  
ATOM   3640  OE2 GLU H 469       6.150   9.194 -43.572  1.00 60.72           O1-
ATOM   3641  N   VAL H 470       4.203   5.646 -39.383  1.00 68.16           N  
ATOM   3642  CA  VAL H 470       3.412   4.444 -39.076  1.00 68.16           C  
ATOM   3643  C   VAL H 470       2.946   4.510 -37.612  1.00 68.16           C  
ATOM   3644  O   VAL H 470       1.827   4.091 -37.343  1.00 68.16           O  
ATOM   3645  CB  VAL H 470       4.216   3.167 -39.375  1.00 68.16           C  
ATOM   3646  CG1 VAL H 470       3.439   1.883 -39.088  1.00 68.16           C  
ATOM   3647  CG2 VAL H 470       4.646   3.155 -40.852  1.00 68.16           C  
ATOM   3648  N   THR H 471       3.735   4.997 -36.716  1.00 69.56           N  
ATOM   3649  CA  THR H 471       3.099   5.079 -35.395  1.00 69.56           C  
ATOM   3650  C   THR H 471       2.241   6.348 -35.224  1.00 69.56           C  
ATOM   3651  O   THR H 471       1.584   6.455 -34.191  1.00 69.56           O  
ATOM   3652  CB  THR H 471       4.134   5.048 -34.253  1.00 69.56           C  
ATOM   3653  CG2 THR H 471       4.967   3.770 -34.315  1.00 69.56           C  
ATOM   3654  OG1 THR H 471       4.999   6.183 -34.351  1.00 69.56           O  
ATOM   3655  N   GLU H 472       2.238   7.237 -36.161  1.00 69.03           N  
ATOM   3656  CA  GLU H 472       1.088   8.162 -36.050  1.00 69.03           C  
ATOM   3657  C   GLU H 472      -0.190   7.539 -36.624  1.00 69.03           C  
ATOM   3658  O   GLU H 472      -1.287   7.866 -36.192  1.00 69.03           O  
ATOM   3659  CB  GLU H 472       1.386   9.486 -36.748  1.00 69.03           C  
ATOM   3660  CG  GLU H 472       2.582  10.237 -36.181  1.00 69.03           C  
ATOM   3661  CD  GLU H 472       2.855  11.557 -36.880  1.00 69.03           C  
ATOM   3662  OE1 GLU H 472       3.028  12.585 -36.187  1.00 69.03           O  
ATOM   3663  OE2 GLU H 472       2.897  11.564 -38.131  1.00 69.03           O1-
ATOM   3664  N   GLU H 473      -0.047   6.629 -37.609  1.00 63.14           N  
ATOM   3665  CA  GLU H 473      -1.241   5.842 -37.936  1.00 63.14           C  
ATOM   3666  C   GLU H 473      -1.408   4.608 -37.049  1.00 63.14           C  
ATOM   3667  O   GLU H 473      -2.243   3.745 -37.316  1.00 63.14           O  
ATOM   3668  CB  GLU H 473      -1.175   5.438 -39.418  1.00 63.14           C  
ATOM   3669  CG  GLU H 473      -1.099   6.640 -40.353  1.00 63.14           C  
ATOM   3670  CD  GLU H 473      -0.966   6.267 -41.819  1.00 63.14           C  
ATOM   3671  OE1 GLU H 473      -1.671   6.864 -42.663  1.00 63.14           O  
ATOM   3672  OE2 GLU H 473      -0.150   5.369 -42.129  1.00 63.14           O1-
ATOM   3673  N   GLU H 474      -0.633   4.486 -35.979  1.00 65.16           N  
ATOM   3674  CA  GLU H 474      -1.016   3.473 -34.997  1.00 65.16           C  
ATOM   3675  C   GLU H 474      -1.261   4.063 -33.600  1.00 65.16           C  
ATOM   3676  O   GLU H 474      -1.942   3.409 -32.804  1.00 65.16           O  
ATOM   3677  CB  GLU H 474       0.043   2.375 -34.888  1.00 65.16           C  
ATOM   3678  CG  GLU H 474       0.306   1.622 -36.183  1.00 65.16           C  
ATOM   3679  CD  GLU H 474       1.340   0.517 -36.039  1.00 65.16           C  
ATOM   3680  OE1 GLU H 474       1.075  -0.623 -36.482  1.00 65.16           O  
ATOM   3681  OE2 GLU H 474       2.425   0.792 -35.478  1.00 65.16           O1-
ATOM   3682  N   GLU H 475      -0.781   5.175 -33.290  1.00 68.64           N  
ATOM   3683  CA  GLU H 475      -1.299   5.767 -32.045  1.00 68.64           C  
ATOM   3684  C   GLU H 475      -2.669   6.418 -32.261  1.00 68.64           C  
ATOM   3685  O   GLU H 475      -3.463   6.534 -31.335  1.00 68.64           O  
ATOM   3686  CB  GLU H 475      -0.332   6.798 -31.471  1.00 68.64           C  
ATOM   3687  CG  GLU H 475       1.045   6.258 -31.121  1.00 68.64           C  
ATOM   3688  CD  GLU H 475       1.964   7.313 -30.525  1.00 68.64           C  
ATOM   3689  OE1 GLU H 475       2.400   7.149 -29.362  1.00 68.64           O  
ATOM   3690  OE2 GLU H 475       2.251   8.309 -31.223  1.00 68.64           O1-
ATOM   3691  N   LYS H 476      -2.963   6.857 -33.511  1.00 65.58           N  
ATOM   3692  CA  LYS H 476      -4.364   7.287 -33.706  1.00 65.58           C  
ATOM   3693  C   LYS H 476      -5.191   6.177 -34.345  1.00 65.58           C  
ATOM   3694  O   LYS H 476      -6.006   6.323 -35.238  1.00 65.58           O  
ATOM   3695  CB  LYS H 476      -4.374   8.580 -34.526  1.00 65.58           C  
ATOM   3696  CG  LYS H 476      -3.618   9.712 -33.837  1.00 65.58           C  
ATOM   3697  CD  LYS H 476      -3.694  11.012 -34.622  1.00 65.58           C  
ATOM   3698  CE  LYS H 476      -2.993  12.147 -33.886  1.00 65.58           C  
ATOM   3699  NZ  LYS H 476      -1.546  11.848 -33.659  1.00 65.58           N1+
ATOM   3700  N   GLU H 477      -4.962   4.938 -33.836  1.00 62.68           N  
ATOM   3701  CA  GLU H 477      -5.918   3.887 -34.297  1.00 62.68           C  
ATOM   3702  C   GLU H 477      -6.758   3.489 -33.079  1.00 62.68           C  
ATOM   3703  O   GLU H 477      -6.662   2.441 -32.469  1.00 62.68           O  
ATOM   3704  CB  GLU H 477      -5.157   2.782 -34.963  1.00 62.68           C  
ATOM   3705  CG  GLU H 477      -5.740   1.617 -35.641  1.00 62.68           C  
ATOM   3706  CD  GLU H 477      -6.611   0.590 -34.978  1.00 62.68           C  
ATOM   3707  OE1 GLU H 477      -7.852   0.642 -35.131  1.00 62.68           O  
ATOM   3708  OE2 GLU H 477      -6.049  -0.293 -34.286  1.00 62.68           O1-
ATOM   3709  N   ALA H 478      -7.623   4.374 -32.676  1.00 64.76           N  
ATOM   3710  CA  ALA H 478      -8.195   4.282 -31.339  1.00 64.76           C  
ATOM   3711  C   ALA H 478      -9.402   5.218 -31.149  1.00 64.76           C  
ATOM   3712  O   ALA H 478     -10.491   4.800 -30.783  1.00 64.76           O  
ATOM   3713  CB  ALA H 478      -7.139   4.613 -30.276  1.00 64.76           C  
ATOM   3714  N   LYS H 479      -9.175   6.478 -31.387  1.00 65.30           N  
ATOM   3715  CA  LYS H 479     -10.081   7.382 -30.656  1.00 65.30           C  
ATOM   3716  C   LYS H 479     -11.334   7.728 -31.465  1.00 65.30           C  
ATOM   3717  O   LYS H 479     -11.323   8.395 -32.481  1.00 65.30           O  
ATOM   3718  CB  LYS H 479      -9.319   8.651 -30.269  1.00 65.30           C  
ATOM   3719  CG  LYS H 479      -8.066   8.397 -29.445  1.00 65.30           C  
ATOM   3720  CD  LYS H 479      -7.273   9.680 -29.231  1.00 65.30           C  
ATOM   3721  CE  LYS H 479      -5.963   9.415 -28.498  1.00 65.30           C  
ATOM   3722  NZ  LYS H 479      -5.157  10.663 -28.339  1.00 65.30           N1+
ATOM   3723  N   GLU H 480     -12.450   7.231 -30.964  1.00 55.76           N  
ATOM   3724  CA  GLU H 480     -13.557   7.306 -31.924  1.00 55.76           C  
ATOM   3725  C   GLU H 480     -14.874   7.735 -31.252  1.00 55.76           C  
ATOM   3726  O   GLU H 480     -15.674   8.450 -31.813  1.00 55.76           O  
ATOM   3727  CB  GLU H 480     -13.785   5.979 -32.642  1.00 55.76           C  
ATOM   3728  CG  GLU H 480     -12.630   5.471 -33.479  1.00 55.76           C  
ATOM   3729  CD  GLU H 480     -12.969   4.267 -34.344  1.00 55.76           C  
ATOM   3730  OE1 GLU H 480     -13.175   4.448 -35.568  1.00 55.76           O  
ATOM   3731  OE2 GLU H 480     -13.030   3.140 -33.808  1.00 55.76           O1-
ATOM   3732  N   GLU H 481     -15.148   7.273 -30.021  1.00 53.43           N  
ATOM   3733  CA  GLU H 481     -16.622   7.154 -29.804  1.00 53.43           C  
ATOM   3734  C   GLU H 481     -17.036   7.307 -28.325  1.00 53.43           C  
ATOM   3735  O   GLU H 481     -17.947   6.606 -27.891  1.00 53.43           O  
ATOM   3736  CB  GLU H 481     -17.064   5.806 -30.386  1.00 53.43           C  
ATOM   3737  CG  GLU H 481     -16.422   4.596 -29.728  1.00 53.43           C  
ATOM   3738  CD  GLU H 481     -16.698   3.286 -30.446  1.00 53.43           C  
ATOM   3739  OE1 GLU H 481     -16.669   3.252 -31.696  1.00 53.43           O  
ATOM   3740  OE2 GLU H 481     -16.946   2.277 -29.746  1.00 53.43           O1-
ATOM   3741  N   GLU H 482     -16.480   8.137 -27.605  1.00 52.94           N  
ATOM   3742  CA  GLU H 482     -16.774   8.029 -26.174  1.00 52.94           C  
ATOM   3743  C   GLU H 482     -17.160   9.383 -25.517  1.00 52.94           C  
ATOM   3744  O   GLU H 482     -16.472  10.358 -25.694  1.00 52.94           O  
ATOM   3745  CB  GLU H 482     -15.564   7.442 -25.440  1.00 52.94           C  
ATOM   3746  CG  GLU H 482     -15.120   6.077 -25.939  1.00 52.94           C  
ATOM   3747  CD  GLU H 482     -13.823   5.606 -25.301  1.00 52.94           C  
ATOM   3748  OE1 GLU H 482     -13.773   4.463 -24.793  1.00 52.94           O  
ATOM   3749  OE2 GLU H 482     -12.845   6.387 -25.309  1.00 52.94           O1-
ATOM   3750  N   GLY H 483     -18.217   9.385 -24.788  1.00 51.16           N  
ATOM   3751  CA  GLY H 483     -18.209  10.481 -23.805  1.00 51.16           C  
ATOM   3752  C   GLY H 483     -19.579  11.230 -23.705  1.00 51.16           C  
ATOM   3753  O   GLY H 483     -19.953  11.861 -24.643  1.00 51.16           O  
ATOM   3754  N   LYS H 484     -20.211  11.099 -22.582  1.00 48.14           N  
ATOM   3755  CA  LYS H 484     -21.444  11.759 -22.212  1.00 48.14           C  
ATOM   3756  C   LYS H 484     -21.358  12.379 -20.771  1.00 48.14           C  
ATOM   3757  O   LYS H 484     -20.639  11.711 -19.990  1.00 48.14           O  
ATOM   3758  CB  LYS H 484     -22.643  10.865 -22.234  1.00 48.14           C  
ATOM   3759  CG  LYS H 484     -23.344  10.134 -23.241  1.00 48.14           C  
ATOM   3760  CD  LYS H 484     -22.932   8.983 -24.053  1.00 48.14           C  
ATOM   3761  CE  LYS H 484     -21.770   9.142 -24.994  1.00 48.14           C  
ATOM   3762  NZ  LYS H 484     -21.396   7.880 -25.695  1.00 48.14           N1+
ATOM   3763  N   GLU H 485     -21.871  13.372 -20.267  1.00 42.99           N  
ATOM   3764  CA  GLU H 485     -21.571  14.031 -19.002  1.00 42.99           C  
ATOM   3765  C   GLU H 485     -22.778  14.824 -18.399  1.00 42.99           C  
ATOM   3766  O   GLU H 485     -23.496  15.353 -19.288  1.00 42.99           O  
ATOM   3767  CB  GLU H 485     -20.399  15.003 -19.151  1.00 42.99           C  
ATOM   3768  CG  GLU H 485     -19.060  14.463 -19.559  1.00 42.99           C  
ATOM   3769  CD  GLU H 485     -18.419  13.442 -18.641  1.00 42.99           C  
ATOM   3770  OE1 GLU H 485     -18.636  13.513 -17.408  1.00 42.99           O  
ATOM   3771  OE2 GLU H 485     -17.693  12.563 -19.154  1.00 42.99           O1-
ATOM   3772  N   GLU H 486     -23.119  15.001 -17.250  1.00 41.53           N  
ATOM   3773  CA  GLU H 486     -24.383  15.487 -16.746  1.00 41.53           C  
ATOM   3774  C   GLU H 486     -24.481  16.614 -15.748  1.00 41.53           C  
ATOM   3775  O   GLU H 486     -25.658  17.169 -15.944  1.00 41.53           O  
ATOM   3776  CB  GLU H 486     -25.201  14.321 -16.096  1.00 41.53           C  
ATOM   3777  CG  GLU H 486     -25.605  13.186 -16.960  1.00 41.53           C  
ATOM   3778  CD  GLU H 486     -24.643  12.232 -17.613  1.00 41.53           C  
ATOM   3779  OE1 GLU H 486     -24.730  11.967 -18.831  1.00 41.53           O  
ATOM   3780  OE2 GLU H 486     -23.759  11.723 -16.878  1.00 41.53           O1-
ATOM   3781  N   GLU H 487     -24.028  17.267 -14.822  1.00 32.29           N  
ATOM   3782  CA  GLU H 487     -24.977  17.866 -13.778  1.00 32.29           C  
ATOM   3783  C   GLU H 487     -24.896  19.356 -13.758  1.00 32.29           C  
ATOM   3784  O   GLU H 487     -24.978  20.425 -14.236  1.00 32.29           O  
ATOM   3785  CB  GLU H 487     -24.672  17.156 -12.478  1.00 32.29           C  
ATOM   3786  CG  GLU H 487     -25.403  17.120 -11.240  1.00 32.29           C  
ATOM   3787  CD  GLU H 487     -25.865  18.203 -10.327  1.00 32.29           C  
ATOM   3788  OE1 GLU H 487     -25.385  18.276  -9.171  1.00 32.29           O  
ATOM   3789  OE2 GLU H 487     -26.729  19.010 -10.754  1.00 32.29           O1-
ATOM   3790  N   GLY H 488     -24.503  19.994 -12.519  1.00 27.49           N  
ATOM   3791  CA  GLY H 488     -24.417  21.443 -12.475  1.00 27.49           C  
ATOM   3792  C   GLY H 488     -24.027  22.062 -11.148  1.00 27.49           C  
ATOM   3793  O   GLY H 488     -24.285  21.954 -10.029  1.00 27.49           O  
ATOM   3794  N   GLY H 489     -23.033  23.097 -11.251  1.00 26.89           N  
ATOM   3795  CA  GLY H 489     -22.205  23.580 -10.177  1.00 26.89           C  
ATOM   3796  C   GLY H 489     -22.466  24.782  -9.339  1.00 26.89           C  
ATOM   3797  O   GLY H 489     -23.462  25.421  -9.126  1.00 26.89           O  
ATOM   3798  N   GLU H 490     -21.285  25.328  -8.607  1.00 27.31           N  
ATOM   3799  CA  GLU H 490     -19.888  24.842  -8.941  1.00 27.31           C  
ATOM   3800  C   GLU H 490     -19.138  24.062  -7.849  1.00 27.31           C  
ATOM   3801  O   GLU H 490     -19.405  24.169  -6.676  1.00 27.31           O  
ATOM   3802  CB  GLU H 490     -19.132  26.083  -9.408  1.00 27.31           C  
ATOM   3803  CG  GLU H 490     -17.818  26.089 -10.026  1.00 27.31           C  
ATOM   3804  CD  GLU H 490     -17.302  25.477 -11.284  1.00 27.31           C  
ATOM   3805  OE1 GLU H 490     -16.859  26.232 -12.184  1.00 27.31           O  
ATOM   3806  OE2 GLU H 490     -17.326  24.231 -11.407  1.00 27.31           O1-
ATOM   3807  N   GLU H 491     -18.101  23.174  -8.257  1.00 25.61           N  
ATOM   3808  CA  GLU H 491     -17.735  22.011  -7.367  1.00 25.61           C  
ATOM   3809  C   GLU H 491     -16.440  21.321  -7.802  1.00 25.61           C  
ATOM   3810  O   GLU H 491     -16.231  20.945  -8.941  1.00 25.61           O  
ATOM   3811  CB  GLU H 491     -18.908  21.060  -7.345  1.00 25.61           C  
ATOM   3812  CG  GLU H 491     -19.063  19.825  -6.604  1.00 25.61           C  
ATOM   3813  CD  GLU H 491     -18.285  18.559  -6.747  1.00 25.61           C  
ATOM   3814  OE1 GLU H 491     -17.541  18.392  -7.739  1.00 25.61           O  
ATOM   3815  OE2 GLU H 491     -18.411  17.693  -5.845  1.00 25.61           O1-
ATOM   3816  N   GLU H 492     -15.387  21.102  -6.784  1.00 28.81           N  
ATOM   3817  CA  GLU H 492     -13.974  20.863  -7.181  1.00 28.81           C  
ATOM   3818  C   GLU H 492     -13.021  20.461  -6.028  1.00 28.81           C  
ATOM   3819  O   GLU H 492     -11.858  20.914  -6.099  1.00 28.81           O  
ATOM   3820  CB  GLU H 492     -13.528  22.125  -7.921  1.00 28.81           C  
ATOM   3821  CG  GLU H 492     -13.537  23.473  -7.344  1.00 28.81           C  
ATOM   3822  CD  GLU H 492     -12.823  23.871  -6.083  1.00 28.81           C  
ATOM   3823  OE1 GLU H 492     -13.426  23.764  -4.989  1.00 28.81           O  
ATOM   3824  OE2 GLU H 492     -11.647  24.295  -6.172  1.00 28.81           O1-
ATOM   3825  N   GLU H 493     -13.336  19.613  -4.974  1.00 25.46           N  
ATOM   3826  CA  GLU H 493     -14.095  18.346  -4.713  1.00 25.46           C  
ATOM   3827  C   GLU H 493     -13.510  17.236  -5.589  1.00 25.46           C  
ATOM   3828  O   GLU H 493     -13.842  17.209  -6.784  1.00 25.46           O  
ATOM   3829  CB  GLU H 493     -15.559  18.583  -4.904  1.00 25.46           C  
ATOM   3830  CG  GLU H 493     -16.342  19.454  -3.994  1.00 25.46           C  
ATOM   3831  CD  GLU H 493     -15.996  20.887  -3.709  1.00 25.46           C  
ATOM   3832  OE1 GLU H 493     -16.596  21.791  -4.342  1.00 25.46           O  
ATOM   3833  OE2 GLU H 493     -15.120  21.135  -2.849  1.00 25.46           O1-
ATOM   3834  N   ALA H 494     -12.655  16.320  -5.043  1.00 26.08           N  
ATOM   3835  CA  ALA H 494     -11.727  16.014  -3.953  1.00 26.08           C  
ATOM   3836  C   ALA H 494     -11.704  14.495  -3.733  1.00 26.08           C  
ATOM   3837  O   ALA H 494     -12.689  13.790  -3.945  1.00 26.08           O  
ATOM   3838  CB  ALA H 494     -12.090  16.734  -2.665  1.00 26.08           C  
ATOM   3839  N   GLU H 495     -10.466  13.968  -3.265  1.00 26.04           N  
ATOM   3840  CA  GLU H 495      -9.169  14.656  -3.254  1.00 26.04           C  
ATOM   3841  C   GLU H 495      -8.105  13.794  -3.921  1.00 26.04           C  
ATOM   3842  O   GLU H 495      -7.481  12.920  -3.330  1.00 26.04           O  
ATOM   3843  CB  GLU H 495      -8.779  15.007  -1.820  1.00 26.04           C  
ATOM   3844  CG  GLU H 495      -7.451  15.728  -1.666  1.00 26.04           C  
ATOM   3845  CD  GLU H 495      -7.402  17.071  -2.376  1.00 26.04           C  
ATOM   3846  OE1 GLU H 495      -7.845  18.082  -1.784  1.00 26.04           O  
ATOM   3847  OE2 GLU H 495      -6.920  17.114  -3.528  1.00 26.04           O1-
ATOM   3848  N   GLY H 496      -7.832  14.042  -5.316  1.00 20.80           N  
ATOM   3849  CA  GLY H 496      -6.644  13.645  -6.092  1.00 20.80           C  
ATOM   3850  C   GLY H 496      -6.619  12.139  -6.372  1.00 20.80           C  
ATOM   3851  O   GLY H 496      -7.429  11.669  -7.161  1.00 20.80           O  
ATOM   3852  N   GLY H 497      -5.658  11.414  -5.690  1.00 26.01           N  
ATOM   3853  CA  GLY H 497      -4.445  11.875  -5.009  1.00 26.01           C  
ATOM   3854  C   GLY H 497      -4.379  11.454  -3.542  1.00 26.01           C  
ATOM   3855  O   GLY H 497      -5.232  10.887  -2.960  1.00 26.01           O  
ATOM   3856  N   GLU H 498      -3.136  11.762  -2.873  1.00 23.25           N  
ATOM   3857  CA  GLU H 498      -2.594  10.850  -1.772  1.00 23.25           C  
ATOM   3858  C   GLU H 498      -1.502  11.220  -0.892  1.00 23.25           C  
ATOM   3859  O   GLU H 498      -0.904  10.209  -0.358  1.00 23.25           O  
ATOM   3860  CB  GLU H 498      -2.420   9.599  -2.714  1.00 23.25           C  
ATOM   3861  CG  GLU H 498      -2.866   8.226  -2.496  1.00 23.25           C  
ATOM   3862  CD  GLU H 498      -3.463   7.381  -3.613  1.00 23.25           C  
ATOM   3863  OE1 GLU H 498      -2.767   7.068  -4.603  1.00 23.25           O  
ATOM   3864  OE2 GLU H 498      -4.664   7.025  -3.511  1.00 23.25           O1-
ATOM   3865  N   GLU H 499      -0.884  12.422  -0.370  1.00 27.95           N  
ATOM   3866  CA  GLU H 499       0.617  12.356   0.156  1.00 27.95           C  
ATOM   3867  C   GLU H 499       0.792  13.370   1.209  1.00 27.95           C  
ATOM   3868  O   GLU H 499      -0.137  13.714   1.916  1.00 27.95           O  
ATOM   3869  CB  GLU H 499       1.370  12.201  -1.130  1.00 27.95           C  
ATOM   3870  CG  GLU H 499       1.584  11.066  -2.007  1.00 27.95           C  
ATOM   3871  CD  GLU H 499       0.788  10.270  -2.976  1.00 27.95           C  
ATOM   3872  OE1 GLU H 499       0.724   9.016  -2.823  1.00 27.95           O  
ATOM   3873  OE2 GLU H 499       0.202  10.842  -3.924  1.00 27.95           O1-
ATOM   3874  N   GLU H 500       2.041  13.877   1.733  1.00 22.11           N  
ATOM   3875  CA  GLU H 500       2.612  14.035   3.157  1.00 22.11           C  
ATOM   3876  C   GLU H 500       3.799  14.940   3.353  1.00 22.11           C  
ATOM   3877  O   GLU H 500       4.609  14.687   2.399  1.00 22.11           O  
ATOM   3878  CB  GLU H 500       2.940  12.560   3.459  1.00 22.11           C  
ATOM   3879  CG  GLU H 500       2.595  11.890   4.740  1.00 22.11           C  
ATOM   3880  CD  GLU H 500       1.262  11.118   4.612  1.00 22.11           C  
ATOM   3881  OE1 GLU H 500       1.299   9.860   4.636  1.00 22.11           O  
ATOM   3882  OE2 GLU H 500       0.198  11.741   4.456  1.00 22.11           O1-
ATOM   3883  N   THR H 501       4.126  15.920   4.290  1.00 28.73           N  
ATOM   3884  CA  THR H 501       5.232  16.423   5.175  1.00 28.73           C  
ATOM   3885  C   THR H 501       5.163  17.932   5.419  1.00 28.73           C  
ATOM   3886  O   THR H 501       4.324  18.725   5.236  1.00 28.73           O  
ATOM   3887  CB  THR H 501       6.592  15.943   4.611  1.00 28.73           C  
ATOM   3888  CG2 THR H 501       6.766  14.408   4.577  1.00 28.73           C  
ATOM   3889  OG1 THR H 501       6.768  16.406   3.263  1.00 28.73           O  
ATOM   3890  N   LYS H 502       6.183  18.671   6.167  1.00 22.73           N  
ATOM   3891  CA  LYS H 502       6.200  19.571   7.449  1.00 22.73           C  
ATOM   3892  C   LYS H 502       7.088  20.745   7.525  1.00 22.73           C  
ATOM   3893  O   LYS H 502       8.157  20.518   6.852  1.00 22.73           O  
ATOM   3894  CB  LYS H 502       6.532  18.378   8.416  1.00 22.73           C  
ATOM   3895  CG  LYS H 502       5.640  17.162   8.509  1.00 22.73           C  
ATOM   3896  CD  LYS H 502       6.196  15.854   8.977  1.00 22.73           C  
ATOM   3897  CE  LYS H 502       6.666  14.840   7.955  1.00 22.73           C  
ATOM   3898  NZ  LYS H 502       5.490  14.069   7.404  1.00 22.73           N1+
ATOM   3899  N   SER H 503       7.100  22.059   8.111  1.00 26.28           N  
ATOM   3900  CA  SER H 503       7.037  23.135   9.191  1.00 26.28           C  
ATOM   3901  C   SER H 503       7.825  24.417   9.061  1.00 26.28           C  
ATOM   3902  O   SER H 503       8.644  24.291   8.081  1.00 26.28           O  
ATOM   3903  CB  SER H 503       7.463  22.299  10.429  1.00 26.28           C  
ATOM   3904  OG  SER H 503       8.720  21.675  10.228  1.00 26.28           O  
ATOM   3905  N   PRO H 504       8.005  25.702   9.710  1.00 45.10           N  
ATOM   3906  CA  PRO H 504       7.877  27.196  10.377  1.00 45.10           C  
ATOM   3907  C   PRO H 504       8.580  28.944  10.926  1.00 45.10           C  
ATOM   3908  O   PRO H 504       9.666  28.806  10.499  1.00 45.10           O  
ATOM   3909  CB  PRO H 504       8.081  26.482  11.733  1.00 45.10           C  
ATOM   3910  CG  PRO H 504       9.471  25.893  11.608  1.00 45.10           C  
ATOM   3911  CD  PRO H 504       9.604  25.778  10.097  1.00 45.10           C  
ATOM   3912  N   PRO H 505       8.752  30.510  11.556  1.00 45.59           N  
ATOM   3913  CA  PRO H 505       9.122  32.053  12.525  1.00 45.59           C  
ATOM   3914  C   PRO H 505       9.494  34.109  12.903  1.00 45.59           C  
ATOM   3915  O   PRO H 505       9.412  34.456  11.788  1.00 45.59           O  
ATOM   3916  CB  PRO H 505      10.548  31.751  12.189  1.00 45.59           C  
ATOM   3917  CG  PRO H 505      10.531  31.807  10.659  1.00 45.59           C  
ATOM   3918  CD  PRO H 505       9.004  31.557  10.478  1.00 45.59           C  
ATOM   3919  N   ALA H 506       9.788  35.374  13.723  1.00 22.74           N  
ATOM   3920  CA  ALA H 506       9.646  36.945  13.726  1.00 22.74           C  
ATOM   3921  C   ALA H 506       9.930  38.188  14.567  1.00 22.74           C  
ATOM   3922  O   ALA H 506      10.109  37.777  15.781  1.00 22.74           O  
ATOM   3923  CB  ALA H 506       8.048  36.903  13.771  1.00 22.74           C  
ATOM   3924  N   GLU H 507      10.128  39.572  14.501  1.00 27.78           N  
ATOM   3925  CA  GLU H 507      11.170  40.246  15.424  1.00 27.78           C  
ATOM   3926  C   GLU H 507      11.604  41.040  16.376  1.00 27.78           C  
ATOM   3927  O   GLU H 507      11.386  40.567  17.533  1.00 27.78           O  
ATOM   3928  CB  GLU H 507      12.278  39.544  14.451  1.00 27.78           C  
ATOM   3929  CG  GLU H 507      13.067  38.385  14.537  1.00 27.78           C  
ATOM   3930  CD  GLU H 507      12.956  36.922  14.273  1.00 27.78           C  
ATOM   3931  OE1 GLU H 507      13.239  36.123  15.207  1.00 27.78           O  
ATOM   3932  OE2 GLU H 507      12.667  36.505  13.127  1.00 27.78           O1-
ATOM   3933  N   GLU H 508      12.181  42.301  16.549  1.00 20.89           N  
ATOM   3934  CA  GLU H 508      12.483  43.461  17.331  1.00 20.89           C  
ATOM   3935  C   GLU H 508      12.101  44.836  17.550  1.00 20.89           C  
ATOM   3936  O   GLU H 508      11.047  44.875  18.302  1.00 20.89           O  
ATOM   3937  CB  GLU H 508      14.099  43.273  17.145  1.00 20.89           C  
ATOM   3938  CG  GLU H 508      14.770  42.407  18.114  1.00 20.89           C  
ATOM   3939  CD  GLU H 508      14.907  41.003  18.543  1.00 20.89           C  
ATOM   3940  OE1 GLU H 508      16.065  40.653  18.993  1.00 20.89           O  
ATOM   3941  OE2 GLU H 508      14.039  40.129  18.537  1.00 20.89           O1-
ATOM   3942  N   ALA H 509      12.545  46.153  17.332  1.00 27.10           N  
ATOM   3943  CA  ALA H 509      12.414  47.372  18.182  1.00 27.10           C  
ATOM   3944  C   ALA H 509      12.920  48.700  17.593  1.00 27.10           C  
ATOM   3945  O   ALA H 509      13.794  48.780  16.810  1.00 27.10           O  
ATOM   3946  CB  ALA H 509      13.175  47.085  19.493  1.00 27.10           C  
ATOM   3947  N   ALA H 510      12.439  50.001  18.153  1.00 23.02           N  
ATOM   3948  CA  ALA H 510      12.816  51.391  17.759  1.00 23.02           C  
ATOM   3949  C   ALA H 510      12.174  52.575  18.547  1.00 23.02           C  
ATOM   3950  O   ALA H 510      11.434  52.286  19.456  1.00 23.02           O  
ATOM   3951  CB  ALA H 510      12.461  51.531  16.272  1.00 23.02           C  
ATOM   3952  N   SER H 511      12.496  53.889  18.227  1.00 25.60           N  
ATOM   3953  CA  SER H 511      12.473  55.253  18.907  1.00 25.60           C  
ATOM   3954  C   SER H 511      12.434  56.647  18.289  1.00 25.60           C  
ATOM   3955  O   SER H 511      12.677  56.536  17.042  1.00 25.60           O  
ATOM   3956  CB  SER H 511      13.695  55.106  19.899  1.00 25.60           C  
ATOM   3957  OG  SER H 511      13.513  54.087  20.849  1.00 25.60           O  
ATOM   3958  N   PRO H 512      12.264  58.045  18.509  1.00 42.90           N  
ATOM   3959  CA  PRO H 512      11.758  59.572  18.745  1.00 42.90           C  
ATOM   3960  C   PRO H 512      11.861  61.854  18.703  1.00 42.90           C  
ATOM   3961  O   PRO H 512      12.882  61.764  18.187  1.00 42.90           O  
ATOM   3962  CB  PRO H 512      12.353  59.664  20.091  1.00 42.90           C  
ATOM   3963  CG  PRO H 512      13.781  59.224  19.949  1.00 42.90           C  
ATOM   3964  CD  PRO H 512      13.717  58.805  18.468  1.00 42.90           C  
ATOM   3965  N   GLU H 513      11.455  63.315  18.851  1.00 21.06           N  
ATOM   3966  CA  GLU H 513      11.728  64.801  19.367  1.00 21.06           C  
ATOM   3967  C   GLU H 513      11.442  66.238  19.407  1.00 21.06           C  
ATOM   3968  O   GLU H 513      10.895  66.461  20.547  1.00 21.06           O  
ATOM   3969  CB  GLU H 513      13.349  64.605  19.300  1.00 21.06           C  
ATOM   3970  CG  GLU H 513      14.000  63.781  20.263  1.00 21.06           C  
ATOM   3971  CD  GLU H 513      14.239  62.481  20.867  1.00 21.06           C  
ATOM   3972  OE1 GLU H 513      13.471  62.031  21.767  1.00 21.06           O  
ATOM   3973  OE2 GLU H 513      15.304  61.852  20.587  1.00 21.06           O1-
ATOM   3974  N   LYS H 514      11.504  67.644  18.888  1.00 25.93           N  
ATOM   3975  CA  LYS H 514      11.925  68.706  19.884  1.00 25.93           C  
ATOM   3976  C   LYS H 514      11.330  70.040  19.517  1.00 25.93           C  
ATOM   3977  O   LYS H 514      10.107  70.000  19.399  1.00 25.93           O  
ATOM   3978  CB  LYS H 514      13.441  68.570  20.032  1.00 25.93           C  
ATOM   3979  CG  LYS H 514      14.051  67.466  20.862  1.00 25.93           C  
ATOM   3980  CD  LYS H 514      15.357  66.854  20.595  1.00 25.93           C  
ATOM   3981  CE  LYS H 514      16.071  65.957  21.544  1.00 25.93           C  
ATOM   3982  NZ  LYS H 514      17.037  64.992  20.965  1.00 25.93           N1+
ATOM   3983  N   GLU H 515      11.909  71.213  19.506  1.00 20.60           N  
ATOM   3984  CA  GLU H 515      11.736  72.594  20.174  1.00 20.60           C  
ATOM   3985  C   GLU H 515      11.933  73.978  19.593  1.00 20.60           C  
ATOM   3986  O   GLU H 515      12.911  73.930  18.780  1.00 20.60           O  
ATOM   3987  CB  GLU H 515      12.737  72.318  21.388  1.00 20.60           C  
ATOM   3988  CG  GLU H 515      12.401  71.186  22.308  1.00 20.60           C  
ATOM   3989  CD  GLU H 515      13.403  70.201  22.874  1.00 20.60           C  
ATOM   3990  OE1 GLU H 515      12.988  69.283  23.630  1.00 20.60           O  
ATOM   3991  OE2 GLU H 515      14.609  70.279  22.551  1.00 20.60           O1-
ATOM   3992  N   ALA H 516      11.388  75.248  19.649  1.00 26.96           N  
ATOM   3993  CA  ALA H 516      10.997  76.479  20.364  1.00 26.96           C  
ATOM   3994  C   ALA H 516      10.865  77.866  20.331  1.00 26.96           C  
ATOM   3995  O   ALA H 516      10.155  78.258  21.356  1.00 26.96           O  
ATOM   3996  CB  ALA H 516      12.011  76.173  21.628  1.00 26.96           C  
ATOM   3997  N   LYS H 517      11.007  79.226  19.857  1.00 20.07           N  
ATOM   3998  CA  LYS H 517      11.104  80.616  20.569  1.00 20.07           C  
ATOM   3999  C   LYS H 517      10.994  81.916  19.768  1.00 20.07           C  
ATOM   4000  O   LYS H 517      11.397  81.663  18.569  1.00 20.07           O  
ATOM   4001  CB  LYS H 517      12.425  80.362  21.301  1.00 20.07           C  
ATOM   4002  CG  LYS H 517      13.735  79.819  21.047  1.00 20.07           C  
ATOM   4003  CD  LYS H 517      14.140  78.423  20.786  1.00 20.07           C  
ATOM   4004  CE  LYS H 517      15.412  77.877  21.389  1.00 20.07           C  
ATOM   4005  NZ  LYS H 517      15.448  76.379  21.427  1.00 20.07           N1+
ATOM   4006  N   SER H 518      10.595  83.309  19.880  1.00 26.29           N  
ATOM   4007  CA  SER H 518      10.477  84.735  20.418  1.00 26.29           C  
ATOM   4008  C   SER H 518      10.294  86.224  19.798  1.00 26.29           C  
ATOM   4009  O   SER H 518      10.391  86.059  18.621  1.00 26.29           O  
ATOM   4010  CB  SER H 518      11.867  84.769  21.152  1.00 26.29           C  
ATOM   4011  OG  SER H 518      12.027  83.722  22.092  1.00 26.29           O  
ATOM   4012  N   PRO H 519      10.060  87.873  19.893  1.00 46.93           N  
ATOM   4013  CA  PRO H 519       9.833  89.828  19.852  1.00 46.93           C  
ATOM   4014  C   PRO H 519       9.296  92.667  19.858  1.00 46.93           C  
ATOM   4015  O   PRO H 519       8.413  92.334  20.172  1.00 46.93           O  
ATOM   4016  CB  PRO H 519       8.477  89.701  19.873  1.00 46.93           C  
ATOM   4017  CG  PRO H 519       8.562  89.098  18.367  1.00 46.93           C  
ATOM   4018  CD  PRO H 519       9.947  88.458  18.474  1.00 46.93           C  
ATOM   4019  N   VAL H 520       9.275  94.340  19.723  1.00 21.14           N  
ATOM   4020  CA  VAL H 520       8.646  96.140  19.890  1.00 21.14           C  
ATOM   4021  C   VAL H 520       9.013  97.470  19.575  1.00 21.14           C  
ATOM   4022  O   VAL H 520      10.154  97.501  19.139  1.00 21.14           O  
ATOM   4023  CB  VAL H 520       8.475  95.676  21.351  1.00 21.14           C  
ATOM   4024  CG1 VAL H 520       9.639  95.396  22.236  1.00 21.14           C  
ATOM   4025  CG2 VAL H 520       7.836  96.686  22.274  1.00 21.14           C  
ATOM   4026  N   LYS H 521       8.467  99.123  19.545  1.00 21.06           N  
ATOM   4027  CA  LYS H 521       8.561 100.442  19.996  1.00 21.06           C  
ATOM   4028  C   LYS H 521       8.354 102.173  19.571  1.00 21.06           C  
ATOM   4029  O   LYS H 521       9.200 102.476  18.760  1.00 21.06           O  
ATOM   4030  CB  LYS H 521      10.094 100.385  20.301  1.00 21.06           C  
ATOM   4031  CG  LYS H 521      10.688  99.635  21.382  1.00 21.06           C  
ATOM   4032  CD  LYS H 521      10.987  98.387  22.010  1.00 21.06           C  
ATOM   4033  CE  LYS H 521      12.086  97.460  21.558  1.00 21.06           C  
ATOM   4034  NZ  LYS H 521      13.458  98.002  21.729  1.00 21.06           N1+
ATOM   4035  N   GLU H 522       7.722 103.396  19.723  1.00 28.04           N  
ATOM   4036  CA  GLU H 522       7.792 104.911  20.072  1.00 28.04           C  
ATOM   4037  C   GLU H 522       7.735 106.029  19.202  1.00 28.04           C  
ATOM   4038  O   GLU H 522       8.279 105.724  18.156  1.00 28.04           O  
ATOM   4039  CB  GLU H 522       9.140 104.785  20.924  1.00 28.04           C  
ATOM   4040  CG  GLU H 522       9.107 104.028  22.188  1.00 28.04           C  
ATOM   4041  CD  GLU H 522       9.302 102.642  22.634  1.00 28.04           C  
ATOM   4042  OE1 GLU H 522       8.490 101.742  22.827  1.00 28.04           O  
ATOM   4043  OE2 GLU H 522      10.492 102.300  22.969  1.00 28.04           O1-
ATOM   4044  N   GLU H 523       7.441 107.329  19.270  1.00 19.48           N  
ATOM   4045  CA  GLU H 523       7.077 108.648  19.896  1.00 19.48           C  
ATOM   4046  C   GLU H 523       7.204 110.105  19.306  1.00 19.48           C  
ATOM   4047  O   GLU H 523       8.197 110.038  18.553  1.00 19.48           O  
ATOM   4048  CB  GLU H 523       7.984 108.567  21.209  1.00 19.48           C  
ATOM   4049  CG  GLU H 523       7.618 107.442  22.149  1.00 19.48           C  
ATOM   4050  CD  GLU H 523       8.738 107.156  23.116  1.00 19.48           C  
ATOM   4051  OE1 GLU H 523       8.436 106.652  24.238  1.00 19.48           O  
ATOM   4052  OE2 GLU H 523       9.935 107.282  22.815  1.00 19.48           O1-
ATOM   4053  N   ALA H 524       6.563 111.349  19.431  1.00 24.45           N  
ATOM   4054  CA  ALA H 524       6.692 112.809  18.931  1.00 24.45           C  
ATOM   4055  C   ALA H 524       5.943 114.085  19.175  1.00 24.45           C  
ATOM   4056  O   ALA H 524       5.018 113.672  19.908  1.00 24.45           O  
ATOM   4057  CB  ALA H 524       6.480 112.405  17.436  1.00 24.45           C  
ATOM   4058  N   LYS H 525       6.052 115.476  18.880  1.00 20.63           N  
ATOM   4059  CA  LYS H 525       5.743 116.881  19.428  1.00 20.63           C  
ATOM   4060  C   LYS H 525       5.727 118.227  18.643  1.00 20.63           C  
ATOM   4061  O   LYS H 525       6.312 117.965  17.599  1.00 20.63           O  
ATOM   4062  CB  LYS H 525       6.830 116.929  20.554  1.00 20.63           C  
ATOM   4063  CG  LYS H 525       6.943 115.966  21.681  1.00 20.63           C  
ATOM   4064  CD  LYS H 525       7.899 114.797  21.623  1.00 20.63           C  
ATOM   4065  CE  LYS H 525       7.657 113.716  22.659  1.00 20.63           C  
ATOM   4066  NZ  LYS H 525       8.523 112.515  22.451  1.00 20.63           N1+
ATOM   4067  N   SER H 526       5.317 119.517  18.636  1.00 27.09           N  
ATOM   4068  CA  SER H 526       5.255 121.068  18.915  1.00 27.09           C  
ATOM   4069  C   SER H 526       4.735 122.474  18.307  1.00 27.09           C  
ATOM   4070  O   SER H 526       4.132 122.161  17.327  1.00 27.09           O  
ATOM   4071  CB  SER H 526       6.801 121.182  18.830  1.00 27.09           C  
ATOM   4072  OG  SER H 526       7.446 120.481  19.885  1.00 27.09           O  
ATOM   4073  N   PRO H 527       4.533 124.111  18.209  1.00 32.48           N  
ATOM   4074  CA  PRO H 527       4.238 126.097  18.096  1.00 32.48           C  
ATOM   4075  C   PRO H 527       3.442 129.904  17.768  1.00 32.48           C  
ATOM   4076  O   PRO H 527       3.997 129.991  17.082  1.00 32.48           O  
ATOM   4077  CB  PRO H 527       3.296 126.412  17.385  1.00 32.48           C  
ATOM   4078  CG  PRO H 527       4.428 125.984  16.340  1.00 32.48           C  
ATOM   4079  CD  PRO H 527       4.447 124.548  16.702  1.00 32.48           C  
ATOM   4080  N   ALA H 528       3.004 131.873  17.682  1.00 22.72           N  
ATOM   4081  CA  ALA H 528       2.604 133.573  17.272  1.00 22.72           C  
ATOM   4082  C   ALA H 528       2.591 135.029  17.646  1.00 22.72           C  
ATOM   4083  O   ALA H 528       2.929 135.138  18.868  1.00 22.72           O  
ATOM   4084  CB  ALA H 528       1.125 133.448  17.588  1.00 22.72           C  
ATOM   4085  N   GLU H 529       2.215 136.259  17.120  1.00 20.19           N  
ATOM   4086  CA  GLU H 529       2.271 137.763  17.505  1.00 20.19           C  
ATOM   4087  C   GLU H 529       1.817 139.148  16.843  1.00 20.19           C  
ATOM   4088  O   GLU H 529       1.584 138.949  15.643  1.00 20.19           O  
ATOM   4089  CB  GLU H 529       3.834 137.818  17.587  1.00 20.19           C  
ATOM   4090  CG  GLU H 529       4.552 138.501  18.698  1.00 20.19           C  
ATOM   4091  CD  GLU H 529       4.691 137.477  19.827  1.00 20.19           C  
ATOM   4092  OE1 GLU H 529       3.855 137.362  20.724  1.00 20.19           O  
ATOM   4093  OE2 GLU H 529       5.687 136.717  19.809  1.00 20.19           O1-
ATOM   4094  N   ALA H 530       1.594 140.591  17.078  1.00 24.37           N  
ATOM   4095  CA  ALA H 530       1.145 141.857  16.409  1.00 24.37           C  
ATOM   4096  C   ALA H 530       0.816 143.417  16.749  1.00 24.37           C  
ATOM   4097  O   ALA H 530       0.527 143.436  17.951  1.00 24.37           O  
ATOM   4098  CB  ALA H 530      -0.309 141.455  16.059  1.00 24.37           C  
ATOM   4099  N   LYS H 531       0.699 144.780  16.191  1.00 20.74           N  
ATOM   4100  CA  LYS H 531       0.460 146.339  16.525  1.00 20.74           C  
ATOM   4101  C   LYS H 531       0.018 147.669  15.830  1.00 20.74           C  
ATOM   4102  O   LYS H 531      -0.672 147.566  14.838  1.00 20.74           O  
ATOM   4103  CB  LYS H 531       1.934 146.590  17.054  1.00 20.74           C  
ATOM   4104  CG  LYS H 531       2.424 145.874  18.248  1.00 20.74           C  
ATOM   4105  CD  LYS H 531       3.325 144.841  18.556  1.00 20.74           C  
ATOM   4106  CE  LYS H 531       3.612 143.431  18.406  1.00 20.74           C  
ATOM   4107  NZ  LYS H 531       4.723 142.867  19.229  1.00 20.74           N1+
ATOM   4108  N   SER H 532       0.001 149.168  15.852  1.00 27.34           N  
ATOM   4109  CA  SER H 532      -0.793 150.439  15.800  1.00 27.34           C  
ATOM   4110  C   SER H 532      -0.835 152.141  15.301  1.00 27.34           C  
ATOM   4111  O   SER H 532       0.092 152.243  14.564  1.00 27.34           O  
ATOM   4112  CB  SER H 532      -0.781 150.850  17.309  1.00 27.34           C  
ATOM   4113  OG  SER H 532      -1.282 149.790  18.109  1.00 27.34           O  
ATOM   4114  N   PRO H 533      -1.317 153.633  15.219  1.00 44.24           N  
ATOM   4115  CA  PRO H 533      -1.655 155.510  14.876  1.00 44.24           C  
ATOM   4116  C   PRO H 533      -2.426 159.201  14.497  1.00 44.24           C  
ATOM   4117  O   PRO H 533      -2.332 159.598  13.691  1.00 44.24           O  
ATOM   4118  CB  PRO H 533      -2.185 156.170  15.781  1.00 44.24           C  
ATOM   4119  CG  PRO H 533      -3.346 155.235  15.138  1.00 44.24           C  
ATOM   4120  CD  PRO H 533      -2.790 153.996  15.669  1.00 44.24           C  
ATOM   4121  N   GLU H 534      -2.944 161.295  14.397  1.00 21.77           N  
ATOM   4122  CA  GLU H 534      -3.080 163.151  14.118  1.00 21.77           C  
ATOM   4123  C   GLU H 534      -3.819 164.865  13.871  1.00 21.77           C  
ATOM   4124  O   GLU H 534      -4.882 164.615  14.210  1.00 21.77           O  
ATOM   4125  CB  GLU H 534      -2.578 163.060  12.689  1.00 21.77           C  
ATOM   4126  CG  GLU H 534      -1.121 162.774  12.497  1.00 21.77           C  
ATOM   4127  CD  GLU H 534      -0.188 161.783  13.116  1.00 21.77           C  
ATOM   4128  OE1 GLU H 534       0.027 161.817  14.342  1.00 21.77           O  
ATOM   4129  OE2 GLU H 534       0.377 160.927  12.434  1.00 21.77           O1-
ATOM   4130  N   LYS H 535      -3.918 166.383  13.524  1.00 22.25           N  
ATOM   4131  CA  LYS H 535      -4.302 167.974  13.662  1.00 22.25           C  
ATOM   4132  C   LYS H 535      -4.705 169.714  13.156  1.00 22.25           C  
ATOM   4133  O   LYS H 535      -4.419 169.693  12.091  1.00 22.25           O  
ATOM   4134  CB  LYS H 535      -2.812 168.258  13.999  1.00 22.25           C  
ATOM   4135  CG  LYS H 535      -2.133 167.829  15.242  1.00 22.25           C  
ATOM   4136  CD  LYS H 535      -1.415 166.517  15.344  1.00 22.25           C  
ATOM   4137  CE  LYS H 535      -1.353 165.895  16.718  1.00 22.25           C  
ATOM   4138  NZ  LYS H 535      -0.647 166.734  17.723  1.00 22.25           N1+
ATOM   4139  N   GLU H 536      -5.200 171.381  13.168  1.00 22.99           N  
ATOM   4140  CA  GLU H 536      -5.169 172.885  12.958  1.00 22.99           C  
ATOM   4141  C   GLU H 536      -5.907 174.103  12.379  1.00 22.99           C  
ATOM   4142  O   GLU H 536      -6.662 173.741  11.460  1.00 22.99           O  
ATOM   4143  CB  GLU H 536      -3.875 173.023  12.080  1.00 22.99           C  
ATOM   4144  CG  GLU H 536      -2.571 172.835  12.787  1.00 22.99           C  
ATOM   4145  CD  GLU H 536      -2.005 171.535  13.275  1.00 22.99           C  
ATOM   4146  OE1 GLU H 536      -1.851 171.298  14.477  1.00 22.99           O  
ATOM   4147  OE2 GLU H 536      -1.660 170.687  12.425  1.00 22.99           O1-
ATOM   4148  N   GLU H 537      -6.106 175.573  12.438  1.00 20.72           N  
ATOM   4149  CA  GLU H 537      -6.372 177.217  12.350  1.00 20.72           C  
ATOM   4150  C   GLU H 537      -6.908 178.761  11.943  1.00 20.72           C  
ATOM   4151  O   GLU H 537      -7.983 178.629  11.475  1.00 20.72           O  
ATOM   4152  CB  GLU H 537      -4.977 177.248  11.659  1.00 20.72           C  
ATOM   4153  CG  GLU H 537      -4.063 177.765  12.750  1.00 20.72           C  
ATOM   4154  CD  GLU H 537      -3.605 176.775  13.781  1.00 20.72           C  
ATOM   4155  OE1 GLU H 537      -4.386 176.031  14.406  1.00 20.72           O  
ATOM   4156  OE2 GLU H 537      -2.359 176.736  14.006  1.00 20.72           O1-
ATOM   4157  N   ALA H 538      -6.960 180.442  11.771  1.00 22.90           N  
ATOM   4158  CA  ALA H 538      -7.564 181.894  11.712  1.00 22.90           C  
ATOM   4159  C   ALA H 538      -7.893 183.610  11.123  1.00 22.90           C  
ATOM   4160  O   ALA H 538      -7.579 183.398  10.013  1.00 22.90           O  
ATOM   4161  CB  ALA H 538      -6.603 182.649  12.626  1.00 22.90           C  
ATOM   4162  N   LYS H 539      -8.290 185.008  11.259  1.00 23.95           N  
ATOM   4163  CA  LYS H 539      -8.403 186.683  10.980  1.00 23.95           C  
ATOM   4164  C   LYS H 539      -9.045 188.125  10.690  1.00 23.95           C  
ATOM   4165  O   LYS H 539     -10.144 188.211  10.736  1.00 23.95           O  
ATOM   4166  CB  LYS H 539      -7.504 186.465   9.681  1.00 23.95           C  
ATOM   4167  CG  LYS H 539      -6.075 186.890  10.053  1.00 23.95           C  
ATOM   4168  CD  LYS H 539      -5.401 186.275  11.239  1.00 23.95           C  
ATOM   4169  CE  LYS H 539      -4.858 184.877  10.983  1.00 23.95           C  
ATOM   4170  NZ  LYS H 539      -4.021 184.374  12.114  1.00 23.95           N1+
ATOM   4171  N   SER H 540      -9.199 189.804  10.383  1.00 28.17           N  
ATOM   4172  CA  SER H 540      -9.483 191.315  10.011  1.00 28.17           C  
ATOM   4173  C   SER H 540     -10.190 193.136   9.941  1.00 28.17           C  
ATOM   4174  O   SER H 540     -10.890 193.102  10.808  1.00 28.17           O  
ATOM   4175  CB  SER H 540     -10.314 191.223   8.742  1.00 28.17           C  
ATOM   4176  OG  SER H 540      -9.572 190.481   7.764  1.00 28.17           O  
ATOM   4177  N   PRO H 541     -10.552 194.702   9.559  1.00 49.06           N  
ATOM   4178  CA  PRO H 541     -10.958 196.719   9.331  1.00 49.06           C  
ATOM   4179  C   PRO H 541     -12.110 200.721   8.775  1.00 49.06           C  
ATOM   4180  O   PRO H 541     -11.875 201.460   8.393  1.00 49.06           O  
ATOM   4181  CB  PRO H 541     -11.969 197.113   8.829  1.00 49.06           C  
ATOM   4182  CG  PRO H 541     -10.934 196.560   7.680  1.00 49.06           C  
ATOM   4183  CD  PRO H 541     -11.036 195.180   8.196  1.00 49.06           C  
ATOM   4184  N   ALA H 542     -12.802 202.943   8.508  1.00 26.23           N  
ATOM   4185  CA  ALA H 542     -13.197 204.706   7.976  1.00 26.23           C  
ATOM   4186  C   ALA H 542     -13.397 206.490   7.873  1.00 26.23           C  
ATOM   4187  O   ALA H 542     -12.429 206.852   8.401  1.00 26.23           O  
ATOM   4188  CB  ALA H 542     -14.317 205.189   8.815  1.00 26.23           C  
ATOM   4189  N   GLU H 543     -13.995 207.965   7.588  1.00 21.60           N  
ATOM   4190  CA  GLU H 543     -14.262 209.711   7.334  1.00 21.60           C  
ATOM   4191  C   GLU H 543     -14.881 211.365   7.111  1.00 21.60           C  
ATOM   4192  O   GLU H 543     -15.957 211.427   7.598  1.00 21.60           O  
ATOM   4193  CB  GLU H 543     -14.400 209.274   5.855  1.00 21.60           C  
ATOM   4194  CG  GLU H 543     -13.070 209.690   5.225  1.00 21.60           C  
ATOM   4195  CD  GLU H 543     -11.760 209.126   5.717  1.00 21.60           C  
ATOM   4196  OE1 GLU H 543     -11.213 209.644   6.728  1.00 21.60           O  
ATOM   4197  OE2 GLU H 543     -11.236 208.180   5.096  1.00 21.60           O1-
ATOM   4198  N   VAL H 544     -15.112 213.148   6.680  1.00 26.23           N  
ATOM   4199  CA  VAL H 544     -15.615 214.741   6.679  1.00 26.23           C  
ATOM   4200  C   VAL H 544     -16.172 216.488   6.083  1.00 26.23           C  
ATOM   4201  O   VAL H 544     -16.338 216.124   4.972  1.00 26.23           O  
ATOM   4202  CB  VAL H 544     -14.285 215.389   7.085  1.00 26.23           C  
ATOM   4203  CG1 VAL H 544     -13.605 214.859   8.357  1.00 26.23           C  
ATOM   4204  CG2 VAL H 544     -13.169 215.176   6.042  1.00 26.23           C  
ATOM   4205  N   LYS H 545     -16.539 218.102   6.119  1.00 25.81           N  
ATOM   4206  CA  LYS H 545     -16.892 219.945   5.676  1.00 25.81           C  
ATOM   4207  C   LYS H 545     -17.545 221.496   5.439  1.00 25.81           C  
ATOM   4208  O   LYS H 545     -18.445 221.563   4.862  1.00 25.81           O  
ATOM   4209  CB  LYS H 545     -17.007 219.369   4.219  1.00 25.81           C  
ATOM   4210  CG  LYS H 545     -15.721 219.744   3.463  1.00 25.81           C  
ATOM   4211  CD  LYS H 545     -14.378 219.467   4.051  1.00 25.81           C  
ATOM   4212  CE  LYS H 545     -14.009 217.991   4.080  1.00 25.81           C  
ATOM   4213  NZ  LYS H 545     -12.549 217.766   4.291  1.00 25.81           N1+
ATOM   4214  N   SER H 546     -17.899 223.387   5.354  1.00 29.78           N  
ATOM   4215  CA  SER H 546     -18.467 224.848   4.801  1.00 29.78           C  
ATOM   4216  C   SER H 546     -18.839 226.892   4.613  1.00 29.78           C  
ATOM   4217  O   SER H 546     -17.978 227.125   5.162  1.00 29.78           O  
ATOM   4218  CB  SER H 546     -19.769 225.044   5.496  1.00 29.78           C  
ATOM   4219  OG  SER H 546     -20.655 223.942   5.293  1.00 29.78           O  
ATOM   4220  N   PRO H 547     -19.422 228.557   4.341  1.00 43.56           N  
ATOM   4221  CA  PRO H 547     -20.132 230.473   4.139  1.00 43.56           C  
ATOM   4222  C   PRO H 547     -21.209 234.459   3.389  1.00 43.56           C  
ATOM   4223  O   PRO H 547     -21.760 234.981   3.733  1.00 43.56           O  
ATOM   4224  CB  PRO H 547     -19.461 231.311   3.602  1.00 43.56           C  
ATOM   4225  CG  PRO H 547     -18.532 230.892   4.771  1.00 43.56           C  
ATOM   4226  CD  PRO H 547     -18.205 229.554   4.260  1.00 43.56           C  
ATOM   4227  N   GLU H 548     -21.777 236.804   2.930  1.00 25.63           N  
ATOM   4228  CA  GLU H 548     -22.302 238.765   2.834  1.00 25.63           C  
ATOM   4229  C   GLU H 548     -22.954 240.525   2.366  1.00 25.63           C  
ATOM   4230  O   GLU H 548     -23.699 240.227   1.639  1.00 25.63           O  
ATOM   4231  CB  GLU H 548     -21.234 239.221   1.886  1.00 25.63           C  
ATOM   4232  CG  GLU H 548     -19.830 239.118   2.522  1.00 25.63           C  
ATOM   4233  CD  GLU H 548     -19.676 239.888   3.827  1.00 25.63           C  
ATOM   4234  OE1 GLU H 548     -20.328 240.931   4.028  1.00 25.63           O  
ATOM   4235  OE2 GLU H 548     -18.880 239.418   4.681  1.00 25.63           O1-
ATOM   4236  N   LYS H 549     -23.284 242.261   2.203  1.00 24.09           N  
ATOM   4237  CA  LYS H 549     -23.595 244.124   1.973  1.00 24.09           C  
ATOM   4238  C   LYS H 549     -24.123 245.879   1.662  1.00 24.09           C  
ATOM   4239  O   LYS H 549     -23.338 246.450   2.164  1.00 24.09           O  
ATOM   4240  CB  LYS H 549     -22.822 244.017   0.678  1.00 24.09           C  
ATOM   4241  CG  LYS H 549     -23.611 243.936  -0.571  1.00 24.09           C  
ATOM   4242  CD  LYS H 549     -22.985 244.480  -1.838  1.00 24.09           C  
ATOM   4243  CE  LYS H 549     -21.681 243.820  -2.230  1.00 24.09           C  
ATOM   4244  NZ  LYS H 549     -20.496 244.141  -1.400  1.00 24.09           N1+
ATOM   4245  N   ALA H 550     -24.849 247.597   1.194  1.00 29.74           N  
ATOM   4246  CA  ALA H 550     -25.295 249.316   1.209  1.00 29.74           C  
ATOM   4247  C   ALA H 550     -25.977 251.177   0.716  1.00 29.74           C  
ATOM   4248  O   ALA H 550     -26.496 250.823  -0.124  1.00 29.74           O  
ATOM   4249  CB  ALA H 550     -24.184 249.838   0.389  1.00 29.74           C  
ATOM   4250  N   LYS H 551     -26.365 252.895   0.566  1.00 22.84           N  
ATOM   4251  CA  LYS H 551     -26.804 254.835   0.206  1.00 22.84           C  
ATOM   4252  C   LYS H 551     -27.486 256.470  -0.055  1.00 22.84           C  
ATOM   4253  O   LYS H 551     -28.477 256.647   0.121  1.00 22.84           O  
ATOM   4254  CB  LYS H 551     -26.772 254.421  -1.272  1.00 22.84           C  
ATOM   4255  CG  LYS H 551     -25.452 254.883  -1.907  1.00 22.84           C  
ATOM   4256  CD  LYS H 551     -24.121 254.518  -1.376  1.00 22.84           C  
ATOM   4257  CE  LYS H 551     -23.611 255.283  -0.163  1.00 22.84           C  
ATOM   4258  NZ  LYS H 551     -22.338 254.744   0.386  1.00 22.84           N1+
ATOM   4259  N   SER H 552     -27.820 258.353  -0.449  1.00 35.35           N  
ATOM   4260  CA  SER H 552     -28.679 259.922  -0.536  1.00 35.35           C  
ATOM   4261  C   SER H 552     -29.315 261.884  -1.032  1.00 35.35           C  
ATOM   4262  O   SER H 552     -29.334 261.755  -2.044  1.00 35.35           O  
ATOM   4263  CB  SER H 552     -27.597 260.774  -0.052  1.00 35.35           C  
ATOM   4264  OG  SER H 552     -27.071 260.402   1.222  1.00 35.35           O  
ATOM   4265  N   PRO H 553     -29.778 263.626  -1.232  1.00 49.63           N  
ATOM   4266  CA  PRO H 553     -30.197 265.636  -1.595  1.00 49.63           C  
ATOM   4267  C   PRO H 553     -31.402 269.451  -2.086  1.00 49.63           C  
ATOM   4268  O   PRO H 553     -32.100 269.875  -2.349  1.00 49.63           O  
ATOM   4269  CB  PRO H 553     -31.241 266.152  -1.541  1.00 49.63           C  
ATOM   4270  CG  PRO H 553     -31.338 264.972  -2.595  1.00 49.63           C  
ATOM   4271  CD  PRO H 553     -31.253 263.928  -1.562  1.00 49.63           C  
ATOM   4272  N   ALA H 554     -32.029 271.755  -2.401  1.00 26.95           N  
ATOM   4273  CA  ALA H 554     -32.721 273.820  -2.551  1.00 26.95           C  
ATOM   4274  C   ALA H 554     -33.395 275.770  -3.053  1.00 26.95           C  
ATOM   4275  O   ALA H 554     -33.560 275.617  -4.071  1.00 26.95           O  
ATOM   4276  CB  ALA H 554     -31.818 274.104  -3.624  1.00 26.95           C  
ATOM   4277  N   LYS H 555     -33.942 277.529  -3.244  1.00 23.13           N  
ATOM   4278  CA  LYS H 555     -34.385 279.356  -3.560  1.00 23.13           C  
ATOM   4279  C   LYS H 555     -35.174 281.230  -3.876  1.00 23.13           C  
ATOM   4280  O   LYS H 555     -35.982 281.031  -4.451  1.00 23.13           O  
ATOM   4281  CB  LYS H 555     -34.206 279.122  -5.060  1.00 23.13           C  
ATOM   4282  CG  LYS H 555     -32.809 279.618  -5.485  1.00 23.13           C  
ATOM   4283  CD  LYS H 555     -32.457 281.055  -5.608  1.00 23.13           C  
ATOM   4284  CE  LYS H 555     -30.967 281.358  -5.591  1.00 23.13           C  
ATOM   4285  NZ  LYS H 555     -30.683 282.821  -5.493  1.00 23.13           N1+
ATOM   4286  N   GLU H 556     -35.678 283.105  -4.057  1.00 31.62           N  
ATOM   4287  CA  GLU H 556     -36.098 284.752  -4.251  1.00 31.62           C  
ATOM   4288  C   GLU H 556     -36.967 286.229  -4.671  1.00 31.62           C  
ATOM   4289  O   GLU H 556     -37.898 285.942  -5.204  1.00 31.62           O  
ATOM   4290  CB  GLU H 556     -35.232 284.895  -5.507  1.00 31.62           C  
ATOM   4291  CG  GLU H 556     -34.578 286.082  -6.043  1.00 31.62           C  
ATOM   4292  CD  GLU H 556     -33.804 287.237  -5.494  1.00 31.62           C  
ATOM   4293  OE1 GLU H 556     -33.622 287.362  -4.268  1.00 31.62           O  
ATOM   4294  OE2 GLU H 556     -33.368 288.100  -6.285  1.00 31.62           O1-
ATOM   4295  N   GLU H 557     -37.439 287.901  -4.892  1.00 23.19           N  
ATOM   4296  CA  GLU H 557     -37.843 289.811  -5.071  1.00 23.19           C  
ATOM   4297  C   GLU H 557     -38.700 291.561  -5.385  1.00 23.19           C  
ATOM   4298  O   GLU H 557     -39.648 291.390  -5.838  1.00 23.19           O  
ATOM   4299  CB  GLU H 557     -37.296 289.765  -6.481  1.00 23.19           C  
ATOM   4300  CG  GLU H 557     -36.706 290.986  -7.023  1.00 23.19           C  
ATOM   4301  CD  GLU H 557     -35.706 292.000  -6.604  1.00 23.19           C  
ATOM   4302  OE1 GLU H 557     -35.738 292.523  -5.472  1.00 23.19           O  
ATOM   4303  OE2 GLU H 557     -34.888 292.440  -7.444  1.00 23.19           O1-
ATOM   4304  N   ALA H 558     -39.145 293.489  -5.555  1.00 25.88           N  
ATOM   4305  CA  ALA H 558     -39.909 294.933  -5.828  1.00 25.88           C  
ATOM   4306  C   ALA H 558     -40.285 296.735  -6.374  1.00 25.88           C  
ATOM   4307  O   ALA H 558     -39.586 296.700  -7.330  1.00 25.88           O  
ATOM   4308  CB  ALA H 558     -39.539 295.864  -4.710  1.00 25.88           C  
ATOM   4309  N   LYS H 559     -40.930 298.197  -6.316  1.00 27.60           N  
ATOM   4310  CA  LYS H 559     -41.390 300.082  -6.457  1.00 27.60           C  
ATOM   4311  C   LYS H 559     -42.201 301.559  -6.794  1.00 27.60           C  
ATOM   4312  O   LYS H 559     -42.943 301.651  -7.596  1.00 27.60           O  
ATOM   4313  CB  LYS H 559     -40.332 300.246  -7.610  1.00 27.60           C  
ATOM   4314  CG  LYS H 559     -39.598 301.603  -7.355  1.00 27.60           C  
ATOM   4315  CD  LYS H 559     -39.426 302.444  -8.590  1.00 27.60           C  
ATOM   4316  CE  LYS H 559     -38.383 302.073  -9.598  1.00 27.60           C  
ATOM   4317  NZ  LYS H 559     -38.003 303.247 -10.460  1.00 27.60           N1+
ATOM   4318  N   SER H 560     -42.766 303.484  -6.811  1.00 32.52           N  
ATOM   4319  CA  SER H 560     -43.322 305.017  -7.246  1.00 32.52           C  
ATOM   4320  C   SER H 560     -43.886 307.097  -7.420  1.00 32.52           C  
ATOM   4321  O   SER H 560     -42.849 307.412  -7.605  1.00 32.52           O  
ATOM   4322  CB  SER H 560     -44.578 305.187  -6.508  1.00 32.52           C  
ATOM   4323  OG  SER H 560     -45.698 304.907  -7.385  1.00 32.52           O  
ATOM   4324  N   PRO H 561     -44.618 308.601  -7.540  1.00 52.46           N  
ATOM   4325  CA  PRO H 561     -45.501 310.637  -7.805  1.00 52.46           C  
ATOM   4326  C   PRO H 561     -46.579 313.863  -8.138  1.00 52.46           C  
ATOM   4327  O   PRO H 561     -46.113 314.485  -7.757  1.00 52.46           O  
ATOM   4328  CB  PRO H 561     -44.698 311.370  -7.230  1.00 52.46           C  
ATOM   4329  CG  PRO H 561     -45.588 310.590  -6.163  1.00 52.46           C  
ATOM   4330  CD  PRO H 561     -45.607 309.226  -6.659  1.00 52.46           C  
ATOM   4331  N   PRO H 562     -47.398 316.328  -8.368  1.00 44.07           N  
ATOM   4332  CA  PRO H 562     -48.102 318.873  -8.489  1.00 44.07           C  
ATOM   4333  C   PRO H 562     -49.387 322.242  -8.877  1.00 44.07           C  
ATOM   4334  O   PRO H 562     -49.964 322.547  -8.250  1.00 44.07           O  
ATOM   4335  CB  PRO H 562     -48.665 319.128  -9.539  1.00 44.07           C  
ATOM   4336  CG  PRO H 562     -49.045 317.731  -9.622  1.00 44.07           C  
ATOM   4337  CD  PRO H 562     -48.655 317.198  -8.325  1.00 44.07           C  
ATOM   4338  N   GLU H 563     -50.083 324.318  -9.173  1.00 22.89           N  
ATOM   4339  CA  GLU H 563     -50.747 326.290  -9.260  1.00 22.89           C  
ATOM   4340  C   GLU H 563     -51.670 328.028  -9.366  1.00 22.89           C  
ATOM   4341  O   GLU H 563     -52.718 327.698  -9.150  1.00 22.89           O  
ATOM   4342  CB  GLU H 563     -50.687 326.466 -10.757  1.00 22.89           C  
ATOM   4343  CG  GLU H 563     -49.638 327.328 -11.422  1.00 22.89           C  
ATOM   4344  CD  GLU H 563     -49.577 328.815 -11.705  1.00 22.89           C  
ATOM   4345  OE1 GLU H 563     -49.635 329.211 -12.896  1.00 22.89           O  
ATOM   4346  OE2 GLU H 563     -49.478 329.678 -10.838  1.00 22.89           O1-
ATOM   4347  N   ALA H 564     -52.064 329.662  -9.575  1.00 23.93           N  
ATOM   4348  CA  ALA H 564     -52.696 331.262  -9.491  1.00 23.93           C  
ATOM   4349  C   ALA H 564     -53.348 332.932  -9.960  1.00 23.93           C  
ATOM   4350  O   ALA H 564     -53.109 332.847 -11.119  1.00 23.93           O  
ATOM   4351  CB  ALA H 564     -51.259 331.859  -9.512  1.00 23.93           C  
ATOM   4352  N   LYS H 565     -54.025 334.421  -9.839  1.00 27.16           N  
ATOM   4353  CA  LYS H 565     -54.377 336.136 -10.031  1.00 27.16           C  
ATOM   4354  C   LYS H 565     -55.361 337.574  -9.991  1.00 27.16           C  
ATOM   4355  O   LYS H 565     -56.458 337.186 -10.096  1.00 27.16           O  
ATOM   4356  CB  LYS H 565     -54.137 336.363 -11.582  1.00 27.16           C  
ATOM   4357  CG  LYS H 565     -53.556 337.650 -12.135  1.00 27.16           C  
ATOM   4358  CD  LYS H 565     -54.250 338.826 -12.726  1.00 27.16           C  
ATOM   4359  CE  LYS H 565     -53.402 339.874 -13.410  1.00 27.16           C  
ATOM   4360  NZ  LYS H 565     -52.514 340.656 -12.515  1.00 27.16           N1+
ATOM   4361  N   SER H 566     -55.737 339.107  -9.980  1.00 30.78           N  
ATOM   4362  CA  SER H 566     -56.382 340.590 -10.267  1.00 30.78           C  
ATOM   4363  C   SER H 566     -57.123 342.201  -9.984  1.00 30.78           C  
ATOM   4364  O   SER H 566     -57.466 342.146  -8.893  1.00 30.78           O  
ATOM   4365  CB  SER H 566     -57.712 340.124 -10.966  1.00 30.78           C  
ATOM   4366  OG  SER H 566     -57.512 340.368 -12.378  1.00 30.78           O  
ATOM   4367  N   PRO H 567     -57.760 343.839 -10.188  1.00 47.57           N  
ATOM   4368  CA  PRO H 567     -58.297 345.894 -10.202  1.00 47.57           C  
ATOM   4369  C   PRO H 567     -59.639 349.082 -10.297  1.00 47.57           C  
ATOM   4370  O   PRO H 567     -59.876 349.351  -9.416  1.00 47.57           O  
ATOM   4371  CB  PRO H 567     -59.488 346.201 -10.610  1.00 47.57           C  
ATOM   4372  CG  PRO H 567     -58.611 345.563 -11.838  1.00 47.57           C  
ATOM   4373  CD  PRO H 567     -58.871 344.189 -11.189  1.00 47.57           C  
ATOM   4374  N   GLU H 568     -60.396 350.977 -10.491  1.00 26.11           N  
ATOM   4375  CA  GLU H 568     -60.797 352.689 -10.450  1.00 26.11           C  
ATOM   4376  C   GLU H 568     -61.707 354.133 -10.317  1.00 26.11           C  
ATOM   4377  O   GLU H 568     -62.599 353.984  -9.533  1.00 26.11           O  
ATOM   4378  CB  GLU H 568     -60.599 353.028 -11.987  1.00 26.11           C  
ATOM   4379  CG  GLU H 568     -60.062 354.261 -12.534  1.00 26.11           C  
ATOM   4380  CD  GLU H 568     -59.918 355.672 -12.817  1.00 26.11           C  
ATOM   4381  OE1 GLU H 568     -59.222 356.536 -12.271  1.00 26.11           O  
ATOM   4382  OE2 GLU H 568     -60.582 356.167 -13.806  1.00 26.11           O1-
ATOM   4383  N   LYS H 569     -62.120 355.594 -10.564  1.00 22.72           N  
ATOM   4384  CA  LYS H 569     -62.513 357.218 -10.368  1.00 22.72           C  
ATOM   4385  C   LYS H 569     -63.563 358.458 -10.266  1.00 22.72           C  
ATOM   4386  O   LYS H 569     -64.596 358.205  -9.666  1.00 22.72           O  
ATOM   4387  CB  LYS H 569     -61.909 357.951 -11.647  1.00 22.72           C  
ATOM   4388  CG  LYS H 569     -61.204 359.213 -11.874  1.00 22.72           C  
ATOM   4389  CD  LYS H 569     -61.537 360.523 -12.394  1.00 22.72           C  
ATOM   4390  CE  LYS H 569     -60.661 361.728 -12.441  1.00 22.72           C  
ATOM   4391  NZ  LYS H 569     -60.229 362.342 -11.164  1.00 22.72           N1+
ATOM   4392  N   GLU H 570     -63.931 359.958 -10.520  1.00 24.08           N  
ATOM   4393  CA  GLU H 570     -64.436 361.466 -10.237  1.00 24.08           C  
ATOM   4394  C   GLU H 570     -65.516 362.655 -10.527  1.00 24.08           C  
ATOM   4395  O   GLU H 570     -66.634 362.345 -10.600  1.00 24.08           O  
ATOM   4396  CB  GLU H 570     -63.304 362.524 -10.607  1.00 24.08           C  
ATOM   4397  CG  GLU H 570     -62.853 363.833 -10.253  1.00 24.08           C  
ATOM   4398  CD  GLU H 570     -62.989 365.294 -10.346  1.00 24.08           C  
ATOM   4399  OE1 GLU H 570     -62.765 366.184  -9.518  1.00 24.08           O  
ATOM   4400  OE2 GLU H 570     -63.507 365.799 -11.411  1.00 24.08           O1-
ATOM   4401  N   GLU H 571     -65.904 364.282 -10.693  1.00 22.05           N  
ATOM   4402  CA  GLU H 571     -66.742 365.724 -10.556  1.00 22.05           C  
ATOM   4403  C   GLU H 571     -67.391 367.058 -11.270  1.00 22.05           C  
ATOM   4404  O   GLU H 571     -68.098 366.626 -12.230  1.00 22.05           O  
ATOM   4405  CB  GLU H 571     -65.865 366.562  -9.517  1.00 22.05           C  
ATOM   4406  CG  GLU H 571     -66.258 367.512  -8.532  1.00 22.05           C  
ATOM   4407  CD  GLU H 571     -66.587 368.874  -8.126  1.00 22.05           C  
ATOM   4408  OE1 GLU H 571     -66.141 369.967  -8.487  1.00 22.05           O  
ATOM   4409  OE2 GLU H 571     -67.450 369.045  -7.178  1.00 22.05           O1-
ATOM   4410  N   ALA H 572     -67.650 368.578 -11.247  1.00 24.64           N  
ATOM   4411  CA  ALA H 572     -68.533 369.936 -11.483  1.00 24.64           C  
ATOM   4412  C   ALA H 572     -68.649 371.556 -11.802  1.00 24.64           C  
ATOM   4413  O   ALA H 572     -67.508 371.987 -11.606  1.00 24.64           O  
ATOM   4414  CB  ALA H 572     -68.983 370.076  -9.965  1.00 24.64           C  
ATOM   4415  N   LYS H 573     -69.525 372.632 -12.144  1.00 24.69           N  
ATOM   4416  CA  LYS H 573     -69.869 374.123 -11.997  1.00 24.69           C  
ATOM   4417  C   LYS H 573     -70.907 375.258 -12.525  1.00 24.69           C  
ATOM   4418  O   LYS H 573     -71.927 374.592 -12.688  1.00 24.69           O  
ATOM   4419  CB  LYS H 573     -68.562 374.932 -12.349  1.00 24.69           C  
ATOM   4420  CG  LYS H 573     -68.202 376.251 -11.820  1.00 24.69           C  
ATOM   4421  CD  LYS H 573     -68.273 377.655 -12.015  1.00 24.69           C  
ATOM   4422  CE  LYS H 573     -69.165 378.739 -11.584  1.00 24.69           C  
ATOM   4423  NZ  LYS H 573     -69.225 378.993 -10.113  1.00 24.69           N1+
ATOM   4424  N   SER H 574     -71.162 376.663 -12.791  1.00 24.46           N  
ATOM   4425  CA  SER H 574     -72.047 377.886 -13.109  1.00 24.46           C  
ATOM   4426  C   SER H 574     -72.341 379.534 -13.556  1.00 24.46           C  
ATOM   4427  O   SER H 574     -71.190 379.964 -13.578  1.00 24.46           O  
ATOM   4428  CB  SER H 574     -72.845 378.033 -11.739  1.00 24.46           C  
ATOM   4429  OG  SER H 574     -72.166 378.862 -10.827  1.00 24.46           O  
ATOM   4430  N   PRO H 575     -73.108 380.907 -13.947  1.00 39.41           N  
ATOM   4431  CA  PRO H 575     -73.897 382.617 -14.497  1.00 39.41           C  
ATOM   4432  C   PRO H 575     -74.781 384.834 -14.832  1.00 39.41           C  
ATOM   4433  O   PRO H 575     -74.760 385.021 -13.806  1.00 39.41           O  
ATOM   4434  CB  PRO H 575     -74.571 382.707 -13.207  1.00 39.41           C  
ATOM   4435  CG  PRO H 575     -75.501 381.792 -14.018  1.00 39.41           C  
ATOM   4436  CD  PRO H 575     -74.662 380.570 -13.815  1.00 39.41           C  
ATOM   4437  N   ALA H 576     -75.488 386.404 -15.324  1.00 23.63           N  
ATOM   4438  CA  ALA H 576     -75.919 387.889 -15.814  1.00 23.63           C  
ATOM   4439  C   ALA H 576     -76.913 389.041 -15.664  1.00 23.63           C  
ATOM   4440  O   ALA H 576     -77.733 388.799 -14.736  1.00 23.63           O  
ATOM   4441  CB  ALA H 576     -76.346 387.520 -17.293  1.00 23.63           C  
ATOM   4442  N   GLU H 577     -77.122 390.115 -16.300  1.00 25.65           N  
ATOM   4443  CA  GLU H 577     -77.506 391.595 -16.651  1.00 25.65           C  
ATOM   4444  C   GLU H 577     -78.528 392.816 -16.522  1.00 25.65           C  
ATOM   4445  O   GLU H 577     -79.578 392.225 -16.239  1.00 25.65           O  
ATOM   4446  CB  GLU H 577     -77.535 391.530 -18.257  1.00 25.65           C  
ATOM   4447  CG  GLU H 577     -77.185 392.804 -18.929  1.00 25.65           C  
ATOM   4448  CD  GLU H 577     -78.020 393.878 -19.593  1.00 25.65           C  
ATOM   4449  OE1 GLU H 577     -77.399 394.904 -20.028  1.00 25.65           O  
ATOM   4450  OE2 GLU H 577     -79.247 393.807 -19.730  1.00 25.65           O1-
ATOM   4451  N   VAL H 578     -78.868 394.133 -16.669  1.00 23.28           N  
ATOM   4452  CA  VAL H 578     -79.773 395.399 -17.111  1.00 23.28           C  
ATOM   4453  C   VAL H 578     -79.804 396.742 -17.898  1.00 23.28           C  
ATOM   4454  O   VAL H 578     -79.039 396.987 -18.784  1.00 23.28           O  
ATOM   4455  CB  VAL H 578     -79.846 395.727 -15.580  1.00 23.28           C  
ATOM   4456  CG1 VAL H 578     -80.856 396.828 -15.329  1.00 23.28           C  
ATOM   4457  CG2 VAL H 578     -80.314 394.710 -14.553  1.00 23.28           C  
ATOM   4458  N   LYS H 579     -80.547 398.150 -18.056  1.00 29.40           N  
ATOM   4459  CA  LYS H 579     -81.307 399.315 -18.665  1.00 29.40           C  
ATOM   4460  C   LYS H 579     -81.425 400.681 -19.551  1.00 29.40           C  
ATOM   4461  O   LYS H 579     -81.125 400.322 -20.721  1.00 29.40           O  
ATOM   4462  CB  LYS H 579     -81.716 400.021 -17.278  1.00 29.40           C  
ATOM   4463  CG  LYS H 579     -82.992 400.765 -17.137  1.00 29.40           C  
ATOM   4464  CD  LYS H 579     -83.322 402.188 -17.291  1.00 29.40           C  
ATOM   4465  CE  LYS H 579     -84.749 402.644 -17.464  1.00 29.40           C  
ATOM   4466  NZ  LYS H 579     -84.886 404.121 -17.665  1.00 29.40           N1+
ATOM   4467  N   SER H 580     -81.719 401.958 -19.959  1.00 24.01           N  
ATOM   4468  CA  SER H 580     -82.268 403.432 -20.091  1.00 24.01           C  
ATOM   4469  C   SER H 580     -82.817 404.699 -21.097  1.00 24.01           C  
ATOM   4470  O   SER H 580     -83.211 403.999 -22.055  1.00 24.01           O  
ATOM   4471  CB  SER H 580     -80.947 404.150 -19.582  1.00 24.01           C  
ATOM   4472  OG  SER H 580     -81.146 405.072 -18.547  1.00 24.01           O  
ATOM   4473  N   PRO H 581     -83.113 406.045 -21.470  1.00 35.68           N  
ATOM   4474  CA  PRO H 581     -83.718 407.580 -22.214  1.00 35.68           C  
ATOM   4475  C   PRO H 581     -84.280 408.772 -23.210  1.00 35.68           C  
ATOM   4476  O   PRO H 581     -85.305 408.640 -23.667  1.00 35.68           O  
ATOM   4477  CB  PRO H 581     -82.219 407.789 -22.695  1.00 35.68           C  
ATOM   4478  CG  PRO H 581     -82.323 408.367 -21.273  1.00 35.68           C  
ATOM   4479  CD  PRO H 581     -82.178 406.975 -20.655  1.00 35.68           C  
ATOM   4480  N   GLU H 582     -84.261 410.205 -23.953  1.00 25.19           N  
ATOM   4481  CA  GLU H 582     -84.806 411.326 -24.973  1.00 25.19           C  
ATOM   4482  C   GLU H 582     -84.655 412.188 -26.369  1.00 25.19           C  
ATOM   4483  O   GLU H 582     -85.768 412.536 -26.798  1.00 25.19           O  
ATOM   4484  CB  GLU H 582     -84.676 412.595 -24.057  1.00 25.19           C  
ATOM   4485  CG  GLU H 582     -85.372 413.841 -24.004  1.00 25.19           C  
ATOM   4486  CD  GLU H 582     -85.615 415.096 -24.769  1.00 25.19           C  
ATOM   4487  OE1 GLU H 582     -85.014 415.302 -25.849  1.00 25.19           O  
ATOM   4488  OE2 GLU H 582     -86.416 415.952 -24.299  1.00 25.19           O1-
ATOM   4489  N   LYS H 583     -84.218 412.909 -27.489  1.00 26.95           N  
ATOM   4490  CA  LYS H 583     -84.506 413.447 -28.986  1.00 26.95           C  
ATOM   4491  C   LYS H 583     -83.772 413.224 -30.281  1.00 26.95           C  
ATOM   4492  O   LYS H 583     -82.830 413.724 -30.814  1.00 26.95           O  
ATOM   4493  CB  LYS H 583     -84.443 414.955 -28.964  1.00 26.95           C  
ATOM   4494  CG  LYS H 583     -83.840 416.190 -28.955  1.00 26.95           C  
ATOM   4495  CD  LYS H 583     -82.953 417.114 -29.635  1.00 26.95           C  
ATOM   4496  CE  LYS H 583     -81.467 416.790 -29.617  1.00 26.95           C  
ATOM   4497  NZ  LYS H 583     -80.610 417.970 -29.937  1.00 26.95           N1+
ATOM   4498  N   ALA H 584     -83.864 412.276 -31.543  1.00 21.63           N  
ATOM   4499  CA  ALA H 584     -83.903 411.586 -32.905  1.00 21.63           C  
ATOM   4500  C   ALA H 584     -82.992 410.671 -33.934  1.00 21.63           C  
ATOM   4501  O   ALA H 584     -81.977 411.406 -34.114  1.00 21.63           O  
ATOM   4502  CB  ALA H 584     -84.147 412.877 -33.808  1.00 21.63           C  
ATOM   4503  N   LYS H 585     -82.990 409.614 -34.517  1.00 23.93           N  
ATOM   4504  CA  LYS H 585     -82.571 408.418 -35.399  1.00 23.93           C  
ATOM   4505  C   LYS H 585     -82.676 407.141 -36.101  1.00 23.93           C  
ATOM   4506  O   LYS H 585     -82.574 405.912 -35.781  1.00 23.93           O  
ATOM   4507  CB  LYS H 585     -80.993 408.567 -34.915  1.00 23.93           C  
ATOM   4508  CG  LYS H 585     -80.235 409.395 -35.868  1.00 23.93           C  
ATOM   4509  CD  LYS H 585     -79.815 410.532 -36.569  1.00 23.93           C  
ATOM   4510  CE  LYS H 585     -78.585 410.652 -37.445  1.00 23.93           C  
ATOM   4511  NZ  LYS H 585     -78.312 411.954 -38.074  1.00 23.93           N1+
ATOM   4512  N   SER H 586     -82.943 405.504 -36.088  1.00 28.08           N  
ATOM   4513  CA  SER H 586     -82.138 405.075 -37.189  1.00 28.08           C  
ATOM   4514  C   SER H 586     -81.337 403.575 -37.340  1.00 28.08           C  
ATOM   4515  O   SER H 586     -80.216 403.697 -37.667  1.00 28.08           O  
ATOM   4516  CB  SER H 586     -81.299 406.373 -37.470  1.00 28.08           C  
ATOM   4517  OG  SER H 586     -82.733 407.195 -37.367  1.00 28.08           O  
ATOM   4518  N   PRO H 587     -81.734 402.167 -37.435  1.00 21.18           N  
ATOM   4519  CA  PRO H 587     -81.893 400.615 -37.890  1.00 21.18           C  
ATOM   4520  C   PRO H 587     -81.873 399.244 -38.704  1.00 21.18           C  
ATOM   4521  O   PRO H 587     -81.653 399.234 -39.839  1.00 21.18           O  
ATOM   4522  CB  PRO H 587     -83.417 401.101 -38.280  1.00 21.18           C  
ATOM   4523  CG  PRO H 587     -83.340 400.602 -36.802  1.00 21.18           C  
ATOM   4524  CD  PRO H 587     -82.802 401.906 -36.249  1.00 21.18           C  
ATOM   4525  N   ALA H 588     -82.200 397.702 -38.759  1.00 23.97           N  
ATOM   4526  CA  ALA H 588     -82.031 396.206 -39.371  1.00 23.97           C  
ATOM   4527  C   ALA H 588     -82.673 394.703 -39.514  1.00 23.97           C  
ATOM   4528  O   ALA H 588     -83.868 394.984 -39.584  1.00 23.97           O  
ATOM   4529  CB  ALA H 588     -80.785 395.773 -38.514  1.00 23.97           C  
ATOM   4530  N   LYS H 589     -82.459 393.340 -39.628  1.00 26.26           N  
ATOM   4531  CA  LYS H 589     -82.683 391.936 -40.207  1.00 26.26           C  
ATOM   4532  C   LYS H 589     -82.875 390.274 -39.899  1.00 26.26           C  
ATOM   4533  O   LYS H 589     -83.192 390.290 -38.726  1.00 26.26           O  
ATOM   4534  CB  LYS H 589     -81.397 391.775 -41.116  1.00 26.26           C  
ATOM   4535  CG  LYS H 589     -81.657 391.990 -42.582  1.00 26.26           C  
ATOM   4536  CD  LYS H 589     -81.964 393.354 -43.094  1.00 26.26           C  
ATOM   4537  CE  LYS H 589     -83.221 394.056 -42.696  1.00 26.26           C  
ATOM   4538  NZ  LYS H 589     -83.523 395.311 -43.434  1.00 26.26           N1+
ATOM   4539  N   GLU H 590     -82.882 389.013 -40.340  1.00 21.76           N  
ATOM   4540  CA  GLU H 590     -82.753 387.513 -40.595  1.00 21.76           C  
ATOM   4541  C   GLU H 590     -83.208 386.151 -40.461  1.00 21.76           C  
ATOM   4542  O   GLU H 590     -84.147 385.958 -41.330  1.00 21.76           O  
ATOM   4543  CB  GLU H 590     -81.252 387.374 -40.059  1.00 21.76           C  
ATOM   4544  CG  GLU H 590     -80.275 387.444 -41.216  1.00 21.76           C  
ATOM   4545  CD  GLU H 590     -80.395 388.558 -42.233  1.00 21.76           C  
ATOM   4546  OE1 GLU H 590     -81.263 388.540 -43.120  1.00 21.76           O  
ATOM   4547  OE2 GLU H 590     -79.568 389.491 -42.189  1.00 21.76           O1-
ATOM   4548  N   GLU H 591     -82.884 385.112 -39.902  1.00 22.59           N  
ATOM   4549  CA  GLU H 591     -82.378 383.769 -40.137  1.00 22.59           C  
ATOM   4550  C   GLU H 591     -83.037 382.340 -39.693  1.00 22.59           C  
ATOM   4551  O   GLU H 591     -84.211 382.526 -39.533  1.00 22.59           O  
ATOM   4552  CB  GLU H 591     -81.024 383.570 -39.439  1.00 22.59           C  
ATOM   4553  CG  GLU H 591     -80.925 383.827 -37.957  1.00 22.59           C  
ATOM   4554  CD  GLU H 591     -80.882 385.301 -37.564  1.00 22.59           C  
ATOM   4555  OE1 GLU H 591     -79.808 385.935 -37.628  1.00 22.59           O  
ATOM   4556  OE2 GLU H 591     -81.955 385.869 -37.262  1.00 22.59           O1-
ATOM   4557  N   ALA H 592     -82.563 381.123 -39.566  1.00 22.48           N  
ATOM   4558  CA  ALA H 592     -82.644 379.649 -39.810  1.00 22.48           C  
ATOM   4559  C   ALA H 592     -82.801 378.373 -39.039  1.00 22.48           C  
ATOM   4560  O   ALA H 592     -82.755 378.437 -37.817  1.00 22.48           O  
ATOM   4561  CB  ALA H 592     -81.209 379.394 -40.420  1.00 22.48           C  
ATOM   4562  N   LYS H 593     -82.890 376.897 -39.290  1.00 23.39           N  
ATOM   4563  CA  LYS H 593     -82.363 375.533 -39.114  1.00 23.39           C  
ATOM   4564  C   LYS H 593     -82.902 374.129 -38.789  1.00 23.39           C  
ATOM   4565  O   LYS H 593     -84.120 374.189 -38.458  1.00 23.39           O  
ATOM   4566  CB  LYS H 593     -81.276 375.697 -37.959  1.00 23.39           C  
ATOM   4567  CG  LYS H 593     -80.192 376.676 -38.097  1.00 23.39           C  
ATOM   4568  CD  LYS H 593     -79.333 376.942 -39.275  1.00 23.39           C  
ATOM   4569  CE  LYS H 593     -78.457 378.189 -39.099  1.00 23.39           C  
ATOM   4570  NZ  LYS H 593     -78.008 378.741 -40.410  1.00 23.39           N1+
ATOM   4571  N   SER H 594     -82.844 372.674 -38.588  1.00 21.94           N  
ATOM   4572  CA  SER H 594     -83.427 371.287 -38.446  1.00 21.94           C  
ATOM   4573  C   SER H 594     -82.920 369.752 -38.112  1.00 21.94           C  
ATOM   4574  O   SER H 594     -81.840 369.815 -37.536  1.00 21.94           O  
ATOM   4575  CB  SER H 594     -84.023 371.084 -39.880  1.00 21.94           C  
ATOM   4576  OG  SER H 594     -84.998 372.023 -40.237  1.00 21.94           O  
ATOM   4577  N   PRO H 595     -83.052 368.343 -38.150  1.00 33.38           N  
ATOM   4578  CA  PRO H 595     -83.085 366.588 -38.065  1.00 33.38           C  
ATOM   4579  C   PRO H 595     -83.141 364.922 -37.349  1.00 33.38           C  
ATOM   4580  O   PRO H 595     -83.532 365.228 -36.356  1.00 33.38           O  
ATOM   4581  CB  PRO H 595     -81.555 366.713 -38.155  1.00 33.38           C  
ATOM   4582  CG  PRO H 595     -81.523 367.121 -39.592  1.00 33.38           C  
ATOM   4583  CD  PRO H 595     -82.556 368.186 -39.618  1.00 33.38           C  
ATOM   4584  N   ALA H 596     -82.985 363.552 -37.329  1.00 21.02           N  
ATOM   4585  CA  ALA H 596     -83.262 361.926 -37.079  1.00 21.02           C  
ATOM   4586  C   ALA H 596     -82.696 360.375 -36.780  1.00 21.02           C  
ATOM   4587  O   ALA H 596     -81.532 360.421 -37.078  1.00 21.02           O  
ATOM   4588  CB  ALA H 596     -83.607 361.606 -38.573  1.00 21.02           C  
ATOM   4589  N   GLU H 597     -83.082 359.128 -36.481  1.00 18.38           N  
ATOM   4590  CA  GLU H 597     -82.597 357.668 -36.142  1.00 18.38           C  
ATOM   4591  C   GLU H 597     -83.422 356.407 -35.947  1.00 18.38           C  
ATOM   4592  O   GLU H 597     -84.586 356.323 -35.952  1.00 18.38           O  
ATOM   4593  CB  GLU H 597     -81.860 357.882 -34.788  1.00 18.38           C  
ATOM   4594  CG  GLU H 597     -80.513 358.539 -34.887  1.00 18.38           C  
ATOM   4595  CD  GLU H 597     -80.166 359.627 -33.897  1.00 18.38           C  
ATOM   4596  OE1 GLU H 597     -78.970 359.906 -33.690  1.00 18.38           O  
ATOM   4597  OE2 GLU H 597     -81.073 360.260 -33.338  1.00 18.38           O1-
ATOM   4598  N   ALA H 598     -82.827 355.093 -35.636  1.00 21.22           N  
ATOM   4599  CA  ALA H 598     -83.339 353.736 -35.518  1.00 21.22           C  
ATOM   4600  C   ALA H 598     -82.621 352.331 -35.251  1.00 21.22           C  
ATOM   4601  O   ALA H 598     -81.526 352.095 -35.612  1.00 21.22           O  
ATOM   4602  CB  ALA H 598     -83.955 353.428 -36.927  1.00 21.22           C  
ATOM   4603  N   LYS H 599     -83.276 351.060 -34.837  1.00 22.79           N  
ATOM   4604  CA  LYS H 599     -82.505 349.844 -34.364  1.00 22.79           C  
ATOM   4605  C   LYS H 599     -82.978 348.329 -34.344  1.00 22.79           C  
ATOM   4606  O   LYS H 599     -83.790 348.211 -35.300  1.00 22.79           O  
ATOM   4607  CB  LYS H 599     -82.147 350.122 -32.882  1.00 22.79           C  
ATOM   4608  CG  LYS H 599     -81.056 351.151 -32.676  1.00 22.79           C  
ATOM   4609  CD  LYS H 599     -81.229 352.031 -31.458  1.00 22.79           C  
ATOM   4610  CE  LYS H 599     -80.359 353.286 -31.556  1.00 22.79           C  
ATOM   4611  NZ  LYS H 599     -80.655 354.062 -32.799  1.00 22.79           N1+
ATOM   4612  N   SER H 600     -82.777 347.195 -33.740  1.00 19.96           N  
ATOM   4613  CA  SER H 600     -82.397 345.729 -33.911  1.00 19.96           C  
ATOM   4614  C   SER H 600     -82.685 344.352 -33.202  1.00 19.96           C  
ATOM   4615  O   SER H 600     -83.598 344.304 -32.404  1.00 19.96           O  
ATOM   4616  CB  SER H 600     -80.851 345.910 -33.657  1.00 19.96           C  
ATOM   4617  OG  SER H 600     -80.309 346.748 -34.661  1.00 19.96           O  
ATOM   4618  N   PRO H 601     -82.160 342.847 -33.054  1.00 26.15           N  
ATOM   4619  CA  PRO H 601     -82.162 341.212 -32.642  1.00 26.15           C  
ATOM   4620  C   PRO H 601     -82.275 339.529 -31.993  1.00 26.15           C  
ATOM   4621  O   PRO H 601     -82.710 339.507 -30.941  1.00 26.15           O  
ATOM   4622  CB  PRO H 601     -81.369 341.801 -31.383  1.00 26.15           C  
ATOM   4623  CG  PRO H 601     -80.097 341.727 -32.320  1.00 26.15           C  
ATOM   4624  CD  PRO H 601     -80.631 342.710 -33.369  1.00 26.15           C  
ATOM   4625  N   GLU H 602     -82.164 337.857 -31.780  1.00 21.05           N  
ATOM   4626  CA  GLU H 602     -81.828 336.271 -31.261  1.00 21.05           C  
ATOM   4627  C   GLU H 602     -82.272 334.818 -30.800  1.00 21.05           C  
ATOM   4628  O   GLU H 602     -83.545 334.795 -30.753  1.00 21.05           O  
ATOM   4629  CB  GLU H 602     -81.199 336.712 -29.897  1.00 21.05           C  
ATOM   4630  CG  GLU H 602     -79.953 337.540 -30.139  1.00 21.05           C  
ATOM   4631  CD  GLU H 602     -79.242 338.276 -29.046  1.00 21.05           C  
ATOM   4632  OE1 GLU H 602     -79.414 338.016 -27.855  1.00 21.05           O  
ATOM   4633  OE2 GLU H 602     -78.439 339.173 -29.386  1.00 21.05           O1-
ATOM   4634  N   LYS H 603     -81.794 333.538 -30.435  1.00 25.38           N  
ATOM   4635  CA  LYS H 603     -81.951 332.023 -30.436  1.00 25.38           C  
ATOM   4636  C   LYS H 603     -81.733 330.854 -29.422  1.00 25.38           C  
ATOM   4637  O   LYS H 603     -81.987 331.130 -28.264  1.00 25.38           O  
ATOM   4638  CB  LYS H 603     -80.940 331.468 -31.504  1.00 25.38           C  
ATOM   4639  CG  LYS H 603     -81.223 331.744 -32.929  1.00 25.38           C  
ATOM   4640  CD  LYS H 603     -80.560 332.763 -33.738  1.00 25.38           C  
ATOM   4641  CE  LYS H 603     -80.462 334.202 -33.428  1.00 25.38           C  
ATOM   4642  NZ  LYS H 603     -79.626 334.991 -34.379  1.00 25.38           N1+
ATOM   4643  N   ALA H 604     -81.463 329.366 -29.410  1.00 23.90           N  
ATOM   4644  CA  ALA H 604     -81.894 328.025 -28.892  1.00 23.90           C  
ATOM   4645  C   ALA H 604     -81.203 326.712 -28.486  1.00 23.90           C  
ATOM   4646  O   ALA H 604     -79.956 326.863 -28.227  1.00 23.90           O  
ATOM   4647  CB  ALA H 604     -82.746 327.511 -30.111  1.00 23.90           C  
ATOM   4648  N   LYS H 605     -81.530 325.278 -28.111  1.00 24.80           N  
ATOM   4649  CA  LYS H 605     -81.165 323.758 -28.105  1.00 24.80           C  
ATOM   4650  C   LYS H 605     -81.221 322.654 -27.090  1.00 24.80           C  
ATOM   4651  O   LYS H 605     -81.693 322.891 -25.950  1.00 24.80           O  
ATOM   4652  CB  LYS H 605     -79.643 323.780 -28.464  1.00 24.80           C  
ATOM   4653  CG  LYS H 605     -79.455 324.298 -29.890  1.00 24.80           C  
ATOM   4654  CD  LYS H 605     -78.075 324.878 -30.136  1.00 24.80           C  
ATOM   4655  CE  LYS H 605     -78.047 325.722 -31.408  1.00 24.80           C  
ATOM   4656  NZ  LYS H 605     -79.017 326.856 -31.339  1.00 24.80           N1+
ATOM   4657  N   SER H 606     -80.969 321.122 -27.079  1.00 21.54           N  
ATOM   4658  CA  SER H 606     -80.555 319.794 -26.419  1.00 21.54           C  
ATOM   4659  C   SER H 606     -80.832 318.268 -26.585  1.00 21.54           C  
ATOM   4660  O   SER H 606     -81.243 318.047 -27.745  1.00 21.54           O  
ATOM   4661  CB  SER H 606     -81.048 320.022 -24.930  1.00 21.54           C  
ATOM   4662  OG  SER H 606     -80.172 320.988 -24.353  1.00 21.54           O  
ATOM   4663  N   PRO H 607     -80.834 316.957 -25.956  1.00 39.00           N  
ATOM   4664  CA  PRO H 607     -80.705 315.425 -25.418  1.00 39.00           C  
ATOM   4665  C   PRO H 607     -80.277 313.645 -25.137  1.00 39.00           C  
ATOM   4666  O   PRO H 607     -79.197 313.571 -25.682  1.00 39.00           O  
ATOM   4667  CB  PRO H 607     -81.478 314.977 -26.691  1.00 39.00           C  
ATOM   4668  CG  PRO H 607     -82.813 315.396 -26.011  1.00 39.00           C  
ATOM   4669  CD  PRO H 607     -82.448 316.884 -26.014  1.00 39.00           C  
ATOM   4670  N   VAL H 608     -80.458 312.076 -24.617  1.00 22.98           N  
ATOM   4671  CA  VAL H 608     -79.966 310.703 -24.104  1.00 22.98           C  
ATOM   4672  C   VAL H 608     -80.352 309.240 -23.987  1.00 22.98           C  
ATOM   4673  O   VAL H 608     -81.527 308.999 -24.435  1.00 22.98           O  
ATOM   4674  CB  VAL H 608     -79.667 311.117 -22.585  1.00 22.98           C  
ATOM   4675  CG1 VAL H 608     -80.275 310.324 -21.463  1.00 22.98           C  
ATOM   4676  CG2 VAL H 608     -78.122 311.075 -22.407  1.00 22.98           C  
ATOM   4677  N   LYS H 609     -79.825 307.968 -23.462  1.00 23.96           N  
ATOM   4678  CA  LYS H 609     -80.150 306.462 -23.491  1.00 23.96           C  
ATOM   4679  C   LYS H 609     -79.619 305.283 -22.601  1.00 23.96           C  
ATOM   4680  O   LYS H 609     -78.984 305.734 -21.603  1.00 23.96           O  
ATOM   4681  CB  LYS H 609     -79.777 306.051 -24.943  1.00 23.96           C  
ATOM   4682  CG  LYS H 609     -78.345 305.838 -25.296  1.00 23.96           C  
ATOM   4683  CD  LYS H 609     -77.420 307.029 -25.224  1.00 23.96           C  
ATOM   4684  CE  LYS H 609     -75.999 306.681 -25.648  1.00 23.96           C  
ATOM   4685  NZ  LYS H 609     -75.425 305.585 -24.810  1.00 23.96           N1+
ATOM   4686  N   GLU H 610     -79.794 303.812 -22.535  1.00 20.75           N  
ATOM   4687  CA  GLU H 610     -79.216 302.468 -22.159  1.00 20.75           C  
ATOM   4688  C   GLU H 610     -79.969 301.255 -21.523  1.00 20.75           C  
ATOM   4689  O   GLU H 610     -80.976 301.536 -20.869  1.00 20.75           O  
ATOM   4690  CB  GLU H 610     -78.093 302.754 -21.115  1.00 20.75           C  
ATOM   4691  CG  GLU H 610     -76.876 303.463 -21.667  1.00 20.75           C  
ATOM   4692  CD  GLU H 610     -76.182 302.677 -22.770  1.00 20.75           C  
ATOM   4693  OE1 GLU H 610     -75.681 301.562 -22.502  1.00 20.75           O  
ATOM   4694  OE2 GLU H 610     -76.141 303.185 -23.913  1.00 20.75           O1-
ATOM   4695  N   GLU H 611     -79.499 299.951 -21.611  1.00 22.21           N  
ATOM   4696  CA  GLU H 611     -79.236 298.705 -20.835  1.00 22.21           C  
ATOM   4697  C   GLU H 611     -79.810 297.247 -20.834  1.00 22.21           C  
ATOM   4698  O   GLU H 611     -80.975 297.248 -21.288  1.00 22.21           O  
ATOM   4699  CB  GLU H 611     -79.513 299.180 -19.343  1.00 22.21           C  
ATOM   4700  CG  GLU H 611     -78.649 298.411 -18.347  1.00 22.21           C  
ATOM   4701  CD  GLU H 611     -77.157 298.510 -18.623  1.00 22.21           C  
ATOM   4702  OE1 GLU H 611     -76.514 297.461 -18.866  1.00 22.21           O  
ATOM   4703  OE2 GLU H 611     -76.624 299.641 -18.604  1.00 22.21           O1-
ATOM   4704  N   ALA H 612     -79.209 296.119 -20.415  1.00 21.91           N  
ATOM   4705  CA  ALA H 612     -79.585 294.756 -19.863  1.00 21.91           C  
ATOM   4706  C   ALA H 612     -78.579 293.580 -19.790  1.00 21.91           C  
ATOM   4707  O   ALA H 612     -77.456 293.791 -20.248  1.00 21.91           O  
ATOM   4708  CB  ALA H 612     -80.747 294.220 -20.736  1.00 21.91           C  
ATOM   4709  N   LYS H 613     -78.957 292.367 -19.291  1.00 22.12           N  
ATOM   4710  CA  LYS H 613     -78.302 291.141 -18.670  1.00 22.12           C  
ATOM   4711  C   LYS H 613     -78.945 289.757 -18.825  1.00 22.12           C  
ATOM   4712  O   LYS H 613     -79.614 289.631 -19.871  1.00 22.12           O  
ATOM   4713  CB  LYS H 613     -78.167 291.494 -17.172  1.00 22.12           C  
ATOM   4714  CG  LYS H 613     -77.224 292.656 -16.898  1.00 22.12           C  
ATOM   4715  CD  LYS H 613     -75.760 292.338 -16.932  1.00 22.12           C  
ATOM   4716  CE  LYS H 613     -75.149 291.895 -18.229  1.00 22.12           C  
ATOM   4717  NZ  LYS H 613     -75.162 292.938 -19.292  1.00 22.12           N1+
ATOM   4718  N   SER H 614     -78.661 288.776 -18.024  1.00 24.65           N  
ATOM   4719  CA  SER H 614     -78.143 287.427 -18.291  1.00 24.65           C  
ATOM   4720  C   SER H 614     -78.400 286.267 -17.305  1.00 24.65           C  
ATOM   4721  O   SER H 614     -78.846 286.603 -16.167  1.00 24.65           O  
ATOM   4722  CB  SER H 614     -76.602 287.562 -18.387  1.00 24.65           C  
ATOM   4723  OG  SER H 614     -75.926 286.516 -18.995  1.00 24.65           O  
ATOM   4724  N   PRO H 615     -78.284 284.982 -17.288  1.00 40.70           N  
ATOM   4725  CA  PRO H 615     -78.075 283.533 -17.060  1.00 40.70           C  
ATOM   4726  C   PRO H 615     -77.690 282.120 -16.240  1.00 40.70           C  
ATOM   4727  O   PRO H 615     -76.894 282.495 -15.353  1.00 40.70           O  
ATOM   4728  CB  PRO H 615     -76.667 283.726 -17.853  1.00 40.70           C  
ATOM   4729  CG  PRO H 615     -77.461 283.592 -19.180  1.00 40.70           C  
ATOM   4730  CD  PRO H 615     -78.459 284.741 -18.981  1.00 40.70           C  
ATOM   4731  N   ALA H 616     -77.899 280.736 -16.185  1.00 30.23           N  
ATOM   4732  CA  ALA H 616     -77.316 279.427 -15.582  1.00 30.23           C  
ATOM   4733  C   ALA H 616     -78.048 278.090 -15.608  1.00 30.23           C  
ATOM   4734  O   ALA H 616     -79.204 278.030 -15.988  1.00 30.23           O  
ATOM   4735  CB  ALA H 616     -77.067 279.699 -14.077  1.00 30.23           C  
ATOM   4736  N   GLU H 617     -77.484 276.865 -15.139  1.00 29.42           N  
ATOM   4737  CA  GLU H 617     -77.930 275.453 -14.791  1.00 29.42           C  
ATOM   4738  C   GLU H 617     -76.935 274.380 -14.376  1.00 29.42           C  
ATOM   4739  O   GLU H 617     -75.719 274.578 -14.334  1.00 29.42           O  
ATOM   4740  CB  GLU H 617     -78.657 274.960 -16.068  1.00 29.42           C  
ATOM   4741  CG  GLU H 617     -79.569 273.769 -15.927  1.00 29.42           C  
ATOM   4742  CD  GLU H 617     -79.900 273.077 -17.241  1.00 29.42           C  
ATOM   4743  OE1 GLU H 617     -81.080 272.715 -17.452  1.00 29.42           O  
ATOM   4744  OE2 GLU H 617     -78.974 272.887 -18.060  1.00 29.42           O1-
ATOM   4745  N   ALA H 618     -77.272 272.956 -13.970  1.00 26.61           N  
ATOM   4746  CA  ALA H 618     -76.466 271.709 -13.609  1.00 26.61           C  
ATOM   4747  C   ALA H 618     -77.114 270.371 -13.363  1.00 26.61           C  
ATOM   4748  O   ALA H 618     -78.336 270.223 -13.417  1.00 26.61           O  
ATOM   4749  CB  ALA H 618     -75.717 272.119 -12.313  1.00 26.61           C  
ATOM   4750  N   LYS H 619     -76.553 269.012 -13.020  1.00 24.08           N  
ATOM   4751  CA  LYS H 619     -77.069 267.609 -12.680  1.00 24.08           C  
ATOM   4752  C   LYS H 619     -76.084 266.520 -12.264  1.00 24.08           C  
ATOM   4753  O   LYS H 619     -74.863 266.702 -12.220  1.00 24.08           O  
ATOM   4754  CB  LYS H 619     -77.858 267.185 -13.924  1.00 24.08           C  
ATOM   4755  CG  LYS H 619     -79.091 266.379 -13.856  1.00 24.08           C  
ATOM   4756  CD  LYS H 619     -79.098 264.965 -13.405  1.00 24.08           C  
ATOM   4757  CE  LYS H 619     -78.263 264.025 -14.260  1.00 24.08           C  
ATOM   4758  NZ  LYS H 619     -78.318 262.620 -13.757  1.00 24.08           N1+
ATOM   4759  N   SER H 620     -76.374 265.093 -11.919  1.00 31.00           N  
ATOM   4760  CA  SER H 620     -75.606 263.953 -11.164  1.00 31.00           C  
ATOM   4761  C   SER H 620     -76.203 262.544 -11.050  1.00 31.00           C  
ATOM   4762  O   SER H 620     -77.411 262.419 -11.100  1.00 31.00           O  
ATOM   4763  CB  SER H 620     -75.423 264.601  -9.792  1.00 31.00           C  
ATOM   4764  OG  SER H 620     -74.535 264.013  -8.901  1.00 31.00           O  
ATOM   4765  N   PRO H 621     -75.434 261.285 -10.732  1.00 43.77           N  
ATOM   4766  CA  PRO H 621     -74.952 259.890 -10.338  1.00 43.77           C  
ATOM   4767  C   PRO H 621     -75.251 258.457  -9.628  1.00 43.77           C  
ATOM   4768  O   PRO H 621     -76.309 258.525  -8.945  1.00 43.77           O  
ATOM   4769  CB  PRO H 621     -73.999 260.508  -9.182  1.00 43.77           C  
ATOM   4770  CG  PRO H 621     -73.033 261.062 -10.245  1.00 43.77           C  
ATOM   4771  CD  PRO H 621     -73.954 261.912 -11.071  1.00 43.77           C  
ATOM   4772  N   VAL H 622     -74.667 257.124  -9.511  1.00 21.67           N  
ATOM   4773  CA  VAL H 622     -74.927 255.667  -8.817  1.00 21.67           C  
ATOM   4774  C   VAL H 622     -74.128 254.426  -8.978  1.00 21.67           C  
ATOM   4775  O   VAL H 622     -73.122 254.558  -9.787  1.00 21.67           O  
ATOM   4776  CB  VAL H 622     -76.404 255.447  -9.333  1.00 21.67           C  
ATOM   4777  CG1 VAL H 622     -76.425 255.111 -10.825  1.00 21.67           C  
ATOM   4778  CG2 VAL H 622     -77.138 254.373  -8.549  1.00 21.67           C  
ATOM   4779  N   LYS H 623     -74.115 253.142  -8.275  1.00 20.98           N  
ATOM   4780  CA  LYS H 623     -74.597 251.864  -7.703  1.00 20.98           C  
ATOM   4781  C   LYS H 623     -73.730 250.596  -7.583  1.00 20.98           C  
ATOM   4782  O   LYS H 623     -72.800 250.373  -8.377  1.00 20.98           O  
ATOM   4783  CB  LYS H 623     -75.863 251.371  -8.484  1.00 20.98           C  
ATOM   4784  CG  LYS H 623     -76.682 250.323  -7.747  1.00 20.98           C  
ATOM   4785  CD  LYS H 623     -77.616 249.465  -8.539  1.00 20.98           C  
ATOM   4786  CE  LYS H 623     -78.205 248.308  -7.757  1.00 20.98           C  
ATOM   4787  NZ  LYS H 623     -78.972 247.332  -8.561  1.00 20.98           N1+
ATOM   4788  N   GLU H 624     -73.879 249.388  -6.695  1.00 21.31           N  
ATOM   4789  CA  GLU H 624     -74.042 247.867  -6.720  1.00 21.31           C  
ATOM   4790  C   GLU H 624     -73.125 246.917  -5.980  1.00 21.31           C  
ATOM   4791  O   GLU H 624     -72.141 247.316  -5.349  1.00 21.31           O  
ATOM   4792  CB  GLU H 624     -74.065 247.530  -8.232  1.00 21.31           C  
ATOM   4793  CG  GLU H 624     -74.597 246.233  -8.726  1.00 21.31           C  
ATOM   4794  CD  GLU H 624     -76.006 245.805  -8.370  1.00 21.31           C  
ATOM   4795  OE1 GLU H 624     -76.762 245.401  -9.286  1.00 21.31           O  
ATOM   4796  OE2 GLU H 624     -76.371 245.849  -7.174  1.00 21.31           O1-
ATOM   4797  N   GLU H 625     -73.378 245.493  -5.947  1.00 20.65           N  
ATOM   4798  CA  GLU H 625     -73.602 244.144  -5.422  1.00 20.65           C  
ATOM   4799  C   GLU H 625     -72.558 243.083  -5.092  1.00 20.65           C  
ATOM   4800  O   GLU H 625     -71.388 243.146  -5.453  1.00 20.65           O  
ATOM   4801  CB  GLU H 625     -74.535 243.427  -6.474  1.00 20.65           C  
ATOM   4802  CG  GLU H 625     -75.344 242.243  -6.049  1.00 20.65           C  
ATOM   4803  CD  GLU H 625     -75.716 241.248  -7.135  1.00 20.65           C  
ATOM   4804  OE1 GLU H 625     -76.841 240.695  -7.091  1.00 20.65           O  
ATOM   4805  OE2 GLU H 625     -74.879 241.006  -8.032  1.00 20.65           O1-
ATOM   4806  N   ALA H 626     -72.779 241.793  -4.348  1.00 20.36           N  
ATOM   4807  CA  ALA H 626     -72.101 240.466  -4.349  1.00 20.36           C  
ATOM   4808  C   ALA H 626     -72.714 239.226  -3.600  1.00 20.36           C  
ATOM   4809  O   ALA H 626     -73.820 239.412  -3.117  1.00 20.36           O  
ATOM   4810  CB  ALA H 626     -70.703 240.666  -3.720  1.00 20.36           C  
ATOM   4811  N   LYS H 627     -72.041 237.963  -3.474  1.00 21.16           N  
ATOM   4812  CA  LYS H 627     -72.334 236.656  -2.744  1.00 21.16           C  
ATOM   4813  C   LYS H 627     -71.465 235.402  -2.999  1.00 21.16           C  
ATOM   4814  O   LYS H 627     -70.893 235.296  -4.065  1.00 21.16           O  
ATOM   4815  CB  LYS H 627     -73.776 236.295  -3.133  1.00 21.16           C  
ATOM   4816  CG  LYS H 627     -74.591 235.242  -2.486  1.00 21.16           C  
ATOM   4817  CD  LYS H 627     -74.334 233.808  -2.895  1.00 21.16           C  
ATOM   4818  CE  LYS H 627     -75.335 232.825  -2.313  1.00 21.16           C  
ATOM   4819  NZ  LYS H 627     -75.119 231.437  -2.820  1.00 21.16           N1+
ATOM   4820  N   SER H 628     -71.370 234.272  -2.013  1.00 23.03           N  
ATOM   4821  CA  SER H 628     -71.289 232.743  -2.135  1.00 23.03           C  
ATOM   4822  C   SER H 628     -71.212 231.727  -0.975  1.00 23.03           C  
ATOM   4823  O   SER H 628     -71.938 232.011  -0.001  1.00 23.03           O  
ATOM   4824  CB  SER H 628     -70.036 232.504  -3.026  1.00 23.03           C  
ATOM   4825  OG  SER H 628     -70.017 231.180  -3.521  1.00 23.03           O  
ATOM   4826  N   PRO H 629     -70.621 230.584  -0.637  1.00 35.10           N  
ATOM   4827  CA  PRO H 629     -70.143 229.199  -0.137  1.00 35.10           C  
ATOM   4828  C   PRO H 629     -70.361 227.620   0.225  1.00 35.10           C  
ATOM   4829  O   PRO H 629     -71.565 227.350  -0.036  1.00 35.10           O  
ATOM   4830  CB  PRO H 629     -70.329 229.740   1.357  1.00 35.10           C  
ATOM   4831  CG  PRO H 629     -69.343 230.894   1.328  1.00 35.10           C  
ATOM   4832  CD  PRO H 629     -69.191 231.242  -0.154  1.00 35.10           C  
ATOM   4833  N   ALA H 630     -69.671 226.479   0.727  1.00 20.65           N  
ATOM   4834  CA  ALA H 630     -69.682 225.222   1.607  1.00 20.65           C  
ATOM   4835  C   ALA H 630     -69.206 223.742   1.344  1.00 20.65           C  
ATOM   4836  O   ALA H 630     -69.098 223.502   0.126  1.00 20.65           O  
ATOM   4837  CB  ALA H 630     -71.195 224.991   1.943  1.00 20.65           C  
ATOM   4838  N   GLU H 631     -68.984 222.721   2.266  1.00 19.29           N  
ATOM   4839  CA  GLU H 631     -69.172 221.217   2.455  1.00 19.29           C  
ATOM   4840  C   GLU H 631     -68.455 220.293   3.447  1.00 19.29           C  
ATOM   4841  O   GLU H 631     -68.169 220.879   4.539  1.00 19.29           O  
ATOM   4842  CB  GLU H 631     -68.964 220.531   1.050  1.00 19.29           C  
ATOM   4843  CG  GLU H 631     -69.813 219.289   0.868  1.00 19.29           C  
ATOM   4844  CD  GLU H 631     -69.512 218.335  -0.258  1.00 19.29           C  
ATOM   4845  OE1 GLU H 631     -68.333 218.029  -0.527  1.00 19.29           O  
ATOM   4846  OE2 GLU H 631     -70.496 217.856  -0.880  1.00 19.29           O1-
ATOM   4847  N   VAL H 632     -68.155 218.896   3.477  1.00 20.29           N  
ATOM   4848  CA  VAL H 632     -68.276 217.605   4.239  1.00 20.29           C  
ATOM   4849  C   VAL H 632     -67.258 216.489   4.745  1.00 20.29           C  
ATOM   4850  O   VAL H 632     -66.080 216.922   4.570  1.00 20.29           O  
ATOM   4851  CB  VAL H 632     -69.243 216.723   3.294  1.00 20.29           C  
ATOM   4852  CG1 VAL H 632     -69.496 215.271   3.488  1.00 20.29           C  
ATOM   4853  CG2 VAL H 632     -70.610 217.468   3.490  1.00 20.29           C  
ATOM   4854  N   LYS H 633     -67.016 215.129   5.346  1.00 20.30           N  
ATOM   4855  CA  LYS H 633     -67.498 213.823   5.762  1.00 20.30           C  
ATOM   4856  C   LYS H 633     -66.488 212.555   6.080  1.00 20.30           C  
ATOM   4857  O   LYS H 633     -65.610 212.653   5.169  1.00 20.30           O  
ATOM   4858  CB  LYS H 633     -68.491 213.290   4.748  1.00 20.30           C  
ATOM   4859  CG  LYS H 633     -69.792 213.816   4.167  1.00 20.30           C  
ATOM   4860  CD  LYS H 633     -70.002 213.245   2.761  1.00 20.30           C  
ATOM   4861  CE  LYS H 633     -70.266 211.792   2.613  1.00 20.30           C  
ATOM   4862  NZ  LYS H 633     -69.260 210.794   3.008  1.00 20.30           N1+
ATOM   4863  N   SER H 634     -66.334 211.366   7.020  1.00 35.78           N  
ATOM   4864  CA  SER H 634     -65.833 209.877   7.058  1.00 35.78           C  
ATOM   4865  C   SER H 634     -65.715 208.879   8.248  1.00 35.78           C  
ATOM   4866  O   SER H 634     -66.563 209.175   9.151  1.00 35.78           O  
ATOM   4867  CB  SER H 634     -64.388 209.975   6.486  1.00 35.78           C  
ATOM   4868  OG  SER H 634     -63.902 208.741   6.020  1.00 35.78           O  
ATOM   4869  N   PRO H 635     -64.998 207.707   8.769  1.00 29.93           N  
ATOM   4870  CA  PRO H 635     -64.516 206.385   9.407  1.00 29.93           C  
ATOM   4871  C   PRO H 635     -64.371 204.733  10.153  1.00 29.93           C  
ATOM   4872  O   PRO H 635     -65.580 204.578  10.433  1.00 29.93           O  
ATOM   4873  CB  PRO H 635     -64.791 207.060  10.847  1.00 29.93           C  
ATOM   4874  CG  PRO H 635     -63.412 207.757  10.712  1.00 29.93           C  
ATOM   4875  CD  PRO H 635     -63.751 208.616   9.489  1.00 29.93           C  
ATOM   4876  N   GLU H 636     -63.630 203.524  10.565  1.00 21.31           N  
ATOM   4877  CA  GLU H 636     -63.660 202.232  11.388  1.00 21.31           C  
ATOM   4878  C   GLU H 636     -62.768 200.905  11.524  1.00 21.31           C  
ATOM   4879  O   GLU H 636     -62.317 200.608  10.396  1.00 21.31           O  
ATOM   4880  CB  GLU H 636     -65.057 201.616  11.002  1.00 21.31           C  
ATOM   4881  CG  GLU H 636     -65.741 200.740  11.968  1.00 21.31           C  
ATOM   4882  CD  GLU H 636     -65.527 199.272  12.180  1.00 21.31           C  
ATOM   4883  OE1 GLU H 636     -65.823 198.758  13.287  1.00 21.31           O  
ATOM   4884  OE2 GLU H 636     -65.066 198.595  11.230  1.00 21.31           O1-
ATOM   4885  N   LYS H 637     -62.486 200.046  12.583  1.00 19.79           N  
ATOM   4886  CA  LYS H 637     -62.413 198.501  12.873  1.00 19.79           C  
ATOM   4887  C   LYS H 637     -61.969 197.899  14.215  1.00 19.79           C  
ATOM   4888  O   LYS H 637     -62.216 198.376  15.302  1.00 19.79           O  
ATOM   4889  CB  LYS H 637     -61.498 197.928  11.765  1.00 19.79           C  
ATOM   4890  CG  LYS H 637     -61.819 196.651  11.082  1.00 19.79           C  
ATOM   4891  CD  LYS H 637     -62.195 195.400  11.760  1.00 19.79           C  
ATOM   4892  CE  LYS H 637     -61.067 194.484  12.196  1.00 19.79           C  
ATOM   4893  NZ  LYS H 637     -61.560 193.138  12.613  1.00 19.79           N1+
ATOM   4894  N   ALA H 638     -61.190 196.581  14.496  1.00 23.64           N  
ATOM   4895  CA  ALA H 638     -61.161 195.676  15.670  1.00 23.64           C  
ATOM   4896  C   ALA H 638     -60.228 194.430  15.865  1.00 23.64           C  
ATOM   4897  O   ALA H 638     -59.543 193.868  15.088  1.00 23.64           O  
ATOM   4898  CB  ALA H 638     -62.604 195.078  15.742  1.00 23.64           C  
ATOM   4899  N   LYS H 639     -59.980 193.722  17.167  1.00 21.20           N  
ATOM   4900  CA  LYS H 639     -59.678 192.400  17.873  1.00 21.20           C  
ATOM   4901  C   LYS H 639     -58.457 191.662  18.479  1.00 21.20           C  
ATOM   4902  O   LYS H 639     -57.398 191.650  17.875  1.00 21.20           O  
ATOM   4903  CB  LYS H 639     -60.195 191.365  16.779  1.00 21.20           C  
ATOM   4904  CG  LYS H 639     -60.716 190.040  17.152  1.00 21.20           C  
ATOM   4905  CD  LYS H 639     -59.968 188.861  17.633  1.00 21.20           C  
ATOM   4906  CE  LYS H 639     -60.662 187.519  17.624  1.00 21.20           C  
ATOM   4907  NZ  LYS H 639     -59.736 186.378  17.896  1.00 21.20           N1+
ATOM   4908  N   SER H 640     -58.405 190.765  19.720  1.00 19.59           N  
ATOM   4909  CA  SER H 640     -57.296 190.195  20.664  1.00 19.59           C  
ATOM   4910  C   SER H 640     -56.739 188.893  21.219  1.00 19.59           C  
ATOM   4911  O   SER H 640     -56.099 188.257  20.313  1.00 19.59           O  
ATOM   4912  CB  SER H 640     -57.712 190.969  22.000  1.00 19.59           C  
ATOM   4913  OG  SER H 640     -56.482 191.182  22.710  1.00 19.59           O  
ATOM   4914  N   PRO H 641     -56.701 188.009  22.472  1.00 25.85           N  
ATOM   4915  CA  PRO H 641     -55.935 187.513  23.669  1.00 25.85           C  
ATOM   4916  C   PRO H 641     -54.902 187.011  24.865  1.00 25.85           C  
ATOM   4917  O   PRO H 641     -53.741 186.804  24.343  1.00 25.85           O  
ATOM   4918  CB  PRO H 641     -55.575 186.253  22.629  1.00 25.85           C  
ATOM   4919  CG  PRO H 641     -56.987 185.674  23.008  1.00 25.85           C  
ATOM   4920  CD  PRO H 641     -57.817 186.879  22.475  1.00 25.85           C  
ATOM   4921  N   THR H 642     -54.383 186.596  26.101  1.00 22.28           N  
ATOM   4922  CA  THR H 642     -53.880 185.776  27.234  1.00 22.28           C  
ATOM   4923  C   THR H 642     -52.501 185.720  28.023  1.00 22.28           C  
ATOM   4924  O   THR H 642     -51.491 185.501  27.446  1.00 22.28           O  
ATOM   4925  CB  THR H 642     -53.992 184.254  26.746  1.00 22.28           C  
ATOM   4926  CG2 THR H 642     -55.415 183.867  26.394  1.00 22.28           C  
ATOM   4927  OG1 THR H 642     -53.168 184.026  25.602  1.00 22.28           O  
ATOM   4928  N   LYS H 643     -52.376 185.774  29.430  1.00 22.76           N  
ATOM   4929  CA  LYS H 643     -51.766 185.077  30.676  1.00 22.76           C  
ATOM   4930  C   LYS H 643     -50.627 185.504  31.584  1.00 22.76           C  
ATOM   4931  O   LYS H 643     -49.489 185.163  31.151  1.00 22.76           O  
ATOM   4932  CB  LYS H 643     -51.411 183.698  29.988  1.00 22.76           C  
ATOM   4933  CG  LYS H 643     -51.331 182.400  30.708  1.00 22.76           C  
ATOM   4934  CD  LYS H 643     -51.294 181.175  29.789  1.00 22.76           C  
ATOM   4935  CE  LYS H 643     -51.462 179.862  30.534  1.00 22.76           C  
ATOM   4936  NZ  LYS H 643     -51.437 178.681  29.617  1.00 22.76           N1+
ATOM   4937  N   GLU H 644     -50.498 185.995  32.894  1.00 23.21           N  
ATOM   4938  CA  GLU H 644     -50.101 185.810  34.310  1.00 23.21           C
[truncated: 239,367 more chars]
