# Supplementary material for: The 2022 Lady Estelle Wolfson lectureship on neurofilaments
Source: J Neurochem. 2022 Sep 19;163(3):179–219. doi: 10.1111/jnc.15682 (PMC9826399; doi:10.1111/jnc.15682)
Supplement: Supplementary file 1 — Supplementary material S1 [file JNC-163-179-s001.gz › nfm-sculp.pdb]

ATOM      1  N   MET A   1     -84.866  33.329 -84.082  1.00 38.96           N  
ATOM      2  CA  MET A   1     -83.747  34.225 -83.628  1.00 38.96           C  
ATOM      3  C   MET A   1     -84.382  33.299 -80.525  1.00 38.96           C  
ATOM      4  O   MET A   1     -84.084  32.312 -80.994  1.00 38.96           O  
ATOM      5  CB  MET A   1     -85.017  35.379 -84.366  1.00 38.96           C  
ATOM      6  CG  MET A   1     -86.049  36.130 -85.405  1.00 38.96           C  
ATOM      7  SD  MET A   1     -86.578  37.036 -86.845  1.00 38.96           S  
ATOM      8  CE  MET A   1     -88.171  37.558 -87.395  1.00 38.96           C  
ATOM      9  N   SER A   2     -81.636  31.138 -79.713  1.00 37.75           N  
ATOM     10  CA  SER A   2     -79.959  31.373 -77.428  1.00 37.75           C  
ATOM     11  C   SER A   2     -79.079  28.986 -75.229  1.00 37.75           C  
ATOM     12  O   SER A   2     -80.032  28.827 -75.433  1.00 37.75           O  
ATOM     13  CB  SER A   2     -81.338  31.495 -77.399  1.00 37.75           C  
ATOM     14  OG  SER A   2     -82.101  32.295 -78.493  1.00 37.75           O  
ATOM     15  N   TYR A   3     -76.939  29.425 -72.957  1.00 39.83           N  
ATOM     16  CA  TYR A   3     -76.357  26.357 -71.265  1.00 39.83           C  
ATOM     17  C   TYR A   3     -74.612  24.778 -68.931  1.00 39.83           C  
ATOM     18  O   TYR A   3     -75.037  24.071 -68.614  1.00 39.83           O  
ATOM     19  CB  TYR A   3     -77.192  26.292 -72.617  1.00 39.83           C  
ATOM     20  CG  TYR A   3     -78.588  26.002 -73.914  1.00 39.83           C  
ATOM     21  CD1 TYR A   3     -78.358  25.609 -75.279  1.00 39.83           C  
ATOM     22  CD2 TYR A   3     -80.019  26.137 -73.724  1.00 39.83           C  
ATOM     23  CE1 TYR A   3     -79.456  25.232 -76.291  1.00 39.83           C  
ATOM     24  CE2 TYR A   3     -81.117  25.775 -74.727  1.00 39.83           C  
ATOM     25  CZ  TYR A   3     -80.725  25.294 -75.891  1.00 39.83           C  
ATOM     26  OH  TYR A   3     -81.755  24.819 -76.784  1.00 39.83           O  
ATOM     27  N   THR A   4     -72.839  23.173 -66.245  1.00 44.12           N  
ATOM     28  CA  THR A   4     -70.638  20.942 -63.176  1.00 44.12           C  
ATOM     29  C   THR A   4     -68.726  19.430 -60.464  1.00 44.12           C  
ATOM     30  O   THR A   4     -68.722  18.583 -60.394  1.00 44.12           O  
ATOM     31  CB  THR A   4     -70.661  21.663 -64.108  1.00 44.12           C  
ATOM     32  CG2 THR A   4     -69.671  22.163 -65.248  1.00 44.12           C  
ATOM     33  OG1 THR A   4     -71.594  21.059 -65.273  1.00 44.12           O  
ATOM     34  N   LEU A   5     -66.572  17.462 -57.415  1.00 40.94           N  
ATOM     35  CA  LEU A   5     -65.913  14.663 -54.967  1.00 40.94           C  
ATOM     36  C   LEU A   5     -61.035  14.203 -51.400  1.00 40.94           C  
ATOM     37  O   LEU A   5     -61.392  13.422 -51.352  1.00 40.94           O  
ATOM     38  CB  LEU A   5     -65.350  13.605 -54.997  1.00 40.94           C  
ATOM     39  CG  LEU A   5     -63.792  13.857 -55.400  1.00 40.94           C  
ATOM     40  CD1 LEU A   5     -63.078  14.617 -54.280  1.00 40.94           C  
ATOM     41  CD2 LEU A   5     -63.115  12.575 -55.742  1.00 40.94           C  
ATOM     42  N   ASP A   6     -59.750  11.452 -50.554  1.00 40.43           N  
ATOM     43  CA  ASP A   6     -57.438   9.865 -45.761  1.00 40.43           C  
ATOM     44  C   ASP A   6     -52.031   9.129 -44.781  1.00 40.43           C  
ATOM     45  O   ASP A   6     -52.047   8.965 -44.765  1.00 40.43           O  
ATOM     46  CB  ASP A   6     -57.770   8.816 -46.225  1.00 40.43           C  
ATOM     47  CG  ASP A   6     -56.923   7.619 -45.594  1.00 40.43           C  
ATOM     48  OD1 ASP A   6     -57.470   6.829 -44.789  1.00 40.43           O  
ATOM     49  OD2 ASP A   6     -55.733   7.484 -45.907  1.00 40.43           O1-
ATOM     50  N   SER A   7     -51.103   9.625 -36.259  1.00 32.75           N  
ATOM     51  CA  SER A   7     -51.262   6.229 -34.923  1.00 32.75           C  
ATOM     52  C   SER A   7     -48.762   3.528 -32.131  1.00 32.75           C  
ATOM     53  O   SER A   7     -48.886   2.806 -32.571  1.00 32.75           O  
ATOM     54  CB  SER A   7     -50.189   5.776 -35.118  1.00 32.75           C  
ATOM     55  OG  SER A   7     -50.189   4.275 -34.807  1.00 32.75           O  
ATOM     56  N   LEU A   8     -46.641   2.054 -29.678  1.00 34.58           N  
ATOM     57  CA  LEU A   8     -36.190 217.021-156.498  1.00 34.58           C  
ATOM     58  C   LEU A   8     -41.913  -0.392 -23.139  1.00 34.58           C  
ATOM     59  O   LEU A   8     -41.335  -0.563 -23.762  1.00 34.58           O  
ATOM     60  CB  LEU A   8     -37.292 217.264-157.125  1.00 34.58           C  
ATOM     61  CG  LEU A   8     -38.274 215.970-157.546  1.00 34.58           C  
ATOM     62  CD1 LEU A   8     -38.742 215.120-156.369  1.00 34.58           C  
ATOM     63  CD2 LEU A   8     -39.523 216.341-158.334  1.00 34.58           C  
ATOM     64  N   GLY A   9     -40.151  -1.988 -21.069  1.00 33.54           N  
ATOM     65  CA  GLY A   9     -33.370 115.355 -70.411  1.00 33.54           C  
ATOM     66  C   GLY A   9     -35.679  -4.517 -15.329  1.00 33.54           C  
ATOM     67  O   GLY A   9     -35.849  -5.367 -14.983  1.00 33.54           O  
ATOM     68  N   ASN A  10     -33.600  -5.859 -12.633  1.00 35.08           N  
ATOM     69  CA  ASN A  10     -31.638  -6.992  -9.859  1.00 35.08           C  
ATOM     70  C   ASN A  10     -29.513  -7.311  -7.358  1.00 35.08           C  
ATOM     71  O   ASN A  10     -28.842  -7.798  -7.645  1.00 35.08           O  
ATOM     72  CB  ASN A  10     -31.220  -8.161 -10.277  1.00 35.08           C  
ATOM     73  CG  ASN A  10     -30.939  -9.487  -9.384  1.00 35.08           C  
ATOM     74  ND2 ASN A  10     -29.804 -10.195  -9.609  1.00 35.08           N  
ATOM     75  OD1 ASN A  10     -31.654  -9.958  -8.488  1.00 35.08           O  
ATOM     76  N   PRO A  11     -24.403  -9.117  -3.261  1.00 37.74           N  
ATOM     77  CA  PRO A  11     -27.280  -8.283  -4.719  1.00 37.74           C  
ATOM     78  C   PRO A  11     -23.443 -10.425  -0.177  1.00 37.74           C  
ATOM     79  O   PRO A  11     -24.081 -11.162   0.010  1.00 37.74           O  
ATOM     80  CB  PRO A  11     -27.418  -7.959  -3.534  1.00 37.74           C  
ATOM     81  CG  PRO A  11     -26.748  -9.322  -3.046  1.00 37.74           C  
ATOM     82  CD  PRO A  11     -25.236  -9.149  -2.790  1.00 37.74           C  
ATOM     83  N   SER A  12     -22.673 -12.020   2.431  1.00 33.81           N  
ATOM     84  CA  SER A  12     -19.849 -11.723   3.799  1.00 33.81           C  
ATOM     85  C   SER A  12     -18.151 -13.563   5.946  1.00 33.81           C  
ATOM     86  O   SER A  12     -18.859 -13.452   6.661  1.00 33.81           O  
ATOM     87  CB  SER A  12     -20.509 -11.117   4.746  1.00 33.81           C  
ATOM     88  OG  SER A  12     -19.473 -10.180   5.396  1.00 33.81           O  
ATOM     89  N   ALA A  13     -17.193 -13.470   8.948  1.00 34.66           N  
ATOM     90  CA  ALA A  13     -14.252 -13.807  10.030  1.00 34.66           C  
ATOM     91  C   ALA A  13     -13.310 -14.900  12.996  1.00 34.66           C  
ATOM     92  O   ALA A  13     -13.945 -15.671  13.265  1.00 34.66           O  
ATOM     93  CB  ALA A  13     -14.598 -12.670  10.548  1.00 34.66           C  
ATOM     94  N   TYR A  14     -10.552 -13.979  14.215  1.00 33.36           N  
ATOM     95  CA  TYR A  14     -10.546 -16.193  16.498  1.00 33.36           C  
ATOM     96  C   TYR A  14      -8.885 -13.780  18.351  1.00 33.36           C  
ATOM     97  O   TYR A  14      -9.525 -13.927  19.240  1.00 33.36           O  
ATOM     98  CB  TYR A  14      -8.928 -16.833  16.776  1.00 33.36           C  
ATOM     99  CG  TYR A  14      -7.775 -17.560  18.042  1.00 33.36           C  
ATOM    100  CD1 TYR A  14      -6.324 -17.443  18.015  1.00 33.36           C  
ATOM    101  CD2 TYR A  14      -8.051 -18.323  19.209  1.00 33.36           C  
ATOM    102  CE1 TYR A  14      -5.321 -17.946  18.937  1.00 33.36           C  
ATOM    103  CE2 TYR A  14      -7.174 -18.925  20.173  1.00 33.36           C  
ATOM    104  CZ  TYR A  14      -5.842 -18.688  19.965  1.00 33.36           C  
ATOM    105  OH  TYR A  14      -4.905 -19.246  20.872  1.00 33.36           O  
ATOM    106  N   ARG A  15      -7.591 -15.499  20.655  1.00 40.63           N  
ATOM    107  CA  ARG A  15     -51.343 226.134-151.190  1.00 40.63           C  
ATOM    108  C   ARG A  15     -50.592 225.435-149.578  1.00 40.63           C  
ATOM    109  O   ARG A  15     -49.379 225.516-149.644  1.00 40.63           O  
ATOM    110  CB  ARG A  15     -51.635 227.313-150.053  1.00 40.63           C  
ATOM    111  CG  ARG A  15     -52.429 228.720-150.109  1.00 40.63           C  
ATOM    112  CD  ARG A  15     -52.606 230.106-150.665  1.00 40.63           C  
ATOM    113  NE  ARG A  15     -52.788 231.096-151.709  1.00 40.63           N  
ATOM    114  CZ  ARG A  15     -53.423 232.200-152.197  1.00 40.63           C  
ATOM    115  NH1 ARG A  15     -54.632 232.596-151.787  1.00 40.63           N1+
ATOM    116  NH2 ARG A  15     -52.878 232.983-153.135  1.00 40.63           N  
ATOM    117  N   ARG A  16     -50.226 224.667-147.975  1.00 37.98           N  
ATOM    118  CA  ARG A  16     -49.117 223.539-147.077  1.00 37.98           C  
ATOM    119  C   ARG A  16     -48.671 222.337-145.925  1.00 37.98           C  
ATOM    120  O   ARG A  16     -49.313 222.469-144.828  1.00 37.98           O  
ATOM    121  CB  ARG A  16     -48.024 224.490-146.309  1.00 37.98           C  
ATOM    122  CG  ARG A  16     -47.463 225.688-147.055  1.00 37.98           C  
ATOM    123  CD  ARG A  16     -47.705 227.017-147.490  1.00 37.98           C  
ATOM    124  NE  ARG A  16     -48.656 227.821-148.178  1.00 37.98           N  
ATOM    125  CZ  ARG A  16     -49.581 228.655-147.668  1.00 37.98           C  
ATOM    126  NH1 ARG A  16     -50.006 229.699-148.358  1.00 37.98           N1+
ATOM    127  NH2 ARG A  16     -50.065 228.436-146.447  1.00 37.98           N  
ATOM    128  N   VAL A  17     -47.940 221.076-145.355  1.00 35.19           N  
ATOM    129  CA  VAL A  17     -47.185 219.643-145.693  1.00 35.19           C  
ATOM    130  C   VAL A  17     -46.092 218.890-144.783  1.00 35.19           C  
ATOM    131  O   VAL A  17     -45.429 219.770-144.101  1.00 35.19           O  
ATOM    132  CB  VAL A  17     -46.390 219.643-147.069  1.00 35.19           C  
ATOM    133  CG1 VAL A  17     -45.046 220.479-147.115  1.00 35.19           C  
ATOM    134  CG2 VAL A  17     -45.898 218.289-147.577  1.00 35.19           C  
ATOM    135  N   THR A  18     -45.396 217.770-144.278  1.00 34.24           N  
ATOM    136  CA  THR A  18     -45.538 216.309-143.799  1.00 34.24           C  
ATOM    137  C   THR A  18     -44.770 215.007-144.142  1.00 34.24           C  
ATOM    138  O   THR A  18     -44.378 214.487-145.142  1.00 34.24           O  
ATOM    139  CB  THR A  18     -47.002 215.938-144.279  1.00 34.24           C  
ATOM    140  CG2 THR A  18     -47.113 215.812-145.779  1.00 34.24           C  
ATOM    141  OG1 THR A  18     -47.411 214.721-143.640  1.00 34.24           O  
ATOM    142  N   GLU A  19     -44.288 214.129-143.075  1.00 32.71           N  
ATOM    143  CA  GLU A  19     -43.274 213.061-143.101  1.00 32.71           C  
ATOM    144  C   GLU A  19     -43.292 212.034-141.864  1.00 32.71           C  
ATOM    145  O   GLU A  19     -44.056 212.284-140.975  1.00 32.71           O  
ATOM    146  CB  GLU A  19     -41.801 213.524-143.101  1.00 32.71           C  
ATOM    147  CG  GLU A  19     -41.229 214.317-144.237  1.00 32.71           C  
ATOM    148  CD  GLU A  19     -41.601 215.768-144.449  1.00 32.71           C  
ATOM    149  OE1 GLU A  19     -42.065 216.417-143.476  1.00 32.71           O  
ATOM    150  OE2 GLU A  19     -41.438 216.284-145.575  1.00 32.71           O1-
ATOM    151  N   THR A  20     -42.441 210.982-141.831  1.00 36.67           N  
ATOM    152  CA  THR A  20     -41.606 210.196-140.817  1.00 36.67           C  
ATOM    153  C   THR A  20     -42.213 208.844-140.384  1.00 36.67           C  
ATOM    154  O   THR A  20     -43.341 208.554-140.643  1.00 36.67           O  
ATOM    155  CB  THR A  20     -41.398 211.156-139.632  1.00 36.67           C  
ATOM    156  CG2 THR A  20     -40.541 210.688-138.469  1.00 36.67           C  
ATOM    157  OG1 THR A  20     -40.709 212.330-140.156  1.00 36.67           O  
ATOM    158  N   ARG A  21     -41.399 207.941-139.667  1.00 26.86           N  
ATOM    159  CA  ARG A  21     -41.466 206.821-138.690  1.00 26.86           C  
ATOM    160  C   ARG A  21     -40.718 205.533-139.128  1.00 26.86           C  
ATOM    161  O   ARG A  21     -40.086 205.533-140.162  1.00 26.86           O  
ATOM    162  CB  ARG A  21     -42.918 206.441-138.394  1.00 26.86           C  
ATOM    163  CG  ARG A  21     -43.658 207.212-137.345  1.00 26.86           C  
ATOM    164  CD  ARG A  21     -43.694 208.704-137.448  1.00 26.86           C  
ATOM    165  NE  ARG A  21     -44.626 209.241-138.435  1.00 26.86           N  
ATOM    166  CZ  ARG A  21     -44.890 210.549-138.523  1.00 26.86           C  
ATOM    167  NH1 ARG A  21     -44.116 211.430-137.900  1.00 26.86           N1+
ATOM    168  NH2 ARG A  21     -45.925 210.966-139.233  1.00 26.86           N  
ATOM    169  N   SER A  22     -40.792 204.462-138.236  1.00 32.05           N  
ATOM    170  CA  SER A  22     -39.722 203.507-137.904  1.00 32.05           C  
ATOM    171  C   SER A  22     -40.214 202.034-137.774  1.00 32.05           C  
ATOM    172  O   SER A  22     -41.360 201.768-137.573  1.00 32.05           O  
ATOM    173  CB  SER A  22     -39.017 203.846-136.594  1.00 32.05           C  
ATOM    174  OG  SER A  22     -38.471 205.144-136.570  1.00 32.05           O  
ATOM    175  N   SER A  23     -39.179 201.079-137.887  1.00 33.30           N  
ATOM    176  CA  SER A  23     -39.250 199.614-138.012  1.00 33.30           C  
ATOM    177  C   SER A  23     -37.890 198.912-138.255  1.00 33.30           C  
ATOM    178  O   SER A  23     -37.107 199.288-139.078  1.00 33.30           O  
ATOM    179  CB  SER A  23     -40.190 199.252-139.174  1.00 33.30           C  
ATOM    180  OG  SER A  23     -39.694 199.786-140.393  1.00 33.30           O  
ATOM    181  N   PHE A  24     -37.627 197.775-137.533  1.00 29.52           N  
ATOM    182  CA  PHE A  24     -37.520 196.965-136.322  1.00 29.52           C  
ATOM    183  C   PHE A  24     -36.507 195.773-136.495  1.00 29.52           C  
ATOM    184  O   PHE A  24     -36.022 195.597-137.587  1.00 29.52           O  
ATOM    185  CB  PHE A  24     -38.890 196.421-135.920  1.00 29.52           C  
ATOM    186  CG  PHE A  24     -39.866 197.438-135.381  1.00 29.52           C  
ATOM    187  CD1 PHE A  24     -41.056 197.682-136.075  1.00 29.52           C  
ATOM    188  CD2 PHE A  24     -39.619 198.123-134.191  1.00 29.52           C  
ATOM    189  CE1 PHE A  24     -41.891 198.732-135.659  1.00 29.52           C  
ATOM    190  CE2 PHE A  24     -40.553 199.047-133.705  1.00 29.52           C  
ATOM    191  CZ  PHE A  24     -41.641 199.410-134.471  1.00 29.52           C  
ATOM    192  N   SER A  25     -36.219 195.078-135.373  1.00 33.93           N  
ATOM    193  CA  SER A  25     -35.867 193.688-135.120  1.00 33.93           C  
ATOM    194  C   SER A  25     -34.412 193.439-134.733  1.00 33.93           C  
ATOM    195  O   SER A  25     -33.330 193.766-134.963  1.00 33.93           O  
ATOM    196  CB  SER A  25     -36.121 192.779-136.345  1.00 33.93           C  
ATOM    197  OG  SER A  25     -37.485 192.819-136.717  1.00 33.93           O  
ATOM    198  N   ARG A  26     -34.242 192.451-133.748  1.00 30.04           N  
ATOM    199  CA  ARG A  26     -34.464 191.078-133.350  1.00 30.04           C  
ATOM    200  C   ARG A  26     -33.147 190.210-133.591  1.00 30.04           C  
ATOM    201  O   ARG A  26     -32.594 190.454-134.633  1.00 30.04           O  
ATOM    202  CB  ARG A  26     -35.618 190.416-134.066  1.00 30.04           C  
ATOM    203  CG  ARG A  26     -37.006 190.935-133.768  1.00 30.04           C  
ATOM    204  CD  ARG A  26     -37.279 191.109-132.287  1.00 30.04           C  
ATOM    205  NE  ARG A  26     -37.081 189.876-131.529  1.00 30.04           N  
ATOM    206  CZ  ARG A  26     -37.997 188.909-131.473  1.00 30.04           C  
ATOM    207  NH1 ARG A  26     -37.905 187.945-130.565  1.00 30.04           N1+
ATOM    208  NH2 ARG A  26     -39.005 188.916-132.333  1.00 30.04           N  
ATOM    209  N   VAL A  27     -32.715 189.430-132.753  1.00 35.34           N  
ATOM    210  CA  VAL A  27     -33.167 188.272-131.984  1.00 35.34           C  
ATOM    211  C   VAL A  27     -32.046 187.229-131.973  1.00 35.34           C  
ATOM    212  O   VAL A  27     -31.048 186.968-132.504  1.00 35.34           O  
ATOM    213  CB  VAL A  27     -34.504 187.743-132.551  1.00 35.34           C  
ATOM    214  CG1 VAL A  27     -34.296 187.155-133.960  1.00 35.34           C  
ATOM    215  CG2 VAL A  27     -35.182 186.699-131.670  1.00 35.34           C  
ATOM    216  N   SER A  28     -32.189 186.281-130.954  1.00 31.88           N  
ATOM    217  CA  SER A  28     -32.093 184.827-130.826  1.00 31.88           C  
ATOM    218  C   SER A  28     -30.810 184.307-130.154  1.00 31.88           C  
ATOM    219  O   SER A  28     -29.784 184.723-129.841  1.00 31.88           O  
ATOM    220  CB  SER A  28     -32.192 184.125-132.192  1.00 31.88           C  
ATOM    221  OG  SER A  28     -33.435 184.384-132.811  1.00 31.88           O  
ATOM    222  N   GLY A  29     -30.943 182.964-129.851  1.00 33.55           N  
ATOM    223  CA  GLY A  29     -29.882 182.239-129.178  1.00 33.55           C  
ATOM    224  C   GLY A  29     -29.848 180.766-129.389  1.00 33.55           C  
ATOM    225  O   GLY A  29     -30.232 179.854-130.000  1.00 33.55           O  
ATOM    226  N   SER A  30     -28.947 180.126-128.470  1.00 29.21           N  
ATOM    227  CA  SER A  30     -28.271 178.858-128.792  1.00 29.21           C  
ATOM    228  C   SER A  30     -27.950 177.959-127.547  1.00 29.21           C  
ATOM    229  O   SER A  30     -27.902 178.548-126.478  1.00 29.21           O  
ATOM    230  CB  SER A  30     -26.958 179.150-129.521  1.00 29.21           C  
ATOM    231  OG  SER A  30     -27.197 179.828-130.742  1.00 29.21           O  
ATOM    232  N   PRO A  31     -27.757 176.686-127.760  1.00 36.91           N  
ATOM    233  CA  PRO A  31     -27.297 175.361-127.455  1.00 36.91           C  
ATOM    234  C   PRO A  31     -26.595 174.745-126.212  1.00 36.91           C  
ATOM    235  O   PRO A  31     -26.582 175.146-125.121  1.00 36.91           O  
ATOM    236  CB  PRO A  31     -26.211 175.351-128.611  1.00 36.91           C  
ATOM    237  CG  PRO A  31     -27.108 175.559-129.808  1.00 36.91           C  
ATOM    238  CD  PRO A  31     -28.377 176.196-129.290  1.00 36.91           C  
ATOM    239  N   SER A  32     -26.102 173.542-126.491  1.00 31.33           N  
ATOM    240  CA  SER A  32     -24.983 172.995-125.822  1.00 31.33           C  
ATOM    241  C   SER A  32     -25.065 172.442-124.410  1.00 31.33           C  
ATOM    242  O   SER A  32     -25.565 172.722-123.401  1.00 31.33           O  
ATOM    243  CB  SER A  32     -23.795 174.035-125.755  1.00 31.33           C  
ATOM    244  OG  SER A  32     -22.742 173.534-126.566  1.00 31.33           O  
ATOM    245  N   SER A  33     -24.238 171.333-124.179  1.00 32.61           N  
ATOM    246  CA  SER A  33     -23.940 170.003-124.670  1.00 32.61           C  
ATOM    247  C   SER A  33     -22.801 169.282-123.845  1.00 32.61           C  
ATOM    248  O   SER A  33     -21.886 169.901-123.424  1.00 32.61           O  
ATOM    249  CB  SER A  33     -23.503 170.022-126.131  1.00 32.61           C  
ATOM    250  OG  SER A  33     -23.347 168.702-126.628  1.00 32.61           O  
ATOM    251  N   GLY A  34     -22.924 167.938-123.659  1.00 33.98           N  
ATOM    252  CA  GLY A  34     -21.822 167.084-123.181  1.00 33.98           C  
ATOM    253  C   GLY A  34     -22.154 165.860-122.401  1.00 33.98           C  
ATOM    254  O   GLY A  34     -23.046 165.337-121.857  1.00 33.98           O  
ATOM    255  N   PHE A  35     -21.032 164.967-122.203  1.00 36.31           N  
ATOM    256  CA  PHE A  35     -21.132 163.655-121.493  1.00 36.31           C  
ATOM    257  C   PHE A  35     -19.842 163.173-120.815  1.00 36.31           C  
ATOM    258  O   PHE A  35     -19.270 163.650-119.892  1.00 36.31           O  
ATOM    259  CB  PHE A  35     -21.661 162.612-122.488  1.00 36.31           C  
ATOM    260  CG  PHE A  35     -22.296 161.387-121.881  1.00 36.31           C  
ATOM    261  CD1 PHE A  35     -23.161 161.548-120.794  1.00 36.31           C  
ATOM    262  CD2 PHE A  35     -22.048 160.108-122.358  1.00 36.31           C  
ATOM    263  CE1 PHE A  35     -23.646 160.424-120.116  1.00 36.31           C  
ATOM    264  CE2 PHE A  35     -22.572 158.992-121.692  1.00 36.31           C  
ATOM    265  CZ  PHE A  35     -23.312 159.150-120.536  1.00 36.31           C  
ATOM    266  N   ARG A  36     -19.300 161.945-121.238  1.00 34.16           N  
ATOM    267  CA  ARG A  36     -18.842 161.068-120.084  1.00 34.16           C  
ATOM    268  C   ARG A  36     -17.656 160.212-120.435  1.00 34.16           C  
ATOM    269  O   ARG A  36     -16.679 160.215-121.089  1.00 34.16           O  
ATOM    270  CB  ARG A  36     -20.072 160.281-119.639  1.00 34.16           C  
ATOM    271  CG  ARG A  36     -20.098 159.747-118.226  1.00 34.16           C  
ATOM    272  CD  ARG A  36     -21.193 158.710-118.015  1.00 34.16           C  
ATOM    273  NE  ARG A  36     -21.007 158.001-116.739  1.00 34.16           N  
ATOM    274  CZ  ARG A  36     -20.458 156.784-116.687  1.00 34.16           C  
ATOM    275  NH1 ARG A  36     -20.047 156.283-115.527  1.00 34.16           N1+
ATOM    276  NH2 ARG A  36     -20.325 156.078-117.799  1.00 34.16           N  
ATOM    277  N   SER A  37     -17.507 158.972-119.734  1.00 34.37           N  
ATOM    278  CA  SER A  37     -17.103 157.588-119.985  1.00 34.37           C  
ATOM    279  C   SER A  37     -15.593 157.304-119.589  1.00 34.37           C  
ATOM    280  O   SER A  37     -14.887 158.253-119.513  1.00 34.37           O  
ATOM    281  CB  SER A  37     -17.307 157.220-121.445  1.00 34.37           C  
ATOM    282  OG  SER A  37     -17.123 155.869-121.750  1.00 34.37           O  
ATOM    283  N   GLN A  38     -15.175 156.100-119.422  1.00 38.41           N  
ATOM    284  CA  GLN A  38     -15.599 154.867-118.792  1.00 38.41           C  
ATOM    285  C   GLN A  38     -14.576 154.357-117.745  1.00 38.41           C  
ATOM    286  O   GLN A  38     -14.187 154.728-116.718  1.00 38.41           O  
ATOM    287  CB  GLN A  38     -15.859 153.787-119.840  1.00 38.41           C  
ATOM    288  CG  GLN A  38     -16.839 152.704-119.594  1.00 38.41           C  
ATOM    289  CD  GLN A  38     -16.739 151.795-118.408  1.00 38.41           C  
ATOM    290  NE2 GLN A  38     -16.067 150.656-118.594  1.00 38.41           N  
ATOM    291  OE1 GLN A  38     -17.251 152.082-117.322  1.00 38.41           O  
ATOM    292  N   SER A  39     -13.963 153.149-118.048  1.00 33.98           N  
ATOM    293  CA  SER A  39     -12.743 152.408-117.815  1.00 33.98           C  
ATOM    294  C   SER A  39     -12.719 151.512-116.585  1.00 33.98           C  
ATOM    295  O   SER A  39     -13.043 151.509-115.473  1.00 33.98           O  
ATOM    296  CB  SER A  39     -11.556 153.392-117.694  1.00 33.98           C  
ATOM    297  OG  SER A  39     -10.332 152.679-117.669  1.00 33.98           O  
ATOM    298  N   TRP A  40     -12.080 150.278-116.811  1.00 36.80           N  
ATOM    299  CA  TRP A  40     -11.439 149.269-115.949  1.00 36.80           C  
ATOM    300  C   TRP A  40     -10.573 148.310-116.723  1.00 36.80           C  
ATOM    301  O   TRP A  40     -10.391 147.724-117.705  1.00 36.80           O  
ATOM    302  CB  TRP A  40     -12.503 148.463-115.181  1.00 36.80           C  
ATOM    303  CG  TRP A  40     -11.991 147.531-114.117  1.00 36.80           C  
ATOM    304  CD1 TRP A  40     -11.359 147.865-112.948  1.00 36.80           C  
ATOM    305  CD2 TRP A  40     -12.063 146.098-114.140  1.00 36.80           C  
ATOM    306  CE2 TRP A  40     -11.387 145.630-112.993  1.00 36.80           C  
ATOM    307  CE3 TRP A  40     -12.634 145.178-115.029  1.00 36.80           C  
ATOM    308  NE1 TRP A  40     -10.956 146.719-112.290  1.00 36.80           N  
ATOM    309  CZ2 TRP A  40     -11.245 144.266-112.725  1.00 36.80           C  
ATOM    310  CZ3 TRP A  40     -12.537 143.822-114.725  1.00 36.80           C  
ATOM    311  CH2 TRP A  40     -11.835 143.380-113.591  1.00 36.80           C  
ATOM    312  N   SER A  41      -9.481 147.890-115.936  1.00 32.90           N  
ATOM    313  CA  SER A  41      -8.674 146.701-116.257  1.00 32.90           C  
ATOM    314  C   SER A  41      -8.277 145.900-115.001  1.00 32.90           C  
ATOM    315  O   SER A  41      -8.430 146.110-113.872  1.00 32.90           O  
ATOM    316  CB  SER A  41      -7.413 147.115-117.012  1.00 32.90           C  
ATOM    317  OG  SER A  41      -6.679 145.993-117.461  1.00 32.90           O  
ATOM    318  N   ARG A  42      -7.609 144.715-115.358  1.00 33.98           N  
ATOM    319  CA  ARG A  42      -7.086 143.804-114.332  1.00 33.98           C  
ATOM    320  C   ARG A  42      -5.996 142.870-114.943  1.00 33.98           C  
ATOM    321  O   ARG A  42      -6.030 142.420-116.021  1.00 33.98           O  
ATOM    322  CB  ARG A  42      -8.204 142.995-113.708  1.00 33.98           C  
ATOM    323  CG  ARG A  42      -7.977 142.242-112.437  1.00 33.98           C  
ATOM    324  CD  ARG A  42      -7.135 140.993-112.505  1.00 33.98           C  
ATOM    325  NE  ARG A  42      -6.908 140.389-111.193  1.00 33.98           N  
ATOM    326  CZ  ARG A  42      -6.619 139.103-111.003  1.00 33.98           C  
ATOM    327  NH1 ARG A  42      -6.692 138.236-112.006  1.00 33.98           N1+
ATOM    328  NH2 ARG A  42      -6.254 138.681-109.800  1.00 33.98           N  
ATOM    329  N   GLY A  43      -4.950 142.600-114.082  1.00 33.16           N  
ATOM    330  CA  GLY A  43      -3.857 141.706-114.430  1.00 33.16           C  
ATOM    331  C   GLY A  43      -3.536 140.706-113.270  1.00 33.16           C  
ATOM    332  O   GLY A  43      -4.031 140.836-112.221  1.00 33.16           O  
ATOM    333  N   SER A  44      -2.661 139.702-113.569  1.00 47.23           N  
ATOM    334  CA  SER A  44      -2.356 138.348-113.086  1.00 47.23           C  
ATOM    335  C   SER A  44      -0.827 138.156-112.944  1.00 47.23           C  
ATOM    336  O   SER A  44      -0.094 139.077-112.745  1.00 47.23           O  
ATOM    337  CB  SER A  44      -2.991 137.338-114.023  1.00 47.23           C  
ATOM    338  OG  SER A  44      -3.114 136.040-113.483  1.00 47.23           O  
ATOM    339  N   PRO A  45      -0.318 136.845-113.058  1.00 46.24           N  
ATOM    340  CA  PRO A  45      -0.011 135.582-112.393  1.00 46.24           C  
ATOM    341  C   PRO A  45       1.326 135.696-111.595  1.00 46.24           C  
ATOM    342  O   PRO A  45       1.647 136.718-111.074  1.00 46.24           O  
ATOM    343  CB  PRO A  45       0.039 134.557-113.544  1.00 46.24           C  
ATOM    344  CG  PRO A  45       1.003 135.320-114.459  1.00 46.24           C  
ATOM    345  CD  PRO A  45       0.158 136.577-114.625  1.00 46.24           C  
ATOM    346  N   SER A  46       2.057 134.548-111.545  1.00 31.66           N  
ATOM    347  CA  SER A  46       3.286 134.397-110.773  1.00 31.66           C  
ATOM    348  C   SER A  46       4.403 135.305-111.405  1.00 31.66           C  
ATOM    349  O   SER A  46       5.034 134.932-112.304  1.00 31.66           O  
ATOM    350  CB  SER A  46       3.752 132.958-110.710  1.00 31.66           C  
ATOM    351  OG  SER A  46       4.919 132.812-109.920  1.00 31.66           O  
ATOM    352  N   THR A  47       4.552 136.513-110.898  1.00 27.30           N  
ATOM    353  CA  THR A  47       4.366 137.236-109.641  1.00 27.30           C  
ATOM    354  C   THR A  47       4.099 138.752-109.877  1.00 27.30           C  
ATOM    355  O   THR A  47       4.641 139.304-110.806  1.00 27.30           O  
ATOM    356  CB  THR A  47       5.595 137.065-108.734  1.00 27.30           C  
ATOM    357  CG2 THR A  47       5.851 135.587-108.434  1.00 27.30           C  
ATOM    358  OG1 THR A  47       6.755 137.607-109.377  1.00 27.30           O  
ATOM    359  N   VAL A  48       3.254 139.296-108.969  1.00 33.25           N  
ATOM    360  CA  VAL A  48       3.075 140.500-108.194  1.00 33.25           C  
ATOM    361  C   VAL A  48       2.151 141.521-109.000  1.00 33.25           C  
ATOM    362  O   VAL A  48       2.268 141.478-110.184  1.00 33.25           O  
ATOM    363  CB  VAL A  48       4.364 141.225-107.786  1.00 33.25           C  
ATOM    364  CG1 VAL A  48       5.267 140.282-106.969  1.00 33.25           C  
ATOM    365  CG2 VAL A  48       5.161 141.761-108.973  1.00 33.25           C  
ATOM    366  N   SER A  49       1.400 142.311-108.374  1.00 28.12           N  
ATOM    367  CA  SER A  49       0.587 142.934-107.383  1.00 28.12           C  
ATOM    368  C   SER A  49      -0.169 144.235-107.826  1.00 28.12           C  
ATOM    369  O   SER A  49       0.127 144.802-108.841  1.00 28.12           O  
ATOM    370  CB  SER A  49       1.442 143.322-106.158  1.00 28.12           C  
ATOM    371  OG  SER A  49       2.095 142.181-105.633  1.00 28.12           O  
ATOM    372  N   SER A  50      -1.121 144.577-107.005  1.00 30.67           N  
ATOM    373  CA  SER A  50      -1.447 145.887-106.494  1.00 30.67           C  
ATOM    374  C   SER A  50      -2.800 146.455-107.120  1.00 30.67           C  
ATOM    375  O   SER A  50      -3.075 146.055-108.184  1.00 30.67           O  
ATOM    376  CB  SER A  50      -0.405 146.975-106.714  1.00 30.67           C  
ATOM    377  OG  SER A  50       0.828 146.641-106.104  1.00 30.67           O  
ATOM    378  N   SER A  51      -3.450 147.324-106.475  1.00 30.43           N  
ATOM    379  CA  SER A  51      -4.175 148.573-106.678  1.00 30.43           C  
ATOM    380  C   SER A  51      -5.666 148.580-106.205  1.00 30.43           C  
ATOM    381  O   SER A  51      -6.199 147.532-105.983  1.00 30.43           O  
ATOM    382  CB  SER A  51      -4.199 148.957-108.165  1.00 30.43           C  
ATOM    383  OG  SER A  51      -2.896 149.153-108.673  1.00 30.43           O  
ATOM    384  N   TYR A  52      -6.292 149.747-106.206  1.00 33.59           N  
ATOM    385  CA  TYR A  52      -6.048 150.960-105.449  1.00 33.59           C  
ATOM    386  C   TYR A  52      -7.290 151.750-105.151  1.00 33.59           C  
ATOM    387  O   TYR A  52      -7.141 152.577-104.144  1.00 33.59           O  
ATOM    388  CB  TYR A  52      -5.078 151.936-106.137  1.00 33.59           C  
ATOM    389  CG  TYR A  52      -3.599 151.695-106.121  1.00 33.59           C  
ATOM    390  CD1 TYR A  52      -2.991 151.143-104.989  1.00 33.59           C  
ATOM    391  CD2 TYR A  52      -2.820 151.990-107.237  1.00 33.59           C  
ATOM    392  CE1 TYR A  52      -1.654 150.698-105.066  1.00 33.59           C  
ATOM    393  CE2 TYR A  52      -1.471 151.551-107.275  1.00 33.59           C  
ATOM    394  CZ  TYR A  52      -0.942 150.837-106.228  1.00 33.59           C  
ATOM    395  OH  TYR A  52       0.311 150.264-106.344  1.00 33.59           O  
ATOM    396  N   LYS A  53      -8.467 152.132-105.397  1.00 29.79           N  
ATOM    397  CA  LYS A  53      -9.025 153.524-105.502  1.00 29.79           C  
ATOM    398  C   LYS A  53      -9.941 153.928-104.318  1.00 29.79           C  
ATOM    399  O   LYS A  53      -9.604 153.896-103.186  1.00 29.79           O  
ATOM    400  CB  LYS A  53      -9.689 153.614-106.870  1.00 29.79           C  
ATOM    401  CG  LYS A  53      -9.638 154.895-107.629  1.00 29.79           C  
ATOM    402  CD  LYS A  53     -10.531 156.031-107.251  1.00 29.79           C  
ATOM    403  CE  LYS A  53     -11.999 155.729-107.535  1.00 29.79           C  
ATOM    404  NZ  LYS A  53     -12.867 156.922-107.311  1.00 29.79           N1+
ATOM    405  N   ARG A  54     -11.150 154.363-104.691  1.00 33.82           N  
ATOM    406  CA  ARG A  54     -11.690 155.431-103.808  1.00 33.82           C  
ATOM    407  C   ARG A  54     -13.228 155.594-103.977  1.00 33.82           C  
ATOM    408  O   ARG A  54     -13.771 155.398-105.001  1.00 33.82           O  
ATOM    409  CB  ARG A  54     -11.016 156.771-104.078  1.00 33.82           C  
ATOM    410  CG  ARG A  54     -11.325 157.885-103.111  1.00 33.82           C  
ATOM    411  CD  ARG A  54     -11.226 159.287-103.686  1.00 33.82           C  
ATOM    412  NE  ARG A  54     -11.616 160.266-102.637  1.00 33.82           N  
ATOM    413  CZ  ARG A  54     -10.787 160.514-101.619  1.00 33.82           C  
ATOM    414  NH1 ARG A  54      -9.488 160.264-101.751  1.00 33.82           N1+
ATOM    415  NH2 ARG A  54     -11.261 161.002-100.485  1.00 33.82           N  
ATOM    416  N   SER A  55     -13.833 156.051-102.887  1.00 27.84           N  
ATOM    417  CA  SER A  55     -14.877 157.081-102.984  1.00 27.84           C  
ATOM    418  C   SER A  55     -14.881 157.969-101.694  1.00 27.84           C  
ATOM    419  O   SER A  55     -14.031 158.813-101.585  1.00 27.84           O  
ATOM    420  CB  SER A  55     -16.235 156.455-103.256  1.00 27.84           C  
ATOM    421  OG  SER A  55     -17.231 157.446-103.442  1.00 27.84           O  
ATOM    422  N   MET A  56     -15.899 157.593-100.895  1.00 31.10           N  
ATOM    423  CA  MET A  56     -16.284 157.635 -99.497  1.00 31.10           C  
ATOM    424  C   MET A  56     -17.430 156.558 -99.311  1.00 31.10           C  
ATOM    425  O   MET A  56     -18.338 156.600-100.061  1.00 31.10           O  
ATOM    426  CB  MET A  56     -16.726 159.010 -99.080  1.00 31.10           C  
ATOM    427  CG  MET A  56     -17.819 159.747 -99.773  1.00 31.10           C  
ATOM    428  SD  MET A  56     -17.578 160.311-101.475  1.00 31.10           S  
ATOM    429  CE  MET A  56     -16.186 161.449-101.351  1.00 31.10           C  
ATOM    430  N   LEU A  57     -17.146 155.696 -98.356  1.00 29.83           N  
ATOM    431  CA  LEU A  57     -16.811 156.068 -97.004  1.00 29.83           C  
ATOM    432  C   LEU A  57     -16.630 154.741 -96.107  1.00 29.83           C  
ATOM    433  O   LEU A  57     -17.558 154.482 -95.405  1.00 29.83           O  
ATOM    434  CB  LEU A  57     -17.821 156.902 -96.307  1.00 29.83           C  
ATOM    435  CG  LEU A  57     -18.540 158.153 -96.484  1.00 29.83           C  
ATOM    436  CD1 LEU A  57     -19.647 158.158 -97.551  1.00 29.83           C  
ATOM    437  CD2 LEU A  57     -19.247 158.569 -95.159  1.00 29.83           C  
ATOM    438  N   ALA A  58     -15.519 154.120 -96.228  1.00 33.28           N  
ATOM    439  CA  ALA A  58     -15.208 152.895 -95.435  1.00 33.28           C  
ATOM    440  C   ALA A  58     -13.737 152.418 -95.535  1.00 33.28           C  
ATOM    441  O   ALA A  58     -12.924 153.309 -95.784  1.00 33.28           O  
ATOM    442  CB  ALA A  58     -16.147 151.757 -95.848  1.00 33.28           C  
ATOM    443  N   PRO A  59     -13.381 151.236 -95.378  1.00 35.50           N  
ATOM    444  CA  PRO A  59     -12.923 150.122 -94.476  1.00 35.50           C  
ATOM    445  C   PRO A  59     -11.565 149.393 -94.524  1.00 35.50           C  
ATOM    446  O   PRO A  59     -10.477 149.631 -94.847  1.00 35.50           O  
ATOM    447  CB  PRO A  59     -14.085 149.171 -94.884  1.00 35.50           C  
ATOM    448  CG  PRO A  59     -13.934 149.087 -96.367  1.00 35.50           C  
ATOM    449  CD  PRO A  59     -13.328 150.384 -96.817  1.00 35.50           C  
ATOM    450  N   ARG A  60     -11.709 148.075 -94.021  1.00 32.22           N  
ATOM    451  CA  ARG A  60     -10.849 147.437 -93.060  1.00 32.22           C  
ATOM    452  C   ARG A  60      -9.979 146.216 -93.461  1.00 32.22           C  
ATOM    453  O   ARG A  60     -10.179 145.952 -94.664  1.00 32.22           O  
ATOM    454  CB  ARG A  60     -11.841 146.951 -91.957  1.00 32.22           C  
ATOM    455  CG  ARG A  60     -12.411 147.953 -91.039  1.00 32.22           C  
ATOM    456  CD  ARG A  60     -13.141 149.147 -91.393  1.00 32.22           C  
ATOM    457  NE  ARG A  60     -14.532 149.141 -91.775  1.00 32.22           N  
ATOM    458  CZ  ARG A  60     -15.249 150.274 -91.868  1.00 32.22           C  
ATOM    459  NH1 ARG A  60     -16.571 150.241 -91.965  1.00 32.22           N1+
ATOM    460  NH2 ARG A  60     -14.622 151.441 -91.860  1.00 32.22           N  
ATOM    461  N   LEU A  61      -9.218 145.483 -92.806  1.00 27.62           N  
ATOM    462  CA  LEU A  61      -8.430 144.711 -91.897  1.00 27.62           C  
ATOM    463  C   LEU A  61      -7.691 143.443 -92.426  1.00 27.62           C  
ATOM    464  O   LEU A  61      -7.736 143.170 -93.603  1.00 27.62           O  
ATOM    465  CB  LEU A  61      -9.330 144.224 -90.734  1.00 27.62           C  
ATOM    466  CG  LEU A  61     -10.017 145.251 -89.849  1.00 27.62           C  
ATOM    467  CD1 LEU A  61     -10.900 144.642 -88.775  1.00 27.62           C  
ATOM    468  CD2 LEU A  61      -8.958 146.148 -89.185  1.00 27.62           C  
ATOM    469  N   ALA A  62      -6.997 142.696 -91.468  1.00 25.43           N  
ATOM    470  CA  ALA A  62      -5.832 141.790 -91.619  1.00 25.43           C  
ATOM    471  C   ALA A  62      -5.775 140.520 -90.722  1.00 25.43           C  
ATOM    472  O   ALA A  62      -6.698 140.168 -90.058  1.00 25.43           O  
ATOM    473  CB  ALA A  62      -4.529 142.576 -91.370  1.00 25.43           C  
ATOM    474  N   TYR A  63      -4.545 139.768 -90.841  1.00 30.13           N  
ATOM    475  CA  TYR A  63      -3.706 138.909 -89.987  1.00 30.13           C  
ATOM    476  C   TYR A  63      -3.213 137.528 -90.566  1.00 30.13           C  
ATOM    477  O   TYR A  63      -3.633 137.191 -91.630  1.00 30.13           O  
ATOM    478  CB  TYR A  63      -4.441 138.575 -88.671  1.00 30.13           C  
ATOM    479  CG  TYR A  63      -4.606 139.756 -87.742  1.00 30.13           C  
ATOM    480  CD1 TYR A  63      -3.533 140.626 -87.522  1.00 30.13           C  
ATOM    481  CD2 TYR A  63      -5.802 140.002 -87.079  1.00 30.13           C  
ATOM    482  CE1 TYR A  63      -3.630 141.654 -86.579  1.00 30.13           C  
ATOM    483  CE2 TYR A  63      -5.901 141.039 -86.141  1.00 30.13           C  
ATOM    484  CZ  TYR A  63      -4.799 141.825 -85.873  1.00 30.13           C  
ATOM    485  OH  TYR A  63      -4.866 142.791 -84.890  1.00 30.13           O  
ATOM    486  N   SER A  64      -2.348 136.910 -89.749  1.00 28.35           N  
ATOM    487  CA  SER A  64      -1.764 135.594 -90.035  1.00 28.35           C  
ATOM    488  C   SER A  64      -0.820 135.079 -88.841  1.00 28.35           C  
ATOM    489  O   SER A  64      -0.830 135.768 -87.902  1.00 28.35           O  
ATOM    490  CB  SER A  64      -0.935 135.534 -91.299  1.00 28.35           C  
ATOM    491  OG  SER A  64      -0.495 134.229 -91.605  1.00 28.35           O  
ATOM    492  N   SER A  65      -0.168 133.973 -88.970  1.00 30.27           N  
ATOM    493  CA  SER A  65       0.401 133.052 -87.986  1.00 30.27           C  
ATOM    494  C   SER A  65       1.472 132.046 -88.592  1.00 30.27           C  
ATOM    495  O   SER A  65       1.835 132.257 -89.686  1.00 30.27           O  
ATOM    496  CB  SER A  65      -0.672 132.242 -87.287  1.00 30.27           C  
ATOM    497  OG  SER A  65      -0.256 131.437 -86.220  1.00 30.27           O  
ATOM    498  N   ALA A  66       1.993 131.112 -87.885  1.00 24.18           N  
ATOM    499  CA  ALA A  66       3.109 130.179 -88.062  1.00 24.18           C  
ATOM    500  C   ALA A  66       3.358 129.087 -86.981  1.00 24.18           C  
ATOM    501  O   ALA A  66       2.726 129.017 -85.986  1.00 24.18           O  
ATOM    502  CB  ALA A  66       4.403 131.016 -88.152  1.00 24.18           C  
ATOM    503  N   MET A  67       4.399 128.226 -87.320  1.00 26.41           N  
ATOM    504  CA  MET A  67       4.625 126.919 -86.620  1.00 26.41           C  
ATOM    505  C   MET A  67       5.906 126.099 -86.944  1.00 26.41           C  
ATOM    506  O   MET A  67       6.465 126.710 -87.920  1.00 26.41           O  
ATOM    507  CB  MET A  67       3.354 126.107 -86.905  1.00 26.41           C  
ATOM    508  CG  MET A  67       2.798 125.178 -85.906  1.00 26.41           C  
ATOM    509  SD  MET A  67       3.800 123.964 -85.001  1.00 26.41           S  
ATOM    510  CE  MET A  67       4.668 125.129 -83.871  1.00 26.41           C  
ATOM    511  N   LEU A  68       6.548 125.088 -86.549  1.00 24.84           N  
ATOM    512  CA  LEU A  68       6.922 123.818 -86.046  1.00 24.84           C  
ATOM    513  C   LEU A  68       8.506 123.448 -86.042  1.00 24.84           C  
ATOM    514  O   LEU A  68       9.250 124.291 -86.338  1.00 24.84           O  
ATOM    515  CB  LEU A  68       6.326 122.618 -86.743  1.00 24.84           C  
ATOM    516  CG  LEU A  68       4.911 122.313 -87.000  1.00 24.84           C  
ATOM    517  CD1 LEU A  68       3.898 122.216 -85.894  1.00 24.84           C  
ATOM    518  CD2 LEU A  68       4.387 123.304 -88.085  1.00 24.84           C  
ATOM    519  N   SER A  69       8.810 122.205 -85.697  1.00 28.64           N  
ATOM    520  CA  SER A  69      10.093 121.599 -85.334  1.00 28.64           C  
ATOM    521  C   SER A  69      10.174 120.009 -85.387  1.00 28.64           C  
ATOM    522  O   SER A  69       9.189 119.476 -85.730  1.00 28.64           O  
ATOM    523  CB  SER A  69      10.510 121.975 -83.908  1.00 28.64           C  
ATOM    524  OG  SER A  69      10.629 123.377 -83.759  1.00 28.64           O  
ATOM    525  N   SER A  70      11.286 119.367 -85.057  1.00 22.90           N  
ATOM    526  CA  SER A  70      11.710 117.950 -84.777  1.00 22.90           C  
ATOM    527  C   SER A  70      13.228 117.688 -84.644  1.00 22.90           C  
ATOM    528  O   SER A  70      14.007 118.593 -84.732  1.00 22.90           O  
ATOM    529  CB  SER A  70      11.156 117.061 -85.899  1.00 22.90           C  
ATOM    530  OG  SER A  70      11.726 117.421 -87.146  1.00 22.90           O  
ATOM    531  N   ALA A  71      13.537 116.363 -84.420  1.00 28.61           N  
ATOM    532  CA  ALA A  71      14.813 115.815 -83.987  1.00 28.61           C  
ATOM    533  C   ALA A  71      14.944 114.260 -83.968  1.00 28.61           C  
ATOM    534  O   ALA A  71      13.808 113.781 -84.221  1.00 28.61           O  
ATOM    535  CB  ALA A  71      15.125 116.295 -82.558  1.00 28.61           C  
ATOM    536  N   GLU A  72      15.803 113.382 -83.724  1.00 27.98           N  
ATOM    537  CA  GLU A  72      17.077 112.708 -83.760  1.00 27.98           C  
ATOM    538  C   GLU A  72      17.390 111.503 -82.843  1.00 27.98           C  
ATOM    539  O   GLU A  72      17.017 111.081 -81.836  1.00 27.98           O  
ATOM    540  CB  GLU A  72      18.173 113.758 -83.425  1.00 27.98           C  
ATOM    541  CG  GLU A  72      18.647 114.640 -84.528  1.00 27.98           C  
ATOM    542  CD  GLU A  72      17.676 115.292 -85.475  1.00 27.98           C  
ATOM    543  OE1 GLU A  72      17.052 114.574 -86.292  1.00 27.98           O  
ATOM    544  OE2 GLU A  72      17.527 116.534 -85.413  1.00 27.98           O1-
ATOM    545  N   SER A  73      18.461 110.709 -83.329  1.00 29.40           N  
ATOM    546  CA  SER A  73      18.818 109.463 -82.613  1.00 29.40           C  
ATOM    547  C   SER A  73      20.296 108.966 -82.897  1.00 29.40           C  
ATOM    548  O   SER A  73      20.922 109.724 -83.556  1.00 29.40           O  
ATOM    549  CB  SER A  73      17.877 108.327 -82.985  1.00 29.40           C  
ATOM    550  OG  SER A  73      17.952 108.009 -84.360  1.00 29.40           O  
ATOM    551  N   SER A  74      20.716 107.812 -82.405  1.00 27.30           N  
ATOM    552  CA  SER A  74      21.951 107.007 -82.287  1.00 27.30           C  
ATOM    553  C   SER A  74      21.922 105.571 -81.768  1.00 27.30           C  
ATOM    554  O   SER A  74      20.920 105.006 -81.387  1.00 27.30           O  
ATOM    555  CB  SER A  74      22.887 107.786 -81.320  1.00 27.30           C  
ATOM    556  OG  SER A  74      23.224 109.052 -81.844  1.00 27.30           O  
ATOM    557  N   LEU A  75      23.017 104.822 -81.289  1.00 30.69           N  
ATOM    558  CA  LEU A  75      24.116 104.089 -81.853  1.00 30.69           C  
ATOM    559  C   LEU A  75      24.628 102.893 -80.984  1.00 30.69           C  
ATOM    560  O   LEU A  75      23.869 102.794 -79.978  1.00 30.69           O  
ATOM    561  CB  LEU A  75      25.333 105.000 -82.092  1.00 30.69           C  
ATOM    562  CG  LEU A  75      25.171 106.106 -83.130  1.00 30.69           C  
ATOM    563  CD1 LEU A  75      26.440 106.951 -83.212  1.00 30.69           C  
ATOM    564  CD2 LEU A  75      24.838 105.514 -84.497  1.00 30.69           C  
ATOM    565  N   ASP A  76      25.401 102.022 -80.947  1.00 30.19           N  
ATOM    566  CA  ASP A  76      26.711 101.301 -80.928  1.00 30.19           C  
ATOM    567  C   ASP A  76      26.717  99.858 -80.571  1.00 30.19           C  
ATOM    568  O   ASP A  76      25.982  98.956 -80.403  1.00 30.19           O  
ATOM    569  CB  ASP A  76      27.604 102.082 -79.927  1.00 30.19           C  
ATOM    570  CG  ASP A  76      27.881 103.504 -80.375  1.00 30.19           C  
ATOM    571  OD1 ASP A  76      28.227 103.714 -81.559  1.00 30.19           O  
ATOM    572  OD2 ASP A  76      27.758 104.425 -79.540  1.00 30.19           O1-
ATOM    573  N   PHE A  77      28.091  99.225 -80.343  1.00 31.34           N  
ATOM    574  CA  PHE A  77      28.351  97.797 -80.515  1.00 31.34           C  
ATOM    575  C   PHE A  77      29.579  97.245 -79.762  1.00 31.34           C  
ATOM    576  O   PHE A  77      30.527  97.978 -79.596  1.00 31.34           O  
ATOM    577  CB  PHE A  77      28.601  97.460 -81.982  1.00 31.34           C  
ATOM    578  CG  PHE A  77      28.048  98.261 -83.102  1.00 31.34           C  
ATOM    579  CD1 PHE A  77      28.848  99.265 -83.671  1.00 31.34           C  
ATOM    580  CD2 PHE A  77      26.776  98.037 -83.617  1.00 31.34           C  
ATOM    581  CE1 PHE A  77      28.404  99.930 -84.822  1.00 31.34           C  
ATOM    582  CE2 PHE A  77      26.346  98.733 -84.751  1.00 31.34           C  
ATOM    583  CZ  PHE A  77      27.165  99.648 -85.368  1.00 31.34           C  
ATOM    584  N   SER A  78      29.989  96.013 -79.656  1.00 30.94           N  
ATOM    585  CA  SER A  78      30.974  94.973 -79.887  1.00 30.94           C  
ATOM    586  C   SER A  78      31.987  94.514 -78.781  1.00 30.94           C  
ATOM    587  O   SER A  78      32.219  95.254 -77.903  1.00 30.94           O  
ATOM    588  CB  SER A  78      31.878  95.438 -81.065  1.00 30.94           C  
ATOM    589  OG  SER A  78      31.090  95.598 -82.231  1.00 30.94           O  
ATOM    590  N   GLN A  79      32.516  93.289 -79.007  1.00 29.31           N  
ATOM    591  CA  GLN A  79      33.849  92.762 -78.861  1.00 29.31           C  
ATOM    592  C   GLN A  79      33.901  91.258 -78.324  1.00 29.31           C  
ATOM    593  O   GLN A  79      32.887  90.740 -77.991  1.00 29.31           O  
ATOM    594  CB  GLN A  79      34.812  93.517 -77.948  1.00 29.31           C  
ATOM    595  CG  GLN A  79      35.265  94.877 -78.441  1.00 29.31           C  
ATOM    596  CD  GLN A  79      36.638  95.280 -77.934  1.00 29.31           C  
ATOM    597  NE2 GLN A  79      37.456  95.817 -78.836  1.00 29.31           N  
ATOM    598  OE1 GLN A  79      36.978  95.111 -76.761  1.00 29.31           O  
ATOM    599  N   SER A  80      35.132  90.711 -78.309  1.00 26.37           N  
ATOM    600  CA  SER A  80      35.483  89.289 -78.164  1.00 26.37           C  
ATOM    601  C   SER A  80      36.939  88.973 -77.697  1.00 26.37           C  
ATOM    602  O   SER A  80      37.674  89.925 -77.502  1.00 26.37           O  
ATOM    603  CB  SER A  80      35.275  88.545 -79.496  1.00 26.37           C  
ATOM    604  OG  SER A  80      33.919  88.573 -79.897  1.00 26.37           O  
ATOM    605  N   SER A  81      37.156  87.676 -77.582  1.00 33.23           N  
ATOM    606  CA  SER A  81      38.389  87.016 -77.076  1.00 33.23           C  
ATOM    607  C   SER A  81      38.356  85.440 -77.207  1.00 33.23           C  
ATOM    608  O   SER A  81      37.325  84.956 -77.505  1.00 33.23           O  
ATOM    609  CB  SER A  81      38.676  87.336 -75.621  1.00 33.23           C  
ATOM    610  OG  SER A  81      39.858  86.770 -75.116  1.00 33.23           O  
ATOM    611  N   SER A  82      39.495  84.788 -76.913  1.00 29.41           N  
ATOM    612  CA  SER A  82      39.980  83.606 -76.214  1.00 29.41           C  
ATOM    613  C   SER A  82      41.124  82.727 -76.880  1.00 29.41           C  
ATOM    614  O   SER A  82      41.295  82.854 -78.039  1.00 29.41           O  
ATOM    615  CB  SER A  82      38.805  82.660 -75.943  1.00 29.41           C  
ATOM    616  OG  SER A  82      37.786  83.181 -75.135  1.00 29.41           O  
ATOM    617  N   LEU A  83      41.720  81.898 -76.062  1.00 31.43           N  
ATOM    618  CA  LEU A  83      42.890  81.010 -76.187  1.00 31.43           C  
ATOM    619  C   LEU A  83      42.898  79.788 -75.166  1.00 31.43           C  
ATOM    620  O   LEU A  83      41.848  79.792 -74.515  1.00 31.43           O  
ATOM    621  CB  LEU A  83      44.236  81.686 -75.998  1.00 31.43           C  
ATOM    622  CG  LEU A  83      44.916  82.533 -77.045  1.00 31.43           C  
ATOM    623  CD1 LEU A  83      45.084  81.705 -78.334  1.00 31.43           C  
ATOM    624  CD2 LEU A  83      44.177  83.820 -77.367  1.00 31.43           C  
ATOM    625  N   LEU A  84      43.846  79.025 -75.065  1.00 41.32           N  
ATOM    626  CA  LEU A  84      44.881  78.220 -75.547  1.00 41.32           C  
ATOM    627  C   LEU A  84      45.474  77.145 -74.517  1.00 41.32           C  
ATOM    628  O   LEU A  84      45.125  77.459 -73.373  1.00 41.32           O  
ATOM    629  CB  LEU A  84      46.133  79.002 -75.999  1.00 41.32           C  
ATOM    630  CG  LEU A  84      47.224  78.308 -76.789  1.00 41.32           C  
ATOM    631  CD1 LEU A  84      46.674  77.767 -78.109  1.00 41.32           C  
ATOM    632  CD2 LEU A  84      48.391  79.259 -77.058  1.00 41.32           C  
ATOM    633  N   ASN A  85      46.164  76.172 -74.775  1.00 37.37           N  
ATOM    634  CA  ASN A  85      47.326  75.428 -74.293  1.00 37.37           C  
ATOM    635  C   ASN A  85      47.242  73.868 -74.257  1.00 37.37           C  
ATOM    636  O   ASN A  85      46.245  73.323 -74.599  1.00 37.37           O  
ATOM    637  CB  ASN A  85      47.734  75.875 -72.875  1.00 37.37           C  
ATOM    638  CG  ASN A  85      48.294  77.284 -72.846  1.00 37.37           C  
ATOM    639  ND2 ASN A  85      47.751  78.130 -71.984  1.00 37.37           N  
ATOM    640  OD1 ASN A  85      49.216  77.604 -73.606  1.00 37.37           O  
ATOM    641  N   GLY A  86      48.366  73.253 -73.832  1.00 34.32           N  
ATOM    642  CA  GLY A  86      48.995  71.977 -74.001  1.00 34.32           C  
ATOM    643  C   GLY A  86      49.869  71.295 -72.925  1.00 34.32           C  
ATOM    644  O   GLY A  86      49.854  71.663 -71.787  1.00 34.32           O  
ATOM    645  N   GLY A  87      50.580  70.343 -73.308  1.00 37.42           N  
ATOM    646  CA  GLY A  87      51.042  69.338 -72.319  1.00 37.42           C  
ATOM    647  C   GLY A  87      52.386  68.623 -72.806  1.00 37.42           C  
ATOM    648  O   GLY A  87      52.938  69.124 -73.675  1.00 37.42           O  
ATOM    649  N   SER A  88      52.697  67.558 -72.099  1.00 37.50           N  
ATOM    650  CA  SER A  88      53.998  66.939 -71.717  1.00 37.50           C  
ATOM    651  C   SER A  88      54.105  65.458 -71.670  1.00 37.50           C  
ATOM    652  O   SER A  88      53.726  64.408 -72.028  1.00 37.50           O  
ATOM    653  CB  SER A  88      54.306  67.546 -70.316  1.00 37.50           C  
ATOM    654  OG  SER A  88      53.313  67.116 -69.398  1.00 37.50           O  
ATOM    655  N   GLY A  89      55.145  64.947 -70.865  1.00 39.12           N  
ATOM    656  CA  GLY A  89      55.618  63.669 -71.374  1.00 39.12           C  
ATOM    657  C   GLY A  89      56.274  62.681 -70.309  1.00 39.12           C  
ATOM    658  O   GLY A  89      55.692  62.560 -69.297  1.00 39.12           O  
ATOM    659  N   PRO A  90      57.420  62.080 -70.648  1.00 41.52           N  
ATOM    660  CA  PRO A  90      58.479  61.080 -70.699  1.00 41.52           C  
ATOM    661  C   PRO A  90      59.091  59.948 -69.868  1.00 41.52           C  
ATOM    662  O   PRO A  90      59.996  59.968 -69.045  1.00 41.52           O  
ATOM    663  CB  PRO A  90      59.726  62.139 -70.663  1.00 41.52           C  
ATOM    664  CG  PRO A  90      59.373  62.717 -72.031  1.00 41.52           C  
ATOM    665  CD  PRO A  90      58.027  63.273 -71.669  1.00 41.52           C  
ATOM    666  N   GLY A  91      59.327  58.687 -70.369  1.00 41.02           N  
ATOM    667  CA  GLY A  91      60.394  58.228 -69.315  1.00 41.02           C  
ATOM    668  C   GLY A  91      60.340  56.815 -68.929  1.00 41.02           C  
ATOM    669  O   GLY A  91      59.675  55.902 -68.684  1.00 41.02           O  
ATOM    670  N   GLY A  92      61.701  56.198 -68.758  1.00 44.76           N  
ATOM    671  CA  GLY A  92      62.139  54.908 -68.300  1.00 44.76           C  
ATOM    672  C   GLY A  92      63.513  54.327 -68.381  1.00 44.76           C  
ATOM    673  O   GLY A  92      64.546  54.730 -68.817  1.00 44.76           O  
ATOM    674  N   ASP A  93      63.664  52.873 -67.808  1.00 51.27           N  
ATOM    675  CA  ASP A  93      65.082  52.544 -67.665  1.00 51.27           C  
ATOM    676  C   ASP A  93      65.343  51.004 -67.685  1.00 51.27           C  
ATOM    677  O   ASP A  93      64.576  50.332 -68.390  1.00 51.27           O  
ATOM    678  CB  ASP A  93      65.641  53.137 -66.375  1.00 51.27           C  
ATOM    679  CG  ASP A  93      67.147  53.258 -66.267  1.00 51.27           C  
ATOM    680  OD1 ASP A  93      67.680  53.244 -65.136  1.00 51.27           O  
ATOM    681  OD2 ASP A  93      67.815  53.365 -67.319  1.00 51.27           O1-
ATOM    682  N   TYR A  94      66.361  50.333 -66.992  1.00 44.54           N  
ATOM    683  CA  TYR A  94      67.022  49.020 -67.198  1.00 44.54           C  
ATOM    684  C   TYR A  94      68.016  48.600 -66.087  1.00 44.54           C  
ATOM    685  O   TYR A  94      68.515  49.465 -65.403  1.00 44.54           O  
ATOM    686  CB  TYR A  94      67.757  49.084 -68.542  1.00 44.54           C  
ATOM    687  CG  TYR A  94      68.741  48.001 -68.891  1.00 44.54           C  
ATOM    688  CD1 TYR A  94      68.343  46.712 -69.237  1.00 44.54           C  
ATOM    689  CD2 TYR A  94      70.112  48.284 -68.840  1.00 44.54           C  
ATOM    690  CE1 TYR A  94      69.291  45.695 -69.408  1.00 44.54           C  
ATOM    691  CE2 TYR A  94      71.049  47.257 -68.992  1.00 44.54           C  
ATOM    692  CZ  TYR A  94      70.628  45.969 -69.237  1.00 44.54           C  
ATOM    693  OH  TYR A  94      71.552  44.946 -69.313  1.00 44.54           O  
ATOM    694  N   LYS A  95      68.369  47.241 -65.905  1.00 51.82           N  
ATOM    695  CA  LYS A  95      69.665  46.741 -65.403  1.00 51.82           C  
ATOM    696  C   LYS A  95      69.873  45.194 -65.576  1.00 51.82           C  
ATOM    697  O   LYS A  95      69.099  44.648 -66.347  1.00 51.82           O  
ATOM    698  CB  LYS A  95      69.850  47.088 -63.924  1.00 51.82           C  
ATOM    699  CG  LYS A  95      71.290  47.181 -63.450  1.00 51.82           C  
ATOM    700  CD  LYS A  95      71.437  47.087 -61.943  1.00 51.82           C  
ATOM    701  CE  LYS A  95      72.905  47.011 -61.532  1.00 51.82           C  
ATOM    702  NZ  LYS A  95      73.596  45.849 -62.168  1.00 51.82           N1+
ATOM    703  N   LEU A  96      70.854  44.489 -64.921  1.00 54.97           N  
ATOM    704  CA  LEU A  96      71.224  43.106 -65.168  1.00 54.97           C  
ATOM    705  C   LEU A  96      72.333  42.556 -64.236  1.00 54.97           C  
ATOM    706  O   LEU A  96      72.942  43.351 -63.526  1.00 54.97           O  
ATOM    707  CB  LEU A  96      71.723  42.935 -66.609  1.00 54.97           C  
ATOM    708  CG  LEU A  96      72.102  41.579 -67.166  1.00 54.97           C  
ATOM    709  CD1 LEU A  96      70.955  40.577 -67.127  1.00 54.97           C  
ATOM    710  CD2 LEU A  96      72.594  41.728 -68.614  1.00 54.97           C  
ATOM    711  N   SER A  97      72.758  41.169 -64.127  1.00 57.36           N  
ATOM    712  CA  SER A  97      73.930  40.660 -63.415  1.00 57.36           C  
ATOM    713  C   SER A  97      74.286  39.179 -63.681  1.00 57.36           C  
ATOM    714  O   SER A  97      73.806  38.639 -64.676  1.00 57.36           O  
ATOM    715  CB  SER A  97      73.729  40.813 -61.897  1.00 57.36           C  
ATOM    716  OG  SER A  97      74.935  40.500 -61.215  1.00 57.36           O  
ATOM    717  N   ARG A  98      75.139  38.419 -62.874  1.00 62.68           N  
ATOM    718  CA  ARG A  98      75.709  37.091 -63.200  1.00 62.68           C  
ATOM    719  C   ARG A  98      76.521  36.446 -62.065  1.00 62.68           C  
ATOM    720  O   ARG A  98      76.940  37.207 -61.186  1.00 62.68           O  
ATOM    721  CB  ARG A  98      76.574  37.241 -64.456  1.00 62.68           C  
ATOM    722  CG  ARG A  98      77.074  36.020 -65.163  1.00 62.68           C  
ATOM    723  CD  ARG A  98      78.356  35.415 -64.640  1.00 62.68           C  
ATOM    724  NE  ARG A  98      78.659  34.104 -65.212  1.00 62.68           N  
ATOM    725  CZ  ARG A  98      79.700  33.359 -64.834  1.00 62.68           C  
ATOM    726  NH1 ARG A  98      80.580  33.830 -63.957  1.00 62.68           N1+
ATOM    727  NH2 ARG A  98      79.855  32.145 -65.337  1.00 62.68           N  
ATOM    728  N   SER A  99      76.837  35.119 -61.952  1.00 66.60           N  
ATOM    729  CA  SER A  99      77.787  34.508 -61.026  1.00 66.60           C  
ATOM    730  C   SER A  99      78.217  33.045 -61.340  1.00 66.60           C  
ATOM    731  O   SER A  99      77.850  32.601 -62.439  1.00 66.60           O  
ATOM    732  CB  SER A  99      77.186  34.524 -59.610  1.00 66.60           C  
ATOM    733  OG  SER A  99      78.146  34.184 -58.630  1.00 66.60           O  
ATOM    734  N   ASN A 100      78.932  32.412 -60.401  1.00 70.29           N  
ATOM    735  CA  ASN A 100      79.735  31.187 -60.681  1.00 70.29           C  
ATOM    736  C   ASN A 100      80.245  30.449 -59.443  1.00 70.29           C  
ATOM    737  O   ASN A 100      79.952  31.025 -58.353  1.00 70.29           O  
ATOM    738  CB  ASN A 100      80.899  31.637 -61.568  1.00 70.29           C  
ATOM    739  CG  ASN A 100      81.848  30.577 -62.053  1.00 70.29           C  
ATOM    740  ND2 ASN A 100      82.948  30.392 -61.322  1.00 70.29           N  
ATOM    741  OD1 ASN A 100      81.618  29.917 -63.068  1.00 70.29           O  
ATOM    742  N   GLU A 101      80.995  29.397 -59.264  1.00 68.65           N  
ATOM    743  CA  GLU A 101      81.113  27.944 -59.390  1.00 68.65           C  
ATOM    744  C   GLU A 101      82.318  27.301 -58.681  1.00 68.65           C  
ATOM    745  O   GLU A 101      83.253  28.103 -58.410  1.00 68.65           O  
ATOM    746  CB  GLU A 101      81.147  27.596 -60.884  1.00 68.65           C  
ATOM    747  CG  GLU A 101      80.741  26.249 -61.352  1.00 68.65           C  
ATOM    748  CD  GLU A 101      81.622  25.043 -61.159  1.00 68.65           C  
ATOM    749  OE1 GLU A 101      81.120  24.001 -60.671  1.00 68.65           O  
ATOM    750  OE2 GLU A 101      82.828  25.118 -61.493  1.00 68.65           O1-
ATOM    751  N   LYS A 102      82.431  26.102 -58.310  1.00 77.13           N  
ATOM    752  CA  LYS A 102      83.415  25.038 -58.427  1.00 77.13           C  
ATOM    753  C   LYS A 102      83.749  24.254 -57.130  1.00 77.13           C  
ATOM    754  O   LYS A 102      83.653  24.897 -56.079  1.00 77.13           O  
ATOM    755  CB  LYS A 102      84.782  25.513 -58.964  1.00 77.13           C  
ATOM    756  CG  LYS A 102      85.729  24.430 -59.428  1.00 77.13           C  
ATOM    757  CD  LYS A 102      87.162  24.913 -59.570  1.00 77.13           C  
ATOM    758  CE  LYS A 102      88.121  23.752 -59.810  1.00 77.13           C  
ATOM    759  NZ  LYS A 102      89.546  24.199 -59.813  1.00 77.13           N1+
ATOM    760  N   GLU A 103      84.156  22.961 -57.163  1.00 79.22           N  
ATOM    761  CA  GLU A 103      85.058  22.334 -56.178  1.00 79.22           C  
ATOM    762  C   GLU A 103      85.635  20.935 -56.606  1.00 79.22           C  
ATOM    763  O   GLU A 103      85.863  20.840 -57.827  1.00 79.22           O  
ATOM    764  CB  GLU A 103      84.384  22.159 -54.825  1.00 79.22           C  
ATOM    765  CG  GLU A 103      85.110  22.269 -53.549  1.00 79.22           C  
ATOM    766  CD  GLU A 103      86.522  21.827 -53.302  1.00 79.22           C  
ATOM    767  OE1 GLU A 103      87.430  22.301 -54.035  1.00 79.22           O  
ATOM    768  OE2 GLU A 103      86.759  21.007 -52.390  1.00 79.22           O1-
ATOM    769  N   GLN A 104      85.843  19.960 -55.663  1.00 80.17           N  
ATOM    770  CA  GLN A 104      86.650  18.746 -55.865  1.00 80.17           C  
ATOM    771  C   GLN A 104      86.753  17.836 -54.625  1.00 80.17           C  
ATOM    772  O   GLN A 104      86.183  18.314 -53.597  1.00 80.17           O  
ATOM    773  CB  GLN A 104      88.059  19.142 -56.331  1.00 80.17           C  
ATOM    774  CG  GLN A 104      88.836  18.006 -56.962  1.00 80.17           C  
ATOM    775  CD  GLN A 104      90.199  18.343 -57.516  1.00 80.17           C  
ATOM    776  NE2 GLN A 104      90.982  19.081 -56.728  1.00 80.17           N  
ATOM    777  OE1 GLN A 104      90.576  17.956 -58.627  1.00 80.17           O  
ATOM    778  N   LEU A 105      87.223  16.654 -54.447  1.00 78.12           N  
ATOM    779  CA  LEU A 105      88.500  15.963 -54.433  1.00 78.12           C  
ATOM    780  C   LEU A 105      88.527  14.429 -54.177  1.00 78.12           C  
ATOM    781  O   LEU A 105      88.119  13.744 -55.136  1.00 78.12           O  
ATOM    782  CB  LEU A 105      89.417  16.610 -53.373  1.00 78.12           C  
ATOM    783  CG  LEU A 105      90.900  16.775 -53.665  1.00 78.12           C  
ATOM    784  CD1 LEU A 105      91.650  16.881 -52.320  1.00 78.12           C  
ATOM    785  CD2 LEU A 105      91.532  15.674 -54.492  1.00 78.12           C  
ATOM    786  N   GLN A 106      89.067  13.885 -53.015  1.00 83.76           N  
ATOM    787  CA  GLN A 106      90.015  12.748 -53.019  1.00 83.76           C  
ATOM    788  C   GLN A 106      89.558  11.472 -52.276  1.00 83.76           C  
ATOM    789  O   GLN A 106      88.443  11.522 -51.733  1.00 83.76           O  
ATOM    790  CB  GLN A 106      91.327  13.205 -52.380  1.00 83.76           C  
ATOM    791  CG  GLN A 106      92.652  12.810 -52.832  1.00 83.76           C  
ATOM    792  CD  GLN A 106      93.303  11.484 -52.673  1.00 83.76           C  
ATOM    793  NE2 GLN A 106      93.624  11.136 -51.418  1.00 83.76           N  
ATOM    794  OE1 GLN A 106      93.543  10.739 -53.627  1.00 83.76           O  
ATOM    795  N   GLY A 107      90.433  10.418 -52.260  1.00 86.13           N  
ATOM    796  CA  GLY A 107      90.462   9.414 -51.204  1.00 86.13           C  
ATOM    797  C   GLY A 107      91.587   8.383 -51.216  1.00 86.13           C  
ATOM    798  O   GLY A 107      92.454   8.474 -52.087  1.00 86.13           O  
ATOM    799  N   LEU A 108      91.590   7.428 -50.286  1.00 85.15           N  
ATOM    800  CA  LEU A 108      92.849   6.668 -50.070  1.00 85.15           C  
ATOM    801  C   LEU A 108      92.746   5.246 -49.609  1.00 85.15           C  
ATOM    802  O   LEU A 108      92.208   4.393 -50.371  1.00 85.15           O  
ATOM    803  CB  LEU A 108      93.689   7.491 -49.057  1.00 85.15           C  
ATOM    804  CG  LEU A 108      95.178   7.137 -49.032  1.00 85.15           C  
ATOM    805  CD1 LEU A 108      95.791   7.293 -50.422  1.00 85.15           C  
ATOM    806  CD2 LEU A 108      95.923   8.002 -48.022  1.00 85.15           C  
ATOM    807  N   ASN A 109      93.278   4.666 -48.568  1.00 85.46           N  
ATOM    808  CA  ASN A 109      94.232   3.545 -48.585  1.00 85.46           C  
ATOM    809  C   ASN A 109      93.933   2.198 -47.966  1.00 85.46           C  
ATOM    810  O   ASN A 109      93.346   1.361 -48.710  1.00 85.46           O  
ATOM    811  CB  ASN A 109      95.531   4.083 -47.903  1.00 85.46           C  
ATOM    812  CG  ASN A 109      96.766   3.269 -48.217  1.00 85.46           C  
ATOM    813  ND2 ASN A 109      97.799   3.436 -47.391  1.00 85.46           N  
ATOM    814  OD1 ASN A 109      96.821   2.497 -49.176  1.00 85.46           O  
ATOM    815  N   ASP A 110      94.395   1.760 -46.809  1.00 85.64           N  
ATOM    816  CA  ASP A 110      95.284   0.583 -46.674  1.00 85.64           C  
ATOM    817  C   ASP A 110      94.737  -0.710 -46.108  1.00 85.64           C  
ATOM    818  O   ASP A 110      93.759  -1.254 -46.660  1.00 85.64           O  
ATOM    819  CB  ASP A 110      96.472   1.064 -45.796  1.00 85.64           C  
ATOM    820  CG  ASP A 110      97.756   0.280 -45.962  1.00 85.64           C  
ATOM    821  OD1 ASP A 110      98.112  -0.090 -47.101  1.00 85.64           O  
ATOM    822  OD2 ASP A 110      98.426   0.021 -44.936  1.00 85.64           O1-
ATOM    823  N   ARG A 111      95.312  -1.446 -45.124  1.00 91.13           N  
ATOM    824  CA  ARG A 111      95.536  -2.899 -45.266  1.00 91.13           C  
ATOM    825  C   ARG A 111      95.376  -3.738 -43.989  1.00 91.13           C  
ATOM    826  O   ARG A 111      94.216  -4.048 -43.663  1.00 91.13           O  
ATOM    827  CB  ARG A 111      96.953  -3.127 -45.838  1.00 91.13           C  
ATOM    828  CG  ARG A 111      97.188  -4.551 -46.320  1.00 91.13           C  
ATOM    829  CD  ARG A 111      98.662  -4.886 -46.478  1.00 91.13           C  
ATOM    830  NE  ARG A 111      98.859  -6.308 -46.770  1.00 91.13           N  
ATOM    831  CZ  ARG A 111      99.859  -7.045 -46.297  1.00 91.13           C  
ATOM    832  NH1 ARG A 111      99.851  -8.367 -46.432  1.00 91.13           N1+
ATOM    833  NH2 ARG A 111     100.877  -6.457 -45.684  1.00 91.13           N  
ATOM    834  N   PHE A 112      96.495  -4.237 -43.283  1.00 90.74           N  
ATOM    835  CA  PHE A 112      96.644  -5.639 -42.778  1.00 90.74           C  
ATOM    836  C   PHE A 112      96.454  -5.789 -41.270  1.00 90.74           C  
ATOM    837  O   PHE A 112      96.394  -4.668 -40.670  1.00 90.74           O  
ATOM    838  CB  PHE A 112      98.026  -6.094 -43.242  1.00 90.74           C  
ATOM    839  CG  PHE A 112      98.350  -7.549 -43.352  1.00 90.74           C  
ATOM    840  CD1 PHE A 112      97.361  -8.479 -43.659  1.00 90.74           C  
ATOM    841  CD2 PHE A 112      99.657  -7.986 -43.144  1.00 90.74           C  
ATOM    842  CE1 PHE A 112      97.658  -9.850 -43.633  1.00 90.74           C  
ATOM    843  CE2 PHE A 112      99.934  -9.363 -43.137  1.00 90.74           C  
ATOM    844  CZ  PHE A 112      98.930 -10.291 -43.323  1.00 90.74           C  
ATOM    845  N   ALA A 113      96.270  -6.852 -40.620  1.00 92.35           N  
ATOM    846  CA  ALA A 113      97.063  -8.037 -40.408  1.00 92.35           C  
ATOM    847  C   ALA A 113      96.582  -8.969 -39.269  1.00 92.35           C  
ATOM    848  O   ALA A 113      95.627  -8.604 -38.579  1.00 92.35           O  
ATOM    849  CB  ALA A 113      98.520  -7.661 -40.069  1.00 92.35           C  
ATOM    850  N   GLY A 114      97.270 -10.127 -39.112  1.00 91.88           N  
ATOM    851  CA  GLY A 114      97.191 -10.831 -37.831  1.00 91.88           C  
ATOM    852  C   GLY A 114      97.301 -12.350 -37.878  1.00 91.88           C  
ATOM    853  O   GLY A 114      97.128 -12.931 -38.950  1.00 91.88           O  
ATOM    854  N   TYR A 115      97.580 -13.007 -36.701  1.00 94.31           N  
ATOM    855  CA  TYR A 115      97.329 -14.447 -36.602  1.00 94.31           C  
ATOM    856  C   TYR A 115      97.196 -15.012 -35.188  1.00 94.31           C  
ATOM    857  O   TYR A 115      96.042 -15.209 -34.755  1.00 94.31           O  
ATOM    858  CB  TYR A 115      98.452 -15.234 -37.321  1.00 94.31           C  
ATOM    859  CG  TYR A 115      98.238 -16.736 -37.367  1.00 94.31           C  
ATOM    860  CD1 TYR A 115      96.960 -17.266 -37.576  1.00 94.31           C  
ATOM    861  CD2 TYR A 115      99.304 -17.619 -37.203  1.00 94.31           C  
ATOM    862  CE1 TYR A 115      96.746 -18.649 -37.458  1.00 94.31           C  
ATOM    863  CE2 TYR A 115      99.078 -19.001 -37.087  1.00 94.31           C  
ATOM    864  CZ  TYR A 115      97.794 -19.489 -37.161  1.00 94.31           C  
ATOM    865  OH  TYR A 115      97.558 -20.831 -36.940  1.00 94.31           O  
ATOM    866  N   ILE A 116      98.207 -15.404 -34.482  1.00 93.47           N  
ATOM    867  CA  ILE A 116      98.155 -16.802 -33.975  1.00 93.47           C  
ATOM    868  C   ILE A 116      97.483 -16.956 -32.615  1.00 93.47           C  
ATOM    869  O   ILE A 116      96.759 -17.978 -32.504  1.00 93.47           O  
ATOM    870  CB  ILE A 116      99.598 -17.384 -33.935  1.00 93.47           C  
ATOM    871  CG1 ILE A 116      99.558 -18.875 -33.556  1.00 93.47           C  
ATOM    872  CG2 ILE A 116     100.506 -16.626 -32.964  1.00 93.47           C  
ATOM    873  CD1 ILE A 116     100.905 -19.576 -33.597  1.00 93.47           C  
ATOM    874  N   GLU A 117      97.701 -16.123 -31.658  1.00 93.58           N  
ATOM    875  CA  GLU A 117      97.570 -16.705 -30.305  1.00 93.58           C  
ATOM    876  C   GLU A 117      96.148 -16.690 -29.727  1.00 93.58           C  
ATOM    877  O   GLU A 117      96.035 -17.016 -28.522  1.00 93.58           O  
ATOM    878  CB  GLU A 117      98.507 -15.964 -29.340  1.00 93.58           C  
ATOM    879  CG  GLU A 117      99.980 -16.100 -29.661  1.00 93.58           C  
ATOM    880  CD  GLU A 117     100.922 -15.726 -28.528  1.00 93.58           C  
ATOM    881  OE1 GLU A 117     101.833 -16.538 -28.225  1.00 93.58           O  
ATOM    882  OE2 GLU A 117     100.769 -14.640 -27.931  1.00 93.58           O1-
ATOM    883  N   LYS A 118      95.198 -16.319 -30.560  1.00 94.57           N  
ATOM    884  CA  LYS A 118      93.854 -16.767 -30.708  1.00 94.57           C  
ATOM    885  C   LYS A 118      93.290 -17.763 -29.697  1.00 94.57           C  
ATOM    886  O   LYS A 118      92.224 -17.494 -29.136  1.00 94.57           O  
ATOM    887  CB  LYS A 118      93.713 -17.434 -32.110  1.00 94.57           C  
ATOM    888  CG  LYS A 118      92.267 -17.663 -32.522  1.00 94.57           C  
ATOM    889  CD  LYS A 118      91.504 -16.345 -32.609  1.00 94.57           C  
ATOM    890  CE  LYS A 118      90.115 -16.532 -33.197  1.00 94.57           C  
ATOM    891  NZ  LYS A 118      89.414 -15.226 -33.389  1.00 94.57           N1+
ATOM    892  N   VAL A 119      93.935 -18.911 -29.462  1.00 95.48           N  
ATOM    893  CA  VAL A 119      93.186 -20.096 -29.003  1.00 95.48           C  
ATOM    894  C   VAL A 119      92.985 -20.024 -27.487  1.00 95.48           C  
ATOM    895  O   VAL A 119      91.915 -20.402 -27.006  1.00 95.48           O  
ATOM    896  CB  VAL A 119      93.900 -21.400 -29.408  1.00 95.48           C  
ATOM    897  CG1 VAL A 119      93.124 -22.648 -28.977  1.00 95.48           C  
ATOM    898  CG2 VAL A 119      94.107 -21.440 -30.928  1.00 95.48           C  
ATOM    899  N   HIS A 120      94.006 -19.528 -26.708  1.00 93.87           N  
ATOM    900  CA  HIS A 120      93.741 -19.095 -25.341  1.00 93.87           C  
ATOM    901  C   HIS A 120      92.992 -17.770 -25.186  1.00 93.87           C  
ATOM    902  O   HIS A 120      92.555 -17.499 -24.057  1.00 93.87           O  
ATOM    903  CB  HIS A 120      95.075 -18.974 -24.574  1.00 93.87           C  
ATOM    904  CG  HIS A 120      95.784 -20.290 -24.439  1.00 93.87           C  
ATOM    905  CD2 HIS A 120      97.089 -20.622 -24.547  1.00 93.87           C  
ATOM    906  ND1 HIS A 120      95.098 -21.455 -24.149  1.00 93.87           N  
ATOM    907  CE1 HIS A 120      95.981 -22.441 -24.013  1.00 93.87           C  
ATOM    908  NE2 HIS A 120      97.187 -21.962 -24.249  1.00 93.87           N  
ATOM    909  N   TYR A 121      92.929 -17.098 -26.324  1.00 95.71           N  
ATOM    910  CA  TYR A 121      92.018 -15.952 -26.274  1.00 95.71           C  
ATOM    911  C   TYR A 121      90.561 -16.379 -26.437  1.00 95.71           C  
ATOM    912  O   TYR A 121      89.671 -15.672 -25.949  1.00 95.71           O  
ATOM    913  CB  TYR A 121      92.403 -14.941 -27.358  1.00 95.71           C  
ATOM    914  CG  TYR A 121      91.596 -13.670 -27.367  1.00 95.71           C  
ATOM    915  CD1 TYR A 121      90.720 -13.388 -28.415  1.00 95.71           C  
ATOM    916  CD2 TYR A 121      91.705 -12.746 -26.333  1.00 95.71           C  
ATOM    917  CE1 TYR A 121      89.962 -12.222 -28.424  1.00 95.71           C  
ATOM    918  CE2 TYR A 121      90.957 -11.571 -26.336  1.00 95.71           C  
ATOM    919  CZ  TYR A 121      90.078 -11.329 -27.376  1.00 95.71           C  
ATOM    920  OH  TYR A 121      89.311 -10.185 -27.367  1.00 95.71           O  
ATOM    921  N   LEU A 122      90.277 -17.455 -27.064  1.00 95.76           N  
ATOM    922  CA  LEU A 122      88.911 -17.880 -27.343  1.00 95.76           C  
ATOM    923  C   LEU A 122      88.208 -18.421 -26.102  1.00 95.76           C  
ATOM    924  O   LEU A 122      87.148 -17.890 -25.748  1.00 95.76           O  
ATOM    925  CB  LEU A 122      88.876 -18.960 -28.431  1.00 95.76           C  
ATOM    926  CG  LEU A 122      89.377 -18.566 -29.818  1.00 95.76           C  
ATOM    927  CD1 LEU A 122      89.313 -19.758 -30.767  1.00 95.76           C  
ATOM    928  CD2 LEU A 122      88.564 -17.398 -30.369  1.00 95.76           C  
ATOM    929  N   GLU A 123      88.659 -19.394 -25.431  1.00 95.17           N  
ATOM    930  CA  GLU A 123      87.828 -20.121 -24.462  1.00 95.17           C  
ATOM    931  C   GLU A 123      87.768 -19.420 -23.098  1.00 95.17           C  
ATOM    932  O   GLU A 123      86.854 -19.732 -22.325  1.00 95.17           O  
ATOM    933  CB  GLU A 123      88.315 -21.553 -24.270  1.00 95.17           C  
ATOM    934  CG  GLU A 123      89.611 -21.795 -23.561  1.00 95.17           C  
ATOM    935  CD  GLU A 123      90.872 -21.211 -24.156  1.00 95.17           C  
ATOM    936  OE1 GLU A 123      91.788 -21.984 -24.522  1.00 95.17           O  
ATOM    937  OE2 GLU A 123      90.950 -19.965 -24.255  1.00 95.17           O1-
ATOM    938  N   GLN A 124      88.724 -18.536 -22.910  1.00 95.99           N  
ATOM    939  CA  GLN A 124      88.515 -17.536 -21.865  1.00 95.99           C  
ATOM    940  C   GLN A 124      87.378 -16.564 -22.183  1.00 95.99           C  
ATOM    941  O   GLN A 124      86.703 -16.099 -21.260  1.00 95.99           O  
ATOM    942  CB  GLN A 124      89.813 -16.750 -21.636  1.00 95.99           C  
ATOM    943  CG  GLN A 124      89.764 -15.765 -20.483  1.00 95.99           C  
ATOM    944  CD  GLN A 124      91.042 -14.969 -20.306  1.00 95.99           C  
ATOM    945  NE2 GLN A 124      91.398 -14.703 -19.051  1.00 95.99           N  
ATOM    946  OE1 GLN A 124      91.709 -14.592 -21.273  1.00 95.99           O  
ATOM    947  N   GLN A 125      87.204 -16.295 -23.459  1.00 95.69           N  
ATOM    948  CA  GLN A 125      85.949 -15.633 -23.823  1.00 95.69           C  
ATOM    949  C   GLN A 125      84.770 -16.603 -23.749  1.00 95.69           C  
ATOM    950  O   GLN A 125      83.672 -16.172 -23.383  1.00 95.69           O  
ATOM    951  CB  GLN A 125      86.032 -15.024 -25.220  1.00 95.69           C  
ATOM    952  CG  GLN A 125      87.117 -13.969 -25.380  1.00 95.69           C  
ATOM    953  CD  GLN A 125      87.235 -13.455 -26.802  1.00 95.69           C  
ATOM    954  NE2 GLN A 125      87.060 -12.149 -26.976  1.00 95.69           N  
ATOM    955  OE1 GLN A 125      87.479 -14.223 -27.738  1.00 95.69           O  
ATOM    956  N   ASN A 126      84.960 -17.838 -24.069  1.00 95.36           N  
ATOM    957  CA  ASN A 126      83.875 -18.813 -24.070  1.00 95.36           C  
ATOM    958  C   ASN A 126      83.429 -19.197 -22.661  1.00 95.36           C  
ATOM    959  O   ASN A 126      82.230 -19.397 -22.446  1.00 95.36           O  
ATOM    960  CB  ASN A 126      84.274 -20.078 -24.838  1.00 95.36           C  
ATOM    961  CG  ASN A 126      84.616 -19.809 -26.289  1.00 95.36           C  
ATOM    962  ND2 ASN A 126      85.651 -20.474 -26.786  1.00 95.36           N  
ATOM    963  OD1 ASN A 126      83.956 -19.010 -26.960  1.00 95.36           O  
ATOM    964  N   LYS A 127      84.318 -19.283 -21.761  1.00 96.54           N  
ATOM    965  CA  LYS A 127      83.914 -19.276 -20.353  1.00 96.54           C  
ATOM    966  C   LYS A 127      83.327 -17.940 -19.895  1.00 96.54           C  
ATOM    967  O   LYS A 127      82.504 -17.945 -18.972  1.00 96.54           O  
ATOM    968  CB  LYS A 127      85.111 -19.623 -19.458  1.00 96.54           C  
ATOM    969  CG  LYS A 127      85.700 -21.000 -19.718  1.00 96.54           C  
ATOM    970  CD  LYS A 127      86.971 -21.229 -18.911  1.00 96.54           C  
ATOM    971  CE  LYS A 127      87.615 -22.567 -19.247  1.00 96.54           C  
ATOM    972  NZ  LYS A 127      88.901 -22.765 -18.514  1.00 96.54           N1+
ATOM    973  N   GLU A 128      83.747 -16.910 -20.518  1.00 96.64           N  
ATOM    974  CA  GLU A 128      83.143 -15.620 -20.194  1.00 96.64           C  
ATOM    975  C   GLU A 128      81.724 -15.498 -20.749  1.00 96.64           C  
ATOM    976  O   GLU A 128      80.884 -14.842 -20.128  1.00 96.64           O  
ATOM    977  CB  GLU A 128      84.020 -14.482 -20.725  1.00 96.64           C  
ATOM    978  CG  GLU A 128      83.542 -13.090 -20.346  1.00 96.64           C  
ATOM    979  CD  GLU A 128      84.474 -11.974 -20.788  1.00 96.64           C  
ATOM    980  OE1 GLU A 128      84.713 -11.040 -19.988  1.00 96.64           O  
ATOM    981  OE2 GLU A 128      84.968 -12.026 -21.935  1.00 96.64           O1-
ATOM    982  N   ILE A 129      81.450 -16.091 -21.858  1.00 95.67           N  
ATOM    983  CA  ILE A 129      80.090 -16.008 -22.406  1.00 95.67           C  
ATOM    984  C   ILE A 129      79.215 -17.055 -21.712  1.00 95.67           C  
ATOM    985  O   ILE A 129      78.041 -16.768 -21.451  1.00 95.67           O  
ATOM    986  CB  ILE A 129      80.086 -16.187 -23.936  1.00 95.67           C  
ATOM    987  CG1 ILE A 129      80.990 -15.129 -24.593  1.00 95.67           C  
ATOM    988  CG2 ILE A 129      78.670 -16.096 -24.524  1.00 95.67           C  
ATOM    989  CD1 ILE A 129      81.144 -15.282 -26.098  1.00 95.67           C  
ATOM    990  N   GLU A 130      79.699 -18.240 -21.398  1.00 95.84           N  
ATOM    991  CA  GLU A 130      78.942 -19.213 -20.611  1.00 95.84           C  
ATOM    992  C   GLU A 130      78.754 -18.767 -19.161  1.00 95.84           C  
ATOM    993  O   GLU A 130      77.768 -19.159 -18.531  1.00 95.84           O  
ATOM    994  CB  GLU A 130      79.623 -20.585 -20.631  1.00 95.84           C  
ATOM    995  CG  GLU A 130      79.733 -21.214 -22.005  1.00 95.84           C  
ATOM    996  CD  GLU A 130      80.506 -22.521 -22.066  1.00 95.84           C  
ATOM    997  OE1 GLU A 130      81.182 -22.756 -23.099  1.00 95.84           O  
ATOM    998  OE2 GLU A 130      80.454 -23.318 -21.107  1.00 95.84           O1-
ATOM    999  N   ALA A 131      79.708 -17.941 -18.644  1.00 95.01           N  
ATOM   1000  CA  ALA A 131      79.422 -17.274 -17.368  1.00 95.01           C  
ATOM   1001  C   ALA A 131      78.312 -16.237 -17.515  1.00 95.01           C  
ATOM   1002  O   ALA A 131      77.535 -16.022 -16.579  1.00 95.01           O  
ATOM   1003  CB  ALA A 131      80.682 -16.614 -16.816  1.00 95.01           C  
ATOM   1004  N   GLU A 132      78.221 -15.588 -18.669  1.00 96.11           N  
ATOM   1005  CA  GLU A 132      77.199 -14.575 -18.920  1.00 96.11           C  
ATOM   1006  C   GLU A 132      75.825 -15.213 -19.109  1.00 96.11           C  
ATOM   1007  O   GLU A 132      74.832 -14.703 -18.587  1.00 96.11           O  
ATOM   1008  CB  GLU A 132      77.575 -13.736 -20.143  1.00 96.11           C  
ATOM   1009  CG  GLU A 132      76.627 -12.588 -20.438  1.00 96.11           C  
ATOM   1010  CD  GLU A 132      77.083 -11.683 -21.572  1.00 96.11           C  
ATOM   1011  OE1 GLU A 132      76.971 -10.442 -21.432  1.00 96.11           O  
ATOM   1012  OE2 GLU A 132      77.553 -12.208 -22.605  1.00 96.11           O1-
ATOM   1013  N   ILE A 133      75.741 -16.302 -19.833  1.00 94.97           N  
ATOM   1014  CA  ILE A 133      74.440 -16.875 -20.192  1.00 94.97           C  
ATOM   1015  C   ILE A 133      73.867 -17.644 -18.998  1.00 94.97           C  
ATOM   1016  O   ILE A 133      72.644 -17.621 -18.809  1.00 94.97           O  
ATOM   1017  CB  ILE A 133      74.556 -17.776 -21.440  1.00 94.97           C  
ATOM   1018  CG1 ILE A 133      75.150 -16.976 -22.611  1.00 94.97           C  
ATOM   1019  CG2 ILE A 133      73.203 -18.373 -21.848  1.00 94.97           C  
ATOM   1020  CD1 ILE A 133      75.410 -17.797 -23.864  1.00 94.97           C  
ATOM   1021  N   GLN A 134      74.714 -18.294 -18.225  1.00 94.93           N  
ATOM   1022  CA  GLN A 134      74.249 -18.811 -16.938  1.00 94.93           C  
ATOM   1023  C   GLN A 134      73.916 -17.688 -15.956  1.00 94.93           C  
ATOM   1024  O   GLN A 134      73.127 -17.898 -15.033  1.00 94.93           O  
ATOM   1025  CB  GLN A 134      75.294 -19.735 -16.313  1.00 94.93           C  
ATOM   1026  CG  GLN A 134      75.631 -20.961 -17.143  1.00 94.93           C  
ATOM   1027  CD  GLN A 134      76.729 -21.825 -16.559  1.00 94.93           C  
ATOM   1028  NE2 GLN A 134      76.621 -23.135 -16.784  1.00 94.93           N  
ATOM   1029  OE1 GLN A 134      77.666 -21.350 -15.913  1.00 94.93           O  
ATOM   1030  N   ALA A 135      74.512 -16.481 -16.140  1.00 93.65           N  
ATOM   1031  CA  ALA A 135      74.132 -15.314 -15.343  1.00 93.65           C  
ATOM   1032  C   ALA A 135      72.735 -14.827 -15.718  1.00 93.65           C  
ATOM   1033  O   ALA A 135      71.999 -14.321 -14.868  1.00 93.65           O  
ATOM   1034  CB  ALA A 135      75.152 -14.193 -15.522  1.00 93.65           C  
ATOM   1035  N   LEU A 136      72.323 -14.951 -16.961  1.00 93.44           N  
ATOM   1036  CA  LEU A 136      71.074 -14.380 -17.455  1.00 93.44           C  
ATOM   1037  C   LEU A 136      69.890 -15.298 -17.172  1.00 93.44           C  
ATOM   1038  O   LEU A 136      68.790 -14.812 -16.888  1.00 93.44           O  
ATOM   1039  CB  LEU A 136      71.170 -14.110 -18.961  1.00 93.44           C  
ATOM   1040  CG  LEU A 136      72.261 -13.131 -19.403  1.00 93.44           C  
ATOM   1041  CD1 LEU A 136      72.278 -13.009 -20.922  1.00 93.44           C  
ATOM   1042  CD2 LEU A 136      72.050 -11.768 -18.754  1.00 93.44           C  
ATOM   1043  N   ARG A 137      70.086 -16.597 -17.243  1.00 93.18           N  
ATOM   1044  CA  ARG A 137      69.007 -17.538 -16.961  1.00 93.18           C  
ATOM   1045  C   ARG A 137      68.675 -17.593 -15.473  1.00 93.18           C  
ATOM   1046  O   ARG A 137      67.531 -17.880 -15.110  1.00 93.18           O  
ATOM   1047  CB  ARG A 137      69.372 -18.942 -17.457  1.00 93.18           C  
ATOM   1048  CG  ARG A 137      69.620 -19.021 -18.955  1.00 93.18           C  
ATOM   1049  CD  ARG A 137      69.841 -20.455 -19.417  1.00 93.18           C  
ATOM   1050  NE  ARG A 137      69.929 -20.542 -20.874  1.00 93.18           N  
ATOM   1051  CZ  ARG A 137      69.775 -21.670 -21.563  1.00 93.18           C  
ATOM   1052  NH1 ARG A 137      69.676 -22.838 -20.936  1.00 93.18           N1+
ATOM   1053  NH2 ARG A 137      69.719 -21.630 -22.885  1.00 93.18           N  
ATOM   1054  N   GLN A 138      69.617 -17.336 -14.612  1.00 90.92           N  
ATOM   1055  CA  GLN A 138      69.313 -17.130 -13.197  1.00 90.92           C  
ATOM   1056  C   GLN A 138      68.522 -15.845 -12.960  1.00 90.92           C  
ATOM   1057  O   GLN A 138      67.728 -15.778 -12.017  1.00 90.92           O  
ATOM   1058  CB  GLN A 138      70.603 -17.100 -12.373  1.00 90.92           C  
ATOM   1059  CG  GLN A 138      71.419 -18.382 -12.463  1.00 90.92           C  
ATOM   1060  CD  GLN A 138      72.656 -18.364 -11.589  1.00 90.92           C  
ATOM   1061  NE2 GLN A 138      72.935 -19.487 -10.933  1.00 90.92           N  
ATOM   1062  OE1 GLN A 138      73.361 -17.353 -11.499  1.00 90.92           O  
ATOM   1063  N   LYS A 139      68.738 -14.855 -13.800  1.00 91.36           N  
ATOM   1064  CA  LYS A 139      67.862 -13.684 -13.783  1.00 91.36           C  
ATOM   1065  C   LYS A 139      66.528 -13.965 -14.472  1.00 91.36           C  
ATOM   1066  O   LYS A 139      65.507 -13.384 -14.095  1.00 91.36           O  
ATOM   1067  CB  LYS A 139      68.552 -12.494 -14.454  1.00 91.36           C  
ATOM   1068  CG  LYS A 139      69.859 -12.087 -13.786  1.00 91.36           C  
ATOM   1069  CD  LYS A 139      70.478 -10.871 -14.464  1.00 91.36           C  
ATOM   1070  CE  LYS A 139      71.777 -10.454 -13.785  1.00 91.36           C  
ATOM   1071  NZ  LYS A 139      72.394  -9.269 -14.450  1.00 91.36           N1+
ATOM   1072  N   GLN A 140      66.523 -14.821 -15.450  1.00 89.21           N  
ATOM   1073  CA  GLN A 140      65.325 -15.051 -16.253  1.00 89.21           C  
ATOM   1074  C   GLN A 140      64.331 -15.962 -15.531  1.00 89.21           C  
ATOM   1075  O   GLN A 140      63.121 -15.750 -15.637  1.00 89.21           O  
ATOM   1076  CB  GLN A 140      65.700 -15.652 -17.609  1.00 89.21           C  
ATOM   1077  CG  GLN A 140      64.529 -15.829 -18.562  1.00 89.21           C  
ATOM   1078  CD  GLN A 140      64.924 -16.427 -19.898  1.00 89.21           C  
ATOM   1079  NE2 GLN A 140      64.219 -17.478 -20.305  1.00 89.21           N  
ATOM   1080  OE1 GLN A 140      65.851 -15.953 -20.563  1.00 89.21           O  
ATOM   1081  N   ALA A 141      64.829 -16.942 -14.824  1.00 86.95           N  
ATOM   1082  CA  ALA A 141      63.963 -17.901 -14.145  1.00 86.95           C  
ATOM   1083  C   ALA A 141      63.293 -17.281 -12.921  1.00 86.95           C  
ATOM   1084  O   ALA A 141      62.156 -17.625 -12.592  1.00 86.95           O  
ATOM   1085  CB  ALA A 141      64.763 -19.137 -13.734  1.00 86.95           C  
ATOM   1086  N   SER A 142      64.009 -16.354 -12.239  1.00 87.68           N  
ATOM   1087  CA  SER A 142      63.442 -15.661 -11.085  1.00 87.68           C  
ATOM   1088  C   SER A 142      62.334 -14.699 -11.509  1.00 87.68           C  
ATOM   1089  O   SER A 142      61.414 -14.427 -10.737  1.00 87.68           O  
ATOM   1090  CB  SER A 142      64.529 -14.898 -10.330  1.00 87.68           C  
ATOM   1091  OG  SER A 142      65.119 -13.910 -11.158  1.00 87.68           O  
ATOM   1092  N   HIS A 143      62.414 -14.149 -12.800  1.00 88.64           N  
ATOM   1093  CA  HIS A 143      61.315 -13.356 -13.352  1.00 88.64           C  
ATOM   1094  C   HIS A 143      60.069 -14.217 -13.548  1.00 88.64           C  
ATOM   1095  O   HIS A 143      58.945 -13.730 -13.408  1.00 88.64           O  
ATOM   1096  CB  HIS A 143      61.735 -12.708 -14.669  1.00 88.64           C  
ATOM   1097  CG  HIS A 143      60.716 -11.791 -15.261  1.00 88.64           C  
ATOM   1098  CD2 HIS A 143      60.514 -10.461 -15.092  1.00 88.64           C  
ATOM   1099  ND1 HIS A 143      59.748 -12.219 -16.146  1.00 88.64           N  
ATOM   1100  CE1 HIS A 143      58.968 -11.197 -16.464  1.00 88.64           C  
ATOM   1101  NE2 HIS A 143      59.413 -10.121 -15.838  1.00 88.64           N  
ATOM   1102  N   ALA A 144      60.197 -15.471 -13.865  1.00 89.30           N  
ATOM   1103  CA  ALA A 144      59.101 -16.428 -13.983  1.00 89.30           C  
ATOM   1104  C   ALA A 144      58.540 -16.797 -12.613  1.00 89.30           C  
ATOM   1105  O   ALA A 144      57.320 -16.853 -12.431  1.00 89.30           O  
ATOM   1106  CB  ALA A 144      59.568 -17.683 -14.718  1.00 89.30           C  
ATOM   1107  N   GLN A 145      59.430 -17.055 -11.632  1.00 91.85           N  
ATOM   1108  CA  GLN A 145      59.024 -17.299 -10.253  1.00 91.85           C  
ATOM   1109  C   GLN A 145      58.402 -16.060  -9.611  1.00 91.85           C  
ATOM   1110  O   GLN A 145      57.530 -16.184  -8.747  1.00 91.85           O  
ATOM   1111  CB  GLN A 145      60.223 -17.762  -9.418  1.00 91.85           C  
ATOM   1112  CG  GLN A 145      60.860 -19.049  -9.923  1.00 91.85           C  
ATOM   1113  CD  GLN A 145      61.956 -19.561  -9.009  1.00 91.85           C  
ATOM   1114  NE2 GLN A 145      61.984 -20.871  -8.791  1.00 91.85           N  
ATOM   1115  OE1 GLN A 145      62.773 -18.786  -8.500  1.00 91.85           O  
ATOM   1116  N   LEU A 146      58.846 -14.888 -10.032  1.00 91.47           N  
ATOM   1117  CA  LEU A 146      58.131 -13.653  -9.721  1.00 91.47           C  
ATOM   1118  C   LEU A 146      56.784 -13.612 -10.438  1.00 91.47           C  
ATOM   1119  O   LEU A 146      55.794 -13.148  -9.869  1.00 91.47           O  
ATOM   1120  CB  LEU A 146      58.968 -12.434 -10.113  1.00 91.47           C  
ATOM   1121  CG  LEU A 146      58.356 -11.065  -9.809  1.00 91.47           C  
ATOM   1122  CD1 LEU A 146      58.100 -10.918  -8.314  1.00 91.47           C  
ATOM   1123  CD2 LEU A 146      59.264  -9.949 -10.314  1.00 91.47           C  
ATOM   1124  N   GLY A 147      56.728 -14.095 -11.693  1.00 95.07           N  
ATOM   1125  CA  GLY A 147      55.492 -14.143 -12.457  1.00 95.07           C  
ATOM   1126  C   GLY A 147      54.479 -15.124 -11.899  1.00 95.07           C  
ATOM   1127  O   GLY A 147      53.288 -14.815 -11.831  1.00 95.07           O  
ATOM   1128  N   ASP A 148      54.913 -16.302 -11.493  1.00 94.65           N  
ATOM   1129  CA  ASP A 148      54.092 -17.256 -10.755  1.00 94.65           C  
ATOM   1130  C   ASP A 148      53.698 -16.709  -9.384  1.00 94.65           C  
ATOM   1131  O   ASP A 148      52.696 -17.138  -8.806  1.00 94.65           O  
ATOM   1132  CB  ASP A 148      54.830 -18.586 -10.591  1.00 94.65           C  
ATOM   1133  CG  ASP A 148      55.206 -19.236 -11.909  1.00 94.65           C  
ATOM   1134  OD1 ASP A 148      54.387 -19.236 -12.852  1.00 94.65           O  
ATOM   1135  OD2 ASP A 148      56.340 -19.757 -12.005  1.00 94.65           O1-
ATOM   1136  N   ALA A 149      54.450 -15.758  -8.811  1.00 94.11           N  
ATOM   1137  CA  ALA A 149      54.154 -15.129  -7.527  1.00 94.11           C  
ATOM   1138  C   ALA A 149      52.942 -14.206  -7.633  1.00 94.11           C  
ATOM   1139  O   ALA A 149      52.059 -14.253  -6.774  1.00 94.11           O  
ATOM   1140  CB  ALA A 149      55.366 -14.354  -7.020  1.00 94.11           C  
ATOM   1141  N   TYR A 150      52.924 -13.385  -8.685  1.00 95.91           N  
ATOM   1142  CA  TYR A 150      51.757 -12.568  -8.983  1.00 95.91           C  
ATOM   1143  C   TYR A 150      50.551 -13.416  -9.376  1.00 95.91           C  
ATOM   1144  O   TYR A 150      49.447 -13.154  -8.889  1.00 95.91           O  
ATOM   1145  CB  TYR A 150      52.065 -11.576 -10.112  1.00 95.91           C  
ATOM   1146  CG  TYR A 150      53.158 -10.590  -9.773  1.00 95.91           C  
ATOM   1147  CD1 TYR A 150      53.017  -9.755  -8.661  1.00 95.91           C  
ATOM   1148  CD2 TYR A 150      54.311 -10.483 -10.541  1.00 95.91           C  
ATOM   1149  CE1 TYR A 150      53.974  -8.777  -8.385  1.00 95.91           C  
ATOM   1150  CE2 TYR A 150      55.279  -9.518 -10.257  1.00 95.91           C  
ATOM   1151  CZ  TYR A 150      55.082  -8.651  -9.201  1.00 95.91           C  
ATOM   1152  OH  TYR A 150      56.001  -7.653  -8.961  1.00 95.91           O  
ATOM   1153  N   ASP A 151      50.743 -14.426 -10.248  1.00 96.31           N  
ATOM   1154  CA  ASP A 151      49.641 -15.294 -10.652  1.00 96.31           C  
ATOM   1155  C   ASP A 151      49.158 -16.198  -9.517  1.00 96.31           C  
ATOM   1156  O   ASP A 151      48.053 -16.747  -9.608  1.00 96.31           O  
ATOM   1157  CB  ASP A 151      50.052 -16.162 -11.845  1.00 96.31           C  
ATOM   1158  CG  ASP A 151      50.444 -15.374 -13.080  1.00 96.31           C  
ATOM   1159  OD1 ASP A 151      49.865 -14.300 -13.349  1.00 96.31           O  
ATOM   1160  OD2 ASP A 151      51.353 -15.841 -13.805  1.00 96.31           O1-
ATOM   1161  N   GLN A 152      49.885 -16.371  -8.505  1.00 96.70           N  
ATOM   1162  CA  GLN A 152      49.327 -16.981  -7.291  1.00 96.70           C  
ATOM   1163  C   GLN A 152      48.430 -15.989  -6.554  1.00 96.70           C  
ATOM   1164  O   GLN A 152      47.349 -16.365  -6.094  1.00 96.70           O  
ATOM   1165  CB  GLN A 152      50.444 -17.478  -6.379  1.00 96.70           C  
ATOM   1166  CG  GLN A 152      49.966 -18.203  -5.129  1.00 96.70           C  
ATOM   1167  CD  GLN A 152      49.118 -19.424  -5.437  1.00 96.70           C  
ATOM   1168  NE2 GLN A 152      47.873 -19.412  -4.971  1.00 96.70           N  
ATOM   1169  OE1 GLN A 152      49.576 -20.368  -6.088  1.00 96.70           O  
ATOM   1170  N   GLU A 153      48.856 -14.742  -6.435  1.00 97.31           N  
ATOM   1171  CA  GLU A 153      48.151 -13.747  -5.635  1.00 97.31           C  
ATOM   1172  C   GLU A 153      46.855 -13.290  -6.304  1.00 97.31           C  
ATOM   1173  O   GLU A 153      45.882 -13.017  -5.592  1.00 97.31           O  
ATOM   1174  CB  GLU A 153      49.044 -12.530  -5.370  1.00 97.31           C  
ATOM   1175  CG  GLU A 153      50.313 -12.849  -4.600  1.00 97.31           C  
ATOM   1176  CD  GLU A 153      51.258 -11.668  -4.453  1.00 97.31           C  
ATOM   1177  OE1 GLU A 153      52.485 -11.853  -4.630  1.00 97.31           O  
ATOM   1178  OE2 GLU A 153      50.778 -10.552  -4.160  1.00 97.31           O1-
ATOM   1179  N   ILE A 154      46.839 -13.208  -7.591  1.00 97.08           N  
ATOM   1180  CA  ILE A 154      45.659 -12.747  -8.321  1.00 97.08           C  
ATOM   1181  C   ILE A 154      44.585 -13.838  -8.308  1.00 97.08           C  
ATOM   1182  O   ILE A 154      43.398 -13.502  -8.208  1.00 97.08           O  
ATOM   1183  CB  ILE A 154      46.024 -12.338  -9.766  1.00 97.08           C  
ATOM   1184  CG1 ILE A 154      47.117 -11.258  -9.742  1.00 97.08           C  
ATOM   1185  CG2 ILE A 154      44.805 -11.831 -10.546  1.00 97.08           C  
ATOM   1186  CD1 ILE A 154      47.632 -10.856 -11.117  1.00 97.08           C  
ATOM   1187  N   ARG A 155      44.962 -15.066  -8.400  1.00 97.76           N  
ATOM   1188  CA  ARG A 155      44.018 -16.158  -8.187  1.00 97.76           C  
ATOM   1189  C   ARG A 155      43.538 -16.254  -6.741  1.00 97.76           C  
ATOM   1190  O   ARG A 155      42.475 -16.830  -6.493  1.00 97.76           O  
ATOM   1191  CB  ARG A 155      44.655 -17.492  -8.599  1.00 97.76           C  
ATOM   1192  CG  ARG A 155      45.067 -17.541 -10.062  1.00 97.76           C  
ATOM   1193  CD  ARG A 155      45.699 -18.876 -10.428  1.00 97.76           C  
ATOM   1194  NE  ARG A 155      46.902 -19.135  -9.632  1.00 97.76           N  
ATOM   1195  CZ  ARG A 155      47.417 -20.353  -9.460  1.00 97.76           C  
ATOM   1196  NH1 ARG A 155      46.772 -21.422  -9.916  1.00 97.76           N1+
ATOM   1197  NH2 ARG A 155      48.574 -20.494  -8.834  1.00 97.76           N  
ATOM   1198  N   GLU A 156      44.260 -15.726  -5.805  1.00 97.70           N  
ATOM   1199  CA  GLU A 156      43.725 -15.570  -4.452  1.00 97.70           C  
ATOM   1200  C   GLU A 156      42.769 -14.382  -4.343  1.00 97.70           C  
ATOM   1201  O   GLU A 156      41.754 -14.496  -3.647  1.00 97.70           O  
ATOM   1202  CB  GLU A 156      44.865 -15.407  -3.440  1.00 97.70           C  
ATOM   1203  CG  GLU A 156      45.812 -16.593  -3.386  1.00 97.70           C  
ATOM   1204  CD  GLU A 156      46.897 -16.489  -2.329  1.00 97.70           C  
ATOM   1205  OE1 GLU A 156      47.195 -17.518  -1.675  1.00 97.70           O  
ATOM   1206  OE2 GLU A 156      47.458 -15.386  -2.144  1.00 97.70           O1-
ATOM   1207  N   LEU A 157      43.131 -13.321  -5.019  1.00 97.64           N  
ATOM   1208  CA  LEU A 157      42.279 -12.142  -4.948  1.00 97.64           C  
ATOM   1209  C   LEU A 157      40.994 -12.323  -5.756  1.00 97.64           C  
ATOM   1210  O   LEU A 157      39.957 -11.784  -5.359  1.00 97.64           O  
ATOM   1211  CB  LEU A 157      43.019 -10.900  -5.457  1.00 97.64           C  
ATOM   1212  CG  LEU A 157      44.280 -10.494  -4.694  1.00 97.64           C  
ATOM   1213  CD1 LEU A 157      44.930  -9.282  -5.352  1.00 97.64           C  
ATOM   1214  CD2 LEU A 157      43.951 -10.200  -3.233  1.00 97.64           C  
ATOM   1215  N   ARG A 158      41.020 -13.038  -6.836  1.00 98.00           N  
ATOM   1216  CA  ARG A 158      39.781 -13.400  -7.522  1.00 98.00           C  
ATOM   1217  C   ARG A 158      38.961 -14.411  -6.723  1.00 98.00           C  
ATOM   1218  O   ARG A 158      37.727 -14.348  -6.757  1.00 98.00           O  
ATOM   1219  CB  ARG A 158      40.075 -13.968  -8.912  1.00 98.00           C  
ATOM   1220  CG  ARG A 158      40.786 -13.002  -9.843  1.00 98.00           C  
ATOM   1221  CD  ARG A 158      41.071 -13.629 -11.200  1.00 98.00           C  
ATOM   1222  NE  ARG A 158      41.715 -12.682 -12.107  1.00 98.00           N  
ATOM   1223  CZ  ARG A 158      42.467 -13.025 -13.150  1.00 98.00           C  
ATOM   1224  NH1 ARG A 158      42.754 -14.298 -13.389  1.00 98.00           N1+
ATOM   1225  NH2 ARG A 158      42.934 -12.085 -13.961  1.00 98.00           N  
ATOM   1226  N   ALA A 159      39.587 -15.278  -6.058  1.00 97.63           N  
ATOM   1227  CA  ALA A 159      38.894 -16.294  -5.272  1.00 97.63           C  
ATOM   1228  C   ALA A 159      38.287 -15.703  -4.001  1.00 97.63           C  
ATOM   1229  O   ALA A 159      37.231 -16.145  -3.543  1.00 97.63           O  
ATOM   1230  CB  ALA A 159      39.849 -17.432  -4.914  1.00 97.63           C  
ATOM   1231  N   THR A 160      38.943 -14.698  -3.414  1.00 97.53           N  
ATOM   1232  CA  THR A 160      38.301 -13.916  -2.361  1.00 97.53           C  
ATOM   1233  C   THR A 160      37.370 -12.843  -2.930  1.00 97.53           C  
ATOM   1234  O   THR A 160      36.583 -12.283  -2.158  1.00 97.53           O  
ATOM   1235  CB  THR A 160      39.350 -13.238  -1.457  1.00 97.53           C  
ATOM   1236  CG2 THR A 160      40.268 -14.269  -0.812  1.00 97.53           C  
ATOM   1237  OG1 THR A 160      40.135 -12.334  -2.244  1.00 97.53           O  
ATOM   1238  N   LEU A 161      37.442 -12.555  -4.212  1.00 98.13           N  
ATOM   1239  CA  LEU A 161      36.498 -11.604  -4.820  1.00 98.13           C  
ATOM   1240  C   LEU A 161      35.121 -12.260  -4.917  1.00 98.13           C  
ATOM   1241  O   LEU A 161      34.118 -11.677  -4.506  1.00 98.13           O  
ATOM   1242  CB  LEU A 161      37.012 -11.143  -6.164  1.00 98.13           C  
ATOM   1243  CG  LEU A 161      36.442 -10.006  -6.973  1.00 98.13           C  
ATOM   1244  CD1 LEU A 161      37.343  -9.783  -8.212  1.00 98.13           C  
ATOM   1245  CD2 LEU A 161      35.014 -10.184  -7.458  1.00 98.13           C  
ATOM   1246  N   GLU A 162      35.069 -13.440  -5.444  1.00 97.50           N  
ATOM   1247  CA  GLU A 162      33.873 -14.215  -5.697  1.00 97.50           C  
ATOM   1248  C   GLU A 162      33.210 -14.706  -4.409  1.00 97.50           C  
ATOM   1249  O   GLU A 162      31.978 -14.807  -4.364  1.00 97.50           O  
ATOM   1250  CB  GLU A 162      34.192 -15.427  -6.584  1.00 97.50           C  
ATOM   1251  CG  GLU A 162      34.828 -15.076  -7.917  1.00 97.50           C  
ATOM   1252  CD  GLU A 162      35.279 -16.288  -8.716  1.00 97.50           C  
ATOM   1253  OE1 GLU A 162      35.008 -16.340  -9.938  1.00 97.50           O  
ATOM   1254  OE2 GLU A 162      35.906 -17.192  -8.121  1.00 97.50           O1-
ATOM   1255  N   MET A 163      33.954 -14.992  -3.450  1.00 97.82           N  
ATOM   1256  CA  MET A 163      33.526 -15.427  -2.133  1.00 97.82           C  
ATOM   1257  C   MET A 163      32.766 -14.335  -1.383  1.00 97.82           C  
ATOM   1258  O   MET A 163      31.809 -14.645  -0.669  1.00 97.82           O  
ATOM   1259  CB  MET A 163      34.740 -15.871  -1.306  1.00 97.82           C  
ATOM   1260  CG  MET A 163      34.397 -16.458   0.051  1.00 97.82           C  
ATOM   1261  SD  MET A 163      33.333 -17.948  -0.069  1.00 97.82           S  
ATOM   1262  CE  MET A 163      34.408 -19.032  -1.050  1.00 97.82           C  
ATOM   1263  N   VAL A 164      33.189 -13.128  -1.555  1.00 98.13           N  
ATOM   1264  CA  VAL A 164      32.426 -11.999  -1.012  1.00 98.13           C  
ATOM   1265  C   VAL A 164      31.152 -11.788  -1.834  1.00 98.13           C  
ATOM   1266  O   VAL A 164      30.151 -11.326  -1.269  1.00 98.13           O  
ATOM   1267  CB  VAL A 164      33.290 -10.720  -0.979  1.00 98.13           C  
ATOM   1268  CG1 VAL A 164      32.543  -9.526  -0.383  1.00 98.13           C  
ATOM   1269  CG2 VAL A 164      34.568 -10.970  -0.165  1.00 98.13           C  
ATOM   1270  N   ASN A 165      31.123 -12.077  -3.048  1.00 97.93           N  
ATOM   1271  CA  ASN A 165      29.924 -11.946  -3.867  1.00 97.93           C  
ATOM   1272  C   ASN A 165      28.887 -13.026  -3.561  1.00 97.93           C  
ATOM   1273  O   ASN A 165      27.685 -12.767  -3.642  1.00 97.93           O  
ATOM   1274  CB  ASN A 165      30.279 -11.985  -5.357  1.00 97.93           C  
ATOM   1275  CG  ASN A 165      31.224 -10.878  -5.775  1.00 97.93           C  
ATOM   1276  ND2 ASN A 165      32.129 -11.195  -6.694  1.00 97.93           N  
ATOM   1277  OD1 ASN A 165      31.145  -9.749  -5.286  1.00 97.93           O  
ATOM   1278  N   HIS A 166      29.323 -14.205  -3.218  1.00 98.14           N  
ATOM   1279  CA  HIS A 166      28.391 -15.204  -2.693  1.00 98.14           C  
ATOM   1280  C   HIS A 166      27.872 -14.832  -1.308  1.00 98.14           C  
ATOM   1281  O   HIS A 166      26.709 -15.111  -1.002  1.00 98.14           O  
ATOM   1282  CB  HIS A 166      29.060 -16.581  -2.649  1.00 98.14           C  
ATOM   1283  CG  HIS A 166      29.497 -17.078  -3.991  1.00 98.14           C  
ATOM   1284  CD2 HIS A 166      28.808 -17.195  -5.153  1.00 98.14           C  
ATOM   1285  ND1 HIS A 166      30.771 -17.527  -4.253  1.00 98.14           N  
ATOM   1286  CE1 HIS A 166      30.843 -17.929  -5.511  1.00 98.14           C  
ATOM   1287  NE2 HIS A 166      29.659 -17.748  -6.078  1.00 98.14           N  
ATOM   1288  N   GLU A 167      28.696 -14.234  -0.514  1.00 97.93           N  
ATOM   1289  CA  GLU A 167      28.198 -13.697   0.753  1.00 97.93           C  
ATOM   1290  C   GLU A 167      27.311 -12.468   0.550  1.00 97.93           C  
ATOM   1291  O   GLU A 167      26.323 -12.318   1.276  1.00 97.93           O  
ATOM   1292  CB  GLU A 167      29.364 -13.341   1.683  1.00 97.93           C  
ATOM   1293  CG  GLU A 167      30.254 -14.516   2.036  1.00 97.93           C  
ATOM   1294  CD  GLU A 167      31.425 -14.206   2.949  1.00 97.93           C  
ATOM   1295  OE1 GLU A 167      31.786 -15.093   3.762  1.00 97.93           O  
ATOM   1296  OE2 GLU A 167      31.993 -13.097   2.875  1.00 97.93           O1-
ATOM   1297  N   LYS A 168      27.683 -11.655  -0.399  1.00 96.74           N  
ATOM   1298  CA  LYS A 168      26.864 -10.485  -0.700  1.00 96.74           C  
ATOM   1299  C   LYS A 168      25.551 -10.872  -1.380  1.00 96.74           C  
ATOM   1300  O   LYS A 168      24.530 -10.211  -1.167  1.00 96.74           O  
ATOM   1301  CB  LYS A 168      27.635  -9.506  -1.588  1.00 96.74           C  
ATOM   1302  CG  LYS A 168      26.912  -8.199  -1.872  1.00 96.74           C  
ATOM   1303  CD  LYS A 168      27.717  -7.300  -2.802  1.00 96.74           C  
ATOM   1304  CE  LYS A 168      26.971  -6.010  -3.116  1.00 96.74           C  
ATOM   1305  NZ  LYS A 168      27.739  -5.139  -4.055  1.00 96.74           N1+
ATOM   1306  N   ALA A 169      25.571 -11.906  -2.174  1.00 97.18           N  
ATOM   1307  CA  ALA A 169      24.337 -12.479  -2.706  1.00 97.18           C  
ATOM   1308  C   ALA A 169      23.499 -13.126  -1.607  1.00 97.18           C  
ATOM   1309  O   ALA A 169      22.267 -13.061  -1.657  1.00 97.18           O  
ATOM   1310  CB  ALA A 169      24.655 -13.505  -3.793  1.00 97.18           C  
ATOM   1311  N   GLN A 170      24.103 -13.720  -0.657  1.00 97.47           N  
ATOM   1312  CA  GLN A 170      23.415 -14.506   0.362  1.00 97.47           C  
ATOM   1313  C   GLN A 170      22.726 -13.600   1.382  1.00 97.47           C  
ATOM   1314  O   GLN A 170      21.569 -13.846   1.732  1.00 97.47           O  
ATOM   1315  CB  GLN A 170      24.394 -15.446   1.066  1.00 97.47           C  
ATOM   1316  CG  GLN A 170      23.758 -16.376   2.086  1.00 97.47           C  
ATOM   1317  CD  GLN A 170      22.710 -17.290   1.484  1.00 97.47           C  
ATOM   1318  NE2 GLN A 170      21.603 -17.474   2.198  1.00 97.47           N  
ATOM   1319  OE1 GLN A 170      22.890 -17.828   0.387  1.00 97.47           O  
ATOM   1320  N   VAL A 171      23.447 -12.588   1.825  1.00 96.66           N  
ATOM   1321  CA  VAL A 171      22.886 -11.593   2.739  1.00 96.66           C  
ATOM   1322  C   VAL A 171      21.836 -10.749   2.012  1.00 96.66           C  
ATOM   1323  O   VAL A 171      20.902 -10.255   2.658  1.00 96.66           O  
ATOM   1324  CB  VAL A 171      24.007 -10.709   3.330  1.00 96.66           C  
ATOM   1325  CG1 VAL A 171      23.477  -9.672   4.321  1.00 96.66           C  
ATOM   1326  CG2 VAL A 171      25.052 -11.585   4.034  1.00 96.66           C  
ATOM   1327  N   GLN A 172      21.930 -10.564   0.758  1.00 98.08           N  
ATOM   1328  CA  GLN A 172      20.905  -9.926  -0.057  1.00 98.08           C  
ATOM   1329  C   GLN A 172      19.642 -10.783  -0.148  1.00 98.08           C  
ATOM   1330  O   GLN A 172      18.533 -10.243  -0.125  1.00 98.08           O  
ATOM   1331  CB  GLN A 172      21.447  -9.639  -1.458  1.00 98.08           C  
ATOM   1332  CG  GLN A 172      20.489  -8.876  -2.362  1.00 98.08           C  
ATOM   1333  CD  GLN A 172      20.095  -7.523  -1.802  1.00 98.08           C  
ATOM   1334  NE2 GLN A 172      18.819  -7.176  -1.941  1.00 98.08           N  
ATOM   1335  OE1 GLN A 172      20.923  -6.793  -1.250  1.00 98.08           O  
ATOM   1336  N   LEU A 173      19.771 -12.057  -0.246  1.00 97.60           N  
ATOM   1337  CA  LEU A 173      18.616 -12.946  -0.220  1.00 97.60           C  
ATOM   1338  C   LEU A 173      18.010 -13.032   1.177  1.00 97.60           C  
ATOM   1339  O   LEU A 173      16.780 -13.032   1.303  1.00 97.60           O  
ATOM   1340  CB  LEU A 173      18.996 -14.351  -0.695  1.00 97.60           C  
ATOM   1341  CG  LEU A 173      19.524 -14.475  -2.123  1.00 97.60           C  
ATOM   1342  CD1 LEU A 173      19.913 -15.919  -2.422  1.00 97.60           C  
ATOM   1343  CD2 LEU A 173      18.483 -13.980  -3.124  1.00 97.60           C  
ATOM   1344  N   ASP A 174      18.843 -13.103   2.170  1.00 97.46           N  
ATOM   1345  CA  ASP A 174      18.392 -13.022   3.552  1.00 97.46           C  
ATOM   1346  C   ASP A 174      17.812 -11.649   3.904  1.00 97.46           C  
ATOM   1347  O   ASP A 174      16.959 -11.580   4.796  1.00 97.46           O  
ATOM   1348  CB  ASP A 174      19.540 -13.337   4.517  1.00 97.46           C  
ATOM   1349  CG  ASP A 174      20.120 -14.729   4.353  1.00 97.46           C  
ATOM   1350  OD1 ASP A 174      19.364 -15.689   4.092  1.00 97.46           O  
ATOM   1351  OD2 ASP A 174      21.357 -14.867   4.490  1.00 97.46           O1-
ATOM   1352  N   SER A 175      18.241 -10.640   3.256  1.00 96.11           N  
ATOM   1353  CA  SER A 175      17.643  -9.323   3.448  1.00 96.11           C  
ATOM   1354  C   SER A 175      16.244  -9.250   2.844  1.00 96.11           C  
ATOM   1355  O   SER A 175      15.355  -8.630   3.433  1.00 96.11           O  
ATOM   1356  CB  SER A 175      18.525  -8.237   2.828  1.00 96.11           C  
ATOM   1357  OG  SER A 175      17.987  -6.950   3.077  1.00 96.11           O  
ATOM   1358  N   ASP A 176      16.043  -9.864   1.700  1.00 97.17           N  
ATOM   1359  CA  ASP A 176      14.732  -9.901   1.065  1.00 97.17           C  
ATOM   1360  C   ASP A 176      13.734 -10.768   1.836  1.00 97.17           C  
ATOM   1361  O   ASP A 176      12.545 -10.436   1.846  1.00 97.17           O  
ATOM   1362  CB  ASP A 176      14.842 -10.417  -0.372  1.00 97.17           C  
ATOM   1363  CG  ASP A 176      15.711  -9.560  -1.275  1.00 97.17           C  
ATOM   1364  OD1 ASP A 176      15.728  -8.320  -1.134  1.00 97.17           O  
ATOM   1365  OD2 ASP A 176      16.392 -10.143  -2.150  1.00 97.17           O1-
ATOM   1366  N   HIS A 177      14.215 -11.815   2.439  1.00 95.54           N  
ATOM   1367  CA  HIS A 177      13.346 -12.680   3.228  1.00 95.54           C  
ATOM   1368  C   HIS A 177      12.894 -12.003   4.521  1.00 95.54           C  
ATOM   1369  O   HIS A 177      11.743 -12.194   4.926  1.00 95.54           O  
ATOM   1370  CB  HIS A 177      14.049 -13.999   3.560  1.00 95.54           C  
ATOM   1371  CG  HIS A 177      14.433 -14.800   2.359  1.00 95.54           C  
ATOM   1372  CD2 HIS A 177      13.953 -14.788   1.091  1.00 95.54           C  
ATOM   1373  ND1 HIS A 177      15.431 -15.754   2.388  1.00 95.54           N  
ATOM   1374  CE1 HIS A 177      15.520 -16.320   1.194  1.00 95.54           C  
ATOM   1375  NE2 HIS A 177      14.636 -15.755   0.392  1.00 95.54           N  
ATOM   1376  N   LEU A 178      13.752 -11.238   5.155  1.00 96.09           N  
ATOM   1377  CA  LEU A 178      13.368 -10.465   6.333  1.00 96.09           C  
ATOM   1378  C   LEU A 178      12.405  -9.334   5.988  1.00 96.09           C  
ATOM   1379  O   LEU A 178      11.570  -8.992   6.834  1.00 96.09           O  
ATOM   1380  CB  LEU A 178      14.605  -9.877   7.022  1.00 96.09           C  
ATOM   1381  CG  LEU A 178      15.640 -10.875   7.536  1.00 96.09           C  
ATOM   1382  CD1 LEU A 178      16.835 -10.141   8.139  1.00 96.09           C  
ATOM   1383  CD2 LEU A 178      15.013 -11.815   8.562  1.00 96.09           C  
ATOM   1384  N   GLU A 179      12.486  -8.786   4.863  1.00 96.75           N  
ATOM   1385  CA  GLU A 179      11.527  -7.763   4.454  1.00 96.75           C  
ATOM   1386  C   GLU A 179      10.164  -8.366   4.117  1.00 96.75           C  
ATOM   1387  O   GLU A 179       9.139  -7.714   4.339  1.00 96.75           O  
ATOM   1388  CB  GLU A 179      12.050  -6.975   3.251  1.00 96.75           C  
ATOM   1389  CG  GLU A 179      13.352  -6.237   3.505  1.00 96.75           C  
ATOM   1390  CD  GLU A 179      13.849  -5.408   2.332  1.00 96.75           C  
ATOM   1391  OE1 GLU A 179      14.342  -4.279   2.565  1.00 96.75           O  
ATOM   1392  OE2 GLU A 179      13.750  -5.877   1.176  1.00 96.75           O1-
ATOM   1393  N   GLU A 180      10.118  -9.549   3.607  1.00 96.14           N  
ATOM   1394  CA  GLU A 180       8.859 -10.256   3.400  1.00 96.14           C  
ATOM   1395  C   GLU A 180       8.209 -10.669   4.718  1.00 96.14           C  
ATOM   1396  O   GLU A 180       6.980 -10.623   4.819  1.00 96.14           O  
ATOM   1397  CB  GLU A 180       9.074 -11.493   2.521  1.00 96.14           C  
ATOM   1398  CG  GLU A 180       9.598 -11.175   1.132  1.00 96.14           C  
ATOM   1399  CD  GLU A 180       9.861 -12.391   0.260  1.00 96.14           C  
ATOM   1400  OE1 GLU A 180      10.886 -12.398  -0.463  1.00 96.14           O  
ATOM   1401  OE2 GLU A 180       9.050 -13.343   0.291  1.00 96.14           O1-
ATOM   1402  N   ASP A 181       8.990 -11.050   5.670  1.00 96.13           N  
ATOM   1403  CA  ASP A 181       8.463 -11.393   6.985  1.00 96.13           C  
ATOM   1404  C   ASP A 181       7.948 -10.172   7.751  1.00 96.13           C  
ATOM   1405  O   ASP A 181       7.054 -10.327   8.590  1.00 96.13           O  
ATOM   1406  CB  ASP A 181       9.529 -12.098   7.829  1.00 96.13           C  
ATOM   1407  CG  ASP A 181      10.028 -13.402   7.238  1.00 96.13           C  
ATOM   1408  OD1 ASP A 181       9.246 -14.144   6.608  1.00 96.13           O  
ATOM   1409  OD2 ASP A 181      11.234 -13.695   7.411  1.00 96.13           O1-
ATOM   1410  N   ILE A 182       8.470  -9.030   7.486  1.00 94.91           N  
ATOM   1411  CA  ILE A 182       7.879  -7.831   8.097  1.00 94.91           C  
ATOM   1412  C   ILE A 182       6.608  -7.457   7.332  1.00 94.91           C  
ATOM   1413  O   ILE A 182       5.627  -7.058   7.974  1.00 94.91           O  
ATOM   1414  CB  ILE A 182       8.891  -6.668   8.131  1.00 94.91           C  
ATOM   1415  CG1 ILE A 182      10.162  -7.101   8.881  1.00 94.91           C  
ATOM   1416  CG2 ILE A 182       8.301  -5.411   8.784  1.00 94.91           C  
ATOM   1417  CD1 ILE A 182      11.274  -6.063   8.883  1.00 94.91           C  
ATOM   1418  N   HIS A 183       6.592  -7.569   6.045  1.00 94.84           N  
ATOM   1419  CA  HIS A 183       5.376  -7.361   5.268  1.00 94.84           C  
ATOM   1420  C   HIS A 183       4.334  -8.456   5.487  1.00 94.84           C  
ATOM   1421  O   HIS A 183       3.157  -8.245   5.178  1.00 94.84           O  
ATOM   1422  CB  HIS A 183       5.702  -7.274   3.772  1.00 94.84           C  
ATOM   1423  CG  HIS A 183       6.609  -6.138   3.412  1.00 94.84           C  
ATOM   1424  CD2 HIS A 183       7.456  -5.969   2.370  1.00 94.84           C  
ATOM   1425  ND1 HIS A 183       6.698  -4.996   4.185  1.00 94.84           N  
ATOM   1426  CE1 HIS A 183       7.540  -4.153   3.599  1.00 94.84           C  
ATOM   1427  NE2 HIS A 183       8.013  -4.721   2.504  1.00 94.84           N  
ATOM   1428  N   ARG A 184       4.714  -9.596   6.001  1.00 95.13           N  
ATOM   1429  CA  ARG A 184       3.687 -10.503   6.533  1.00 95.13           C  
ATOM   1430  C   ARG A 184       3.304 -10.136   7.963  1.00 95.13           C  
ATOM   1431  O   ARG A 184       2.134 -10.275   8.335  1.00 95.13           O  
ATOM   1432  CB  ARG A 184       4.169 -11.953   6.472  1.00 95.13           C  
ATOM   1433  CG  ARG A 184       4.458 -12.446   5.064  1.00 95.13           C  
ATOM   1434  CD  ARG A 184       4.910 -13.899   5.048  1.00 95.13           C  
ATOM   1435  NE  ARG A 184       5.224 -14.349   3.693  1.00 95.13           N  
ATOM   1436  CZ  ARG A 184       6.430 -14.274   3.136  1.00 95.13           C  
ATOM   1437  NH1 ARG A 184       7.480 -13.869   3.843  1.00 95.13           N1+
ATOM   1438  NH2 ARG A 184       6.590 -14.606   1.862  1.00 95.13           N  
ATOM   1439  N   LEU A 185       4.234  -9.692   8.731  1.00 95.03           N  
ATOM   1440  CA  LEU A 185       3.963  -9.341  10.121  1.00 95.03           C  
ATOM   1441  C   LEU A 185       3.179  -8.037  10.242  1.00 95.03           C  
ATOM   1442  O   LEU A 185       2.333  -7.920  11.138  1.00 95.03           O  
ATOM   1443  CB  LEU A 185       5.276  -9.217  10.904  1.00 95.03           C  
ATOM   1444  CG  LEU A 185       5.141  -8.943  12.403  1.00 95.03           C  
ATOM   1445  CD1 LEU A 185       4.355 -10.064  13.078  1.00 95.03           C  
ATOM   1446  CD2 LEU A 185       6.515  -8.785  13.045  1.00 95.03           C  
ATOM   1447  N   LYS A 186       3.414  -7.142   9.444  1.00 96.12           N  
ATOM   1448  CA  LYS A 186       2.569  -5.954   9.379  1.00 96.12           C  
ATOM   1449  C   LYS A 186       1.208  -6.248   8.743  1.00 96.12           C  
ATOM   1450  O   LYS A 186       0.226  -5.603   9.117  1.00 96.12           O  
ATOM   1451  CB  LYS A 186       3.260  -4.837   8.592  1.00 96.12           C  
ATOM   1452  CG  LYS A 186       4.581  -4.376   9.184  1.00 96.12           C  
ATOM   1453  CD  LYS A 186       5.173  -3.217   8.392  1.00 96.12           C  
ATOM   1454  CE  LYS A 186       6.450  -2.693   9.034  1.00 96.12           C  
ATOM   1455  NZ  LYS A 186       7.054  -1.580   8.241  1.00 96.12           N1+
ATOM   1456  N   GLU A 187       1.144  -7.155   7.843  1.00 94.03           N  
ATOM   1457  CA  GLU A 187      -0.119  -7.543   7.219  1.00 94.03           C  
ATOM   1458  C   GLU A 187      -1.005  -8.319   8.192  1.00 94.03           C  
ATOM   1459  O   GLU A 187      -2.219  -8.104   8.226  1.00 94.03           O  
ATOM   1460  CB  GLU A 187       0.138  -8.378   5.960  1.00 94.03           C  
ATOM   1461  CG  GLU A 187      -1.110  -8.746   5.179  1.00 94.03           C  
ATOM   1462  CD  GLU A 187      -0.852  -9.486   3.879  1.00 94.03           C  
ATOM   1463  OE1 GLU A 187      -1.523  -9.165   2.867  1.00 94.03           O  
ATOM   1464  OE2 GLU A 187       0.014 -10.385   3.854  1.00 94.03           O1-
ATOM   1465  N   ARG A 188      -0.402  -9.182   8.950  1.00 95.57           N  
ATOM   1466  CA  ARG A 188      -1.094  -9.760  10.098  1.00 95.57           C  
ATOM   1467  C   ARG A 188      -1.341  -8.742  11.211  1.00 95.57           C  
ATOM   1468  O   ARG A 188      -2.243  -8.957  12.031  1.00 95.57           O  
ATOM   1469  CB  ARG A 188      -0.285 -10.938  10.659  1.00 95.57           C  
ATOM   1470  CG  ARG A 188      -0.066 -12.058   9.654  1.00 95.57           C  
ATOM   1471  CD  ARG A 188       0.734 -13.206  10.253  1.00 95.57           C  
ATOM   1472  NE  ARG A 188       0.998 -14.251   9.267  1.00 95.57           N  
ATOM   1473  CZ  ARG A 188       0.283 -15.368   9.147  1.00 95.57           C  
ATOM   1474  NH1 ARG A 188      -0.788 -15.571   9.906  1.00 95.57           N1+
ATOM   1475  NH2 ARG A 188       0.643 -16.286   8.263  1.00 95.57           N  
ATOM   1476  N   PHE A 189      -0.607  -7.707  11.258  1.00 94.97           N  
ATOM   1477  CA  PHE A 189      -0.802  -6.650  12.243  1.00 94.97           C  
ATOM   1478  C   PHE A 189      -2.058  -5.842  11.937  1.00 94.97           C  
ATOM   1479  O   PHE A 189      -2.821  -5.511  12.850  1.00 94.97           O  
ATOM   1480  CB  PHE A 189       0.424  -5.732  12.285  1.00 94.97           C  
ATOM   1481  CG  PHE A 189       0.370  -4.661  13.339  1.00 94.97           C  
ATOM   1482  CD1 PHE A 189      -0.025  -3.369  13.010  1.00 94.97           C  
ATOM   1483  CD2 PHE A 189       0.716  -4.944  14.655  1.00 94.97           C  
ATOM   1484  CE1 PHE A 189      -0.033  -2.362  13.978  1.00 94.97           C  
ATOM   1485  CE2 PHE A 189       0.710  -3.938  15.621  1.00 94.97           C  
ATOM   1486  CZ  PHE A 189       0.356  -2.644  15.277  1.00 94.97           C  
ATOM   1487  N   GLU A 190      -2.292  -5.525  10.742  1.00 94.17           N  
ATOM   1488  CA  GLU A 190      -3.339  -4.572  10.380  1.00 94.17           C  
ATOM   1489  C   GLU A 190      -4.722  -5.220  10.363  1.00 94.17           C  
ATOM   1490  O   GLU A 190      -5.710  -4.534  10.639  1.00 94.17           O  
ATOM   1491  CB  GLU A 190      -3.050  -3.946   9.012  1.00 94.17           C  
ATOM   1492  CG  GLU A 190      -1.740  -3.183   8.944  1.00 94.17           C  
ATOM   1493  CD  GLU A 190      -1.406  -2.621   7.572  1.00 94.17           C  
ATOM   1494  OE1 GLU A 190      -0.219  -2.688   7.171  1.00 94.17           O  
ATOM   1495  OE2 GLU A 190      -2.322  -2.112   6.889  1.00 94.17           O1-
ATOM   1496  N   GLU A 191      -4.784  -6.501  10.045  1.00 92.43           N  
ATOM   1497  CA  GLU A 191      -6.029  -7.251  10.190  1.00 92.43           C  
ATOM   1498  C   GLU A 191      -6.440  -7.394  11.654  1.00 92.43           C  
ATOM   1499  O   GLU A 191      -7.635  -7.292  11.954  1.00 92.43           O  
ATOM   1500  CB  GLU A 191      -5.901  -8.639   9.556  1.00 92.43           C  
ATOM   1501  CG  GLU A 191      -5.585  -8.624   8.075  1.00 92.43           C  
ATOM   1502  CD  GLU A 191      -5.456  -9.989   7.423  1.00 92.43           C  
ATOM   1503  OE1 GLU A 191      -4.604 -10.129   6.511  1.00 92.43           O  
ATOM   1504  OE2 GLU A 191      -6.190 -10.927   7.803  1.00 92.43           O1-
ATOM   1505  N   GLU A 192      -5.475  -7.620  12.493  1.00 92.77           N  
ATOM   1506  CA  GLU A 192      -5.731  -7.790  13.919  1.00 92.77           C  
ATOM   1507  C   GLU A 192      -6.172  -6.489  14.591  1.00 92.77           C  
ATOM   1508  O   GLU A 192      -6.888  -6.532  15.595  1.00 92.77           O  
ATOM   1509  CB  GLU A 192      -4.478  -8.336  14.612  1.00 92.77           C  
ATOM   1510  CG  GLU A 192      -4.662  -8.668  16.084  1.00 92.77           C  
ATOM   1511  CD  GLU A 192      -5.747  -9.701  16.339  1.00 92.77           C  
ATOM   1512  OE1 GLU A 192      -6.582  -9.493  17.249  1.00 92.77           O  
ATOM   1513  OE2 GLU A 192      -5.763 -10.728  15.624  1.00 92.77           O1-
ATOM   1514  N   ALA A 193      -5.795  -5.399  14.098  1.00 92.10           N  
ATOM   1515  CA  ALA A 193      -6.371  -4.121  14.512  1.00 92.10           C  
ATOM   1516  C   ALA A 193      -7.820  -3.985  14.048  1.00 92.10           C  
ATOM   1517  O   ALA A 193      -8.659  -3.474  14.796  1.00 92.10           O  
ATOM   1518  CB  ALA A 193      -5.535  -2.963  13.970  1.00 92.10           C  
ATOM   1519  N   ARG A 194      -8.090  -4.440  12.833  1.00 90.96           N  
ATOM   1520  CA  ARG A 194      -9.445  -4.405  12.297  1.00 90.96           C  
ATOM   1521  C   ARG A 194     -10.359  -5.395  13.016  1.00 90.96           C  
ATOM   1522  O   ARG A 194     -11.530  -5.076  13.245  1.00 90.96           O  
ATOM   1523  CB  ARG A 194      -9.447  -4.704  10.797  1.00 90.96           C  
ATOM   1524  CG  ARG A 194      -8.648  -3.715   9.965  1.00 90.96           C  
ATOM   1525  CD  ARG A 194      -8.784  -3.988   8.474  1.00 90.96           C  
ATOM   1526  NE  ARG A 194      -8.130  -2.953   7.676  1.00 90.96           N  
ATOM   1527  CZ  ARG A 194      -7.043  -3.146   6.933  1.00 90.96           C  
ATOM   1528  NH1 ARG A 194      -6.408  -4.313   6.953  1.00 90.96           N1+
ATOM   1529  NH2 ARG A 194      -6.589  -2.166   6.166  1.00 90.96           N  
ATOM   1530  N   LEU A 195      -9.859  -6.558  13.364  1.00 90.78           N  
ATOM   1531  CA  LEU A 195     -10.637  -7.554  14.092  1.00 90.78           C  
ATOM   1532  C   LEU A 195     -10.919  -7.117  15.526  1.00 90.78           C  
ATOM   1533  O   LEU A 195     -11.906  -7.562  16.115  1.00 90.78           O  
ATOM   1534  CB  LEU A 195      -9.911  -8.903  14.111  1.00 90.78           C  
ATOM   1535  CG  LEU A 195      -9.634  -9.552  12.756  1.00 90.78           C  
ATOM   1536  CD1 LEU A 195      -8.856 -10.851  12.938  1.00 90.78           C  
ATOM   1537  CD2 LEU A 195     -10.938  -9.807  12.007  1.00 90.78           C  
ATOM   1538  N   ARG A 196     -10.111  -6.275  16.113  1.00 90.14           N  
ATOM   1539  CA  ARG A 196     -10.477  -5.696  17.409  1.00 90.14           C  
ATOM   1540  C   ARG A 196     -11.510  -4.585  17.242  1.00 90.14           C  
ATOM   1541  O   ARG A 196     -12.439  -4.505  18.050  1.00 90.14           O  
ATOM   1542  CB  ARG A 196      -9.238  -5.167  18.133  1.00 90.14           C  
ATOM   1543  CG  ARG A 196      -8.207  -6.249  18.429  1.00 90.14           C  
ATOM   1544  CD  ARG A 196      -7.072  -5.736  19.301  1.00 90.14           C  
ATOM   1545  NE  ARG A 196      -6.201  -6.827  19.740  1.00 90.14           N  
ATOM   1546  CZ  ARG A 196      -4.886  -6.868  19.550  1.00 90.14           C  
ATOM   1547  NH1 ARG A 196      -4.279  -5.942  18.816  1.00 90.14           N1+
ATOM   1548  NH2 ARG A 196      -4.175  -7.842  20.098  1.00 90.14           N  
ATOM   1549  N   ASP A 197     -11.345  -3.779  16.241  1.00 90.06           N  
ATOM   1550  CA  ASP A 197     -12.292  -2.691  16.006  1.00 90.06           C  
ATOM   1551  C   ASP A 197     -13.631  -3.202  15.475  1.00 90.06           C  
ATOM   1552  O   ASP A 197     -14.616  -2.457  15.456  1.00 90.06           O  
ATOM   1553  CB  ASP A 197     -11.712  -1.672  15.024  1.00 90.06           C  
ATOM   1554  CG  ASP A 197     -10.435  -1.003  15.494  1.00 90.06           C  
ATOM   1555  OD1 ASP A 197     -10.253  -0.783  16.710  1.00 90.06           O  
ATOM   1556  OD2 ASP A 197      -9.592  -0.683  14.624  1.00 90.06           O1-
ATOM   1557  N   ASP A 198     -13.752  -4.453  15.032  1.00 89.53           N  
ATOM   1558  CA  ASP A 198     -15.056  -5.094  14.828  1.00 89.53           C  
ATOM   1559  C   ASP A 198     -15.646  -5.594  16.145  1.00 89.53           C  
ATOM   1560  O   ASP A 198     -16.844  -5.416  16.383  1.00 89.53           O  
ATOM   1561  CB  ASP A 198     -14.937  -6.251  13.837  1.00 89.53           C  
ATOM   1562  CG  ASP A 198     -14.455  -5.834  12.459  1.00 89.53           C  
ATOM   1563  OD1 ASP A 198     -14.866  -4.764  11.959  1.00 89.53           O  
ATOM   1564  OD2 ASP A 198     -13.653  -6.586  11.865  1.00 89.53           O1-
ATOM   1565  N   THR A 199     -14.823  -6.182  16.935  1.00 84.90           N  
ATOM   1566  CA  THR A 199     -15.367  -6.804  18.139  1.00 84.90           C  
ATOM   1567  C   THR A 199     -15.614  -5.762  19.233  1.00 84.90           C  
ATOM   1568  O   THR A 199     -16.577  -5.906  19.990  1.00 84.90           O  
ATOM   1569  CB  THR A 199     -14.437  -7.899  18.692  1.00 84.90           C  
ATOM   1570  CG2 THR A 199     -14.208  -8.999  17.661  1.00 84.90           C  
ATOM   1571  OG1 THR A 199     -13.177  -7.313  19.045  1.00 84.90           O  
ATOM   1572  N   GLU A 200     -14.750  -4.734  19.301  1.00 89.80           N  
ATOM   1573  CA  GLU A 200     -15.091  -3.582  20.136  1.00 89.80           C  
ATOM   1574  C   GLU A 200     -16.302  -2.820  19.599  1.00 89.80           C  
ATOM   1575  O   GLU A 200     -17.070  -2.260  20.386  1.00 89.80           O  
ATOM   1576  CB  GLU A 200     -13.902  -2.623  20.256  1.00 89.80           C  
ATOM   1577  CG  GLU A 200     -12.666  -3.232  20.891  1.00 89.80           C  
ATOM   1578  CD  GLU A 200     -11.492  -2.278  21.033  1.00 89.80           C  
ATOM   1579  OE1 GLU A 200     -10.813  -2.323  22.087  1.00 89.80           O  
ATOM   1580  OE2 GLU A 200     -11.240  -1.482  20.103  1.00 89.80           O1-
ATOM   1581  N   ALA A 201     -16.476  -2.800  18.317  1.00 88.12           N  
ATOM   1582  CA  ALA A 201     -17.750  -2.340  17.758  1.00 88.12           C  
ATOM   1583  C   ALA A 201     -18.894  -3.302  18.075  1.00 88.12           C  
ATOM   1584  O   ALA A 201     -20.048  -2.877  18.178  1.00 88.12           O  
ATOM   1585  CB  ALA A 201     -17.623  -2.162  16.246  1.00 88.12           C  
ATOM   1586  N   ALA A 202     -18.596  -4.578  18.229  1.00 91.34           N  
ATOM   1587  CA  ALA A 202     -19.594  -5.577  18.598  1.00 91.34           C  
ATOM   1588  C   ALA A 202     -20.052  -5.400  20.043  1.00 91.34           C  
ATOM   1589  O   ALA A 202     -21.248  -5.521  20.324  1.00 91.34           O  
ATOM   1590  CB  ALA A 202     -19.035  -6.985  18.395  1.00 91.34           C  
ATOM   1591  N   ILE A 203     -19.166  -5.129  20.921  1.00 87.63           N  
ATOM   1592  CA  ILE A 203     -19.485  -5.035  22.348  1.00 87.63           C  
ATOM   1593  C   ILE A 203     -20.181  -3.699  22.623  1.00 87.63           C  
ATOM   1594  O   ILE A 203     -21.103  -3.664  23.443  1.00 87.63           O  
ATOM   1595  CB  ILE A 203     -18.220  -5.202  23.216  1.00 87.63           C  
ATOM   1596  CG1 ILE A 203     -17.534  -6.538  22.893  1.00 87.63           C  
ATOM   1597  CG2 ILE A 203     -18.535  -5.125  24.715  1.00 87.63           C  
ATOM   1598  CD1 ILE A 203     -16.213  -6.757  23.615  1.00 87.63           C  
ATOM   1599  N   ARG A 204     -19.771  -2.632  21.966  1.00 91.49           N  
ATOM   1600  CA  ARG A 204     -20.531  -1.388  22.010  1.00 91.49           C  
ATOM   1601  C   ARG A 204     -21.900  -1.494  21.344  1.00 91.49           C  
ATOM   1602  O   ARG A 204     -22.784  -0.688  21.659  1.00 91.49           O  
ATOM   1603  CB  ARG A 204     -19.739  -0.258  21.337  1.00 91.49           C  
ATOM   1604  CG  ARG A 204     -18.409   0.047  22.005  1.00 91.49           C  
ATOM   1605  CD  ARG A 204     -17.642   1.137  21.272  1.00 91.49           C  
ATOM   1606  NE  ARG A 204     -17.347   0.755  19.891  1.00 91.49           N  
ATOM   1607  CZ  ARG A 204     -18.076   1.130  18.842  1.00 91.49           C  
ATOM   1608  NH1 ARG A 204     -19.197   1.822  19.012  1.00 91.49           N1+
ATOM   1609  NH2 ARG A 204     -17.680   0.809  17.620  1.00 91.49           N  
ATOM   1610  N   ALA A 205     -22.099  -2.404  20.491  1.00 91.20           N  
ATOM   1611  CA  ALA A 205     -23.465  -2.757  20.084  1.00 91.20           C  
ATOM   1612  C   ALA A 205     -24.220  -3.453  21.214  1.00 91.20           C  
ATOM   1613  O   ALA A 205     -25.387  -3.147  21.464  1.00 91.20           O  
ATOM   1614  CB  ALA A 205     -23.429  -3.646  18.844  1.00 91.20           C  
ATOM   1615  N   LEU A 206     -23.578  -4.337  21.854  1.00 91.46           N  
ATOM   1616  CA  LEU A 206     -24.248  -5.167  22.846  1.00 91.46           C  
ATOM   1617  C   LEU A 206     -24.475  -4.428  24.162  1.00 91.46           C  
ATOM   1618  O   LEU A 206     -25.454  -4.738  24.854  1.00 91.46           O  
ATOM   1619  CB  LEU A 206     -23.429  -6.438  23.119  1.00 91.46           C  
ATOM   1620  CG  LEU A 206     -23.198  -7.361  21.923  1.00 91.46           C  
ATOM   1621  CD1 LEU A 206     -22.324  -8.544  22.329  1.00 91.46           C  
ATOM   1622  CD2 LEU A 206     -24.528  -7.845  21.355  1.00 91.46           C  
ATOM   1623  N   ARG A 207     -23.669  -3.534  24.509  1.00 93.21           N  
ATOM   1624  CA  ARG A 207     -23.918  -2.660  25.647  1.00 93.21           C  
ATOM   1625  C   ARG A 207     -25.079  -1.693  25.424  1.00 93.21           C  
ATOM   1626  O   ARG A 207     -25.757  -1.353  26.402  1.00 93.21           O  
ATOM   1627  CB  ARG A 207     -22.663  -1.844  25.990  1.00 93.21           C  
ATOM   1628  CG  ARG A 207     -21.465  -2.688  26.386  1.00 93.21           C  
ATOM   1629  CD  ARG A 207     -20.275  -1.829  26.793  1.00 93.21           C  
ATOM   1630  NE  ARG A 207     -19.159  -2.646  27.265  1.00 93.21           N  
ATOM   1631  CZ  ARG A 207     -17.887  -2.258  27.243  1.00 93.21           C  
ATOM   1632  NH1 ARG A 207     -17.540  -1.108  26.675  1.00 93.21           N1+
ATOM   1633  NH2 ARG A 207     -16.956  -3.025  27.791  1.00 93.21           N  
ATOM   1634  N   LYS A 208     -25.270  -1.305  24.237  1.00 94.48           N  
ATOM   1635  CA  LYS A 208     -26.471  -0.524  23.947  1.00 94.48           C  
ATOM   1636  C   LYS A 208     -27.734  -1.382  23.985  1.00 94.48           C  
ATOM   1637  O   LYS A 208     -28.788  -0.885  24.393  1.00 94.48           O  
ATOM   1638  CB  LYS A 208     -26.357   0.154  22.580  1.00 94.48           C  
ATOM   1639  CG  LYS A 208     -25.194   1.126  22.464  1.00 94.48           C  
ATOM   1640  CD  LYS A 208     -25.160   1.799  21.098  1.00 94.48           C  
ATOM   1641  CE  LYS A 208     -24.011   2.793  20.991  1.00 94.48           C  
ATOM   1642  NZ  LYS A 208     -23.988   3.472  19.659  1.00 94.48           N1+
ATOM   1643  N   ASP A 209     -27.666  -2.574  23.598  1.00 92.97           N  
ATOM   1644  CA  ASP A 209     -28.775  -3.517  23.681  1.00 92.97           C  
ATOM   1645  C   ASP A 209     -29.119  -3.902  25.120  1.00 92.97           C  
ATOM   1646  O   ASP A 209     -30.280  -4.223  25.394  1.00 92.97           O  
ATOM   1647  CB  ASP A 209     -28.453  -4.788  22.885  1.00 92.97           C  
ATOM   1648  CG  ASP A 209     -28.212  -4.542  21.407  1.00 92.97           C  
ATOM   1649  OD1 ASP A 209     -28.865  -3.662  20.807  1.00 92.97           O  
ATOM   1650  OD2 ASP A 209     -27.354  -5.249  20.831  1.00 92.97           O1-
ATOM   1651  N   ILE A 210     -28.180  -3.872  25.975  1.00 94.53           N  
ATOM   1652  CA  ILE A 210     -28.501  -4.086  27.390  1.00 94.53           C  
ATOM   1653  C   ILE A 210     -29.137  -2.820  27.972  1.00 94.53           C  
ATOM   1654  O   ILE A 210     -30.070  -2.954  28.774  1.00 94.53           O  
ATOM   1655  CB  ILE A 210     -27.246  -4.503  28.184  1.00 94.53           C  
ATOM   1656  CG1 ILE A 210     -26.626  -5.763  27.560  1.00 94.53           C  
ATOM   1657  CG2 ILE A 210     -27.558  -4.752  29.666  1.00 94.53           C  
ATOM   1658  CD1 ILE A 210     -25.318  -6.205  28.200  1.00 94.53           C  
ATOM   1659  N   GLU A 211     -28.693  -1.702  27.619  1.00 93.51           N  
ATOM   1660  CA  GLU A 211     -29.274  -0.456  28.107  1.00 93.51           C  
ATOM   1661  C   GLU A 211     -30.644  -0.166  27.495  1.00 93.51           C  
ATOM   1662  O   GLU A 211     -31.481   0.468  28.143  1.00 93.51           O  
ATOM   1663  CB  GLU A 211     -28.338   0.725  27.821  1.00 93.51           C  
ATOM   1664  CG  GLU A 211     -26.980   0.617  28.491  1.00 93.51           C  
ATOM   1665  CD  GLU A 211     -26.024   1.749  28.149  1.00 93.51           C  
ATOM   1666  OE1 GLU A 211     -24.823   1.470  27.924  1.00 93.51           O  
ATOM   1667  OE2 GLU A 211     -26.465   2.918  28.104  1.00 93.51           O1-
ATOM   1668  N   GLU A 212     -30.875  -0.610  26.291  1.00 94.02           N  
ATOM   1669  CA  GLU A 212     -32.250  -0.584  25.781  1.00 94.02           C  
ATOM   1670  C   GLU A 212     -33.113  -1.633  26.480  1.00 94.02           C  
ATOM   1671  O   GLU A 212     -34.278  -1.359  26.779  1.00 94.02           O  
ATOM   1672  CB  GLU A 212     -32.280  -0.808  24.269  1.00 94.02           C  
ATOM   1673  CG  GLU A 212     -31.545   0.245  23.464  1.00 94.02           C  
ATOM   1674  CD  GLU A 212     -31.573   0.049  21.959  1.00 94.02           C  
ATOM   1675  OE1 GLU A 212     -31.652   1.070  21.231  1.00 94.02           O  
ATOM   1676  OE2 GLU A 212     -31.519  -1.107  21.489  1.00 94.02           O1-
ATOM   1677  N   ALA A 213     -32.569  -2.777  26.730  1.00 93.28           N  
ATOM   1678  CA  ALA A 213     -33.227  -3.798  27.536  1.00 93.28           C  
ATOM   1679  C   ALA A 213     -33.411  -3.380  28.993  1.00 93.28           C  
ATOM   1680  O   ALA A 213     -34.312  -3.896  29.663  1.00 93.28           O  
ATOM   1681  CB  ALA A 213     -32.427  -5.104  27.483  1.00 93.28           C  
ATOM   1682  N   SER A 214     -32.609  -2.498  29.468  1.00 94.46           N  
ATOM   1683  CA  SER A 214     -32.690  -2.185  30.893  1.00 94.46           C  
ATOM   1684  C   SER A 214     -33.490  -0.914  31.168  1.00 94.46           C  
ATOM   1685  O   SER A 214     -33.587  -0.511  32.329  1.00 94.46           O  
ATOM   1686  CB  SER A 214     -31.291  -2.033  31.495  1.00 94.46           C  
ATOM   1687  OG  SER A 214     -30.594  -0.958  30.891  1.00 94.46           O  
ATOM   1688  N   LEU A 215     -34.076  -0.287  30.171  1.00 94.44           N  
ATOM   1689  CA  LEU A 215     -35.183   0.570  30.628  1.00 94.44           C  
ATOM   1690  C   LEU A 215     -36.522  -0.144  30.401  1.00 94.44           C  
ATOM   1691  O   LEU A 215     -37.432   0.019  31.227  1.00 94.44           O  
ATOM   1692  CB  LEU A 215     -35.194   1.966  29.950  1.00 94.44           C  
ATOM   1693  CG  LEU A 215     -36.236   2.844  30.816  1.00 94.44           C  
ATOM   1694  CD1 LEU A 215     -35.419   3.834  31.556  1.00 94.44           C  
ATOM   1695  CD2 LEU A 215     -37.398   3.091  29.928  1.00 94.44           C  
ATOM   1696  N   VAL A 216     -36.630  -0.923  29.343  1.00 95.55           N  
ATOM   1697  CA  VAL A 216     -37.813  -1.709  28.990  1.00 95.55           C  
ATOM   1698  C   VAL A 216     -38.077  -2.783  30.049  1.00 95.55           C  
ATOM   1699  O   VAL A 216     -39.228  -3.205  30.219  1.00 95.55           O  
ATOM   1700  CB  VAL A 216     -37.640  -2.329  27.585  1.00 95.55           C  
ATOM   1701  CG1 VAL A 216     -38.847  -3.145  27.130  1.00 95.55           C  
ATOM   1702  CG2 VAL A 216     -37.386  -1.217  26.553  1.00 95.55           C  
ATOM   1703  N   LYS A 217     -37.125  -3.224  30.775  1.00 94.31           N  
ATOM   1704  CA  LYS A 217     -37.362  -3.931  32.034  1.00 94.31           C  
ATOM   1705  C   LYS A 217     -38.003  -3.022  33.084  1.00 94.31           C  
ATOM   1706  O   LYS A 217     -38.902  -3.464  33.803  1.00 94.31           O  
ATOM   1707  CB  LYS A 217     -36.050  -4.506  32.572  1.00 94.31           C  
ATOM   1708  CG  LYS A 217     -36.198  -5.351  33.827  1.00 94.31           C  
ATOM   1709  CD  LYS A 217     -34.849  -5.807  34.365  1.00 94.31           C  
ATOM   1710  CE  LYS A 217     -35.003  -6.601  35.656  1.00 94.31           C  
ATOM   1711  NZ  LYS A 217     -33.684  -7.066  36.181  1.00 94.31           N1+
ATOM   1712  N   VAL A 218     -37.532  -1.780  33.146  1.00 96.11           N  
ATOM   1713  CA  VAL A 218     -37.979  -0.857  34.191  1.00 96.11           C  
ATOM   1714  C   VAL A 218     -39.360  -0.310  33.828  1.00 96.11           C  
ATOM   1715  O   VAL A 218     -40.132   0.052  34.723  1.00 96.11           O  
ATOM   1716  CB  VAL A 218     -36.955   0.280  34.394  1.00 96.11           C  
ATOM   1717  CG1 VAL A 218     -37.361   1.251  35.501  1.00 96.11           C  
ATOM   1718  CG2 VAL A 218     -35.577  -0.310  34.727  1.00 96.11           C  
ATOM   1719  N   GLU A 219     -39.753  -0.216  32.589  1.00 96.73           N  
ATOM   1720  CA  GLU A 219     -41.100   0.133  32.152  1.00 96.73           C  
ATOM   1721  C   GLU A 219     -42.123  -0.934  32.537  1.00 96.73           C  
ATOM   1722  O   GLU A 219     -43.234  -0.578  32.943  1.00 96.73           O  
ATOM   1723  CB  GLU A 219     -41.147   0.351  30.635  1.00 96.73           C  
ATOM   1724  CG  GLU A 219     -40.262   1.483  30.146  1.00 96.73           C  
ATOM   1725  CD  GLU A 219     -40.390   1.762  28.657  1.00 96.73           C  
ATOM   1726  OE1 GLU A 219     -40.478   2.951  28.271  1.00 96.73           O  
ATOM   1727  OE2 GLU A 219     -40.401   0.790  27.870  1.00 96.73           O1-
ATOM   1728  N   LEU A 220     -41.749  -2.176  32.406  1.00 96.56           N  
ATOM   1729  CA  LEU A 220     -42.649  -3.270  32.749  1.00 96.56           C  
ATOM   1730  C   LEU A 220     -42.842  -3.379  34.259  1.00 96.56           C  
ATOM   1731  O   LEU A 220     -43.958  -3.674  34.698  1.00 96.56           O  
ATOM   1732  CB  LEU A 220     -42.122  -4.602  32.207  1.00 96.56           C  
ATOM   1733  CG  LEU A 220     -41.937  -4.699  30.694  1.00 96.56           C  
ATOM   1734  CD1 LEU A 220     -41.355  -6.058  30.315  1.00 96.56           C  
ATOM   1735  CD2 LEU A 220     -43.262  -4.461  29.975  1.00 96.56           C  
ATOM   1736  N   ASP A 221     -41.814  -3.148  35.022  1.00 96.85           N  
ATOM   1737  CA  ASP A 221     -41.929  -3.052  36.470  1.00 96.85           C  
ATOM   1738  C   ASP A 221     -42.760  -1.853  36.932  1.00 96.85           C  
ATOM   1739  O   ASP A 221     -43.307  -1.891  38.040  1.00 96.85           O  
ATOM   1740  CB  ASP A 221     -40.539  -2.966  37.112  1.00 96.85           C  
ATOM   1741  CG  ASP A 221     -39.650  -4.161  36.829  1.00 96.85           C  
ATOM   1742  OD1 ASP A 221     -40.145  -5.305  36.760  1.00 96.85           O  
ATOM   1743  OD2 ASP A 221     -38.425  -3.952  36.672  1.00 96.85           O1-
ATOM   1744  N   LYS A 222     -42.855  -0.858  36.151  1.00 96.41           N  
ATOM   1745  CA  LYS A 222     -43.836   0.188  36.451  1.00 96.41           C  
ATOM   1746  C   LYS A 222     -45.251  -0.236  36.069  1.00 96.41           C  
ATOM   1747  O   LYS A 222     -46.206   0.136  36.757  1.00 96.41           O  
ATOM   1748  CB  LYS A 222     -43.463   1.484  35.726  1.00 96.41           C  
ATOM   1749  CG  LYS A 222     -42.099   2.035  36.121  1.00 96.41           C  
ATOM   1750  CD  LYS A 222     -41.818   3.372  35.448  1.00 96.41           C  
ATOM   1751  CE  LYS A 222     -40.483   3.951  35.895  1.00 96.41           C  
ATOM   1752  NZ  LYS A 222     -40.217   5.281  35.268  1.00 96.41           N1+
ATOM   1753  N   LYS A 223     -45.386  -0.983  35.016  1.00 97.05           N  
ATOM   1754  CA  LYS A 223     -46.693  -1.480  34.598  1.00 97.05           C  
ATOM   1755  C   LYS A 223     -47.245  -2.547  35.542  1.00 97.05           C  
ATOM   1756  O   LYS A 223     -48.446  -2.528  35.822  1.00 97.05           O  
ATOM   1757  CB  LYS A 223     -46.622  -2.050  33.175  1.00 97.05           C  
ATOM   1758  CG  LYS A 223     -46.212  -1.030  32.126  1.00 97.05           C  
ATOM   1759  CD  LYS A 223     -46.243  -1.619  30.722  1.00 97.05           C  
ATOM   1760  CE  LYS A 223     -45.891  -0.574  29.671  1.00 97.05           C  
ATOM   1761  NZ  LYS A 223     -45.960  -1.134  28.287  1.00 97.05           N1+
ATOM   1762  N   VAL A 224     -46.338  -3.411  35.975  1.00 97.39           N  
ATOM   1763  CA  VAL A 224     -46.794  -4.444  36.910  1.00 97.39           C  
ATOM   1764  C   VAL A 224     -47.041  -3.825  38.290  1.00 97.39           C  
ATOM   1765  O   VAL A 224     -47.913  -4.325  39.012  1.00 97.39           O  
ATOM   1766  CB  VAL A 224     -45.782  -5.605  36.990  1.00 97.39           C  
ATOM   1767  CG1 VAL A 224     -46.230  -6.720  37.934  1.00 97.39           C  
ATOM   1768  CG2 VAL A 224     -45.555  -6.201  35.593  1.00 97.39           C  
ATOM   1769  N   GLN A 225     -46.324  -2.785  38.656  1.00 96.66           N  
ATOM   1770  CA  GLN A 225     -46.560  -2.081  39.913  1.00 96.66           C  
ATOM   1771  C   GLN A 225     -47.894  -1.338  39.903  1.00 96.66           C  
ATOM   1772  O   GLN A 225     -48.547  -1.234  40.944  1.00 96.66           O  
ATOM   1773  CB  GLN A 225     -45.419  -1.103  40.199  1.00 96.66           C  
ATOM   1774  CG  GLN A 225     -45.513  -0.394  41.541  1.00 96.66           C  
ATOM   1775  CD  GLN A 225     -45.510  -1.355  42.716  1.00 96.66           C  
ATOM   1776  NE2 GLN A 225     -46.376  -1.099  43.692  1.00 96.66           N  
ATOM   1777  OE1 GLN A 225     -44.737  -2.317  42.746  1.00 96.66           O  
ATOM   1778  N   SER A 226     -48.317  -0.833  38.807  1.00 95.95           N  
ATOM   1779  CA  SER A 226     -49.568  -0.080  38.727  1.00 95.95           C  
ATOM   1780  C   SER A 226     -50.772  -1.010  38.581  1.00 95.95           C  
ATOM   1781  O   SER A 226     -51.885  -0.637  38.957  1.00 95.95           O  
ATOM   1782  CB  SER A 226     -49.529   0.902  37.557  1.00 95.95           C  
ATOM   1783  OG  SER A 226     -49.384   0.222  36.324  1.00 95.95           O  
ATOM   1784  N   LEU A 227     -50.603  -2.208  38.053  1.00 97.61           N  
ATOM   1785  CA  LEU A 227     -51.651  -3.226  38.105  1.00 97.61           C  
ATOM   1786  C   LEU A 227     -51.874  -3.738  39.526  1.00 97.61           C  
ATOM   1787  O   LEU A 227     -53.027  -3.967  39.904  1.00 97.61           O  
ATOM   1788  CB  LEU A 227     -51.305  -4.402  37.187  1.00 97.61           C  
ATOM   1789  CG  LEU A 227     -51.151  -4.082  35.700  1.00 97.61           C  
ATOM   1790  CD1 LEU A 227     -50.752  -5.334  34.926  1.00 97.61           C  
ATOM   1791  CD2 LEU A 227     -52.441  -3.491  35.142  1.00 97.61           C  
ATOM   1792  N   GLN A 228     -50.766  -3.899  40.255  1.00 97.87           N  
ATOM   1793  CA  GLN A 228     -50.904  -4.335  41.640  1.00 97.87           C  
ATOM   1794  C   GLN A 228     -51.489  -3.234  42.521  1.00 97.87           C  
ATOM   1795  O   GLN A 228     -52.185  -3.517  43.499  1.00 97.87           O  
ATOM   1796  CB  GLN A 228     -49.556  -4.780  42.210  1.00 97.87           C  
ATOM   1797  CG  GLN A 228     -48.923  -5.953  41.477  1.00 97.87           C  
ATOM   1798  CD  GLN A 228     -47.545  -6.307  42.005  1.00 97.87           C  
ATOM   1799  NE2 GLN A 228     -47.273  -7.602  42.123  1.00 97.87           N  
ATOM   1800  OE1 GLN A 228     -46.733  -5.426  42.303  1.00 97.87           O  
ATOM   1801  N   ASP A 229     -51.246  -1.965  42.225  1.00 97.45           N  
ATOM   1802  CA  ASP A 229     -52.011  -0.875  42.840  1.00 97.45           C  
ATOM   1803  C   ASP A 229     -53.471  -0.896  42.388  1.00 97.45           C  
ATOM   1804  O   ASP A 229     -54.355  -0.514  43.162  1.00 97.45           O  
ATOM   1805  CB  ASP A 229     -51.383   0.475  42.512  1.00 97.45           C  
ATOM   1806  CG  ASP A 229     -49.957   0.639  43.006  1.00 97.45           C  
ATOM   1807  OD1 ASP A 229     -49.604   0.118  44.085  1.00 97.45           O  
ATOM   1808  OD2 ASP A 229     -49.169   1.309  42.299  1.00 97.45           O1-
ATOM   1809  N   GLU A 230     -53.729  -1.319  41.189  1.00 96.99           N  
ATOM   1810  CA  GLU A 230     -55.083  -1.324  40.639  1.00 96.99           C  
ATOM   1811  C   GLU A 230     -55.927  -2.432  41.266  1.00 96.99           C  
ATOM   1812  O   GLU A 230     -57.074  -2.191  41.652  1.00 96.99           O  
ATOM   1813  CB  GLU A 230     -55.044  -1.483  39.117  1.00 96.99           C  
ATOM   1814  CG  GLU A 230     -56.404  -1.399  38.444  1.00 96.99           C  
ATOM   1815  CD  GLU A 230     -56.355  -1.479  36.928  1.00 96.99           C  
ATOM   1816  OE1 GLU A 230     -57.205  -2.185  36.337  1.00 96.99           O  
ATOM   1817  OE2 GLU A 230     -55.469  -0.839  36.322  1.00 96.99           O1-
ATOM   1818  N   VAL A 231     -55.326  -3.610  41.345  1.00 96.53           N  
ATOM   1819  CA  VAL A 231     -56.045  -4.757  41.900  1.00 96.53           C  
ATOM   1820  C   VAL A 231     -56.174  -4.607  43.418  1.00 96.53           C  
ATOM   1821  O   VAL A 231     -57.173  -5.068  43.983  1.00 96.53           O  
ATOM   1822  CB  VAL A 231     -55.343  -6.081  41.530  1.00 96.53           C  
ATOM   1823  CG1 VAL A 231     -56.086  -7.304  42.068  1.00 96.53           C  
ATOM   1824  CG2 VAL A 231     -55.208  -6.200  40.008  1.00 96.53           C  
ATOM   1825  N   ALA A 232     -55.204  -3.989  44.065  1.00 97.22           N  
ATOM   1826  CA  ALA A 232     -55.348  -3.586  45.461  1.00 97.22           C  
ATOM   1827  C   ALA A 232     -56.445  -2.543  45.666  1.00 97.22           C  
ATOM   1828  O   ALA A 232     -57.086  -2.540  46.726  1.00 97.22           O  
ATOM   1829  CB  ALA A 232     -54.016  -3.033  45.981  1.00 97.22           C  
ATOM   1830  N   PHE A 233     -56.642  -1.734  44.740  1.00 97.28           N  
ATOM   1831  CA  PHE A 233     -57.732  -0.763  44.765  1.00 97.28           C  
ATOM   1832  C   PHE A 233     -59.080  -1.452  44.583  1.00 97.28           C  
ATOM   1833  O   PHE A 233     -60.052  -1.102  45.255  1.00 97.28           O  
ATOM   1834  CB  PHE A 233     -57.522   0.296  43.679  1.00 97.28           C  
ATOM   1835  CG  PHE A 233     -58.542   1.400  43.673  1.00 97.28           C  
ATOM   1836  CD1 PHE A 233     -59.526   1.448  42.690  1.00 97.28           C  
ATOM   1837  CD2 PHE A 233     -58.520   2.390  44.648  1.00 97.28           C  
ATOM   1838  CE1 PHE A 233     -60.499   2.447  42.707  1.00 97.28           C  
ATOM   1839  CE2 PHE A 233     -59.493   3.388  44.669  1.00 97.28           C  
ATOM   1840  CZ  PHE A 233     -60.493   3.403  43.710  1.00 97.28           C  
ATOM   1841  N   LEU A 234     -59.182  -2.388  43.730  1.00 97.48           N  
ATOM   1842  CA  LEU A 234     -60.427  -3.083  43.419  1.00 97.48           C  
ATOM   1843  C   LEU A 234     -60.833  -4.040  44.536  1.00 97.48           C  
ATOM   1844  O   LEU A 234     -62.032  -4.227  44.768  1.00 97.48           O  
ATOM   1845  CB  LEU A 234     -60.294  -3.858  42.103  1.00 97.48           C  
ATOM   1846  CG  LEU A 234     -59.975  -3.030  40.859  1.00 97.48           C  
ATOM   1847  CD1 LEU A 234     -59.816  -3.936  39.643  1.00 97.48           C  
ATOM   1848  CD2 LEU A 234     -61.063  -1.988  40.615  1.00 97.48           C  
ATOM   1849  N   ARG A 235     -59.914  -4.626  45.206  1.00 96.98           N  
ATOM   1850  CA  ARG A 235     -60.230  -5.434  46.381  1.00 96.98           C  
ATOM   1851  C   ARG A 235     -60.663  -4.558  47.555  1.00 96.98           C  
ATOM   1852  O   ARG A 235     -61.592  -4.914  48.284  1.00 96.98           O  
ATOM   1853  CB  ARG A 235     -59.029  -6.289  46.791  1.00 96.98           C  
ATOM   1854  CG  ARG A 235     -58.561  -7.261  45.722  1.00 96.98           C  
ATOM   1855  CD  ARG A 235     -57.397  -8.112  46.210  1.00 96.98           C  
ATOM   1856  NE  ARG A 235     -56.994  -9.098  45.209  1.00 96.98           N  
ATOM   1857  CZ  ARG A 235     -56.101 -10.062  45.426  1.00 96.98           C  
ATOM   1858  NH1 ARG A 235     -55.428 -10.117  46.570  1.00 96.98           N1+
ATOM   1859  NH2 ARG A 235     -55.880 -10.975  44.492  1.00 96.98           N  
ATOM   1860  N   SER A 236     -59.994  -3.436  47.724  1.00 97.04           N  
ATOM   1861  CA  SER A 236     -60.370  -2.470  48.748  1.00 97.04           C  
ATOM   1862  C   SER A 236     -61.705  -1.797  48.437  1.00 97.04           C  
ATOM   1863  O   SER A 236     -62.465  -1.480  49.358  1.00 97.04           O  
ATOM   1864  CB  SER A 236     -59.283  -1.402  48.896  1.00 97.04           C  
ATOM   1865  OG  SER A 236     -59.600  -0.505  49.947  1.00 97.04           O  
ATOM   1866  N   ASN A 237     -61.984  -1.582  47.193  1.00 96.96           N  
ATOM   1867  CA  ASN A 237     -63.277  -1.067  46.757  1.00 96.96           C  
ATOM   1868  C   ASN A 237     -64.399  -2.080  46.982  1.00 96.96           C  
ATOM   1869  O   ASN A 237     -65.465  -1.693  47.470  1.00 96.96           O  
ATOM   1870  CB  ASN A 237     -63.210  -0.656  45.283  1.00 96.96           C  
ATOM   1871  CG  ASN A 237     -64.475   0.010  44.782  1.00 96.96           C  
ATOM   1872  ND2 ASN A 237     -64.870  -0.313  43.557  1.00 96.96           N  
ATOM   1873  OD1 ASN A 237     -65.094   0.809  45.491  1.00 96.96           O  
ATOM   1874  N   HIS A 238     -64.122  -3.269  46.632  1.00 94.40           N  
ATOM   1875  CA  HIS A 238     -65.091  -4.347  46.733  1.00 94.40           C  
ATOM   1876  C   HIS A 238     -65.400  -4.732  48.181  1.00 94.40           C  
ATOM   1877  O   HIS A 238     -66.557  -5.055  48.479  1.00 94.40           O  
ATOM   1878  CB  HIS A 238     -64.578  -5.576  45.973  1.00 94.40           C  
ATOM   1879  CG  HIS A 238     -65.540  -6.715  45.889  1.00 94.40           C  
ATOM   1880  CD2 HIS A 238     -65.521  -7.936  46.479  1.00 94.40           C  
ATOM   1881  ND1 HIS A 238     -66.688  -6.671  45.127  1.00 94.40           N  
ATOM   1882  CE1 HIS A 238     -67.347  -7.809  45.273  1.00 94.40           C  
ATOM   1883  NE2 HIS A 238     -66.662  -8.591  46.086  1.00 94.40           N  
ATOM   1884  N   GLU A 239     -64.427  -4.688  48.974  1.00 96.33           N  
ATOM   1885  CA  GLU A 239     -64.622  -4.872  50.407  1.00 96.33           C  
ATOM   1886  C   GLU A 239     -65.395  -3.723  51.052  1.00 96.33           C  
ATOM   1887  O   GLU A 239     -66.100  -3.942  52.044  1.00 96.33           O  
ATOM   1888  CB  GLU A 239     -63.260  -5.034  51.093  1.00 96.33           C  
ATOM   1889  CG  GLU A 239     -63.329  -5.357  52.575  1.00 96.33           C  
ATOM   1890  CD  GLU A 239     -61.973  -5.592  53.218  1.00 96.33           C  
ATOM   1891  OE1 GLU A 239     -61.839  -6.557  54.008  1.00 96.33           O  
ATOM   1892  OE2 GLU A 239     -61.036  -4.813  52.937  1.00 96.33           O1-
ATOM   1893  N   GLU A 240     -65.286  -2.589  50.551  1.00 95.27           N  
ATOM   1894  CA  GLU A 240     -66.082  -1.456  51.017  1.00 95.27           C  
ATOM   1895  C   GLU A 240     -67.542  -1.584  50.589  1.00 95.27           C  
ATOM   1896  O   GLU A 240     -68.437  -1.244  51.365  1.00 95.27           O  
ATOM   1897  CB  GLU A 240     -65.492  -0.139  50.500  1.00 95.27           C  
ATOM   1898  CG  GLU A 240     -66.188   1.105  51.020  1.00 95.27           C  
ATOM   1899  CD  GLU A 240     -65.565   2.417  50.580  1.00 95.27           C  
ATOM   1900  OE1 GLU A 240     -66.329   3.369  50.283  1.00 95.27           O  
ATOM   1901  OE2 GLU A 240     -64.321   2.512  50.526  1.00 95.27           O1-
ATOM   1902  N   GLU A 241     -67.779  -2.058  49.398  1.00 94.20           N  
ATOM   1903  CA  GLU A 241     -69.130  -2.162  48.858  1.00 94.20           C  
ATOM   1904  C   GLU A 241     -69.923  -3.284  49.528  1.00 94.20           C  
ATOM   1905  O   GLU A 241     -71.117  -3.114  49.786  1.00 94.20           O  
ATOM   1906  CB  GLU A 241     -69.100  -2.396  47.344  1.00 94.20           C  
ATOM   1907  CG  GLU A 241     -68.423  -1.287  46.555  1.00 94.20           C  
ATOM   1908  CD  GLU A 241     -68.433  -1.513  45.052  1.00 94.20           C  
ATOM   1909  OE1 GLU A 241     -68.730  -0.557  44.300  1.00 94.20           O  
ATOM   1910  OE2 GLU A 241     -68.143  -2.651  44.620  1.00 94.20           O1-
ATOM   1911  N   VAL A 242     -69.234  -4.401  49.792  1.00 94.46           N  
ATOM   1912  CA  VAL A 242     -69.868  -5.494  50.534  1.00 94.46           C  
ATOM   1913  C   VAL A 242     -70.077  -5.078  51.993  1.00 94.46           C  
ATOM   1914  O   VAL A 242     -71.038  -5.541  52.616  1.00 94.46           O  
ATOM   1915  CB  VAL A 242     -69.033  -6.787  50.435  1.00 94.46           C  
ATOM   1916  CG1 VAL A 242     -69.685  -7.958  51.172  1.00 94.46           C  
ATOM   1917  CG2 VAL A 242     -68.823  -7.169  48.965  1.00 94.46           C  
ATOM   1918  N   ALA A 243     -69.215  -4.234  52.540  1.00 94.59           N  
ATOM   1919  CA  ALA A 243     -69.412  -3.647  53.860  1.00 94.59           C  
ATOM   1920  C   ALA A 243     -70.631  -2.727  53.906  1.00 94.59           C  
ATOM   1921  O   ALA A 243     -71.282  -2.618  54.947  1.00 94.59           O  
ATOM   1922  CB  ALA A 243     -68.162  -2.869  54.279  1.00 94.59           C  
ATOM   1923  N   ASP A 244     -70.946  -2.074  52.816  1.00 93.66           N  
ATOM   1924  CA  ASP A 244     -72.137  -1.232  52.738  1.00 93.66           C  
ATOM   1925  C   ASP A 244     -73.402  -2.065  52.525  1.00 93.66           C  
ATOM   1926  O   ASP A 244     -74.462  -1.714  53.051  1.00 93.66           O  
ATOM   1927  CB  ASP A 244     -71.998  -0.207  51.612  1.00 93.66           C  
ATOM   1928  CG  ASP A 244     -70.819   0.733  51.780  1.00 93.66           C  
ATOM   1929  OD1 ASP A 244     -70.522   1.157  52.918  1.00 93.66           O  
ATOM   1930  OD2 ASP A 244     -70.176   1.058  50.756  1.00 93.66           O1-
ATOM   1931  N   LEU A 245     -73.287  -3.153  51.762  1.00 90.16           N  
ATOM   1932  CA  LEU A 245     -74.443  -4.013  51.531  1.00 90.16           C  
ATOM   1933  C   LEU A 245     -74.808  -4.806  52.785  1.00 90.16           C  
ATOM   1934  O   LEU A 245     -75.998  -5.020  53.039  1.00 90.16           O  
ATOM   1935  CB  LEU A 245     -74.178  -4.983  50.377  1.00 90.16           C  
ATOM   1936  CG  LEU A 245     -73.878  -4.356  49.015  1.00 90.16           C  
ATOM   1937  CD1 LEU A 245     -73.577  -5.440  47.985  1.00 90.16           C  
ATOM   1938  CD2 LEU A 245     -75.046  -3.488  48.557  1.00 90.16           C  
ATOM   1939  N   LEU A 246     -73.826  -5.227  53.543  1.00 89.58           N  
ATOM   1940  CA  LEU A 246     -74.121  -5.859  54.826  1.00 89.58           C  
ATOM   1941  C   LEU A 246     -74.629  -4.836  55.839  1.00 89.58           C  
ATOM   1942  O   LEU A 246     -75.439  -5.180  56.703  1.00 89.58           O  
ATOM   1943  CB  LEU A 246     -72.879  -6.561  55.383  1.00 89.58           C  
ATOM   1944  CG  LEU A 246     -72.280  -7.675  54.528  1.00 89.58           C  
ATOM   1945  CD1 LEU A 246     -71.020  -8.230  55.186  1.00 89.58           C  
ATOM   1946  CD2 LEU A 246     -73.300  -8.786  54.299  1.00 89.58           C  
ATOM   1947  N   ALA A 247     -74.167  -3.569  55.757  1.00 88.80           N  
ATOM   1948  CA  ALA A 247     -74.683  -2.477  56.577  1.00 88.80           C  
ATOM   1949  C   ALA A 247     -76.145  -2.171  56.251  1.00 88.80           C  
ATOM   1950  O   ALA A 247     -76.935  -1.877  57.149  1.00 88.80           O  
ATOM   1951  CB  ALA A 247     -73.831  -1.223  56.386  1.00 88.80           C  
ATOM   1952  N   GLN A 248     -76.476  -2.253  54.921  1.00 86.66           N  
ATOM   1953  CA  GLN A 248     -77.810  -1.887  54.454  1.00 86.66           C  
ATOM   1954  C   GLN A 248     -78.837  -2.954  54.828  1.00 86.66           C  
ATOM   1955  O   GLN A 248     -80.007  -2.636  55.053  1.00 86.66           O  
ATOM   1956  CB  GLN A 248     -77.798  -1.663  52.942  1.00 86.66           C  
ATOM   1957  CG  GLN A 248     -79.119  -1.186  52.361  1.00 86.66           C  
ATOM   1958  CD  GLN A 248     -79.047  -0.872  50.879  1.00 86.66           C  
ATOM   1959  NE2 GLN A 248     -79.740   0.187  50.468  1.00 86.66           N  
ATOM   1960  OE1 GLN A 248     -78.381  -1.567  50.105  1.00 86.66           O  
ATOM   1961  N   ILE A 249     -78.496  -4.173  54.911  1.00 82.50           N  
ATOM   1962  CA  ILE A 249     -79.432  -5.240  55.271  1.00 82.50           C  
ATOM   1963  C   ILE A 249     -79.642  -5.247  56.788  1.00 82.50           C  
ATOM   1964  O   ILE A 249     -80.766  -5.513  57.230  1.00 82.50           O  
ATOM   1965  CB  ILE A 249     -78.931  -6.610  54.764  1.00 82.50           C  
ATOM   1966  CG1 ILE A 249     -78.710  -6.557  53.244  1.00 82.50           C  
ATOM   1967  CG2 ILE A 249     -79.904  -7.744  55.113  1.00 82.50           C  
ATOM   1968  CD1 ILE A 249     -78.112  -7.824  52.653  1.00 82.50           C  
ATOM   1969  N   GLN A 250     -78.609  -4.971  57.556  1.00 82.71           N  
ATOM   1970  CA  GLN A 250     -78.774  -4.835  58.999  1.00 82.71           C  
ATOM   1971  C   GLN A 250     -79.568  -3.579  59.366  1.00 82.71           C  
ATOM   1972  O   GLN A 250     -80.261  -3.567  60.383  1.00 82.71           O  
ATOM   1973  CB  GLN A 250     -77.414  -4.798  59.700  1.00 82.71           C  
ATOM   1974  CG  GLN A 250     -76.567  -6.041  59.485  1.00 82.71           C  
ATOM   1975  CD  GLN A 250     -75.243  -5.999  60.222  1.00 82.71           C  
ATOM   1976  NE2 GLN A 250     -74.839  -7.141  60.774  1.00 82.71           N  
ATOM   1977  OE1 GLN A 250     -74.584  -4.958  60.301  1.00 82.71           O  
ATOM   1978  N   ALA A 251     -79.467  -2.527  58.543  1.00 76.43           N  
ATOM   1979  CA  ALA A 251     -80.221  -1.298  58.775  1.00 76.43           C  
ATOM   1980  C   ALA A 251     -81.708  -1.498  58.480  1.00 76.43           C  
ATOM   1981  O   ALA A 251     -82.540  -0.678  58.865  1.00 76.43           O  
ATOM   1982  CB  ALA A 251     -79.664  -0.162  57.922  1.00 76.43           C  
ATOM   1983  N   SER A 252     -82.152  -2.557  57.801  1.00 66.85           N  
ATOM   1984  CA  SER A 252     -83.522  -2.602  57.294  1.00 66.85           C  
ATOM   1985  C   SER A 252     -84.368  -3.619  58.076  1.00 66.85           C  
ATOM   1986  O   SER A 252     -85.587  -3.557  58.044  1.00 66.85           O  
ATOM   1987  CB  SER A 252     -83.541  -2.954  55.808  1.00 66.85           C  
ATOM   1988  OG  SER A 252     -82.979  -4.235  55.584  1.00 66.85           O  
ATOM   1989  N   HIS A 253     -83.784  -4.578  58.797  1.00 51.01           N  
ATOM   1990  CA  HIS A 253     -84.597  -5.386  59.684  1.00 51.01           C  
ATOM   1991  C   HIS A 253     -84.851  -4.652  61.056  1.00 51.01           C  
ATOM   1992  O   HIS A 253     -85.693  -5.096  61.755  1.00 51.01           O  
ATOM   1993  CB  HIS A 253     -83.970  -6.745  59.961  1.00 51.01           C  
ATOM   1994  CG  HIS A 253     -83.791  -7.575  58.724  1.00 51.01           C  
ATOM   1995  CD2 HIS A 253     -82.695  -7.851  57.981  1.00 51.01           C  
ATOM   1996  ND1 HIS A 253     -84.844  -8.233  58.126  1.00 51.01           N  
ATOM   1997  CE1 HIS A 253     -84.404  -8.870  57.055  1.00 51.01           C  
ATOM   1998  NE2 HIS A 253     -83.108  -8.640  56.931  1.00 51.01           N  
ATOM   1999  N   ILE A 254     -84.172  -3.646  61.362  1.00 48.40           N  
ATOM   2000  CA  ILE A 254     -84.536  -2.981  62.626  1.00 48.40           C  
ATOM   2001  C   ILE A 254     -85.527  -1.878  62.331  1.00 48.40           C  
ATOM   2002  O   ILE A 254     -85.648  -0.907  61.704  1.00 48.40           O  
ATOM   2003  CB  ILE A 254     -83.276  -2.458  63.348  1.00 48.40           C  
ATOM   2004  CG1 ILE A 254     -82.288  -3.611  63.589  1.00 48.40           C  
ATOM   2005  CG2 ILE A 254     -83.625  -1.776  64.677  1.00 48.40           C  
ATOM   2006  CD1 ILE A 254     -80.966  -3.184  64.206  1.00 48.40           C  
ATOM   2007  N   THR A 255     -86.788  -2.071  63.082  1.00 37.07           N  
ATOM   2008  CA  THR A 255     -88.044  -1.346  63.167  1.00 37.07           C  
ATOM   2009  C   THR A 255     -87.926  -0.172  64.170  1.00 37.07           C  
ATOM   2010  O   THR A 255     -87.153  -0.224  65.092  1.00 37.07           O  
ATOM   2011  CB  THR A 255     -89.204  -2.259  63.598  1.00 37.07           C  
ATOM   2012  CG2 THR A 255     -89.391  -3.414  62.620  1.00 37.07           C  
ATOM   2013  OG1 THR A 255     -88.927  -2.793  64.900  1.00 37.07           O  
ATOM   2014  N   VAL A 256     -88.730   0.762  63.849  1.00 38.40           N  
ATOM   2015  CA  VAL A 256     -88.999   2.191  64.064  1.00 38.40           C  
ATOM   2016  C   VAL A 256     -89.861   2.347  65.340  1.00 38.40           C  
ATOM   2017  O   VAL A 256     -90.841   1.626  65.440  1.00 38.40           O  
ATOM   2018  CB  VAL A 256     -89.702   2.825  62.852  1.00 38.40           C  
ATOM   2019  CG1 VAL A 256     -89.960   4.320  63.051  1.00 38.40           C  
ATOM   2020  CG2 VAL A 256     -88.865   2.619  61.585  1.00 38.40           C  
ATOM   2021  N   GLU A 257     -89.421   3.297  66.225  1.00 39.50           N  
ATOM   2022  CA  GLU A 257     -90.236   3.840  67.293  1.00 39.50           C  
ATOM   2023  C   GLU A 257     -89.733   5.268  67.663  1.00 39.50           C  
ATOM   2024  O   GLU A 257     -88.634   5.412  68.174  1.00 39.50           O  
ATOM   2025  CB  GLU A 257     -90.274   3.046  68.586  1.00 39.50           C  
ATOM   2026  CG  GLU A 257     -90.799   1.643  68.562  1.00 39.50           C  
ATOM   2027  CD  GLU A 257     -91.021   0.961  69.897  1.00 39.50           C  
ATOM   2028  OE1 GLU A 257     -91.929   0.093  69.970  1.00 39.50           O  
ATOM   2029  OE2 GLU A 257     -90.311   1.271  70.876  1.00 39.50           O1-
ATOM   2030  N   ARG A 258     -90.569   6.137  67.379  1.00 37.81           N  
ATOM   2031  CA  ARG A 258     -91.163   7.455  67.605  1.00 37.81           C  
ATOM   2032  C   ARG A 258     -90.581   8.264  68.770  1.00 37.81           C  
ATOM   2033  O   ARG A 258     -89.797   7.736  69.567  1.00 37.81           O  
ATOM   2034  CB  ARG A 258     -92.663   7.189  67.803  1.00 37.81           C  
ATOM   2035  CG  ARG A 258     -93.629   8.334  67.780  1.00 37.81           C  
ATOM   2036  CD  ARG A 258     -95.083   7.888  67.731  1.00 37.81           C  
ATOM   2037  NE  ARG A 258     -95.971   9.023  67.451  1.00 37.81           N  
ATOM   2038  CZ  ARG A 258     -96.745   9.077  66.365  1.00 37.81           C  
ATOM   2039  NH1 ARG A 258     -96.879   8.006  65.590  1.00 37.81           N1+
ATOM   2040  NH2 ARG A 258     -97.377  10.197  66.061  1.00 37.81           N  
ATOM   2041  N   LYS A 259     -90.959   9.571  68.861  1.00 34.76           N  
ATOM   2042  CA  LYS A 259     -91.242  10.388  70.012  1.00 34.76           C  
ATOM   2043  C   LYS A 259     -90.149  11.465  70.207  1.00 34.76           C  
ATOM   2044  O   LYS A 259     -89.000  11.044  70.298  1.00 34.76           O  
ATOM   2045  CB  LYS A 259     -91.412   9.681  71.360  1.00 34.76           C  
ATOM   2046  CG  LYS A 259     -92.548   8.669  71.384  1.00 34.76           C  
ATOM   2047  CD  LYS A 259     -92.695   7.998  72.741  1.00 34.76           C  
ATOM   2048  CE  LYS A 259     -93.850   7.001  72.744  1.00 34.76           C  
ATOM   2049  NZ  LYS A 259     -94.029   6.363  74.083  1.00 34.76           N1+
ATOM   2050  N   ASP A 260     -90.546  12.781  70.156  1.00 35.01           N  
ATOM   2051  CA  ASP A 260     -90.982  14.046  70.594  1.00 35.01           C  
ATOM   2052  C   ASP A 260     -89.959  14.899  71.372  1.00 35.01           C  
ATOM   2053  O   ASP A 260     -89.629  14.616  72.511  1.00 35.01           O  
ATOM   2054  CB  ASP A 260     -92.222  13.888  71.518  1.00 35.01           C  
ATOM   2055  CG  ASP A 260     -93.362  13.161  70.832  1.00 35.01           C  
ATOM   2056  OD1 ASP A 260     -93.657  13.451  69.654  1.00 35.01           O  
ATOM   2057  OD2 ASP A 260     -93.975  12.283  71.479  1.00 35.01           O1-
ATOM   2058  N   TYR A 261     -89.481  16.054  70.594  1.00 44.21           N  
ATOM   2059  CA  TYR A 261     -89.110  17.407  71.027  1.00 44.21           C  
ATOM   2060  C   TYR A 261     -89.403  18.423  69.934  1.00 44.21           C  
ATOM   2061  O   TYR A 261     -89.779  19.543  69.891  1.00 44.21           O  
ATOM   2062  CB  TYR A 261     -87.636  17.499  71.437  1.00 44.21           C  
ATOM   2063  CG  TYR A 261     -87.337  16.724  72.701  1.00 44.21           C  
ATOM   2064  CD1 TYR A 261     -87.986  17.090  73.888  1.00 44.21           C  
ATOM   2065  CD2 TYR A 261     -86.445  15.661  72.734  1.00 44.21           C  
ATOM   2066  CE1 TYR A 261     -87.803  16.343  75.055  1.00 44.21           C  
ATOM   2067  CE2 TYR A 261     -86.254  14.924  73.910  1.00 44.21           C  
ATOM   2068  CZ  TYR A 261     -86.959  15.254  75.048  1.00 44.21           C  
ATOM   2069  OH  TYR A 261     -86.818  14.489  76.187  1.00 44.21           O  
ATOM   2070  N   LEU A 262     -89.232  17.912  68.556  1.00 44.60           N  
ATOM   2071  CA  LEU A 262     -90.161  17.960  67.396  1.00 44.60           C  
ATOM   2072  C   LEU A 262     -91.565  18.323  67.533  1.00 44.60           C  
ATOM   2073  O   LEU A 262     -92.639  18.085  67.031  1.00 44.60           O  
ATOM   2074  CB  LEU A 262     -90.021  16.497  66.894  1.00 44.60           C  
ATOM   2075  CG  LEU A 262     -88.986  15.880  65.985  1.00 44.60           C  
ATOM   2076  CD1 LEU A 262     -88.713  14.420  66.332  1.00 44.60           C  
ATOM   2077  CD2 LEU A 262     -89.472  15.971  64.521  1.00 44.60           C  
ATOM   2078  N   LYS A 263     -92.062  19.420  68.599  1.00 46.94           N  
ATOM   2079  CA  LYS A 263     -93.082  20.038  67.729  1.00 46.94           C  
ATOM   2080  C   LYS A 263     -92.473  21.197  66.931  1.00 46.94           C  
ATOM   2081  O   LYS A 263     -92.644  21.550  65.823  1.00 46.94           O  
ATOM   2082  CB  LYS A 263     -94.281  20.524  68.537  1.00 46.94           C  
ATOM   2083  CG  LYS A 263     -94.999  19.406  69.285  1.00 46.94           C  
ATOM   2084  CD  LYS A 263     -96.292  19.901  69.922  1.00 46.94           C  
ATOM   2085  CE  LYS A 263     -97.081  18.754  70.541  1.00 46.94           C  
ATOM   2086  NZ  LYS A 263     -98.391  19.216  71.088  1.00 46.94           N1+
ATOM   2087  N   THR A 264     -91.507  21.968  67.739  1.00 47.15           N  
ATOM   2088  CA  THR A 264     -90.687  22.790  66.831  1.00 47.15           C  
ATOM   2089  C   THR A 264     -89.435  22.033  66.433  1.00 47.15           C  
ATOM   2090  O   THR A 264     -88.682  21.208  66.595  1.00 47.15           O  
ATOM   2091  CB  THR A 264     -90.319  24.131  67.487  1.00 47.15           C  
ATOM   2092  CG2 THR A 264     -91.569  24.922  67.864  1.00 47.15           C  
ATOM   2093  OG1 THR A 264     -89.550  23.886  68.672  1.00 47.15           O  
ATOM   2094  N   ASP A 265     -88.949  22.705  65.194  1.00 56.21           N  
ATOM   2095  CA  ASP A 265     -87.671  22.775  64.554  1.00 56.21           C  
ATOM   2096  C   ASP A 265     -87.240  21.460  63.852  1.00 56.21           C  
ATOM   2097  O   ASP A 265     -86.167  21.116  63.489  1.00 56.21           O  
ATOM   2098  CB  ASP A 265     -86.569  23.208  65.493  1.00 56.21           C  
ATOM   2099  CG  ASP A 265     -85.183  23.603  65.107  1.00 56.21           C  
ATOM   2100  OD1 ASP A 265     -84.755  24.104  64.062  1.00 56.21           O  
ATOM   2101  OD2 ASP A 265     -84.307  23.400  66.031  1.00 56.21           O1-
ATOM   2102  N   ILE A 266     -88.343  20.533  63.618  1.00 70.89           N  
ATOM   2103  CA  ILE A 266     -88.240  19.572  62.490  1.00 70.89           C  
ATOM   2104  C   ILE A 266     -88.577  20.256  61.168  1.00 70.89           C  
ATOM   2105  O   ILE A 266     -88.151  19.718  60.133  1.00 70.89           O  
ATOM   2106  CB  ILE A 266     -89.141  18.365  62.832  1.00 70.89           C  
ATOM   2107  CG1 ILE A 266     -88.575  17.705  64.117  1.00 70.89           C  
ATOM   2108  CG2 ILE A 266     -89.249  17.294  61.757  1.00 70.89           C  
ATOM   2109  CD1 ILE A 266     -89.653  16.928  64.919  1.00 70.89           C  
ATOM   2110  N   SER A 267     -89.291  21.399  61.296  1.00 82.18           N  
ATOM   2111  CA  SER A 267     -89.380  22.116  60.023  1.00 82.18           C  
ATOM   2112  C   SER A 267     -88.107  22.899  59.715  1.00 82.18           C  
ATOM   2113  O   SER A 267     -87.742  23.056  58.548  1.00 82.18           O  
ATOM   2114  CB  SER A 267     -90.576  23.070  60.036  1.00 82.18           C  
ATOM   2115  OG  SER A 267     -90.426  24.047  61.051  1.00 82.18           O  
ATOM   2116  N   THR A 268     -87.347  23.443  60.724  1.00 81.96           N  
ATOM   2117  CA  THR A 268     -86.047  24.068  60.482  1.00 81.96           C  
ATOM   2118  C   THR A 268     -85.001  23.033  60.042  1.00 81.96           C  
ATOM   2119  O   THR A 268     -84.184  23.350  59.175  1.00 81.96           O  
ATOM   2120  CB  THR A 268     -85.516  24.800  61.730  1.00 81.96           C  
ATOM   2121  CG2 THR A 268     -86.464  25.900  62.190  1.00 81.96           C  
ATOM   2122  OG1 THR A 268     -85.351  23.854  62.789  1.00 81.96           O  
ATOM   2123  N   ALA A 269     -85.053  21.872  60.639  1.00 83.38           N  
ATOM   2124  CA  ALA A 269     -83.865  21.017  60.558  1.00 83.38           C  
ATOM   2125  C   ALA A 269     -83.822  20.250  59.237  1.00 83.38           C  
ATOM   2126  O   ALA A 269     -82.735  20.036  58.695  1.00 83.38           O  
ATOM   2127  CB  ALA A 269     -83.814  20.032  61.721  1.00 83.38           C  
ATOM   2128  N   LEU A 270     -85.032  19.828  58.707  1.00 85.41           N  
ATOM   2129  CA  LEU A 270     -85.106  19.175  57.406  1.00 85.41           C  
ATOM   2130  C   LEU A 270     -84.720  20.140  56.287  1.00 85.41           C  
ATOM   2131  O   LEU A 270     -84.085  19.733  55.313  1.00 85.41           O  
ATOM   2132  CB  LEU A 270     -86.513  18.628  57.150  1.00 85.41           C  
ATOM   2133  CG  LEU A 270     -87.034  17.588  58.140  1.00 85.41           C  
ATOM   2134  CD1 LEU A 270     -88.462  17.187  57.785  1.00 85.41           C  
ATOM   2135  CD2 LEU A 270     -86.121  16.365  58.164  1.00 85.41           C  
ATOM   2136  N   LYS A 271     -85.108  21.471  56.418  1.00 88.27           N  
ATOM   2137  CA  LYS A 271     -84.612  22.505  55.512  1.00 88.27           C  
ATOM   2138  C   LYS A 271     -83.102  22.679  55.642  1.00 88.27           C  
ATOM   2139  O   LYS A 271     -82.438  23.093  54.690  1.00 88.27           O  
ATOM   2140  CB  LYS A 271     -85.312  23.838  55.781  1.00 88.27           C  
ATOM   2141  CG  LYS A 271     -86.822  23.795  55.599  1.00 88.27           C  
ATOM   2142  CD  LYS A 271     -87.447  25.168  55.814  1.00 88.27           C  
ATOM   2143  CE  LYS A 271     -88.953  25.138  55.588  1.00 88.27           C  
ATOM   2144  NZ  LYS A 271     -89.566  26.488  55.768  1.00 88.27           N1+
ATOM   2145  N   GLU A 272     -82.499  22.384  56.782  1.00 87.60           N  
ATOM   2146  CA  GLU A 272     -81.050  22.444  56.974  1.00 87.60           C  
ATOM   2147  C   GLU A 272     -80.368  21.244  56.319  1.00 87.60           C  
ATOM   2148  O   GLU A 272     -79.325  21.395  55.683  1.00 87.60           O  
ATOM   2149  CB  GLU A 272     -80.706  22.512  58.460  1.00 87.60           C  
ATOM   2150  CG  GLU A 272     -79.222  22.667  58.757  1.00 87.60           C  
ATOM   2151  CD  GLU A 272     -78.612  23.922  58.154  1.00 87.60           C  
ATOM   2152  OE1 GLU A 272     -77.516  23.836  57.554  1.00 87.60           O  
ATOM   2153  OE2 GLU A 272     -79.233  25.001  58.280  1.00 87.60           O1-
ATOM   2154  N   ILE A 273     -80.961  20.046  56.480  1.00 90.19           N  
ATOM   2155  CA  ILE A 273     -80.315  18.830  55.981  1.00 90.19           C  
ATOM   2156  C   ILE A 273     -80.472  18.760  54.461  1.00 90.19           C  
ATOM   2157  O   ILE A 273     -79.542  18.318  53.780  1.00 90.19           O  
ATOM   2158  CB  ILE A 273     -80.887  17.572  56.668  1.00 90.19           C  
ATOM   2159  CG1 ILE A 273     -80.733  17.692  58.193  1.00 90.19           C  
ATOM   2160  CG2 ILE A 273     -80.209  16.288  56.174  1.00 90.19           C  
ATOM   2161  CD1 ILE A 273     -81.362  16.553  58.980  1.00 90.19           C  
ATOM   2162  N   ARG A 274     -81.671  19.206  53.936  1.00 91.74           N  
ATOM   2163  CA  ARG A 274     -81.761  19.414  52.492  1.00 91.74           C  
ATOM   2164  C   ARG A 274     -80.844  20.535  52.009  1.00 91.74           C  
ATOM   2165  O   ARG A 274     -80.416  20.508  50.854  1.00 91.74           O  
ATOM   2166  CB  ARG A 274     -83.200  19.732  52.074  1.00 91.74           C  
ATOM   2167  CG  ARG A 274     -84.201  18.633  52.393  1.00 91.74           C  
ATOM   2168  CD  ARG A 274     -85.592  18.972  51.875  1.00 91.74           C  
ATOM   2169  NE  ARG A 274     -86.528  17.869  52.090  1.00 91.74           N  
ATOM   2170  CZ  ARG A 274     -87.852  18.007  52.057  1.00 91.74           C  
ATOM   2171  NH1 ARG A 274     -88.402  19.213  51.963  1.00 91.74           N1+
ATOM   2172  NH2 ARG A 274     -88.625  16.933  52.118  1.00 91.74           N  
ATOM   2173  N   SER A 275     -80.548  21.513  52.901  1.00 91.63           N  
ATOM   2174  CA  SER A 275     -79.562  22.536  52.550  1.00 91.63           C  
ATOM   2175  C   SER A 275     -78.160  21.942  52.469  1.00 91.63           C  
ATOM   2176  O   SER A 275     -77.352  22.362  51.637  1.00 91.63           O  
ATOM   2177  CB  SER A 275     -79.583  23.677  53.566  1.00 91.63           C  
ATOM   2178  OG  SER A 275     -78.673  24.700  53.194  1.00 91.63           O  
ATOM   2179  N   GLN A 276     -77.765  20.956  53.287  1.00 91.58           N  
ATOM   2180  CA  GLN A 276     -76.418  20.405  53.379  1.00 91.58           C  
ATOM   2181  C   GLN A 276     -76.200  19.293  52.352  1.00 91.58           C  
ATOM   2182  O   GLN A 276     -75.117  19.217  51.768  1.00 91.58           O  
ATOM   2183  CB  GLN A 276     -76.144  19.873  54.787  1.00 91.58           C  
ATOM   2184  CG  GLN A 276     -76.243  20.932  55.876  1.00 91.58           C  
ATOM   2185  CD  GLN A 276     -75.900  20.404  57.255  1.00 91.58           C  
ATOM   2186  NE2 GLN A 276     -76.660  20.833  58.257  1.00 91.58           N  
ATOM   2187  OE1 GLN A 276     -74.963  19.618  57.422  1.00 91.58           O  
ATOM   2188  N   LEU A 277     -77.183  18.443  52.121  1.00 89.95           N  
ATOM   2189  CA  LEU A 277     -77.107  17.412  51.097  1.00 89.95           C  
ATOM   2190  C   LEU A 277     -77.081  17.983  49.678  1.00 89.95           C  
ATOM   2191  O   LEU A 277     -76.332  17.467  48.842  1.00 89.95           O  
ATOM   2192  CB  LEU A 277     -78.296  16.447  51.218  1.00 89.95           C  
ATOM   2193  CG  LEU A 277     -78.415  15.685  52.538  1.00 89.95           C  
ATOM   2194  CD1 LEU A 277     -79.667  14.813  52.536  1.00 89.95           C  
ATOM   2195  CD2 LEU A 277     -77.169  14.837  52.779  1.00 89.95           C  
ATOM   2196  N   GLU A 278     -77.906  19.007  49.520  1.00 94.51           N  
ATOM   2197  CA  GLU A 278     -77.859  19.665  48.215  1.00 94.51           C  
ATOM   2198  C   GLU A 278     -76.578  20.478  48.029  1.00 94.51           C  
ATOM   2199  O   GLU A 278     -76.076  20.576  46.907  1.00 94.51           O  
ATOM   2200  CB  GLU A 278     -79.080  20.571  48.032  1.00 94.51           C  
ATOM   2201  CG  GLU A 278     -79.193  21.219  46.662  1.00 94.51           C  
ATOM   2202  CD  GLU A 278     -80.445  22.063  46.492  1.00 94.51           C  
ATOM   2203  OE1 GLU A 278     -81.122  21.940  45.445  1.00 94.51           O  
ATOM   2204  OE2 GLU A 278     -80.753  22.854  47.411  1.00 94.51           O1-
ATOM   2205  N   SER A 279     -76.069  21.043  49.115  1.00 94.61           N  
ATOM   2206  CA  SER A 279     -74.760  21.690  49.070  1.00 94.61           C  
ATOM   2207  C   SER A 279     -73.642  20.673  48.861  1.00 94.61           C  
ATOM   2208  O   SER A 279     -72.708  20.943  48.102  1.00 94.61           O  
ATOM   2209  CB  SER A 279     -74.506  22.478  50.356  1.00 94.61           C  
ATOM   2210  OG  SER A 279     -73.269  23.166  50.289  1.00 94.61           O  
ATOM   2211  N   HIS A 280     -73.695  19.529  49.495  1.00 91.51           N  
ATOM   2212  CA  HIS A 280     -72.740  18.437  49.353  1.00 91.51           C  
ATOM   2213  C   HIS A 280     -72.767  17.826  47.951  1.00 91.51           C  
ATOM   2214  O   HIS A 280     -71.707  17.474  47.427  1.00 91.51           O  
ATOM   2215  CB  HIS A 280     -73.020  17.354  50.397  1.00 91.51           C  
ATOM   2216  CG  HIS A 280     -72.021  16.245  50.434  1.00 91.51           C  
ATOM   2217  CD2 HIS A 280     -70.768  16.197  50.949  1.00 91.51           C  
ATOM   2218  ND1 HIS A 280     -72.266  15.000  49.897  1.00 91.51           N  
ATOM   2219  CE1 HIS A 280     -71.218  14.221  50.113  1.00 91.51           C  
ATOM   2220  NE2 HIS A 280     -70.297  14.922  50.749  1.00 91.51           N  
ATOM   2221  N   SER A 281     -73.910  17.721  47.414  1.00 91.85           N  
ATOM   2222  CA  SER A 281     -74.068  17.051  46.128  1.00 91.85           C  
ATOM   2223  C   SER A 281     -73.586  17.925  44.974  1.00 91.85           C  
ATOM   2224  O   SER A 281     -73.098  17.417  43.964  1.00 91.85           O  
ATOM   2225  CB  SER A 281     -75.532  16.666  45.902  1.00 91.85           C  
ATOM   2226  OG  SER A 281     -75.681  15.947  44.690  1.00 91.85           O  
ATOM   2227  N   ASP A 282     -73.729  19.320  45.136  1.00 94.76           N  
ATOM   2228  CA  ASP A 282     -73.093  20.240  44.192  1.00 94.76           C  
ATOM   2229  C   ASP A 282     -71.569  20.157  44.293  1.00 94.76           C  
ATOM   2230  O   ASP A 282     -70.890  20.147  43.264  1.00 94.76           O  
ATOM   2231  CB  ASP A 282     -73.553  21.674  44.428  1.00 94.76           C  
ATOM   2232  CG  ASP A 282     -75.046  21.896  44.270  1.00 94.76           C  
ATOM   2233  OD1 ASP A 282     -75.695  21.228  43.438  1.00 94.76           O  
ATOM   2234  OD2 ASP A 282     -75.584  22.765  44.995  1.00 94.76           O1-
ATOM   2235  N   GLN A 283     -71.038  20.096  45.560  1.00 94.90           N  
ATOM   2236  CA  GLN A 283     -69.600  20.003  45.776  1.00 94.90           C  
ATOM   2237  C   GLN A 283     -69.052  18.657  45.302  1.00 94.90           C  
ATOM   2238  O   GLN A 283     -67.973  18.617  44.703  1.00 94.90           O  
ATOM   2239  CB  GLN A 283     -69.250  20.206  47.250  1.00 94.90           C  
ATOM   2240  CG  GLN A 283     -69.660  21.552  47.815  1.00 94.90           C  
ATOM   2241  CD  GLN A 283     -69.356  21.741  49.285  1.00 94.90           C  
ATOM   2242  NE2 GLN A 283     -69.114  22.996  49.671  1.00 94.90           N  
ATOM   2243  OE1 GLN A 283     -69.330  20.801  50.084  1.00 94.90           O  
ATOM   2244  N   ASN A 284     -69.798  17.596  45.578  1.00 92.49           N  
ATOM   2245  CA  ASN A 284     -69.501  16.275  45.036  1.00 92.49           C  
ATOM   2246  C   ASN A 284     -69.583  16.226  43.509  1.00 92.49           C  
ATOM   2247  O   ASN A 284     -68.849  15.454  42.884  1.00 92.49           O  
ATOM   2248  CB  ASN A 284     -70.449  15.237  45.648  1.00 92.49           C  
ATOM   2249  CG  ASN A 284     -70.119  13.810  45.259  1.00 92.49           C  
ATOM   2250  ND2 ASN A 284     -71.131  13.062  44.834  1.00 92.49           N  
ATOM   2251  OD1 ASN A 284     -68.964  13.382  45.340  1.00 92.49           O  
ATOM   2252  N   MET A 285     -70.458  17.037  42.965  1.00 94.81           N  
ATOM   2253  CA  MET A 285     -70.500  17.187  41.513  1.00 94.81           C  
ATOM   2254  C   MET A 285     -69.261  17.916  41.000  1.00 94.81           C  
ATOM   2255  O   MET A 285     -68.629  17.457  40.048  1.00 94.81           O  
ATOM   2256  CB  MET A 285     -71.766  17.932  41.092  1.00 94.81           C  
ATOM   2257  CG  MET A 285     -71.954  18.058  39.590  1.00 94.81           C  
ATOM   2258  SD  MET A 285     -73.530  18.884  39.142  1.00 94.81           S  
ATOM   2259  CE  MET A 285     -73.294  20.487  39.958  1.00 94.81           C  
ATOM   2260  N   HIS A 286     -68.848  19.061  41.581  1.00 94.82           N  
ATOM   2261  CA  HIS A 286     -67.715  19.868  41.150  1.00 94.82           C  
ATOM   2262  C   HIS A 286     -66.385  19.159  41.397  1.00 94.82           C  
ATOM   2263  O   HIS A 286     -65.500  19.225  40.538  1.00 94.82           O  
ATOM   2264  CB  HIS A 286     -67.716  21.222  41.866  1.00 94.82           C  
ATOM   2265  CG  HIS A 286     -68.937  22.044  41.591  1.00 94.82           C  
ATOM   2266  CD2 HIS A 286     -69.652  22.876  42.383  1.00 94.82           C  
ATOM   2267  ND1 HIS A 286     -69.551  22.055  40.353  1.00 94.82           N  
ATOM   2268  CE1 HIS A 286     -70.571  22.903  40.391  1.00 94.82           C  
ATOM   2269  NE2 HIS A 286     -70.654  23.409  41.608  1.00 94.82           N  
ATOM   2270  N   GLN A 287     -66.220  18.494  42.527  1.00 93.20           N  
ATOM   2271  CA  GLN A 287     -65.075  17.616  42.746  1.00 93.20           C  
ATOM   2272  C   GLN A 287     -65.066  16.408  41.809  1.00 93.20           C  
ATOM   2273  O   GLN A 287     -63.991  15.865  41.530  1.00 93.20           O  
ATOM   2274  CB  GLN A 287     -65.048  17.121  44.196  1.00 93.20           C  
ATOM   2275  CG  GLN A 287     -64.923  18.223  45.232  1.00 93.20           C  
ATOM   2276  CD  GLN A 287     -64.984  17.741  46.665  1.00 93.20           C  
ATOM   2277  NE2 GLN A 287     -65.535  18.584  47.541  1.00 93.20           N  
ATOM   2278  OE1 GLN A 287     -64.551  16.638  47.009  1.00 93.20           O  
ATOM   2279  N   ALA A 288     -66.264  16.008  41.341  1.00 94.40           N  
ATOM   2280  CA  ALA A 288     -66.302  14.990  40.293  1.00 94.40           C  
ATOM   2281  C   ALA A 288     -65.764  15.531  38.969  1.00 94.40           C  
ATOM   2282  O   ALA A 288     -64.979  14.848  38.306  1.00 94.40           O  
ATOM   2283  CB  ALA A 288     -67.725  14.469  40.110  1.00 94.40           C  
ATOM   2284  N   GLU A 289     -66.234  16.757  38.660  1.00 94.55           N  
ATOM   2285  CA  GLU A 289     -65.966  17.266  37.320  1.00 94.55           C  
ATOM   2286  C   GLU A 289     -64.512  17.715  37.166  1.00 94.55           C  
ATOM   2287  O   GLU A 289     -63.915  17.451  36.118  1.00 94.55           O  
ATOM   2288  CB  GLU A 289     -66.898  18.435  36.983  1.00 94.55           C  
ATOM   2289  CG  GLU A 289     -68.374  18.075  36.999  1.00 94.55           C  
ATOM   2290  CD  GLU A 289     -69.294  19.246  36.695  1.00 94.55           C  
ATOM   2291  OE1 GLU A 289     -70.237  19.076  35.887  1.00 94.55           O  
ATOM   2292  OE2 GLU A 289     -69.076  20.338  37.263  1.00 94.55           O1-
ATOM   2293  N   GLU A 290     -63.968  18.353  38.143  1.00 95.39           N  
ATOM   2294  CA  GLU A 290     -62.567  18.734  38.190  1.00 95.39           C  
ATOM   2295  C   GLU A 290     -61.602  17.546  38.210  1.00 95.39           C  
ATOM   2296  O   GLU A 290     -60.468  17.689  37.744  1.00 95.39           O  
ATOM   2297  CB  GLU A 290     -62.294  19.602  39.432  1.00 95.39           C  
ATOM   2298  CG  GLU A 290     -63.088  20.894  39.468  1.00 95.39           C  
ATOM   2299  CD  GLU A 290     -62.889  21.737  40.715  1.00 95.39           C  
ATOM   2300  OE1 GLU A 290     -62.860  22.986  40.587  1.00 95.39           O  
ATOM   2301  OE2 GLU A 290     -62.761  21.174  41.823  1.00 95.39           O1-
ATOM   2302  N   TRP A 291     -62.133  16.408  38.768  1.00 94.73           N  
ATOM   2303  CA  TRP A 291     -61.327  15.192  38.719  1.00 94.73           C  
ATOM   2304  C   TRP A 291     -61.197  14.666  37.291  1.00 94.73           C  
ATOM   2305  O   TRP A 291     -60.112  14.260  36.871  1.00 94.73           O  
ATOM   2306  CB  TRP A 291     -61.939  14.117  39.624  1.00 94.73           C  
ATOM   2307  CG  TRP A 291     -61.113  12.872  39.748  1.00 94.73           C  
ATOM   2308  CD1 TRP A 291     -59.970  12.709  40.483  1.00 94.73           C  
ATOM   2309  CD2 TRP A 291     -61.368  11.613  39.118  1.00 94.73           C  
ATOM   2310  CE2 TRP A 291     -60.318  10.741  39.483  1.00 94.73           C  
ATOM   2311  CE3 TRP A 291     -62.386  11.140  38.278  1.00 94.73           C  
ATOM   2312  NE1 TRP A 291     -59.487  11.430  40.324  1.00 94.73           N  
ATOM   2313  CZ2 TRP A 291     -60.240   9.431  39.010  1.00 94.73           C  
ATOM   2314  CZ3 TRP A 291     -62.334   9.818  37.849  1.00 94.73           C  
ATOM   2315  CH2 TRP A 291     -61.254   8.987  38.199  1.00 94.73           C  
ATOM   2316  N   PHE A 292     -62.268  14.653  36.506  1.00 93.15           N  
ATOM   2317  CA  PHE A 292     -62.232  14.345  35.084  1.00 93.15           C  
ATOM   2318  C   PHE A 292     -61.503  15.414  34.276  1.00 93.15           C  
ATOM   2319  O   PHE A 292     -60.840  15.052  33.298  1.00 93.15           O  
ATOM   2320  CB  PHE A 292     -63.654  14.178  34.528  1.00 93.15           C  
ATOM   2321  CG  PHE A 292     -64.426  13.045  35.147  1.00 93.15           C  
ATOM   2322  CD1 PHE A 292     -63.866  11.763  35.133  1.00 93.15           C  
ATOM   2323  CD2 PHE A 292     -65.675  13.234  35.726  1.00 93.15           C  
ATOM   2324  CE1 PHE A 292     -64.605  10.682  35.621  1.00 93.15           C  
ATOM   2325  CE2 PHE A 292     -66.372  12.165  36.276  1.00 93.15           C  
ATOM   2326  CZ  PHE A 292     -65.856  10.887  36.190  1.00 93.15           C  
ATOM   2327  N   LYS A 293     -61.607  16.631  34.637  1.00 96.10           N  
ATOM   2328  CA  LYS A 293     -60.864  17.657  33.905  1.00 96.10           C  
ATOM   2329  C   LYS A 293     -59.371  17.640  34.240  1.00 96.10           C  
ATOM   2330  O   LYS A 293     -58.552  17.944  33.369  1.00 96.10           O  
ATOM   2331  CB  LYS A 293     -61.425  19.051  34.193  1.00 96.10           C  
ATOM   2332  CG  LYS A 293     -62.876  19.243  33.783  1.00 96.10           C  
ATOM   2333  CD  LYS A 293     -63.369  20.649  34.102  1.00 96.10           C  
ATOM   2334  CE  LYS A 293     -64.825  20.836  33.701  1.00 96.10           C  
ATOM   2335  NZ  LYS A 293     -65.319  22.207  34.031  1.00 96.10           N1+
ATOM   2336  N   CYS A 294     -59.051  17.289  35.476  1.00 95.89           N  
ATOM   2337  CA  CYS A 294     -57.638  17.111  35.804  1.00 95.89           C  
ATOM   2338  C   CYS A 294     -57.085  15.844  35.162  1.00 95.89           C  
ATOM   2339  O   CYS A 294     -55.937  15.822  34.715  1.00 95.89           O  
ATOM   2340  CB  CYS A 294     -57.440  17.054  37.317  1.00 95.89           C  
ATOM   2341  SG  CYS A 294     -55.711  16.909  37.821  1.00 95.89           S  
ATOM   2342  N   ARG A 295     -57.936  14.760  35.118  1.00 96.95           N  
ATOM   2343  CA  ARG A 295     -57.458  13.485  34.589  1.00 96.95           C  
ATOM   2344  C   ARG A 295     -57.345  13.527  33.067  1.00 96.95           C  
ATOM   2345  O   ARG A 295     -56.428  12.929  32.500  1.00 96.95           O  
ATOM   2346  CB  ARG A 295     -58.387  12.349  35.020  1.00 96.95           C  
ATOM   2347  CG  ARG A 295     -57.925  10.963  34.605  1.00 96.95           C  
ATOM   2348  CD  ARG A 295     -56.562  10.622  35.192  1.00 96.95           C  
ATOM   2349  NE  ARG A 295     -56.107   9.301  34.765  1.00 96.95           N  
ATOM   2350  CZ  ARG A 295     -54.857   8.860  34.871  1.00 96.95           C  
ATOM   2351  NH1 ARG A 295     -53.894   9.655  35.324  1.00 96.95           N1+
ATOM   2352  NH2 ARG A 295     -54.567   7.615  34.522  1.00 96.95           N  
ATOM   2353  N   TYR A 296     -58.243  14.207  32.405  1.00 95.64           N  
ATOM   2354  CA  TYR A 296     -58.233  14.339  30.950  1.00 95.64           C  
ATOM   2355  C   TYR A 296     -57.084  15.236  30.500  1.00 95.64           C  
ATOM   2356  O   TYR A 296     -56.444  14.969  29.480  1.00 95.64           O  
ATOM   2357  CB  TYR A 296     -59.564  14.899  30.453  1.00 95.64           C  
ATOM   2358  CG  TYR A 296     -59.701  15.002  28.957  1.00 95.64           C  
ATOM   2359  CD1 TYR A 296     -59.420  16.194  28.290  1.00 95.64           C  
ATOM   2360  CD2 TYR A 296     -60.115  13.901  28.210  1.00 95.64           C  
ATOM   2361  CE1 TYR A 296     -59.616  16.300  26.912  1.00 95.64           C  
ATOM   2362  CE2 TYR A 296     -60.310  14.011  26.832  1.00 95.64           C  
ATOM   2363  CZ  TYR A 296     -60.081  15.216  26.200  1.00 95.64           C  
ATOM   2364  OH  TYR A 296     -60.320  15.335  24.849  1.00 95.64           O  
ATOM   2365  N   ALA A 297     -56.810  16.316  31.264  1.00 95.59           N  
ATOM   2366  CA  ALA A 297     -55.770  17.284  30.931  1.00 95.59           C  
ATOM   2367  C   ALA A 297     -54.377  16.679  31.077  1.00 95.59           C  
ATOM   2368  O   ALA A 297     -53.464  17.024  30.323  1.00 95.59           O  
ATOM   2369  CB  ALA A 297     -55.899  18.525  31.814  1.00 95.59           C  
ATOM   2370  N   LYS A 298     -54.177  15.797  32.011  1.00 95.09           N  
ATOM   2371  CA  LYS A 298     -52.949  15.009  32.083  1.00 95.09           C  
ATOM   2372  C   LYS A 298     -52.840  14.023  30.921  1.00 95.09           C  
ATOM   2373  O   LYS A 298     -51.745  13.810  30.395  1.00 95.09           O  
ATOM   2374  CB  LYS A 298     -52.877  14.253  33.412  1.00 95.09           C  
ATOM   2375  CG  LYS A 298     -52.887  15.157  34.636  1.00 95.09           C  
ATOM   2376  CD  LYS A 298     -52.782  14.353  35.926  1.00 95.09           C  
ATOM   2377  CE  LYS A 298     -52.757  15.260  37.150  1.00 95.09           C  
ATOM   2378  NZ  LYS A 298     -52.632  14.477  38.416  1.00 95.09           N1+
ATOM   2379  N   LEU A 299     -53.983  13.444  30.550  1.00 95.10           N  
ATOM   2380  CA  LEU A 299     -53.984  12.457  29.477  1.00 95.10           C  
ATOM   2381  C   LEU A 299     -53.769  13.118  28.120  1.00 95.10           C  
ATOM   2382  O   LEU A 299     -53.098  12.553  27.251  1.00 95.10           O  
ATOM   2383  CB  LEU A 299     -55.302  11.677  29.470  1.00 95.10           C  
ATOM   2384  CG  LEU A 299     -55.419  10.558  28.432  1.00 95.10           C  
ATOM   2385  CD1 LEU A 299     -54.326   9.518  28.648  1.00 95.10           C  
ATOM   2386  CD2 LEU A 299     -56.799   9.912  28.497  1.00 95.10           C  
ATOM   2387  N   THR A 300     -54.332  14.309  27.928  1.00 96.04           N  
ATOM   2388  CA  THR A 300     -54.089  15.075  26.704  1.00 96.04           C  
ATOM   2389  C   THR A 300     -52.650  15.590  26.676  1.00 96.04           C  
ATOM   2390  O   THR A 300     -52.033  15.609  25.607  1.00 96.04           O  
ATOM   2391  CB  THR A 300     -55.083  16.242  26.584  1.00 96.04           C  
ATOM   2392  CG2 THR A 300     -54.921  17.014  25.277  1.00 96.04           C  
ATOM   2393  OG1 THR A 300     -56.422  15.719  26.629  1.00 96.04           O  
ATOM   2394  N   GLU A 301     -52.128  16.000  27.834  1.00 94.81           N  
ATOM   2395  CA  GLU A 301     -50.763  16.512  27.921  1.00 94.81           C  
ATOM   2396  C   GLU A 301     -49.742  15.393  27.717  1.00 94.81           C  
ATOM   2397  O   GLU A 301     -48.703  15.610  27.091  1.00 94.81           O  
ATOM   2398  CB  GLU A 301     -50.531  17.201  29.266  1.00 94.81           C  
ATOM   2399  CG  GLU A 301     -49.170  17.849  29.427  1.00 94.81           C  
ATOM   2400  CD  GLU A 301     -48.928  18.488  30.783  1.00 94.81           C  
ATOM   2401  OE1 GLU A 301     -48.324  19.587  30.826  1.00 94.81           O  
ATOM   2402  OE2 GLU A 301     -49.335  17.904  31.811  1.00 94.81           O1-
ATOM   2403  N   ALA A 302     -50.040  14.199  28.248  1.00 93.45           N  
ATOM   2404  CA  ALA A 302     -49.208  13.027  28.003  1.00 93.45           C  
ATOM   2405  C   ALA A 302     -49.257  12.586  26.540  1.00 93.45           C  
ATOM   2406  O   ALA A 302     -48.272  12.052  26.024  1.00 93.45           O  
ATOM   2407  CB  ALA A 302     -49.644  11.872  28.906  1.00 93.45           C  
ATOM   2408  N   ALA A 303     -50.392  12.806  25.874  1.00 93.03           N  
ATOM   2409  CA  ALA A 303     -50.505  12.510  24.449  1.00 93.03           C  
ATOM   2410  C   ALA A 303     -49.661  13.475  23.617  1.00 93.03           C  
ATOM   2411  O   ALA A 303     -48.981  13.054  22.678  1.00 93.03           O  
ATOM   2412  CB  ALA A 303     -51.965  12.573  24.007  1.00 93.03           C  
ATOM   2413  N   GLU A 304     -49.666  14.780  23.915  1.00 94.54           N  
ATOM   2414  CA  GLU A 304     -48.954  15.803  23.159  1.00 94.54           C  
ATOM   2415  C   GLU A 304     -47.440  15.690  23.331  1.00 94.54           C  
ATOM   2416  O   GLU A 304     -46.691  15.977  22.393  1.00 94.54           O  
ATOM   2417  CB  GLU A 304     -49.417  17.202  23.578  1.00 94.54           C  
ATOM   2418  CG  GLU A 304     -50.900  17.452  23.354  1.00 94.54           C  
ATOM   2419  CD  GLU A 304     -51.345  18.854  23.735  1.00 94.54           C  
ATOM   2420  OE1 GLU A 304     -52.097  19.483  22.955  1.00 94.54           O  
ATOM   2421  OE2 GLU A 304     -50.942  19.331  24.819  1.00 94.54           O1-
ATOM   2422  N   GLN A 305     -46.997  15.282  24.501  1.00 94.06           N  
ATOM   2423  CA  GLN A 305     -45.587  14.968  24.707  1.00 94.06           C  
ATOM   2424  C   GLN A 305     -45.157  13.730  23.925  1.00 94.06           C  
ATOM   2425  O   GLN A 305     -44.028  13.678  23.430  1.00 94.06           O  
ATOM   2426  CB  GLN A 305     -45.299  14.761  26.198  1.00 94.06           C  
ATOM   2427  CG  GLN A 305     -45.601  15.969  27.062  1.00 94.06           C  
ATOM   2428  CD  GLN A 305     -45.401  15.755  28.547  1.00 94.06           C  
ATOM   2429  NE2 GLN A 305     -46.149  16.515  29.348  1.00 94.06           N  
ATOM   2430  OE1 GLN A 305     -44.598  14.934  28.999  1.00 94.06           O  
ATOM   2431  N   ASN A 306     -46.063  12.757  23.830  1.00 91.77           N  
ATOM   2432  CA  ASN A 306     -45.784  11.564  23.034  1.00 91.77           C  
ATOM   2433  C   ASN A 306     -45.755  11.888  21.542  1.00 91.77           C  
ATOM   2434  O   ASN A 306     -44.899  11.379  20.816  1.00 91.77           O  
ATOM   2435  CB  ASN A 306     -46.813  10.474  23.334  1.00 91.77           C  
ATOM   2436  CG  ASN A 306     -46.535   9.160  22.634  1.00 91.77           C  
ATOM   2437  ND2 ASN A 306     -47.596   8.486  22.199  1.00 91.77           N  
ATOM   2438  OD1 ASN A 306     -45.382   8.748  22.483  1.00 91.77           O  
ATOM   2439  N   LYS A 307     -46.686  12.731  21.092  1.00 94.35           N  
ATOM   2440  CA  LYS A 307     -46.679  13.220  19.718  1.00 94.35           C  
ATOM   2441  C   LYS A 307     -45.476  14.118  19.431  1.00 94.35           C  
ATOM   2442  O   LYS A 307     -44.940  14.066  18.319  1.00 94.35           O  
ATOM   2443  CB  LYS A 307     -47.969  13.988  19.416  1.00 94.35           C  
ATOM   2444  CG  LYS A 307     -49.232  13.155  19.567  1.00 94.35           C  
ATOM   2445  CD  LYS A 307     -50.475  13.945  19.175  1.00 94.35           C  
ATOM   2446  CE  LYS A 307     -51.733  13.093  19.274  1.00 94.35           C  
ATOM   2447  NZ  LYS A 307     -52.950  13.853  18.854  1.00 94.35           N1+
ATOM   2448  N   GLU A 308     -45.094  14.887  20.391  1.00 93.54           N  
ATOM   2449  CA  GLU A 308     -43.882  15.694  20.281  1.00 93.54           C  
ATOM   2450  C   GLU A 308     -42.627  14.822  20.274  1.00 93.54           C  
ATOM   2451  O   GLU A 308     -41.645  15.169  19.612  1.00 93.54           O  
ATOM   2452  CB  GLU A 308     -43.814  16.708  21.426  1.00 93.54           C  
ATOM   2453  CG  GLU A 308     -42.640  17.668  21.359  1.00 93.54           C  
ATOM   2454  CD  GLU A 308     -42.619  18.523  20.101  1.00 93.54           C  
ATOM   2455  OE1 GLU A 308     -41.732  18.315  19.241  1.00 93.54           O  
ATOM   2456  OE2 GLU A 308     -43.496  19.405  19.975  1.00 93.54           O1-
ATOM   2457  N   ALA A 309     -42.637  13.714  20.984  1.00 93.15           N  
ATOM   2458  CA  ALA A 309     -41.519  12.780  21.034  1.00 93.15           C  
ATOM   2459  C   ALA A 309     -41.320  12.044  19.709  1.00 93.15           C  
ATOM   2460  O   ALA A 309     -40.182  11.776  19.318  1.00 93.15           O  
ATOM   2461  CB  ALA A 309     -41.735  11.763  22.159  1.00 93.15           C  
ATOM   2462  N   ILE A 310     -42.430  11.732  19.048  1.00 93.85           N  
ATOM   2463  CA  ILE A 310     -42.315  10.986  17.792  1.00 93.85           C  
ATOM   2464  C   ILE A 310     -41.889  11.944  16.678  1.00 93.85           C  
ATOM   2465  O   ILE A 310     -41.035  11.576  15.863  1.00 93.85           O  
ATOM   2466  CB  ILE A 310     -43.637  10.269  17.448  1.00 93.85           C  
ATOM   2467  CG1 ILE A 310     -44.046   9.342  18.606  1.00 93.85           C  
ATOM   2468  CG2 ILE A 310     -43.532   9.467  16.146  1.00 93.85           C  
ATOM   2469  CD1 ILE A 310     -45.394   8.663  18.417  1.00 93.85           C  
ATOM   2470  N   ARG A 311     -42.465  13.118  16.649  1.00 95.08           N  
ATOM   2471  CA  ARG A 311     -42.080  14.132  15.677  1.00 95.08           C  
ATOM   2472  C   ARG A 311     -40.675  14.677  15.916  1.00 95.08           C  
ATOM   2473  O   ARG A 311     -40.016  15.076  14.951  1.00 95.08           O  
ATOM   2474  CB  ARG A 311     -43.083  15.295  15.695  1.00 95.08           C  
ATOM   2475  CG  ARG A 311     -44.501  14.877  15.337  1.00 95.08           C  
ATOM   2476  CD  ARG A 311     -45.465  16.054  15.362  1.00 95.08           C  
ATOM   2477  NE  ARG A 311     -45.536  16.672  16.679  1.00 95.08           N  
ATOM   2478  CZ  ARG A 311     -44.881  17.763  17.064  1.00 95.08           C  
ATOM   2479  NH1 ARG A 311     -43.956  18.310  16.284  1.00 95.08           N1+
ATOM   2480  NH2 ARG A 311     -45.154  18.310  18.239  1.00 95.08           N  
ATOM   2481  N   SER A 312     -40.233  14.694  17.138  1.00 94.10           N  
ATOM   2482  CA  SER A 312     -38.827  15.064  17.342  1.00 94.10           C  
ATOM   2483  C   SER A 312     -37.891  13.926  16.934  1.00 94.10           C  
ATOM   2484  O   SER A 312     -36.763  14.191  16.514  1.00 94.10           O  
ATOM   2485  CB  SER A 312     -38.565  15.447  18.795  1.00 94.10           C  
ATOM   2486  OG  SER A 312     -38.811  14.362  19.669  1.00 94.10           O  
ATOM   2487  N   ALA A 313     -38.331  12.699  17.050  1.00 91.47           N  
ATOM   2488  CA  ALA A 313     -37.565  11.540  16.611  1.00 91.47           C  
ATOM   2489  C   ALA A 313     -37.434  11.494  15.090  1.00 91.47           C  
ATOM   2490  O   ALA A 313     -36.379  11.121  14.571  1.00 91.47           O  
ATOM   2491  CB  ALA A 313     -38.216  10.253  17.118  1.00 91.47           C  
ATOM   2492  N   LYS A 314     -38.438  11.850  14.394  1.00 94.26           N  
ATOM   2493  CA  LYS A 314     -38.442  11.768  12.935  1.00 94.26           C  
ATOM   2494  C   LYS A 314     -37.614  12.889  12.312  1.00 94.26           C  
ATOM   2495  O   LYS A 314     -37.012  12.703  11.253  1.00 94.26           O  
ATOM   2496  CB  LYS A 314     -39.872  11.815  12.393  1.00 94.26           C  
ATOM   2497  CG  LYS A 314     -40.761  10.683  12.883  1.00 94.26           C  
ATOM   2498  CD  LYS A 314     -42.155  10.764  12.277  1.00 94.26           C  
ATOM   2499  CE  LYS A 314     -43.038   9.615  12.745  1.00 94.26           C  
ATOM   2500  NZ  LYS A 314     -44.400   9.676  12.136  1.00 94.26           N1+
ATOM   2501  N   GLU A 315     -37.560  14.066  12.940  1.00 93.22           N  
ATOM   2502  CA  GLU A 315     -36.671  15.141  12.506  1.00 93.22           C  
ATOM   2503  C   GLU A 315     -35.200  14.787  12.711  1.00 93.22           C  
ATOM   2504  O   GLU A 315     -34.354  15.224  11.925  1.00 93.22           O  
ATOM   2505  CB  GLU A 315     -36.996  16.440  13.251  1.00 93.22           C  
ATOM   2506  CG  GLU A 315     -38.410  16.943  13.032  1.00 93.22           C  
ATOM   2507  CD  GLU A 315     -38.763  18.211  13.793  1.00 93.22           C  
ATOM   2508  OE1 GLU A 315     -39.465  19.075  13.216  1.00 93.22           O  
ATOM   2509  OE2 GLU A 315     -38.346  18.352  14.963  1.00 93.22           O1-
ATOM   2510  N   GLU A 316     -34.906  14.018  13.740  1.00 92.20           N  
ATOM   2511  CA  GLU A 316     -33.539  13.547  13.943  1.00 92.20           C  
ATOM   2512  C   GLU A 316     -33.142  12.512  12.890  1.00 92.20           C  
ATOM   2513  O   GLU A 316     -32.029  12.576  12.362  1.00 92.20           O  
ATOM   2514  CB  GLU A 316     -33.369  12.952  15.342  1.00 92.20           C  
ATOM   2515  CG  GLU A 316     -33.652  13.927  16.471  1.00 92.20           C  
ATOM   2516  CD  GLU A 316     -33.420  13.357  17.861  1.00 92.20           C  
ATOM   2517  OE1 GLU A 316     -32.854  14.078  18.717  1.00 92.20           O  
ATOM   2518  OE2 GLU A 316     -33.800  12.191  18.104  1.00 92.20           O1-
ATOM   2519  N   ILE A 317     -34.050  11.609  12.621  1.00 93.76           N  
ATOM   2520  CA  ILE A 317     -33.781  10.565  11.634  1.00 93.76           C  
ATOM   2521  C   ILE A 317     -33.814  11.164  10.225  1.00 93.76           C  
ATOM   2522  O   ILE A 317     -33.067  10.701   9.358  1.00 93.76           O  
ATOM   2523  CB  ILE A 317     -34.789   9.403  11.770  1.00 93.76           C  
ATOM   2524  CG1 ILE A 317     -34.748   8.837  13.199  1.00 93.76           C  
ATOM   2525  CG2 ILE A 317     -34.518   8.283  10.756  1.00 93.76           C  
ATOM   2526  CD1 ILE A 317     -35.782   7.756  13.474  1.00 93.76           C  
ATOM   2527  N   ALA A 318     -34.623  12.141   9.980  1.00 94.10           N  
ATOM   2528  CA  ALA A 318     -34.526  12.927   8.751  1.00 94.10           C  
ATOM   2529  C   ALA A 318     -33.240  13.748   8.700  1.00 94.10           C  
ATOM   2530  O   ALA A 318     -32.798  14.138   7.614  1.00 94.10           O  
ATOM   2531  CB  ALA A 318     -35.739  13.849   8.623  1.00 94.10           C  
ATOM   2532  N   GLU A 319     -32.605  14.041   9.784  1.00 94.86           N  
ATOM   2533  CA  GLU A 319     -31.348  14.780   9.843  1.00 94.86           C  
ATOM   2534  C   GLU A 319     -30.156  13.873   9.543  1.00 94.86           C  
ATOM   2535  O   GLU A 319     -29.255  14.261   8.796  1.00 94.86           O  
ATOM   2536  CB  GLU A 319     -31.184  15.439  11.215  1.00 94.86           C  
ATOM   2537  CG  GLU A 319     -29.948  16.315  11.351  1.00 94.86           C  
ATOM   2538  CD  GLU A 319     -29.899  17.451  10.342  1.00 94.86           C  
ATOM   2539  OE1 GLU A 319     -28.835  17.662   9.718  1.00 94.86           O  
ATOM   2540  OE2 GLU A 319     -30.934  18.135  10.172  1.00 94.86           O1-
ATOM   2541  N   TYR A 320     -30.197  12.669  10.154  1.00 94.36           N  
ATOM   2542  CA  TYR A 320     -29.137  11.709   9.881  1.00 94.36           C  
ATOM   2543  C   TYR A 320     -29.197  11.157   8.460  1.00 94.36           C  
ATOM   2544  O   TYR A 320     -28.164  10.700   7.957  1.00 94.36           O  
ATOM   2545  CB  TYR A 320     -29.204  10.539  10.873  1.00 94.36           C  
ATOM   2546  CG  TYR A 320     -29.025  10.937  12.318  1.00 94.36           C  
ATOM   2547  CD1 TYR A 320     -27.965  11.763  12.696  1.00 94.36           C  
ATOM   2548  CD2 TYR A 320     -29.903  10.492  13.302  1.00 94.36           C  
ATOM   2549  CE1 TYR A 320     -27.756  12.084  14.036  1.00 94.36           C  
ATOM   2550  CE2 TYR A 320     -29.704  10.817  14.642  1.00 94.36           C  
ATOM   2551  CZ  TYR A 320     -28.617  11.592  14.998  1.00 94.36           C  
ATOM   2552  OH  TYR A 320     -28.391  11.876  16.327  1.00 94.36           O  
ATOM   2553  N   ARG A 321     -30.277  11.169   7.822  1.00 95.02           N  
ATOM   2554  CA  ARG A 321     -30.291  10.809   6.403  1.00 95.02           C  
ATOM   2555  C   ARG A 321     -29.713  11.923   5.537  1.00 95.02           C  
ATOM   2556  O   ARG A 321     -29.064  11.636   4.528  1.00 95.02           O  
ATOM   2557  CB  ARG A 321     -31.712  10.476   5.940  1.00 95.02           C  
ATOM   2558  CG  ARG A 321     -32.337   9.298   6.666  1.00 95.02           C  
ATOM   2559  CD  ARG A 321     -33.696   8.928   6.089  1.00 95.02           C  
ATOM   2560  NE  ARG A 321     -34.225   7.711   6.699  1.00 95.02           N  
ATOM   2561  CZ  ARG A 321     -35.343   7.647   7.419  1.00 95.02           C  
ATOM   2562  NH1 ARG A 321     -36.055   8.740   7.663  1.00 95.02           N1+
ATOM   2563  NH2 ARG A 321     -35.750   6.480   7.899  1.00 95.02           N  
ATOM   2564  N   ARG A 322     -29.953  13.187   5.934  1.00 94.44           N  
ATOM   2565  CA  ARG A 322     -29.417  14.294   5.143  1.00 94.44           C  
ATOM   2566  C   ARG A 322     -27.906  14.426   5.318  1.00 94.44           C  
ATOM   2567  O   ARG A 322     -27.193  14.732   4.358  1.00 94.44           O  
ATOM   2568  CB  ARG A 322     -30.096  15.615   5.519  1.00 94.44           C  
ATOM   2569  CG  ARG A 322     -29.689  16.780   4.629  1.00 94.44           C  
ATOM   2570  CD  ARG A 322     -30.322  18.091   5.061  1.00 94.44           C  
ATOM   2571  NE  ARG A 322     -29.912  18.465   6.417  1.00 94.44           N  
ATOM   2572  CZ  ARG A 322     -28.830  19.206   6.671  1.00 94.44           C  
ATOM   2573  NH1 ARG A 322     -28.031  19.583   5.678  1.00 94.44           N1+
ATOM   2574  NH2 ARG A 322     -28.554  19.565   7.913  1.00 94.44           N  
ATOM   2575  N   GLN A 323     -27.439  14.207   6.494  1.00 94.91           N  
ATOM   2576  CA  GLN A 323     -26.017  14.064   6.765  1.00 94.91           C  
ATOM   2577  C   GLN A 323     -25.396  12.847   6.079  1.00 94.91           C  
ATOM   2578  O   GLN A 323     -24.231  12.925   5.676  1.00 94.91           O  
ATOM   2579  CB  GLN A 323     -25.778  13.964   8.279  1.00 94.91           C  
ATOM   2580  CG  GLN A 323     -26.260  15.177   9.057  1.00 94.91           C  
ATOM   2581  CD  GLN A 323     -25.960  15.123  10.540  1.00 94.91           C  
ATOM   2582  NE2 GLN A 323     -26.857  15.700  11.339  1.00 94.91           N  
ATOM   2583  OE1 GLN A 323     -24.945  14.577  10.984  1.00 94.91           O  
ATOM   2584  N   LEU A 324     -26.155  11.814   5.976  1.00 92.76           N  
ATOM   2585  CA  LEU A 324     -25.651  10.617   5.314  1.00 92.76           C  
ATOM   2586  C   LEU A 324     -25.555  10.810   3.803  1.00 92.76           C  
ATOM   2587  O   LEU A 324     -24.569  10.387   3.194  1.00 92.76           O  
ATOM   2588  CB  LEU A 324     -26.550   9.414   5.614  1.00 92.76           C  
ATOM   2589  CG  LEU A 324     -26.096   8.069   5.046  1.00 92.76           C  
ATOM   2590  CD1 LEU A 324     -24.720   7.701   5.592  1.00 92.76           C  
ATOM   2591  CD2 LEU A 324     -27.114   6.980   5.370  1.00 92.76           C  
ATOM   2592  N   GLN A 325     -26.552  11.429   3.249  1.00 94.33           N  
ATOM   2593  CA  GLN A 325     -26.475  11.834   1.849  1.00 94.33           C  
ATOM   2594  C   GLN A 325     -25.449  12.945   1.631  1.00 94.33           C  
ATOM   2595  O   GLN A 325     -24.887  13.055   0.539  1.00 94.33           O  
ATOM   2596  CB  GLN A 325     -27.847  12.301   1.350  1.00 94.33           C  
ATOM   2597  CG  GLN A 325     -28.929  11.235   1.434  1.00 94.33           C  
ATOM   2598  CD  GLN A 325     -30.272  11.718   0.919  1.00 94.33           C  
ATOM   2599  NE2 GLN A 325     -30.961  10.866   0.168  1.00 94.33           N  
ATOM   2600  OE1 GLN A 325     -30.687  12.849   1.195  1.00 94.33           O  
ATOM   2601  N   SER A 326     -25.193  13.766   2.641  1.00 92.61           N  
ATOM   2602  CA  SER A 326     -24.180  14.813   2.580  1.00 92.61           C  
ATOM   2603  C   SER A 326     -22.774  14.221   2.521  1.00 92.61           C  
ATOM   2604  O   SER A 326     -21.958  14.657   1.704  1.00 92.61           O  
ATOM   2605  CB  SER A 326     -24.295  15.746   3.786  1.00 92.61           C  
ATOM   2606  OG  SER A 326     -23.358  16.804   3.695  1.00 92.61           O  
ATOM   2607  N   LYS A 327     -22.488  13.237   3.378  1.00 94.93           N  
ATOM   2608  CA  LYS A 327     -21.156  12.645   3.442  1.00 94.93           C  
ATOM   2609  C   LYS A 327     -20.865  11.778   2.220  1.00 94.93           C  
ATOM   2610  O   LYS A 327     -19.717  11.731   1.770  1.00 94.93           O  
ATOM   2611  CB  LYS A 327     -20.992  11.810   4.714  1.00 94.93           C  
ATOM   2612  CG  LYS A 327     -21.144  12.599   6.004  1.00 94.93           C  
ATOM   2613  CD  LYS A 327     -20.106  13.710   6.108  1.00 94.93           C  
ATOM   2614  CE  LYS A 327     -20.220  14.468   7.423  1.00 94.93           C  
ATOM   2615  NZ  LYS A 327     -19.181  15.533   7.541  1.00 94.93           N1+
ATOM   2616  N   SER A 328     -21.863  11.101   1.682  1.00 93.71           N  
ATOM   2617  CA  SER A 328     -21.686  10.241   0.516  1.00 93.71           C  
ATOM   2618  C   SER A 328     -21.426  11.050  -0.753  1.00 93.71           C  
ATOM   2619  O   SER A 328     -20.801  10.552  -1.692  1.00 93.71           O  
ATOM   2620  CB  SER A 328     -22.916   9.355   0.307  1.00 93.71           C  
ATOM   2621  OG  SER A 328     -23.129   8.517   1.428  1.00 93.71           O  
ATOM   2622  N   ILE A 329     -21.866  12.271  -0.841  1.00 94.81           N  
ATOM   2623  CA  ILE A 329     -21.455  13.162  -1.935  1.00 94.81           C  
ATOM   2624  C   ILE A 329     -20.041  13.674  -1.663  1.00 94.81           C  
ATOM   2625  O   ILE A 329     -19.257  13.831  -2.602  1.00 94.81           O  
ATOM   2626  CB  ILE A 329     -22.459  14.320  -2.107  1.00 94.81           C  
ATOM   2627  CG1 ILE A 329     -23.871  13.760  -2.347  1.00 94.81           C  
ATOM   2628  CG2 ILE A 329     -22.062  15.256  -3.256  1.00 94.81           C  
ATOM   2629  CD1 ILE A 329     -24.960  14.821  -2.427  1.00 94.81           C  
ATOM   2630  N   GLU A 330     -19.713  13.938  -0.374  1.00 92.32           N  
ATOM   2631  CA  GLU A 330     -18.355  14.339  -0.026  1.00 92.32           C  
ATOM   2632  C   GLU A 330     -17.361  13.195  -0.204  1.00 92.32           C  
ATOM   2633  O   GLU A 330     -16.200  13.440  -0.534  1.00 92.32           O  
ATOM   2634  CB  GLU A 330     -18.296  14.856   1.414  1.00 92.32           C  
ATOM   2635  CG  GLU A 330     -19.171  16.065   1.676  1.00 92.32           C  
ATOM   2636  CD  GLU A 330     -19.077  16.645   3.077  1.00 92.32           C  
ATOM   2637  OE1 GLU A 330     -20.123  17.110   3.593  1.00 92.32           O  
ATOM   2638  OE2 GLU A 330     -17.979  16.646   3.671  1.00 92.32           O1-
ATOM   2639  N   LEU A 331     -17.772  11.941   0.003  1.00 88.85           N  
ATOM   2640  CA  LEU A 331     -16.921  10.802  -0.339  1.00 88.85           C  
ATOM   2641  C   LEU A 331     -16.778  10.670  -1.853  1.00 88.85           C  
ATOM   2642  O   LEU A 331     -15.672  10.414  -2.340  1.00 88.85           O  
ATOM   2643  CB  LEU A 331     -17.482   9.504   0.242  1.00 88.85           C  
ATOM   2644  CG  LEU A 331     -17.610   9.428   1.762  1.00 88.85           C  
ATOM   2645  CD1 LEU A 331     -18.236   8.100   2.178  1.00 88.85           C  
ATOM   2646  CD2 LEU A 331     -16.248   9.610   2.424  1.00 88.85           C  
ATOM   2647  N   GLU A 332     -17.876  10.843  -2.588  1.00 94.88           N  
ATOM   2648  CA  GLU A 332     -17.903  10.637  -4.031  1.00 94.88           C  
ATOM   2649  C   GLU A 332     -17.113  11.704  -4.789  1.00 94.88           C  
ATOM   2650  O   GLU A 332     -16.575  11.416  -5.862  1.00 94.88           O  
ATOM   2651  CB  GLU A 332     -19.354  10.611  -4.527  1.00 94.88           C  
ATOM   2652  CG  GLU A 332     -19.509  10.278  -6.002  1.00 94.88           C  
ATOM   2653  CD  GLU A 332     -18.947   8.916  -6.375  1.00 94.88           C  
ATOM   2654  OE1 GLU A 332     -18.216   8.818  -7.387  1.00 94.88           O  
ATOM   2655  OE2 GLU A 332     -19.239   7.939  -5.650  1.00 94.88           O1-
ATOM   2656  N   SER A 333     -17.049  12.889  -4.248  1.00 93.76           N  
ATOM   2657  CA  SER A 333     -16.294  13.961  -4.884  1.00 93.76           C  
ATOM   2658  C   SER A 333     -14.796  13.827  -4.612  1.00 93.76           C  
ATOM   2659  O   SER A 333     -13.982  14.159  -5.475  1.00 93.76           O  
ATOM   2660  CB  SER A 333     -16.784  15.326  -4.395  1.00 93.76           C  
ATOM   2661  OG  SER A 333     -16.593  15.458  -2.998  1.00 93.76           O  
ATOM   2662  N   VAL A 334     -14.433  13.339  -3.410  1.00 90.48           N  
ATOM   2663  CA  VAL A 334     -13.014  13.107  -3.115  1.00 90.48           C  
ATOM   2664  C   VAL A 334     -12.552  11.820  -3.800  1.00 90.48           C  
ATOM   2665  O   VAL A 334     -11.374  11.718  -4.162  1.00 90.48           O  
ATOM   2666  CB  VAL A 334     -12.767  13.058  -1.594  1.00 90.48           C  
ATOM   2667  CG1 VAL A 334     -11.295  12.835  -1.246  1.00 90.48           C  
ATOM   2668  CG2 VAL A 334     -13.246  14.363  -0.943  1.00 90.48           C  
ATOM   2669  N   ARG A 335     -13.401  10.845  -3.999  1.00 95.56           N  
ATOM   2670  CA  ARG A 335     -13.083   9.772  -4.946  1.00 95.56           C  
ATOM   2671  C   ARG A 335     -13.054  10.283  -6.385  1.00 95.56           C  
ATOM   2672  O   ARG A 335     -12.246   9.812  -7.187  1.00 95.56           O  
ATOM   2673  CB  ARG A 335     -14.089   8.627  -4.833  1.00 95.56           C  
ATOM   2674  CG  ARG A 335     -14.130   7.950  -3.475  1.00 95.56           C  
ATOM   2675  CD  ARG A 335     -15.120   6.791  -3.456  1.00 95.56           C  
ATOM   2676  NE  ARG A 335     -15.131   6.113  -2.162  1.00 95.56           N  
ATOM   2677  CZ  ARG A 335     -16.177   5.445  -1.677  1.00 95.56           C  
ATOM   2678  NH1 ARG A 335     -17.342   5.463  -2.314  1.00 95.56           N1+
ATOM   2679  NH2 ARG A 335     -16.053   4.759  -0.553  1.00 95.56           N  
ATOM   2680  N   GLY A 336     -13.907  11.217  -6.707  1.00 93.84           N  
ATOM   2681  CA  GLY A 336     -13.877  11.863  -8.010  1.00 93.84           C  
ATOM   2682  C   GLY A 336     -12.652  12.730  -8.224  1.00 93.84           C  
ATOM   2683  O   GLY A 336     -12.174  12.872  -9.350  1.00 93.84           O  
ATOM   2684  N   THR A 337     -12.131  13.317  -7.154  1.00 94.09           N  
ATOM   2685  CA  THR A 337     -10.869  14.043  -7.241  1.00 94.09           C  
ATOM   2686  C   THR A 337      -9.676  13.171  -6.842  1.00 94.09           C  
ATOM   2687  O   THR A 337      -8.536  13.602  -7.028  1.00 94.09           O  
ATOM   2688  CB  THR A 337     -10.892  15.299  -6.345  1.00 94.09           C  
ATOM   2689  CG2 THR A 337     -12.026  16.237  -6.742  1.00 94.09           C  
ATOM   2690  OG1 THR A 337     -11.068  14.899  -4.981  1.00 94.09           O  
ATOM   2691  N   LYS A 338      -9.886  11.997  -6.322  1.00 92.35           N  
ATOM   2692  CA  LYS A 338      -8.811  11.001  -6.274  1.00 92.35           C  
ATOM   2693  C   LYS A 338      -8.493  10.485  -7.677  1.00 92.35           C  
ATOM   2694  O   LYS A 338      -7.347  10.596  -8.118  1.00 92.35           O  
ATOM   2695  CB  LYS A 338      -9.186   9.840  -5.356  1.00 92.35           C  
ATOM   2696  CG  LYS A 338      -8.100   8.792  -5.173  1.00 92.35           C  
ATOM   2697  CD  LYS A 338      -8.527   7.706  -4.194  1.00 92.35           C  
ATOM   2698  CE  LYS A 338      -7.421   6.683  -3.977  1.00 92.35           C  
ATOM   2699  NZ  LYS A 338      -7.825   5.631  -2.996  1.00 92.35           N1+
ATOM   2700  N   GLU A 339      -9.487   9.931  -8.375  1.00 94.91           N  
ATOM   2701  CA  GLU A 339      -9.339   9.290  -9.672  1.00 94.91           C  
ATOM   2702  C   GLU A 339      -8.968  10.287 -10.768  1.00 94.91           C  
ATOM   2703  O   GLU A 339      -8.460   9.888 -11.818  1.00 94.91           O  
ATOM   2704  CB  GLU A 339     -10.633   8.566 -10.065  1.00 94.91           C  
ATOM   2705  CG  GLU A 339     -11.079   7.504  -9.080  1.00 94.91           C  
ATOM   2706  CD  GLU A 339     -12.420   6.858  -9.388  1.00 94.91           C  
ATOM   2707  OE1 GLU A 339     -13.164   6.557  -8.423  1.00 94.91           O  
ATOM   2708  OE2 GLU A 339     -12.743   6.647 -10.576  1.00 94.91           O1-
ATOM   2709  N   SER A 340      -9.214  11.627 -10.551  1.00 93.98           N  
ATOM   2710  CA  SER A 340      -8.834  12.662 -11.507  1.00 93.98           C  
ATOM   2711  C   SER A 340      -7.350  13.003 -11.389  1.00 93.98           C  
ATOM   2712  O   SER A 340      -6.651  13.055 -12.403  1.00 93.98           O  
ATOM   2713  CB  SER A 340      -9.672  13.923 -11.301  1.00 93.98           C  
ATOM   2714  OG  SER A 340      -9.351  14.906 -12.270  1.00 93.98           O  
ATOM   2715  N   LEU A 341      -6.836  13.246 -10.136  1.00 94.80           N  
ATOM   2716  CA  LEU A 341      -5.436  13.548  -9.886  1.00 94.80           C  
ATOM   2717  C   LEU A 341      -4.521  12.372 -10.224  1.00 94.80           C  
ATOM   2718  O   LEU A 341      -3.348  12.604 -10.537  1.00 94.80           O  
ATOM   2719  CB  LEU A 341      -5.226  13.941  -8.417  1.00 94.80           C  
ATOM   2720  CG  LEU A 341      -5.993  15.172  -7.933  1.00 94.80           C  
ATOM   2721  CD1 LEU A 341      -5.734  15.410  -6.449  1.00 94.80           C  
ATOM   2722  CD2 LEU A 341      -5.606  16.399  -8.752  1.00 94.80           C  
ATOM   2723  N   GLU A 342      -5.019  11.181 -10.168  1.00 96.19           N  
ATOM   2724  CA  GLU A 342      -4.312  10.013 -10.673  1.00 96.19           C  
ATOM   2725  C   GLU A 342      -4.199   9.984 -12.198  1.00 96.19           C  
ATOM   2726  O   GLU A 342      -3.349   9.252 -12.713  1.00 96.19           O  
ATOM   2727  CB  GLU A 342      -5.006   8.723 -10.207  1.00 96.19           C  
ATOM   2728  CG  GLU A 342      -5.053   8.560  -8.697  1.00 96.19           C  
ATOM   2729  CD  GLU A 342      -5.817   7.325  -8.246  1.00 96.19           C  
ATOM   2730  OE1 GLU A 342      -5.308   6.577  -7.382  1.00 96.19           O  
ATOM   2731  OE2 GLU A 342      -6.935   7.104  -8.764  1.00 96.19           O1-
ATOM   2732  N   ARG A 343      -5.029  10.746 -12.873  1.00 95.35           N  
ATOM   2733  CA  ARG A 343      -4.863  10.819 -14.327  1.00 95.35           C  
ATOM   2734  C   ARG A 343      -3.657  11.677 -14.702  1.00 95.35           C  
ATOM   2735  O   ARG A 343      -2.926  11.347 -15.636  1.00 95.35           O  
ATOM   2736  CB  ARG A 343      -6.128  11.375 -14.983  1.00 95.35           C  
ATOM   2737  CG  ARG A 343      -7.388  10.588 -14.666  1.00 95.35           C  
ATOM   2738  CD  ARG A 343      -7.293   9.141 -15.122  1.00 95.35           C  
ATOM   2739  NE  ARG A 343      -8.411   8.343 -14.617  1.00 95.35           N  
ATOM   2740  CZ  ARG A 343      -9.686   8.552 -14.937  1.00 95.35           C  
ATOM   2741  NH1 ARG A 343     -10.009   9.375 -15.928  1.00 95.35           N1+
ATOM   2742  NH2 ARG A 343     -10.642   7.932 -14.261  1.00 95.35           N  
ATOM   2743  N   GLN A 344      -3.458  12.780 -13.958  1.00 95.10           N  
ATOM   2744  CA  GLN A 344      -2.199  13.514 -13.994  1.00 95.10           C  
ATOM   2745  C   GLN A 344      -1.033  12.645 -13.519  1.00 95.10           C  
ATOM   2746  O   GLN A 344       0.093  12.837 -13.987  1.00 95.10           O  
ATOM   2747  CB  GLN A 344      -2.249  14.779 -13.146  1.00 95.10           C  
ATOM   2748  CG  GLN A 344      -3.111  15.914 -13.624  1.00 95.10           C  
ATOM   2749  CD  GLN A 344      -4.602  15.681 -13.663  1.00 95.10           C  
ATOM   2750  NE2 GLN A 344      -5.155  15.223 -12.541  1.00 95.10           N  
ATOM   2751  OE1 GLN A 344      -5.265  15.905 -14.681  1.00 95.10           O  
ATOM   2752  N   LEU A 345      -1.243  11.721 -12.631  1.00 94.04           N  
ATOM   2753  CA  LEU A 345      -0.198  10.774 -12.247  1.00 94.04           C  
ATOM   2754  C   LEU A 345       0.081   9.777 -13.370  1.00 94.04           C  
ATOM   2755  O   LEU A 345       1.253   9.562 -13.694  1.00 94.04           O  
ATOM   2756  CB  LEU A 345      -0.581  10.021 -10.972  1.00 94.04           C  
ATOM   2757  CG  LEU A 345      -0.814  10.873  -9.724  1.00 94.04           C  
ATOM   2758  CD1 LEU A 345      -1.233   9.994  -8.551  1.00 94.04           C  
ATOM   2759  CD2 LEU A 345       0.440  11.668  -9.378  1.00 94.04           C  
ATOM   2760  N   SER A 346      -0.987   9.246 -13.881  1.00 95.23           N  
ATOM   2761  CA  SER A 346      -0.829   8.167 -14.850  1.00 95.23           C  
ATOM   2762  C   SER A 346      -0.382   8.696 -16.209  1.00 95.23           C  
ATOM   2763  O   SER A 346       0.317   8.001 -16.943  1.00 95.23           O  
ATOM   2764  CB  SER A 346      -2.134   7.386 -15.012  1.00 95.23           C  
ATOM   2765  OG  SER A 346      -1.973   6.295 -15.899  1.00 95.23           O  
ATOM   2766  N   ASP A 347      -0.742   9.922 -16.622  1.00 96.82           N  
ATOM   2767  CA  ASP A 347      -0.333  10.531 -17.893  1.00 96.82           C  
ATOM   2768  C   ASP A 347       1.158  10.858 -17.879  1.00 96.82           C  
ATOM   2769  O   ASP A 347       1.878  10.529 -18.823  1.00 96.82           O  
ATOM   2770  CB  ASP A 347      -1.160  11.783 -18.173  1.00 96.82           C  
ATOM   2771  CG  ASP A 347      -0.862  12.428 -19.515  1.00 96.82           C  
ATOM   2772  OD1 ASP A 347      -0.717  11.703 -20.522  1.00 96.82           O  
ATOM   2773  OD2 ASP A 347      -0.772  13.674 -19.566  1.00 96.82           O1-
ATOM   2774  N   ILE A 348       1.630  11.530 -16.765  1.00 96.36           N  
ATOM   2775  CA  ILE A 348       2.997  12.059 -16.751  1.00 96.36           C  
ATOM   2776  C   ILE A 348       3.986  10.908 -16.550  1.00 96.36           C  
ATOM   2777  O   ILE A 348       5.108  10.991 -17.068  1.00 96.36           O  
ATOM   2778  CB  ILE A 348       3.153  13.142 -15.661  1.00 96.36           C  
ATOM   2779  CG1 ILE A 348       2.122  14.261 -15.886  1.00 96.36           C  
ATOM   2780  CG2 ILE A 348       4.566  13.733 -15.629  1.00 96.36           C  
ATOM   2781  CD1 ILE A 348       2.112  15.331 -14.804  1.00 96.36           C  
ATOM   2782  N   GLU A 349       3.649   9.878 -15.857  1.00 96.80           N  
ATOM   2783  CA  GLU A 349       4.450   8.659 -15.840  1.00 96.80           C  
ATOM   2784  C   GLU A 349       4.450   7.942 -17.191  1.00 96.80           C  
ATOM   2785  O   GLU A 349       5.400   7.213 -17.474  1.00 96.80           O  
ATOM   2786  CB  GLU A 349       3.959   7.684 -14.765  1.00 96.80           C  
ATOM   2787  CG  GLU A 349       4.046   8.215 -13.346  1.00 96.80           C  
ATOM   2788  CD  GLU A 349       3.639   7.196 -12.293  1.00 96.80           C  
ATOM   2789  OE1 GLU A 349       4.405   6.987 -11.324  1.00 96.80           O  
ATOM   2790  OE2 GLU A 349       2.547   6.602 -12.436  1.00 96.80           O1-
ATOM   2791  N   GLU A 350       3.408   8.142 -18.015  1.00 95.44           N  
ATOM   2792  CA  GLU A 350       3.578   7.748 -19.423  1.00 95.44           C  
ATOM   2793  C   GLU A 350       4.513   8.710 -20.153  1.00 95.44           C  
ATOM   2794  O   GLU A 350       5.423   8.230 -20.839  1.00 95.44           O  
ATOM   2795  CB  GLU A 350       2.235   7.676 -20.145  1.00 95.44           C  
ATOM   2796  CG  GLU A 350       1.278   6.644 -19.582  1.00 95.44           C  
ATOM   2797  CD  GLU A 350      -0.067   6.558 -20.283  1.00 95.44           C  
ATOM   2798  OE1 GLU A 350      -1.088   6.346 -19.584  1.00 95.44           O  
ATOM   2799  OE2 GLU A 350      -0.119   6.699 -21.523  1.00 95.44           O1-
ATOM   2800  N   ARG A 351       4.304  10.046 -20.016  1.00 97.95           N  
ATOM   2801  CA  ARG A 351       5.040  11.063 -20.750  1.00 97.95           C  
ATOM   2802  C   ARG A 351       6.518  11.114 -20.368  1.00 97.95           C  
ATOM   2803  O   ARG A 351       7.349  11.399 -21.232  1.00 97.95           O  
ATOM   2804  CB  ARG A 351       4.420  12.450 -20.527  1.00 97.95           C  
ATOM   2805  CG  ARG A 351       2.965  12.546 -20.956  1.00 97.95           C  
ATOM   2806  CD  ARG A 351       2.456  13.978 -20.940  1.00 97.95           C  
ATOM   2807  NE  ARG A 351       2.560  14.580 -19.612  1.00 97.95           N  
ATOM   2808  CZ  ARG A 351       2.392  15.884 -19.382  1.00 97.95           C  
ATOM   2809  NH1 ARG A 351       2.000  16.691 -20.362  1.00 97.95           N1+
ATOM   2810  NH2 ARG A 351       2.616  16.373 -18.173  1.00 97.95           N  
ATOM   2811  N   HIS A 352       6.792  10.837 -19.117  1.00 95.55           N  
ATOM   2812  CA  HIS A 352       8.182  10.580 -18.757  1.00 95.55           C  
ATOM   2813  C   HIS A 352       8.724   9.271 -19.329  1.00 95.55           C  
ATOM   2814  O   HIS A 352       9.948   9.176 -19.456  1.00 95.55           O  
ATOM   2815  CB  HIS A 352       8.339  10.568 -17.229  1.00 95.55           C  
ATOM   2816  CG  HIS A 352       8.058  11.896 -16.594  1.00 95.55           C  
ATOM   2817  CD2 HIS A 352       7.698  12.218 -15.327  1.00 95.55           C  
ATOM   2818  ND1 HIS A 352       8.151  13.085 -17.290  1.00 95.55           N  
ATOM   2819  CE1 HIS A 352       7.938  14.090 -16.450  1.00 95.55           C  
ATOM   2820  NE2 HIS A 352       7.691  13.594 -15.252  1.00 95.55           N  
ATOM   2821  N   ASN A 353       7.848   8.328 -19.649  1.00 95.97           N  
ATOM   2822  CA  ASN A 353       8.393   7.204 -20.418  1.00 95.97           C  
ATOM   2823  C   ASN A 353       8.504   7.512 -21.911  1.00 95.97           C  
ATOM   2824  O   ASN A 353       9.320   6.883 -22.591  1.00 95.97           O  
ATOM   2825  CB  ASN A 353       7.558   5.937 -20.222  1.00 95.97           C  
ATOM   2826  CG  ASN A 353       7.580   5.423 -18.798  1.00 95.97           C  
ATOM   2827  ND2 ASN A 353       6.436   4.941 -18.325  1.00 95.97           N  
ATOM   2828  OD1 ASN A 353       8.614   5.455 -18.124  1.00 95.97           O  
ATOM   2829  N   HIS A 354       7.754   8.415 -22.418  1.00 97.58           N  
ATOM   2830  CA  HIS A 354       8.103   8.938 -23.746  1.00 97.58           C  
ATOM   2831  C   HIS A 354       9.131  10.064 -23.670  1.00 97.58           C  
ATOM   2832  O   HIS A 354       9.430  10.669 -24.704  1.00 97.58           O  
ATOM   2833  CB  HIS A 354       6.846   9.418 -24.473  1.00 97.58           C  
ATOM   2834  CG  HIS A 354       5.835   8.344 -24.711  1.00 97.58           C  
ATOM   2835  CD2 HIS A 354       5.581   7.612 -25.829  1.00 97.58           C  
ATOM   2836  ND1 HIS A 354       4.944   7.901 -23.759  1.00 97.58           N  
ATOM   2837  CE1 HIS A 354       4.219   6.915 -24.261  1.00 97.58           C  
ATOM   2838  NE2 HIS A 354       4.578   6.729 -25.519  1.00 97.58           N  
ATOM   2839  N   ASP A 355       9.690  10.368 -22.510  1.00 97.74           N  
ATOM   2840  CA  ASP A 355      10.897  11.200 -22.479  1.00 97.74           C  
ATOM   2841  C   ASP A 355      12.106  10.437 -21.928  1.00 97.74           C  
ATOM   2842  O   ASP A 355      13.232  10.884 -22.170  1.00 97.74           O  
ATOM   2843  CB  ASP A 355      10.677  12.464 -21.649  1.00 97.74           C  
ATOM   2844  CG  ASP A 355       9.580  13.368 -22.176  1.00 97.74           C  
ATOM   2845  OD1 ASP A 355       9.441  13.521 -23.408  1.00 97.74           O  
ATOM   2846  OD2 ASP A 355       8.840  13.940 -21.342  1.00 97.74           O1-
ATOM   2847  N   LEU A 356      11.896   9.343 -21.218  1.00 97.22           N  
ATOM   2848  CA  LEU A 356      12.981   8.437 -20.861  1.00 97.22           C  
ATOM   2849  C   LEU A 356      13.116   7.270 -21.837  1.00 97.22           C  
ATOM   2850  O   LEU A 356      14.068   6.496 -21.709  1.00 97.22           O  
ATOM   2851  CB  LEU A 356      12.786   7.871 -19.448  1.00 97.22           C  
ATOM   2852  CG  LEU A 356      12.824   8.875 -18.295  1.00 97.22           C  
ATOM   2853  CD1 LEU A 356      12.557   8.171 -16.969  1.00 97.22           C  
ATOM   2854  CD2 LEU A 356      14.166   9.599 -18.261  1.00 97.22           C  
ATOM   2855  N   SER A 357      12.205   7.160 -22.793  1.00 97.55           N  
ATOM   2856  CA  SER A 357      12.673   6.562 -24.057  1.00 97.55           C  
ATOM   2857  C   SER A 357      13.398   7.603 -24.906  1.00 97.55           C  
ATOM   2858  O   SER A 357      14.431   7.288 -25.500  1.00 97.55           O  
ATOM   2859  CB  SER A 357      11.515   5.957 -24.839  1.00 97.55           C  
ATOM   2860  OG  SER A 357      10.892   4.912 -24.114  1.00 97.55           O  
ATOM   2861  N   SER A 358      12.865   8.815 -24.947  1.00 98.16           N  
ATOM   2862  CA  SER A 358      13.389   9.865 -25.815  1.00 98.16           C  
ATOM   2863  C   SER A 358      14.723  10.413 -25.315  1.00 98.16           C  
ATOM   2864  O   SER A 358      15.487  10.990 -26.090  1.00 98.16           O  
ATOM   2865  CB  SER A 358      12.381  11.012 -25.932  1.00 98.16           C  
ATOM   2866  OG  SER A 358      12.824  11.988 -26.856  1.00 98.16           O  
ATOM   2867  N   TYR A 359      15.014  10.236 -23.997  1.00 97.59           N  
ATOM   2868  CA  TYR A 359      16.364  10.530 -23.518  1.00 97.59           C  
ATOM   2869  C   TYR A 359      17.159   9.262 -23.245  1.00 97.59           C  
ATOM   2870  O   TYR A 359      18.301   9.340 -22.778  1.00 97.59           O  
ATOM   2871  CB  TYR A 359      16.311  11.399 -22.258  1.00 97.59           C  
ATOM   2872  CG  TYR A 359      15.706  12.770 -22.446  1.00 97.59           C  
ATOM   2873  CD1 TYR A 359      15.880  13.479 -23.640  1.00 97.59           C  
ATOM   2874  CD2 TYR A 359      14.970  13.367 -21.427  1.00 97.59           C  
ATOM   2875  CE1 TYR A 359      15.275  14.717 -23.832  1.00 97.59           C  
ATOM   2876  CE2 TYR A 359      14.397  14.620 -21.594  1.00 97.59           C  
ATOM   2877  CZ  TYR A 359      14.549  15.282 -22.798  1.00 97.59           C  
ATOM   2878  OH  TYR A 359      13.972  16.520 -22.975  1.00 97.59           O  
ATOM   2879  N   GLN A 360      16.664   8.088 -23.551  1.00 97.52           N  
ATOM   2880  CA  GLN A 360      17.618   7.086 -24.072  1.00 97.52           C  
ATOM   2881  C   GLN A 360      18.072   7.453 -25.487  1.00 97.52           C  
ATOM   2882  O   GLN A 360      19.155   7.018 -25.881  1.00 97.52           O  
ATOM   2883  CB  GLN A 360      17.022   5.685 -24.071  1.00 97.52           C  
ATOM   2884  CG  GLN A 360      16.691   5.132 -22.696  1.00 97.52           C  
ATOM   2885  CD  GLN A 360      16.227   3.688 -22.729  1.00 97.52           C  
ATOM   2886  NE2 GLN A 360      16.775   2.867 -21.839  1.00 97.52           N  
ATOM   2887  OE1 GLN A 360      15.382   3.312 -23.549  1.00 97.52           O  
ATOM   2888  N   ASP A 361      17.312   8.207 -26.209  1.00 97.79           N  
ATOM   2889  CA  ASP A 361      17.633   8.496 -27.602  1.00 97.79           C  
ATOM   2890  C   ASP A 361      18.784   9.493 -27.748  1.00 97.79           C  
ATOM   2891  O   ASP A 361      19.743   9.228 -28.480  1.00 97.79           O  
ATOM   2892  CB  ASP A 361      16.414   9.043 -28.346  1.00 97.79           C  
ATOM   2893  CG  ASP A 361      15.220   8.112 -28.404  1.00 97.79           C  
ATOM   2894  OD1 ASP A 361      15.367   6.880 -28.265  1.00 97.79           O  
ATOM   2895  OD2 ASP A 361      14.094   8.630 -28.596  1.00 97.79           O1-
ATOM   2896  N   THR A 362      18.651  10.627 -27.049  1.00 98.35           N  
ATOM   2897  CA  THR A 362      19.383  11.819 -27.528  1.00 98.35           C  
ATOM   2898  C   THR A 362      20.838  11.781 -27.067  1.00 98.35           C  
ATOM   2899  O   THR A 362      21.665  12.527 -27.607  1.00 98.35           O  
ATOM   2900  CB  THR A 362      18.638  13.073 -27.048  1.00 98.35           C  
ATOM   2901  CG2 THR A 362      19.191  14.385 -27.584  1.00 98.35           C  
ATOM   2902  OG1 THR A 362      17.269  12.975 -27.506  1.00 98.35           O  
ATOM   2903  N   ILE A 363      21.166  10.965 -26.169  1.00 97.27           N  
ATOM   2904  CA  ILE A 363      22.508  10.916 -25.596  1.00 97.27           C  
ATOM   2905  C   ILE A 363      23.476  10.232 -26.569  1.00 97.27           C  
ATOM   2906  O   ILE A 363      24.647  10.639 -26.590  1.00 97.27           O  
ATOM   2907  CB  ILE A 363      22.511  10.190 -24.231  1.00 97.27           C  
ATOM   2908  CG1 ILE A 363      21.502  10.847 -23.273  1.00 97.27           C  
ATOM   2909  CG2 ILE A 363      23.904  10.187 -23.585  1.00 97.27           C  
ATOM   2910  CD1 ILE A 363      21.341  10.122 -21.945  1.00 97.27           C  
ATOM   2911  N   GLN A 364      23.037   9.296 -27.320  1.00 97.90           N  
ATOM   2912  CA  GLN A 364      23.986   8.448 -28.035  1.00 97.90           C  
ATOM   2913  C   GLN A 364      23.876   8.555 -29.562  1.00 97.90           C  
ATOM   2914  O   GLN A 364      24.575   7.780 -30.239  1.00 97.90           O  
ATOM   2915  CB  GLN A 364      23.812   6.982 -27.632  1.00 97.90           C  
ATOM   2916  CG  GLN A 364      24.161   6.600 -26.221  1.00 97.90           C  
ATOM   2917  CD  GLN A 364      23.208   7.040 -25.138  1.00 97.90           C  
ATOM   2918  NE2 GLN A 364      23.694   7.062 -23.898  1.00 97.90           N  
ATOM   2919  OE1 GLN A 364      22.037   7.339 -25.392  1.00 97.90           O  
ATOM   2920  N   GLN A 365      23.109   9.439 -30.061  1.00 98.39           N  
ATOM   2921  CA  GLN A 365      23.047   9.748 -31.487  1.00 98.39           C  
ATOM   2922  C   GLN A 365      24.362  10.316 -32.019  1.00 98.39           C  
ATOM   2923  O   GLN A 365      24.679  10.169 -33.203  1.00 98.39           O  
ATOM   2924  CB  GLN A 365      21.907  10.738 -31.762  1.00 98.39           C  
ATOM   2925  CG  GLN A 365      21.700  11.077 -33.227  1.00 98.39           C  
ATOM   2926  CD  GLN A 365      20.368  11.717 -33.547  1.00 98.39           C  
ATOM   2927  NE2 GLN A 365      19.847  11.414 -34.736  1.00 98.39           N  
ATOM   2928  OE1 GLN A 365      19.796  12.473 -32.757  1.00 98.39           O  
ATOM   2929  N   LEU A 366      25.141  10.924 -31.183  1.00 97.79           N  
ATOM   2930  CA  LEU A 366      26.550  11.183 -31.401  1.00 97.79           C  
ATOM   2931  C   LEU A 366      27.393   9.926 -31.584  1.00 97.79           C  
ATOM   2932  O   LEU A 366      28.515  10.017 -32.099  1.00 97.79           O  
ATOM   2933  CB  LEU A 366      27.109  11.975 -30.199  1.00 97.79           C  
ATOM   2934  CG  LEU A 366      26.374  13.273 -29.863  1.00 97.79           C  
ATOM   2935  CD1 LEU A 366      26.960  13.901 -28.603  1.00 97.79           C  
ATOM   2936  CD2 LEU A 366      26.441  14.245 -31.036  1.00 97.79           C  
ATOM   2937  N   GLU A 367      26.940   8.777 -31.153  1.00 97.85           N  
ATOM   2938  CA  GLU A 367      27.937   7.780 -30.725  1.00 97.85           C  
ATOM   2939  C   GLU A 367      27.715   6.398 -31.328  1.00 97.85           C  
ATOM   2940  O   GLU A 367      28.500   5.480 -31.063  1.00 97.85           O  
ATOM   2941  CB  GLU A 367      27.936   7.725 -29.190  1.00 97.85           C  
ATOM   2942  CG  GLU A 367      28.292   9.055 -28.543  1.00 97.85           C  
ATOM   2943  CD  GLU A 367      27.974   9.152 -27.063  1.00 97.85           C  
ATOM   2944  OE1 GLU A 367      28.822   9.660 -26.294  1.00 97.85           O  
ATOM   2945  OE2 GLU A 367      26.871   8.719 -26.665  1.00 97.85           O1-
ATOM   2946  N   ASN A 368      26.741   6.248 -32.188  1.00 97.61           N  
ATOM   2947  CA  ASN A 368      27.090   5.481 -33.405  1.00 97.61           C  
ATOM   2948  C   ASN A 368      28.142   6.224 -34.232  1.00 97.61           C  
ATOM   2949  O   ASN A 368      29.061   5.611 -34.777  1.00 97.61           O  
ATOM   2950  CB  ASN A 368      25.895   5.198 -34.292  1.00 97.61           C  
ATOM   2951  CG  ASN A 368      24.930   4.132 -33.850  1.00 97.61           C  
ATOM   2952  ND2 ASN A 368      23.682   4.516 -33.608  1.00 97.61           N  
ATOM   2953  OD1 ASN A 368      25.285   2.950 -33.770  1.00 97.61           O  
ATOM   2954  N   GLU A 369      27.978   7.531 -34.307  1.00 98.00           N  
ATOM   2955  CA  GLU A 369      28.954   8.376 -34.972  1.00 98.00           C  
ATOM   2956  C   GLU A 369      30.263   8.498 -34.190  1.00 98.00           C  
ATOM   2957  O   GLU A 369      31.274   8.888 -34.775  1.00 98.00           O  
ATOM   2958  CB  GLU A 369      28.364   9.776 -35.207  1.00 98.00           C  
ATOM   2959  CG  GLU A 369      27.071   9.761 -36.002  1.00 98.00           C  
ATOM   2960  CD  GLU A 369      26.319  11.081 -36.038  1.00 98.00           C  
ATOM   2961  OE1 GLU A 369      25.697  11.378 -37.086  1.00 98.00           O  
ATOM   2962  OE2 GLU A 369      26.338  11.823 -35.034  1.00 98.00           O1-
ATOM   2963  N   LEU A 370      30.229   8.172 -32.908  1.00 97.50           N  
ATOM   2964  CA  LEU A 370      31.477   7.980 -32.177  1.00 97.50           C  
ATOM   2965  C   LEU A 370      32.186   6.694 -32.599  1.00 97.50           C  
ATOM   2966  O   LEU A 370      33.396   6.746 -32.858  1.00 97.50           O  
ATOM   2967  CB  LEU A 370      31.223   7.945 -30.666  1.00 97.50           C  
ATOM   2968  CG  LEU A 370      32.457   7.815 -29.773  1.00 97.50           C  
ATOM   2969  CD1 LEU A 370      33.397   8.994 -29.995  1.00 97.50           C  
ATOM   2970  CD2 LEU A 370      32.048   7.718 -28.307  1.00 97.50           C  
ATOM   2971  N   ARG A 371      31.482   5.654 -32.651  1.00 97.97           N  
ATOM   2972  CA  ARG A 371      32.045   4.366 -33.024  1.00 97.97           C  
ATOM   2973  C   ARG A 371      32.406   4.298 -34.510  1.00 97.97           C  
ATOM   2974  O   ARG A 371      33.473   3.790 -34.861  1.00 97.97           O  
ATOM   2975  CB  ARG A 371      31.068   3.225 -32.703  1.00 97.97           C  
ATOM   2976  CG  ARG A 371      31.655   1.839 -32.896  1.00 97.97           C  
ATOM   2977  CD  ARG A 371      30.601   0.778 -33.131  1.00 97.97           C  
ATOM   2978  NE  ARG A 371      29.609   0.707 -32.063  1.00 97.97           N  
ATOM   2979  CZ  ARG A 371      28.350   0.310 -32.263  1.00 97.97           C  
ATOM   2980  NH1 ARG A 371      27.947  -0.042 -33.477  1.00 97.97           N1+
ATOM   2981  NH2 ARG A 371      27.502   0.266 -31.249  1.00 97.97           N  
ATOM   2982  N   GLY A 372      31.515   4.804 -35.302  1.00 97.51           N  
ATOM   2983  CA  GLY A 372      31.731   4.845 -36.732  1.00 97.51           C  
ATOM   2984  C   GLY A 372      32.779   5.848 -37.170  1.00 97.51           C  
ATOM   2985  O   GLY A 372      33.183   5.875 -38.333  1.00 97.51           O  
ATOM   2986  N   THR A 373      33.301   6.733 -36.295  1.00 96.92           N  
ATOM   2987  CA  THR A 373      34.559   7.434 -36.576  1.00 96.92           C  
ATOM   2988  C   THR A 373      35.721   6.856 -35.769  1.00 96.92           C  
ATOM   2989  O   THR A 373      36.837   7.382 -35.872  1.00 96.92           O  
ATOM   2990  CB  THR A 373      34.439   8.941 -36.280  1.00 96.92           C  
ATOM   2991  CG2 THR A 373      33.295   9.564 -37.074  1.00 96.92           C  
ATOM   2992  OG1 THR A 373      34.200   9.136 -34.882  1.00 96.92           O  
ATOM   2993  N   LYS A 374      35.550   5.860 -35.011  1.00 97.30           N  
ATOM   2994  CA  LYS A 374      36.703   5.083 -34.546  1.00 97.30           C  
ATOM   2995  C   LYS A 374      37.150   4.076 -35.603  1.00 97.30           C  
ATOM   2996  O   LYS A 374      38.350   3.927 -35.843  1.00 97.30           O  
ATOM   2997  CB  LYS A 374      36.378   4.365 -33.236  1.00 97.30           C  
ATOM   2998  CG  LYS A 374      36.050   5.302 -32.084  1.00 97.30           C  
ATOM   2999  CD  LYS A 374      35.779   4.544 -30.793  1.00 97.30           C  
ATOM   3000  CE  LYS A 374      35.477   5.493 -29.641  1.00 97.30           C  
ATOM   3001  NZ  LYS A 374      35.225   4.757 -28.366  1.00 97.30           N1+
ATOM   3002  N   TRP A 375      36.148   3.403 -36.226  1.00 97.02           N  
ATOM   3003  CA  TRP A 375      36.421   2.711 -37.484  1.00 97.02           C  
ATOM   3004  C   TRP A 375      36.865   3.640 -38.604  1.00 97.02           C  
ATOM   3005  O   TRP A 375      37.652   3.214 -39.459  1.00 97.02           O  
ATOM   3006  CB  TRP A 375      35.166   1.943 -37.939  1.00 97.02           C  
ATOM   3007  CG  TRP A 375      34.774   0.862 -36.966  1.00 97.02           C  
ATOM   3008  CD1 TRP A 375      33.876   0.890 -35.947  1.00 97.02           C  
ATOM   3009  CD2 TRP A 375      35.337  -0.455 -36.982  1.00 97.02           C  
ATOM   3010  CE2 TRP A 375      34.698  -1.190 -35.961  1.00 97.02           C  
ATOM   3011  CE3 TRP A 375      36.319  -1.076 -37.764  1.00 97.02           C  
ATOM   3012  NE1 TRP A 375      33.820  -0.347 -35.335  1.00 97.02           N  
ATOM   3013  CZ2 TRP A 375      34.992  -2.536 -35.723  1.00 97.02           C  
ATOM   3014  CZ3 TRP A 375      36.604  -2.418 -37.524  1.00 97.02           C  
ATOM   3015  CH2 TRP A 375      35.929  -3.135 -36.523  1.00 97.02           C  
ATOM   3016  N   GLU A 376      36.381   4.854 -38.595  1.00 97.54           N  
ATOM   3017  CA  GLU A 376      36.782   5.756 -39.683  1.00 97.54           C  
ATOM   3018  C   GLU A 376      38.161   6.367 -39.432  1.00 97.54           C  
ATOM   3019  O   GLU A 376      38.890   6.614 -40.398  1.00 97.54           O  
ATOM   3020  CB  GLU A 376      35.735   6.855 -39.874  1.00 97.54           C  
ATOM   3021  CG  GLU A 376      36.003   7.761 -41.065  1.00 97.54           C  
ATOM   3022  CD  GLU A 376      34.864   8.708 -41.403  1.00 97.54           C  
ATOM   3023  OE1 GLU A 376      34.581   8.893 -42.612  1.00 97.54           O  
ATOM   3024  OE2 GLU A 376      34.248   9.268 -40.471  1.00 97.54           O1-
ATOM   3025  N   MET A 377      38.484   6.591 -38.216  1.00 97.09           N  
ATOM   3026  CA  MET A 377      39.838   7.026 -37.884  1.00 97.09           C  
ATOM   3027  C   MET A 377      40.851   5.898 -38.077  1.00 97.09           C  
ATOM   3028  O   MET A 377      41.912   6.131 -38.664  1.00 97.09           O  
ATOM   3029  CB  MET A 377      39.897   7.536 -36.443  1.00 97.09           C  
ATOM   3030  CG  MET A 377      41.237   8.113 -36.028  1.00 97.09           C  
ATOM   3031  SD  MET A 377      41.733   9.554 -37.052  1.00 97.09           S  
ATOM   3032  CE  MET A 377      40.347  10.678 -36.715  1.00 97.09           C  
ATOM   3033  N   ALA A 378      40.505   4.733 -37.587  1.00 96.48           N  
ATOM   3034  CA  ALA A 378      41.412   3.593 -37.686  1.00 96.48           C  
ATOM   3035  C   ALA A 378      41.542   3.065 -39.116  1.00 96.48           C  
ATOM   3036  O   ALA A 378      42.555   2.434 -39.437  1.00 96.48           O  
ATOM   3037  CB  ALA A 378      40.941   2.457 -36.775  1.00 96.48           C  
ATOM   3038  N   ARG A 379      40.571   3.310 -39.933  1.00 97.24           N  
ATOM   3039  CA  ARG A 379      40.721   3.056 -41.364  1.00 97.24           C  
ATOM   3040  C   ARG A 379      41.708   4.037 -41.993  1.00 97.24           C  
ATOM   3041  O   ARG A 379      42.542   3.638 -42.806  1.00 97.24           O  
ATOM   3042  CB  ARG A 379      39.365   3.143 -42.068  1.00 97.24           C  
ATOM   3043  CG  ARG A 379      39.401   2.790 -43.545  1.00 97.24           C  
ATOM   3044  CD  ARG A 379      38.012   2.836 -44.170  1.00 97.24           C  
ATOM   3045  NE  ARG A 379      37.424   4.171 -44.071  1.00 97.24           N  
ATOM   3046  CZ  ARG A 379      37.732   5.183 -44.879  1.00 97.24           C  
ATOM   3047  NH1 ARG A 379      38.699   5.061 -45.781  1.00 97.24           N1+
ATOM   3048  NH2 ARG A 379      37.068   6.325 -44.782  1.00 97.24           N  
ATOM   3049  N   HIS A 380      41.659   5.346 -41.648  1.00 96.70           N  
ATOM   3050  CA  HIS A 380      42.655   6.333 -42.045  1.00 96.70           C  
ATOM   3051  C   HIS A 380      44.027   6.028 -41.450  1.00 96.70           C  
ATOM   3052  O   HIS A 380      45.042   6.317 -42.086  1.00 96.70           O  
ATOM   3053  CB  HIS A 380      42.221   7.740 -41.628  1.00 96.70           C  
ATOM   3054  CG  HIS A 380      40.933   8.191 -42.241  1.00 96.70           C  
ATOM   3055  CD2 HIS A 380      40.040   9.128 -41.850  1.00 96.70           C  
ATOM   3056  ND1 HIS A 380      40.445   7.646 -43.414  1.00 96.70           N  
ATOM   3057  CE1 HIS A 380      39.317   8.270 -43.734  1.00 96.70           C  
ATOM   3058  NE2 HIS A 380      39.047   9.160 -42.797  1.00 96.70           N  
ATOM   3059  N   LEU A 381      44.108   5.463 -40.272  1.00 96.95           N  
ATOM   3060  CA  LEU A 381      45.382   5.050 -39.689  1.00 96.95           C  
ATOM   3061  C   LEU A 381      45.977   3.849 -40.418  1.00 96.95           C  
ATOM   3062  O   LEU A 381      47.201   3.776 -40.570  1.00 96.95           O  
ATOM   3063  CB  LEU A 381      45.203   4.709 -38.205  1.00 96.95           C  
ATOM   3064  CG  LEU A 381      44.707   5.841 -37.305  1.00 96.95           C  
ATOM   3065  CD1 LEU A 381      44.526   5.341 -35.876  1.00 96.95           C  
ATOM   3066  CD2 LEU A 381      45.674   7.020 -37.345  1.00 96.95           C  
ATOM   3067  N   ARG A 382      45.096   2.940 -40.845  1.00 97.22           N  
ATOM   3068  CA  ARG A 382      45.568   1.761 -41.564  1.00 97.22           C  
ATOM   3069  C   ARG A 382      46.052   2.132 -42.963  1.00 97.22           C  
ATOM   3070  O   ARG A 382      47.105   1.663 -43.399  1.00 97.22           O  
ATOM   3071  CB  ARG A 382      44.463   0.708 -41.643  1.00 97.22           C  
ATOM   3072  CG  ARG A 382      44.882  -0.599 -42.294  1.00 97.22           C  
ATOM   3073  CD  ARG A 382      43.775  -1.644 -42.227  1.00 97.22           C  
ATOM   3074  NE  ARG A 382      43.409  -1.952 -40.846  1.00 97.22           N  
ATOM   3075  CZ  ARG A 382      42.161  -2.097 -40.412  1.00 97.22           C  
ATOM   3076  NH1 ARG A 382      41.138  -2.038 -41.259  1.00 97.22           N1+
ATOM   3077  NH2 ARG A 382      41.931  -2.302 -39.124  1.00 97.22           N  
ATOM   3078  N   GLU A 383      45.317   2.956 -43.672  1.00 97.18           N  
ATOM   3079  CA  GLU A 383      45.646   3.332 -45.042  1.00 97.18           C  
ATOM   3080  C   GLU A 383      46.854   4.268 -45.103  1.00 97.18           C  
ATOM   3081  O   GLU A 383      47.630   4.202 -46.058  1.00 97.18           O  
ATOM   3082  CB  GLU A 383      44.447   4.002 -45.723  1.00 97.18           C  
ATOM   3083  CG  GLU A 383      43.212   3.121 -45.812  1.00 97.18           C  
ATOM   3084  CD  GLU A 383      42.029   3.794 -46.488  1.00 97.18           C  
ATOM   3085  OE1 GLU A 383      41.369   3.146 -47.332  1.00 97.18           O  
ATOM   3086  OE2 GLU A 383      41.757   4.975 -46.176  1.00 97.18           O1-
ATOM   3087  N   TYR A 384      46.994   5.131 -44.078  1.00 97.28           N  
ATOM   3088  CA  TYR A 384      48.178   5.978 -43.967  1.00 97.28           C  
ATOM   3089  C   TYR A 384      49.427   5.149 -43.687  1.00 97.28           C  
ATOM   3090  O   TYR A 384      50.521   5.498 -44.141  1.00 97.28           O  
ATOM   3091  CB  TYR A 384      47.982   7.021 -42.864  1.00 97.28           C  
ATOM   3092  CG  TYR A 384      49.103   8.021 -42.735  1.00 97.28           C  
ATOM   3093  CD1 TYR A 384      50.144   7.823 -41.832  1.00 97.28           C  
ATOM   3094  CD2 TYR A 384      49.122   9.170 -43.519  1.00 97.28           C  
ATOM   3095  CE1 TYR A 384      51.165   8.757 -41.693  1.00 97.28           C  
ATOM   3096  CE2 TYR A 384      50.137  10.112 -43.388  1.00 97.28           C  
ATOM   3097  CZ  TYR A 384      51.157   9.893 -42.480  1.00 97.28           C  
ATOM   3098  OH  TYR A 384      52.173  10.815 -42.361  1.00 97.28           O  
ATOM   3099  N   GLN A 385      49.309   4.081 -42.965  1.00 97.04           N  
ATOM   3100  CA  GLN A 385      50.416   3.159 -42.733  1.00 97.04           C  
ATOM   3101  C   GLN A 385      50.763   2.388 -44.006  1.00 97.04           C  
ATOM   3102  O   GLN A 385      51.940   2.156 -44.288  1.00 97.04           O  
ATOM   3103  CB  GLN A 385      50.079   2.191 -41.601  1.00 97.04           C  
ATOM   3104  CG  GLN A 385      51.210   1.246 -41.219  1.00 97.04           C  
ATOM   3105  CD  GLN A 385      52.455   1.980 -40.756  1.00 97.04           C  
ATOM   3106  NE2 GLN A 385      53.615   1.531 -41.223  1.00 97.04           N  
ATOM   3107  OE1 GLN A 385      52.373   2.942 -39.985  1.00 97.04           O  
ATOM   3108  N   ASP A 386      49.806   1.972 -44.802  1.00 96.25           N  
ATOM   3109  CA  ASP A 386      50.006   1.318 -46.090  1.00 96.25           C  
ATOM   3110  C   ASP A 386      50.624   2.267 -47.118  1.00 96.25           C  
ATOM   3111  O   ASP A 386      51.519   1.861 -47.864  1.00 96.25           O  
ATOM   3112  CB  ASP A 386      48.682   0.772 -46.629  1.00 96.25           C  
ATOM   3113  CG  ASP A 386      48.025  -0.253 -45.726  1.00 96.25           C  
ATOM   3114  OD1 ASP A 386      48.727  -1.081 -45.108  1.00 96.25           O  
ATOM   3115  OD2 ASP A 386      46.776  -0.235 -45.632  1.00 96.25           O1-
ATOM   3116  N   LEU A 387      50.096   3.511 -47.096  1.00 96.98           N  
ATOM   3117  CA  LEU A 387      50.646   4.542 -47.965  1.00 96.98           C  
ATOM   3118  C   LEU A 387      52.070   4.920 -47.567  1.00 96.98           C  
ATOM   3119  O   LEU A 387      52.863   5.320 -48.424  1.00 96.98           O  
ATOM   3120  CB  LEU A 387      49.757   5.791 -47.932  1.00 96.98           C  
ATOM   3121  CG  LEU A 387      50.167   6.937 -48.858  1.00 96.98           C  
ATOM   3122  CD1 LEU A 387      50.168   6.470 -50.310  1.00 96.98           C  
ATOM   3123  CD2 LEU A 387      49.235   8.131 -48.677  1.00 96.98           C  
ATOM   3124  N   LEU A 388      52.427   4.820 -46.356  1.00 96.67           N  
ATOM   3125  CA  LEU A 388      53.778   5.091 -45.882  1.00 96.67           C  
ATOM   3126  C   LEU A 388      54.740   3.976 -46.278  1.00 96.67           C  
ATOM   3127  O   LEU A 388      55.894   4.245 -46.621  1.00 96.67           O  
ATOM   3128  CB  LEU A 388      53.783   5.262 -44.359  1.00 96.67           C  
ATOM   3129  CG  LEU A 388      55.127   5.624 -43.723  1.00 96.67           C  
ATOM   3130  CD1 LEU A 388      55.642   6.943 -44.290  1.00 96.67           C  
ATOM   3131  CD2 LEU A 388      54.998   5.703 -42.207  1.00 96.67           C  
ATOM   3132  N   ASN A 389      54.238   2.710 -46.222  1.00 95.91           N  
ATOM   3133  CA  ASN A 389      55.056   1.583 -46.659  1.00 95.91           C  
ATOM   3134  C   ASN A 389      55.259   1.585 -48.172  1.00 95.91           C  
ATOM   3135  O   ASN A 389      56.335   1.237 -48.660  1.00 95.91           O  
ATOM   3136  CB  ASN A 389      54.434   0.258 -46.215  1.00 95.91           C  
ATOM   3137  CG  ASN A 389      54.292   0.145 -44.711  1.00 95.91           C  
ATOM   3138  ND2 ASN A 389      53.164  -0.393 -44.261  1.00 95.91           N  
ATOM   3139  OD1 ASN A 389      55.187   0.537 -43.957  1.00 95.91           O  
ATOM   3140  N   VAL A 390      54.235   1.978 -48.995  1.00 96.79           N  
ATOM   3141  CA  VAL A 390      54.398   2.233 -50.431  1.00 96.79           C  
ATOM   3142  C   VAL A 390      55.321   3.440 -50.629  1.00 96.79           C  
ATOM   3143  O   VAL A 390      56.008   3.505 -51.654  1.00 96.79           O  
ATOM   3144  CB  VAL A 390      53.030   2.447 -51.109  1.00 96.79           C  
ATOM   3145  CG1 VAL A 390      53.156   2.681 -52.615  1.00 96.79           C  
ATOM   3146  CG2 VAL A 390      52.125   1.235 -50.862  1.00 96.79           C  
ATOM   3147  N   LYS A 391      55.353   4.399 -49.665  1.00 96.63           N  
ATOM   3148  CA  LYS A 391      56.140   5.633 -49.760  1.00 96.63           C  
ATOM   3149  C   LYS A 391      57.631   5.309 -49.695  1.00 96.63           C  
ATOM   3150  O   LYS A 391      58.403   5.724 -50.562  1.00 96.63           O  
ATOM   3151  CB  LYS A 391      55.710   6.596 -48.669  1.00 96.63           C  
ATOM   3152  CG  LYS A 391      56.166   8.004 -48.618  1.00 96.63           C  
ATOM   3153  CD  LYS A 391      57.614   8.341 -48.435  1.00 96.63           C  
ATOM   3154  CE  LYS A 391      57.891   9.837 -48.475  1.00 96.63           C  
ATOM   3155  NZ  LYS A 391      59.346  10.135 -48.328  1.00 96.63           N1+
ATOM   3156  N   MET A 392      57.957   4.574 -48.654  1.00 95.64           N  
ATOM   3157  CA  MET A 392      59.327   4.144 -48.441  1.00 95.64           C  
ATOM   3158  C   MET A 392      59.795   3.141 -49.494  1.00 95.64           C  
ATOM   3159  O   MET A 392      60.985   3.109 -49.816  1.00 95.64           O  
ATOM   3160  CB  MET A 392      59.473   3.510 -47.049  1.00 95.64           C  
ATOM   3161  CG  MET A 392      59.095   4.446 -45.913  1.00 95.64           C  
ATOM   3162  SD  MET A 392      59.174   3.627 -44.272  1.00 95.64           S  
ATOM   3163  CE  MET A 392      60.923   3.146 -44.239  1.00 95.64           C  
ATOM   3164  N   ALA A 393      58.778   2.312 -50.016  1.00 95.50           N  
ATOM   3165  CA  ALA A 393      59.070   1.333 -51.058  1.00 95.50           C  
ATOM   3166  C   ALA A 393      59.523   2.014 -52.348  1.00 95.50           C  
ATOM   3167  O   ALA A 393      60.422   1.514 -53.025  1.00 95.50           O  
ATOM   3168  CB  ALA A 393      57.848   0.459 -51.327  1.00 95.50           C  
ATOM   3169  N   LEU A 394      58.951   3.110 -52.706  1.00 95.53           N  
ATOM   3170  CA  LEU A 394      59.345   3.891 -53.869  1.00 95.53           C  
ATOM   3171  C   LEU A 394      60.707   4.556 -53.672  1.00 95.53           C  
ATOM   3172  O   LEU A 394      61.478   4.631 -54.632  1.00 95.53           O  
ATOM   3173  CB  LEU A 394      58.297   4.966 -54.177  1.00 95.53           C  
ATOM   3174  CG  LEU A 394      56.886   4.468 -54.492  1.00 95.53           C  
ATOM   3175  CD1 LEU A 394      55.944   5.645 -54.717  1.00 95.53           C  
ATOM   3176  CD2 LEU A 394      56.903   3.550 -55.710  1.00 95.53           C  
ATOM   3177  N   ASP A 395      60.956   5.018 -52.423  1.00 95.63           N  
ATOM   3178  CA  ASP A 395      62.206   5.710 -52.140  1.00 95.63           C  
ATOM   3179  C   ASP A 395      63.414   4.773 -52.188  1.00 95.63           C  
ATOM   3180  O   ASP A 395      64.539   5.230 -52.399  1.00 95.63           O  
ATOM   3181  CB  ASP A 395      62.153   6.384 -50.768  1.00 95.63           C  
ATOM   3182  CG  ASP A 395      61.054   7.417 -50.617  1.00 95.63           C  
ATOM   3183  OD1 ASP A 395      60.733   8.140 -51.582  1.00 95.63           O  
ATOM   3184  OD2 ASP A 395      60.496   7.509 -49.498  1.00 95.63           O1-
ATOM   3185  N   ILE A 396      63.183   3.438 -51.990  1.00 93.94           N  
ATOM   3186  CA  ILE A 396      64.266   2.463 -52.167  1.00 93.94           C  
ATOM   3187  C   ILE A 396      64.394   2.140 -53.653  1.00 93.94           C  
ATOM   3188  O   ILE A 396      65.480   1.800 -54.126  1.00 93.94           O  
ATOM   3189  CB  ILE A 396      64.014   1.199 -51.323  1.00 93.94           C  
ATOM   3190  CG1 ILE A 396      63.848   1.577 -49.842  1.00 93.94           C  
ATOM   3191  CG2 ILE A 396      65.145   0.173 -51.481  1.00 93.94           C  
ATOM   3192  CD1 ILE A 396      63.492   0.410 -48.933  1.00 93.94           C  
ATOM   3193  N   GLU A 397      63.292   2.224 -54.495  1.00 95.32           N  
ATOM   3194  CA  GLU A 397      63.337   1.997 -55.938  1.00 95.32           C  
ATOM   3195  C   GLU A 397      64.051   3.140 -56.657  1.00 95.32           C  
ATOM   3196  O   GLU A 397      64.884   2.875 -57.530  1.00 95.32           O  
ATOM   3197  CB  GLU A 397      61.929   1.823 -56.511  1.00 95.32           C  
ATOM   3198  CG  GLU A 397      61.164   0.646 -55.931  1.00 95.32           C  
ATOM   3199  CD  GLU A 397      59.798   0.431 -56.563  1.00 95.32           C  
ATOM   3200  OE1 GLU A 397      59.451  -0.734 -56.867  1.00 95.32           O  
ATOM   3201  OE2 GLU A 397      59.068   1.429 -56.755  1.00 95.32           O1-
ATOM   3202  N   ILE A 398      63.685   4.381 -56.251  1.00 92.67           N  
ATOM   3203  CA  ILE A 398      64.304   5.561 -56.853  1.00 92.67           C  
ATOM   3204  C   ILE A 398      65.778   5.660 -56.441  1.00 92.67           C  
ATOM   3205  O   ILE A 398      66.583   6.080 -57.279  1.00 92.67           O  
ATOM   3206  CB  ILE A 398      63.534   6.846 -56.465  1.00 92.67           C  
ATOM   3207  CG1 ILE A 398      62.060   6.718 -56.881  1.00 92.67           C  
ATOM   3208  CG2 ILE A 398      64.149   8.101 -57.099  1.00 92.67           C  
ATOM   3209  CD1 ILE A 398      61.184   7.884 -56.449  1.00 92.67           C  
ATOM   3210  N   ALA A 399      66.052   5.283 -55.219  1.00 94.43           N  
ATOM   3211  CA  ALA A 399      67.445   5.167 -54.806  1.00 94.43           C  
ATOM   3212  C   ALA A 399      68.210   4.065 -55.538  1.00 94.43           C  
ATOM   3213  O   ALA A 399      69.434   4.158 -55.674  1.00 94.43           O  
ATOM   3214  CB  ALA A 399      67.514   4.907 -53.295  1.00 94.43           C  
ATOM   3215  N   ALA A 400      67.492   3.055 -55.991  1.00 92.79           N  
ATOM   3216  CA  ALA A 400      68.102   2.106 -56.927  1.00 92.79           C  
ATOM   3217  C   ALA A 400      68.337   2.750 -58.294  1.00 92.79           C  
ATOM   3218  O   ALA A 400      69.431   2.658 -58.844  1.00 92.79           O  
ATOM   3219  CB  ALA A 400      67.229   0.865 -57.069  1.00 92.79           C  
ATOM   3220  N   TYR A 401      67.242   3.440 -58.870  1.00 92.64           N  
ATOM   3221  CA  TYR A 401      67.340   4.003 -60.210  1.00 92.64           C  
ATOM   3222  C   TYR A 401      68.291   5.197 -60.261  1.00 92.64           C  
ATOM   3223  O   TYR A 401      68.859   5.473 -61.318  1.00 92.64           O  
ATOM   3224  CB  TYR A 401      65.964   4.434 -60.724  1.00 92.64           C  
ATOM   3225  CG  TYR A 401      64.959   3.316 -60.852  1.00 92.64           C  
ATOM   3226  CD1 TYR A 401      65.319   2.127 -61.495  1.00 92.64           C  
ATOM   3227  CD2 TYR A 401      63.668   3.436 -60.350  1.00 92.64           C  
ATOM   3228  CE1 TYR A 401      64.378   1.112 -61.681  1.00 92.64           C  
ATOM   3229  CE2 TYR A 401      62.729   2.419 -60.525  1.00 92.64           C  
ATOM   3230  CZ  TYR A 401      63.089   1.277 -61.213  1.00 92.64           C  
ATOM   3231  OH  TYR A 401      62.149   0.294 -61.434  1.00 92.64           O  
ATOM   3232  N   ARG A 402      68.501   5.941 -59.142  1.00 91.87           N  
ATOM   3233  CA  ARG A 402      69.592   6.924 -59.128  1.00 91.87           C  
ATOM   3234  C   ARG A 402      70.949   6.227 -59.123  1.00 91.87           C  
ATOM   3235  O   ARG A 402      71.878   6.673 -59.795  1.00 91.87           O  
ATOM   3236  CB  ARG A 402      69.476   7.858 -57.924  1.00 91.87           C  
ATOM   3237  CG  ARG A 402      68.198   8.679 -57.894  1.00 91.87           C  
ATOM   3238  CD  ARG A 402      68.156   9.626 -56.705  1.00 91.87           C  
ATOM   3239  NE  ARG A 402      66.951  10.455 -56.722  1.00 91.87           N  
ATOM   3240  CZ  ARG A 402      66.427  11.053 -55.658  1.00 91.87           C  
ATOM   3241  NH1 ARG A 402      66.943  10.860 -54.448  1.00 91.87           N1+
ATOM   3242  NH2 ARG A 402      65.378  11.851 -55.800  1.00 91.87           N  
ATOM   3243  N   LYS A 403      71.148   5.041 -58.331  1.00 88.93           N  
ATOM   3244  CA  LYS A 403      72.419   4.318 -58.252  1.00 88.93           C  
ATOM   3245  C   LYS A 403      72.766   3.685 -59.597  1.00 88.93           C  
ATOM   3246  O   LYS A 403      73.939   3.463 -59.901  1.00 88.93           O  
ATOM   3247  CB  LYS A 403      72.365   3.253 -57.158  1.00 88.93           C  
ATOM   3248  CG  LYS A 403      73.674   2.512 -56.938  1.00 88.93           C  
ATOM   3249  CD  LYS A 403      73.585   1.544 -55.766  1.00 88.93           C  
ATOM   3250  CE  LYS A 403      74.920   0.860 -55.504  1.00 88.93           C  
ATOM   3251  NZ  LYS A 403      74.855  -0.052 -54.323  1.00 88.93           N1+
ATOM   3252  N   LEU A 404      71.822   3.366 -60.456  1.00 87.21           N  
ATOM   3253  CA  LEU A 404      72.035   2.741 -61.757  1.00 87.21           C  
ATOM   3254  C   LEU A 404      72.335   3.791 -62.824  1.00 87.21           C  
ATOM   3255  O   LEU A 404      73.230   3.600 -63.649  1.00 87.21           O  
ATOM   3256  CB  LEU A 404      70.811   1.918 -62.165  1.00 87.21           C  
ATOM   3257  CG  LEU A 404      70.418   0.775 -61.230  1.00 87.21           C  
ATOM   3258  CD1 LEU A 404      69.153   0.089 -61.733  1.00 87.21           C  
ATOM   3259  CD2 LEU A 404      71.560  -0.228 -61.102  1.00 87.21           C  
ATOM   3260  N   LEU A 405      71.623   4.980 -62.906  1.00 87.87           N  
ATOM   3261  CA  LEU A 405      71.876   6.031 -63.887  1.00 87.87           C  
ATOM   3262  C   LEU A 405      73.207   6.724 -63.620  1.00 87.87           C  
ATOM   3263  O   LEU A 405      73.819   7.262 -64.545  1.00 87.87           O  
ATOM   3264  CB  LEU A 405      70.745   7.063 -63.878  1.00 87.87           C  
ATOM   3265  CG  LEU A 405      69.346   6.544 -64.210  1.00 87.87           C  
ATOM   3266  CD1 LEU A 405      68.322   7.671 -64.100  1.00 87.87           C  
ATOM   3267  CD2 LEU A 405      69.320   5.928 -65.606  1.00 87.87           C  
ATOM   3268  N   GLU A 406      73.723   6.757 -62.392  1.00 81.04           N  
ATOM   3269  CA  GLU A 406      75.072   7.271 -62.154  1.00 81.04           C  
ATOM   3270  C   GLU A 406      76.128   6.298 -62.675  1.00 81.04           C  
ATOM   3271  O   GLU A 406      77.230   6.706 -63.033  1.00 81.04           O  
ATOM   3272  CB  GLU A 406      75.297   7.543 -60.667  1.00 81.04           C  
ATOM   3273  CG  GLU A 406      74.346   8.567 -60.069  1.00 81.04           C  
ATOM   3274  CD  GLU A 406      74.545   8.811 -58.583  1.00 81.04           C  
ATOM   3275  OE1 GLU A 406      74.490   9.989 -58.157  1.00 81.04           O  
ATOM   3276  OE2 GLU A 406      74.755   7.831 -57.835  1.00 81.04           O1-
ATOM   3277  N   GLY A 407      75.859   4.977 -62.748  1.00 75.44           N  
ATOM   3278  CA  GLY A 407      76.756   4.040 -63.412  1.00 75.44           C  
ATOM   3279  C   GLY A 407      76.743   4.177 -64.924  1.00 75.44           C  
ATOM   3280  O   GLY A 407      77.782   4.062 -65.575  1.00 75.44           O  
ATOM   3281  N   GLU A 408      75.595   4.428 -65.604  1.00 68.30           N  
ATOM   3282  CA  GLU A 408      75.550   4.712 -67.037  1.00 68.30           C  
ATOM   3283  C   GLU A 408      76.156   6.076 -67.351  1.00 68.30           C  
ATOM   3284  O   GLU A 408      76.847   6.235 -68.360  1.00 68.30           O  
ATOM   3285  CB  GLU A 408      74.108   4.647 -67.549  1.00 68.30           C  
ATOM   3286  CG  GLU A 408      73.441   3.295 -67.344  1.00 68.30           C  
ATOM   3287  CD  GLU A 408      74.162   2.157 -68.051  1.00 68.30           C  
ATOM   3288  OE1 GLU A 408      74.579   1.190 -67.377  1.00 68.30           O  
ATOM   3289  OE2 GLU A 408      74.309   2.238 -69.292  1.00 68.30           O1-
ATOM   3290  N   GLU A 409      75.949   7.141 -66.529  1.00 67.40           N  
ATOM   3291  CA  GLU A 409      76.522   8.432 -66.893  1.00 67.40           C  
ATOM   3292  C   GLU A 409      78.014   8.514 -66.572  1.00 67.40           C  
ATOM   3293  O   GLU A 409      78.676   9.472 -66.976  1.00 67.40           O  
ATOM   3294  CB  GLU A 409      75.785   9.570 -66.178  1.00 67.40           C  
ATOM   3295  CG  GLU A 409      74.301   9.644 -66.506  1.00 67.40           C  
ATOM   3296  CD  GLU A 409      73.594  10.810 -65.833  1.00 67.40           C  
ATOM   3297  OE1 GLU A 409      72.820  11.523 -66.515  1.00 67.40           O  
ATOM   3298  OE2 GLU A 409      73.813  11.014 -64.619  1.00 67.40           O1-
ATOM   3299  N   THR A 410      78.600   7.560 -65.863  1.00 65.05           N  
ATOM   3300  CA  THR A 410      80.070   7.540 -65.856  1.00 65.05           C  
ATOM   3301  C   THR A 410      80.580   6.986 -67.193  1.00 65.05           C  
ATOM   3302  O   THR A 410      81.673   7.321 -67.628  1.00 65.05           O  
ATOM   3303  CB  THR A 410      80.605   6.718 -64.676  1.00 65.05           C  
ATOM   3304  CG2 THR A 410      82.130   6.731 -64.596  1.00 65.05           C  
ATOM   3305  OG1 THR A 410      80.093   7.273 -63.452  1.00 65.05           O  
ATOM   3306  N   ARG A 411      79.880   6.157 -67.897  1.00 66.10           N  
ATOM   3307  CA  ARG A 411      80.459   5.494 -69.066  1.00 66.10           C  
ATOM   3308  C   ARG A 411      80.147   6.265 -70.343  1.00 66.10           C  
ATOM   3309  O   ARG A 411      81.007   6.419 -71.213  1.00 66.10           O  
ATOM   3310  CB  ARG A 411      79.941   4.058 -69.168  1.00 66.10           C  
ATOM   3311  CG  ARG A 411      80.231   3.218 -67.932  1.00 66.10           C  
ATOM   3312  CD  ARG A 411      79.614   1.830 -68.029  1.00 66.10           C  
ATOM   3313  NE  ARG A 411      79.774   1.079 -66.786  1.00 66.10           N  
ATOM   3314  CZ  ARG A 411      80.831   0.336 -66.477  1.00 66.10           C  
ATOM   3315  NH1 ARG A 411      81.884   0.283 -67.286  1.00 66.10           N1+
ATOM   3316  NH2 ARG A 411      80.838  -0.361 -65.350  1.00 66.10           N  
ATOM   3317  N   PHE A 412      78.913   6.832 -70.610  1.00 59.14           N  
ATOM   3318  CA  PHE A 412      78.754   7.793 -71.696  1.00 59.14           C  
ATOM   3319  C   PHE A 412      79.444   9.117 -71.392  1.00 59.14           C  
ATOM   3320  O   PHE A 412      79.673   9.912 -72.308  1.00 59.14           O  
ATOM   3321  CB  PHE A 412      77.268   8.047 -71.975  1.00 59.14           C  
ATOM   3322  CG  PHE A 412      76.504   6.817 -72.386  1.00 59.14           C  
ATOM   3323  CD1 PHE A 412      76.309   6.558 -73.742  1.00 59.14           C  
ATOM   3324  CD2 PHE A 412      75.986   5.931 -71.456  1.00 59.14           C  
ATOM   3325  CE1 PHE A 412      75.563   5.453 -74.153  1.00 59.14           C  
ATOM   3326  CE2 PHE A 412      75.247   4.819 -71.863  1.00 59.14           C  
ATOM   3327  CZ  PHE A 412      75.018   4.596 -73.209  1.00 59.14           C  
ATOM   3328  N   SER A 413      79.860   9.536 -70.135  1.00 59.63           N  
ATOM   3329  CA  SER A 413      80.730  10.709 -70.025  1.00 59.63           C  
ATOM   3330  C   SER A 413      82.168  10.376 -70.453  1.00 59.63           C  
ATOM   3331  O   SER A 413      82.921  11.250 -70.843  1.00 59.63           O  
ATOM   3332  CB  SER A 413      80.736  11.256 -68.601  1.00 59.63           C  
ATOM   3333  OG  SER A 413      81.530  12.427 -68.509  1.00 59.63           O  
ATOM   3334  N   THR A 414      82.583   9.070 -70.384  1.00 57.29           N  
ATOM   3335  CA  THR A 414      84.003   8.828 -70.616  1.00 57.29           C  
ATOM   3336  C   THR A 414      84.227   8.264 -72.043  1.00 57.29           C  
ATOM   3337  O   THR A 414      85.261   8.343 -72.623  1.00 57.29           O  
ATOM   3338  CB  THR A 414      84.573   7.869 -69.563  1.00 57.29           C  
ATOM   3339  CG2 THR A 414      86.077   7.651 -69.701  1.00 57.29           C  
ATOM   3340  OG1 THR A 414      84.330   8.426 -68.257  1.00 57.29           O  
ATOM   3341  N   PHE A 415      83.152   7.653 -72.646  1.00 51.02           N  
ATOM   3342  CA  PHE A 415      83.370   7.122 -73.987  1.00 51.02           C  
ATOM   3343  C   PHE A 415      83.300   8.222 -75.033  1.00 51.02           C  
ATOM   3344  O   PHE A 415      83.724   8.303 -76.133  1.00 51.02           O  
ATOM   3345  CB  PHE A 415      82.342   6.025 -74.286  1.00 51.02           C  
ATOM   3346  CG  PHE A 415      82.552   5.294 -75.584  1.00 51.02           C  
ATOM   3347  CD1 PHE A 415      81.502   5.115 -76.474  1.00 51.02           C  
ATOM   3348  CD2 PHE A 415      83.801   4.777 -75.906  1.00 51.02           C  
ATOM   3349  CE1 PHE A 415      81.704   4.468 -77.694  1.00 51.02           C  
ATOM   3350  CE2 PHE A 415      84.007   4.127 -77.122  1.00 51.02           C  
ATOM   3351  CZ  PHE A 415      82.967   4.006 -78.030  1.00 51.02           C  
ATOM   3352  N   ALA A 416      82.623   9.454 -74.688  1.00 47.87           N  
ATOM   3353  CA  ALA A 416      82.393  10.320 -75.836  1.00 47.87           C  
ATOM   3354  C   ALA A 416      82.323  11.807 -75.487  1.00 47.87           C  
ATOM   3355  O   ALA A 416      81.396  12.560 -75.648  1.00 47.87           O  
ATOM   3356  CB  ALA A 416      81.086   9.899 -76.535  1.00 47.87           C  
ATOM   3357  N   GLY A 417      83.517  12.447 -74.977  1.00 49.13           N  
ATOM   3358  CA  GLY A 417      83.674  13.730 -75.781  1.00 49.13           C  
ATOM   3359  C   GLY A 417      84.296  13.314 -77.066  1.00 49.13           C  
ATOM   3360  O   GLY A 417      84.444  12.498 -77.891  1.00 49.13           O  
ATOM   3361  N   SER A 418      85.322  14.203 -77.530  1.00 37.56           N  
ATOM   3362  CA  SER A 418      84.904  15.575 -77.928  1.00 37.56           C  
ATOM   3363  C   SER A 418      84.782  15.479 -79.391  1.00 37.56           C  
ATOM   3364  O   SER A 418      83.674  14.690 -79.676  1.00 37.56           O  
ATOM   3365  CB  SER A 418      86.014  16.492 -77.388  1.00 37.56           C  
ATOM   3366  OG  SER A 418      87.293  15.908 -77.735  1.00 37.56           O  
ATOM   3367  N   ILE A 419      83.582  16.130 -79.954  1.00 43.72           N  
ATOM   3368  CA  ILE A 419      84.672  16.850 -80.895  1.00 43.72           C  
ATOM   3369  C   ILE A 419      83.615  16.631 -82.085  1.00 43.72           C  
ATOM   3370  O   ILE A 419      83.523  15.712 -82.777  1.00 43.72           O  
ATOM   3371  CB  ILE A 419      86.014  16.477 -81.207  1.00 43.72           C  
ATOM   3372  CG1 ILE A 419      87.160  17.290 -80.480  1.00 43.72           C  
ATOM   3373  CG2 ILE A 419      86.461  16.643 -82.708  1.00 43.72           C  
ATOM   3374  CD1 ILE A 419      88.540  16.673 -80.656  1.00 43.72           C  
ATOM   3375  N   THR A 420      82.680  17.615 -82.020  1.00 35.68           N  
ATOM   3376  CA  THR A 420      82.693  19.008 -81.626  1.00 35.68           C  
ATOM   3377  C   THR A 420      81.500  19.547 -80.845  1.00 35.68           C  
ATOM   3378  O   THR A 420      80.419  19.051 -80.700  1.00 35.68           O  
ATOM   3379  CB  THR A 420      82.798  19.841 -82.941  1.00 35.68           C  
ATOM   3380  CG2 THR A 420      84.040  19.460 -83.731  1.00 35.68           C  
ATOM   3381  OG1 THR A 420      81.629  19.589 -83.730  1.00 35.68           O  
ATOM   3382  N   GLY A 421      81.763  20.809 -80.273  1.00 35.26           N  
ATOM   3383  CA  GLY A 421      80.646  21.766 -80.231  1.00 35.26           C  
ATOM   3384  C   GLY A 421      80.757  22.794 -79.102  1.00 35.26           C  
ATOM   3385  O   GLY A 421      80.410  22.471 -77.976  1.00 35.26           O  
ATOM   3386  N   PRO A 422      81.240  24.037 -79.415  1.00 35.53           N  
ATOM   3387  CA  PRO A 422      81.327  25.453 -79.081  1.00 35.53           C  
ATOM   3388  C   PRO A 422      80.160  26.325 -79.723  1.00 35.53           C  
ATOM   3389  O   PRO A 422      79.198  25.725 -80.071  1.00 35.53           O  
ATOM   3390  CB  PRO A 422      82.716  25.856 -79.620  1.00 35.53           C  
ATOM   3391  CG  PRO A 422      82.522  25.334 -81.045  1.00 35.53           C  
ATOM   3392  CD  PRO A 422      82.220  23.885 -80.720  1.00 35.53           C  
ATOM   3393  N   LEU A 423      80.359  27.578 -79.801  1.00 30.93           N  
ATOM   3394  CA  LEU A 423      79.606  28.713 -80.231  1.00 30.93           C  
ATOM   3395  C   LEU A 423      78.522  29.146 -79.214  1.00 30.93           C  
ATOM   3396  O   LEU A 423      77.512  28.520 -79.009  1.00 30.93           O  
ATOM   3397  CB  LEU A 423      78.868  28.528 -81.561  1.00 30.93           C  
ATOM   3398  CG  LEU A 423      79.620  28.370 -82.866  1.00 30.93           C  
ATOM   3399  CD1 LEU A 423      80.490  27.128 -82.913  1.00 30.93           C  
ATOM   3400  CD2 LEU A 423      78.620  28.332 -84.035  1.00 30.93           C  
ATOM   3401  N   TYR A 424      78.823  30.314 -78.602  1.00 38.88           N  
ATOM   3402  CA  TYR A 424      77.939  31.329 -78.008  1.00 38.88           C  
ATOM   3403  C   TYR A 424      77.199  30.872 -76.745  1.00 38.88           C  
ATOM   3404  O   TYR A 424      76.997  29.763 -76.391  1.00 38.88           O  
ATOM   3405  CB  TYR A 424      76.913  31.784 -79.065  1.00 38.88           C  
ATOM   3406  CG  TYR A 424      77.602  32.456 -80.238  1.00 38.88           C  
ATOM   3407  CD1 TYR A 424      77.755  33.845 -80.239  1.00 38.88           C  
ATOM   3408  CD2 TYR A 424      78.088  31.730 -81.318  1.00 38.88           C  
ATOM   3409  CE1 TYR A 424      78.449  34.481 -81.278  1.00 38.88           C  
ATOM   3410  CE2 TYR A 424      78.807  32.373 -82.340  1.00 38.88           C  
ATOM   3411  CZ  TYR A 424      78.998  33.736 -82.294  1.00 38.88           C  
ATOM   3412  OH  TYR A 424      79.746  34.360 -83.272  1.00 38.88           O  
ATOM   3413  N   THR A 425      76.800  31.923 -76.045  1.00 29.11           N  
ATOM   3414  CA  THR A 425      76.432  32.156 -74.647  1.00 29.11           C  
ATOM   3415  C   THR A 425      75.151  32.990 -74.488  1.00 29.11           C  
ATOM   3416  O   THR A 425      74.750  33.864 -75.174  1.00 29.11           O  
ATOM   3417  CB  THR A 425      77.605  32.862 -73.927  1.00 29.11           C  
ATOM   3418  CG2 THR A 425      77.910  34.226 -74.542  1.00 29.11           C  
ATOM   3419  OG1 THR A 425      77.277  33.047 -72.544  1.00 29.11           O  
ATOM   3420  N   HIS A 426      74.438  32.617 -73.383  1.00 37.00           N  
ATOM   3421  CA  HIS A 426      73.394  33.472 -72.830  1.00 37.00           C  
ATOM   3422  C   HIS A 426      73.350  33.240 -71.263  1.00 37.00           C  
ATOM   3423  O   HIS A 426      73.249  32.164 -70.839  1.00 37.00           O  
ATOM   3424  CB  HIS A 426      72.019  33.236 -73.407  1.00 37.00           C  
ATOM   3425  CG  HIS A 426      70.958  34.162 -72.908  1.00 37.00           C  
ATOM   3426  CD2 HIS A 426      70.472  35.313 -73.437  1.00 37.00           C  
ATOM   3427  ND1 HIS A 426      70.265  33.957 -71.735  1.00 37.00           N  
ATOM   3428  CE1 HIS A 426      69.385  34.933 -71.574  1.00 37.00           C  
ATOM   3429  NE2 HIS A 426      69.493  35.769 -72.591  1.00 37.00           N  
ATOM   3430  N   ARG A 427      73.475  34.373 -70.671  1.00 31.59           N  
ATOM   3431  CA  ARG A 427      74.178  34.624 -69.376  1.00 31.59           C  
ATOM   3432  C   ARG A 427      73.259  35.299 -68.360  1.00 31.59           C  
ATOM   3433  O   ARG A 427      73.129  36.516 -68.330  1.00 31.59           O  
ATOM   3434  CB  ARG A 427      75.430  35.450 -69.653  1.00 31.59           C  
ATOM   3435  CG  ARG A 427      76.414  35.524 -68.498  1.00 31.59           C  
ATOM   3436  CD  ARG A 427      77.770  36.048 -68.957  1.00 31.59           C  
ATOM   3437  NE  ARG A 427      78.851  35.551 -68.105  1.00 31.59           N  
ATOM   3438  CZ  ARG A 427      79.712  34.606 -68.487  1.00 31.59           C  
ATOM   3439  NH1 ARG A 427      79.581  34.025 -69.676  1.00 31.59           N1+
ATOM   3440  NH2 ARG A 427      80.701  34.244 -67.687  1.00 31.59           N  
ATOM   3441  N   PRO A 428      72.576  34.519 -67.488  1.00 44.53           N  
ATOM   3442  CA  PRO A 428      71.491  35.138 -66.681  1.00 44.53           C  
ATOM   3443  C   PRO A 428      72.066  35.898 -65.459  1.00 44.53           C  
ATOM   3444  O   PRO A 428      73.137  35.660 -64.982  1.00 44.53           O  
ATOM   3445  CB  PRO A 428      70.606  33.922 -66.333  1.00 44.53           C  
ATOM   3446  CG  PRO A 428      71.701  33.010 -65.780  1.00 44.53           C  
ATOM   3447  CD  PRO A 428      72.566  32.969 -67.036  1.00 44.53           C  
ATOM   3448  N   PRO A 429      71.160  36.920 -64.988  1.00 36.01           N  
ATOM   3449  CA  PRO A 429      70.871  37.888 -63.968  1.00 36.01           C  
ATOM   3450  C   PRO A 429      71.463  37.763 -62.589  1.00 36.01           C  
ATOM   3451  O   PRO A 429      71.662  38.485 -61.677  1.00 36.01           O  
ATOM   3452  CB  PRO A 429      69.292  37.725 -63.875  1.00 36.01           C  
ATOM   3453  CG  PRO A 429      69.057  38.157 -65.329  1.00 36.01           C  
ATOM   3454  CD  PRO A 429      69.868  37.102 -66.035  1.00 36.01           C  
ATOM   3455  N   ILE A 430      71.901  36.408 -62.222  1.00 38.43           N  
ATOM   3456  CA  ILE A 430      71.954  36.335 -60.735  1.00 38.43           C  
ATOM   3457  C   ILE A 430      73.344  35.910 -60.290  1.00 38.43           C  
ATOM   3458  O   ILE A 430      74.148  35.116 -60.538  1.00 38.43           O  
ATOM   3459  CB  ILE A 430      70.862  35.386 -60.203  1.00 38.43           C  
ATOM   3460  CG1 ILE A 430      69.479  35.847 -60.692  1.00 38.43           C  
ATOM   3461  CG2 ILE A 430      70.875  35.304 -58.670  1.00 38.43           C  
ATOM   3462  CD1 ILE A 430      68.336  34.921 -60.305  1.00 38.43           C  
ATOM   3463  N   THR A 431      73.745  36.775 -59.219  1.00 31.98           N  
ATOM   3464  CA  THR A 431      74.812  36.882 -58.244  1.00 31.98           C  
ATOM   3465  C   THR A 431      74.813  35.670 -57.271  1.00 31.98           C  
ATOM   3466  O   THR A 431      73.964  34.835 -57.316  1.00 31.98           O  
ATOM   3467  CB  THR A 431      74.699  38.175 -57.414  1.00 31.98           C  
ATOM   3468  CG2 THR A 431      74.739  39.414 -58.299  1.00 31.98           C  
ATOM   3469  OG1 THR A 431      73.459  38.161 -56.691  1.00 31.98           O  
ATOM   3470  N   ILE A 432      75.821  35.725 -56.451  1.00 31.37           N  
ATOM   3471  CA  ILE A 432      76.156  35.166 -55.127  1.00 31.37           C  
ATOM   3472  C   ILE A 432      76.631  36.305 -54.214  1.00 31.37           C  
ATOM   3473  O   ILE A 432      77.425  37.152 -54.569  1.00 31.37           O  
ATOM   3474  CB  ILE A 432      77.214  34.053 -55.236  1.00 31.37           C  
ATOM   3475  CG1 ILE A 432      76.703  32.934 -56.158  1.00 31.37           C  
ATOM   3476  CG2 ILE A 432      77.583  33.479 -53.860  1.00 31.37           C  
ATOM   3477  CD1 ILE A 432      77.676  31.785 -56.363  1.00 31.37           C  
ATOM   3478  N   SER A 433      76.074  36.265 -52.945  1.00 32.43           N  
ATOM   3479  CA  SER A 433      76.856  36.960 -51.928  1.00 32.43           C  
ATOM   3480  C   SER A 433      76.660  36.271 -50.545  1.00 32.43           C  
ATOM   3481  O   SER A 433      75.654  36.369 -49.928  1.00 32.43           O  
ATOM   3482  CB  SER A 433      76.482  38.427 -51.821  1.00 32.43           C  
ATOM   3483  OG  SER A 433      77.281  39.095 -50.858  1.00 32.43           O  
ATOM   3484  N   SER A 434      77.755  35.569 -50.164  1.00 29.76           N  
ATOM   3485  CA  SER A 434      78.171  34.526 -49.234  1.00 29.76           C  
ATOM   3486  C   SER A 434      78.348  35.086 -47.790  1.00 29.76           C  
ATOM   3487  O   SER A 434      78.170  36.242 -47.547  1.00 29.76           O  
ATOM   3488  CB  SER A 434      79.472  33.885 -49.710  1.00 29.76           C  
ATOM   3489  OG  SER A 434      80.520  34.838 -49.759  1.00 29.76           O  
ATOM   3490  N   LYS A 435      78.691  34.153 -46.952  1.00 30.36           N  
ATOM   3491  CA  LYS A 435      79.309  34.242 -45.646  1.00 30.36           C  
ATOM   3492  C   LYS A 435      78.269  34.510 -44.533  1.00 30.36           C  
ATOM   3493  O   LYS A 435      78.168  35.325 -43.719  1.00 30.36           O  
ATOM   3494  CB  LYS A 435      80.387  35.326 -45.554  1.00 30.36           C  
ATOM   3495  CG  LYS A 435      81.532  35.168 -46.538  1.00 30.36           C  
ATOM   3496  CD  LYS A 435      82.509  36.334 -46.445  1.00 30.36           C  
ATOM   3497  CE  LYS A 435      83.625  36.216 -47.473  1.00 30.36           C  
ATOM   3498  NZ  LYS A 435      84.556  37.382 -47.418  1.00 30.36           N1+
ATOM   3499  N   ILE A 436      77.311  33.603 -44.514  1.00 33.80           N  
ATOM   3500  CA  ILE A 436      76.685  33.655 -43.168  1.00 33.80           C  
ATOM   3501  C   ILE A 436      77.373  32.622 -42.289  1.00 33.80           C  
ATOM   3502  O   ILE A 436      77.415  31.501 -42.046  1.00 33.80           O  
ATOM   3503  CB  ILE A 436      75.164  33.441 -43.249  1.00 33.80           C  
ATOM   3504  CG1 ILE A 436      74.532  34.482 -44.187  1.00 33.80           C  
ATOM   3505  CG2 ILE A 436      74.509  33.513 -41.863  1.00 33.80           C  
ATOM   3506  CD1 ILE A 436      73.039  34.300 -44.413  1.00 33.80           C  
ATOM   3507  N   GLN A 437      78.296  33.318 -41.489  1.00 32.53           N  
ATOM   3508  CA  GLN A 437      79.238  32.936 -40.465  1.00 32.53           C  
ATOM   3509  C   GLN A 437      78.504  32.315 -39.235  1.00 32.53           C  
ATOM   3510  O   GLN A 437      77.733  32.954 -38.604  1.00 32.53           O  
ATOM   3511  CB  GLN A 437      80.067  34.129 -40.008  1.00 32.53           C  
ATOM   3512  CG  GLN A 437      81.142  33.829 -38.977  1.00 32.53           C  
ATOM   3513  CD  GLN A 437      81.840  35.082 -38.482  1.00 32.53           C  
ATOM   3514  NE2 GLN A 437      83.167  35.080 -38.527  1.00 32.53           N  
ATOM   3515  OE1 GLN A 437      81.190  36.045 -38.062  1.00 32.53           O  
ATOM   3516  N   LYS A 438      78.867  31.096 -39.057  1.00 28.69           N  
ATOM   3517  CA  LYS A 438      78.775  30.111 -37.973  1.00 28.69           C  
ATOM   3518  C   LYS A 438      78.974  30.813 -36.611  1.00 28.69           C  
ATOM   3519  O   LYS A 438      80.047  31.105 -36.175  1.00 28.69           O  
ATOM   3520  CB  LYS A 438      79.794  28.996 -38.137  1.00 28.69           C  
ATOM   3521  CG  LYS A 438      79.686  28.204 -39.430  1.00 28.69           C  
ATOM   3522  CD  LYS A 438      80.782  27.149 -39.525  1.00 28.69           C  
ATOM   3523  CE  LYS A 438      80.714  26.383 -40.839  1.00 28.69           C  
ATOM   3524  NZ  LYS A 438      81.798  25.360 -40.940  1.00 28.69           N1+
ATOM   3525  N   PRO A 439      77.805  31.095 -35.903  1.00 36.10           N  
ATOM   3526  CA  PRO A 439      78.074  31.157 -34.445  1.00 36.10           C  
ATOM   3527  C   PRO A 439      78.158  29.786 -33.841  1.00 36.10           C  
ATOM   3528  O   PRO A 439      77.718  28.721 -33.759  1.00 36.10           O  
ATOM   3529  CB  PRO A 439      76.874  32.015 -33.960  1.00 36.10           C  
ATOM   3530  CG  PRO A 439      75.764  31.208 -34.656  1.00 36.10           C  
ATOM   3531  CD  PRO A 439      76.289  31.382 -36.093  1.00 36.10           C  
ATOM   3532  N   LYS A 440      79.275  29.757 -32.973  1.00 30.60           N  
ATOM   3533  CA  LYS A 440      79.505  28.691 -31.985  1.00 30.60           C  
ATOM   3534  C   LYS A 440      78.626  28.878 -30.776  1.00 30.60           C  
ATOM   3535  O   LYS A 440      78.652  29.184 -29.651  1.00 30.60           O  
ATOM   3536  CB  LYS A 440      80.984  28.661 -31.590  1.00 30.60           C  
ATOM   3537  CG  LYS A 440      81.353  27.531 -30.641  1.00 30.60           C  
ATOM   3538  CD  LYS A 440      82.854  27.481 -30.382  1.00 30.60           C  
ATOM   3539  CE  LYS A 440      83.227  26.307 -29.485  1.00 30.60           C  
ATOM   3540  NZ  LYS A 440      84.702  26.233 -29.258  1.00 30.60           N1+
ATOM   3541  N   VAL A 441      77.258  28.588 -31.058  1.00 35.43           N  
ATOM   3542  CA  VAL A 441      76.410  28.265 -29.886  1.00 35.43           C  
ATOM   3543  C   VAL A 441      76.627  26.814 -29.544  1.00 35.43           C  
ATOM   3544  O   VAL A 441      76.822  25.755 -29.963  1.00 35.43           O  
ATOM   3545  CB  VAL A 441      74.936  28.601 -30.180  1.00 35.43           C  
ATOM   3546  CG1 VAL A 441      74.026  28.300 -28.992  1.00 35.43           C  
ATOM   3547  CG2 VAL A 441      74.798  30.080 -30.565  1.00 35.43           C  
ATOM   3548  N   GLU A 442      76.582  26.669 -28.137  1.00 30.48           N  
ATOM   3549  CA  GLU A 442      76.374  25.434 -27.383  1.00 30.48           C  
ATOM   3550  C   GLU A 442      74.950  24.900 -27.619  1.00 30.48           C  
ATOM   3551  O   GLU A 442      73.915  25.341 -27.328  1.00 30.48           O  
ATOM   3552  CB  GLU A 442      76.611  25.643 -25.892  1.00 30.48           C  
ATOM   3553  CG  GLU A 442      78.014  26.112 -25.536  1.00 30.48           C  
ATOM   3554  CD  GLU A 442      78.229  26.269 -24.038  1.00 30.48           C  
ATOM   3555  OE1 GLU A 442      79.217  25.717 -23.505  1.00 30.48           O  
ATOM   3556  OE2 GLU A 442      77.399  26.950 -23.393  1.00 30.48           O1-
ATOM   3557  N   ALA A 443      75.020  23.690 -28.302  1.00 32.83           N  
ATOM   3558  CA  ALA A 443      74.066  22.579 -28.492  1.00 32.83           C  
ATOM   3559  C   ALA A 443      73.393  22.270 -27.144  1.00 32.83           C  
ATOM   3560  O   ALA A 443      73.917  21.970 -26.131  1.00 32.83           O  
ATOM   3561  CB  ALA A 443      74.751  21.354 -29.058  1.00 32.83           C  
ATOM   3562  N   PRO A 444      71.979  22.381 -27.142  1.00 39.26           N  
ATOM   3563  CA  PRO A 444      71.350  21.777 -25.939  1.00 39.26           C  
ATOM   3564  C   PRO A 444      71.290  20.292 -26.061  1.00 39.26           C  
ATOM   3565  O   PRO A 444      71.333  19.347 -26.735  1.00 39.26           O  
ATOM   3566  CB  PRO A 444      69.996  22.535 -25.970  1.00 39.26           C  
ATOM   3567  CG  PRO A 444      69.718  22.273 -27.469  1.00 39.26           C  
ATOM   3568  CD  PRO A 444      71.006  22.940 -28.011  1.00 39.26           C  
ATOM   3569  N   LYS A 445      71.085  19.719 -24.772  1.00 36.69           N  
ATOM   3570  CA  LYS A 445      70.588  18.338 -24.598  1.00 36.69           C  
ATOM   3571  C   LYS A 445      69.102  18.295 -24.825  1.00 36.69           C  
ATOM   3572  O   LYS A 445      68.055  18.558 -24.401  1.00 36.69           O  
ATOM   3573  CB  LYS A 445      70.973  17.822 -23.211  1.00 36.69           C  
ATOM   3574  CG  LYS A 445      72.478  17.782 -22.982  1.00 36.69           C  
ATOM   3575  CD  LYS A 445      72.832  17.084 -21.676  1.00 36.69           C  
ATOM   3576  CE  LYS A 445      74.341  16.930 -21.519  1.00 36.69           C  
ATOM   3577  NZ  LYS A 445      74.694  16.168 -20.284  1.00 36.69           N1+
ATOM   3578  N   LEU A 446      68.828  17.703 -26.050  1.00 37.10           N  
ATOM   3579  CA  LEU A 446      67.515  17.122 -26.393  1.00 37.10           C  
ATOM   3580  C   LEU A 446      67.338  15.810 -25.689  1.00 37.10           C  
ATOM   3581  O   LEU A 446      67.474  14.665 -25.612  1.00 37.10           O  
ATOM   3582  CB  LEU A 446      67.395  16.965 -27.910  1.00 37.10           C  
ATOM   3583  CG  LEU A 446      67.487  18.250 -28.735  1.00 37.10           C  
ATOM   3584  CD1 LEU A 446      67.404  17.933 -30.223  1.00 37.10           C  
ATOM   3585  CD2 LEU A 446      66.385  19.225 -28.329  1.00 37.10           C  
ATOM   3586  N   LYS A 447      66.676  16.080 -24.532  1.00 39.18           N  
ATOM   3587  CA  LYS A 447      65.880  15.015 -23.885  1.00 39.18           C  
ATOM   3588  C   LYS A 447      64.547  14.891 -24.566  1.00 39.18           C  
ATOM   3589  O   LYS A 447      63.516  15.343 -24.813  1.00 39.18           O  
ATOM   3590  CB  LYS A 447      65.727  15.312 -22.396  1.00 39.18           C  
ATOM   3591  CG  LYS A 447      67.042  15.399 -21.637  1.00 39.18           C  
ATOM   3592  CD  LYS A 447      66.817  15.714 -20.163  1.00 39.18           C  
ATOM   3593  CE  LYS A 447      68.132  15.822 -19.405  1.00 39.18           C  
ATOM   3594  NZ  LYS A 447      67.917  16.159 -17.966  1.00 39.18           N1+
ATOM   3595  N   VAL A 448      64.486  13.655 -25.249  1.00 41.08           N  
ATOM   3596  CA  VAL A 448      63.339  12.946 -25.834  1.00 41.08           C  
ATOM   3597  C   VAL A 448      62.501  12.397 -24.708  1.00 41.08           C  
ATOM   3598  O   VAL A 448      62.476  11.913 -23.664  1.00 41.08           O  
ATOM   3599  CB  VAL A 448      63.815  11.844 -26.804  1.00 41.08           C  
ATOM   3600  CG1 VAL A 448      62.639  11.109 -27.449  1.00 41.08           C  
ATOM   3601  CG2 VAL A 448      64.705  12.445 -27.896  1.00 41.08           C  
ATOM   3602  N   GLN A 449      61.163  12.526 -25.048  1.00 40.83           N  
ATOM   3603  CA  GLN A 449      59.991  12.256 -24.203  1.00 40.83           C  
ATOM   3604  C   GLN A 449      59.613  10.814 -24.249  1.00 40.83           C  
ATOM   3605  O   GLN A 449      59.475   9.809 -24.811  1.00 40.83           O  
ATOM   3606  CB  GLN A 449      58.829  13.156 -24.646  1.00 40.83           C  
ATOM   3607  CG  GLN A 449      59.142  14.641 -24.530  1.00 40.83           C  
ATOM   3608  CD  GLN A 449      57.947  15.534 -24.800  1.00 40.83           C  
ATOM   3609  NE2 GLN A 449      58.192  16.659 -25.467  1.00 40.83           N  
ATOM   3610  OE1 GLN A 449      56.813  15.226 -24.418  1.00 40.83           O  
ATOM   3611  N   HIS A 450      59.193  10.313 -23.019  1.00 48.23           N  
ATOM   3612  CA  HIS A 450      58.742   9.002 -22.582  1.00 48.23           C  
ATOM   3613  C   HIS A 450      57.421   9.066 -21.763  1.00 48.23           C  
ATOM   3614  O   HIS A 450      57.142   8.178 -21.001  1.00 48.23           O  
ATOM   3615  CB  HIS A 450      59.833   8.324 -21.750  1.00 48.23           C  
ATOM   3616  CG  HIS A 450      61.116   8.097 -22.487  1.00 48.23           C  
ATOM   3617  CD2 HIS A 450      62.138   8.937 -22.782  1.00 48.23           C  
ATOM   3618  ND1 HIS A 450      61.454   6.870 -23.017  1.00 48.23           N  
ATOM   3619  CE1 HIS A 450      62.609   6.978 -23.653  1.00 48.23           C  
ATOM   3620  NE2 HIS A 450      63.039   8.221 -23.536  1.00 48.23           N  
ATOM   3621  N   LYS A 451      56.661  10.134 -21.993  1.00 52.54           N  
ATOM   3622  CA  LYS A 451      55.292  10.009 -21.493  1.00 52.54           C  
ATOM   3623  C   LYS A 451      54.276   9.903 -22.648  1.00 52.54           C  
ATOM   3624  O   LYS A 451      53.185  10.423 -22.593  1.00 52.54           O  
ATOM   3625  CB  LYS A 451      54.969  11.194 -20.581  1.00 52.54           C  
ATOM   3626  CG  LYS A 451      55.889  11.290 -19.371  1.00 52.54           C  
ATOM   3627  CD  LYS A 451      55.503  12.444 -18.457  1.00 52.54           C  
ATOM   3628  CE  LYS A 451      56.416  12.522 -17.240  1.00 52.54           C  
ATOM   3629  NZ  LYS A 451      56.078  13.684 -16.366  1.00 52.54           N1+
ATOM   3630  N   PHE A 452      54.694   9.179 -23.713  1.00 60.11           N  
ATOM   3631  CA  PHE A 452      53.779   9.073 -24.840  1.00 60.11           C  
ATOM   3632  C   PHE A 452      53.859   7.663 -25.466  1.00 60.11           C  
ATOM   3633  O   PHE A 452      52.860   7.102 -25.853  1.00 60.11           O  
ATOM   3634  CB  PHE A 452      54.079  10.129 -25.900  1.00 60.11           C  
ATOM   3635  CG  PHE A 452      53.134  10.136 -27.071  1.00 60.11           C  
ATOM   3636  CD1 PHE A 452      53.458   9.469 -28.247  1.00 60.11           C  
ATOM   3637  CD2 PHE A 452      51.923  10.815 -26.993  1.00 60.11           C  
ATOM   3638  CE1 PHE A 452      52.619   9.558 -29.362  1.00 60.11           C  
ATOM   3639  CE2 PHE A 452      51.077  10.882 -28.100  1.00 60.11           C  
ATOM   3640  CZ  PHE A 452      51.443  10.287 -29.294  1.00 60.11           C  
ATOM   3641  N   VAL A 453      55.075   7.134 -25.542  1.00 58.00           N  
ATOM   3642  CA  VAL A 453      55.252   5.728 -25.899  1.00 58.00           C  
ATOM   3643  C   VAL A 453      54.746   4.838 -24.735  1.00 58.00           C  
ATOM   3644  O   VAL A 453      54.328   3.724 -24.978  1.00 58.00           O  
ATOM   3645  CB  VAL A 453      56.721   5.420 -26.238  1.00 58.00           C  
ATOM   3646  CG1 VAL A 453      56.941   3.965 -26.654  1.00 58.00           C  
ATOM   3647  CG2 VAL A 453      57.201   6.340 -27.372  1.00 58.00           C  
ATOM   3648  N   GLU A 454      54.773   5.316 -23.513  1.00 61.64           N  
ATOM   3649  CA  GLU A 454      54.045   4.717 -22.404  1.00 61.64           C  
ATOM   3650  C   GLU A 454      52.524   4.714 -22.640  1.00 61.64           C  
ATOM   3651  O   GLU A 454      51.864   3.773 -22.225  1.00 61.64           O  
ATOM   3652  CB  GLU A 454      54.329   5.444 -21.088  1.00 61.64           C  
ATOM   3653  CG  GLU A 454      55.781   5.393 -20.640  1.00 61.64           C  
ATOM   3654  CD  GLU A 454      55.985   5.894 -19.217  1.00 61.64           C  
ATOM   3655  OE1 GLU A 454      56.698   5.223 -18.437  1.00 61.64           O  
ATOM   3656  OE2 GLU A 454      55.430   6.963 -18.880  1.00 61.64           O1-
ATOM   3657  N   GLU A 455      52.012   5.742 -23.284  1.00 66.90           N  
ATOM   3658  CA  GLU A 455      50.564   5.897 -23.407  1.00 66.90           C  
ATOM   3659  C   GLU A 455      50.000   4.918 -24.452  1.00 66.90           C  
ATOM   3660  O   GLU A 455      48.960   4.324 -24.221  1.00 66.90           O  
ATOM   3661  CB  GLU A 455      50.186   7.330 -23.776  1.00 66.90           C  
ATOM   3662  CG  GLU A 455      48.689   7.588 -23.818  1.00 66.90           C  
ATOM   3663  CD  GLU A 455      48.300   9.040 -24.025  1.00 66.90           C  
ATOM   3664  OE1 GLU A 455      47.353   9.507 -23.345  1.00 66.90           O  
ATOM   3665  OE2 GLU A 455      48.930   9.724 -24.860  1.00 66.90           O1-
ATOM   3666  N   ILE A 456      50.715   4.771 -25.585  1.00 70.34           N  
ATOM   3667  CA  ILE A 456      50.188   4.038 -26.736  1.00 70.34           C  
ATOM   3668  C   ILE A 456      50.206   2.529 -26.443  1.00 70.34           C  
ATOM   3669  O   ILE A 456      49.366   1.809 -26.984  1.00 70.34           O  
ATOM   3670  CB  ILE A 456      50.989   4.378 -28.011  1.00 70.34           C  
ATOM   3671  CG1 ILE A 456      50.962   5.898 -28.253  1.00 70.34           C  
ATOM   3672  CG2 ILE A 456      50.458   3.647 -29.249  1.00 70.34           C  
ATOM   3673  CD1 ILE A 456      51.816   6.361 -29.424  1.00 70.34           C  
ATOM   3674  N   ILE A 457      51.119   2.066 -25.607  1.00 73.22           N  
ATOM   3675  CA  ILE A 457      51.193   0.642 -25.290  1.00 73.22           C  
ATOM   3676  C   ILE A 457      50.026   0.244 -24.370  1.00 73.22           C  
ATOM   3677  O   ILE A 457      49.595  -0.905 -24.412  1.00 73.22           O  
ATOM   3678  CB  ILE A 457      52.560   0.301 -24.654  1.00 73.22           C  
ATOM   3679  CG1 ILE A 457      53.694   0.730 -25.604  1.00 73.22           C  
ATOM   3680  CG2 ILE A 457      52.697  -1.188 -24.324  1.00 73.22           C  
ATOM   3681  CD1 ILE A 457      55.092   0.546 -25.034  1.00 73.22           C  
ATOM   3682  N   GLU A 458      49.510   1.183 -23.567  1.00 70.02           N  
ATOM   3683  CA  GLU A 458      48.606   0.778 -22.497  1.00 70.02           C  
ATOM   3684  C   GLU A 458      47.136   0.755 -22.934  1.00 70.02           C  
ATOM   3685  O   GLU A 458      46.337   0.062 -22.309  1.00 70.02           O  
ATOM   3686  CB  GLU A 458      48.751   1.708 -21.285  1.00 70.02           C  
ATOM   3687  CG  GLU A 458      50.138   1.697 -20.661  1.00 70.02           C  
ATOM   3688  CD  GLU A 458      50.257   2.594 -19.438  1.00 70.02           C  
ATOM   3689  OE1 GLU A 458      50.720   2.115 -18.379  1.00 70.02           O  
ATOM   3690  OE2 GLU A 458      49.886   3.784 -19.541  1.00 70.02           O1-
ATOM   3691  N   GLU A 459      46.786   1.518 -23.991  1.00 68.22           N  
ATOM   3692  CA  GLU A 459      45.384   1.926 -24.112  1.00 68.22           C  
ATOM   3693  C   GLU A 459      44.561   0.998 -25.008  1.00 68.22           C  
ATOM   3694  O   GLU A 459      43.397   1.280 -25.281  1.00 68.22           O  
ATOM   3695  CB  GLU A 459      45.280   3.354 -24.663  1.00 68.22           C  
ATOM   3696  CG  GLU A 459      45.878   4.428 -23.774  1.00 68.22           C  
ATOM   3697  CD  GLU A 459      45.676   5.835 -24.317  1.00 68.22           C  
ATOM   3698  OE1 GLU A 459      44.882   6.603 -23.728  1.00 68.22           O  
ATOM   3699  OE2 GLU A 459      46.315   6.169 -25.339  1.00 68.22           O1-
ATOM   3700  N   THR A 460      45.138  -0.138 -25.503  1.00 74.05           N  
ATOM   3701  CA  THR A 460      44.560  -0.671 -26.757  1.00 74.05           C  
ATOM   3702  C   THR A 460      43.424  -1.640 -26.463  1.00 74.05           C  
ATOM   3703  O   THR A 460      43.356  -2.769 -26.932  1.00 74.05           O  
ATOM   3704  CB  THR A 460      45.671  -1.331 -27.596  1.00 74.05           C  
ATOM   3705  CG2 THR A 460      46.753  -0.319 -27.965  1.00 74.05           C  
ATOM   3706  OG1 THR A 460      46.270  -2.397 -26.848  1.00 74.05           O  
ATOM   3707  N   LYS A 461      42.422  -1.237 -25.615  1.00 74.05           N  
ATOM   3708  CA  LYS A 461      41.746  -2.276 -24.820  1.00 74.05           C  
ATOM   3709  C   LYS A 461      40.236  -2.082 -24.650  1.00 74.05           C  
ATOM   3710  O   LYS A 461      39.661  -2.799 -23.826  1.00 74.05           O  
ATOM   3711  CB  LYS A 461      42.406  -2.347 -23.428  1.00 74.05           C  
ATOM   3712  CG  LYS A 461      43.851  -2.797 -23.426  1.00 74.05           C  
ATOM   3713  CD  LYS A 461      44.499  -2.709 -22.054  1.00 74.05           C  
ATOM   3714  CE  LYS A 461      45.964  -3.126 -22.101  1.00 74.05           C  
ATOM   3715  NZ  LYS A 461      46.637  -2.949 -20.781  1.00 74.05           N1+
ATOM   3716  N   VAL A 462      39.571  -1.175 -25.433  1.00 73.14           N  
ATOM   3717  CA  VAL A 462      38.089  -1.103 -25.131  1.00 73.14           C  
ATOM   3718  C   VAL A 462      37.315  -1.457 -26.409  1.00 73.14           C  
ATOM   3719  O   VAL A 462      37.915  -2.328 -27.118  1.00 73.14           O  
ATOM   3720  CB  VAL A 462      37.776   0.244 -24.494  1.00 73.14           C  
ATOM   3721  CG1 VAL A 462      36.351   0.342 -23.932  1.00 73.14           C  
ATOM   3722  CG2 VAL A 462      38.737   0.538 -23.321  1.00 73.14           C  
ATOM   3723  N   GLU A 463      36.161  -1.086 -26.730  1.00 70.08           N  
ATOM   3724  CA  GLU A 463      35.483   0.131 -27.076  1.00 70.08           C  
ATOM   3725  C   GLU A 463      34.155  -0.168 -27.807  1.00 70.08           C  
ATOM   3726  O   GLU A 463      34.207  -1.006 -28.726  1.00 70.08           O  
ATOM   3727  CB  GLU A 463      36.299   1.049 -27.984  1.00 70.08           C  
ATOM   3728  CG  GLU A 463      37.571   1.645 -27.448  1.00 70.08           C  
ATOM   3729  CD  GLU A 463      38.534   2.163 -28.501  1.00 70.08           C  
ATOM   3730  OE1 GLU A 463      38.159   3.072 -29.275  1.00 70.08           O  
ATOM   3731  OE2 GLU A 463      39.677   1.655 -28.551  1.00 70.08           O1-
ATOM   3732  N   ASP A 464      33.027   0.374 -27.503  1.00 74.41           N  
ATOM   3733  CA  ASP A 464      31.835  -0.431 -27.818  1.00 74.41           C  
ATOM   3734  C   ASP A 464      30.628   0.285 -28.423  1.00 74.41           C  
ATOM   3735  O   ASP A 464      30.151  -0.232 -29.457  1.00 74.41           O  
ATOM   3736  CB  ASP A 464      31.348  -1.140 -26.538  1.00 74.41           C  
ATOM   3737  CG  ASP A 464      32.310  -2.163 -25.969  1.00 74.41           C  
ATOM   3738  OD1 ASP A 464      32.934  -2.921 -26.744  1.00 74.41           O  
ATOM   3739  OD2 ASP A 464      32.449  -2.216 -24.727  1.00 74.41           O1-
ATOM   3740  N   GLU A 465      30.031   1.303 -27.769  1.00 78.11           N  
ATOM   3741  CA  GLU A 465      28.604   1.181 -27.467  1.00 78.11           C  
ATOM   3742  C   GLU A 465      27.549   1.693 -28.441  1.00 78.11           C  
ATOM   3743  O   GLU A 465      26.705   0.825 -28.801  1.00 78.11           O  
ATOM   3744  CB  GLU A 465      28.343   1.904 -26.118  1.00 78.11           C  
ATOM   3745  CG  GLU A 465      28.924   1.305 -24.880  1.00 78.11           C  
ATOM   3746  CD  GLU A 465      30.418   1.386 -24.659  1.00 78.11           C  
ATOM   3747  OE1 GLU A 465      30.964   0.528 -23.926  1.00 78.11           O  
ATOM   3748  OE2 GLU A 465      31.059   2.306 -25.215  1.00 78.11           O1-
ATOM   3749  N   LYS A 466      27.388   2.994 -28.771  1.00 76.90           N  
ATOM   3750  CA  LYS A 466      26.087   3.696 -28.625  1.00 76.90           C  
ATOM   3751  C   LYS A 466      25.249   3.895 -29.881  1.00 76.90           C  
ATOM   3752  O   LYS A 466      25.421   3.149 -30.843  1.00 76.90           O  
ATOM   3753  CB  LYS A 466      26.457   5.056 -27.992  1.00 76.90           C  
ATOM   3754  CG  LYS A 466      27.161   4.911 -26.653  1.00 76.90           C  
ATOM   3755  CD  LYS A 466      28.250   5.938 -26.429  1.00 76.90           C  
ATOM   3756  CE  LYS A 466      29.213   5.529 -25.325  1.00 76.90           C  
ATOM   3757  NZ  LYS A 466      28.513   5.306 -24.025  1.00 76.90           N1+
ATOM   3758  N   SER A 467      24.299   4.827 -29.859  1.00 77.56           N  
ATOM   3759  CA  SER A 467      23.011   4.614 -30.536  1.00 77.56           C  
ATOM   3760  C   SER A 467      22.252   5.857 -31.016  1.00 77.56           C  
ATOM   3761  O   SER A 467      22.710   6.406 -32.058  1.00 77.56           O  
ATOM   3762  CB  SER A 467      22.101   3.830 -29.580  1.00 77.56           C  
ATOM   3763  OG  SER A 467      22.533   2.517 -29.323  1.00 77.56           O  
ATOM   3764  N   GLU A 468      21.170   6.351 -30.543  1.00 80.56           N  
ATOM   3765  CA  GLU A 468      19.916   6.743 -31.186  1.00 80.56           C  
ATOM   3766  C   GLU A 468      19.809   8.085 -31.928  1.00 80.56           C  
ATOM   3767  O   GLU A 468      20.513   8.213 -32.941  1.00 80.56           O  
ATOM   3768  CB  GLU A 468      18.805   6.738 -30.111  1.00 80.56           C  
ATOM   3769  CG  GLU A 468      18.220   5.458 -29.652  1.00 80.56           C  
ATOM   3770  CD  GLU A 468      19.004   4.501 -28.795  1.00 80.56           C  
ATOM   3771  OE1 GLU A 468      18.891   3.269 -29.014  1.00 80.56           O  
ATOM   3772  OE2 GLU A 468      19.738   4.957 -27.892  1.00 80.56           O1-
ATOM   3773  N   MET A 469      18.826   9.021 -31.539  1.00 74.70           N  
ATOM   3774  CA  MET A 469      17.962   9.691 -32.558  1.00 74.70           C  
ATOM   3775  C   MET A 469      17.170  10.897 -32.045  1.00 74.70           C  
ATOM   3776  O   MET A 469      17.471  11.205 -30.849  1.00 74.70           O  
ATOM   3777  CB  MET A 469      17.024   8.591 -33.073  1.00 74.70           C  
ATOM   3778  CG  MET A 469      16.130   7.972 -32.014  1.00 74.70           C  
ATOM   3779  SD  MET A 469      15.260   6.475 -32.631  1.00 74.70           S  
ATOM   3780  CE  MET A 469      14.501   5.884 -31.094  1.00 74.70           C  
ATOM   3781  N   GLU A 470      16.248  11.543 -32.615  1.00 80.96           N  
ATOM   3782  CA  GLU A 470      15.954  12.300 -33.793  1.00 80.96           C  
ATOM   3783  C   GLU A 470      15.102  13.590 -33.661  1.00 80.96           C  
ATOM   3784  O   GLU A 470      15.766  14.620 -33.350  1.00 80.96           O  
ATOM   3785  CB  GLU A 470      15.223  11.424 -34.837  1.00 80.96           C  
ATOM   3786  CG  GLU A 470      16.079  10.435 -35.583  1.00 80.96           C  
ATOM   3787  CD  GLU A 470      15.301   9.320 -36.265  1.00 80.96           C  
ATOM   3788  OE1 GLU A 470      15.611   8.991 -37.431  1.00 80.96           O  
ATOM   3789  OE2 GLU A 470      14.377   8.769 -35.625  1.00 80.96           O1-
ATOM   3790  N   GLU A 471      13.819  13.727 -33.959  1.00 84.00           N  
ATOM   3791  CA  GLU A 471      13.161  14.619 -34.904  1.00 84.00           C  
ATOM   3792  C   GLU A 471      12.588  15.962 -34.407  1.00 84.00           C  
ATOM   3793  O   GLU A 471      12.884  16.367 -33.291  1.00 84.00           O  
ATOM   3794  CB  GLU A 471      11.957  13.882 -35.542  1.00 84.00           C  
ATOM   3795  CG  GLU A 471      12.110  12.474 -36.007  1.00 84.00           C  
ATOM   3796  CD  GLU A 471      11.960  11.394 -34.943  1.00 84.00           C  
ATOM   3797  OE1 GLU A 471      11.734  10.218 -35.319  1.00 84.00           O  
ATOM   3798  OE2 GLU A 471      12.070  11.704 -33.737  1.00 84.00           O1-
ATOM   3799  N   ALA A 472      11.746  16.668 -35.265  1.00 84.46           N  
ATOM   3800  CA  ALA A 472      11.180  17.977 -35.020  1.00 84.46           C  
ATOM   3801  C   ALA A 472      10.214  18.535 -36.103  1.00 84.46           C  
ATOM   3802  O   ALA A 472      10.093  17.864 -37.139  1.00 84.46           O  
ATOM   3803  CB  ALA A 472      12.320  19.003 -34.865  1.00 84.46           C  
ATOM   3804  N   LEU A 473       9.567  19.645 -35.917  1.00 81.86           N  
ATOM   3805  CA  LEU A 473       8.375  20.206 -36.548  1.00 81.86           C  
ATOM   3806  C   LEU A 473       8.349  21.751 -36.678  1.00 81.86           C  
ATOM   3807  O   LEU A 473       9.468  22.275 -36.387  1.00 81.86           O  
ATOM   3808  CB  LEU A 473       7.125  19.824 -35.743  1.00 81.86           C  
ATOM   3809  CG  LEU A 473       6.519  18.442 -35.797  1.00 81.86           C  
ATOM   3810  CD1 LEU A 473       7.340  17.382 -35.078  1.00 81.86           C  
ATOM   3811  CD2 LEU A 473       5.108  18.474 -35.182  1.00 81.86           C  
ATOM   3812  N   THR A 474       7.375  22.461 -36.921  1.00 87.29           N  
ATOM   3813  CA  THR A 474       6.494  22.870 -37.979  1.00 87.29           C  
ATOM   3814  C   THR A 474       5.917  24.311 -37.818  1.00 87.29           C  
ATOM   3815  O   THR A 474       6.438  25.058 -36.987  1.00 87.29           O  
ATOM   3816  CB  THR A 474       5.262  21.946 -38.151  1.00 87.29           C  
ATOM   3817  CG2 THR A 474       5.670  20.548 -38.584  1.00 87.29           C  
ATOM   3818  OG1 THR A 474       4.558  21.889 -36.905  1.00 87.29           O  
ATOM   3819  N   ALA A 475       4.893  24.783 -38.561  1.00 84.27           N  
ATOM   3820  CA  ALA A 475       4.685  26.185 -38.998  1.00 84.27           C  
ATOM   3821  C   ALA A 475       3.225  26.638 -39.095  1.00 84.27           C  
ATOM   3822  O   ALA A 475       2.354  26.079 -38.432  1.00 84.27           O  
ATOM   3823  CB  ALA A 475       5.374  26.349 -40.360  1.00 84.27           C  
ATOM   3824  N   ILE A 476       2.907  27.702 -39.890  1.00 79.85           N  
ATOM   3825  CA  ILE A 476       1.987  28.770 -39.649  1.00 79.85           C  
ATOM   3826  C   ILE A 476       1.325  29.466 -40.850  1.00 79.85           C  
ATOM   3827  O   ILE A 476       1.667  29.017 -41.965  1.00 79.85           O  
ATOM   3828  CB  ILE A 476       2.630  29.917 -38.786  1.00 79.85           C  
ATOM   3829  CG1 ILE A 476       4.118  29.757 -38.544  1.00 79.85           C  
ATOM   3830  CG2 ILE A 476       1.869  29.973 -37.441  1.00 79.85           C  
ATOM   3831  CD1 ILE A 476       4.761  30.828 -37.674  1.00 79.85           C  
ATOM   3832  N   THR A 477       0.545  30.435 -40.689  1.00 84.08           N  
ATOM   3833  CA  THR A 477      -0.092  31.167 -41.785  1.00 84.08           C  
ATOM   3834  C   THR A 477      -0.828  32.461 -41.373  1.00 84.08           C  
ATOM   3835  O   THR A 477      -0.985  32.649 -40.161  1.00 84.08           O  
ATOM   3836  CB  THR A 477      -1.125  30.254 -42.498  1.00 84.08           C  
ATOM   3837  CG2 THR A 477      -2.244  29.839 -41.548  1.00 84.08           C  
ATOM   3838  OG1 THR A 477      -1.688  30.951 -43.614  1.00 84.08           O  
ATOM   3839  N   GLU A 478      -1.301  33.322 -42.285  1.00 80.55           N  
ATOM   3840  CA  GLU A 478      -2.265  34.379 -42.070  1.00 80.55           C  
ATOM   3841  C   GLU A 478      -3.001  35.055 -43.209  1.00 80.55           C  
ATOM   3842  O   GLU A 478      -3.676  34.351 -43.982  1.00 80.55           O  
ATOM   3843  CB  GLU A 478      -1.565  35.509 -41.210  1.00 80.55           C  
ATOM   3844  CG  GLU A 478      -2.368  35.570 -39.900  1.00 80.55           C  
ATOM   3845  CD  GLU A 478      -1.654  36.107 -38.687  1.00 80.55           C  
ATOM   3846  OE1 GLU A 478      -1.559  35.362 -37.677  1.00 80.55           O  
ATOM   3847  OE2 GLU A 478      -1.202  37.271 -38.716  1.00 80.55           O1-
ATOM   3848  N   GLU A 479      -3.091  36.425 -43.315  1.00 78.21           N  
ATOM   3849  CA  GLU A 479      -4.299  37.221 -43.429  1.00 78.21           C  
ATOM   3850  C   GLU A 479      -4.585  38.180 -44.557  1.00 78.21           C  
ATOM   3851  O   GLU A 479      -4.530  37.739 -45.721  1.00 78.21           O  
ATOM   3852  CB  GLU A 479      -4.362  38.010 -42.058  1.00 78.21           C  
ATOM   3853  CG  GLU A 479      -5.582  37.509 -41.281  1.00 78.21           C  
ATOM   3854  CD  GLU A 479      -5.517  37.713 -39.782  1.00 78.21           C  
ATOM   3855  OE1 GLU A 479      -6.005  36.826 -39.040  1.00 78.21           O  
ATOM   3856  OE2 GLU A 479      -4.985  38.751 -39.338  1.00 78.21           O1-
ATOM   3857  N   LEU A 480      -5.022  39.424 -44.318  1.00 76.22           N  
ATOM   3858  CA  LEU A 480      -6.112  40.059 -45.058  1.00 76.22           C  
ATOM   3859  C   LEU A 480      -5.970  41.566 -45.358  1.00 76.22           C  
ATOM   3860  O   LEU A 480      -4.954  42.091 -44.858  1.00 76.22           O  
ATOM   3861  CB  LEU A 480      -7.407  39.917 -44.232  1.00 76.22           C  
ATOM   3862  CG  LEU A 480      -7.766  38.535 -43.705  1.00 76.22           C  
ATOM   3863  CD1 LEU A 480      -8.981  38.626 -42.782  1.00 76.22           C  
ATOM   3864  CD2 LEU A 480      -8.031  37.566 -44.849  1.00 76.22           C  
ATOM   3865  N   ALA A 481      -6.834  42.191 -46.033  1.00 79.94           N  
ATOM   3866  CA  ALA A 481      -7.081  43.618 -46.091  1.00 79.94           C  
ATOM   3867  C   ALA A 481      -8.277  44.077 -46.969  1.00 79.94           C  
ATOM   3868  O   ALA A 481      -8.808  43.209 -47.667  1.00 79.94           O  
ATOM   3869  CB  ALA A 481      -5.874  44.394 -46.665  1.00 79.94           C  
ATOM   3870  N   VAL A 482      -8.684  45.365 -47.017  1.00 80.49           N  
ATOM   3871  CA  VAL A 482      -9.801  45.947 -47.780  1.00 80.49           C  
ATOM   3872  C   VAL A 482      -9.963  47.475 -47.600  1.00 80.49           C  
ATOM   3873  O   VAL A 482      -9.560  47.918 -46.511  1.00 80.49           O  
ATOM   3874  CB  VAL A 482     -11.120  45.237 -47.354  1.00 80.49           C  
ATOM   3875  CG1 VAL A 482     -11.433  45.500 -45.878  1.00 80.49           C  
ATOM   3876  CG2 VAL A 482     -12.301  45.673 -48.219  1.00 80.49           C  
ATOM   3877  N   SER A 483     -10.552  48.256 -48.504  1.00 75.14           N  
ATOM   3878  CA  SER A 483     -10.903  49.659 -48.454  1.00 75.14           C  
ATOM   3879  C   SER A 483     -11.930  50.163 -49.508  1.00 75.14           C  
ATOM   3880  O   SER A 483     -12.244  49.364 -50.399  1.00 75.14           O  
ATOM   3881  CB  SER A 483      -9.668  50.552 -48.665  1.00 75.14           C  
ATOM   3882  OG  SER A 483      -8.725  50.483 -47.633  1.00 75.14           O  
ATOM   3883  N   MET A 484     -12.378  51.363 -49.440  1.00 75.76           N  
ATOM   3884  CA  MET A 484     -13.405  51.972 -50.276  1.00 75.76           C  
ATOM   3885  C   MET A 484     -13.362  53.517 -50.392  1.00 75.76           C  
ATOM   3886  O   MET A 484     -12.382  54.030 -49.800  1.00 75.76           O  
ATOM   3887  CB  MET A 484     -14.808  51.623 -49.749  1.00 75.76           C  
ATOM   3888  CG  MET A 484     -15.198  50.166 -49.827  1.00 75.76           C  
ATOM   3889  SD  MET A 484     -16.818  49.804 -49.050  1.00 75.76           S  
ATOM   3890  CE  MET A 484     -16.478  50.326 -47.345  1.00 75.76           C  
ATOM   3891  N   LYS A 485     -14.241  54.171 -51.068  1.00 72.53           N  
ATOM   3892  CA  LYS A 485     -14.893  55.423 -50.921  1.00 72.53           C  
ATOM   3893  C   LYS A 485     -15.563  56.079 -52.152  1.00 72.53           C  
ATOM   3894  O   LYS A 485     -15.585  55.438 -53.204  1.00 72.53           O  
ATOM   3895  CB  LYS A 485     -13.979  56.558 -50.351  1.00 72.53           C  
ATOM   3896  CG  LYS A 485     -14.514  57.004 -48.982  1.00 72.53           C  
ATOM   3897  CD  LYS A 485     -14.629  55.837 -48.010  1.00 72.53           C  
ATOM   3898  CE  LYS A 485     -15.642  56.109 -46.907  1.00 72.53           C  
ATOM   3899  NZ  LYS A 485     -16.007  54.861 -46.170  1.00 72.53           N1+
ATOM   3900  N   GLU A 486     -16.100  57.307 -52.071  1.00 69.28           N  
ATOM   3901  CA  GLU A 486     -17.095  57.865 -52.991  1.00 69.28           C  
ATOM   3902  C   GLU A 486     -17.138  59.407 -53.102  1.00 69.28           C  
ATOM   3903  O   GLU A 486     -16.258  60.030 -52.480  1.00 69.28           O  
ATOM   3904  CB  GLU A 486     -18.508  57.421 -52.575  1.00 69.28           C  
ATOM   3905  CG  GLU A 486     -18.794  55.939 -52.658  1.00 69.28           C  
ATOM   3906  CD  GLU A 486     -20.054  55.511 -51.924  1.00 69.28           C  
ATOM   3907  OE1 GLU A 486     -20.847  54.725 -52.491  1.00 69.28           O  
ATOM   3908  OE2 GLU A 486     -20.250  55.961 -50.774  1.00 69.28           O1-
ATOM   3909  N   GLU A 487     -18.052  60.011 -53.867  1.00 63.33           N  
ATOM   3910  CA  GLU A 487     -18.943  61.093 -53.701  1.00 63.33           C  
ATOM   3911  C   GLU A 487     -18.945  62.375 -54.531  1.00 63.33           C  
ATOM   3912  O   GLU A 487     -17.849  62.970 -54.634  1.00 63.33           O  
ATOM   3913  CB  GLU A 487     -18.868  61.641 -52.211  1.00 63.33           C  
ATOM   3914  CG  GLU A 487     -20.194  61.326 -51.518  1.00 63.33           C  
ATOM   3915  CD  GLU A 487     -20.115  61.310 -50.003  1.00 63.33           C  
ATOM   3916  OE1 GLU A 487     -20.703  60.392 -49.383  1.00 63.33           O  
ATOM   3917  OE2 GLU A 487     -19.469  62.211 -49.429  1.00 63.33           O1-
ATOM   3918  N   LYS A 488     -20.008  62.898 -55.022  1.00 63.07           N  
ATOM   3919  CA  LYS A 488     -20.638  64.157 -54.901  1.00 63.07           C  
ATOM   3920  C   LYS A 488     -20.671  65.285 -55.931  1.00 63.07           C  
ATOM   3921  O   LYS A 488     -19.601  65.553 -56.512  1.00 63.07           O  
ATOM   3922  CB  LYS A 488     -20.082  64.887 -53.622  1.00 63.07           C  
ATOM   3923  CG  LYS A 488     -21.089  65.046 -52.514  1.00 63.07           C  
ATOM   3924  CD  LYS A 488     -22.351  65.786 -52.784  1.00 63.07           C  
ATOM   3925  CE  LYS A 488     -23.578  65.086 -53.214  1.00 63.07           C  
ATOM   3926  NZ  LYS A 488     -23.709  64.463 -54.525  1.00 63.07           N1+
ATOM   3927  N   LYS A 489     -21.728  66.013 -56.162  1.00 62.11           N  
ATOM   3928  CA  LYS A 489     -22.028  67.390 -56.048  1.00 62.11           C  
ATOM   3929  C   LYS A 489     -22.374  68.350 -57.190  1.00 62.11           C  
ATOM   3930  O   LYS A 489     -21.506  68.497 -58.083  1.00 62.11           O  
ATOM   3931  CB  LYS A 489     -20.845  68.135 -55.330  1.00 62.11           C  
ATOM   3932  CG  LYS A 489     -21.117  68.606 -53.944  1.00 62.11           C  
ATOM   3933  CD  LYS A 489     -22.245  69.510 -53.637  1.00 62.11           C  
ATOM   3934  CE  LYS A 489     -23.606  68.995 -53.351  1.00 62.11           C  
ATOM   3935  NZ  LYS A 489     -24.452  68.465 -54.423  1.00 62.11           N1+
ATOM   3936  N   GLU A 490     -23.455  69.089 -57.216  1.00 56.68           N  
ATOM   3937  CA  GLU A 490     -23.722  70.457 -57.354  1.00 56.68           C  
ATOM   3938  C   GLU A 490     -24.153  71.184 -58.632  1.00 56.68           C  
ATOM   3939  O   GLU A 490     -24.131  70.582 -59.700  1.00 56.68           O  
ATOM   3940  CB  GLU A 490     -22.468  71.315 -56.864  1.00 56.68           C  
ATOM   3941  CG  GLU A 490     -22.965  72.038 -55.601  1.00 56.68           C  
ATOM   3942  CD  GLU A 490     -22.149  73.213 -55.123  1.00 56.68           C  
ATOM   3943  OE1 GLU A 490     -22.744  74.299 -54.905  1.00 56.68           O  
ATOM   3944  OE2 GLU A 490     -20.924  73.063 -54.942  1.00 56.68           O1-
ATOM   3945  N   ALA A 491     -24.537  72.467 -58.559  1.00 57.05           N  
ATOM   3946  CA  ALA A 491     -25.355  73.087 -59.598  1.00 57.05           C  
ATOM   3947  C   ALA A 491     -25.450  74.636 -59.554  1.00 57.05           C  
ATOM   3948  O   ALA A 491     -24.650  75.231 -58.832  1.00 57.05           O  
ATOM   3949  CB  ALA A 491     -26.779  72.519 -59.510  1.00 57.05           C  
ATOM   3950  N   ALA A 492     -26.317  75.275 -60.243  1.00 58.36           N  
ATOM   3951  CA  ALA A 492     -26.202  76.700 -60.601  1.00 58.36           C  
ATOM   3952  C   ALA A 492     -27.523  77.399 -60.986  1.00 58.36           C  
ATOM   3953  O   ALA A 492     -28.583  76.890 -60.655  1.00 58.36           O  
ATOM   3954  CB  ALA A 492     -25.219  76.828 -61.773  1.00 58.36           C  
ATOM   3955  N   GLU A 493     -27.545  78.554 -61.638  1.00 53.16           N  
ATOM   3956  CA  GLU A 493     -28.542  79.577 -61.530  1.00 53.16           C  
ATOM   3957  C   GLU A 493     -28.529  80.819 -62.441  1.00 53.16           C  
ATOM   3958  O   GLU A 493     -27.395  81.201 -62.795  1.00 53.16           O  
ATOM   3959  CB  GLU A 493     -28.502  80.136 -60.070  1.00 53.16           C  
ATOM   3960  CG  GLU A 493     -29.784  79.808 -59.311  1.00 53.16           C  
ATOM   3961  CD  GLU A 493     -31.051  80.311 -59.988  1.00 53.16           C  
ATOM   3962  OE1 GLU A 493     -31.590  79.593 -60.862  1.00 53.16           O  
ATOM   3963  OE2 GLU A 493     -31.510  81.421 -59.645  1.00 53.16           O1-
ATOM   3964  N   GLU A 494     -29.574  81.475 -62.816  1.00 48.95           N  
ATOM   3965  CA  GLU A 494     -29.954  82.865 -62.712  1.00 48.95           C  
ATOM   3966  C   GLU A 494     -30.020  83.740 -64.010  1.00 48.95           C  
ATOM   3967  O   GLU A 494     -29.490  83.144 -64.974  1.00 48.95           O  
ATOM   3968  CB  GLU A 494     -29.006  83.629 -61.751  1.00 48.95           C  
ATOM   3969  CG  GLU A 494     -29.605  84.889 -61.159  1.00 48.95           C  
ATOM   3970  CD  GLU A 494     -30.755  84.619 -60.196  1.00 48.95           C  
ATOM   3971  OE1 GLU A 494     -31.846  84.182 -60.621  1.00 48.95           O  
ATOM   3972  OE2 GLU A 494     -30.554  84.847 -58.980  1.00 48.95           O1-
ATOM   3973  N   LYS A 495     -30.400  84.895 -64.211  1.00 47.65           N  
ATOM   3974  CA  LYS A 495     -31.549  85.758 -64.305  1.00 47.65           C  
ATOM   3975  C   LYS A 495     -31.363  87.044 -65.209  1.00 47.65           C  
ATOM   3976  O   LYS A 495     -30.158  87.198 -65.501  1.00 47.65           O  
ATOM   3977  CB  LYS A 495     -31.997  86.266 -62.930  1.00 47.65           C  
ATOM   3978  CG  LYS A 495     -33.388  86.860 -62.874  1.00 47.65           C  
ATOM   3979  CD  LYS A 495     -33.833  87.160 -61.449  1.00 47.65           C  
ATOM   3980  CE  LYS A 495     -35.292  87.593 -61.401  1.00 47.65           C  
ATOM   3981  NZ  LYS A 495     -35.728  87.920 -60.011  1.00 47.65           N1+
ATOM   3982  N   GLU A 496     -32.106  87.863 -65.727  1.00 46.62           N  
ATOM   3983  CA  GLU A 496     -33.073  88.892 -65.426  1.00 46.62           C  
ATOM   3984  C   GLU A 496     -33.605  89.773 -66.622  1.00 46.62           C  
ATOM   3985  O   GLU A 496     -34.123  89.139 -67.517  1.00 46.62           O  
ATOM   3986  CB  GLU A 496     -32.499  89.837 -64.343  1.00 46.62           C  
ATOM   3987  CG  GLU A 496     -33.586  90.589 -63.583  1.00 46.62           C  
ATOM   3988  CD  GLU A 496     -33.143  91.194 -62.266  1.00 46.62           C  
ATOM   3989  OE1 GLU A 496     -33.902  91.085 -61.272  1.00 46.62           O  
ATOM   3990  OE2 GLU A 496     -32.042  91.782 -62.215  1.00 46.62           O1-
ATOM   3991  N   GLU A 497     -33.620  91.096 -66.657  1.00 35.47           N  
ATOM   3992  CA  GLU A 497     -34.888  91.751 -67.088  1.00 35.47           C  
ATOM   3993  C   GLU A 497     -34.820  93.126 -67.676  1.00 35.47           C  
ATOM   3994  O   GLU A 497     -34.387  94.163 -67.992  1.00 35.47           O  
ATOM   3995  CB  GLU A 497     -35.759  91.740 -65.804  1.00 35.47           C  
ATOM   3996  CG  GLU A 497     -37.251  91.778 -65.944  1.00 35.47           C  
ATOM   3997  CD  GLU A 497     -38.018  92.139 -64.684  1.00 35.47           C  
ATOM   3998  OE1 GLU A 497     -39.086  91.535 -64.435  1.00 35.47           O  
ATOM   3999  OE2 GLU A 497     -37.555  93.035 -63.945  1.00 35.47           O1-
ATOM   4000  N   GLU A 498     -36.107  93.558 -68.191  1.00 36.91           N  
ATOM   4001  CA  GLU A 498     -36.354  94.818 -68.703  1.00 36.91           C  
ATOM   4002  C   GLU A 498     -35.720  96.034 -69.250  1.00 36.91           C  
ATOM   4003  O   GLU A 498     -34.892  95.953 -70.207  1.00 36.91           O  
ATOM   4004  CB  GLU A 498     -37.228  95.441 -67.489  1.00 36.91           C  
ATOM   4005  CG  GLU A 498     -36.530  95.678 -66.200  1.00 36.91           C  
ATOM   4006  CD  GLU A 498     -37.503  96.142 -65.110  1.00 36.91           C  
ATOM   4007  OE1 GLU A 498     -38.614  95.572 -65.005  1.00 36.91           O  
ATOM   4008  OE2 GLU A 498     -37.157  97.086 -64.370  1.00 36.91           O1-
ATOM   4009  N   PRO A 499     -35.995  97.367 -69.048  1.00 36.07           N  
ATOM   4010  CA  PRO A 499     -36.835  98.570 -69.256  1.00 36.07           C  
ATOM   4011  C   PRO A 499     -37.195  99.157 -70.636  1.00 36.07           C  
ATOM   4012  O   PRO A 499     -37.153  98.762 -71.719  1.00 36.07           O  
ATOM   4013  CB  PRO A 499     -35.949  99.690 -68.567  1.00 36.07           C  
ATOM   4014  CG  PRO A 499     -35.608  98.907 -67.298  1.00 36.07           C  
ATOM   4015  CD  PRO A 499     -34.856  97.794 -68.061  1.00 36.07           C  
ATOM   4016  N   GLU A 500     -37.722 100.536 -70.591  1.00 33.45           N  
ATOM   4017  CA  GLU A 500     -38.496 101.324 -71.626  1.00 33.45           C  
ATOM   4018  C   GLU A 500     -38.799 102.743 -71.273  1.00 33.45           C  
ATOM   4019  O   GLU A 500     -38.975 103.554 -70.460  1.00 33.45           O  
ATOM   4020  CB  GLU A 500     -39.759 100.485 -71.869  1.00 33.45           C  
ATOM   4021  CG  GLU A 500     -40.660 100.798 -73.013  1.00 33.45           C  
ATOM   4022  CD  GLU A 500     -41.618 101.964 -72.881  1.00 33.45           C  
ATOM   4023  OE1 GLU A 500     -42.069 102.492 -73.925  1.00 33.45           O  
ATOM   4024  OE2 GLU A 500     -41.929 102.359 -71.736  1.00 33.45           O1-
ATOM   4025  N   ALA A 501     -39.014 103.607 -72.389  1.00 34.56           N  
ATOM   4026  CA  ALA A 501     -39.318 105.054 -72.322  1.00 34.56           C  
ATOM   4027  C   ALA A 501     -40.227 105.579 -73.425  1.00 34.56           C  
ATOM   4028  O   ALA A 501     -40.852 105.177 -74.305  1.00 34.56           O  
ATOM   4029  CB  ALA A 501     -37.977 105.812 -72.358  1.00 34.56           C  
ATOM   4030  N   GLU A 502     -40.357 107.012 -73.359  1.00 30.94           N  
ATOM   4031  CA  GLU A 502     -41.289 107.961 -74.124  1.00 30.94           C  
ATOM   4032  C   GLU A 502     -40.849 109.359 -74.173  1.00 30.94           C  
ATOM   4033  O   GLU A 502     -39.865 110.016 -73.945  1.00 30.94           O  
ATOM   4034  CB  GLU A 502     -42.658 107.723 -73.464  1.00 30.94           C  
ATOM   4035  CG  GLU A 502     -43.843 107.967 -74.371  1.00 30.94           C  
ATOM   4036  CD  GLU A 502     -45.198 107.836 -73.699  1.00 30.94           C  
ATOM   4037  OE1 GLU A 502     -46.120 107.247 -74.311  1.00 30.94           O  
ATOM   4038  OE2 GLU A 502     -45.344 108.327 -72.559  1.00 30.94           O1-
ATOM   4039  N   GLU A 503     -41.635 110.486 -74.354  1.00 30.46           N  
ATOM   4040  CA  GLU A 503     -42.578 110.912 -75.334  1.00 30.46           C  
ATOM   4041  C   GLU A 503     -42.245 112.159 -76.173  1.00 30.46           C  
ATOM   4042  O   GLU A 503     -41.606 112.481 -77.080  1.00 30.46           O  
ATOM   4043  CB  GLU A 503     -43.959 111.197 -74.681  1.00 30.46           C  
ATOM   4044  CG  GLU A 503     -45.176 110.965 -75.486  1.00 30.46           C  
ATOM   4045  CD  GLU A 503     -45.298 111.234 -76.954  1.00 30.46           C  
ATOM   4046  OE1 GLU A 503     -44.494 110.728 -77.773  1.00 30.46           O  
ATOM   4047  OE2 GLU A 503     -46.291 111.893 -77.352  1.00 30.46           O1-
ATOM   4048  N   GLU A 504     -43.022 113.287 -75.800  1.00 30.80           N  
ATOM   4049  CA  GLU A 504     -43.862 114.264 -76.570  1.00 30.80           C  
ATOM   4050  C   GLU A 504     -43.090 115.576 -76.957  1.00 30.80           C  
ATOM   4051  O   GLU A 504     -41.900 115.506 -76.943  1.00 30.80           O  
ATOM   4052  CB  GLU A 504     -45.091 114.592 -75.771  1.00 30.80           C  
ATOM   4053  CG  GLU A 504     -46.432 114.802 -76.296  1.00 30.80           C  
ATOM   4054  CD  GLU A 504     -46.791 115.186 -77.696  1.00 30.80           C  
ATOM   4055  OE1 GLU A 504     -45.985 115.162 -78.642  1.00 30.80           O  
ATOM   4056  OE2 GLU A 504     -48.007 115.498 -77.884  1.00 30.80           O1-
ATOM   4057  N   GLU A 505     -43.803 116.641 -77.286  1.00 24.49           N  
ATOM   4058  CA  GLU A 505     -44.774 117.739 -77.379  1.00 24.49           C  
ATOM   4059  C   GLU A 505     -44.252 119.105 -77.786  1.00 24.49           C  
ATOM   4060  O   GLU A 505     -43.249 119.718 -77.731  1.00 24.49           O  
ATOM   4061  CB  GLU A 505     -45.442 117.888 -75.993  1.00 24.49           C  
ATOM   4062  CG  GLU A 505     -46.670 118.743 -75.888  1.00 24.49           C  
ATOM   4063  CD  GLU A 505     -47.801 118.426 -76.847  1.00 24.49           C  
ATOM   4064  OE1 GLU A 505     -47.662 118.708 -78.061  1.00 24.49           O  
ATOM   4065  OE2 GLU A 505     -48.840 117.900 -76.391  1.00 24.49           O1-
ATOM   4066  N   VAL A 506     -45.188 119.969 -78.368  1.00 31.07           N  
ATOM   4067  CA  VAL A 506     -45.776 121.194 -77.867  1.00 31.07           C  
ATOM   4068  C   VAL A 506     -46.132 122.104 -79.102  1.00 31.07           C  
ATOM   4069  O   VAL A 506     -47.012 122.158 -79.842  1.00 31.07           O  
ATOM   4070  CB  VAL A 506     -45.095 122.034 -76.803  1.00 31.07           C  
ATOM   4071  CG1 VAL A 506     -46.049 123.160 -76.263  1.00 31.07           C  
ATOM   4072  CG2 VAL A 506     -44.677 121.337 -75.508  1.00 31.07           C  
ATOM   4073  N   ALA A 507     -45.306 123.202 -79.252  1.00 26.73           N  
ATOM   4074  CA  ALA A 507     -45.740 124.638 -79.173  1.00 26.73           C  
ATOM   4075  C   ALA A 507     -46.008 125.373 -80.492  1.00 26.73           C  
ATOM   4076  O   ALA A 507     -46.744 125.029 -81.347  1.00 26.73           O  
ATOM   4077  CB  ALA A 507     -44.644 125.351 -78.357  1.00 26.73           C  
ATOM   4078  N   ALA A 508     -45.422 126.627 -80.612  1.00 30.72           N  
ATOM   4079  CA  ALA A 508     -46.298 127.717 -81.062  1.00 30.72           C  
ATOM   4080  C   ALA A 508     -45.659 128.639 -82.174  1.00 30.72           C  
ATOM   4081  O   ALA A 508     -45.617 128.232 -83.269  1.00 30.72           O  
ATOM   4082  CB  ALA A 508     -46.713 128.555 -79.853  1.00 30.72           C  
ATOM   4083  N   LYS A 509     -45.331 129.850 -81.790  1.00 30.40           N  
ATOM   4084  CA  LYS A 509     -45.582 131.162 -82.461  1.00 30.40           C  
ATOM   4085  C   LYS A 509     -44.356 131.708 -83.255  1.00 30.40           C  
ATOM   4086  O   LYS A 509     -44.099 131.243 -84.323  1.00 30.40           O  
ATOM   4087  CB  LYS A 509     -46.063 132.164 -81.421  1.00 30.40           C  
ATOM   4088  CG  LYS A 509     -46.967 133.272 -81.875  1.00 30.40           C  
ATOM   4089  CD  LYS A 509     -46.521 134.162 -82.994  1.00 30.40           C  
ATOM   4090  CE  LYS A 509     -47.670 134.932 -83.631  1.00 30.40           C  
ATOM   4091  NZ  LYS A 509     -48.421 135.753 -82.638  1.00 30.40           N1+
ATOM   4092  N   LYS A 510     -43.724 132.752 -82.710  1.00 22.52           N  
ATOM   4093  CA  LYS A 510     -43.240 134.011 -83.363  1.00 22.52           C  
ATOM   4094  C   LYS A 510     -41.781 133.942 -83.862  1.00 22.52           C  
ATOM   4095  O   LYS A 510     -41.668 133.220 -84.880  1.00 22.52           O  
ATOM   4096  CB  LYS A 510     -43.443 135.184 -82.405  1.00 22.52           C  
ATOM   4097  CG  LYS A 510     -43.298 136.555 -83.036  1.00 22.52           C  
ATOM   4098  CD  LYS A 510     -43.777 137.700 -82.185  1.00 22.52           C  
ATOM   4099  CE  LYS A 510     -45.267 137.832 -82.026  1.00 22.52           C  
ATOM   4100  NZ  LYS A 510     -45.927 136.734 -81.279  1.00 22.52           N1+
ATOM   4101  N   SER A 511     -40.821 134.646 -83.345  1.00 26.60           N  
ATOM   4102  CA  SER A 511     -40.192 134.783 -82.048  1.00 26.60           C  
ATOM   4103  C   SER A 511     -39.110 135.835 -81.907  1.00 26.60           C  
ATOM   4104  O   SER A 511     -39.239 136.524 -80.837  1.00 26.60           O  
ATOM   4105  CB  SER A 511     -39.530 133.453 -81.607  1.00 26.60           C  
ATOM   4106  OG  SER A 511     -40.499 132.438 -81.453  1.00 26.60           O  
ATOM   4107  N   PRO A 512     -38.104 136.218 -82.702  1.00 26.78           N  
ATOM   4108  CA  PRO A 512     -36.660 136.325 -82.927  1.00 26.78           C  
ATOM   4109  C   PRO A 512     -35.506 135.978 -81.989  1.00 26.78           C  
ATOM   4110  O   PRO A 512     -34.900 136.675 -81.262  1.00 26.78           O  
ATOM   4111  CB  PRO A 512     -36.657 137.928 -83.062  1.00 26.78           C  
ATOM   4112  CG  PRO A 512     -37.514 137.960 -84.314  1.00 26.78           C  
ATOM   4113  CD  PRO A 512     -38.719 137.163 -83.882  1.00 26.78           C  
ATOM   4114  N   VAL A 513     -34.939 134.724 -82.186  1.00 28.81           N  
ATOM   4115  CA  VAL A 513     -33.938 134.172 -81.267  1.00 28.81           C  
ATOM   4116  C   VAL A 513     -33.131 132.948 -81.718  1.00 28.81           C  
ATOM   4117  O   VAL A 513     -33.484 132.215 -82.592  1.00 28.81           O  
ATOM   4118  CB  VAL A 513     -34.665 133.914 -79.906  1.00 28.81           C  
ATOM   4119  CG1 VAL A 513     -34.648 132.518 -79.361  1.00 28.81           C  
ATOM   4120  CG2 VAL A 513     -34.002 134.870 -78.876  1.00 28.81           C  
ATOM   4121  N   LYS A 514     -31.971 132.671 -81.003  1.00 24.01           N  
ATOM   4122  CA  LYS A 514     -31.335 131.474 -80.378  1.00 24.01           C  
ATOM   4123  C   LYS A 514     -30.067 130.949 -81.048  1.00 24.01           C  
ATOM   4124  O   LYS A 514     -29.849 131.151 -82.231  1.00 24.01           O  
ATOM   4125  CB  LYS A 514     -32.389 130.354 -80.349  1.00 24.01           C  
ATOM   4126  CG  LYS A 514     -32.062 129.163 -79.478  1.00 24.01           C  
ATOM   4127  CD  LYS A 514     -33.257 128.238 -79.297  1.00 24.01           C  
ATOM   4128  CE  LYS A 514     -32.934 127.093 -78.345  1.00 24.01           C  
ATOM   4129  NZ  LYS A 514     -34.126 126.237 -78.081  1.00 24.01           N1+
ATOM   4130  N   ALA A 515     -29.194 130.185 -80.225  1.00 22.94           N  
ATOM   4131  CA  ALA A 515     -28.246 129.060 -80.388  1.00 22.94           C  
ATOM   4132  C   ALA A 515     -27.246 128.852 -79.233  1.00 22.94           C  
ATOM   4133  O   ALA A 515     -27.171 129.662 -78.328  1.00 22.94           O  
ATOM   4134  CB  ALA A 515     -27.435 129.269 -81.675  1.00 22.94           C  
ATOM   4135  N   THR A 516     -26.478 127.720 -79.318  1.00 27.51           N  
ATOM   4136  CA  THR A 516     -25.562 127.231 -78.290  1.00 27.51           C  
ATOM   4137  C   THR A 516     -24.442 126.285 -78.865  1.00 27.51           C  
ATOM   4138  O   THR A 516     -24.439 125.930 -79.987  1.00 27.51           O  
ATOM   4139  CB  THR A 516     -26.261 126.417 -77.181  1.00 27.51           C  
ATOM   4140  CG2 THR A 516     -27.293 127.211 -76.401  1.00 27.51           C  
ATOM   4141  OG1 THR A 516     -26.923 125.294 -77.799  1.00 27.51           O  
ATOM   4142  N   ALA A 517     -23.520 125.913 -77.913  1.00 24.22           N  
ATOM   4143  CA  ALA A 517     -22.845 124.628 -77.540  1.00 24.22           C  
ATOM   4144  C   ALA A 517     -21.356 124.545 -77.905  1.00 24.22           C  
ATOM   4145  O   ALA A 517     -20.972 125.504 -78.646  1.00 24.22           O  
ATOM   4146  CB  ALA A 517     -23.662 123.508 -78.195  1.00 24.22           C  
ATOM   4147  N   PRO A 518     -20.546 123.599 -77.512  1.00 27.82           N  
ATOM   4148  CA  PRO A 518     -19.291 123.283 -76.763  1.00 27.82           C  
ATOM   4149  C   PRO A 518     -18.039 122.921 -77.552  1.00 27.82           C  
ATOM   4150  O   PRO A 518     -17.683 123.035 -78.667  1.00 27.82           O  
ATOM   4151  CB  PRO A 518     -19.834 122.123 -75.917  1.00 27.82           C  
ATOM   4152  CG  PRO A 518     -20.389 121.187 -76.942  1.00 27.82           C  
ATOM   4153  CD  PRO A 518     -20.779 122.034 -78.110  1.00 27.82           C  
ATOM   4154  N   GLU A 519     -16.975 122.431 -76.765  1.00 22.18           N  
ATOM   4155  CA  GLU A 519     -16.641 121.386 -75.782  1.00 22.18           C  
ATOM   4156  C   GLU A 519     -15.132 121.414 -75.377  1.00 22.18           C  
ATOM   4157  O   GLU A 519     -14.706 122.437 -74.879  1.00 22.18           O  
ATOM   4158  CB  GLU A 519     -17.038 120.016 -76.321  1.00 22.18           C  
ATOM   4159  CG  GLU A 519     -17.119 118.905 -75.294  1.00 22.18           C  
ATOM   4160  CD  GLU A 519     -17.835 117.655 -75.770  1.00 22.18           C  
ATOM   4161  OE1 GLU A 519     -18.627 117.079 -74.988  1.00 22.18           O  
ATOM   4162  OE2 GLU A 519     -17.604 117.241 -76.928  1.00 22.18           O1-
ATOM   4163  N   VAL A 520     -14.327 120.303 -75.530  1.00 29.42           N  
ATOM   4164  CA  VAL A 520     -13.221 119.957 -74.587  1.00 29.42           C  
ATOM   4165  C   VAL A 520     -11.865 119.806 -75.296  1.00 29.42           C  
ATOM   4166  O   VAL A 520     -11.508 120.390 -76.271  1.00 29.42           O  
ATOM   4167  CB  VAL A 520     -13.575 118.665 -73.813  1.00 29.42           C  
ATOM   4168  CG1 VAL A 520     -14.819 118.854 -72.947  1.00 29.42           C  
ATOM   4169  CG2 VAL A 520     -13.780 117.502 -74.785  1.00 29.42           C  
ATOM   4170  N   LYS A 521     -10.925 118.954 -74.680  1.00 24.49           N  
ATOM   4171  CA  LYS A 521      -9.463 119.069 -74.304  1.00 24.49           C  
ATOM   4172  C   LYS A 521      -8.620 117.845 -74.553  1.00 24.49           C  
ATOM   4173  O   LYS A 521      -9.049 116.706 -74.727  1.00 24.49           O  
ATOM   4174  CB  LYS A 521      -9.474 119.465 -72.830  1.00 24.49           C  
ATOM   4175  CG  LYS A 521      -8.229 119.570 -72.017  1.00 24.49           C  
ATOM   4176  CD  LYS A 521      -7.761 118.242 -71.434  1.00 24.49           C  
ATOM   4177  CE  LYS A 521      -6.744 118.397 -70.322  1.00 24.49           C  
ATOM   4178  NZ  LYS A 521      -5.487 119.054 -70.784  1.00 24.49           N1+
ATOM   4179  N   GLU A 522      -7.209 117.993 -74.546  1.00 22.32           N  
ATOM   4180  CA  GLU A 522      -6.098 117.118 -74.035  1.00 22.32           C  
ATOM   4181  C   GLU A 522      -4.738 117.825 -73.943  1.00 22.32           C  
ATOM   4182  O   GLU A 522      -4.631 118.851 -73.270  1.00 22.32           O  
ATOM   4183  CB  GLU A 522      -6.046 115.854 -74.900  1.00 22.32           C  
ATOM   4184  CG  GLU A 522      -5.331 114.683 -74.238  1.00 22.32           C  
ATOM   4185  CD  GLU A 522      -5.706 113.314 -74.773  1.00 22.32           C  
ATOM   4186  OE1 GLU A 522      -5.776 112.357 -73.963  1.00 22.32           O  
ATOM   4187  OE2 GLU A 522      -5.928 113.184 -75.995  1.00 22.32           O1-
ATOM   4188  N   GLU A 523      -3.633 117.279 -74.528  1.00 28.58           N  
ATOM   4189  CA  GLU A 523      -2.336 117.438 -73.796  1.00 28.58           C  
ATOM   4190  C   GLU A 523      -1.113 117.128 -74.700  1.00 28.58           C  
ATOM   4191  O   GLU A 523      -1.176 116.487 -75.693  1.00 28.58           O  
ATOM   4192  CB  GLU A 523      -2.332 116.537 -72.576  1.00 28.58           C  
ATOM   4193  CG  GLU A 523      -1.191 116.639 -71.598  1.00 28.58           C  
ATOM   4194  CD  GLU A 523      -1.145 115.505 -70.582  1.00 28.58           C  
ATOM   4195  OE1 GLU A 523      -0.943 115.781 -69.377  1.00 28.58           O  
ATOM   4196  OE2 GLU A 523      -1.308 114.336 -70.994  1.00 28.58           O1-
ATOM   4197  N   GLU A 524       0.097 117.646 -74.269  1.00 24.44           N  
ATOM   4198  CA  GLU A 524       1.516 117.165 -74.122  1.00 24.44           C  
ATOM   4199  C   GLU A 524       2.517 118.027 -74.912  1.00 24.44           C  
ATOM   4200  O   GLU A 524       2.171 118.538 -75.971  1.00 24.44           O  
ATOM   4201  CB  GLU A 524       1.596 115.710 -74.543  1.00 24.44           C  
ATOM   4202  CG  GLU A 524       2.670 114.821 -74.032  1.00 24.44           C  
ATOM   4203  CD  GLU A 524       4.119 115.107 -74.333  1.00 24.44           C  
ATOM   4204  OE1 GLU A 524       4.917 115.217 -73.370  1.00 24.44           O  
ATOM   4205  OE2 GLU A 524       4.475 115.217 -75.526  1.00 24.44           O1-
ATOM   4206  N   GLY A 525       3.814 118.223 -74.442  1.00 24.29           N  
ATOM   4207  CA  GLY A 525       4.901 118.968 -75.096  1.00 24.29           C  
ATOM   4208  C   GLY A 525       6.337 118.554 -74.709  1.00 24.29           C  
ATOM   4209  O   GLY A 525       6.507 117.627 -73.952  1.00 24.29           O  
ATOM   4210  N   GLU A 526       7.325 119.290 -75.292  1.00 30.54           N  
ATOM   4211  CA  GLU A 526       8.661 118.701 -75.504  1.00 30.54           C  
ATOM   4212  C   GLU A 526       9.821 119.589 -75.005  1.00 30.54           C  
ATOM   4213  O   GLU A 526      10.212 119.806 -73.925  1.00 30.54           O  
ATOM   4214  CB  GLU A 526       8.887 118.307 -76.959  1.00 30.54           C  
ATOM   4215  CG  GLU A 526       9.706 117.131 -77.299  1.00 30.54           C  
ATOM   4216  CD  GLU A 526      10.973 116.733 -76.613  1.00 30.54           C  
ATOM   4217  OE1 GLU A 526      11.101 116.778 -75.373  1.00 30.54           O  
ATOM   4218  OE2 GLU A 526      11.893 116.277 -77.351  1.00 30.54           O1-
ATOM   4219  N   LYS A 527      10.604 120.142 -76.005  1.00 23.61           N  
ATOM   4220  CA  LYS A 527      12.093 120.099 -76.028  1.00 23.61           C  
ATOM   4221  C   LYS A 527      12.816 121.444 -75.866  1.00 23.61           C  
ATOM   4222  O   LYS A 527      13.559 121.604 -74.906  1.00 23.61           O  
ATOM   4223  CB  LYS A 527      12.598 119.489 -77.346  1.00 23.61           C  
ATOM   4224  CG  LYS A 527      13.858 118.688 -77.294  1.00 23.61           C  
ATOM   4225  CD  LYS A 527      15.103 119.254 -76.720  1.00 23.61           C  
ATOM   4226  CE  LYS A 527      15.845 120.231 -77.606  1.00 23.61           C  
ATOM   4227  NZ  LYS A 527      17.163 120.633 -77.029  1.00 23.61           N1+
ATOM   4228  N   GLU A 528      12.750 122.360 -76.834  1.00 30.26           N  
ATOM   4229  CA  GLU A 528      13.954 122.899 -77.526  1.00 30.26           C  
ATOM   4230  C   GLU A 528      14.581 124.146 -76.825  1.00 30.26           C  
ATOM   4231  O   GLU A 528      14.670 124.215 -75.649  1.00 30.26           O  
ATOM   4232  CB  GLU A 528      13.587 123.207 -78.963  1.00 30.26           C  
ATOM   4233  CG  GLU A 528      14.522 123.041 -80.085  1.00 30.26           C  
ATOM   4234  CD  GLU A 528      15.982 123.387 -80.028  1.00 30.26           C  
ATOM   4235  OE1 GLU A 528      16.747 122.660 -79.348  1.00 30.26           O  
ATOM   4236  OE2 GLU A 528      16.389 124.376 -80.677  1.00 30.26           O1-
ATOM   4237  N   GLU A 529      15.061 125.127 -77.611  1.00 25.38           N  
ATOM   4238  CA  GLU A 529      16.233 126.100 -77.622  1.00 25.38           C  
ATOM   4239  C   GLU A 529      16.055 127.159 -78.698  1.00 25.38           C  
ATOM   4240  O   GLU A 529      15.250 126.881 -79.629  1.00 25.38           O  
ATOM   4241  CB  GLU A 529      17.463 125.239 -77.745  1.00 25.38           C  
ATOM   4242  CG  GLU A 529      18.808 125.627 -77.286  1.00 25.38           C  
ATOM   4243  CD  GLU A 529      19.675 126.534 -78.123  1.00 25.38           C  
ATOM   4244  OE1 GLU A 529      19.845 126.256 -79.334  1.00 25.38           O  
ATOM   4245  OE2 GLU A 529      20.205 127.525 -77.570  1.00 25.38           O1-
ATOM   4246  N   GLU A 530      16.540 128.401 -78.725  1.00 24.72           N  
ATOM   4247  CA  GLU A 530      17.802 129.137 -78.739  1.00 24.72           C  
ATOM   4248  C   GLU A 530      17.908 130.607 -78.381  1.00 24.72           C  
ATOM   4249  O   GLU A 530      18.032 130.944 -77.200  1.00 24.72           O  
ATOM   4250  CB  GLU A 530      18.391 128.924 -80.184  1.00 24.72           C  
ATOM   4251  CG  GLU A 530      19.881 129.248 -80.212  1.00 24.72           C  
ATOM   4252  CD  GLU A 530      20.612 128.894 -81.490  1.00 24.72           C  
ATOM   4253  OE1 GLU A 530      21.755 128.381 -81.397  1.00 24.72           O  
ATOM   4254  OE2 GLU A 530      20.061 129.121 -82.586  1.00 24.72           O1-
ATOM   4255  N   GLU A 531      17.941 131.558 -79.349  1.00 30.53           N  
ATOM   4256  CA  GLU A 531      18.742 132.832 -79.264  1.00 30.53           C  
ATOM   4257  C   GLU A 531      18.213 133.916 -80.215  1.00 30.53           C  
ATOM   4258  O   GLU A 531      17.798 133.655 -81.308  1.00 30.53           O  
ATOM   4259  CB  GLU A 531      20.192 132.473 -79.536  1.00 30.53           C  
ATOM   4260  CG  GLU A 531      21.272 133.482 -79.319  1.00 30.53           C  
ATOM   4261  CD  GLU A 531      21.421 134.598 -80.332  1.00 30.53           C  
ATOM   4262  OE1 GLU A 531      21.864 135.706 -79.947  1.00 30.53           O  
ATOM   4263  OE2 GLU A 531      21.109 134.372 -81.523  1.00 30.53           O1-
ATOM   4264  N   GLY A 532      18.259 135.201 -79.724  1.00 23.45           N  
ATOM   4265  CA  GLY A 532      17.641 136.466 -80.154  1.00 23.45           C  
ATOM   4266  C   GLY A 532      18.132 137.746 -79.473  1.00 23.45           C  
ATOM   4267  O   GLY A 532      19.152 137.763 -78.823  1.00 23.45           O  
ATOM   4268  N   GLN A 533      17.390 138.810 -79.644  1.00 29.82           N  
ATOM   4269  CA  GLN A 533      17.827 140.212 -79.513  1.00 29.82           C  
ATOM   4270  C   GLN A 533      16.709 141.211 -79.848  1.00 29.82           C  
ATOM   4271  O   GLN A 533      16.325 141.652 -80.859  1.00 29.82           O  
ATOM   4272  CB  GLN A 533      19.034 140.435 -80.423  1.00 29.82           C  
ATOM   4273  CG  GLN A 533      19.793 141.734 -80.309  1.00 29.82           C  
ATOM   4274  CD  GLN A 533      21.049 141.755 -81.170  1.00 29.82           C  
ATOM   4275  NE2 GLN A 533      22.194 142.022 -80.552  1.00 29.82           N  
ATOM   4276  OE1 GLN A 533      20.986 141.529 -82.382  1.00 29.82           O  
ATOM   4277  N   GLU A 534      16.012 141.703 -78.746  1.00 26.14           N  
ATOM   4278  CA  GLU A 534      15.424 142.975 -78.278  1.00 26.14           C  
ATOM   4279  C   GLU A 534      13.920 143.165 -78.459  1.00 26.14           C  
ATOM   4280  O   GLU A 534      13.395 143.294 -79.560  1.00 26.14           O  
ATOM   4281  CB  GLU A 534      16.129 144.140 -79.018  1.00 26.14           C  
ATOM   4282  CG  GLU A 534      17.632 144.204 -78.856  1.00 26.14           C  
ATOM   4283  CD  GLU A 534      18.362 144.923 -79.982  1.00 26.14           C  
ATOM   4284  OE1 GLU A 534      19.346 145.646 -79.705  1.00 26.14           O  
ATOM   4285  OE2 GLU A 534      17.958 144.753 -81.155  1.00 26.14           O1-
ATOM   4286  N   GLU A 535      13.148 143.320 -77.358  1.00 23.43           N  
ATOM   4287  CA  GLU A 535      12.142 144.320 -76.913  1.00 23.43           C  
ATOM   4288  C   GLU A 535      10.650 144.041 -77.073  1.00 23.43           C  
ATOM   4289  O   GLU A 535      10.180 143.953 -78.212  1.00 23.43           O  
ATOM   4290  CB  GLU A 535      12.485 145.627 -77.697  1.00 23.43           C  
ATOM   4291  CG  GLU A 535      13.823 146.229 -77.310  1.00 23.43           C  
ATOM   4292  CD  GLU A 535      14.444 147.192 -78.302  1.00 23.43           C  
ATOM   4293  OE1 GLU A 535      15.457 147.844 -77.935  1.00 23.43           O  
ATOM   4294  OE2 GLU A 535      13.955 147.310 -79.445  1.00 23.43           O1-
ATOM   4295  N   GLU A 536       9.894 144.002 -75.999  1.00 28.84           N  
ATOM   4296  CA  GLU A 536       8.584 144.546 -75.565  1.00 28.84           C  
ATOM   4297  C   GLU A 536       7.451 143.500 -75.492  1.00 28.84           C  
ATOM   4298  O   GLU A 536       7.602 142.324 -75.477  1.00 28.84           O  
ATOM   4299  CB  GLU A 536       8.196 145.740 -76.434  1.00 28.84           C  
ATOM   4300  CG  GLU A 536       8.815 147.055 -76.054  1.00 28.84           C  
ATOM   4301  CD  GLU A 536      10.296 147.205 -75.849  1.00 28.84           C  
ATOM   4302  OE1 GLU A 536      10.897 146.533 -74.983  1.00 28.84           O  
ATOM   4303  OE2 GLU A 536      10.894 148.056 -76.559  1.00 28.84           O1-
ATOM   4304  N   GLU A 537       6.223 144.022 -75.273  1.00 24.94           N  
ATOM   4305  CA  GLU A 537       5.186 143.980 -74.204  1.00 24.94           C  
ATOM   4306  C   GLU A 537       3.850 143.294 -74.566  1.00 24.94           C  
ATOM   4307  O   GLU A 537       3.920 142.254 -75.207  1.00 24.94           O  
ATOM   4308  CB  GLU A 537       4.954 145.442 -73.793  1.00 24.94           C  
ATOM   4309  CG  GLU A 537       6.174 146.283 -73.522  1.00 24.94           C  
ATOM   4310  CD  GLU A 537       7.052 145.892 -72.353  1.00 24.94           C  
ATOM   4311  OE1 GLU A 537       6.783 146.355 -71.217  1.00 24.94           O  
ATOM   4312  OE2 GLU A 537       8.033 145.144 -72.557  1.00 24.94           O1-
ATOM   4313  N   GLU A 538       2.705 143.737 -74.148  1.00 29.31           N  
ATOM   4314  CA  GLU A 538       1.517 143.022 -73.636  1.00 29.31           C  
ATOM   4315  C   GLU A 538       0.178 143.352 -74.393  1.00 29.31           C  
ATOM   4316  O   GLU A 538       0.148 144.166 -75.221  1.00 29.31           O  
ATOM   4317  CB  GLU A 538       1.310 143.377 -72.164  1.00 29.31           C  
ATOM   4318  CG  GLU A 538       2.396 143.112 -71.172  1.00 29.31           C  
ATOM   4319  CD  GLU A 538       3.600 144.029 -71.145  1.00 29.31           C  
ATOM   4320  OE1 GLU A 538       3.413 145.269 -71.088  1.00 29.31           O  
ATOM   4321  OE2 GLU A 538       4.745 143.522 -71.152  1.00 29.31           O1-
ATOM   4322  N   GLU A 539      -0.948 142.794 -73.985  1.00 27.84           N  
ATOM   4323  CA  GLU A 539      -1.866 141.691 -73.711  1.00 27.84           C  
ATOM   4324  C   GLU A 539      -3.390 142.027 -73.572  1.00 27.84           C  
ATOM   4325  O   GLU A 539      -3.676 142.960 -72.856  1.00 27.84           O  
ATOM   4326  CB  GLU A 539      -1.448 141.025 -72.382  1.00 27.84           C  
ATOM   4327  CG  GLU A 539      -0.071 140.410 -72.368  1.00 27.84           C  
ATOM   4328  CD  GLU A 539       0.549 140.210 -70.993  1.00 27.84           C  
ATOM   4329  OE1 GLU A 539       1.794 140.064 -70.919  1.00 27.84           O  
ATOM   4330  OE2 GLU A 539      -0.187 140.193 -69.984  1.00 27.84           O1-
ATOM   4331  N   ASP A 540      -4.310 141.276 -74.120  1.00 30.74           N  
ATOM   4332  CA  ASP A 540      -5.469 140.545 -73.624  1.00 30.74           C  
ATOM   4333  C   ASP A 540      -6.915 141.030 -74.020  1.00 30.74           C  
ATOM   4334  O   ASP A 540      -7.141 142.178 -74.046  1.00 30.74           O  
ATOM   4335  CB  ASP A 540      -5.452 140.529 -72.082  1.00 30.74           C  
ATOM   4336  CG  ASP A 540      -4.334 139.763 -71.414  1.00 30.74           C  
ATOM   4337  OD1 ASP A 540      -4.001 138.640 -71.849  1.00 30.74           O  
ATOM   4338  OD2 ASP A 540      -3.772 140.293 -70.428  1.00 30.74           O1-
ATOM   4339  N   GLU A 541      -7.855 140.122 -74.207  1.00 27.64           N  
ATOM   4340  CA  GLU A 541      -9.237 139.609 -74.016  1.00 27.64           C  
ATOM   4341  C   GLU A 541     -10.187 139.681 -75.235  1.00 27.64           C  
ATOM   4342  O   GLU A 541     -10.040 140.426 -76.156  1.00 27.64           O  
ATOM   4343  CB  GLU A 541      -9.928 140.340 -72.854  1.00 27.64           C  
ATOM   4344  CG  GLU A 541      -9.657 139.923 -71.450  1.00 27.64           C  
ATOM   4345  CD  GLU A 541      -8.414 140.372 -70.731  1.00 27.64           C  
ATOM   4346  OE1 GLU A 541      -8.095 141.584 -70.770  1.00 27.64           O  
ATOM   4347  OE2 GLU A 541      -7.745 139.519 -70.102  1.00 27.64           O1-
ATOM   4348  N   GLY A 542     -11.300 138.875 -75.211  1.00 28.52           N  
ATOM   4349  CA  GLY A 542     -12.122 138.636 -76.394  1.00 28.52           C  
ATOM   4350  C   GLY A 542     -13.525 137.914 -76.184  1.00 28.52           C  
ATOM   4351  O   GLY A 542     -13.512 137.186 -75.256  1.00 28.52           O  
ATOM   4352  N   ALA A 543     -14.514 138.167 -76.987  1.00 27.24           N  
ATOM   4353  CA  ALA A 543     -15.725 138.475 -77.738  1.00 27.24           C  
ATOM   4354  C   ALA A 543     -17.110 137.942 -77.301  1.00 27.24           C  
ATOM   4355  O   ALA A 543     -17.055 137.142 -76.429  1.00 27.24           O  
ATOM   4356  CB  ALA A 543     -15.503 137.913 -79.172  1.00 27.24           C  
ATOM   4357  N   LYS A 544     -18.222 138.342 -77.959  1.00 24.58           N  
ATOM   4358  CA  LYS A 544     -19.635 137.988 -78.160  1.00 24.58           C  
ATOM   4359  C   LYS A 544     -20.681 138.950 -78.749  1.00 24.58           C  
ATOM   4360  O   LYS A 544     -20.942 139.997 -78.143  1.00 24.58           O  
ATOM   4361  CB  LYS A 544     -20.220 137.646 -76.749  1.00 24.58           C  
ATOM   4362  CG  LYS A 544     -19.969 136.276 -76.196  1.00 24.58           C  
ATOM   4363  CD  LYS A 544     -19.882 136.243 -74.673  1.00 24.58           C  
ATOM   4364  CE  LYS A 544     -19.185 134.975 -74.192  1.00 24.58           C  
ATOM   4365  NZ  LYS A 544     -19.080 134.923 -72.705  1.00 24.58           N1+
ATOM   4366  N   SER A 545     -21.491 138.614 -79.792  1.00 29.32           N  
ATOM   4367  CA  SER A 545     -22.898 138.377 -79.945  1.00 29.32           C  
ATOM   4368  C   SER A 545     -23.911 139.327 -80.626  1.00 29.32           C  
ATOM   4369  O   SER A 545     -23.948 140.444 -80.104  1.00 29.32           O  
ATOM   4370  CB  SER A 545     -23.507 138.153 -78.507  1.00 29.32           C  
ATOM   4371  OG  SER A 545     -22.991 136.952 -77.968  1.00 29.32           O  
ATOM   4372  N   ASP A 546     -24.851 139.046 -81.446  1.00 25.47           N  
ATOM   4373  CA  ASP A 546     -26.183 138.812 -81.978  1.00 25.47           C  
ATOM   4374  C   ASP A 546     -27.124 139.839 -82.605  1.00 25.47           C  
ATOM   4375  O   ASP A 546     -27.460 140.815 -81.920  1.00 25.47           O  
ATOM   4376  CB  ASP A 546     -26.992 138.268 -80.733  1.00 25.47           C  
ATOM   4377  CG  ASP A 546     -26.388 137.017 -80.128  1.00 25.47           C  
ATOM   4378  OD1 ASP A 546     -25.899 136.141 -80.869  1.00 25.47           O  
ATOM   4379  OD2 ASP A 546     -26.406 136.903 -78.879  1.00 25.47           O1-
ATOM   4380  N   GLN A 547     -27.750 139.613 -83.777  1.00 28.05           N  
ATOM   4381  CA  GLN A 547     -29.091 139.472 -84.354  1.00 28.05           C  
ATOM   4382  C   GLN A 547     -29.845 140.612 -85.108  1.00 28.05           C  
ATOM   4383  O   GLN A 547     -29.527 141.740 -84.768  1.00 28.05           O  
ATOM   4384  CB  GLN A 547     -30.014 139.015 -83.161  1.00 28.05           C  
ATOM   4385  CG  GLN A 547     -29.568 137.632 -82.686  1.00 28.05           C  
ATOM   4386  CD  GLN A 547     -30.209 137.083 -81.438  1.00 28.05           C  
ATOM   4387  NE2 GLN A 547     -30.692 137.959 -80.563  1.00 28.05           N  
ATOM   4388  OE1 GLN A 547     -30.259 135.861 -81.245  1.00 28.05           O  
ATOM   4389  N   ALA A 548     -30.831 140.404 -86.055  1.00 28.22           N  
ATOM   4390  CA  ALA A 548     -31.324 140.942 -87.357  1.00 28.22           C  
ATOM   4391  C   ALA A 548     -32.838 141.254 -87.602  1.00 28.22           C  
ATOM   4392  O   ALA A 548     -33.556 141.120 -86.637  1.00 28.22           O  
ATOM   4393  CB  ALA A 548     -30.943 139.885 -88.422  1.00 28.22           C  
ATOM   4394  N   GLU A 549     -33.264 141.682 -88.818  1.00 23.80           N  
ATOM   4395  CA  GLU A 549     -34.360 141.514 -89.841  1.00 23.80           C  
ATOM   4396  C   GLU A 549     -34.820 142.612 -90.805  1.00 23.80           C  
ATOM   4397  O   GLU A 549     -33.781 143.227 -91.257  1.00 23.80           O  
ATOM   4398  CB  GLU A 549     -35.603 140.992 -89.016  1.00 23.80           C  
ATOM   4399  CG  GLU A 549     -35.504 139.610 -88.526  1.00 23.80           C  
ATOM   4400  CD  GLU A 549     -36.471 138.660 -87.954  1.00 23.80           C  
ATOM   4401  OE1 GLU A 549     -37.639 138.544 -88.371  1.00 23.80           O  
ATOM   4402  OE2 GLU A 549     -36.015 137.917 -87.028  1.00 23.80           O1-
ATOM   4403  N   GLU A 550     -35.994 142.939 -91.368  1.00 28.48           N  
ATOM   4404  CA  GLU A 550     -36.568 143.122 -92.785  1.00 28.48           C  
ATOM   4405  C   GLU A 550     -37.250 144.474 -93.216  1.00 28.48           C  
ATOM   4406  O   GLU A 550     -37.314 145.300 -92.332  1.00 28.48           O  
ATOM   4407  CB  GLU A 550     -37.592 142.028 -92.937  1.00 28.48           C  
ATOM   4408  CG  GLU A 550     -37.814 140.675 -92.627  1.00 28.48           C  
ATOM   4409  CD  GLU A 550     -38.108 139.968 -91.342  1.00 28.48           C  
ATOM   4410  OE1 GLU A 550     -38.074 138.722 -91.284  1.00 28.48           O  
ATOM   4411  OE2 GLU A 550     -38.407 140.686 -90.353  1.00 28.48           O1-
ATOM   4412  N   GLY A 551     -37.797 144.683 -94.497  1.00 23.85           N  
ATOM   4413  CA  GLY A 551     -38.639 145.573 -95.227  1.00 23.85           C  
ATOM   4414  C   GLY A 551     -39.190 145.830 -96.606  1.00 23.85           C  
ATOM   4415  O   GLY A 551     -38.838 144.855 -97.425  1.00 23.85           O  
ATOM   4416  N   GLY A 552     -39.919 146.642 -97.360  1.00 25.84           N  
ATOM   4417  CA  GLY A 552     -40.062 147.109 -98.739  1.00 25.84           C  
ATOM   4418  C   GLY A 552     -41.337 147.568 -99.462  1.00 25.84           C  
ATOM   4419  O   GLY A 552     -42.418 147.258 -99.091  1.00 25.84           O  
ATOM   4420  N   SER A 553     -41.161 148.404-100.586  1.00 22.56           N  
ATOM   4421  CA  SER A 553     -41.826 148.635-101.914  1.00 22.56           C  
ATOM   4422  C   SER A 553     -42.583 149.928-102.239  1.00 22.56           C  
ATOM   4423  O   SER A 553     -43.234 150.528-101.414  1.00 22.56           O  
ATOM   4424  CB  SER A 553     -42.893 147.528-102.142  1.00 22.56           C  
ATOM   4425  OG  SER A 553     -42.361 146.230-102.086  1.00 22.56           O  
ATOM   4426  N   GLU A 554     -42.596 150.324-103.591  1.00 28.05           N  
ATOM   4427  CA  GLU A 554     -43.539 150.740-104.680  1.00 28.05           C  
ATOM   4428  C   GLU A 554     -43.363 152.053-105.408  1.00 28.05           C  
ATOM   4429  O   GLU A 554     -42.271 152.576-105.584  1.00 28.05           O  
ATOM   4430  CB  GLU A 554     -44.982 150.618-104.081  1.00 28.05           C  
ATOM   4431  CG  GLU A 554     -45.280 149.121-103.914  1.00 28.05           C  
ATOM   4432  CD  GLU A 554     -46.598 148.733-103.292  1.00 28.05           C  
ATOM   4433  OE1 GLU A 554     -47.076 147.605-103.583  1.00 28.05           O  
ATOM   4434  OE2 GLU A 554     -47.160 149.522-102.507  1.00 28.05           O1-
ATOM   4435  N   LYS A 555     -44.411 152.559-106.139  1.00 22.48           N  
ATOM   4436  CA  LYS A 555     -44.897 152.860-107.493  1.00 22.48           C  
ATOM   4437  C   LYS A 555     -44.741 154.160-108.240  1.00 22.48           C  
ATOM   4438  O   LYS A 555     -43.568 154.493-108.537  1.00 22.48           O  
ATOM   4439  CB  LYS A 555     -46.445 152.557-107.329  1.00 22.48           C  
ATOM   4440  CG  LYS A 555     -46.693 151.117-106.912  1.00 22.48           C  
ATOM   4441  CD  LYS A 555     -48.151 150.702-106.980  1.00 22.48           C  
ATOM   4442  CE  LYS A 555     -48.325 149.238-106.586  1.00 22.48           C  
ATOM   4443  NZ  LYS A 555     -49.715 148.756-106.831  1.00 22.48           N1+
ATOM   4444  N   GLU A 556     -45.706 154.840-108.768  1.00 28.96           N  
ATOM   4445  CA  GLU A 556     -45.862 155.263-110.175  1.00 28.96           C  
ATOM   4446  C   GLU A 556     -46.101 156.800-110.422  1.00 28.96           C  
ATOM   4447  O   GLU A 556     -46.105 157.508-109.505  1.00 28.96           O  
ATOM   4448  CB  GLU A 556     -47.077 154.522-110.757  1.00 28.96           C  
ATOM   4449  CG  GLU A 556     -47.089 153.022-110.529  1.00 28.96           C  
ATOM   4450  CD  GLU A 556     -48.482 152.441-110.328  1.00 28.96           C  
ATOM   4451  OE1 GLU A 556     -48.786 151.366-110.887  1.00 28.96           O  
ATOM   4452  OE2 GLU A 556     -49.279 153.064-109.586  1.00 28.96           O1-
ATOM   4453  N   GLY A 557     -46.315 157.167-111.688  1.00 22.48           N  
ATOM   4454  CA  GLY A 557     -46.473 158.491-112.339  1.00 22.48           C  
ATOM   4455  C   GLY A 557     -46.862 158.546-113.820  1.00 22.48           C  
ATOM   4456  O   GLY A 557     -47.124 157.533-114.419  1.00 22.48           O  
ATOM   4457  N   SER A 558     -46.896 159.774-114.381  1.00 25.58           N  
ATOM   4458  CA  SER A 558     -47.604 160.200-115.572  1.00 25.58           C  
ATOM   4459  C   SER A 558     -47.695 161.651-116.025  1.00 25.58           C  
ATOM   4460  O   SER A 558     -48.006 162.607-115.402  1.00 25.58           O  
ATOM   4461  CB  SER A 558     -49.099 159.753-115.387  1.00 25.58           C  
ATOM   4462  OG  SER A 558     -49.391 158.759-116.354  1.00 25.58           O  
ATOM   4463  N   SER A 559     -47.545 161.953-117.411  1.00 22.77           N  
ATOM   4464  CA  SER A 559     -48.096 162.717-118.536  1.00 22.77           C  
ATOM   4465  C   SER A 559     -48.429 164.119-118.723  1.00 22.77           C  
ATOM   4466  O   SER A 559     -49.042 164.869-117.969  1.00 22.77           O  
ATOM   4467  CB  SER A 559     -49.508 161.975-118.727  1.00 22.77           C  
ATOM   4468  OG  SER A 559     -49.409 161.261-119.953  1.00 22.77           O  
ATOM   4469  N   GLU A 560     -48.223 164.758-120.027  1.00 22.80           N  
ATOM   4470  CA  GLU A 560     -48.983 165.357-121.142  1.00 22.80           C  
ATOM   4471  C   GLU A 560     -48.439 166.601-121.855  1.00 22.80           C  
ATOM   4472  O   GLU A 560     -47.262 166.601-122.239  1.00 22.80           O  
ATOM   4473  CB  GLU A 560     -50.447 165.628-120.694  1.00 22.80           C  
ATOM   4474  CG  GLU A 560     -51.173 164.291-120.503  1.00 22.80           C  
ATOM   4475  CD  GLU A 560     -52.496 164.163-121.225  1.00 22.80           C  
ATOM   4476  OE1 GLU A 560     -52.523 163.459-122.271  1.00 22.80           O  
ATOM   4477  OE2 GLU A 560     -53.506 164.733-120.772  1.00 22.80           O1-
ATOM   4478  N   LYS A 561     -49.259 167.621-122.295  1.00 25.86           N  
ATOM   4479  CA  LYS A 561     -49.365 168.111-123.730  1.00 25.86           C  
ATOM   4480  C   LYS A 561     -49.691 169.554-123.980  1.00 25.86           C  
ATOM   4481  O   LYS A 561     -50.366 170.298-123.338  1.00 25.86           O  
ATOM   4482  CB  LYS A 561     -50.478 167.202-124.262  1.00 25.86           C  
ATOM   4483  CG  LYS A 561     -50.909 167.209-125.674  1.00 25.86           C  
ATOM   4484  CD  LYS A 561     -52.376 166.830-125.868  1.00 25.86           C  
ATOM   4485  CE  LYS A 561     -52.719 165.471-125.281  1.00 25.86           C  
ATOM   4486  NZ  LYS A 561     -54.173 165.158-125.400  1.00 25.86           N1+
ATOM   4487  N   GLU A 562     -49.278 170.163-125.224  1.00 23.54           N  
ATOM   4488  CA  GLU A 562     -49.841 170.789-126.422  1.00 23.54           C  
ATOM   4489  C   GLU A 562     -49.849 172.311-126.601  1.00 23.54           C  
ATOM   4490  O   GLU A 562     -50.222 173.032-125.699  1.00 23.54           O  
ATOM   4491  CB  GLU A 562     -51.330 170.342-126.499  1.00 23.54           C  
ATOM   4492  CG  GLU A 562     -51.911 170.427-127.895  1.00 23.54           C  
ATOM   4493  CD  GLU A 562     -53.250 169.721-128.049  1.00 23.54           C  
ATOM   4494  OE1 GLU A 562     -53.363 168.812-128.902  1.00 23.54           O  
ATOM   4495  OE2 GLU A 562     -54.193 170.081-127.309  1.00 23.54           O1-
ATOM   4496  N   GLU A 563     -49.560 172.812-127.823  1.00 31.45           N  
ATOM   4497  CA  GLU A 563     -50.105 173.723-128.779  1.00 31.45           C  
ATOM   4498  C   GLU A 563     -49.863 175.193-128.881  1.00 31.45           C  
ATOM   4499  O   GLU A 563     -49.624 176.103-128.186  1.00 31.45           O  
ATOM   4500  CB  GLU A 563     -51.696 173.605-128.689  1.00 31.45           C  
ATOM   4501  CG  GLU A 563     -52.157 172.950-129.993  1.00 31.45           C  
ATOM   4502  CD  GLU A 563     -53.636 172.995-130.303  1.00 31.45           C  
ATOM   4503  OE1 GLU A 563     -54.024 172.433-131.363  1.00 31.45           O  
ATOM   4504  OE2 GLU A 563     -54.420 173.575-129.528  1.00 31.45           O1-
ATOM   4505  N   GLY A 564     -49.998 175.748-130.186  1.00 22.13           N  
ATOM   4506  CA  GLY A 564     -49.839 177.168-130.605  1.00 22.13           C  
ATOM   4507  C   GLY A 564     -50.337 177.484-132.044  1.00 22.13           C  
ATOM   4508  O   GLY A 564     -50.794 176.600-132.693  1.00 22.13           O  
ATOM   4509  N   GLU A 565     -50.207 178.783-132.475  1.00 29.05           N  
ATOM   4510  CA  GLU A 565     -50.522 179.363-133.814  1.00 29.05           C  
ATOM   4511  C   GLU A 565     -50.268 180.899-133.957  1.00 29.05           C  
ATOM   4512  O   GLU A 565     -49.991 181.487-132.946  1.00 29.05           O  
ATOM   4513  CB  GLU A 565     -51.990 179.069-134.138  1.00 29.05           C  
ATOM   4514  CG  GLU A 565     -52.321 178.937-135.597  1.00 29.05           C  
ATOM   4515  CD  GLU A 565     -53.747 179.241-136.014  1.00 29.05           C  
ATOM   4516  OE1 GLU A 565     -54.141 178.816-137.129  1.00 29.05           O  
ATOM   4517  OE2 GLU A 565     -54.476 179.912-135.254  1.00 29.05           O1-
ATOM   4518  N   GLN A 566     -50.404 181.500-135.143  1.00 23.04           N  
ATOM   4519  CA  GLN A 566     -50.492 182.256-136.401  1.00 23.04           C  
ATOM   4520  C   GLN A 566     -50.560 183.744-136.423  1.00 23.04           C  
ATOM   4521  O   GLN A 566     -51.085 184.442-135.541  1.00 23.04           O  
ATOM   4522  CB  GLN A 566     -51.806 181.768-137.076  1.00 23.04           C  
ATOM   4523  CG  GLN A 566     -51.953 181.893-138.555  1.00 23.04           C  
ATOM   4524  CD  GLN A 566     -53.382 182.046-139.046  1.00 23.04           C  
ATOM   4525  NE2 GLN A 566     -53.622 181.641-140.290  1.00 23.04           N  
ATOM   4526  OE1 GLN A 566     -54.268 182.531-138.334  1.00 23.04           O  
ATOM   4527  N   GLU A 567     -50.205 184.456-137.559  1.00 22.85           N  
ATOM   4528  CA  GLU A 567     -50.599 185.257-138.663  1.00 22.85           C  
ATOM   4529  C   GLU A 567     -50.449 186.782-138.825  1.00 22.85           C  
ATOM   4530  O   GLU A 567     -50.785 187.550-137.936  1.00 22.85           O  
ATOM   4531  CB  GLU A 567     -52.169 185.108-138.885  1.00 22.85           C  
ATOM   4532  CG  GLU A 567     -52.469 185.240-140.370  1.00 22.85           C  
ATOM   4533  CD  GLU A 567     -53.882 185.585-140.776  1.00 22.85           C  
ATOM   4534  OE1 GLU A 567     -54.201 185.421-141.984  1.00 22.85           O  
ATOM   4535  OE2 GLU A 567     -54.678 186.030-139.925  1.00 22.85           O1-
ATOM   4536  N   GLU A 568     -50.080 187.286-140.045  1.00 29.93           N  
ATOM   4537  CA  GLU A 568     -50.575 188.209-141.076  1.00 29.93           C  
ATOM   4538  C   GLU A 568     -49.925 189.630-141.101  1.00 29.93           C  
ATOM   4539  O   GLU A 568     -49.356 190.116-140.211  1.00 29.93           O  
ATOM   4540  CB  GLU A 568     -52.083 188.427-140.992  1.00 29.93           C  
ATOM   4541  CG  GLU A 568     -52.946 188.489-142.177  1.00 29.93           C  
ATOM   4542  CD  GLU A 568     -52.873 189.489-143.286  1.00 29.93           C  
ATOM   4543  OE1 GLU A 568     -52.637 189.080-144.453  1.00 29.93           O  
ATOM   4544  OE2 GLU A 568     -53.047 190.700-143.024  1.00 29.93           O1-
ATOM   4545  N   GLY A 569     -50.083 190.389-142.304  1.00 23.45           N  
ATOM   4546  CA  GLY A 569     -49.974 191.815-142.692  1.00 23.45           C  
ATOM   4547  C   GLY A 569     -50.327 192.241-144.119  1.00 23.45           C  
ATOM   4548  O   GLY A 569     -50.750 191.441-144.921  1.00 23.45           O  
ATOM   4549  N   GLU A 570     -50.140 193.627-144.439  1.00 23.99           N  
ATOM   4550  CA  GLU A 570     -50.234 194.380-145.727  1.00 23.99           C  
ATOM   4551  C   GLU A 570     -49.925 195.895-145.657  1.00 23.99           C  
ATOM   4552  O   GLU A 570     -49.735 196.300-144.476  1.00 23.99           O  
ATOM   4553  CB  GLU A 570     -51.643 194.205-146.324  1.00 23.99           C  
ATOM   4554  CG  GLU A 570     -51.755 194.516-147.797  1.00 23.99           C  
ATOM   4555  CD  GLU A 570     -53.145 194.774-148.344  1.00 23.99           C  
ATOM   4556  OE1 GLU A 570     -53.306 194.720-149.591  1.00 23.99           O  
ATOM   4557  OE2 GLU A 570     -54.078 195.041-147.560  1.00 23.99           O1-
ATOM   4558  N   THR A 571     -49.778 196.735-146.699  1.00 23.63           N  
ATOM   4559  CA  THR A 571     -50.265 197.420-147.928  1.00 23.63           C  
ATOM   4560  C   THR A 571     -49.333 198.405-148.639  1.00 23.63           C  
ATOM   4561  O   THR A 571     -48.296 198.116-149.219  1.00 23.63           O  
ATOM   4562  CB  THR A 571     -51.628 198.093-147.609  1.00 23.63           C  
ATOM   4563  CG2 THR A 571     -52.455 198.247-148.912  1.00 23.63           C  
ATOM   4564  OG1 THR A 571     -52.460 197.357-146.728  1.00 23.63           O  
ATOM   4565  N   GLU A 572     -49.741 199.732-148.847  1.00 25.95           N  
ATOM   4566  CA  GLU A 572     -49.807 200.497-150.149  1.00 25.95           C  
ATOM   4567  C   GLU A 572     -48.824 201.661-150.345  1.00 25.95           C  
ATOM   4568  O   GLU A 572     -47.813 201.707-149.675  1.00 25.95           O  
ATOM   4569  CB  GLU A 572     -51.261 200.985-150.266  1.00 25.95           C  
ATOM   4570  CG  GLU A 572     -51.946 201.056-151.557  1.00 25.95           C  
ATOM   4571  CD  GLU A 572     -51.888 202.167-152.556  1.00 25.95           C  
ATOM   4572  OE1 GLU A 572     -51.401 201.938-153.690  1.00 25.95           O  
ATOM   4573  OE2 GLU A 572     -52.337 203.292-152.230  1.00 25.95           O1-
ATOM   4574  N   ALA A 573     -49.089 202.609-151.318  1.00 23.86           N  
ATOM   4575  CA  ALA A 573     -48.905 204.059-151.522  1.00 23.86           C  
ATOM   4576  C   ALA A 573     -48.917 204.551-152.995  1.00 23.86           C  
ATOM   4577  O   ALA A 573     -49.023 203.761-153.909  1.00 23.86           O  
ATOM   4578  CB  ALA A 573     -47.570 204.533-150.930  1.00 23.86           C  
ATOM   4579  N   GLU A 574     -48.791 205.892-153.183  1.00 28.11           N  
ATOM   4580  CA  GLU A 574     -48.819 206.684-154.456  1.00 28.11           C  
ATOM   4581  C   GLU A 574     -47.793 207.858-154.434  1.00 28.11           C  
ATOM   4582  O   GLU A 574     -46.778 207.696-153.787  1.00 28.11           O  
ATOM   4583  CB  GLU A 574     -50.231 207.163-154.734  1.00 28.11           C  
ATOM   4584  CG  GLU A 574     -50.772 207.292-156.100  1.00 28.11           C  
ATOM   4585  CD  GLU A 574     -50.399 208.374-157.067  1.00 28.11           C  
ATOM   4586  OE1 GLU A 574     -49.718 208.093-158.080  1.00 28.11           O  
ATOM   4587  OE2 GLU A 574     -50.803 209.540-156.827  1.00 28.11           O1-
ATOM   4588  N   ALA A 575     -48.062 208.975-155.122  1.00 23.03           N  
ATOM   4589  CA  ALA A 575     -47.863 210.451-155.090  1.00 23.03           C  
ATOM   4590  C   ALA A 575     -47.174 211.047-156.336  1.00 23.03           C  
ATOM   4591  O   ALA A 575     -47.085 210.348-157.344  1.00 23.03           O  
ATOM   4592  CB  ALA A 575     -47.058 210.795-153.833  1.00 23.03           C  
ATOM   4593  N   GLU A 576     -46.740 212.291-156.236  1.00 28.12           N  
ATOM   4594  CA  GLU A 576     -46.209 213.242-157.224  1.00 28.12           C  
ATOM   4595  C   GLU A 576     -45.695 214.548-156.583  1.00 28.12           C  
ATOM   4596  O   GLU A 576     -46.337 215.542-156.400  1.00 28.12           O  
ATOM   4597  CB  GLU A 576     -47.253 213.563-158.285  1.00 28.12           C  
ATOM   4598  CG  GLU A 576     -46.943 214.146-159.606  1.00 28.12           C  
ATOM   4599  CD  GLU A 576     -46.777 215.641-159.760  1.00 28.12           C  
ATOM   4600  OE1 GLU A 576     -46.043 216.075-160.681  1.00 28.12           O  
ATOM   4601  OE2 GLU A 576     -47.418 216.399-158.999  1.00 28.12           O1-
ATOM   4602  N   GLY A 577     -44.324 214.487-156.174  1.00 25.82           N  
ATOM   4603  CA  GLY A 577     -43.745 215.243-155.032  1.00 25.82           C  
ATOM   4604  C   GLY A 577     -42.265 215.662-155.174  1.00 25.82           C  
ATOM   4605  O   GLY A 577     -41.856 215.980-156.254  1.00 25.82           O  
ATOM   4606  N   GLU A 578     -41.552 215.638-154.025  1.00 23.94           N  
ATOM   4607  CA  GLU A 578     -40.259 215.958-153.387  1.00 23.94           C  
ATOM   4608  C   GLU A 578     -40.185 215.632-151.877  1.00 23.94           C  
ATOM   4609  O   GLU A 578     -41.064 216.113-151.154  1.00 23.94           O  
ATOM   4610  CB  GLU A 578     -39.963 217.458-153.589  1.00 23.94           C  
ATOM   4611  CG  GLU A 578     -39.787 217.931-155.009  1.00 23.94           C  
ATOM   4612  CD  GLU A 578     -39.968 219.414-155.277  1.00 23.94           C  
ATOM   4613  OE1 GLU A 578     -39.388 219.916-156.272  1.00 23.94           O  
ATOM   4614  OE2 GLU A 578     -40.697 220.085-154.517  1.00 23.94           O1-
ATOM   4615  N   GLU A 579     -39.189 214.872-151.430  1.00 27.53           N  
ATOM   4616  CA  GLU A 579     -38.099 215.098-150.542  1.00 27.53           C  
ATOM   4617  C   GLU A 579     -37.613 214.585-149.310  1.00 27.53           C  
ATOM   4618  O   GLU A 579     -36.525 215.021-148.846  1.00 27.53           O  
ATOM   4619  CB  GLU A 579     -38.191 216.720-150.255  1.00 27.53           C  
ATOM   4620  CG  GLU A 579     -37.065 217.338-151.084  1.00 27.53           C  
ATOM   4621  CD  GLU A 579     -37.396 218.645-151.774  1.00 27.53           C  
ATOM   4622  OE1 GLU A 579     -36.843 218.882-152.879  1.00 27.53           O  
ATOM   4623  OE2 GLU A 579     -38.201 219.435-151.244  1.00 27.53           O1-
ATOM   4624  N   ALA A 580     -37.919 213.609-148.400  1.00 25.08           N  
ATOM   4625  CA  ALA A 580     -37.233 213.349-147.068  1.00 25.08           C  
ATOM   4626  C   ALA A 580     -37.414 211.922-146.527  1.00 25.08           C  
ATOM   4627  O   ALA A 580     -38.250 211.259-147.161  1.00 25.08           O  
ATOM   4628  CB  ALA A 580     -37.773 214.363-146.066  1.00 25.08           C  
ATOM   4629  N   GLU A 581     -36.926 211.474-145.471  1.00 28.33           N  
ATOM   4630  CA  GLU A 581     -35.783 210.922-144.804  1.00 28.33           C  
ATOM   4631  C   GLU A 581     -36.043 210.533-143.294  1.00 28.33           C  
ATOM   4632  O   GLU A 581     -36.697 211.086-142.526  1.00 28.33           O  
ATOM   4633  CB  GLU A 581     -34.535 211.795-144.744  1.00 28.33           C  
ATOM   4634  CG  GLU A 581     -33.759 212.163-145.957  1.00 28.33           C  
ATOM   4635  CD  GLU A 581     -34.028 213.504-146.613  1.00 28.33           C  
ATOM   4636  OE1 GLU A 581     -34.539 214.418-145.917  1.00 28.33           O  
ATOM   4637  OE2 GLU A 581     -33.723 213.664-147.813  1.00 28.33           O1-
ATOM   4638  N   ALA A 582     -35.364 209.403-142.825  1.00 23.76           N  
ATOM   4639  CA  ALA A 582     -34.666 208.838-141.611  1.00 23.76           C  
ATOM   4640  C   ALA A 582     -34.825 207.311-141.376  1.00 23.76           C  
ATOM   4641  O   ALA A 582     -35.228 206.719-142.408  1.00 23.76           O  
ATOM   4642  CB  ALA A 582     -35.130 209.555-140.349  1.00 23.76           C  
ATOM   4643  N   LYS A 583     -34.525 206.669-140.292  1.00 26.97           N  
ATOM   4644  CA  LYS A 583     -34.609 206.315-138.886  1.00 26.97           C  
ATOM   4645  C   LYS A 583     -33.788 205.045-138.447  1.00 26.97           C  
ATOM   4646  O   LYS A 583     -32.898 204.704-139.189  1.00 26.97           O  
ATOM   4647  CB  LYS A 583     -36.066 206.094-138.449  1.00 26.97           C  
ATOM   4648  CG  LYS A 583     -37.026 207.256-138.519  1.00 26.97           C  
ATOM   4649  CD  LYS A 583     -37.676 207.493-139.858  1.00 26.97           C  
ATOM   4650  CE  LYS A 583     -38.319 208.848-140.046  1.00 26.97           C  
ATOM   4651  NZ  LYS A 583     -38.628 209.133-141.481  1.00 26.97           N1+
ATOM   4652  N   GLU A 584     -34.082 204.409-137.274  1.00 25.86           N  
ATOM   4653  CA  GLU A 584     -34.048 203.016-136.682  1.00 25.86           C  
ATOM   4654  C   GLU A 584     -32.887 202.686-135.740  1.00 25.86           C  
ATOM   4655  O   GLU A 584     -31.888 203.387-135.882  1.00 25.86           O  
ATOM   4656  CB  GLU A 584     -34.041 202.041-137.867  1.00 25.86           C  
ATOM   4657  CG  GLU A 584     -35.250 201.822-138.693  1.00 25.86           C  
ATOM   4658  CD  GLU A 584     -35.731 202.796-139.728  1.00 25.86           C  
ATOM   4659  OE1 GLU A 584     -36.899 203.244-139.665  1.00 25.86           O  
ATOM   4660  OE2 GLU A 584     -34.929 203.133-140.636  1.00 25.86           O1-
ATOM   4661  N   GLU A 585     -32.847 201.586-134.910  1.00 24.99           N  
ATOM   4662  CA  GLU A 585     -33.166 200.791-133.707  1.00 24.99           C  
ATOM   4663  C   GLU A 585     -32.070 199.749-133.282  1.00 24.99           C  
ATOM   4664  O   GLU A 585     -31.094 199.622-134.020  1.00 24.99           O  
ATOM   4665  CB  GLU A 585     -34.444 199.979-133.803  1.00 24.99           C  
ATOM   4666  CG  GLU A 585     -35.766 200.605-134.107  1.00 24.99           C  
ATOM   4667  CD  GLU A 585     -36.097 200.715-135.587  1.00 24.99           C  
ATOM   4668  OE1 GLU A 585     -36.825 201.641-136.002  1.00 24.99           O  
ATOM   4669  OE2 GLU A 585     -35.623 199.828-136.342  1.00 24.99           O1-
ATOM   4670  N   LYS A 586     -32.185 199.073-132.171  1.00 29.69           N  
ATOM   4671  CA  LYS A 586     -31.974 197.652-131.805  1.00 29.69           C  
ATOM   4672  C   LYS A 586     -30.659 197.321-131.006  1.00 29.69           C  
ATOM   4673  O   LYS A 586     -29.796 198.109-131.197  1.00 29.69           O  
ATOM   4674  CB  LYS A 586     -32.048 196.807-133.098  1.00 29.69           C  
ATOM   4675  CG  LYS A 586     -33.462 196.836-133.684  1.00 29.69           C  
ATOM   4676  CD  LYS A 586     -33.573 196.829-135.176  1.00 29.69           C  
ATOM   4677  CE  LYS A 586     -32.924 197.969-135.916  1.00 29.69           C  
ATOM   4678  NZ  LYS A 586     -33.352 198.054-137.343  1.00 29.69           N1+
ATOM   4679  N   LYS A 587     -30.522 196.262-130.263  1.00 23.30           N  
ATOM   4680  CA  LYS A 587     -30.523 195.209-129.197  1.00 23.30           C  
ATOM   4681  C   LYS A 587     -29.353 194.195-129.268  1.00 23.30           C  
ATOM   4682  O   LYS A 587     -28.985 193.998-130.466  1.00 23.30           O  
ATOM   4683  CB  LYS A 587     -31.796 194.395-129.204  1.00 23.30           C  
ATOM   4684  CG  LYS A 587     -33.099 194.767-128.671  1.00 23.30           C  
ATOM   4685  CD  LYS A 587     -34.206 195.336-129.456  1.00 23.30           C  
ATOM   4686  CE  LYS A 587     -34.309 196.802-129.710  1.00 23.30           C  
ATOM   4687  NZ  LYS A 587     -35.403 197.161-130.666  1.00 23.30           N1+
ATOM   4688  N   VAL A 588     -28.710 193.508-128.406  1.00 27.70           N  
ATOM   4689  CA  VAL A 588     -28.476 192.843-127.147  1.00 27.70           C  
ATOM   4690  C   VAL A 588     -27.793 191.459-127.138  1.00 27.70           C  
ATOM   4691  O   VAL A 588     -27.977 190.609-127.922  1.00 27.70           O  
ATOM   4692  CB  VAL A 588     -29.933 192.765-126.534  1.00 27.70           C  
ATOM   4693  CG1 VAL A 588     -30.796 191.801-127.360  1.00 27.70           C  
ATOM   4694  CG2 VAL A 588     -29.916 192.373-125.079  1.00 27.70           C  
ATOM   4695  N   GLU A 589     -26.893 191.140-126.120  1.00 28.29           N  
ATOM   4696  CA  GLU A 589     -26.408 189.999-125.241  1.00 28.29           C  
ATOM   4697  C   GLU A 589     -25.093 189.350-125.535  1.00 28.29           C  
ATOM   4698  O   GLU A 589     -24.604 189.265-126.647  1.00 28.29           O  
ATOM   4699  CB  GLU A 589     -27.543 188.936-125.322  1.00 28.29           C  
ATOM   4700  CG  GLU A 589     -28.820 189.339-124.635  1.00 28.29           C  
ATOM   4701  CD  GLU A 589     -30.127 188.857-125.230  1.00 28.29           C  
ATOM   4702  OE1 GLU A 589     -31.162 188.909-124.519  1.00 28.29           O  
ATOM   4703  OE2 GLU A 589     -30.145 188.448-126.410  1.00 28.29           O1-
ATOM   4704  N   GLY A 590     -24.404 188.671-124.505  1.00 22.33           N  
ATOM   4705  CA  GLY A 590     -23.216 187.797-124.464  1.00 22.33           C  
ATOM   4706  C   GLY A 590     -22.670 187.255-123.138  1.00 22.33           C  
ATOM   4707  O   GLY A 590     -23.300 187.561-122.131  1.00 22.33           O  
ATOM   4708  N   LYS A 591     -21.551 186.490-123.146  1.00 28.48           N  
ATOM   4709  CA  LYS A 591     -20.908 185.538-122.176  1.00 28.48           C  
ATOM   4710  C   LYS A 591     -19.444 185.307-122.283  1.00 28.48           C  
ATOM   4711  O   LYS A 591     -18.599 186.194-122.413  1.00 28.48           O  
ATOM   4712  CB  LYS A 591     -21.764 184.233-122.266  1.00 28.48           C  
ATOM   4713  CG  LYS A 591     -23.043 184.456-121.457  1.00 28.48           C  
ATOM   4714  CD  LYS A 591     -24.235 183.618-121.774  1.00 28.48           C  
ATOM   4715  CE  LYS A 591     -24.963 184.034-123.044  1.00 28.48           C  
ATOM   4716  NZ  LYS A 591     -26.405 183.633-123.002  1.00 28.48           N1+
ATOM   4717  N   GLU A 592     -18.757 184.103-121.976  1.00 23.52           N  
ATOM   4718  CA  GLU A 592     -17.916 183.458-120.955  1.00 23.52           C  
ATOM   4719  C   GLU A 592     -16.453 183.241-120.945  1.00 23.52           C  
ATOM   4720  O   GLU A 592     -15.692 184.267-120.894  1.00 23.52           O  
ATOM   4721  CB  GLU A 592     -18.611 182.016-120.889  1.00 23.52           C  
ATOM   4722  CG  GLU A 592     -20.029 182.184-120.357  1.00 23.52           C  
ATOM   4723  CD  GLU A 592     -21.047 181.150-120.783  1.00 23.52           C  
ATOM   4724  OE1 GLU A 592     -21.770 180.620-119.906  1.00 23.52           O  
ATOM   4725  OE2 GLU A 592     -21.153 180.883-122.001  1.00 23.52           O1-
ATOM   4726  N   GLU A 593     -15.728 182.078-120.753  1.00 22.89           N  
ATOM   4727  CA  GLU A 593     -14.789 181.238-120.009  1.00 22.89           C  
ATOM   4728  C   GLU A 593     -13.365 181.211-119.806  1.00 22.89           C  
ATOM   4729  O   GLU A 593     -12.612 182.202-119.597  1.00 22.89           O  
ATOM   4730  CB  GLU A 593     -15.242 179.823-120.658  1.00 22.89           C  
ATOM   4731  CG  GLU A 593     -16.048 179.148-119.530  1.00 22.89           C  
ATOM   4732  CD  GLU A 593     -17.455 178.762-119.944  1.00 22.89           C  
ATOM   4733  OE1 GLU A 593     -17.644 178.002-120.912  1.00 22.89           O  
ATOM   4734  OE2 GLU A 593     -18.399 179.257-119.273  1.00 22.89           O1-
ATOM   4735  N   VAL A 594     -12.613 179.964-119.654  1.00 24.45           N  
ATOM   4736  CA  VAL A 594     -11.723 179.439-118.575  1.00 24.45           C  
ATOM   4737  C   VAL A 594     -10.563 178.566-119.043  1.00 24.45           C  
ATOM   4738  O   VAL A 594     -10.444 178.401-120.249  1.00 24.45           O  
ATOM   4739  CB  VAL A 594     -12.599 178.603-117.606  1.00 24.45           C  
ATOM   4740  CG1 VAL A 594     -13.742 179.421-117.015  1.00 24.45           C  
ATOM   4741  CG2 VAL A 594     -13.192 177.387-118.341  1.00 24.45           C  
ATOM   4742  N   GLU A 595      -9.746 177.912-118.087  1.00 21.91           N  
ATOM   4743  CA  GLU A 595      -8.587 177.038-117.928  1.00 21.91           C  
ATOM   4744  C   GLU A 595      -7.843 176.523-116.702  1.00 21.91           C  
ATOM   4745  O   GLU A 595      -7.393 177.466-115.963  1.00 21.91           O  
ATOM   4746  CB  GLU A 595      -7.423 177.845-118.681  1.00 21.91           C  
ATOM   4747  CG  GLU A 595      -7.449 177.840-120.160  1.00 21.91           C  
ATOM   4748  CD  GLU A 595      -6.847 178.977-120.960  1.00 21.91           C  
ATOM   4749  OE1 GLU A 595      -6.702 178.805-122.201  1.00 21.91           O  
ATOM   4750  OE2 GLU A 595      -6.527 180.046-120.403  1.00 21.91           O1-
ATOM   4751  N   GLN A 596      -7.510 175.263-116.383  1.00 27.09           N  
ATOM   4752  CA  GLN A 596      -6.380 174.383-116.008  1.00 27.09           C  
ATOM   4753  C   GLN A 596      -6.007 174.031-114.594  1.00 27.09           C  
ATOM   4754  O   GLN A 596      -5.604 174.916-113.846  1.00 27.09           O  
ATOM   4755  CB  GLN A 596      -5.100 175.080-116.643  1.00 27.09           C  
ATOM   4756  CG  GLN A 596      -5.174 175.260-118.144  1.00 27.09           C  
ATOM   4757  CD  GLN A 596      -4.220 176.254-118.768  1.00 27.09           C  
ATOM   4758  NE2 GLN A 596      -3.897 176.035-120.048  1.00 27.09           N  
ATOM   4759  OE1 GLN A 596      -3.769 177.224-118.154  1.00 27.09           O  
ATOM   4760  N   GLU A 597      -5.779 172.778-114.112  1.00 23.17           N  
ATOM   4761  CA  GLU A 597      -4.890 171.738-113.536  1.00 23.17           C  
ATOM   4762  C   GLU A 597      -4.657 171.360-112.139  1.00 23.17           C  
ATOM   4763  O   GLU A 597      -4.085 172.222-111.376  1.00 23.17           O  
ATOM   4764  CB  GLU A 597      -3.470 172.240-114.105  1.00 23.17           C  
ATOM   4765  CG  GLU A 597      -3.383 172.332-115.606  1.00 23.17           C  
ATOM   4766  CD  GLU A 597      -2.255 173.164-116.195  1.00 23.17           C  
ATOM   4767  OE1 GLU A 597      -1.868 172.907-117.364  1.00 23.17           O  
ATOM   4768  OE2 GLU A 597      -1.754 174.086-115.517  1.00 23.17           O1-
ATOM   4769  N   THR A 598      -4.721 170.078-111.541  1.00 27.89           N  
ATOM   4770  CA  THR A 598      -4.098 168.909-110.903  1.00 27.89           C  
ATOM   4771  C   THR A 598      -3.994 168.698-109.416  1.00 27.89           C  
ATOM   4772  O   THR A 598      -3.487 169.528-108.686  1.00 27.89           O  
ATOM   4773  CB  THR A 598      -2.617 168.910-111.482  1.00 27.89           C  
ATOM   4774  CG2 THR A 598      -2.629 168.795-113.003  1.00 27.89           C  
ATOM   4775  OG1 THR A 598      -1.941 170.107-111.108  1.00 27.89           O  
ATOM   4776  N   LYS A 599      -4.190 167.465-108.792  1.00 23.80           N  
ATOM   4777  CA  LYS A 599      -3.689 166.309-107.964  1.00 23.80           C  
ATOM   4778  C   LYS A 599      -3.929 166.067-106.554  1.00 23.80           C  
ATOM   4779  O   LYS A 599      -3.569 166.932-105.686  1.00 23.80           O  
ATOM   4780  CB  LYS A 599      -2.116 166.481-108.140  1.00 23.80           C  
ATOM   4781  CG  LYS A 599      -1.579 166.476-109.548  1.00 23.80           C  
ATOM   4782  CD  LYS A 599      -0.204 167.121-109.680  1.00 23.80           C  
ATOM   4783  CE  LYS A 599       0.237 167.301-111.124  1.00 23.80           C  
ATOM   4784  NZ  LYS A 599       1.562 167.982-111.234  1.00 23.80           N1+
ATOM   4785  N   GLU A 600      -4.301 164.832-105.921  1.00 24.92           N  
ATOM   4786  CA  GLU A 600      -3.824 163.691-105.076  1.00 24.92           C  
ATOM   4787  C   GLU A 600      -4.580 163.073-104.020  1.00 24.92           C  
ATOM   4788  O   GLU A 600      -5.727 162.583-104.365  1.00 24.92           O  
ATOM   4789  CB  GLU A 600      -2.359 164.193-104.686  1.00 24.92           C  
ATOM   4790  CG  GLU A 600      -1.507 163.975-105.947  1.00 24.92           C  
ATOM   4791  CD  GLU A 600      -0.208 164.694-106.136  1.00 24.92           C  
ATOM   4792  OE1 GLU A 600       0.499 164.343-107.130  1.00 24.92           O  
ATOM   4793  OE2 GLU A 600       0.143 165.603-105.367  1.00 24.92           O1-
ATOM   4794  N   LYS A 601      -4.314 162.666-102.738  1.00 27.37           N  
ATOM   4795  CA  LYS A 601      -4.253 161.345-101.988  1.00 27.37           C  
ATOM   4796  C   LYS A 601      -4.882 161.233-100.665  1.00 27.37           C  
ATOM   4797  O   LYS A 601      -5.160 162.163 -99.928  1.00 27.37           O  
ATOM   4798  CB  LYS A 601      -2.687 161.152-101.929  1.00 27.37           C  
ATOM   4799  CG  LYS A 601      -1.985 161.194-103.263  1.00 27.37           C  
ATOM   4800  CD  LYS A 601      -0.501 161.321-103.323  1.00 27.37           C  
ATOM   4801  CE  LYS A 601       0.095 162.691-103.084  1.00 27.37           C  
ATOM   4802  NZ  LYS A 601       1.445 162.835-103.721  1.00 27.37           N1+
ATOM   4803  N   GLY A 602      -5.108 159.934-100.049  1.00 25.30           N  
ATOM   4804  CA  GLY A 602      -5.653 159.617 -98.738  1.00 25.30           C  
ATOM   4805  C   GLY A 602      -5.728 158.129 -98.293  1.00 25.30           C  
ATOM   4806  O   GLY A 602      -5.372 157.304 -99.098  1.00 25.30           O  
ATOM   4807  N   SER A 603      -6.169 157.835 -97.018  1.00 24.50           N  
ATOM   4808  CA  SER A 603      -6.152 156.606 -96.105  1.00 24.50           C  
ATOM   4809  C   SER A 603      -7.001 156.683 -94.861  1.00 24.50           C  
ATOM   4810  O   SER A 603      -7.548 157.649 -94.449  1.00 24.50           O  
ATOM   4811  CB  SER A 603      -4.682 156.396 -95.719  1.00 24.50           C  
ATOM   4812  OG  SER A 603      -3.846 156.149 -96.827  1.00 24.50           O  
ATOM   4813  N   GLY A 604      -7.113 155.457 -94.069  1.00 23.60           N  
ATOM   4814  CA  GLY A 604      -7.880 155.065 -92.904  1.00 23.60           C  
ATOM   4815  C   GLY A 604      -7.434 153.827 -92.060  1.00 23.60           C  
ATOM   4816  O   GLY A 604      -6.307 153.450 -92.417  1.00 23.60           O  
ATOM   4817  N   ARG A 605      -8.033 153.268 -91.090  1.00 31.33           N  
ATOM   4818  CA  ARG A 605      -9.118 152.503 -90.380  1.00 31.33           C  
ATOM   4819  C   ARG A 605      -8.622 151.437 -89.432  1.00 31.33           C  
ATOM   4820  O   ARG A 605      -7.513 151.011 -89.326  1.00 31.33           O  
ATOM   4821  CB  ARG A 605      -9.978 151.976 -91.525  1.00 31.33           C  
ATOM   4822  CG  ARG A 605     -10.311 152.578 -92.788  1.00 31.33           C  
ATOM   4823  CD  ARG A 605     -10.918 153.911 -93.040  1.00 31.33           C  
ATOM   4824  NE  ARG A 605     -10.644 154.412 -94.394  1.00 31.33           N  
ATOM   4825  CZ  ARG A 605     -10.650 155.661 -94.842  1.00 31.33           C  
ATOM   4826  NH1 ARG A 605     -10.705 156.691 -94.003  1.00 31.33           N1+
ATOM   4827  NH2 ARG A 605     -10.600 155.898 -96.148  1.00 31.33           N  
ATOM   4828  N   GLU A 606      -9.289 150.991 -88.284  1.00 29.95           N  
ATOM   4829  CA  GLU A 606     -10.260 150.411 -87.241  1.00 29.95           C  
ATOM   4830  C   GLU A 606      -9.809 149.231 -86.481  1.00 29.95           C  
ATOM   4831  O   GLU A 606      -8.607 148.910 -86.674  1.00 29.95           O  
ATOM   4832  CB  GLU A 606     -11.504 150.214 -88.103  1.00 29.95           C  
ATOM   4833  CG  GLU A 606     -11.973 151.123 -89.108  1.00 29.95           C  
ATOM   4834  CD  GLU A 606     -12.172 152.582 -89.141  1.00 29.95           C  
ATOM   4835  OE1 GLU A 606     -11.889 153.346 -88.206  1.00 29.95           O  
ATOM   4836  OE2 GLU A 606     -12.646 153.037 -90.240  1.00 29.95           O1-
ATOM   4837  N   GLU A 607     -10.348 148.519 -85.456  1.00 31.41           N  
ATOM   4838  CA  GLU A 607     -11.264 148.272 -84.342  1.00 31.41           C  
ATOM   4839  C   GLU A 607     -11.351 147.490 -83.201  1.00 31.41           C  
ATOM   4840  O   GLU A 607     -11.269 147.895 -82.007  1.00 31.41           O  
ATOM   4841  CB  GLU A 607     -12.609 148.122 -85.279  1.00 31.41           C  
ATOM   4842  CG  GLU A 607     -13.324 149.466 -85.065  1.00 31.41           C  
ATOM   4843  CD  GLU A 607     -14.117 150.057 -86.200  1.00 31.41           C  
ATOM   4844  OE1 GLU A 607     -14.788 149.338 -86.964  1.00 31.41           O  
ATOM   4845  OE2 GLU A 607     -14.032 151.309 -86.363  1.00 31.41           O1-
ATOM   4846  N   GLU A 608     -11.646 146.171 -82.805  1.00 25.78           N  
ATOM   4847  CA  GLU A 608     -12.576 145.605 -81.641  1.00 25.78           C  
ATOM   4848  C   GLU A 608     -12.038 144.873 -80.569  1.00 25.78           C  
ATOM   4849  O   GLU A 608     -10.970 145.170 -79.966  1.00 25.78           O  
ATOM   4850  CB  GLU A 608     -13.664 144.999 -82.594  1.00 25.78           C  
ATOM   4851  CG  GLU A 608     -14.378 146.182 -83.271  1.00 25.78           C  
ATOM   4852  CD  GLU A 608     -15.004 145.986 -84.622  1.00 25.78           C  
ATOM   4853  OE1 GLU A 608     -15.920 146.788 -84.963  1.00 25.78           O  
ATOM   4854  OE2 GLU A 608     -14.581 145.095 -85.382  1.00 25.78           O1-
ATOM   4855  N   LYS A 609     -12.689 143.776 -79.787  1.00 27.84           N  
ATOM   4856  CA  LYS A 609     -13.380 143.753 -78.531  1.00 27.84           C  
ATOM   4857  C   LYS A 609     -13.229 142.563 -77.512  1.00 27.84           C  
ATOM   4858  O   LYS A 609     -12.071 142.207 -77.314  1.00 27.84           O  
ATOM   4859  CB  LYS A 609     -14.896 143.853 -78.916  1.00 27.84           C  
ATOM   4860  CG  LYS A 609     -15.216 145.120 -79.706  1.00 27.84           C  
ATOM   4861  CD  LYS A 609     -16.425 144.972 -80.611  1.00 27.84           C  
ATOM   4862  CE  LYS A 609     -16.905 146.305 -81.168  1.00 27.84           C  
ATOM   4863  NZ  LYS A 609     -17.332 147.241 -80.086  1.00 27.84           N1+
ATOM   4864  N   GLY A 610     -14.269 142.057 -76.821  1.00 28.07           N  
ATOM   4865  CA  GLY A 610     -14.228 140.993 -75.798  1.00 28.07           C  
ATOM   4866  C   GLY A 610     -14.727 140.927 -74.484  1.00 28.07           C  
ATOM   4867  O   GLY A 610     -15.102 141.712 -73.666  1.00 28.07           O  
ATOM   4868  N   VAL A 611     -14.885 139.594 -73.829  1.00 24.65           N  
ATOM   4869  CA  VAL A 611     -15.664 139.106 -72.641  1.00 24.65           C  
ATOM   4870  C   VAL A 611     -15.175 137.831 -72.008  1.00 24.65           C  
ATOM   4871  O   VAL A 611     -13.971 137.667 -71.811  1.00 24.65           O  
ATOM   4872  CB  VAL A 611     -17.172 139.115 -72.980  1.00 24.65           C  
ATOM   4873  CG1 VAL A 611     -17.830 140.231 -72.100  1.00 24.65           C  
ATOM   4874  CG2 VAL A 611     -17.593 139.401 -74.392  1.00 24.65           C  
ATOM   4875  N   VAL A 612     -16.011 136.916 -71.356  1.00 30.58           N  
ATOM   4876  CA  VAL A 612     -16.031 136.551 -69.976  1.00 30.58           C  
ATOM   4877  C   VAL A 612     -16.445 135.054 -69.664  1.00 30.58           C  
ATOM   4878  O   VAL A 612     -16.805 134.456 -70.634  1.00 30.58           O  
ATOM   4879  CB  VAL A 612     -17.076 137.473 -69.266  1.00 30.58           C  
ATOM   4880  CG1 VAL A 612     -16.684 138.942 -69.304  1.00 30.58           C  
ATOM   4881  CG2 VAL A 612     -18.455 137.296 -69.930  1.00 30.58           C  
ATOM   4882  N   THR A 613     -16.338 134.603 -68.437  1.00 27.84           N  
ATOM   4883  CA  THR A 613     -17.213 133.757 -67.415  1.00 27.84           C  
ATOM   4884  C   THR A 613     -16.453 132.924 -66.497  1.00 27.84           C  
ATOM   4885  O   THR A 613     -15.382 133.122 -65.942  1.00 27.84           O  
ATOM   4886  CB  THR A 613     -18.294 133.116 -68.306  1.00 27.84           C  
ATOM   4887  CG2 THR A 613     -17.725 131.936 -69.096  1.00 27.84           C  
ATOM   4888  OG1 THR A 613     -19.398 132.645 -67.540  1.00 27.84           O  
ATOM   4889  N   ASN A 614     -17.044 131.714 -65.903  1.00 33.37           N  
ATOM   4890  CA  ASN A 614     -17.292 131.426 -64.579  1.00 33.37           C  
ATOM   4891  C   ASN A 614     -17.179 129.924 -63.897  1.00 33.37           C  
ATOM   4892  O   ASN A 614     -17.086 129.089 -64.801  1.00 33.37           O  
ATOM   4893  CB  ASN A 614     -18.782 131.706 -64.243  1.00 33.37           C  
ATOM   4894  CG  ASN A 614     -19.330 133.080 -64.463  1.00 33.37           C  
ATOM   4895  ND2 ASN A 614     -18.546 134.105 -64.159  1.00 33.37           N  
ATOM   4896  OD1 ASN A 614     -20.492 133.233 -64.873  1.00 33.37           O  
ATOM   4897  N   GLY A 615     -17.223 129.555 -62.640  1.00 28.82           N  
ATOM   4898  CA  GLY A 615     -17.740 128.308 -62.056  1.00 28.82           C  
ATOM   4899  C   GLY A 615     -18.598 128.300 -60.810  1.00 28.82           C  
ATOM   4900  O   GLY A 615     -19.247 129.199 -60.452  1.00 28.82           O  
ATOM   4901  N   LEU A 616     -18.580 127.051 -60.035  1.00 27.75           N  
ATOM   4902  CA  LEU A 616     -19.239 126.662 -58.765  1.00 27.75           C  
ATOM   4903  C   LEU A 616     -19.190 125.145 -58.409  1.00 27.75           C  
ATOM   4904  O   LEU A 616     -19.441 124.435 -59.394  1.00 27.75           O  
ATOM   4905  CB  LEU A 616     -20.714 127.053 -58.842  1.00 27.75           C  
ATOM   4906  CG  LEU A 616     -21.700 127.168 -57.731  1.00 27.75           C  
ATOM   4907  CD1 LEU A 616     -21.316 128.191 -56.664  1.00 27.75           C  
ATOM   4908  CD2 LEU A 616     -23.084 127.566 -58.294  1.00 27.75           C  
ATOM   4909  N   ASP A 617     -18.972 124.628 -57.188  1.00 33.23           N  
ATOM   4910  CA  ASP A 617     -19.825 123.840 -56.268  1.00 33.23           C  
ATOM   4911  C   ASP A 617     -19.157 123.005 -55.173  1.00 33.23           C  
ATOM   4912  O   ASP A 617     -18.304 123.592 -54.506  1.00 33.23           O  
ATOM   4913  CB  ASP A 617     -20.814 122.967 -57.080  1.00 33.23           C  
ATOM   4914  CG  ASP A 617     -22.208 123.028 -56.453  1.00 33.23           C  
ATOM   4915  OD1 ASP A 617     -22.640 124.151 -56.073  1.00 33.23           O  
ATOM   4916  OD2 ASP A 617     -22.898 122.001 -56.371  1.00 33.23           O1-
ATOM   4917  N   LEU A 618     -19.533 121.805 -54.667  1.00 28.27           N  
ATOM   4918  CA  LEU A 618     -19.958 121.223 -53.261  1.00 28.27           C  
ATOM   4919  C   LEU A 618     -19.754 119.787 -53.083  1.00 28.27           C  
ATOM   4920  O   LEU A 618     -19.887 119.134 -54.194  1.00 28.27           O  
ATOM   4921  CB  LEU A 618     -21.337 121.782 -53.276  1.00 28.27           C  
ATOM   4922  CG  LEU A 618     -22.454 122.039 -52.399  1.00 28.27           C  
ATOM   4923  CD1 LEU A 618     -23.115 120.753 -51.869  1.00 28.27           C  
ATOM   4924  CD2 LEU A 618     -22.063 122.896 -51.173  1.00 28.27           C  
ATOM   4925  N   SER A 619     -19.565 118.901 -51.987  1.00 30.63           N  
ATOM   4926  CA  SER A 619     -19.659 118.409 -50.637  1.00 30.63           C  
ATOM   4927  C   SER A 619     -19.562 116.907 -50.349  1.00 30.63           C  
ATOM   4928  O   SER A 619     -19.630 116.242 -51.433  1.00 30.63           O  
ATOM   4929  CB  SER A 619     -21.045 118.896 -50.117  1.00 30.63           C  
ATOM   4930  OG  SER A 619     -21.158 118.739 -48.725  1.00 30.63           O  
ATOM   4931  N   PRO A 620     -19.514 115.997 -49.353  1.00 32.22           N  
ATOM   4932  CA  PRO A 620     -19.155 115.219 -47.988  1.00 32.22           C  
ATOM   4933  C   PRO A 620     -19.163 113.672 -46.745  1.00 32.22           C  
ATOM   4934  O   PRO A 620     -20.243 113.690 -46.256  1.00 32.22           O  
ATOM   4935  CB  PRO A 620     -20.549 115.730 -47.515  1.00 32.22           C  
ATOM   4936  CG  PRO A 620     -21.441 115.127 -48.608  1.00 32.22           C  
ATOM   4937  CD  PRO A 620     -20.496 114.994 -49.790  1.00 32.22           C  
ATOM   4938  N   ALA A 621     -18.688 112.444 -45.807  1.00 24.63           N
[truncated: 48,531 more chars]
